# Supplementary material for: Combined metabolomics and 16S rDNA sequence analyses of the gut microbiome reveal the action mechanism of Fructus Akebiae against hepatic fibrosis
Source: Front Med (Lausanne). 2025 Feb 5;11:1492383. doi: 10.3389/fmed.2024.1492383 (PMC11835924; doi:10.3389/fmed.2024.1492383)
Supplement: Supplementary file 1 [file Data_Sheet_1.zip]

Archive with 58 entries (57 files):
- data/
- data/Class_relative.xls
- data/correlation_table.csv
- data/Diff_class.xls
- data/Diff_family.xls
- data/Diff_genus.xls
- data/Diff_order.xls
- data/Diff_OTUs.xls
- data/Diff_phylum.xls
- data/Diff_species.xls
- data/dist_bray.xls
- data/Family_relative.xls
- data/Genus_relative.xls
- data/heatclusteroutput.xls
- data/Kingdom_relative.xls
- data/Kruskal_result_class.xls
- data/Kruskal_result_family.xls
- data/Kruskal_result_genus.xls
- data/Kruskal_result_order.xls
- data/Kruskal_result_OTUs.xls
- data/Kruskal_result_phylum.xls
- data/Kruskal_result_species.xls
- data/merge-Differentially-Expressed-Metabolites.MODvsNOR.xlsx
- data/merge-Differentially-Expressed-Metabolites.YZZvsMOD.xlsx
- data/merge-Differentially-Expressed-Metabolites.YZZvsNOR.xlsx
- data/merge-KEGG_DA.MODvsNOR.xlsx
- data/merge-KEGG_DA.YZZvsMOD.xlsx
- data/merge-KEGG_pathway_class.MODvsNOR.xlsx
- data/merge-KEGG_pathway_class.YZZvsMOD.xlsx
- data/merge-Metabolite_Mapping_MODvsNOR.xlsx
- data/merge-Metabolite_Mapping_YZZvsMOD.xlsx
- data/merge-Pathway_Analysis_YZZvsMOD.xlsx
- data/merge-Statistical-Analysis-Results.MODvsNOR.xlsx
- data/merge-Statistical-Analysis-Results.YZZvsMOD.xlsx
- data/merge-Statistical-Analysis-Results.YZZvsNOR.xlsx
- data/merge_KEGG_annotation.xlsx
- data/MOD.NOR.norm.xlsx
- data/MOD.NOR.venn.xls
- data/MOD.NOR_YZZ.NOR.venn.xls
- data/norm.xlsx
- data/Order_relative.xls
- data/ori.xlsx
- data/OTUs_table.xls
- data/OTUs_taxonomy.xls
- data/Phylum_relative.xls
- data/Relative_OTUs_table.xls
- data/Relative_OTUs_taxonomy.xls
- data/Species_relative.xls
- data/Topclass.xls
- data/Topfamily.xls
- data/Topgenus.xls
- data/Toporder.xls
- data/Topphylum.xls
- data/Topspecies.xls
- data/venn1.vennsets.xls
- data/YZZ.MOD.norm.xlsx
- data/YZZ.NOR.norm.xlsx
- data/YZZ.NOR.venn.xls
