# Supplementary material for: Combined metabolomics and 16S rDNA sequence analyses of the gut microbiome reveal the action mechanism of Fructus Akebiae against hepatic fibrosis
Source: Front Med (Lausanne). 2025 Feb 5;11:1492383. doi: 10.3389/fmed.2024.1492383 (PMC11835924; doi:10.3389/fmed.2024.1492383)
Supplement: Supplementary file 1 [file Data_Sheet_1.zip › data/Class_relative.xls]

	NOR_1	NOR_2	NOR_3	NOR_4	NOR_5	NOR_6	YZZ_1	YZZ_2	YZZ_3	YZZ_4	YZZ_5	YZZ_6	MOD_1	MOD_2	MOD_3	MOD_4	MOD_5	MOD_6
c__Bacilli	0.278780641989183	0.203483880030905	0.183395378239798	0.100779658635949	0.122919154316218	0.20365245487111	0.133342698602234	0.135969656528763	0.0967760061810775	0.225019315867107	0.260658846667135	0.107635035470956	0.242452763924984	0.237058369038421	0.102591838168153	0.221661866966355	0.189112874903421	0.0820257076631313
c__Coriobacteriia	0.000899065814427197	0.00271124534663202	0.00351197583760624	0.00167170049870057	0.00292196389688839	0.00254267050642692	0.00262695792652947	0.000856922104375922	0.000983353234529746	0.00141883823839292	0.00164360469199972	0.000604059844068273	0.000575964037367423	0.00155931727189717	0.000365245487111049	0.00161550888529887	0.00140479033504249	0.0012362154948374
c__Deferribacteres	0.00171384420875184	0.0012924071082391	0.000674299360820398	0.000786682587623797	0.00153122146519632	0.0457680691156845	0.00167170049870057	0.000955257427828896	0.00651822715459718	0.0112664184870408	0.000295005970358924	0.000660251457469973	0.000716443070871672	0.000632155650769123	0.000646203554119548	0.0128959752756901	0.000337149680410199	0.000477628713914448
c__Deinococci	0	1.40479033504249e-05	0	1.40479033504249e-05	1.40479033504249e-05	1.40479033504249e-05	1.40479033504249e-05	0	0	5.61916134016998e-05	2.80958067008499e-05	2.80958067008499e-05	0	0	1.40479033504249e-05	0	0	8.42874201025497e-05
c__Alphaproteobacteria	0.00280958067008499	0.00255671840977734	0.00359626325770879	0.00296410760693966	0.00247243098967479	0.00303434712369179	0.00262695792652947	0.00220552082601672	0.00230385614946969	0.00252862260307649	0.00202289808246119	0.00299220341364051	0.00198075437240992	0.00219147292266629	0.00354007164430709	0.00306244293039264	0.00293601180023881	0.00345578422420454
c__Actinobacteria	0.000182622743555524	0.000280958067008499	0.000238814356957224	0.000196670646905949	0.000337149680410199	0.000196670646905949	0.000224766453606799	0.000140479033504249	0.000393341293811899	0.000168574840205099	0.000238814356957224	0.000224766453606799	0.000238814356957224	0.000238814356957224	0.000309053873709349	0.000252862260307649	0.000238814356957224	0.000154526936854674
c__Chlamydiae	1.40479033504249e-05	0	0	1.40479033504249e-05	0	0	0	0	0	0	0	0	0	0	0	0	0	0
c__Bacteroidia	0.390433377818361	0.512846807613964	0.429317974292337	0.619189435976681	0.600491676617265	0.415045304488305	0.459563110205802	0.567577439067219	0.561873990306947	0.553796445880452	0.503617335112734	0.415958418206083	0.453115122567957	0.545873428390813	0.502999227365316	0.502395167521247	0.535562267331601	0.497899838449111
c__Fimbriimonadia	0	0	1.40479033504249e-05	1.40479033504249e-05	1.40479033504249e-05	1.40479033504249e-05	0	0	0	2.80958067008499e-05	2.80958067008499e-05	2.80958067008499e-05	0	0	1.40479033504249e-05	0	1.40479033504249e-05	0
c__Verrucomicrobiae	1.40479033504249e-05	4.21437100512748e-05	0.000280958067008499	0.000154526936854674	0.0347826086956522	5.61916134016998e-05	0.172999929760483	0.0150874481983564	0.0167451007937065	0.00366650277446091	0.0573294935730842	0.101130856219709	0.108365526445178	0.00921542459787877	0.0464283205731545	0.000463580810564023	0.000126431130153825	0.0693966425510992
c__Saccharimonadia	0.0116738076842031	0.00615298166748613	0.00528201165975978	0.0064198918311442	0.00820397555664817	4.21437100512748e-05	0.00198075437240992	9.83353234529746e-05	0.000941209524478472	0.00155931727189717	4.21437100512748e-05	0	0.000351197583760624	0	7.02395167521247e-05	0.00143288614174334	0.0013485987216408	1.40479033504249e-05
c__Dojkabacteria	2.80958067008499e-05	0	0	1.40479033504249e-05	1.40479033504249e-05	0	0	0	0	0	0	0	0	0	0	0	0	0
c__unidentified	0	0	2.80958067008499e-05	0	0	2.80958067008499e-05	0	0	0	0	0	0	0	0	0	0	0	0
c__Desulfovibrionia	0	2.80958067008499e-05	4.21437100512748e-05	0	0	0	0	0	0	0	0	0	0	0	1.40479033504249e-05	0.000168574840205099	0	0
c__Cyanobacteriia	0.000421437100512748	0.000379293390461474	0.000393341293811899	0.000393341293811899	0.000365245487111049	0.000561916134016998	0.000505724520615298	0.000421437100512748	0.000407389197162324	0.000463580810564023	0.000365245487111049	0.000491676617264873	0.000351197583760624	0.000505724520615298	0.000955257427828896	0.000941209524478472	0.000505724520615298	0.00240219147292267
c__Clostridia	0.307705274987708	0.261431481351408	0.369403666502774	0.264409636861698	0.221788298096509	0.302240640584393	0.209945915572101	0.273273863875817	0.306665730139777	0.159626325770879	0.170766313127766	0.368504600688347	0.189857413780993	0.198370443211351	0.336756339116387	0.236131207417293	0.265224415256023	0.340184027533891
c__Gammaproteobacteria	0.00162955678864929	0.0013485987216408	0.00136264662499122	0.00116597597808527	0.000856922104375922	0.00139074243169207	0.000927161621128047	0.00109573646133315	0.00185432324225609	0.00143288614174334	0.00103954484793145	0.00113788017138442	0.000885017911076772	0.00203694598581162	0.00328720938399944	0.0013485987216408	0.00125026339818782	0.00126431130153825
c__Chloroflexia	2.80958067008499e-05	0	0	1.40479033504249e-05	4.21437100512748e-05	0	0	0	0	0	0	0	0	0	0	0	0	0
c__Vampirivibrionia	0	0	0	0.000800730490974222	0.0001123832268034	1.40479033504249e-05	0	0	0	0	0	0	0	0	0	0	0	0
c__Campylobacteria	0.00366650277446091	0.0074313408723748	0.00245838308632437	0.000997401137880171	0.00313268244714476	0.0253986092575683	0.0135702746365105	0.00231790405282012	0.00453747278218726	0.0389688838940788	0.00192456275900822	0.000604059844068273	0.00110978436468357	0.00231790405282012	0.00200885017911077	0.0176301187047833	0.00193861066235864	0.00140479033504249
