# Supplementary material for: Combined metabolomics and 16S rDNA sequence analyses of the gut microbiome reveal the action mechanism of Fructus Akebiae against hepatic fibrosis
Source: Front Med (Lausanne). 2025 Feb 5;11:1492383. doi: 10.3389/fmed.2024.1492383 (PMC11835924; doi:10.3389/fmed.2024.1492383)
Supplement: Supplementary file 1 [file Data_Sheet_1.zip › data/correlation_table.csv]

	MOD_5	MOD_4	MOD_3	MOD_2	MOD_1	MOD_6	NOR_1	NOR_4	NOR_6	NOR_3	NOR_2	NOR_5	YZZ_3	YZZ_2	YZZ_6	YZZ_1	YZZ_5	YZZ_4
MOD_5	1	0.95356	0.98509	0.93125	0.96111	0.96315	0.78057	0.93549	0.94852	0.94998	0.90253	0.92051	0.91672	0.93149	0.88637	0.90015	0.83248	0.93513
MOD_4	0.95356	1	0.95345	0.94114	0.95736	0.98605	0.65591	0.89052	0.95639	0.93319	0.95208	0.94069	0.9529	0.93348	0.89658	0.88542	0.75671	0.95223
MOD_3	0.98509	0.95345	1	0.94852	0.97717	0.9702	0.76994	0.94932	0.9542	0.95316	0.90847	0.92814	0.92738	0.954	0.92147	0.92429	0.85332	0.95271
MOD_2	0.93125	0.94114	0.94852	1	0.95979	0.9605	0.73258	0.92401	0.93677	0.95116	0.94257	0.91332	0.93354	0.92028	0.93857	0.92846	0.85966	0.96312
MOD_1	0.96111	0.95736	0.97717	0.95979	1	0.97042	0.72659	0.93299	0.96026	0.95269	0.93208	0.94832	0.92058	0.95351	0.93511	0.93497	0.82081	0.95817
MOD_6	0.96315	0.98605	0.9702	0.9605	0.97042	1	0.70475	0.92008	0.96452	0.94979	0.95338	0.94449	0.95697	0.9401	0.91263	0.90639	0.80712	0.96526
NOR_1	0.78057	0.65591	0.76994	0.73258	0.72659	0.70475	1	0.8468	0.71981	0.73326	0.64131	0.65945	0.74159	0.65375	0.65113	0.70121	0.9107	0.73231
NOR_4	0.93549	0.89052	0.94932	0.92401	0.93299	0.92008	0.8468	1	0.92117	0.92775	0.87869	0.92458	0.91894	0.91609	0.91933	0.92901	0.93304	0.95249
NOR_6	0.94852	0.95639	0.9542	0.93677	0.96026	0.96452	0.71981	0.92117	1	0.9639	0.95527	0.95218	0.92492	0.9275	0.8975	0.87577	0.79458	0.9477
NOR_3	0.94998	0.93319	0.95316	0.95116	0.95269	0.94979	0.73326	0.92775	0.9639	1	0.96694	0.9386	0.90646	0.92802	0.91685	0.91258	0.8278	0.95486
NOR_2	0.90253	0.95208	0.90847	0.94257	0.93208	0.95338	0.64131	0.87869	0.95527	0.96694	1	0.93522	0.91703	0.89079	0.8981	0.8734	0.75824	0.94691
NOR_5	0.92051	0.94069	0.92814	0.91332	0.94832	0.94449	0.65945	0.92458	0.95218	0.9386	0.93522	1	0.90622	0.95459	0.94188	0.93198	0.77336	0.9575
YZZ_3	0.91672	0.9529	0.92738	0.93354	0.92058	0.95697	0.74159	0.91894	0.92492	0.90646	0.91703	0.90622	1	0.90717	0.87405	0.87888	0.83547	0.96171
YZZ_2	0.93149	0.93348	0.954	0.92028	0.95351	0.9401	0.65375	0.91609	0.9275	0.92802	0.89079	0.95459	0.90717	1	0.95156	0.95589	0.79078	0.94672
YZZ_6	0.88637	0.89658	0.92147	0.93857	0.93511	0.91263	0.65113	0.91933	0.8975	0.91685	0.8981	0.94188	0.87405	0.95156	1	0.97383	0.82534	0.95388
YZZ_1	0.90015	0.88542	0.92429	0.92846	0.93497	0.90639	0.70121	0.92901	0.87577	0.91258	0.8734	0.93198	0.87888	0.95589	0.97383	1	0.85203	0.94098
YZZ_5	0.83248	0.75671	0.85332	0.85966	0.82081	0.80712	0.9107	0.93304	0.79458	0.8278	0.75824	0.77336	0.83547	0.79078	0.82534	0.85203	1	0.85683
YZZ_4	0.93513	0.95223	0.95271	0.96312	0.95817	0.96526	0.73231	0.95249	0.9477	0.95486	0.94691	0.9575	0.96171	0.94672	0.95388	0.94098	0.85683	1
