# Supplementary material for: Combined metabolomics and 16S rDNA sequence analyses of the gut microbiome reveal the action mechanism of Fructus Akebiae against hepatic fibrosis
Source: Front Med (Lausanne). 2025 Feb 5;11:1492383. doi: 10.3389/fmed.2024.1492383 (PMC11835924; doi:10.3389/fmed.2024.1492383)
Supplement: Supplementary file 1 [file Data_Sheet_1.zip › data/Diff_genus.xls]

ID	NOR_1	NOR_2	NOR_3	NOR_4	NOR_5	NOR_6	YZZ_1	YZZ_2	YZZ_3	YZZ_4	YZZ_5	YZZ_6	MOD_1	MOD_2	MOD_3	MOD_4	MOD_5	MOD_6
g__Ruminococcus_gauvreauii_group	4.21437100512748e-05	2.80958067008499e-05	2.80958067008499e-05	0.000140479033504249	0	5.61916134016998e-05	0	1.40479033504249e-05	0	0	1.40479033504249e-05	1.40479033504249e-05	0	0	1.40479033504249e-05	2.80958067008499e-05	2.80958067008499e-05	1.40479033504249e-05
g__Klebsiella	5.61916134016998e-05	1.40479033504249e-05	4.21437100512748e-05	1.40479033504249e-05	1.40479033504249e-05	2.80958067008499e-05	0	0	4.21437100512748e-05	0	0	0	1.40479033504249e-05	4.21437100512748e-05	2.80958067008499e-05	1.40479033504249e-05	1.40479033504249e-05	4.21437100512748e-05
g__Lachnospiraceae_UCG-001	0.00172789211210227	0.00184027533890567	0.00592821521387933	0.00523986794970851	0.00375079019456346	0.00605464634403315	0.00150312565849547	0.00443913745873428	0.00286577228348669	0.000997401137880171	0.00175598791880312	0.00376483809791389	0.00148907775514504	0.00265505373323032	0.00210718550256374	0.000758586780922947	0.000828826297675072	0.00116597597808527
g__Roseburia	0.0123481070450235	0.0190630048465267	0.0446442368476505	0.00764205942263117	0.0142445739973309	0.0350495188593102	0.00259886211982862	0.00752967619582777	0.00678513731825525	0.00747348458242607	0.00736110135562267	0.00296410760693966	0.00203694598581162	0.00192456275900822	0.00556296972676828	0.00195265856570907	0.00195265856570907	0.00724871812881927
g__Erysipelatoclostridiaceae	0	0	2.80958067008499e-05	0	2.80958067008499e-05	4.21437100512748e-05	1.40479033504249e-05	0	0.000126431130153825	0	8.42874201025497e-05	1.40479033504249e-05	4.21437100512748e-05	0.000196670646905949	5.61916134016998e-05	0.000182622743555524	0.000266910163658074	1.40479033504249e-05
g__Family_XIII_UCG-001	0.000238814356957224	5.61916134016998e-05	0.000182622743555524	0.000196670646905949	0.000379293390461474	0.000477628713914448	0.0001123832268034	0.000126431130153825	0.000168574840205099	0.000140479033504249	5.61916134016998e-05	0.0001123832268034	5.61916134016998e-05	5.61916134016998e-05	7.02395167521247e-05	2.80958067008499e-05	1.40479033504249e-05	5.61916134016998e-05
g__Incertae_Sedis	0.00383507761466601	0.00169979630540142	0.00504319730280256	0.0114490412305963	0.00355411954765751	0.00316077825384561	0.0057455924703238	0.007768490552785	0.00335744890075156	0.00113788017138442	0.00809159232984477	0.00581583198707593	0.000660251457469973	0.0012362154948374	0.00108168855798272	0.00181217953220482	0.00143288614174334	0.00143288614174334
g__Tuzzerella	0.000182622743555524	0.000280958067008499	0.000280958067008499	0.000266910163658074	0.000561916134016998	0.000337149680410199	0.000828826297675072	0.00158741307859802	0.00160146098194844	0.00132050291493995	0.000323101777059774	0.000379293390461474	0.000927161621128047	0.000955257427828896	0.00165765259535014	0.0010114490412306	0.000533820327316148	0.0010676406546323
g__ASF356	0.000575964037367423	0.000309053873709349	0.000561916134016998	0.000126431130153825	0.0001123832268034	0.000309053873709349	0.000337149680410199	0.000210718550256374	0.000407389197162324	0.000702395167521247	0.000140479033504249	0.00391936503476856	8.42874201025497e-05	9.83353234529746e-05	5.61916134016998e-05	9.83353234529746e-05	8.42874201025497e-05	0.000126431130153825
g__Escherichia-Shigella	1.40479033504249e-05	0	0	0	0	1.40479033504249e-05	1.40479033504249e-05	0	0.000660251457469973	0.000126431130153825	7.02395167521247e-05	4.21437100512748e-05	9.83353234529746e-05	0.000716443070871672	0.00147502985179462	8.42874201025497e-05	0.000280958067008499	0.000182622743555524
g__Corynebacterium	4.21437100512748e-05	4.21437100512748e-05	1.40479033504249e-05	5.61916134016998e-05	0.000154526936854674	0	0	0	0	0	0	1.40479033504249e-05	0	0	0	1.40479033504249e-05	0	0
g__Chloronema	2.80958067008499e-05	0	0	1.40479033504249e-05	4.21437100512748e-05	0	0	0	0	0	0	0	0	0	0	0	0	0
g__Clostridia_UCG-014	0.0137107536700148	0.0284751000913114	0.024429303926389	0.0065884666713493	0.0293741659057386	0.0139355201236216	0.00824611926669945	0.00887827491746857	0.00911708927442579	0.00856922104375922	0.00528201165975978	0.000983353234529746	0.000519772423965723	0.000575964037367423	0.000702395167521247	0.00483247875254618	0.0073751492589731	0.000716443070871672
g__Anaerotruncus	0.00236004776287139	0.00119407178478612	0.00272529324998244	0.00328720938399944	0.00151717356184589	0.00582987989042635	0.000365245487111049	0.000575964037367423	0.00228980824611927	0.00109573646133315	0.000365245487111049	0.000800730490974222	0.000533820327316148	0.000547868230666573	0.000604059844068273	0.000519772423965723	0.000575964037367423	0.0010114490412306
g__Eisenbergiella	2.80958067008499e-05	0	0	0	4.21437100512748e-05	0	0.0001123832268034	0.000309053873709349	8.42874201025497e-05	4.21437100512748e-05	4.21437100512748e-05	0.00178408372550397	0.0001123832268034	4.21437100512748e-05	2.80958067008499e-05	0	0.000126431130153825	0.0001123832268034
g__Turicibacter	1.40479033504249e-05	0	0	2.80958067008499e-05	0	0	8.42874201025497e-05	2.80958067008499e-05	4.21437100512748e-05	5.61916134016998e-05	0.000182622743555524	5.61916134016998e-05	0	1.40479033504249e-05	5.61916134016998e-05	2.80958067008499e-05	0	0
g__Candidatus_Saccharimonas	0.0116738076842031	0.00615298166748613	0.00528201165975978	0.0064198918311442	0.00820397555664817	4.21437100512748e-05	0.00198075437240992	9.83353234529746e-05	0.000941209524478472	0.00155931727189717	4.21437100512748e-05	0	0.000351197583760624	0	7.02395167521247e-05	0.00143288614174334	0.0013485987216408	1.40479033504249e-05
g__A2	0.0280958067008499	0.00442508955538386	0.0286436749315165	0.00275338905668329	0.00590011940717848	0.0182060827421507	0.00122216759148697	0.00221956872936714	0.00939804734143429	0.00491676617264873	0.00125026339818782	0.00113788017138442	0.00140479033504249	0.00110978436468357	0.00153122146519632	0.0113507059071434	0.00282362857343541	0.00205099388916204
g__Eubacterium_ventriosum_group	0.000449532907213598	0.00265505373323032	0.00236004776287139	0.00244433518297394	0.00344173632085411	0.000674299360820398	0.00141883823839292	0.000337149680410199	0.00151717356184589	0.000814778394324647	0.00140479033504249	0.000379293390461474	0.000533820327316148	0.000196670646905949	0.000224766453606799	0.000814778394324647	0.000224766453606799	0.00105359275128187
g__Intestinimonas	0.000744538877572522	0.000716443070871672	0.00186837114560652	0.00102549694458102	0.000828826297675072	0.00205099388916204	0.00273934115333287	0.00154526936854674	0.00373674229121304	0.00148907775514504	0.000533820327316148	0.00199480227576034	0.00271124534663202	0.00110978436468357	0.00300625131699094	0.00335744890075156	0.00848493362365667	0.00318887406054646
g__Eubacterium_hallii_group	5.61916134016998e-05	0	0	2.80958067008499e-05	0	1.40479033504249e-05	0	0	0	0	0	0	0	0	0	0	0	0
g__Paludicola	4.21437100512748e-05	5.61916134016998e-05	0.000182622743555524	9.83353234529746e-05	0.000154526936854674	1.40479033504249e-05	0	0	0	1.40479033504249e-05	0	1.40479033504249e-05	2.80958067008499e-05	5.61916134016998e-05	0	0.000238814356957224	0.000365245487111049	0
g__Gastranaerophilales	0	0	0	0.000800730490974222	0.0001123832268034	1.40479033504249e-05	0	0	0	0	0	0	0	0	0	0	0	0
g__Oscillospira	2.80958067008499e-05	1.40479033504249e-05	0.000140479033504249	7.02395167521247e-05	1.40479033504249e-05	7.02395167521247e-05	0.000168574840205099	0.000323101777059774	7.02395167521247e-05	2.80958067008499e-05	0.000126431130153825	0.000295005970358924	0.000421437100512748	4.21437100512748e-05	0.000393341293811899	0.000126431130153825	0.000140479033504249	0.000533820327316148
g__Akkermansia	1.40479033504249e-05	4.21437100512748e-05	0.000280958067008499	0.000154526936854674	0.0347826086956522	5.61916134016998e-05	0.172999929760483	0.0150874481983564	0.0167451007937065	0.00366650277446091	0.0573294935730842	0.101130856219709	0.108365526445178	0.00921542459787877	0.0464283205731545	0.000463580810564023	0.000126431130153825	0.0693966425510992
g__Lachnospiraceae_NK4B4_group	4.21437100512748e-05	0	4.21437100512748e-05	0	0	0	1.40479033504249e-05	0.000885017911076772	2.80958067008499e-05	0.000519772423965723	8.42874201025497e-05	2.80958067008499e-05	2.80958067008499e-05	0	0	0	2.80958067008499e-05	0
g__Clostridia_vadinBB60_group	0.00103954484793145	0.000295005970358924	0.00224766453606799	0.000997401137880171	0.00417222729507621	0.0063637002177425	0.000196670646905949	0.000252862260307649	0.000323101777059774	0.000941209524478472	9.83353234529746e-05	0.000224766453606799	0.000266910163658074	4.21437100512748e-05	0.000154526936854674	0.000590011940717848	0.000337149680410199	0.000238814356957224
g__Dojkabacteria	2.80958067008499e-05	0	0	1.40479033504249e-05	1.40479033504249e-05	0	0	0	0	0	0	0	0	0	0	0	0	0
g__Alistipes	0.212249771721571	0.212699304628784	0.126093980473414	0.0981246049027183	0.214356957224134	0.292954976469762	0.0385755426002669	0.0719252651541757	0.0792582707030976	0.13917257849266	0.0436468357097703	0.029191543162183	0.0899768209594718	0.112369178900049	0.0413429795603006	0.106651682236426	0.0963686169839151	0.0464704642832057
g__Anaeroplasma	0	0	7.02395167521247e-05	0.000351197583760624	7.02395167521247e-05	1.40479033504249e-05	0	0	0	0	0	5.61916134016998e-05	0	0	0	0	0	0
