# Supplementary material for: Combined metabolomics and 16S rDNA sequence analyses of the gut microbiome reveal the action mechanism of Fructus Akebiae against hepatic fibrosis
Source: Front Med (Lausanne). 2025 Feb 5;11:1492383. doi: 10.3389/fmed.2024.1492383 (PMC11835924; doi:10.3389/fmed.2024.1492383)
Supplement: Supplementary file 1 [file Data_Sheet_1.zip › data/Diff_order.xls]

ID	NOR_1	NOR_2	NOR_3	NOR_4	NOR_5	NOR_6	YZZ_1	YZZ_2	YZZ_3	YZZ_4	YZZ_5	YZZ_6	MOD_1	MOD_2	MOD_3	MOD_4	MOD_5	MOD_6
o__Verrucomicrobiales	1.40479033504249e-05	4.21437100512748e-05	0.000280958067008499	0.000154526936854674	0.0347826086956522	5.61916134016998e-05	0.172999929760483	0.0150874481983564	0.0167451007937065	0.00366650277446091	0.0573294935730842	0.101130856219709	0.108365526445178	0.00921542459787877	0.0464283205731545	0.000463580810564023	0.000126431130153825	0.0693966425510992
o__Gastranaerophilales	0	0	0	0.000800730490974222	0.0001123832268034	1.40479033504249e-05	0	0	0	0	0	0	0	0	0	0	0	0
o__Clostridia_vadinBB60_group	0.00103954484793145	0.000295005970358924	0.00224766453606799	0.000997401137880171	0.00417222729507621	0.0063637002177425	0.000196670646905949	0.000252862260307649	0.000323101777059774	0.000941209524478472	9.83353234529746e-05	0.000224766453606799	0.000266910163658074	4.21437100512748e-05	0.000154526936854674	0.000590011940717848	0.000337149680410199	0.000238814356957224
o__Corynebacteriales	4.21437100512748e-05	4.21437100512748e-05	1.40479033504249e-05	9.83353234529746e-05	0.000154526936854674	0	0	1.40479033504249e-05	0	0	0	1.40479033504249e-05	0	0	0	1.40479033504249e-05	0	1.40479033504249e-05
o__Coriobacteriales	0.000899065814427197	0.00271124534663202	0.00351197583760624	0.00167170049870057	0.00292196389688839	0.00254267050642692	0.00262695792652947	0.000856922104375922	0.000983353234529746	0.00141883823839292	0.00164360469199972	0.000604059844068273	0.000575964037367423	0.00155931727189717	0.000365245487111049	0.00161550888529887	0.00140479033504249	0.0012362154948374
o__Dojkabacteria	2.80958067008499e-05	0	0	1.40479033504249e-05	1.40479033504249e-05	0	0	0	0	0	0	0	0	0	0	0	0	0
o__Acholeplasmatales	0	0	7.02395167521247e-05	0.000351197583760624	7.02395167521247e-05	1.40479033504249e-05	0	0	0	0	0	5.61916134016998e-05	0	0	0	0	0	0
o__Peptostreptococcales-Tissierellales	0.000379293390461474	0.000842874201025497	0.00110978436468357	0.000730490974222097	0.00186837114560652	0.000660251457469973	0.000295005970358924	0.000351197583760624	0.000449532907213598	0.000393341293811899	0.000407389197162324	0.000435485003863173	0.000154526936854674	9.83353234529746e-05	0.000351197583760624	0.000309053873709349	0.000295005970358924	0.000379293390461474
o__Chloroflexales	2.80958067008499e-05	0	0	1.40479033504249e-05	4.21437100512748e-05	0	0	0	0	0	0	0	0	0	0	0	0	0
o__Clostridia_UCG-014	0.0137107536700148	0.0284751000913114	0.024429303926389	0.0065884666713493	0.0293741659057386	0.0139355201236216	0.00824611926669945	0.00887827491746857	0.00911708927442579	0.00856922104375922	0.00528201165975978	0.000983353234529746	0.000519772423965723	0.000575964037367423	0.000702395167521247	0.00483247875254618	0.0073751492589731	0.000716443070871672
o__Saccharimonadales	0.0116738076842031	0.00615298166748613	0.00528201165975978	0.0064198918311442	0.00820397555664817	4.21437100512748e-05	0.00198075437240992	9.83353234529746e-05	0.000941209524478472	0.00155931727189717	4.21437100512748e-05	0	0.000351197583760624	0	7.02395167521247e-05	0.00143288614174334	0.0013485987216408	1.40479033504249e-05
