# Supplementary material for: Combined metabolomics and 16S rDNA sequence analyses of the gut microbiome reveal the action mechanism of Fructus Akebiae against hepatic fibrosis
Source: Front Med (Lausanne). 2025 Feb 5;11:1492383. doi: 10.3389/fmed.2024.1492383 (PMC11835924; doi:10.3389/fmed.2024.1492383)
Supplement: Supplementary file 1 [file Data_Sheet_1.zip › data/Diff_OTUs.xls]

ID	NOR_1	NOR_2	NOR_3	NOR_4	NOR_5	NOR_6	YZZ_1	YZZ_2	YZZ_3	YZZ_4	YZZ_5	YZZ_6	MOD_1	MOD_2	MOD_3	MOD_4	MOD_5	MOD_6
OTU_1000	1.40479033504249e-05	0	0	0	0	0	0	1.40479033504249e-05	0	1.40479033504249e-05	2.80958067008499e-05	1.40479033504249e-05	0	0	0	0	0	0
OTU_1023	0.0113647538104938	0.00598440682728103	0.00507129310950341	0.0063637002177425	0.00807754442649435	4.21437100512748e-05	0.00191051485565779	9.83353234529746e-05	0.000927161621128047	0.00151717356184589	4.21437100512748e-05	0	0.000280958067008499	0	7.02395167521247e-05	0.00139074243169207	0.0012924071082391	1.40479033504249e-05
OTU_1025	0.000182622743555524	0.000182622743555524	0.000238814356957224	0.000533820327316148	0.000295005970358924	0.0001123832268034	0.00140479033504249	0.00161550888529887	0.00113788017138442	0.000154526936854674	0.000224766453606799	0.0001123832268034	0.00230385614946969	0.000533820327316148	0.00203694598581162	0.00143288614174334	0.000575964037367423	0.00290791599353796
OTU_1027	0.000309053873709349	0.000252862260307649	0.000365245487111049	0.000266910163658074	0.0101004425089555	0.000168574840205099	0.000140479033504249	0.000210718550256374	0.000885017911076772	0.00177003582215354	0.000140479033504249	0.000154526936854674	8.42874201025497e-05	0.000140479033504249	8.42874201025497e-05	0.00150312565849547	9.83353234529746e-05	7.02395167521247e-05
OTU_1029	0.000266910163658074	0.000140479033504249	0.00108168855798272	0.000786682587623797	0.000983353234529746	0.000941209524478472	7.02395167521247e-05	0.000168574840205099	4.21437100512748e-05	4.21437100512748e-05	1.40479033504249e-05	0.000140479033504249	5.61916134016998e-05	8.42874201025497e-05	8.42874201025497e-05	0.000168574840205099	2.80958067008499e-05	0.000140479033504249
OTU_1030	0.0010676406546323	0.000365245487111049	0.00148907775514504	0.000280958067008499	0.000224766453606799	0.000210718550256374	0.000140479033504249	0.000238814356957224	0.000196670646905949	8.42874201025497e-05	4.21437100512748e-05	0.000941209524478472	0.000168574840205099	0.000168574840205099	0.0001123832268034	0.000168574840205099	4.21437100512748e-05	0.000224766453606799
OTU_1031	0.000182622743555524	7.02395167521247e-05	5.61916134016998e-05	2.80958067008499e-05	0.0001123832268034	0.000224766453606799	0.000533820327316148	0.000266910163658074	5.61916134016998e-05	0.000575964037367423	0.000463580810564023	9.83353234529746e-05	0	4.21437100512748e-05	2.80958067008499e-05	7.02395167521247e-05	1.40479033504249e-05	0
OTU_1034	0.000224766453606799	5.61916134016998e-05	0.000182622743555524	0.000196670646905949	0.000379293390461474	0.000477628713914448	9.83353234529746e-05	0.000126431130153825	0.000168574840205099	0.000126431130153825	5.61916134016998e-05	0.0001123832268034	5.61916134016998e-05	5.61916134016998e-05	7.02395167521247e-05	2.80958067008499e-05	1.40479033504249e-05	5.61916134016998e-05
OTU_1035	0.000295005970358924	0.00174194001545269	0.00387722132471729	0.0001123832268034	0.00302029922034136	0.000309053873709349	0.0001123832268034	0.000126431130153825	8.42874201025497e-05	0.000379293390461474	0.000449532907213598	9.83353234529746e-05	1.40479033504249e-05	4.21437100512748e-05	5.61916134016998e-05	0.0001123832268034	0.000168574840205099	5.61916134016998e-05
OTU_1039	1.40479033504249e-05	5.61916134016998e-05	0.000126431130153825	5.61916134016998e-05	2.80958067008499e-05	4.21437100512748e-05	0.000224766453606799	0.000323101777059774	0.000168574840205099	8.42874201025497e-05	0.0001123832268034	0.000224766453606799	0.000365245487111049	8.42874201025497e-05	0.000154526936854674	0.000196670646905949	0.000168574840205099	0.000674299360820398
OTU_1041	0.0001123832268034	2.80958067008499e-05	0.000140479033504249	9.83353234529746e-05	0.000154526936854674	7.02395167521247e-05	2.80958067008499e-05	0	2.80958067008499e-05	1.40479033504249e-05	0	1.40479033504249e-05	0	0	4.21437100512748e-05	4.21437100512748e-05	0	0
OTU_1045	2.80958067008499e-05	1.40479033504249e-05	5.61916134016998e-05	1.40479033504249e-05	4.21437100512748e-05	0	1.40479033504249e-05	5.61916134016998e-05	7.02395167521247e-05	1.40479033504249e-05	7.02395167521247e-05	5.61916134016998e-05	7.02395167521247e-05	4.21437100512748e-05	9.83353234529746e-05	5.61916134016998e-05	0.000154526936854674	0.000140479033504249
OTU_1051	2.80958067008499e-05	0	4.21437100512748e-05	1.40479033504249e-05	4.21437100512748e-05	0	0.000140479033504249	0.000210718550256374	8.42874201025497e-05	4.21437100512748e-05	5.61916134016998e-05	0.000210718550256374	0.000182622743555524	7.02395167521247e-05	9.83353234529746e-05	4.21437100512748e-05	0.000126431130153825	0.000238814356957224
OTU_1061	0.00344173632085411	0.00560511343681955	0.00181217953220482	0.000365245487111049	0.00289386809018754	0.000885017911076772	9.83353234529746e-05	8.42874201025497e-05	4.21437100512748e-05	7.02395167521247e-05	9.83353234529746e-05	0.000196670646905949	9.83353234529746e-05	0.000126431130153825	0.000154526936854674	0.0001123832268034	7.02395167521247e-05	0.000168574840205099
OTU_1066	0	5.61916134016998e-05	1.40479033504249e-05	4.21437100512748e-05	1.40479033504249e-05	4.21437100512748e-05	0	1.40479033504249e-05	0	0	0	0	2.80958067008499e-05	2.80958067008499e-05	0.000126431130153825	0	2.80958067008499e-05	8.42874201025497e-05
OTU_1095	8.42874201025497e-05	4.21437100512748e-05	2.80958067008499e-05	0	0	0	0	0	0	0	0	0	0	0	0	0	0	0
OTU_1097	0.0155650769122708	0.00115192807473485	0.00276743696003372	0.000477628713914448	0.00535225117651191	0.000842874201025497	0.000505724520615298	0.00110978436468357	0.000590011940717848	0.00127835920488867	0.000295005970358924	0.000393341293811899	0.000618107747418698	0.000154526936854674	0.000252862260307649	0.0010114490412306	0.000252862260307649	0.000519772423965723
OTU_1106	0	0	0	0	0	0	0	1.40479033504249e-05	1.40479033504249e-05	1.40479033504249e-05	0	4.21437100512748e-05	0	0	0	2.80958067008499e-05	0	0
OTU_1109	1.40479033504249e-05	5.61916134016998e-05	9.83353234529746e-05	9.83353234529746e-05	4.21437100512748e-05	4.21437100512748e-05	0.000224766453606799	0.000238814356957224	0.000140479033504249	0.000182622743555524	0.0001123832268034	0.000393341293811899	0.000238814356957224	0.000196670646905949	0.000547868230666573	0.000238814356957224	0.000280958067008499	0.000590011940717848
OTU_1134	0	1.40479033504249e-05	2.80958067008499e-05	0	0	0	0	0	0	0	0	0	1.40479033504249e-05	1.40479033504249e-05	4.21437100512748e-05	4.21437100512748e-05	1.40479033504249e-05	1.40479033504249e-05
OTU_1157	4.21437100512748e-05	0	2.80958067008499e-05	1.40479033504249e-05	5.61916134016998e-05	0	0	0	0	0	0	0	0	0	0	0	1.40479033504249e-05	0
OTU_1171	2.80958067008499e-05	0	0	0	0	0	1.40479033504249e-05	5.61916134016998e-05	4.21437100512748e-05	2.80958067008499e-05	1.40479033504249e-05	1.40479033504249e-05	0	7.02395167521247e-05	8.42874201025497e-05	4.21437100512748e-05	2.80958067008499e-05	0.000210718550256374
OTU_1184	0.000224766453606799	0.000126431130153825	0.000393341293811899	0.000252862260307649	0.000337149680410199	0.000280958067008499	2.80958067008499e-05	1.40479033504249e-05	2.80958067008499e-05	1.40479033504249e-05	1.40479033504249e-05	5.61916134016998e-05	0	1.40479033504249e-05	4.21437100512748e-05	2.80958067008499e-05	1.40479033504249e-05	0
OTU_1185	2.80958067008499e-05	2.80958067008499e-05	1.40479033504249e-05	0	0	0	0	0	0	0	0	0	0	0	0	0	0	0
OTU_1193	1.40479033504249e-05	2.80958067008499e-05	0	0	1.40479033504249e-05	0	0	0	0	0	0	0	0	0	0	0	0	0
OTU_1203	0	2.80958067008499e-05	0.000126431130153825	7.02395167521247e-05	4.21437100512748e-05	1.40479033504249e-05	1.40479033504249e-05	0	1.40479033504249e-05	1.40479033504249e-05	0	0	0	0	1.40479033504249e-05	0	0	0
OTU_124	0.000519772423965723	0.000421437100512748	0.00233195195617054	0.000702395167521247	0.00141883823839292	0.00110978436468357	8.42874201025497e-05	2.80958067008499e-05	0.000266910163658074	0.000463580810564023	7.02395167521247e-05	7.02395167521247e-05	1.40479033504249e-05	1.40479033504249e-05	0.000126431130153825	0.00113788017138442	0.000140479033504249	2.80958067008499e-05
OTU_126	0	0	2.80958067008499e-05	0	2.80958067008499e-05	4.21437100512748e-05	1.40479033504249e-05	0	0.000126431130153825	0	8.42874201025497e-05	1.40479033504249e-05	4.21437100512748e-05	0.000196670646905949	5.61916134016998e-05	0.000182622743555524	0.000266910163658074	1.40479033504249e-05
OTU_1261	0.00493081407599916	0.0124464423684765	0.00393341293811899	0.00196670646905949	0.000435485003863173	0.00179813162885439	0.000238814356957224	0.0013485987216408	0.00429865842523003	0.00119407178478612	0.0001123832268034	0.000154526936854674	8.42874201025497e-05	8.42874201025497e-05	0.000126431130153825	0.000182622743555524	0.000295005970358924	0.000154526936854674
OTU_1264	0.000772634684273372	0.00224766453606799	0.00205099388916204	0.00356816745100794	0.00193861066235864	0.000533820327316148	0.00355411954765751	0.00467795181569151	0.00479033504249491	0.00362435906440964	0.00400365245487111	0.00205099388916204	0.0012362154948374	0.00272529324998244	0.00179813162885439	0.00192456275900822	0.00219147292266629	0.00196670646905949
OTU_1267	0.000280958067008499	0.000337149680410199	0.000126431130153825	0.001123832268034	0.000280958067008499	8.42874201025497e-05	0.00146098194844419	0.000702395167521247	0.000575964037367423	0.000505724520615298	0.000477628713914448	0.000716443070871672	0.00137669452834165	0.00139074243169207	0.00285172438013626	0.00214932921261502	0.00110978436468357	0.00257076631312777
OTU_1269	0.0010114490412306	0.00110978436468357	0.000941209524478472	0.000168574840205099	0.00236004776287139	0.000899065814427197	2.80958067008499e-05	0.000210718550256374	0.000196670646905949	0.000238814356957224	0.000491676617264873	4.21437100512748e-05	7.02395167521247e-05	4.21437100512748e-05	1.40479033504249e-05	0.000590011940717848	0.000238814356957224	1.40479033504249e-05
OTU_1271	0.000337149680410199	0.000870970007726347	0.000379293390461474	0.000688347264170823	0.000337149680410199	0.00411603568167451	0.000140479033504249	0.00515558052960596	0.000238814356957224	0.000182622743555524	0.000182622743555524	5.61916134016998e-05	8.42874201025497e-05	1.40479033504249e-05	2.80958067008499e-05	0.000210718550256374	0.000196670646905949	4.21437100512748e-05
OTU_1272	0.00268314953993117	0.0075999157125799	0.00488867036594788	0.00132050291493995	0.00550677811336658	0.00518367633630681	0.00273934115333287	0.000337149680410199	0.00150312565849547	0.00167170049870057	0.000730490974222097	0.000168574840205099	7.02395167521247e-05	0.000182622743555524	0.000154526936854674	0.000477628713914448	0.00424246681182833	0.000126431130153825
OTU_1273	0.00122216759148697	0.000393341293811899	0.000379293390461474	0.000154526936854674	0.00484652665589661	5.61916134016998e-05	5.61916134016998e-05	0.000140479033504249	0.000393341293811899	0.000182622743555524	5.61916134016998e-05	5.61916134016998e-05	0	0	1.40479033504249e-05	4.21437100512748e-05	0.000210718550256374	2.80958067008499e-05
OTU_1282	1.40479033504249e-05	1.40479033504249e-05	0	0	0	1.40479033504249e-05	2.80958067008499e-05	2.80958067008499e-05	1.40479033504249e-05	1.40479033504249e-05	0	2.80958067008499e-05	0	4.21437100512748e-05	0.000140479033504249	4.21437100512748e-05	2.80958067008499e-05	0.00144693404509377
OTU_1283	4.21437100512748e-05	5.61916134016998e-05	0.000182622743555524	8.42874201025497e-05	7.02395167521247e-05	1.40479033504249e-05	0	0	0	1.40479033504249e-05	0	1.40479033504249e-05	2.80958067008499e-05	4.21437100512748e-05	0	0.000224766453606799	0.000337149680410199	0
OTU_1284	0.00161550888529887	5.61916134016998e-05	9.83353234529746e-05	0	2.80958067008499e-05	1.40479033504249e-05	1.40479033504249e-05	1.40479033504249e-05	8.42874201025497e-05	4.21437100512748e-05	0	4.21437100512748e-05	0	0	0	2.80958067008499e-05	0	0
OTU_1286	2.80958067008499e-05	1.40479033504249e-05	0	5.61916134016998e-05	1.40479033504249e-05	2.80958067008499e-05	5.61916134016998e-05	9.83353234529746e-05	2.80958067008499e-05	7.02395167521247e-05	0.000210718550256374	0.000632155650769123	7.02395167521247e-05	0.000140479033504249	0.000126431130153825	0	2.80958067008499e-05	4.21437100512748e-05
OTU_1290	0.000154526936854674	7.02395167521247e-05	9.83353234529746e-05	0.000323101777059774	4.21437100512748e-05	9.83353234529746e-05	9.83353234529746e-05	0	5.61916134016998e-05	8.42874201025497e-05	0	5.61916134016998e-05	0.000140479033504249	0.000365245487111049	0.00139074243169207	4.21437100512748e-05	0.0001123832268034	0.000421437100512748
OTU_1298	0	0	0	0	0	0	0	0	0	0	0	0	0	4.21437100512748e-05	0.000140479033504249	0	1.40479033504249e-05	0.000379293390461474
OTU_1304	5.61916134016998e-05	0.0001123832268034	0.000280958067008499	0	0.000323101777059774	0.000140479033504249	0	1.40479033504249e-05	0	0	1.40479033504249e-05	4.21437100512748e-05	1.40479033504249e-05	0	0	1.40479033504249e-05	1.40479033504249e-05	0
OTU_1313	0.000519772423965723	0.0109152209032802	0.0160567535295357	0.00273934115333287	0.000646203554119548	0.00380698180796516	0.000449532907213598	0.00341364051415326	0.00324506567394816	0.000646203554119548	0.000856922104375922	0.000533820327316148	0.000196670646905949	0.000154526936854674	0.000604059844068273	0.000309053873709349	0.000421437100512748	0.000295005970358924
OTU_1320	7.02395167521247e-05	0.000688347264170823	0.000168574840205099	0.000224766453606799	7.02395167521247e-05	4.21437100512748e-05	4.21437100512748e-05	5.61916134016998e-05	9.83353234529746e-05	2.80958067008499e-05	0.000323101777059774	0	2.80958067008499e-05	0	1.40479033504249e-05	7.02395167521247e-05	0	0
OTU_1333	0.000561916134016998	0.000786682587623797	0.00126431130153825	0.000140479033504249	0.000182622743555524	0.000575964037367423	5.61916134016998e-05	0.000168574840205099	0.000126431130153825	5.61916134016998e-05	0.000421437100512748	0.000238814356957224	2.80958067008499e-05	1.40479033504249e-05	0.000323101777059774	0.0001123832268034	0.000449532907213598	4.21437100512748e-05
OTU_1339	5.61916134016998e-05	0	0	0.0001123832268034	0	1.40479033504249e-05	0	0	0	0	0	0	0	0	0	0	0	0
OTU_1357	2.80958067008499e-05	2.80958067008499e-05	0.000224766453606799	1.40479033504249e-05	5.61916134016998e-05	0.000196670646905949	0	0	0	1.40479033504249e-05	1.40479033504249e-05	0	0	0	0	0	0	2.80958067008499e-05
OTU_1358	0	1.40479033504249e-05	8.42874201025497e-05	1.40479033504249e-05	1.40479033504249e-05	1.40479033504249e-05	0	1.40479033504249e-05	0	1.40479033504249e-05	0	0	0	0	0	0	0	1.40479033504249e-05
OTU_1363	0	1.40479033504249e-05	0	0	1.40479033504249e-05	2.80958067008499e-05	0	0	0	0	0	0	0	0	0	0	0	0
OTU_1364	2.80958067008499e-05	2.80958067008499e-05	2.80958067008499e-05	2.80958067008499e-05	2.80958067008499e-05	7.02395167521247e-05	1.40479033504249e-05	0	4.21437100512748e-05	1.40479033504249e-05	1.40479033504249e-05	0	0	0	1.40479033504249e-05	4.21437100512748e-05	0	0
OTU_1368	4.21437100512748e-05	1.40479033504249e-05	1.40479033504249e-05	1.40479033504249e-05	5.61916134016998e-05	2.80958067008499e-05	7.02395167521247e-05	0.000969305331179321	5.61916134016998e-05	8.42874201025497e-05	0.000407389197162324	2.80958067008499e-05	1.40479033504249e-05	0	2.80958067008499e-05	4.21437100512748e-05	1.40479033504249e-05	9.83353234529746e-05
OTU_1372	4.21437100512748e-05	7.02395167521247e-05	9.83353234529746e-05	7.02395167521247e-05	0.000266910163658074	7.02395167521247e-05	0.000547868230666573	0.00109573646133315	0.00108168855798272	0.0001123832268034	0.00178408372550397	0.00127835920488867	5.61916134016998e-05	5.61916134016998e-05	0.000126431130153825	0.000140479033504249	0.000154526936854674	0.000196670646905949
OTU_1384	4.21437100512748e-05	5.61916134016998e-05	1.40479033504249e-05	0	2.80958067008499e-05	2.80958067008499e-05	0.000196670646905949	0.000280958067008499	8.42874201025497e-05	1.40479033504249e-05	0.000337149680410199	0.00182622743555524	5.61916134016998e-05	1.40479033504249e-05	1.40479033504249e-05	2.80958067008499e-05	1.40479033504249e-05	9.83353234529746e-05
OTU_139	1.40479033504249e-05	2.80958067008499e-05	2.80958067008499e-05	1.40479033504249e-05	1.40479033504249e-05	0	0	0	0	0	0	0	0	0	0	0	0	0
OTU_1391	0	0	0	0	0	0	0	0	0	0	0	0	2.80958067008499e-05	1.40479033504249e-05	1.40479033504249e-05	0	1.40479033504249e-05	0
OTU_1399	2.80958067008499e-05	0	0	4.21437100512748e-05	0	1.40479033504249e-05	2.80958067008499e-05	2.80958067008499e-05	0	0.000140479033504249	2.80958067008499e-05	4.21437100512748e-05	5.61916134016998e-05	8.42874201025497e-05	8.42874201025497e-05	2.80958067008499e-05	2.80958067008499e-05	7.02395167521247e-05
OTU_140	7.02395167521247e-05	5.61916134016998e-05	4.21437100512748e-05	8.42874201025497e-05	0.000140479033504249	9.83353234529746e-05	0	1.40479033504249e-05	5.61916134016998e-05	9.83353234529746e-05	4.21437100512748e-05	0	1.40479033504249e-05	5.61916134016998e-05	0	0	4.21437100512748e-05	4.21437100512748e-05
OTU_1408	7.02395167521247e-05	0.000407389197162324	0.000309053873709349	0.0001123832268034	0.000196670646905949	0.000323101777059774	0.0001123832268034	8.42874201025497e-05	7.02395167521247e-05	0.000126431130153825	7.02395167521247e-05	2.80958067008499e-05	4.21437100512748e-05	4.21437100512748e-05	7.02395167521247e-05	2.80958067008499e-05	0.000379293390461474	4.21437100512748e-05
OTU_141	4.21437100512748e-05	8.42874201025497e-05	1.40479033504249e-05	7.02395167521247e-05	8.42874201025497e-05	9.83353234529746e-05	2.80958067008499e-05	1.40479033504249e-05	0	7.02395167521247e-05	1.40479033504249e-05	1.40479033504249e-05	0	0	0	4.21437100512748e-05	2.80958067008499e-05	4.21437100512748e-05
OTU_1427	0	0	0	0	0	0	0	0	0	0	0	0	0	0	0	4.21437100512748e-05	2.80958067008499e-05	1.40479033504249e-05
OTU_1486	0.000126431130153825	0	2.80958067008499e-05	0	2.80958067008499e-05	5.61916134016998e-05	0	0	0	0	0	0	0	0	0	0	0	0
OTU_1491	1.40479033504249e-05	0	1.40479033504249e-05	1.40479033504249e-05	0	0	0	0	0	0	0	0	0	0	0	0	0	0
OTU_1503	0.000210718550256374	8.42874201025497e-05	8.42874201025497e-05	5.61916134016998e-05	0.0001123832268034	0.000196670646905949	0	1.40479033504249e-05	0	1.40479033504249e-05	1.40479033504249e-05	0.000646203554119548	0	4.21437100512748e-05	2.80958067008499e-05	1.40479033504249e-05	7.02395167521247e-05	7.02395167521247e-05
OTU_1505	1.40479033504249e-05	0.000660251457469973	0.000842874201025497	0.000182622743555524	9.83353234529746e-05	0.000280958067008499	2.80958067008499e-05	0.000224766453606799	0.000140479033504249	2.80958067008499e-05	9.83353234529746e-05	2.80958067008499e-05	4.21437100512748e-05	0	1.40479033504249e-05	2.80958067008499e-05	4.21437100512748e-05	0
OTU_1508	0.000182622743555524	0.000435485003863173	0.00103954484793145	0.00109573646133315	7.02395167521247e-05	0.00161550888529887	8.42874201025497e-05	2.80958067008499e-05	0.000140479033504249	2.80958067008499e-05	5.61916134016998e-05	4.21437100512748e-05	2.80958067008499e-05	2.80958067008499e-05	4.21437100512748e-05	5.61916134016998e-05	5.61916134016998e-05	4.21437100512748e-05
OTU_1512	0.000154526936854674	0.000688347264170823	0.00139074243169207	0.000154526936854674	7.02395167521247e-05	0.000351197583760624	2.80958067008499e-05	0.000182622743555524	0.000182622743555524	5.61916134016998e-05	5.61916134016998e-05	8.42874201025497e-05	1.40479033504249e-05	1.40479033504249e-05	2.80958067008499e-05	0	0	1.40479033504249e-05
OTU_1513	4.21437100512748e-05	2.80958067008499e-05	7.02395167521247e-05	0	2.80958067008499e-05	1.40479033504249e-05	1.40479033504249e-05	0	1.40479033504249e-05	0	1.40479033504249e-05	2.80958067008499e-05	0	0	0	1.40479033504249e-05	0	0
OTU_1517	0.000463580810564023	9.83353234529746e-05	0.000407389197162324	0.000856922104375922	7.02395167521247e-05	0.0013485987216408	1.40479033504249e-05	2.80958067008499e-05	1.40479033504249e-05	0	1.40479033504249e-05	8.42874201025497e-05	1.40479033504249e-05	5.61916134016998e-05	5.61916134016998e-05	5.61916134016998e-05	2.80958067008499e-05	5.61916134016998e-05
OTU_152	0.00151717356184589	0.00268314953993117	0.00120811968813655	0.00116597597808527	0.00226171243941842	0.00165765259535014	0.000295005970358924	0.000674299360820398	0.000590011940717848	0.00286577228348669	0.000842874201025497	0.000210718550256374	0.000983353234529746	0.000899065814427197	0.000463580810564023	0.00150312565849547	0.0010676406546323	0.000393341293811899
OTU_1523	0	2.80958067008499e-05	0.000140479033504249	4.21437100512748e-05	7.02395167521247e-05	9.83353234529746e-05	1.40479033504249e-05	0	2.80958067008499e-05	2.80958067008499e-05	2.80958067008499e-05	2.80958067008499e-05	0	1.40479033504249e-05	1.40479033504249e-05	0	1.40479033504249e-05	0
OTU_1530	0.000224766453606799	0.000140479033504249	0.000280958067008499	5.61916134016998e-05	5.61916134016998e-05	0.000491676617264873	4.21437100512748e-05	0	4.21437100512748e-05	4.21437100512748e-05	1.40479033504249e-05	0	0	0	1.40479033504249e-05	1.40479033504249e-05	4.21437100512748e-05	0
OTU_1540	1.40479033504249e-05	7.02395167521247e-05	5.61916134016998e-05	5.61916134016998e-05	0	1.40479033504249e-05	0	0	1.40479033504249e-05	1.40479033504249e-05	0	0	0	0	0	0	0	0
OTU_1543	1.40479033504249e-05	1.40479033504249e-05	0	2.80958067008499e-05	1.40479033504249e-05	0	1.40479033504249e-05	0	0	0	0	0	0	0	0	0	0	0
OTU_1548	0	1.40479033504249e-05	7.02395167521247e-05	2.80958067008499e-05	0.000196670646905949	1.40479033504249e-05	1.40479033504249e-05	0	1.40479033504249e-05	5.61916134016998e-05	1.40479033504249e-05	1.40479033504249e-05	0	0	0	0	0	1.40479033504249e-05
OTU_1560	0.000182622743555524	0.000126431130153825	0.0001123832268034	7.02395167521247e-05	0.000140479033504249	0.000140479033504249	0.000210718550256374	0.000379293390461474	0.000421437100512748	0.000280958067008499	0.000266910163658074	0.000561916134016998	0.000295005970358924	0.000126431130153825	4.21437100512748e-05	8.42874201025497e-05	0.0001123832268034	0.000266910163658074
OTU_158	0.168448409074946	0.134241764416661	0.0710683430497998	0.0382102971131559	0.0969305331179321	0.261937205872024	0.0187960946828686	0.0347826086956522	0.03537262063637	0.0683711456065182	0.0124745381751774	0.00873779588396432	0.0286858186415677	0.0172789211210227	0.0119547657512116	0.0588888108449814	0.0214932921261502	0.0102830652525111
OTU_1582	0	0	0	0	0	0	1.40479033504249e-05	0	2.80958067008499e-05	0	0	2.80958067008499e-05	0	0	0	0	0	0
OTU_1593	0.000154526936854674	0.000154526936854674	9.83353234529746e-05	0.000154526936854674	0.000295005970358924	0.000154526936854674	0.000435485003863173	0.000491676617264873	0.000505724520615298	0.000224766453606799	0.000337149680410199	0.000702395167521247	0.000126431130153825	0.000309053873709349	0.000491676617264873	0.000280958067008499	0.000491676617264873	0.000210718550256374
OTU_1600	0	0	0	0	0	0	1.40479033504249e-05	2.80958067008499e-05	0	0	1.40479033504249e-05	0	0	0	0	0	0	0
OTU_1639	0.00139074243169207	0.000702395167521247	0.00146098194844419	0.00920137669452834	0.000337149680410199	0.000280958067008499	0.00445318536208471	0.00556296972676828	0.00198075437240992	0.000421437100512748	0.00616702957083655	0.00462176020228981	0.000126431130153825	0.000238814356957224	0.000168574840205099	0.000365245487111049	0.000196670646905949	0.000182622743555524
OTU_1640	0.000449532907213598	0.00262695792652947	0.00230385614946969	0.00236004776287139	0.00344173632085411	0.000660251457469973	0.00136264662499122	0.000337149680410199	0.00151717356184589	0.000786682587623797	0.00136264662499122	0.000365245487111049	0.000533820327316148	0.000182622743555524	0.000224766453606799	0.000786682587623797	0.000224766453606799	0.000997401137880171
OTU_1649	0.000421437100512748	0.000407389197162324	0.000505724520615298	0.000575964037367423	0.0010114490412306	0.000604059844068273	0.0001123832268034	0.000252862260307649	0.000238814356957224	0.000337149680410199	0.000238814356957224	8.42874201025497e-05	5.61916134016998e-05	5.61916134016998e-05	2.80958067008499e-05	0.000295005970358924	2.80958067008499e-05	0.000126431130153825
OTU_1651	5.61916134016998e-05	5.61916134016998e-05	0.000365245487111049	2.80958067008499e-05	1.40479033504249e-05	8.42874201025497e-05	0.0001123832268034	4.21437100512748e-05	0.00317482615719604	8.42874201025497e-05	0.000210718550256374	9.83353234529746e-05	1.40479033504249e-05	0	2.80958067008499e-05	9.83353234529746e-05	2.80958067008499e-05	1.40479033504249e-05
OTU_1653	0.000814778394324647	0.000168574840205099	0.000435485003863173	0.000449532907213598	0.000547868230666573	0.00103954484793145	9.83353234529746e-05	8.42874201025497e-05	8.42874201025497e-05	0.000182622743555524	2.80958067008499e-05	9.83353234529746e-05	0.000168574840205099	0.000140479033504249	0.000252862260307649	0.000744538877572522	0.000323101777059774	0.000238814356957224
OTU_1658	0.000196670646905949	0.000210718550256374	0.000295005970358924	0.000196670646905949	0.000238814356957224	0.00120811968813655	4.21437100512748e-05	0.000126431130153825	0.000154526936854674	5.61916134016998e-05	5.61916134016998e-05	4.21437100512748e-05	1.40479033504249e-05	1.40479033504249e-05	5.61916134016998e-05	2.80958067008499e-05	7.02395167521247e-05	0.000168574840205099
OTU_1660	7.02395167521247e-05	0.000280958067008499	0.000379293390461474	0.000280958067008499	0.00148907775514504	5.61916134016998e-05	0.000238814356957224	1.40479033504249e-05	5.61916134016998e-05	0.000295005970358924	2.80958067008499e-05	5.61916134016998e-05	0.000140479033504249	0	2.80958067008499e-05	4.21437100512748e-05	2.80958067008499e-05	5.61916134016998e-05
OTU_1664	0	1.40479033504249e-05	4.21437100512748e-05	1.40479033504249e-05	2.80958067008499e-05	8.42874201025497e-05	8.42874201025497e-05	0.000505724520615298	0.000224766453606799	0.0001123832268034	0.000421437100512748	0.000927161621128047	0.000126431130153825	9.83353234529746e-05	9.83353234529746e-05	0.000196670646905949	0.0001123832268034	5.61916134016998e-05
OTU_1665	7.02395167521247e-05	0	2.80958067008499e-05	0.000393341293811899	0.000618107747418698	0	0.000238814356957224	0.0001123832268034	0.000505724520615298	0.000126431130153825	0.000126431130153825	0.000224766453606799	2.80958067008499e-05	1.40479033504249e-05	2.80958067008499e-05	1.40479033504249e-05	0	2.80958067008499e-05
OTU_1666	2.80958067008499e-05	0	0	0	4.21437100512748e-05	0	0.0001123832268034	0.000280958067008499	8.42874201025497e-05	4.21437100512748e-05	4.21437100512748e-05	0.00174194001545269	0.0001123832268034	4.21437100512748e-05	2.80958067008499e-05	0	0.000126431130153825	0.0001123832268034
OTU_1668	0.000351197583760624	0.000182622743555524	0.000154526936854674	0.000140479033504249	0.000435485003863173	0.000435485003863173	0	0	1.40479033504249e-05	5.61916134016998e-05	1.40479033504249e-05	2.80958067008499e-05	0	1.40479033504249e-05	1.40479033504249e-05	7.02395167521247e-05	1.40479033504249e-05	0
OTU_1671	4.21437100512748e-05	0	4.21437100512748e-05	0	0	0	1.40479033504249e-05	0.000885017911076772	2.80958067008499e-05	0.000519772423965723	8.42874201025497e-05	2.80958067008499e-05	2.80958067008499e-05	0	0	0	2.80958067008499e-05	0
OTU_1673	0.000491676617264873	0.000519772423965723	0.00146098194844419	0.000379293390461474	0.000295005970358924	0.000435485003863173	0.00441104165203343	0.000309053873709349	0.00184027533890567	0.000688347264170823	0.000800730490974222	0.000365245487111049	0.00331530519070029	0.00361031116105921	0.0136124183465618	0.000590011940717848	0.000575964037367423	0.0107747418697759
OTU_1682	0.00141883823839292	0.000983353234529746	0.00122216759148697	0.000379293390461474	0.000702395167521247	0.00119407178478612	0.000463580810564023	0.00434080213528131	0.00209313759921332	0.000969305331179321	0.00338554470745241	0.00231790405282012	0.00477628713914448	0.00870970007726347	0.00327316148064901	0.000913113717777622	0.007768490552785	0.00318887406054646
OTU_1683	1.40479033504249e-05	9.83353234529746e-05	0.000238814356957224	7.02395167521247e-05	0.000154526936854674	0.000140479033504249	2.80958067008499e-05	5.61916134016998e-05	7.02395167521247e-05	2.80958067008499e-05	0.000182622743555524	4.21437100512748e-05	4.21437100512748e-05	1.40479033504249e-05	1.40479033504249e-05	4.21437100512748e-05	2.80958067008499e-05	1.40479033504249e-05
OTU_1685	0.000913113717777622	0.00262695792652947	0.00769825103603287	0.00139074243169207	0.00310458664044391	0.0143429093207839	0.000280958067008499	0.000280958067008499	0.000323101777059774	0.000140479033504249	0.000210718550256374	0.000266910163658074	0.000323101777059774	0.000238814356957224	0.000309053873709349	0.000519772423965723	0.000182622743555524	0.000266910163658074
OTU_1687	7.02395167521247e-05	0.000323101777059774	0.0001123832268034	0.000182622743555524	0.0001123832268034	0.000351197583760624	4.21437100512748e-05	1.40479033504249e-05	4.21437100512748e-05	0	0	0	0	0	0	0	0	0
OTU_1688	0	0	0	0.000800730490974222	0.0001123832268034	1.40479033504249e-05	0	0	0	0	0	0	0	0	0	0	0	0
OTU_169	0.000744538877572522	0.000899065814427197	0.000533820327316148	0.000547868230666573	0.000744538877572522	0.00105359275128187	0.000351197583760624	0.000421437100512748	0.000393341293811899	0.001123832268034	0.000252862260307649	0.000126431130153825	0.000323101777059774	0.000196670646905949	0.0001123832268034	0.000421437100512748	0.000210718550256374	0.000421437100512748
OTU_1691	0.000491676617264873	0.000168574840205099	0.000351197583760624	0.000266910163658074	8.42874201025497e-05	0.000210718550256374	0.000814778394324647	0.000842874201025497	0.000393341293811899	0.000632155650769123	0.0001123832268034	0.000407389197162324	0.00160146098194844	0.000660251457469973	0.000421437100512748	0.000842874201025497	0.00120811968813655	0.00264100582987989
OTU_1692	1.40479033504249e-05	0.0001123832268034	0.000210718550256374	0.000126431130153825	8.42874201025497e-05	5.61916134016998e-05	9.83353234529746e-05	4.21437100512748e-05	7.02395167521247e-05	8.42874201025497e-05	7.02395167521247e-05	0	0	0	0	0	0	1.40479033504249e-05
OTU_1694	5.61916134016998e-05	4.21437100512748e-05	0.000224766453606799	0.0001123832268034	5.61916134016998e-05	0.000505724520615298	1.40479033504249e-05	1.40479033504249e-05	2.80958067008499e-05	1.40479033504249e-05	1.40479033504249e-05	0	1.40479033504249e-05	5.61916134016998e-05	1.40479033504249e-05	1.40479033504249e-05	0	9.83353234529746e-05
OTU_1696	7.02395167521247e-05	0.0001123832268034	9.83353234529746e-05	2.80958067008499e-05	4.21437100512748e-05	5.61916134016998e-05	0	1.40479033504249e-05	1.40479033504249e-05	0	0	0	0	0	0	0	0	0
OTU_1697	0.00207908969586289	0.000252862260307649	0.000140479033504249	0.00199480227576034	0.000154526936854674	0.000126431130153825	0.000126431130153825	0.000196670646905949	8.42874201025497e-05	2.80958067008499e-05	4.21437100512748e-05	7.02395167521247e-05	1.40479033504249e-05	5.61916134016998e-05	8.42874201025497e-05	8.42874201025497e-05	4.21437100512748e-05	0.00103954484793145
OTU_170	0.000407389197162324	0.000533820327316148	0.000295005970358924	0.000182622743555524	0.000449532907213598	0.000491676617264873	5.61916134016998e-05	9.83353234529746e-05	0.0001123832268034	0.000632155650769123	4.21437100512748e-05	9.83353234529746e-05	0.000238814356957224	0.000140479033504249	0.000182622743555524	0.000266910163658074	9.83353234529746e-05	0.000182622743555524
OTU_1703	2.80958067008499e-05	1.40479033504249e-05	2.80958067008499e-05	5.61916134016998e-05	0	5.61916134016998e-05	7.02395167521247e-05	2.80958067008499e-05	2.80958067008499e-05	8.42874201025497e-05	0	0.000168574840205099	2.80958067008499e-05	0	0	0	0	1.40479033504249e-05
OTU_1704	0.001123832268034	0.000575964037367423	0.00265505373323032	0.000674299360820398	0.00146098194844419	0.00202289808246119	0.000210718550256374	0.000182622743555524	0.000379293390461474	0.000842874201025497	0.000337149680410199	0.000295005970358924	0.000196670646905949	0.000154526936854674	0.000210718550256374	0.000168574840205099	0.000210718550256374	0.000252862260307649
OTU_1715	8.42874201025497e-05	7.02395167521247e-05	0.0001123832268034	0.000196670646905949	2.80958067008499e-05	0.0001123832268034	0.000196670646905949	0.000224766453606799	5.61916134016998e-05	8.42874201025497e-05	0.0001123832268034	0.000168574840205099	0.000505724520615298	0.000547868230666573	0.000505724520615298	0.000196670646905949	0.000196670646905949	0.000814778394324647
OTU_1718	0.00122216759148697	0.000885017911076772	0.000885017911076772	0.000814778394324647	0.000210718550256374	0.000632155650769123	0.00330125728734986	0.00273934115333287	0.00234599985952097	0.00171384420875184	0.000660251457469973	0.00157336517524759	0.00508534101285383	0.00338554470745241	0.00228980824611927	0.00265505373323032	0.00539439488656318	0.0061389337641357
OTU_172	0.000196670646905949	0.000323101777059774	2.80958067008499e-05	0.00116597597808527	0.000491676617264873	5.61916134016998e-05	0.000983353234529746	0.000477628713914448	0.000435485003863173	0.000604059844068273	0.000309053873709349	0.000323101777059774	0.000688347264170823	0.000463580810564023	0.0011800238814357	0.000927161621128047	0.000899065814427197	0.00252862260307649
OTU_1726	0.000295005970358924	0.000196670646905949	4.21437100512748e-05	2.80958067008499e-05	0	2.80958067008499e-05	1.40479033504249e-05	0	0	4.21437100512748e-05	1.40479033504249e-05	2.80958067008499e-05	0	0	0	1.40479033504249e-05	0	0
OTU_1735	0.000252862260307649	0.000252862260307649	0.00457961649223853	0.0001123832268034	0.000393341293811899	0.000547868230666573	4.21437100512748e-05	0.000252862260307649	0.000126431130153825	7.02395167521247e-05	1.40479033504249e-05	0.000140479033504249	9.83353234529746e-05	5.61916134016998e-05	0.0001123832268034	9.83353234529746e-05	8.42874201025497e-05	8.42874201025497e-05
OTU_1739	0.00525391585305893	0.00122216759148697	0.00164360469199972	0.00103954484793145	0.00143288614174334	0.00490271826929831	0.000337149680410199	0.000632155650769123	0.000435485003863173	0.000126431130153825	0.000154526936854674	0.00855517314040879	0.000702395167521247	0.000463580810564023	0.000899065814427197	0.000618107747418698	0.000856922104375922	0.00119407178478612
OTU_1745	1.40479033504249e-05	0	1.40479033504249e-05	4.21437100512748e-05	0	1.40479033504249e-05	2.80958067008499e-05	0.0001123832268034	2.80958067008499e-05	0	0	1.40479033504249e-05	0.0001123832268034	4.21437100512748e-05	0.000252862260307649	2.80958067008499e-05	5.61916134016998e-05	0.000266910163658074
OTU_175	7.02395167521247e-05	0.000126431130153825	7.02395167521247e-05	0.000154526936854674	0.000154526936854674	7.02395167521247e-05	7.02395167521247e-05	4.21437100512748e-05	5.61916134016998e-05	0.000252862260307649	0.0001123832268034	1.40479033504249e-05	0.000238814356957224	0.000266910163658074	0.000238814356957224	0.000295005970358924	0.000168574840205099	0.000561916134016998
OTU_1751	0.000983353234529746	0.000913113717777622	0.000533820327316148	9.83353234529746e-05	0.000449532907213598	0.000407389197162324	0.000210718550256374	0.0001123832268034	0.000280958067008499	8.42874201025497e-05	9.83353234529746e-05	0.000168574840205099	0.000295005970358924	0.000393341293811899	0.000238814356957224	0.000238814356957224	0.00110978436468357	0.000477628713914448
OTU_1754	1.40479033504249e-05	2.80958067008499e-05	5.61916134016998e-05	0	2.80958067008499e-05	1.40479033504249e-05	5.61916134016998e-05	0.000140479033504249	4.21437100512748e-05	1.40479033504249e-05	0.000224766453606799	0.000210718550256374	1.40479033504249e-05	0	0	2.80958067008499e-05	1.40479033504249e-05	1.40479033504249e-05
OTU_1759	0	1.40479033504249e-05	0	0	4.21437100512748e-05	4.21437100512748e-05	0	0	0	0	0	0	0	0	0	0	0	0
OTU_1760	5.61916134016998e-05	5.61916134016998e-05	2.80958067008499e-05	4.21437100512748e-05	4.21437100512748e-05	0	0	0	0	1.40479033504249e-05	5.61916134016998e-05	0	0	0	0	0	2.80958067008499e-05	0
OTU_1765	0.00247243098967479	0.000154526936854674	0.000210718550256374	0.000266910163658074	0.000168574840205099	0.0108028376764768	0.0001123832268034	0.000168574840205099	0.0001123832268034	0.000154526936854674	0.00171384420875184	0.000140479033504249	5.61916134016998e-05	9.83353234529746e-05	0.000140479033504249	4.21437100512748e-05	4.21437100512748e-05	0.0001123832268034
OTU_1775	7.02395167521247e-05	1.40479033504249e-05	4.21437100512748e-05	0	0	0	0.000140479033504249	0.000140479033504249	4.21437100512748e-05	1.40479033504249e-05	1.40479033504249e-05	0.0001123832268034	0.000519772423965723	5.61916134016998e-05	9.83353234529746e-05	5.61916134016998e-05	7.02395167521247e-05	0.000365245487111049
OTU_1778	0	0	0	0	0	0	0	1.40479033504249e-05	0	0	0	1.40479033504249e-05	4.21437100512748e-05	0	1.40479033504249e-05	0	4.21437100512748e-05	2.80958067008499e-05
OTU_178	7.02395167521247e-05	4.21437100512748e-05	4.21437100512748e-05	5.61916134016998e-05	8.42874201025497e-05	2.80958067008499e-05	8.42874201025497e-05	2.80958067008499e-05	2.80958067008499e-05	9.83353234529746e-05	1.40479033504249e-05	0.000126431130153825	0.000295005970358924	0.0001123832268034	8.42874201025497e-05	8.42874201025497e-05	0.000140479033504249	0.000393341293811899
OTU_1784	1.40479033504249e-05	2.80958067008499e-05	0	1.40479033504249e-05	0	0	0	9.83353234529746e-05	0	4.21437100512748e-05	0	0	5.61916134016998e-05	7.02395167521247e-05	0.000266910163658074	1.40479033504249e-05	0.000140479033504249	8.42874201025497e-05
OTU_1785	0.00258481421647819	0.00133455081829037	0.00262695792652947	0.00139074243169207	0.000814778394324647	0.00132050291493995	0.000421437100512748	0.000575964037367423	0.00110978436468357	0.000365245487111049	0.000435485003863173	0.00133455081829037	0.000618107747418698	0.000295005970358924	0.000842874201025497	0.000618107747418698	0.000828826297675072	0.000885017911076772
OTU_1788	0.00404579616492239	0.00311863454379434	0.0125588255952799	0.00182622743555524	0.00757181990587905	0.00880803540071644	0.000196670646905949	0.000575964037367423	0.000702395167521247	0.00299220341364051	0.000800730490974222	0.000435485003863173	0.000168574840205099	0.000238814356957224	0.000575964037367423	0.000295005970358924	0.000238814356957224	0.000365245487111049
OTU_1791	0	0	0	0	1.40479033504249e-05	0	2.80958067008499e-05	0	0	0	0	0	1.40479033504249e-05	2.80958067008499e-05	0.0001123832268034	1.40479033504249e-05	0	0.0001123832268034
OTU_1800	7.02395167521247e-05	2.80958067008499e-05	7.02395167521247e-05	7.02395167521247e-05	0	2.80958067008499e-05	0.000393341293811899	0.00238814356957224	0.000337149680410199	0.000280958067008499	8.42874201025497e-05	5.61916134016998e-05	4.21437100512748e-05	4.21437100512748e-05	4.21437100512748e-05	4.21437100512748e-05	0.00255671840977734	5.61916134016998e-05
OTU_183	0.000323101777059774	0.000477628713914448	0.000238814356957224	0.000337149680410199	0.000280958067008499	0.000295005970358924	0.000210718550256374	0.000280958067008499	0.000238814356957224	0.000491676617264873	0.000295005970358924	0.000168574840205099	0.0001123832268034	2.80958067008499e-05	8.42874201025497e-05	0.000210718550256374	0.000266910163658074	0.000224766453606799
OTU_1835	7.02395167521247e-05	2.80958067008499e-05	1.40479033504249e-05	8.42874201025497e-05	4.21437100512748e-05	1.40479033504249e-05	1.40479033504249e-05	0	0	0	1.40479033504249e-05	1.40479033504249e-05	0	0	2.80958067008499e-05	2.80958067008499e-05	0	1.40479033504249e-05
OTU_1847	2.80958067008499e-05	4.21437100512748e-05	0.000477628713914448	7.02395167521247e-05	0.000224766453606799	4.21437100512748e-05	0	0.000182622743555524	0	1.40479033504249e-05	1.40479033504249e-05	2.80958067008499e-05	1.40479033504249e-05	0	4.21437100512748e-05	0	1.40479033504249e-05	0
OTU_1870	1.40479033504249e-05	7.02395167521247e-05	2.80958067008499e-05	2.80958067008499e-05	0	1.40479033504249e-05	5.61916134016998e-05	0.000182622743555524	7.02395167521247e-05	2.80958067008499e-05	0.00102549694458102	2.80958067008499e-05	0	1.40479033504249e-05	2.80958067008499e-05	0	1.40479033504249e-05	1.40479033504249e-05
OTU_1912	0.00178408372550397	0.00268314953993117	0.00418627519842664	0.000590011940717848	0.000885017911076772	0.00213528130926459	0.000196670646905949	0.000379293390461474	0.000533820327316148	0.000266910163658074	0.00109573646133315	0.000786682587623797	0.000140479033504249	0.0001123832268034	0.000983353234529746	0.000477628713914448	0.000856922104375922	0.000224766453606799
OTU_1924	0	0	0	0	0	0	2.80958067008499e-05	0	2.80958067008499e-05	0	0	0	1.40479033504249e-05	5.61916134016998e-05	4.21437100512748e-05	0	1.40479033504249e-05	1.40479033504249e-05
OTU_1935	0.000224766453606799	5.61916134016998e-05	0.000379293390461474	4.21437100512748e-05	4.21437100512748e-05	4.21437100512748e-05	0	2.80958067008499e-05	1.40479033504249e-05	8.42874201025497e-05	0	1.40479033504249e-05	0	0	2.80958067008499e-05	0	0	0
OTU_195	0.000224766453606799	0.000224766453606799	0.000182622743555524	0.000238814356957224	0.000295005970358924	0.000238814356957224	0.000154526936854674	0.000140479033504249	0.000126431130153825	0.000126431130153825	7.02395167521247e-05	5.61916134016998e-05	0.000280958067008499	5.61916134016998e-05	0.000210718550256374	0.000323101777059774	0.000168574840205099	0.000323101777059774
OTU_1971	0	0	0	0	1.40479033504249e-05	0	4.21437100512748e-05	8.42874201025497e-05	2.80958067008499e-05	4.21437100512748e-05	0	2.80958067008499e-05	0	1.40479033504249e-05	4.21437100512748e-05	1.40479033504249e-05	0	5.61916134016998e-05
OTU_1973	0.000407389197162324	0.000140479033504249	0.000295005970358924	8.42874201025497e-05	9.83353234529746e-05	0.000407389197162324	5.61916134016998e-05	8.42874201025497e-05	0.000126431130153825	0.000126431130153825	2.80958067008499e-05	2.80958067008499e-05	2.80958067008499e-05	4.21437100512748e-05	7.02395167521247e-05	0.000210718550256374	2.80958067008499e-05	2.80958067008499e-05
OTU_1978	0	0	0	0	0	0	0	0	0	0	0	0	0	0	1.40479033504249e-05	2.80958067008499e-05	0	1.40479033504249e-05
OTU_201	0.00146098194844419	0.00120811968813655	0.00115192807473485	0.000730490974222097	0.000702395167521247	0.000674299360820398	0.000421437100512748	0.000688347264170823	0.000323101777059774	0.0012924071082391	0.000154526936854674	0.000393341293811899	0.00108168855798272	0.000210718550256374	0.000393341293811899	0.000491676617264873	0.000604059844068273	0.000309053873709349
OTU_2012	1.40479033504249e-05	0	0	0	0	0	0	0	0	1.40479033504249e-05	0	1.40479033504249e-05	1.40479033504249e-05	1.40479033504249e-05	0	7.02395167521247e-05	1.40479033504249e-05	7.02395167521247e-05
OTU_2016	0	0	0	0	2.80958067008499e-05	0	0	0	0	0	0	0	1.40479033504249e-05	0	1.40479033504249e-05	0	5.61916134016998e-05	2.80958067008499e-05
OTU_203	1.40479033504249e-05	0	0	2.80958067008499e-05	0	0	0	0	0	0	0	1.40479033504249e-05	4.21437100512748e-05	0	4.21437100512748e-05	4.21437100512748e-05	2.80958067008499e-05	9.83353234529746e-05
OTU_205	0.0011800238814357	0.00113788017138442	0.000688347264170823	0.000618107747418698	0.000547868230666573	0.000800730490974222	0.000337149680410199	0.000393341293811899	0.000196670646905949	0.00109573646133315	0.000280958067008499	0.000351197583760624	0.000547868230666573	0.000196670646905949	0.000309053873709349	0.000477628713914448	0.000435485003863173	0.000323101777059774
OTU_2066	0	0	0	0	0	0	0	0	0	0	0	0	1.40479033504249e-05	0	1.40479033504249e-05	0	0	8.42874201025497e-05
OTU_2072	0	7.02395167521247e-05	0	1.40479033504249e-05	0	0	9.83353234529746e-05	0.000168574840205099	5.61916134016998e-05	5.61916134016998e-05	4.21437100512748e-05	0.000280958067008499	8.42874201025497e-05	5.61916134016998e-05	5.61916134016998e-05	5.61916134016998e-05	0.000126431130153825	0.000168574840205099
OTU_2085	0.000309053873709349	2.80958067008499e-05	1.40479033504249e-05	0.000140479033504249	7.02395167521247e-05	5.61916134016998e-05	0	0	4.21437100512748e-05	0	1.40479033504249e-05	4.21437100512748e-05	0	0	2.80958067008499e-05	0	1.40479033504249e-05	4.21437100512748e-05
OTU_2093	0	0	0	0	0	0	4.21437100512748e-05	0	0	0	0	0	1.40479033504249e-05	2.80958067008499e-05	4.21437100512748e-05	0	1.40479033504249e-05	0.000140479033504249
OTU_2097	0.00167170049870057	0.000252862260307649	0.000266910163658074	0.00171384420875184	0.000280958067008499	0.000168574840205099	5.61916134016998e-05	7.02395167521247e-05	0.000182622743555524	0.000196670646905949	5.61916134016998e-05	0.000154526936854674	5.61916134016998e-05	8.42874201025497e-05	8.42874201025497e-05	0.000140479033504249	9.83353234529746e-05	0.000337149680410199
OTU_2108	1.40479033504249e-05	0	0	0	0	0	1.40479033504249e-05	0	0	0	0	0	4.21437100512748e-05	2.80958067008499e-05	5.61916134016998e-05	0	0	7.02395167521247e-05
OTU_213	0	0	0	0	0	0	1.40479033504249e-05	2.80958067008499e-05	0	0	0	1.40479033504249e-05	1.40479033504249e-05	0	5.61916134016998e-05	4.21437100512748e-05	0	4.21437100512748e-05
OTU_2143	2.80958067008499e-05	0	1.40479033504249e-05	0	4.21437100512748e-05	7.02395167521247e-05	0	0	0	0	0	0	0	0	0	0	0	0
OTU_2145	7.02395167521247e-05	0	1.40479033504249e-05	0	0	4.21437100512748e-05	0	0	0	0	0	0	0	0	0	0	0	0
OTU_2151	2.80958067008499e-05	2.80958067008499e-05	0	0	0	1.40479033504249e-05	0	0	0	0	0	0	0	0	0	0	0	0
OTU_2165	2.80958067008499e-05	0	1.40479033504249e-05	0	0	2.80958067008499e-05	0	0	0	0	0	0	0	0	0	0	0	0
OTU_2170	0	2.80958067008499e-05	1.40479033504249e-05	2.80958067008499e-05	0	1.40479033504249e-05	0	0	0	0	0	0	0	0	0	0	0	1.40479033504249e-05
OTU_2172	0	2.80958067008499e-05	1.40479033504249e-05	0	0	1.40479033504249e-05	0	0	0	0	0	0	0	0	0	0	0	0
OTU_2173	0	2.80958067008499e-05	1.40479033504249e-05	0	1.40479033504249e-05	0	0	0	0	0	0	0	0	0	0	0	0	0
OTU_2175	2.80958067008499e-05	8.42874201025497e-05	1.40479033504249e-05	4.21437100512748e-05	2.80958067008499e-05	1.40479033504249e-05	0	0	0	1.40479033504249e-05	4.21437100512748e-05	0	0	0	0	0	0	0
OTU_218	4.21437100512748e-05	4.21437100512748e-05	0	2.80958067008499e-05	9.83353234529746e-05	1.40479033504249e-05	0	0	1.40479033504249e-05	0	0	0	0	0	0	0	1.40479033504249e-05	2.80958067008499e-05
OTU_2187	2.80958067008499e-05	2.80958067008499e-05	4.21437100512748e-05	1.40479033504249e-05	0	0	0	0	0	0	1.40479033504249e-05	0	0	0	0	0	0	0
OTU_2193	0.0001123832268034	0.000126431130153825	0.000351197583760624	5.61916134016998e-05	0.000182622743555524	0.000224766453606799	0	2.80958067008499e-05	2.80958067008499e-05	0.000238814356957224	2.80958067008499e-05	0	0	2.80958067008499e-05	1.40479033504249e-05	1.40479033504249e-05	0	1.40479033504249e-05
OTU_2197	0	1.40479033504249e-05	2.80958067008499e-05	2.80958067008499e-05	2.80958067008499e-05	0	0	0	0	0	1.40479033504249e-05	0	0	0	0	0	0	0
OTU_2200	1.40479033504249e-05	1.40479033504249e-05	9.83353234529746e-05	1.40479033504249e-05	4.21437100512748e-05	1.40479033504249e-05	0	0	1.40479033504249e-05	4.21437100512748e-05	1.40479033504249e-05	0	0	0	0	0	0	0
OTU_2217	0	1.40479033504249e-05	9.83353234529746e-05	0	2.80958067008499e-05	0	0	0	0	0	0	0	0	0	0	0	0	0
OTU_2221	1.40479033504249e-05	0	7.02395167521247e-05	0	0	4.21437100512748e-05	0	0	0	0	0	0	0	0	0	0	0	0
OTU_2237	0	0	0	4.21437100512748e-05	0	0	1.40479033504249e-05	2.80958067008499e-05	1.40479033504249e-05	0	5.61916134016998e-05	0	0	0	0	0	0	0
OTU_2244	0.000618107747418698	7.02395167521247e-05	7.02395167521247e-05	0.000941209524478472	2.80958067008499e-05	0.000252862260307649	2.80958067008499e-05	0	1.40479033504249e-05	2.80958067008499e-05	2.80958067008499e-05	1.40479033504249e-05	0	5.61916134016998e-05	4.21437100512748e-05	2.80958067008499e-05	1.40479033504249e-05	1.40479033504249e-05
OTU_2256	0.000182622743555524	0.0001123832268034	0.000407389197162324	7.02395167521247e-05	0.000140479033504249	0.000295005970358924	2.80958067008499e-05	4.21437100512748e-05	1.40479033504249e-05	5.61916134016998e-05	0	1.40479033504249e-05	5.61916134016998e-05	1.40479033504249e-05	5.61916134016998e-05	1.40479033504249e-05	4.21437100512748e-05	2.80958067008499e-05
OTU_2267	2.80958067008499e-05	0	0	1.40479033504249e-05	4.21437100512748e-05	0	0	0	0	0	0	0	0	0	0	0	0	0
OTU_227	0.0152841188452623	0.0155931727189717	0.00651822715459718	0.0625412657160919	0.0265224415256023	0.00480438294584533	0.0903280185432324	0.0411322610100443	0.0353866685397204	0.0292617826789352	0.0242888248928847	0.0518648591697689	0.0945002458383086	0.0747067500175599	0.161059211912622	0.120081477839432	0.0601250263398188	0.153431200393341
OTU_2293	7.02395167521247e-05	0.0001123832268034	0.000168574840205099	0.000224766453606799	8.42874201025497e-05	0.000266910163658074	0	2.80958067008499e-05	8.42874201025497e-05	1.40479033504249e-05	0	5.61916134016998e-05	5.61916134016998e-05	2.80958067008499e-05	1.40479033504249e-05	1.40479033504249e-05	2.80958067008499e-05	2.80958067008499e-05
OTU_23	0	0	0	0	0	0	1.40479033504249e-05	2.80958067008499e-05	0	1.40479033504249e-05	0	0	0	0	0	0	0	0
OTU_2304	0	0	1.40479033504249e-05	1.40479033504249e-05	0	2.80958067008499e-05	0	0	0	0	0	0	0	0	0	0	0	0
OTU_2314	9.83353234529746e-05	8.42874201025497e-05	0.000126431130153825	0	9.83353234529746e-05	0.000210718550256374	0	0	0	9.83353234529746e-05	0	0	1.40479033504249e-05	0	0	2.80958067008499e-05	0	0
OTU_2321	0.000196670646905949	2.80958067008499e-05	1.40479033504249e-05	9.83353234529746e-05	0.000224766453606799	0.000814778394324647	0	4.21437100512748e-05	1.40479033504249e-05	2.80958067008499e-05	0	1.40479033504249e-05	0	1.40479033504249e-05	0	0	0	0
OTU_2327	0	0	0	0	0	0	1.40479033504249e-05	0	1.40479033504249e-05	4.21437100512748e-05	1.40479033504249e-05	0	0	0	0	0	0	0
OTU_233	1.40479033504249e-05	2.80958067008499e-05	1.40479033504249e-05	4.21437100512748e-05	1.40479033504249e-05	0	0	1.40479033504249e-05	0	2.80958067008499e-05	1.40479033504249e-05	1.40479033504249e-05	7.02395167521247e-05	1.40479033504249e-05	2.80958067008499e-05	4.21437100512748e-05	5.61916134016998e-05	8.42874201025497e-05
OTU_2337	5.61916134016998e-05	2.80958067008499e-05	0.0001123832268034	5.61916134016998e-05	1.40479033504249e-05	5.61916134016998e-05	0.000126431130153825	0.000182622743555524	0.000702395167521247	0.000435485003863173	0.000323101777059774	5.61916134016998e-05	9.83353234529746e-05	2.80958067008499e-05	4.21437100512748e-05	0.000323101777059774	7.02395167521247e-05	5.61916134016998e-05
OTU_2338	0	0	0	0	0	0	2.80958067008499e-05	0	0	0	1.40479033504249e-05	1.40479033504249e-05	0	0	0	0	0	0
OTU_2369	0	1.40479033504249e-05	1.40479033504249e-05	0	0	1.40479033504249e-05	0	0.0001123832268034	4.21437100512748e-05	1.40479033504249e-05	0	2.80958067008499e-05	0	0	0	0	0	0
OTU_2372	0	0	4.21437100512748e-05	0	2.80958067008499e-05	1.40479033504249e-05	1.40479033504249e-05	7.02395167521247e-05	0.0001123832268034	2.80958067008499e-05	4.21437100512748e-05	1.40479033504249e-05	0	0	0	0	1.40479033504249e-05	0
OTU_238	0	1.40479033504249e-05	0	4.21437100512748e-05	4.21437100512748e-05	0	0	2.80958067008499e-05	0	2.80958067008499e-05	0	1.40479033504249e-05	2.80958067008499e-05	8.42874201025497e-05	4.21437100512748e-05	1.40479033504249e-05	4.21437100512748e-05	5.61916134016998e-05
OTU_2384	1.40479033504249e-05	0	0	0	0	0	1.40479033504249e-05	2.80958067008499e-05	7.02395167521247e-05	4.21437100512748e-05	0	1.40479033504249e-05	0	0	0	0	0	1.40479033504249e-05
OTU_2421	0	0	0	0	0	1.40479033504249e-05	2.80958067008499e-05	5.61916134016998e-05	0	0	2.80958067008499e-05	0	1.40479033504249e-05	1.40479033504249e-05	2.80958067008499e-05	1.40479033504249e-05	2.80958067008499e-05	1.40479033504249e-05
OTU_2434	0	0	0	0	0	0	0	0	2.80958067008499e-05	1.40479033504249e-05	0	2.80958067008499e-05	0	0	0	0	0	0
OTU_2447	0	0	1.40479033504249e-05	0	0	0	9.83353234529746e-05	5.61916134016998e-05	7.02395167521247e-05	0	2.80958067008499e-05	0.000168574840205099	0	2.80958067008499e-05	2.80958067008499e-05	1.40479033504249e-05	4.21437100512748e-05	0
OTU_2452	7.02395167521247e-05	8.42874201025497e-05	2.80958067008499e-05	4.21437100512748e-05	0.000126431130153825	4.21437100512748e-05	8.42874201025497e-05	0.000252862260307649	0.000505724520615298	0.000323101777059774	0.000140479033504249	0.000252862260307649	0.000379293390461474	0.000140479033504249	0.000365245487111049	0.000280958067008499	7.02395167521247e-05	8.42874201025497e-05
OTU_2453	5.61916134016998e-05	0.000224766453606799	0.000379293390461474	9.83353234529746e-05	0.000379293390461474	0.000126431130153825	0.0001123832268034	2.80958067008499e-05	0	9.83353234529746e-05	1.40479033504249e-05	2.80958067008499e-05	0	0	1.40479033504249e-05	0.000126431130153825	9.83353234529746e-05	5.61916134016998e-05
OTU_2456	1.40479033504249e-05	2.80958067008499e-05	4.21437100512748e-05	0.0001123832268034	0.000210718550256374	1.40479033504249e-05	1.40479033504249e-05	0	5.61916134016998e-05	2.80958067008499e-05	0.000154526936854674	0	0	1.40479033504249e-05	0	0	0	0
OTU_2457	0.000590011940717848	0.000238814356957224	0.000224766453606799	0.000646203554119548	0.000196670646905949	0.00474819133244363	4.21437100512748e-05	0.000309053873709349	0.000196670646905949	0.000196670646905949	0.000126431130153825	0.0001123832268034	2.80958067008499e-05	4.21437100512748e-05	0.000182622743555524	0.000210718550256374	4.21437100512748e-05	0.000295005970358924
OTU_2459	0.00196670646905949	0.000828826297675072	0.00212123340591417	0.00266910163658074	0.001123832268034	0.00424246681182833	0.000252862260307649	0.000210718550256374	0.00185432324225609	0.000941209524478472	0.000210718550256374	0.000575964037367423	0.000365245487111049	0.000365245487111049	0.000393341293811899	0.000421437100512748	0.000379293390461474	0.000618107747418698
OTU_2497	0	1.40479033504249e-05	1.40479033504249e-05	2.80958067008499e-05	0	1.40479033504249e-05	0	0	0	0	0	0	0	0	0	0	0	0
OTU_259	0.000140479033504249	0.000210718550256374	5.61916134016998e-05	0.00102549694458102	0.000618107747418698	4.21437100512748e-05	0.000533820327316148	0.000280958067008499	0.000337149680410199	0.000604059844068273	0.000238814356957224	0.000182622743555524	0.000604059844068273	0.000646203554119548	0.000885017911076772	0.000772634684273372	0.000772634684273372	0.00196670646905949
OTU_294	0.000266910163658074	0.000632155650769123	0.000491676617264873	0.000561916134016998	0.000800730490974222	0.000210718550256374	0.000182622743555524	0.000337149680410199	0.000168574840205099	0.000870970007726347	0.000337149680410199	0.000154526936854674	0.000716443070871672	0.0010676406546323	0.000800730490974222	0.000365245487111049	0.000969305331179321	0.000786682587623797
OTU_296	0.000323101777059774	0.000421437100512748	0.000393341293811899	0.000309053873709349	0.000309053873709349	0.000463580810564023	0.000140479033504249	0.000182622743555524	0.000196670646905949	0.000449532907213598	8.42874201025497e-05	9.83353234529746e-05	0.000407389197162324	5.61916134016998e-05	0.000168574840205099	0.000210718550256374	0.000266910163658074	8.42874201025497e-05
OTU_3	4.21437100512748e-05	0.000168574840205099	0.000168574840205099	7.02395167521247e-05	0.000252862260307649	0.000182622743555524	2.80958067008499e-05	4.21437100512748e-05	9.83353234529746e-05	5.61916134016998e-05	9.83353234529746e-05	8.42874201025497e-05	1.40479033504249e-05	0	1.40479033504249e-05	7.02395167521247e-05	2.80958067008499e-05	5.61916134016998e-05
OTU_30	1.40479033504249e-05	0	0	0	0	1.40479033504249e-05	1.40479033504249e-05	0	0.000660251457469973	0.000126431130153825	7.02395167521247e-05	4.21437100512748e-05	9.83353234529746e-05	0.000716443070871672	0.00147502985179462	8.42874201025497e-05	0.000280958067008499	0.000182622743555524
OTU_300	1.40479033504249e-05	8.42874201025497e-05	5.61916134016998e-05	1.40479033504249e-05	9.83353234529746e-05	2.80958067008499e-05	2.80958067008499e-05	1.40479033504249e-05	1.40479033504249e-05	2.80958067008499e-05	0	1.40479033504249e-05	0	1.40479033504249e-05	0	0	1.40479033504249e-05	0
OTU_318	1.40479033504249e-05	0	0	0	0	0	2.80958067008499e-05	1.40479033504249e-05	0	2.80958067008499e-05	0	1.40479033504249e-05	0	0	0	0	0	0
OTU_330	0	7.02395167521247e-05	1.40479033504249e-05	8.42874201025497e-05	0	0	4.21437100512748e-05	0.0001123832268034	0	8.42874201025497e-05	8.42874201025497e-05	7.02395167521247e-05	0.000126431130153825	5.61916134016998e-05	0.000168574840205099	0.000126431130153825	5.61916134016998e-05	0.000365245487111049
OTU_336	0.050446020931376	0.142220973519702	0.148851583901103	0.217630118704783	0.150284470042846	0.0412165484301468	0.208456837816956	0.306342628362717	0.29719744328159	0.228854393481773	0.258776427618178	0.143555524337993	0.0730210016155089	0.162449954344314	0.0971131558614877	0.124323944651261	0.145845332584112	0.0884175036875746
OTU_339	0.000786682587623797	0.00171384420875184	0.0010114490412306	0.00491676617264873	0.00188241904895694	0.000365245487111049	0.006644658284751	0.00428461052187961	0.00323101777059774	0.00502914939945213	0.00505724520615298	0.00407389197162324	0.00334340099740114	0.00397555664817026	0.00618107747418698	0.00405984406827281	0.00417222729507621	0.00993186766875044
OTU_340	0.00144693404509377	0.00226171243941842	0.00143288614174334	0.00328720938399944	0.0010114490412306	0.000828826297675072	0.00217742501931587	0.00352602374095666	0.00245838308632437	0.00349792793425581	0.00880803540071644	0.00543653859661446	0.00414413148837536	0.00462176020228981	0.00396150874481984	0.00122216759148697	0.00363840696776006	0.00643393973449463
OTU_341	0.00113788017138442	0.00202289808246119	0.00127835920488867	0.00363840696776006	0.000955257427828896	0.000744538877572522	0.00278148486338414	0.00441104165203343	0.00306244293039264	0.00375079019456346	0.00781063426283627	0.00459366439558896	0.00339959261080284	0.00422841890847791	0.00355411954765751	0.0013485987216408	0.00330125728734986	0.00386317342136686
OTU_344	0.000828826297675072	0.000646203554119548	0.000646203554119548	0.00164360469199972	0.000590011940717848	0.000238814356957224	0.000772634684273372	0.00109573646133315	0.000660251457469973	0.00102549694458102	0.000561916134016998	0.00154526936854674	0.00207908969586289	0.00184027533890567	0.00373674229121304	0.00219147292266629	0.00223361663271757	0.00348388003090539
OTU_345	0.000309053873709349	0.000323101777059774	0.000238814356957224	0.00110978436468357	5.61916134016998e-05	0.0001123832268034	0.000702395167521247	0.000618107747418698	0.000421437100512748	0.000688347264170823	0.00113788017138442	0.00207908969586289	0.00330125728734986	0.00186837114560652	0.00418627519842664	0.0010114490412306	0.00151717356184589	0.00573154456697338
OTU_347	0.000351197583760624	0.000280958067008499	0.000196670646905949	0.0010114490412306	0.000210718550256374	5.61916134016998e-05	0.000899065814427197	0.000856922104375922	0.000519772423965723	0.000547868230666573	0.00153122146519632	0.00151717356184589	0.00283767647678584	0.00160146098194844	0.00358221535435836	0.00105359275128187	0.00110978436468357	0.0057455924703238
OTU_354	0.000772634684273372	0.00119407178478612	0.000786682587623797	0.00490271826929831	0.000969305331179321	0.000323101777059774	0.00626536489428953	0.00420032310177706	0.00279553276673457	0.00463580810564023	0.00483247875254618	0.00410198777832409	0.00463580810564023	0.00474819133244363	0.00827421507340029	0.00473414342909321	0.00396150874481984	0.0107466460630751
OTU_356	1.40479033504249e-05	5.61916134016998e-05	4.21437100512748e-05	0.000210718550256374	9.83353234529746e-05	2.80958067008499e-05	0.000266910163658074	0.000126431130153825	0.000140479033504249	0.000210718550256374	0.000210718550256374	0.000407389197162324	0.000561916134016998	0.000379293390461474	0.000646203554119548	0.000280958067008499	0.000421437100512748	0.000632155650769123
OTU_358	0	8.42874201025497e-05	0	0.000280958067008499	5.61916134016998e-05	4.21437100512748e-05	0.000154526936854674	9.83353234529746e-05	9.83353234529746e-05	0.000168574840205099	0.000182622743555524	0.000337149680410199	0.000280958067008499	0.000224766453606799	0.000646203554119548	8.42874201025497e-05	0.000210718550256374	0.000814778394324647
OTU_359	0.000337149680410199	0.000379293390461474	0.000224766453606799	0.00137669452834165	0.000379293390461474	9.83353234529746e-05	0.000772634684273372	0.000632155650769123	0.000351197583760624	0.000505724520615298	0.000941209524478472	0.001123832268034	0.00236004776287139	0.00144693404509377	0.00191051485565779	0.000744538877572522	0.000870970007726347	0.00226171243941842
OTU_361	1.40479033504249e-05	0.000182622743555524	0	0.000393341293811899	8.42874201025497e-05	2.80958067008499e-05	0.000280958067008499	0.000168574840205099	7.02395167521247e-05	0.000477628713914448	0.000238814356957224	0.000154526936854674	0.000491676617264873	0.000519772423965723	0.000379293390461474	0.000505724520615298	0.000365245487111049	0.0011800238814357
OTU_363	0.000646203554119548	0.000505724520615298	0.000393341293811899	0.00199480227576034	0.000758586780922947	0.000252862260307649	0.0012924071082391	0.000856922104375922	0.000899065814427197	0.0012362154948374	0.000842874201025497	0.00237409566622182	0.00296410760693966	0.00210718550256374	0.00488867036594788	0.00324506567394816	0.00202289808246119	0.00449532907213598
OTU_364	0.000126431130153825	0.000126431130153825	5.61916134016998e-05	0.000435485003863173	0.000154526936854674	8.42874201025497e-05	0.000154526936854674	4.21437100512748e-05	0.000266910163658074	0.000224766453606799	0.000323101777059774	0.000182622743555524	0.000435485003863173	0.000238814356957224	0.000323101777059774	0.000154526936854674	0.000463580810564023	0.000519772423965723
OTU_365	7.02395167521247e-05	5.61916134016998e-05	1.40479033504249e-05	0.000154526936854674	8.42874201025497e-05	1.40479033504249e-05	0.0001123832268034	7.02395167521247e-05	4.21437100512748e-05	9.83353234529746e-05	2.80958067008499e-05	7.02395167521247e-05	0.000337149680410199	0.000168574840205099	0.000323101777059774	0.000154526936854674	0.000154526936854674	0.000533820327316148
OTU_367	1.40479033504249e-05	0	2.80958067008499e-05	5.61916134016998e-05	2.80958067008499e-05	1.40479033504249e-05	4.21437100512748e-05	7.02395167521247e-05	4.21437100512748e-05	7.02395167521247e-05	0.000196670646905949	0.000337149680410199	0.000435485003863173	0.000182622743555524	0.000154526936854674	7.02395167521247e-05	0.000210718550256374	0.000140479033504249
OTU_368	0.000182622743555524	0.000323101777059774	0.000126431130153825	0.000688347264170823	0.000210718550256374	9.83353234529746e-05	0.00116597597808527	0.000814778394324647	0.000435485003863173	0.000688347264170823	0.000702395167521247	0.000730490974222097	0.000899065814427197	0.000800730490974222	0.00179813162885439	0.000955257427828896	0.000632155650769123	0.00144693404509377
OTU_371	1.40479033504249e-05	7.02395167521247e-05	2.80958067008499e-05	0.000126431130153825	4.21437100512748e-05	1.40479033504249e-05	0.000154526936854674	8.42874201025497e-05	5.61916134016998e-05	2.80958067008499e-05	0.000252862260307649	0.000323101777059774	0.000309053873709349	0.000337149680410199	0.000351197583760624	2.80958067008499e-05	0.000238814356957224	9.83353234529746e-05
OTU_372	0	4.21437100512748e-05	2.80958067008499e-05	5.61916134016998e-05	2.80958067008499e-05	0	4.21437100512748e-05	5.61916134016998e-05	5.61916134016998e-05	0.000168574840205099	8.42874201025497e-05	5.61916134016998e-05	0	0.000126431130153825	4.21437100512748e-05	1.40479033504249e-05	1.40479033504249e-05	1.40479033504249e-05
OTU_376	0.0001123832268034	8.42874201025497e-05	4.21437100512748e-05	0.000210718550256374	1.40479033504249e-05	7.02395167521247e-05	0.000168574840205099	0.000168574840205099	0.000140479033504249	0.000238814356957224	0.000196670646905949	0.000182622743555524	0.000379293390461474	0.000238814356957224	0.000379293390461474	0.000168574840205099	0.000238814356957224	0.000337149680410199
OTU_378	1.40479033504249e-05	4.21437100512748e-05	1.40479033504249e-05	4.21437100512748e-05	0	1.40479033504249e-05	1.40479033504249e-05	4.21437100512748e-05	2.80958067008499e-05	1.40479033504249e-05	5.61916134016998e-05	5.61916134016998e-05	0.000168574840205099	7.02395167521247e-05	0.000140479033504249	1.40479033504249e-05	0.000140479033504249	0.000196670646905949
OTU_379	0.000435485003863173	0.0010114490412306	0.000786682587623797	0.00210718550256374	0.000969305331179321	0.000168574840205099	0.00328720938399944	0.00227576034276884	0.00158741307859802	0.00241623937627309	0.00216337711596544	0.00192456275900822	0.00167170049870057	0.00236004776287139	0.00328720938399944	0.00219147292266629	0.00196670646905949	0.00514153262625553
OTU_385	1.40479033504249e-05	1.40479033504249e-05	5.61916134016998e-05	1.40479033504249e-05	0	0	0	0	0	1.40479033504249e-05	0	1.40479033504249e-05	2.80958067008499e-05	0.000154526936854674	4.21437100512748e-05	2.80958067008499e-05	0.000168574840205099	0
OTU_390	2.80958067008499e-05	4.21437100512748e-05	2.80958067008499e-05	0.000140479033504249	9.83353234529746e-05	7.02395167521247e-05	1.40479033504249e-05	2.80958067008499e-05	1.40479033504249e-05	7.02395167521247e-05	2.80958067008499e-05	1.40479033504249e-05	9.83353234529746e-05	0.000140479033504249	9.83353234529746e-05	0.000168574840205099	0.000140479033504249	9.83353234529746e-05
OTU_391	0.000126431130153825	0.000337149680410199	8.42874201025497e-05	0.000533820327316148	0.000238814356957224	0	0.000337149680410199	0.000449532907213598	0.000435485003863173	0.000646203554119548	0.00126431130153825	0.000702395167521247	0.000604059844068273	0.000561916134016998	0.000463580810564023	0.000295005970358924	0.000449532907213598	0.000505724520615298
OTU_395	1.40479033504249e-05	5.61916134016998e-05	2.80958067008499e-05	7.02395167521247e-05	4.21437100512748e-05	0	4.21437100512748e-05	0.0001123832268034	4.21437100512748e-05	4.21437100512748e-05	0.000154526936854674	0.000168574840205099	0.000280958067008499	0.000210718550256374	0.000407389197162324	1.40479033504249e-05	8.42874201025497e-05	0.000379293390461474
OTU_408	0	1.40479033504249e-05	0	0	2.80958067008499e-05	0	1.40479033504249e-05	1.40479033504249e-05	0	1.40479033504249e-05	2.80958067008499e-05	0	4.21437100512748e-05	1.40479033504249e-05	2.80958067008499e-05	1.40479033504249e-05	4.21437100512748e-05	5.61916134016998e-05
OTU_41	0.000168574840205099	0.000126431130153825	0.000168574840205099	0.000140479033504249	0.000182622743555524	0.000224766453606799	2.80958067008499e-05	0	0	7.02395167521247e-05	0	0	0	0	0	1.40479033504249e-05	5.61916134016998e-05	2.80958067008499e-05
OTU_410	2.80958067008499e-05	1.40479033504249e-05	2.80958067008499e-05	0.0001123832268034	1.40479033504249e-05	0	0.000168574840205099	0.0001123832268034	5.61916134016998e-05	0.000126431130153825	9.83353234529746e-05	0.000140479033504249	0.000182622743555524	0.0001123832268034	0.000519772423965723	0.000252862260307649	7.02395167521247e-05	0.000604059844068273
OTU_411	9.83353234529746e-05	0.000309053873709349	0.000168574840205099	0.000505724520615298	0.000182622743555524	5.61916134016998e-05	0.000463580810564023	0.000379293390461474	0.000210718550256374	0.000224766453606799	0.000407389197162324	0.000604059844068273	0.000772634684273372	0.000618107747418698	0.000997401137880171	0.000463580810564023	0.000477628713914448	0.00126431130153825
OTU_415	5.61916134016998e-05	2.80958067008499e-05	1.40479033504249e-05	7.02395167521247e-05	9.83353234529746e-05	5.61916134016998e-05	5.61916134016998e-05	1.40479033504249e-05	4.21437100512748e-05	8.42874201025497e-05	1.40479033504249e-05	4.21437100512748e-05	0.0001123832268034	0.000140479033504249	0.0001123832268034	0.000126431130153825	4.21437100512748e-05	0.000168574840205099
OTU_422	0	0	0	0	0	0	0	1.40479033504249e-05	0	0	1.40479033504249e-05	0	2.80958067008499e-05	2.80958067008499e-05	5.61916134016998e-05	0	1.40479033504249e-05	0
OTU_43	1.40479033504249e-05	0	0	2.80958067008499e-05	0	0	8.42874201025497e-05	2.80958067008499e-05	4.21437100512748e-05	5.61916134016998e-05	0.000182622743555524	5.61916134016998e-05	0	1.40479033504249e-05	5.61916134016998e-05	0	0	0
OTU_440	4.21437100512748e-05	7.02395167521247e-05	0	5.61916134016998e-05	1.40479033504249e-05	0	0.000154526936854674	0.0001123832268034	4.21437100512748e-05	5.61916134016998e-05	0.000168574840205099	8.42874201025497e-05	0.000323101777059774	0.000126431130153825	0.000365245487111049	9.83353234529746e-05	8.42874201025497e-05	0.000407389197162324
OTU_442	4.21437100512748e-05	0.000126431130153825	4.21437100512748e-05	0.000210718550256374	9.83353234529746e-05	0	0.000323101777059774	0.000196670646905949	0.000337149680410199	0.000337149680410199	0.000365245487111049	0.000196670646905949	0.000154526936854674	0.000280958067008499	0.000337149680410199	0.000154526936854674	0.000309053873709349	0.000561916134016998
OTU_451	0.000140479033504249	0.000547868230666573	0.000168574840205099	0.00147502985179462	0.000449532907213598	0.000140479033504249	0.00162955678864929	0.00141883823839292	0.000814778394324647	0.00120811968813655	0.00127835920488867	0.00108168855798272	0.0010114490412306	0.0012362154948374	0.00209313759921332	0.00151717356184589	0.00119407178478612	0.00233195195617054
OTU_457	0	0	0	5.61916134016998e-05	2.80958067008499e-05	1.40479033504249e-05	4.21437100512748e-05	4.21437100512748e-05	0	1.40479033504249e-05	4.21437100512748e-05	2.80958067008499e-05	4.21437100512748e-05	5.61916134016998e-05	0.000154526936854674	5.61916134016998e-05	5.61916134016998e-05	0.000126431130153825
OTU_462	0	2.80958067008499e-05	5.61916134016998e-05	7.02395167521247e-05	0	0	7.02395167521247e-05	4.21437100512748e-05	2.80958067008499e-05	2.80958067008499e-05	7.02395167521247e-05	8.42874201025497e-05	5.61916134016998e-05	9.83353234529746e-05	0.000238814356957224	8.42874201025497e-05	4.21437100512748e-05	0.000168574840205099
OTU_463	4.21437100512748e-05	2.80958067008499e-05	2.80958067008499e-05	2.80958067008499e-05	0	0	1.40479033504249e-05	2.80958067008499e-05	0	0	1.40479033504249e-05	2.80958067008499e-05	7.02395167521247e-05	5.61916134016998e-05	2.80958067008499e-05	2.80958067008499e-05	4.21437100512748e-05	9.83353234529746e-05
OTU_464	0.000154526936854674	4.21437100512748e-05	4.21437100512748e-05	0.000224766453606799	7.02395167521247e-05	0	0.000154526936854674	0.000196670646905949	0.000140479033504249	0.000126431130153825	0.0001123832268034	0.000365245487111049	0.000702395167521247	0.000280958067008499	0.000646203554119548	0.000252862260307649	0.000323101777059774	0.000646203554119548
OTU_469	8.42874201025497e-05	7.02395167521247e-05	1.40479033504249e-05	9.83353234529746e-05	7.02395167521247e-05	2.80958067008499e-05	4.21437100512748e-05	8.42874201025497e-05	4.21437100512748e-05	4.21437100512748e-05	5.61916134016998e-05	0.0001123832268034	0.000266910163658074	0.0001123832268034	0.000210718550256374	8.42874201025497e-05	0.000182622743555524	0.0001123832268034
OTU_474	0.000309053873709349	0.000323101777059774	0.000323101777059774	0.000421437100512748	0.000224766453606799	0.000182622743555524	8.42874201025497e-05	0.000295005970358924	0.000196670646905949	0.000224766453606799	0.000252862260307649	0.000828826297675072	0.000561916134016998	0.000477628713914448	0.000519772423965723	0.000323101777059774	0.000772634684273372	0.000646203554119548
OTU_477	0	0	0	0	0	0	2.80958067008499e-05	1.40479033504249e-05	1.40479033504249e-05	5.61916134016998e-05	0.000140479033504249	0	8.42874201025497e-05	0.0001123832268034	7.02395167521247e-05	1.40479033504249e-05	9.83353234529746e-05	0.000309053873709349
OTU_482	0	0	0	0	0	0	0	0	0	0	0	0	1.40479033504249e-05	1.40479033504249e-05	0	0	2.80958067008499e-05	2.80958067008499e-05
OTU_485	0.000126431130153825	0.000252862260307649	9.83353234529746e-05	0.000716443070871672	0.000266910163658074	1.40479033504249e-05	0.000660251457469973	0.000814778394324647	0.000280958067008499	0.000407389197162324	0.000604059844068273	0.000547868230666573	0.000491676617264873	0.000716443070871672	0.000702395167521247	0.000646203554119548	0.000295005970358924	0.00110978436468357
OTU_486	0	0	1.40479033504249e-05	1.40479033504249e-05	0	0	2.80958067008499e-05	1.40479033504249e-05	1.40479033504249e-05	2.80958067008499e-05	1.40479033504249e-05	0	4.21437100512748e-05	0	7.02395167521247e-05	2.80958067008499e-05	7.02395167521247e-05	0.000168574840205099
OTU_492	0	0	1.40479033504249e-05	0	0	0	4.21437100512748e-05	1.40479033504249e-05	2.80958067008499e-05	7.02395167521247e-05	0	1.40479033504249e-05	1.40479033504249e-05	5.61916134016998e-05	0	1.40479033504249e-05	0	1.40479033504249e-05
OTU_499	0.000126431130153825	0.000154526936854674	0.0001123832268034	0.000224766453606799	8.42874201025497e-05	4.21437100512748e-05	0.000126431130153825	0.000140479033504249	0.000182622743555524	0.000182622743555524	0.000140479033504249	0.000266910163658074	0.000309053873709349	0.000393341293811899	0.000575964037367423	0.000337149680410199	0.000323101777059774	0.000618107747418698
OTU_50	2.80958067008499e-05	4.21437100512748e-05	0.000154526936854674	0	2.80958067008499e-05	0	0	2.80958067008499e-05	0	0	0	0	0	0	0	0	0	0
OTU_500	1.40479033504249e-05	1.40479033504249e-05	2.80958067008499e-05	9.83353234529746e-05	1.40479033504249e-05	1.40479033504249e-05	1.40479033504249e-05	2.80958067008499e-05	4.21437100512748e-05	4.21437100512748e-05	4.21437100512748e-05	2.80958067008499e-05	2.80958067008499e-05	0.000140479033504249	0.000140479033504249	8.42874201025497e-05	7.02395167521247e-05	0.0001123832268034
OTU_511	4.21437100512748e-05	2.80958067008499e-05	5.61916134016998e-05	5.61916134016998e-05	5.61916134016998e-05	0	8.42874201025497e-05	5.61916134016998e-05	4.21437100512748e-05	0.000168574840205099	4.21437100512748e-05	5.61916134016998e-05	0.000140479033504249	0.000154526936854674	0.000168574840205099	0.000238814356957224	0.000168574840205099	0.000168574840205099
OTU_513	0	0	0	5.61916134016998e-05	1.40479033504249e-05	0	2.80958067008499e-05	4.21437100512748e-05	7.02395167521247e-05	7.02395167521247e-05	0.0001123832268034	2.80958067008499e-05	1.40479033504249e-05	4.21437100512748e-05	5.61916134016998e-05	4.21437100512748e-05	2.80958067008499e-05	0.0001123832268034
OTU_516	0	0	0	0	0	1.40479033504249e-05	4.21437100512748e-05	1.40479033504249e-05	1.40479033504249e-05	2.80958067008499e-05	0	4.21437100512748e-05	0.000140479033504249	1.40479033504249e-05	0.000168574840205099	0	2.80958067008499e-05	0.000154526936854674
OTU_520	8.42874201025497e-05	7.02395167521247e-05	2.80958067008499e-05	0.000168574840205099	7.02395167521247e-05	1.40479033504249e-05	0.0001123832268034	0.000154526936854674	0.000140479033504249	0.0001123832268034	0.000280958067008499	0.000295005970358924	9.83353234529746e-05	0.000140479033504249	0.000224766453606799	0.000126431130153825	0.000224766453606799	4.21437100512748e-05
OTU_522	0	0	0	0	0	0	2.80958067008499e-05	2.80958067008499e-05	5.61916134016998e-05	5.61916134016998e-05	0.000140479033504249	2.80958067008499e-05	4.21437100512748e-05	4.21437100512748e-05	8.42874201025497e-05	4.21437100512748e-05	0	0.000168574840205099
OTU_524	0	0	0	0	0	0	2.80958067008499e-05	0	0	0	1.40479033504249e-05	2.80958067008499e-05	0	0	0	0	0	0
OTU_525	0	0	0	1.40479033504249e-05	0	0	1.40479033504249e-05	0	2.80958067008499e-05	1.40479033504249e-05	0	0.0001123832268034	4.21437100512748e-05	2.80958067008499e-05	0.000140479033504249	0	4.21437100512748e-05	0.000365245487111049
OTU_536	0	0	0	0	0	0	0	0	0	0	0	0	1.40479033504249e-05	0	0	1.40479033504249e-05	0	8.42874201025497e-05
OTU_540	4.21437100512748e-05	0	0	0	0	0	0	0	1.40479033504249e-05	0	0	0	1.40479033504249e-05	2.80958067008499e-05	2.80958067008499e-05	0	2.80958067008499e-05	4.21437100512748e-05
OTU_561	1.40479033504249e-05	5.61916134016998e-05	5.61916134016998e-05	0.0001123832268034	0.000828826297675072	0.00109573646133315	1.40479033504249e-05	1.40479033504249e-05	1.40479033504249e-05	0	4.21437100512748e-05	0	0	4.21437100512748e-05	0	1.40479033504249e-05	4.21437100512748e-05	2.80958067008499e-05
OTU_57	0	0	9.83353234529746e-05	0	2.80958067008499e-05	5.61916134016998e-05	0	0	0	0	0	0	0	0	0	0	0	0
OTU_570	1.40479033504249e-05	1.40479033504249e-05	0	0	1.40479033504249e-05	0	0	0	0	0	0	0	0	0	0	0	0	0
OTU_595	4.21437100512748e-05	4.21437100512748e-05	1.40479033504249e-05	5.61916134016998e-05	0.000154526936854674	0	0	0	0	0	0	1.40479033504249e-05	0	0	0	1.40479033504249e-05	0	0
OTU_596	1.40479033504249e-05	4.21437100512748e-05	0.000280958067008499	0.000154526936854674	0.0347826086956522	5.61916134016998e-05	0.172999929760483	0.0150874481983564	0.0167451007937065	0.00366650277446091	0.0573294935730842	0.101130856219709	0.108365526445178	0.00921542459787877	0.0464283205731545	0.000463580810564023	0.000126431130153825	0.0693966425510992
OTU_597	0	0	7.02395167521247e-05	0.000351197583760624	7.02395167521247e-05	1.40479033504249e-05	0	0	0	0	0	5.61916134016998e-05	0	0	0	0	0	0
OTU_613	4.21437100512748e-05	2.80958067008499e-05	1.40479033504249e-05	2.80958067008499e-05	0	0.00132050291493995	0	1.40479033504249e-05	1.40479033504249e-05	2.80958067008499e-05	0	1.40479033504249e-05	0	0	1.40479033504249e-05	0	0	0
OTU_619	0	0	2.80958067008499e-05	0	1.40479033504249e-05	0	0	0	0	1.40479033504249e-05	1.40479033504249e-05	1.40479033504249e-05	4.21437100512748e-05	4.21437100512748e-05	2.80958067008499e-05	7.02395167521247e-05	1.40479033504249e-05	4.21437100512748e-05
OTU_622	0.000632155650769123	0.00140479033504249	0.000351197583760624	0.0001123832268034	0.000238814356957224	0.000238814356957224	4.21437100512748e-05	0	5.61916134016998e-05	0	1.40479033504249e-05	0	0	2.80958067008499e-05	8.42874201025497e-05	1.40479033504249e-05	2.80958067008499e-05	0
OTU_623	0	1.40479033504249e-05	0	2.80958067008499e-05	0	2.80958067008499e-05	0	0	0	0	0	0	5.61916134016998e-05	0	2.80958067008499e-05	0	2.80958067008499e-05	2.80958067008499e-05
OTU_631	0.000266910163658074	0.000407389197162324	0.000632155650769123	0.000351197583760624	2.80958067008499e-05	0.000547868230666573	0.000435485003863173	0.000828826297675072	0.000941209524478472	0.000758586780922947	0.000870970007726347	0.0011800238814357	0.00127835920488867	0.000885017911076772	0.00132050291493995	0.00120811968813655	0.00335744890075156	0.0010676406546323
OTU_639	2.80958067008499e-05	0	0	2.80958067008499e-05	0	1.40479033504249e-05	0	0	0	0	0	0	0	0	0	0	0	0
OTU_643	0.000154526936854674	0.000379293390461474	0.000547868230666573	0.000646203554119548	0.000632155650769123	0.000646203554119548	2.80958067008499e-05	5.61916134016998e-05	2.80958067008499e-05	0	1.40479033504249e-05	4.21437100512748e-05	0	0	1.40479033504249e-05	2.80958067008499e-05	0	4.21437100512748e-05
OTU_647	0	0	0	1.40479033504249e-05	2.80958067008499e-05	2.80958067008499e-05	0	0	0	0	0	0	0	0	0	0	0	0
OTU_648	2.80958067008499e-05	1.40479033504249e-05	1.40479033504249e-05	0	5.61916134016998e-05	0	0	0	0	0	0	0	0	0	0	0	0	0
OTU_649	0.000590011940717848	0.000590011940717848	0.0138652806068694	0.000632155650769123	0.0116176160708014	0.000519772423965723	0.000393341293811899	0.0140057596403737	0.000421437100512748	0.000393341293811899	0.000140479033504249	0.000547868230666573	0.000323101777059774	0.000365245487111049	0.000505724520615298	0.000295005970358924	0.000379293390461474	0.000519772423965723
OTU_66	0	0	0.0001123832268034	5.61916134016998e-05	0	1.40479033504249e-05	0.0001123832268034	1.40479033504249e-05	2.80958067008499e-05	0.000126431130153825	7.02395167521247e-05	2.80958067008499e-05	0	0	2.80958067008499e-05	0	0	1.40479033504249e-05
OTU_661	0.000182622743555524	0.000280958067008499	0.000280958067008499	0.000266910163658074	0.000561916134016998	0.000323101777059774	0.000828826297675072	0.00153122146519632	0.00160146098194844	0.00130645501158952	0.000295005970358924	0.000379293390461474	0.000885017911076772	0.000955257427828896	0.00161550888529887	0.0010114490412306	0.000519772423965723	0.00102549694458102
OTU_666	0.000575964037367423	0.000309053873709349	0.000561916134016998	0.000126431130153825	0.0001123832268034	0.000309053873709349	0.000337149680410199	0.000210718550256374	0.000393341293811899	0.000660251457469973	0.0001123832268034	0.00375079019456346	8.42874201025497e-05	4.21437100512748e-05	4.21437100512748e-05	9.83353234529746e-05	7.02395167521247e-05	0.000126431130153825
OTU_67	0	0	0	0	0	0	1.40479033504249e-05	0	2.80958067008499e-05	0	4.21437100512748e-05	0	0	0	0	0	0	0
OTU_672	0.000238814356957224	0.000154526936854674	0.000168574840205099	0.000266910163658074	5.61916134016998e-05	0.000126431130153825	0.000856922104375922	0.000407389197162324	0.000196670646905949	0.000252862260307649	5.61916134016998e-05	0.000196670646905949	0.00105359275128187	0.000744538877572522	0.000716443070871672	0.000365245487111049	0.000702395167521247	0.00226171243941842
OTU_673	9.83353234529746e-05	4.21437100512748e-05	0.000449532907213598	0.000210718550256374	0.000337149680410199	0.000842874201025497	2.80958067008499e-05	7.02395167521247e-05	1.40479033504249e-05	9.83353234529746e-05	0	4.21437100512748e-05	8.42874201025497e-05	0	1.40479033504249e-05	0.0001123832268034	7.02395167521247e-05	2.80958067008499e-05
OTU_674	4.21437100512748e-05	0.000393341293811899	0.000491676617264873	0	1.40479033504249e-05	4.21437100512748e-05	0	0	1.40479033504249e-05	0	2.80958067008499e-05	1.40479033504249e-05	0.000421437100512748	1.40479033504249e-05	0.000365245487111049	4.21437100512748e-05	0.0001123832268034	0.0001123832268034
OTU_676	0.0001123832268034	2.80958067008499e-05	0.000168574840205099	0.000154526936854674	0.00165765259535014	0.000927161621128047	1.40479033504249e-05	5.61916134016998e-05	9.83353234529746e-05	0.000351197583760624	5.61916134016998e-05	1.40479033504249e-05	0	0	1.40479033504249e-05	0	0	8.42874201025497e-05
OTU_677	4.21437100512748e-05	7.02395167521247e-05	5.61916134016998e-05	0.000196670646905949	5.61916134016998e-05	1.40479033504249e-05	0.000196670646905949	0.000477628713914448	2.80958067008499e-05	7.02395167521247e-05	4.21437100512748e-05	0.000140479033504249	0.000295005970358924	0.000379293390461474	0.00198075437240992	7.02395167521247e-05	0.000323101777059774	0.000814778394324647
OTU_679	0.000561916134016998	0.000252862260307649	0.000435485003863173	0.000885017911076772	0.000238814356957224	0.00139074243169207	0.00470604762239236	0.000885017911076772	0.00103954484793145	0.000252862260307649	0.00193861066235864	0.010114490412306	0.000927161621128047	0.00213528130926459	0.00587202360047763	0.00220552082601672	0.00251457469972607	0.00396150874481984
OTU_681	0	0.0001123832268034	8.42874201025497e-05	1.40479033504249e-05	0.000575964037367423	0.000210718550256374	4.21437100512748e-05	1.40479033504249e-05	1.40479033504249e-05	1.40479033504249e-05	0	0	1.40479033504249e-05	1.40479033504249e-05	0	0	0	0
OTU_685	9.83353234529746e-05	0.0001123832268034	0.000168574840205099	5.61916134016998e-05	1.40479033504249e-05	0.000168574840205099	7.02395167521247e-05	0.000393341293811899	0.000210718550256374	8.42874201025497e-05	0.000421437100512748	0.000379293390461474	0.000702395167521247	0.000983353234529746	0.000702395167521247	8.42874201025497e-05	0.000842874201025497	0.000660251457469973
OTU_691	0.0202149329212615	0.00192456275900822	0.00116597597808527	0.0198215916274496	0.00236004776287139	0.00105359275128187	0.000870970007726347	0.000519772423965723	0.00119407178478612	0.000491676617264873	0.000379293390461474	0.000632155650769123	0.000337149680410199	0.000323101777059774	0.000407389197162324	0.000856922104375922	0.000379293390461474	0.00373674229121304
OTU_692	9.83353234529746e-05	0.000477628713914448	0.000154526936854674	0.000365245487111049	0.000182622743555524	2.80958067008499e-05	0.000463580810564023	0.000955257427828896	0.000533820327316148	0.000266910163658074	0.000351197583760624	0.00266910163658074	0.000632155650769123	0.000379293390461474	0.000393341293811899	0.000351197583760624	0.000800730490974222	0.000393341293811899
OTU_696	1.40479033504249e-05	0	0	1.40479033504249e-05	1.40479033504249e-05	0	2.80958067008499e-05	1.40479033504249e-05	0	0	1.40479033504249e-05	0	5.61916134016998e-05	2.80958067008499e-05	0.000168574840205099	8.42874201025497e-05	4.21437100512748e-05	5.61916134016998e-05
OTU_697	1.40479033504249e-05	0	9.83353234529746e-05	5.61916134016998e-05	0	0	0.000126431130153825	0.000168574840205099	0.0001123832268034	0	7.02395167521247e-05	0.000168574840205099	0.000351197583760624	5.61916134016998e-05	0.000295005970358924	0.0001123832268034	9.83353234529746e-05	0.000407389197162324
OTU_708	0.000295005970358924	2.80958067008499e-05	0.000126431130153825	5.61916134016998e-05	7.02395167521247e-05	1.40479033504249e-05	0.000309053873709349	5.61916134016998e-05	9.83353234529746e-05	8.42874201025497e-05	0.000126431130153825	4.21437100512748e-05	0.000309053873709349	0.000280958067008499	0.00217742501931587	0.0001123832268034	0.0001123832268034	0.00146098194844419
OTU_709	2.80958067008499e-05	1.40479033504249e-05	0.000140479033504249	7.02395167521247e-05	1.40479033504249e-05	7.02395167521247e-05	0.000168574840205099	0.000323101777059774	7.02395167521247e-05	2.80958067008499e-05	0.000126431130153825	0.000295005970358924	0.000421437100512748	4.21437100512748e-05	0.000393341293811899	0.0001123832268034	0.000140479033504249	0.000533820327316148
OTU_715	0	4.21437100512748e-05	7.02395167521247e-05	5.61916134016998e-05	0	4.21437100512748e-05	0.000126431130153825	0.000154526936854674	7.02395167521247e-05	5.61916134016998e-05	2.80958067008499e-05	2.80958067008499e-05	0.000126431130153825	4.21437100512748e-05	0.000280958067008499	7.02395167521247e-05	9.83353234529746e-05	0.000295005970358924
OTU_716	0.00623726908758868	0.00661656247805015	0.0136686099599635	0.00792301748963967	0.00148907775514504	0.0100442508955538	0.0116176160708014	0.017124394184168	0.0197373042073471	0.0190911006532275	0.0146238673877924	0.0281800941209524	0.0255250403877221	0.0185853761326122	0.0244995434431411	0.0229964177846456	0.0708154807894922	0.0295989323593454
OTU_718	0.000295005970358924	1.40479033504249e-05	0.0001123832268034	0.0010676406546323	4.21437100512748e-05	1.40479033504249e-05	1.40479033504249e-05	1.40479033504249e-05	4.21437100512748e-05	1.40479033504249e-05	1.40479033504249e-05	4.21437100512748e-05	4.21437100512748e-05	0.000252862260307649	0.000337149680410199	7.02395167521247e-05	8.42874201025497e-05	4.21437100512748e-05
OTU_719	7.02395167521247e-05	8.42874201025497e-05	0.000168574840205099	0.000140479033504249	4.21437100512748e-05	0.000154526936854674	0.000266910163658074	0.000154526936854674	0.000280958067008499	0.000210718550256374	0.000126431130153825	0.000393341293811899	0.000323101777059774	0.000154526936854674	0.000295005970358924	0.000323101777059774	0.000702395167521247	0.000407389197162324
OTU_723	0.00102549694458102	0.000899065814427197	0.00266910163658074	0.000632155650769123	0.00103954484793145	0.00259886211982862	1.40479033504249e-05	0.000196670646905949	9.83353234529746e-05	0.000674299360820398	0.000421437100512748	8.42874201025497e-05	0	9.83353234529746e-05	0.000154526936854674	8.42874201025497e-05	1.40479033504249e-05	2.80958067008499e-05
OTU_725	2.80958067008499e-05	0.00144693404509377	0.00146098194844419	0.000491676617264873	8.42874201025497e-05	0.000477628713914448	4.21437100512748e-05	0.000533820327316148	0.000351197583760624	5.61916134016998e-05	0.000154526936854674	2.80958067008499e-05	1.40479033504249e-05	2.80958067008499e-05	5.61916134016998e-05	1.40479033504249e-05	8.42874201025497e-05	4.21437100512748e-05
OTU_733	1.40479033504249e-05	0	1.40479033504249e-05	7.02395167521247e-05	0	4.21437100512748e-05	9.83353234529746e-05	0.000238814356957224	1.40479033504249e-05	0.000140479033504249	0.000182622743555524	1.40479033504249e-05	0.000309053873709349	2.80958067008499e-05	0.000154526936854674	4.21437100512748e-05	0.000238814356957224	0.0001123832268034
OTU_735	0.000126431130153825	0.000224766453606799	0.000323101777059774	0.000196670646905949	4.21437100512748e-05	0.0001123832268034	0.000238814356957224	0.000421437100512748	0.000379293390461474	0.000421437100512748	0.000238814356957224	0.000323101777059774	0.000351197583760624	0.000224766453606799	0.000618107747418698	0.000379293390461474	0.000758586780922947	0.000744538877572522
OTU_737	0.000182622743555524	0.000182622743555524	0.000309053873709349	7.02395167521247e-05	2.80958067008499e-05	0.000266910163658074	1.40479033504249e-05	2.80958067008499e-05	4.21437100512748e-05	4.21437100512748e-05	1.40479033504249e-05	2.80958067008499e-05	2.80958067008499e-05	4.21437100512748e-05	0	5.61916134016998e-05	4.21437100512748e-05	2.80958067008499e-05
OTU_747	0	0	1.40479033504249e-05	5.61916134016998e-05	0	0	0	0	1.40479033504249e-05	0	0	0	0.000140479033504249	7.02395167521247e-05	0.000154526936854674	0	4.21437100512748e-05	0.000140479033504249
OTU_748	1.40479033504249e-05	9.83353234529746e-05	9.83353234529746e-05	0.000140479033504249	2.80958067008499e-05	1.40479033504249e-05	0	1.40479033504249e-05	0	0	1.40479033504249e-05	0	0	0	0	1.40479033504249e-05	1.40479033504249e-05	0
OTU_751	0.000126431130153825	2.80958067008499e-05	0.0001123832268034	8.42874201025497e-05	0	4.21437100512748e-05	4.21437100512748e-05	0.00140479033504249	0.0001123832268034	0.000154526936854674	7.02395167521247e-05	0.000491676617264873	0	0	1.40479033504249e-05	0	2.80958067008499e-05	8.42874201025497e-05
OTU_773	0	0	0	0	0	0	9.83353234529746e-05	0.000435485003863173	2.80958067008499e-05	7.02395167521247e-05	1.40479033504249e-05	1.40479033504249e-05	0	1.40479033504249e-05	4.21437100512748e-05	4.21437100512748e-05	0.000463580810564023	1.40479033504249e-05
OTU_778	5.61916134016998e-05	4.21437100512748e-05	2.80958067008499e-05	1.40479033504249e-05	0	0	0	0	0	0	0	1.40479033504249e-05	0	0	0	0	0	0
OTU_779	0.0001123832268034	0.000337149680410199	5.61916134016998e-05	7.02395167521247e-05	1.40479033504249e-05	7.02395167521247e-05	0	2.80958067008499e-05	9.83353234529746e-05	0	0	0	1.40479033504249e-05	0	0	0	1.40479033504249e-05	0
OTU_785	0	7.02395167521247e-05	8.42874201025497e-05	0.000365245487111049	1.40479033504249e-05	7.02395167521247e-05	0	1.40479033504249e-05	2.80958067008499e-05	0	1.40479033504249e-05	1.40479033504249e-05	0	0	0	0	0	0
OTU_798	0.00108168855798272	0.000309053873709349	0.00127835920488867	0.000309053873709349	0.000618107747418698	0.000856922104375922	0.000688347264170823	0.000786682587623797	0.00317482615719604	0.000927161621128047	0.000702395167521247	0.000168574840205099	0.000309053873709349	4.21437100512748e-05	0.000224766453606799	0.000632155650769123	9.83353234529746e-05	9.83353234529746e-05
OTU_799	4.21437100512748e-05	2.80958067008499e-05	8.42874201025497e-05	4.21437100512748e-05	2.80958067008499e-05	0	2.80958067008499e-05	8.42874201025497e-05	7.02395167521247e-05	4.21437100512748e-05	5.61916134016998e-05	0	9.83353234529746e-05	0.000126431130153825	9.83353234529746e-05	7.02395167521247e-05	7.02395167521247e-05	7.02395167521247e-05
OTU_800	0	0	0	2.80958067008499e-05	0	0	0	1.40479033504249e-05	0	1.40479033504249e-05	2.80958067008499e-05	1.40479033504249e-05	4.21437100512748e-05	0	1.40479033504249e-05	2.80958067008499e-05	4.21437100512748e-05	7.02395167521247e-05
OTU_806	7.02395167521247e-05	0	7.02395167521247e-05	4.21437100512748e-05	1.40479033504249e-05	1.40479033504249e-05	4.21437100512748e-05	4.21437100512748e-05	1.40479033504249e-05	9.83353234529746e-05	1.40479033504249e-05	5.61916134016998e-05	0.0001123832268034	4.21437100512748e-05	0.000168574840205099	8.42874201025497e-05	7.02395167521247e-05	0.0001123832268034
OTU_891	5.61916134016998e-05	1.40479033504249e-05	0	0	1.40479033504249e-05	0	0	0	0	0	0	0	0	0	0	0	0	0
OTU_892	5.61916134016998e-05	1.40479033504249e-05	4.21437100512748e-05	2.80958067008499e-05	0.000126431130153825	0.000196670646905949	0	0	0	4.21437100512748e-05	0	2.80958067008499e-05	1.40479033504249e-05	1.40479033504249e-05	2.80958067008499e-05	0	0	0
OTU_898	1.40479033504249e-05	2.80958067008499e-05	0	0	5.61916134016998e-05	7.02395167521247e-05	0	0	0	0	0	0	0	0	0	0	0	0
OTU_921	0.0001123832268034	9.83353234529746e-05	0.000224766453606799	0.000477628713914448	0.000323101777059774	5.61916134016998e-05	0	0	0.000154526936854674	4.21437100512748e-05	0	2.80958067008499e-05	4.21437100512748e-05	1.40479033504249e-05	1.40479033504249e-05	0	4.21437100512748e-05	4.21437100512748e-05
OTU_922	7.02395167521247e-05	0	9.83353234529746e-05	0.000238814356957224	0	9.83353234529746e-05	0	1.40479033504249e-05	1.40479033504249e-05	0	1.40479033504249e-05	0	0	0	0	0	0	0
OTU_935	1.40479033504249e-05	8.42874201025497e-05	2.80958067008499e-05	0.000182622743555524	0.000266910163658074	0.000814778394324647	0	0	1.40479033504249e-05	5.61916134016998e-05	0	0	5.61916134016998e-05	1.40479033504249e-05	1.40479033504249e-05	0	2.80958067008499e-05	1.40479033504249e-05
OTU_938	0.000182622743555524	0.000238814356957224	0.000365245487111049	0.000196670646905949	0.000561916134016998	0.000337149680410199	2.80958067008499e-05	0	8.42874201025497e-05	5.61916134016998e-05	0	0	0	1.40479033504249e-05	5.61916134016998e-05	7.02395167521247e-05	1.40479033504249e-05	1.40479033504249e-05
OTU_94	5.61916134016998e-05	1.40479033504249e-05	4.21437100512748e-05	1.40479033504249e-05	1.40479033504249e-05	2.80958067008499e-05	0	0	4.21437100512748e-05	0	0	0	1.40479033504249e-05	4.21437100512748e-05	2.80958067008499e-05	1.40479033504249e-05	1.40479033504249e-05	4.21437100512748e-05
OTU_940	2.80958067008499e-05	0	0	1.40479033504249e-05	1.40479033504249e-05	0	0	0	0	0	0	0	0	0	0	0	0	0
OTU_942	0.000168574840205099	1.40479033504249e-05	1.40479033504249e-05	5.61916134016998e-05	0.000266910163658074	0.000323101777059774	0	2.80958067008499e-05	5.61916134016998e-05	4.21437100512748e-05	0	1.40479033504249e-05	0	1.40479033504249e-05	0	2.80958067008499e-05	1.40479033504249e-05	0
OTU_954	4.21437100512748e-05	0	0	1.40479033504249e-05	0	2.80958067008499e-05	0	0	0	0	0	0	0	0	0	0	0	0
OTU_956	0.000252862260307649	0.000140479033504249	0.000224766453606799	0.000182622743555524	4.21437100512748e-05	7.02395167521247e-05	4.21437100512748e-05	4.21437100512748e-05	2.80958067008499e-05	7.02395167521247e-05	1.40479033504249e-05	7.02395167521247e-05	0.0001123832268034	5.61916134016998e-05	7.02395167521247e-05	0	5.61916134016998e-05	8.42874201025497e-05
OTU_979	0	0	0	0	0	0	1.40479033504249e-05	4.21437100512748e-05	0	1.40479033504249e-05	0	0	0	0	0	0	0	0
OTU_998	0.000140479033504249	0.000154526936854674	0.000154526936854674	7.02395167521247e-05	0.000140479033504249	0.000126431130153825	9.83353234529746e-05	1.40479033504249e-05	4.21437100512748e-05	0.000126431130153825	4.21437100512748e-05	4.21437100512748e-05	1.40479033504249e-05	0	1.40479033504249e-05	4.21437100512748e-05	0.000168574840205099	0
