# Supplementary material for: Combined metabolomics and 16S rDNA sequence analyses of the gut microbiome reveal the action mechanism of Fructus Akebiae against hepatic fibrosis
Source: Front Med (Lausanne). 2025 Feb 5;11:1492383. doi: 10.3389/fmed.2024.1492383 (PMC11835924; doi:10.3389/fmed.2024.1492383)
Supplement: Supplementary file 1 [file Data_Sheet_1.zip › data/Diff_phylum.xls]

ID	NOR_1	NOR_2	NOR_3	NOR_4	NOR_5	NOR_6	YZZ_1	YZZ_2	YZZ_3	YZZ_4	YZZ_5	YZZ_6	MOD_1	MOD_2	MOD_3	MOD_4	MOD_5	MOD_6
p__Chloroflexi	2.80958067008499e-05	0	0	1.40479033504249e-05	4.21437100512748e-05	0	0	0	0	0	0	0	0	0	0	0	0	0
p__Patescibacteria	0.011701903490904	0.00615298166748613	0.00528201165975978	0.00643393973449463	0.00821802345999859	4.21437100512748e-05	0.00198075437240992	9.83353234529746e-05	0.000941209524478472	0.00155931727189717	4.21437100512748e-05	0	0.000351197583760624	0	7.02395167521247e-05	0.00143288614174334	0.0013485987216408	1.40479033504249e-05
p__Verrucomicrobiota	2.80958067008499e-05	4.21437100512748e-05	0.000280958067008499	0.000168574840205099	0.0347826086956522	5.61916134016998e-05	0.172999929760483	0.0150874481983564	0.0167451007937065	0.00366650277446091	0.0573294935730842	0.101130856219709	0.108365526445178	0.00921542459787877	0.0464283205731545	0.000463580810564023	0.000126431130153825	0.0693966425510992
