# Supplementary material for: Combined metabolomics and 16S rDNA sequence analyses of the gut microbiome reveal the action mechanism of Fructus Akebiae against hepatic fibrosis
Source: Front Med (Lausanne). 2025 Feb 5;11:1492383. doi: 10.3389/fmed.2024.1492383 (PMC11835924; doi:10.3389/fmed.2024.1492383)
Supplement: Supplementary file 1 [file Data_Sheet_1.zip › data/Diff_species.xls]

ID	NOR_1	NOR_2	NOR_3	NOR_4	NOR_5	NOR_6	YZZ_1	YZZ_2	YZZ_3	YZZ_4	YZZ_5	YZZ_6	MOD_1	MOD_2	MOD_3	MOD_4	MOD_5	MOD_6
s__uncultured_Corynebacterium	4.21437100512748e-05	4.21437100512748e-05	1.40479033504249e-05	5.61916134016998e-05	0.000154526936854674	0	0	0	0	0	0	1.40479033504249e-05	0	0	0	1.40479033504249e-05	0	0
s__uncultured_rumen	0.000632155650769123	0.00223361663271757	0.000758586780922947	0.000702395167521247	0.000730490974222097	0.00418627519842664	0.000168574840205099	0.00516962843295638	0.000309053873709349	0.000224766453606799	0.000351197583760624	9.83353234529746e-05	8.42874201025497e-05	4.21437100512748e-05	8.42874201025497e-05	0.000266910163658074	0.000238814356957224	4.21437100512748e-05
s__uncultured_Clostridiales	0.000561916134016998	0.000393341293811899	0.00184027533890567	5.61916134016998e-05	0.000632155650769123	0.000463580810564023	0.00393341293811899	0.000955257427828896	9.83353234529746e-05	0.000646203554119548	0.0001123832268034	2.80958067008499e-05	5.61916134016998e-05	1.40479033504249e-05	4.21437100512748e-05	4.21437100512748e-05	0.0001123832268034	1.40479033504249e-05
s__Scytonema_tolypothrichoides	2.80958067008499e-05	0	0	1.40479033504249e-05	4.21437100512748e-05	0	0	0	0	0	0	0	0	0	0	0	0	0
s__Acutalibacter_muris	0.00140479033504249	0.000702395167521247	0.00147502985179462	0.00928566411463089	0.000337149680410199	0.000280958067008499	0.00449532907213598	0.00556296972676828	0.00198075437240992	0.000421437100512748	0.00623726908758868	0.00462176020228981	0.000126431130153825	0.000238814356957224	0.000168574840205099	0.000393341293811899	0.000196670646905949	0.000210718550256374
s__Klebsiella_pneumoniae	5.61916134016998e-05	1.40479033504249e-05	4.21437100512748e-05	1.40479033504249e-05	1.40479033504249e-05	2.80958067008499e-05	0	0	4.21437100512748e-05	0	0	0	1.40479033504249e-05	4.21437100512748e-05	2.80958067008499e-05	1.40479033504249e-05	1.40479033504249e-05	4.21437100512748e-05
s__Escherichia_coli	1.40479033504249e-05	0	0	0	0	1.40479033504249e-05	1.40479033504249e-05	0	0.000660251457469973	0.000126431130153825	7.02395167521247e-05	4.21437100512748e-05	9.83353234529746e-05	0.000716443070871672	0.00147502985179462	8.42874201025497e-05	0.000280958067008499	0.000182622743555524
s__mouse_gut	1.40479033504249e-05	2.80958067008499e-05	0	0	1.40479033504249e-05	0	0	0	0	0	0	0	0	0	0	0	0	0
