# Supplementary material for: Combined metabolomics and 16S rDNA sequence analyses of the gut microbiome reveal the action mechanism of Fructus Akebiae against hepatic fibrosis
Source: Front Med (Lausanne). 2025 Feb 5;11:1492383. doi: 10.3389/fmed.2024.1492383 (PMC11835924; doi:10.3389/fmed.2024.1492383)
Supplement: Supplementary file 1 [file Data_Sheet_1.zip › data/dist_bray.xls]

	NOR_1	NOR_2	NOR_3	NOR_4	NOR_5	NOR_6	YZZ_1	YZZ_2	YZZ_3	YZZ_4	YZZ_5	YZZ_6	MOD_1	MOD_2	MOD_3	MOD_4	MOD_5	MOD_6
NOR_1	0	0.306145957715808	0.41948444194704	0.507761466601112	0.542291213036456	0.33324436327878	0.619919926950904	0.561368265786333	0.61251668188523	0.443688979419819	0.499192245557348	0.662077684905527	0.425609327807824	0.457315445669734	0.629008920418627	0.411336658003792	0.465013696705765	0.636299782257497
NOR_2	0.306145957715808	0	0.324295848844559	0.423193088431552	0.396361593032239	0.387328791177915	0.5091241132261	0.454618248226451	0.488122497717218	0.309643885650065	0.407726346842733	0.565442157757956	0.433644728524266	0.365526445178056	0.589843365877645	0.32268033995926	0.303462808175877	0.609243520404581
NOR_3	0.41948444194704	0.324295848844559	0	0.402739341153332	0.391135772985882	0.449378380276748	0.48170260588607	0.400786682587623	0.443408021352812	0.335140830231085	0.478766594085832	0.520531010746646	0.509700077263467	0.450726978998384	0.539636159303223	0.370639881997612	0.372761115403525	0.573660181217952
NOR_4	0.507761466601112	0.423193088431552	0.402739341153332	0	0.392034838800307	0.591444826859592	0.38752546182482	0.329718339537821	0.35740675704151	0.323312495610027	0.400337149680408	0.451316990939102	0.467387792371986	0.371229893938327	0.457498068413287	0.405352251176511	0.353557631523492	0.45824260729086
NOR_5	0.542291213036456	0.396361593032239	0.391135772985882	0.392034838800307	0	0.577228348668962	0.516091873287911	0.477151085200536	0.393214862681744	0.416646765470252	0.525166818852287	0.479834234740467	0.57814146238674	0.494598581161764	0.526683992414131	0.475535576315238	0.463777481210928	0.565680972114911
NOR_6	0.33324436327878	0.387328791177915	0.449378380276748	0.591444826859592	0.577228348668962	0	0.611547376554051	0.584982791318396	0.625300273934115	0.439025075507479	0.573575893797852	0.673161480649014	0.537894219287774	0.564908337430639	0.663131277656809	0.445444967338625	0.527892112102269	0.678626115052328
YZZ_1	0.619919926950904	0.5091241132261	0.48170260588607	0.38752546182482	0.516091873287911	0.611547376554051	0	0.33494415958418	0.409608765891689	0.37034487602725	0.342333356746503	0.419245627590081	0.365610732598157	0.399887616773195	0.431116105921189	0.399241413219076	0.425609327807822	0.399494275479385
YZZ_2	0.561368265786333	0.454618248226451	0.400786682587623	0.329718339537821	0.477151085200536	0.584982791318396	0.33494415958418	0	0.253873709348875	0.286928425932426	0.302648029781551	0.466727540914517	0.456416379855305	0.381288192737232	0.465842523003439	0.408822083304065	0.37958839643183	0.449687434150452
YZZ_3	0.61251668188523	0.488122497717218	0.443408021352812	0.35740675704151	0.393214862681744	0.625300273934115	0.409608765891689	0.253873709348875	0	0.330406686801993	0.384617545831284	0.41224977172157	0.541729296902436	0.47831706117862	0.478921121022685	0.43873006953712	0.454548008709697	0.511582496312425
YZZ_4	0.443688979419819	0.309643885650065	0.335140830231085	0.323312495610027	0.416646765470252	0.439025075507479	0.37034487602725	0.286928425932426	0.330406686801993	0	0.28969586289246	0.538062794127978	0.414666011097841	0.325981597246609	0.521135070590713	0.286043408021351	0.30884315515909	0.523762028517241
YZZ_5	0.499192245557348	0.407726346842733	0.478766594085832	0.400337149680408	0.525166818852287	0.573575893797852	0.342333356746503	0.302648029781551	0.384617545831284	0.28969586289246	0	0.491423755004565	0.354007164430707	0.319322891058508	0.513226101004423	0.40365245487111	0.354653367984827	0.498489850389829
YZZ_6	0.662077684905527	0.565442157757956	0.520531010746646	0.451316990939102	0.479834234740467	0.673161480649014	0.419245627590081	0.466727540914517	0.41224977172157	0.538062794127978	0.491423755004565	0	0.429163447355481	0.46705064269158	0.383985390180515	0.508463861768632	0.448577649785768	0.420608274215072
MOD_1	0.425609327807824	0.433644728524266	0.509700077263467	0.467387792371986	0.57814146238674	0.537894219287774	0.365610732598157	0.456416379855305	0.541729296902436	0.414666011097841	0.354007164430707	0.429163447355481	0	0.269846175458311	0.394619653016785	0.313521106974781	0.322006040598438	0.366411463089131
MOD_2	0.457315445669734	0.365526445178056	0.450726978998384	0.371229893938327	0.494598581161764	0.564908337430639	0.399887616773195	0.381288192737232	0.47831706117862	0.325981597246609	0.319322891058508	0.46705064269158	0.269846175458311	0	0.40531010746646	0.303055418978715	0.246034979279339	0.42715459717637
MOD_3	0.629008920418627	0.589843365877645	0.539636159303223	0.457498068413287	0.526683992414131	0.663131277656809	0.431116105921189	0.465842523003439	0.478921121022685	0.521135070590713	0.513226101004423	0.383985390180515	0.394619653016785	0.40531010746646	0	0.434614033855446	0.455643745171031	0.216899627730558
MOD_4	0.411336658003792	0.32268033995926	0.370639881997612	0.405352251176511	0.475535576315238	0.445444967338625	0.399241413219076	0.408822083304065	0.43873006953712	0.286043408021351	0.40365245487111	0.508463861768632	0.313521106974781	0.303055418978715	0.434614033855446	0	0.283950270422137	0.449181709629837
MOD_5	0.465013696705765	0.303462808175877	0.372761115403525	0.353557631523492	0.463777481210928	0.527892112102269	0.425609327807822	0.37958839643183	0.454548008709697	0.30884315515909	0.354653367984827	0.448577649785768	0.322006040598438	0.246034979279339	0.455643745171031	0.283950270422137	0	0.467429936082038
MOD_6	0.636299782257497	0.609243520404581	0.573660181217952	0.45824260729086	0.565680972114911	0.678626115052328	0.399494275479385	0.449687434150452	0.511582496312425	0.523762028517241	0.498489850389829	0.420608274215072	0.366411463089131	0.42715459717637	0.216899627730558	0.449181709629837	0.467429936082038	0
