# Supplementary material for: Combined metabolomics and 16S rDNA sequence analyses of the gut microbiome reveal the action mechanism of Fructus Akebiae against hepatic fibrosis
Source: Front Med (Lausanne). 2025 Feb 5;11:1492383. doi: 10.3389/fmed.2024.1492383 (PMC11835924; doi:10.3389/fmed.2024.1492383)
Supplement: Supplementary file 1 [file Data_Sheet_1.zip › data/Family_relative.xls]

	NOR_1	NOR_2	NOR_3	NOR_4	NOR_5	NOR_6	YZZ_1	YZZ_2	YZZ_3	YZZ_4	YZZ_5	YZZ_6	MOD_1	MOD_2	MOD_3	MOD_4	MOD_5	MOD_6
f__Nocardiaceae	0	0	0	4.21437100512748e-05	0	0	0	1.40479033504249e-05	0	0	0	0	0	0	0	0	0	1.40479033504249e-05
f__Eubacterium_coprostanoligenes_group	0.000168574840205099	2.80958067008499e-05	1.40479033504249e-05	2.80958067008499e-05	0.000997401137880171	1.40479033504249e-05	0.000295005970358924	5.61916134016998e-05	2.80958067008499e-05	0	1.40479033504249e-05	0	2.80958067008499e-05	1.40479033504249e-05	1.40479033504249e-05	1.40479033504249e-05	0	0.000575964037367423
f__unidentified	0	0	2.80958067008499e-05	0	0	2.80958067008499e-05	0	0	0	0	0	0	0	0	0	0	0	0
f__Intrasporangiaceae	0	1.40479033504249e-05	0	0	0	0	1.40479033504249e-05	0	1.40479033504249e-05	0	0	1.40479033504249e-05	0	0	0	1.40479033504249e-05	1.40479033504249e-05	0
f__Oscillospirales	1.40479033504249e-05	0	0	2.80958067008499e-05	1.40479033504249e-05	2.80958067008499e-05	0	1.40479033504249e-05	0	0	4.21437100512748e-05	2.80958067008499e-05	0	0	0	2.80958067008499e-05	1.40479033504249e-05	0
f__Erwiniaceae	0.00115192807473485	0.000842874201025497	0.000842874201025497	0.000814778394324647	0.000575964037367423	0.000885017911076772	0.000547868230666573	0.000786682587623797	0.000828826297675072	0.000941209524478472	0.000758586780922947	0.000674299360820398	0.000533820327316148	0.000899065814427197	0.00130645501158952	0.000856922104375922	0.000800730490974222	0.000786682587623797
f__Clostridia_UCG-014	0.0137107536700148	0.0284751000913114	0.024429303926389	0.0065884666713493	0.0293741659057386	0.0139355201236216	0.00824611926669945	0.00887827491746857	0.00911708927442579	0.00856922104375922	0.00528201165975978	0.000983353234529746	0.000519772423965723	0.000575964037367423	0.000702395167521247	0.00483247875254618	0.0073751492589731	0.000716443070871672
f__Microbacteriaceae	9.83353234529746e-05	0.000126431130153825	0.0001123832268034	7.02395167521247e-05	0.000140479033504249	0.0001123832268034	8.42874201025497e-05	1.40479033504249e-05	0.000210718550256374	0.0001123832268034	0.0001123832268034	8.42874201025497e-05	0.0001123832268034	0.000154526936854674	0.0001123832268034	9.83353234529746e-05	0.000140479033504249	7.02395167521247e-05
f__Spirosomaceae	0	0	0	0	0	0	0	0	0	0	0	0	0	0	0	2.80958067008499e-05	0	0
f__Anaerovoracaceae	0.000379293390461474	0.000842874201025497	0.00110978436468357	0.000730490974222097	0.00186837114560652	0.000660251457469973	0.000295005970358924	0.000351197583760624	0.000449532907213598	0.000393341293811899	0.000407389197162324	0.000435485003863173	0.000154526936854674	9.83353234529746e-05	0.000351197583760624	0.000309053873709349	0.000295005970358924	0.000379293390461474
f__Erysipelotrichaceae	0.00255671840977734	0.000477628713914448	0.000660251457469973	0.000449532907213598	0.00108168855798272	0.000182622743555524	0.000196670646905949	0.000168574840205099	0.000505724520615298	0.000154526936854674	0.000224766453606799	0.000154526936854674	5.61916134016998e-05	8.42874201025497e-05	5.61916134016998e-05	0.000604059844068273	0.000702395167521247	0.0001123832268034
f__Oscillospiraceae	0.0618248226452202	0.024429303926389	0.0650839362225188	0.0373533750087799	0.0394465126079933	0.0412446442368476	0.0513169909391023	0.0797780431270633	0.0569502001826227	0.0434642129662148	0.0312284891479947	0.0780782468216619	0.0616421999016647	0.0353304769263187	0.0922104375921894	0.0666151576877151	0.112341083093348	0.0916344735548219
f__RF39	0.000449532907213598	0.00382102971131559	0.00202289808246119	0.00480438294584533	0.0246962140900471	0.00120811968813655	0.00143288614174334	0.0013485987216408	0.00195265856570907	0.000604059844068273	0.00245838308632437	5.61916134016998e-05	0.000126431130153825	2.80958067008499e-05	0.000126431130153825	0.00893446653087027	0.000547868230666573	0.000252862260307649
f__Deinococcaceae	0	1.40479033504249e-05	0	1.40479033504249e-05	1.40479033504249e-05	1.40479033504249e-05	1.40479033504249e-05	0	0	5.61916134016998e-05	2.80958067008499e-05	2.80958067008499e-05	0	0	1.40479033504249e-05	0	0	8.42874201025497e-05
f__Geodermatophilaceae	0	4.21437100512748e-05	5.61916134016998e-05	1.40479033504249e-05	1.40479033504249e-05	4.21437100512748e-05	7.02395167521247e-05	2.80958067008499e-05	2.80958067008499e-05	0	9.83353234529746e-05	5.61916134016998e-05	1.40479033504249e-05	4.21437100512748e-05	7.02395167521247e-05	4.21437100512748e-05	5.61916134016998e-05	2.80958067008499e-05
f__Comamonadaceae	1.40479033504249e-05	2.80958067008499e-05	4.21437100512748e-05	4.21437100512748e-05	1.40479033504249e-05	4.21437100512748e-05	1.40479033504249e-05	0	5.61916134016998e-05	4.21437100512748e-05	0	1.40479033504249e-05	0	5.61916134016998e-05	8.42874201025497e-05	0	1.40479033504249e-05	5.61916134016998e-05
f__Rhizobiaceae	0.000295005970358924	0.000168574840205099	0.000266910163658074	0.000196670646905949	0.000266910163658074	0.000252862260307649	0.000196670646905949	0.0001123832268034	0.000238814356957224	0.000224766453606799	0.000182622743555524	0.000393341293811899	0.0001123832268034	0.000168574840205099	0.000252862260307649	0.000140479033504249	0.000379293390461474	0.000252862260307649
f__Rikenellaceae	0.212249771721571	0.212699304628784	0.126093980473414	0.0981246049027183	0.214356957224134	0.292954976469762	0.0385755426002669	0.0719252651541757	0.0792582707030976	0.13917257849266	0.0436468357097703	0.029191543162183	0.0899768209594718	0.112369178900049	0.0413429795603006	0.106651682236426	0.0963686169839151	0.0464704642832057
f__Gracilibacteraceae	0	0	0	0	0	1.40479033504249e-05	0	0	0	2.80958067008499e-05	0	0	0	0	0	0	0	0
f__Bacillaceae	1.40479033504249e-05	1.40479033504249e-05	4.21437100512748e-05	1.40479033504249e-05	1.40479033504249e-05	1.40479033504249e-05	2.80958067008499e-05	2.80958067008499e-05	2.80958067008499e-05	0	0	0	5.61916134016998e-05	1.40479033504249e-05	2.80958067008499e-05	0	9.83353234529746e-05	0
f__uncultured	0	9.83353234529746e-05	5.61916134016998e-05	1.40479033504249e-05	0.000252862260307649	0	4.21437100512748e-05	0	0.000182622743555524	0.000140479033504249	2.80958067008499e-05	1.40479033504249e-05	0	0	4.21437100512748e-05	1.40479033504249e-05	1.40479033504249e-05	2.80958067008499e-05
f__Frankiaceae	0	0	1.40479033504249e-05	0	1.40479033504249e-05	2.80958067008499e-05	2.80958067008499e-05	2.80958067008499e-05	7.02395167521247e-05	0	2.80958067008499e-05	0	4.21437100512748e-05	1.40479033504249e-05	2.80958067008499e-05	4.21437100512748e-05	0	2.80958067008499e-05
f__Mitochondria	0.000295005970358924	0.000309053873709349	0.000407389197162324	0.000351197583760624	0.000266910163658074	0.000407389197162324	0.000252862260307649	0.000323101777059774	0.000393341293811899	0.000323101777059774	0.000224766453606799	0.000337149680410199	0.000140479033504249	0.000182622743555524	0.000674299360820398	0.000561916134016998	0.000266910163658074	0.000870970007726347
f__Sphingomonadaceae	0.000379293390461474	0.000463580810564023	0.000632155650769123	0.000533820327316148	0.000351197583760624	0.000590011940717848	0.000407389197162324	0.000435485003863173	0.000491676617264873	0.000421437100512748	0.000463580810564023	0.000505724520615298	0.000379293390461474	0.000449532907213598	0.000618107747418698	0.000618107747418698	0.000491676617264873	0.000618107747418698
f__Erysipelatoclostridiaceae	0.000126431130153825	0.000280958067008499	0.000561916134016998	0.00272529324998244	0.000660251457469973	0.000182622743555524	8.42874201025497e-05	9.83353234529746e-05	0.000983353234529746	9.83353234529746e-05	0.00151717356184589	0.00147502985179462	0.000210718550256374	0.0115754723607502	8.42874201025497e-05	0.00120811968813655	0.00143288614174334	9.83353234529746e-05
f__Clostridiaceae	2.80958067008499e-05	4.21437100512748e-05	5.61916134016998e-05	0	0.000337149680410199	0	0	1.40479033504249e-05	0	1.40479033504249e-05	0	0	0	0	1.40479033504249e-05	0	0	0
f__Nakamurellaceae	0	0	0	0	0	0	0	0	0	1.40479033504249e-05	0	0	2.80958067008499e-05	0	0	0	0	0
f__Xanthobacteraceae	0	0	1.40479033504249e-05	0	0	0	0	0	1.40479033504249e-05	2.80958067008499e-05	0	0	0	0	0	0	1.40479033504249e-05	1.40479033504249e-05
f__Fimbriimonadaceae	0	0	1.40479033504249e-05	1.40479033504249e-05	1.40479033504249e-05	1.40479033504249e-05	0	0	0	2.80958067008499e-05	2.80958067008499e-05	2.80958067008499e-05	0	0	1.40479033504249e-05	0	1.40479033504249e-05	0
f__Vibrionaceae	0	0	0	0	0	0	0	0	0	0	0	0	0	2.80958067008499e-05	0	0	0	0
f__Christensenellaceae	2.80958067008499e-05	0.0001123832268034	0.0001123832268034	0.000196670646905949	0.000435485003863173	1.40479033504249e-05	9.83353234529746e-05	8.42874201025497e-05	0.0001123832268034	0.000154526936854674	0.000238814356957224	1.40479033504249e-05	5.61916134016998e-05	2.80958067008499e-05	4.21437100512748e-05	0.000182622743555524	1.40479033504249e-05	0.000140479033504249
f__Sphingobacteriaceae	4.21437100512748e-05	0.000168574840205099	7.02395167521247e-05	0.000140479033504249	0.000196670646905949	0.000140479033504249	0	7.02395167521247e-05	8.42874201025497e-05	0.0001123832268034	0	5.61916134016998e-05	2.80958067008499e-05	5.61916134016998e-05	9.83353234529746e-05	0.0001123832268034	0.0001123832268034	5.61916134016998e-05
f__Akkermansiaceae	1.40479033504249e-05	4.21437100512748e-05	0.000280958067008499	0.000154526936854674	0.0347826086956522	5.61916134016998e-05	0.172999929760483	0.0150874481983564	0.0167451007937065	0.00366650277446091	0.0573294935730842	0.101130856219709	0.108365526445178	0.00921542459787877	0.0464283205731545	0.000463580810564023	0.000126431130153825	0.0693966425510992
f__Lactobacillaceae	0.275409145185081	0.197836622884035	0.179897450305542	0.0911849406476083	0.0942754793847018	0.201868371145607	0.131404087939875	0.134171524899909	0.0931095034066166	0.223951675212475	0.256360188241905	0.105668329001896	0.241904895694318	0.225230034417363	0.102128257357589	0.209622813795041	0.186162815199831	0.081421647819063
f__Tannerellaceae	9.83353234529746e-05	5.61916134016998e-05	5.61916134016998e-05	8.42874201025497e-05	0.000435485003863173	5.61916134016998e-05	0.000168574840205099	4.21437100512748e-05	0.000899065814427197	0.000379293390461474	0.000140479033504249	9.83353234529746e-05	0.000168574840205099	0.00140479033504249	0.000323101777059774	0.000435485003863173	0.000519772423965723	0.0001123832268034
f__Ruminococcaceae	0.0125728734986303	0.00674299360820398	0.0126571609187329	0.0186275198426635	0.0150453044883051	0.0209454238954836	0.00931375992133174	0.0131488375359978	0.0183325138723046	0.0065884666713493	0.0139074243169207	0.00915923298447707	0.00356816745100794	0.00366650277446091	0.00967900540844279	0.0101004425089555	0.00445318536208471	0.00816183184659689
f__cvE6	1.40479033504249e-05	0	0	1.40479033504249e-05	0	0	0	0	0	0	0	0	0	0	0	0	0	0
f__Desulfovibrionaceae	0	2.80958067008499e-05	4.21437100512748e-05	0	0	0	0	0	0	0	0	0	0	0	1.40479033504249e-05	0.000168574840205099	0	0
f__Peptococcaceae	0.000618107747418698	0.000730490974222097	0.00271124534663202	0.000969305331179321	0.00519772423965723	0.00136264662499122	0.00472009552574278	0.00245838308632437	0.00169979630540142	0.00153122146519632	0.00157336517524759	0.000280958067008499	0.000561916134016998	0.000379293390461474	0.00188241904895694	0.00295005970358924	0.00165765259535014	0.00252862260307649
f__Deferribacteraceae	0.00171384420875184	0.0012924071082391	0.000674299360820398	0.000786682587623797	0.00153122146519632	0.0457680691156845	0.00167170049870057	0.000955257427828896	0.00651822715459718	0.0112664184870408	0.000295005970358924	0.000660251457469973	0.000716443070871672	0.000632155650769123	0.000646203554119548	0.0128959752756901	0.000337149680410199	0.000477628713914448
f__Hymenobacteraceae	9.83353234529746e-05	0.000224766453606799	0.000224766453606799	0.000210718550256374	0.000182622743555524	0.000252862260307649	0.000168574840205099	0.000126431130153825	0.000196670646905949	0.000182622743555524	9.83353234529746e-05	0.0001123832268034	0.000168574840205099	0.0001123832268034	0.000140479033504249	0.000238814356957224	0.000182622743555524	0.000140479033504249
f__Clostridia_vadinBB60_group	0.00103954484793145	0.000295005970358924	0.00224766453606799	0.000997401137880171	0.00417222729507621	0.0063637002177425	0.000196670646905949	0.000252862260307649	0.000323101777059774	0.000941209524478472	9.83353234529746e-05	0.000224766453606799	0.000266910163658074	4.21437100512748e-05	0.000154526936854674	0.000590011940717848	0.000337149680410199	0.000238814356957224
f__Monoglobaceae	0.000463580810564023	0.000519772423965723	0.00403174826157196	0.000295005970358924	0.000224766453606799	0.0011800238814357	0.000323101777059774	0.000786682587623797	0.000393341293811899	0.0001123832268034	0.000674299360820398	0.0001123832268034	0.000266910163658074	0.0001123832268034	0.000224766453606799	0.000196670646905949	0.000660251457469973	0.000168574840205099
f__Planococcaceae	0	0.000379293390461474	2.80958067008499e-05	1.40479033504249e-05	0	0	0	0	2.80958067008499e-05	0	0	0	0	0	0	0	0	1.40479033504249e-05
f__Beijerinckiaceae	0.00181217953220482	0.00155931727189717	0.00216337711596544	0.00182622743555524	0.00153122146519632	0.00177003582215354	0.00171384420875184	0.00126431130153825	0.00108168855798272	0.00147502985179462	0.00110978436468357	0.00171384420875184	0.0013485987216408	0.00137669452834165	0.00193861066235864	0.00162955678864929	0.00172789211210227	0.00161550888529887
f__Corynebacteriaceae	4.21437100512748e-05	4.21437100512748e-05	1.40479033504249e-05	5.61916134016998e-05	0.000154526936854674	0	0	0	0	0	0	1.40479033504249e-05	0	0	0	1.40479033504249e-05	0	0
f__UCG-010	2.80958067008499e-05	0.0001123832268034	7.02395167521247e-05	0	0.000828826297675072	0	0.000379293390461474	0.000224766453606799	0.000252862260307649	0.000295005970358924	0.000140479033504249	0.000168574840205099	0.000407389197162324	2.80958067008499e-05	5.61916134016998e-05	0.000337149680410199	7.02395167521247e-05	1.40479033504249e-05
f__Chloroplast	0.000421437100512748	0.000379293390461474	0.000393341293811899	0.000393341293811899	0.000365245487111049	0.000561916134016998	0.000505724520615298	0.000421437100512748	0.000407389197162324	0.000463580810564023	0.000365245487111049	0.000491676617264873	0.000351197583760624	0.000505724520615298	0.000955257427828896	0.000941209524478472	0.000505724520615298	0.00240219147292267
f__Xanthomonadaceae	0.000196670646905949	7.02395167521247e-05	7.02395167521247e-05	9.83353234529746e-05	7.02395167521247e-05	0.0001123832268034	0.0001123832268034	0.000126431130153825	0.000126431130153825	9.83353234529746e-05	1.40479033504249e-05	8.42874201025497e-05	8.42874201025497e-05	4.21437100512748e-05	0.0001123832268034	0.000140479033504249	0	8.42874201025497e-05
f__Enterobacteriaceae	9.83353234529746e-05	1.40479033504249e-05	4.21437100512748e-05	1.40479033504249e-05	1.40479033504249e-05	4.21437100512748e-05	5.61916134016998e-05	0	0.000702395167521247	0.000126431130153825	7.02395167521247e-05	4.21437100512748e-05	0.0001123832268034	0.000786682587623797	0.00150312565849547	9.83353234529746e-05	0.000295005970358924	0.000238814356957224
f__Eggerthellaceae	0.000899065814427197	0.00271124534663202	0.00351197583760624	0.00167170049870057	0.00292196389688839	0.00254267050642692	0.00262695792652947	0.000856922104375922	0.000983353234529746	0.00141883823839292	0.00164360469199972	0.000604059844068273	0.000575964037367423	0.00155931727189717	0.000365245487111049	0.00161550888529887	0.00140479033504249	0.0012362154948374
f__Staphylococcaceae	0.000182622743555524	0.000660251457469973	7.02395167521247e-05	0.00120811968813655	0.00209313759921332	0.000154526936854674	0.000140479033504249	0.000140479033504249	0.000154526936854674	0.000196670646905949	5.61916134016998e-05	0.000182622743555524	5.61916134016998e-05	8.42874201025497e-05	0.0001123832268034	0.0012924071082391	0.000126431130153825	0.0001123832268034
f__Lachnospiraceae	0.21619723256304	0.196754934326052	0.255292547587273	0.197246610943317	0.120516962843296	0.215958418206083	0.132836974081618	0.166144552925476	0.214750298517946	0.0952026410058299	0.115347334410339	0.278317061178619	0.122076280115193	0.157786050431973	0.230961578984337	0.146140338554471	0.135477979911498	0.234782608695652
f__Streptococcaceae	0	0	0	0	0	0	0	0	0	0	0	0	2.80958067008499e-05	0	0	0	0	1.40479033504249e-05
f__Marinifilaceae	0.000561916134016998	0.000856922104375922	0.000969305331179321	0.00219147292266629	0.00483247875254618	0.0010114490412306	0.000224766453606799	0.000547868230666573	0.00110978436468357	0.00143288614174334	0.000252862260307649	0.000407389197162324	0.000702395167521247	0.00188241904895694	0.000575964037367423	0.00230385614946969	0.000632155650769123	0.000533820327316148
f__Clostridium_methylpentosum_group	0	0	0	0	0	1.40479033504249e-05	1.40479033504249e-05	0	1.40479033504249e-05	0	0	0	4.21437100512748e-05	1.40479033504249e-05	0	0	5.61916134016998e-05	0
f__Oxalobacteraceae	1.40479033504249e-05	2.80958067008499e-05	4.21437100512748e-05	4.21437100512748e-05	2.80958067008499e-05	0	1.40479033504249e-05	0	0	2.80958067008499e-05	4.21437100512748e-05	1.40479033504249e-05	1.40479033504249e-05	2.80958067008499e-05	0	5.61916134016998e-05	0	1.40479033504249e-05
f__Leuconostocaceae	4.21437100512748e-05	1.40479033504249e-05	2.80958067008499e-05	2.80958067008499e-05	2.80958067008499e-05	1.40479033504249e-05	5.61916134016998e-05	1.40479033504249e-05	1.40479033504249e-05	1.40479033504249e-05	2.80958067008499e-05	2.80958067008499e-05	1.40479033504249e-05	4.21437100512748e-05	5.61916134016998e-05	0	1.40479033504249e-05	0
f__Dojkabacteria	2.80958067008499e-05	0	0	1.40479033504249e-05	1.40479033504249e-05	0	0	0	0	0	0	0	0	0	0	0	0	0
f__Caulobacteraceae	0	0	1.40479033504249e-05	0	1.40479033504249e-05	0	0	0	4.21437100512748e-05	0	0	0	0	0	0	0	0	0
f__Kineosporiaceae	4.21437100512748e-05	1.40479033504249e-05	2.80958067008499e-05	1.40479033504249e-05	1.40479033504249e-05	1.40479033504249e-05	2.80958067008499e-05	1.40479033504249e-05	4.21437100512748e-05	2.80958067008499e-05	0	5.61916134016998e-05	2.80958067008499e-05	2.80958067008499e-05	4.21437100512748e-05	4.21437100512748e-05	2.80958067008499e-05	0
f__Gastranaerophilales	0	0	0	0.000800730490974222	0.0001123832268034	1.40479033504249e-05	0	0	0	0	0	0	0	0	0	0	0	0
f__Morganellaceae	0	0	0	0	0	0	0	0	0	0	0	0	4.21437100512748e-05	0	0	0	0	0
f__Streptomycetaceae	0	4.21437100512748e-05	0	0	0	0	0	0	0	0	0	0	0	0	0	0	0	0
f__Burkholderiaceae	0	0	0	0	1.40479033504249e-05	1.40479033504249e-05	1.40479033504249e-05	0	2.80958067008499e-05	0	1.40479033504249e-05	2.80958067008499e-05	0	0	0	1.40479033504249e-05	0	0
f__Ethanoligenenaceae	0	2.80958067008499e-05	0	0	0.000182622743555524	0	0	0	0	0	0	0	0	2.80958067008499e-05	0	0	0	1.40479033504249e-05
f__Muribaculaceae	0.177382875605816	0.29884104797359	0.301903490903983	0.518437873147433	0.38048746224626	0.120629346070099	0.420425651471518	0.49486549132542	0.48032591135773	0.412516681885229	0.459478822785699	0.386092575683079	0.362070660953853	0.430048465266559	0.460518367633631	0.392624850741027	0.437746716302592	0.45058649996488
f__Moraxellaceae	1.40479033504249e-05	0.000196670646905949	1.40479033504249e-05	0	0	1.40479033504249e-05	1.40479033504249e-05	2.80958067008499e-05	0	0	1.40479033504249e-05	2.80958067008499e-05	0	4.21437100512748e-05	0.000140479033504249	0	0	0
f__Chloroflexaceae	2.80958067008499e-05	0	0	1.40479033504249e-05	4.21437100512748e-05	0	0	0	0	0	0	0	0	0	0	0	0	0
f__Pseudomonadaceae	0.000140479033504249	0.000168574840205099	0.000309053873709349	0.000154526936854674	0.000140479033504249	0.000280958067008499	0.000154526936854674	0.000154526936854674	0.0001123832268034	0.000196670646905949	0.000126431130153825	0.000252862260307649	9.83353234529746e-05	0.000154526936854674	0.000140479033504249	0.000182622743555524	0.000140479033504249	8.42874201025497e-05
f__Saccharimonadaceae	0.0116738076842031	0.00615298166748613	0.00528201165975978	0.0064198918311442	0.00820397555664817	4.21437100512748e-05	0.00198075437240992	9.83353234529746e-05	0.000941209524478472	0.00155931727189717	4.21437100512748e-05	0	0.000351197583760624	0	7.02395167521247e-05	0.00143288614174334	0.0013485987216408	1.40479033504249e-05
f__Helicobacteraceae	0.00366650277446091	0.0074313408723748	0.00245838308632437	0.000997401137880171	0.00313268244714476	0.0253986092575683	0.0135702746365105	0.00231790405282012	0.00453747278218726	0.0389688838940788	0.00192456275900822	0.000604059844068273	0.00110978436468357	0.00231790405282012	0.00200885017911077	0.0176301187047833	0.00193861066235864	0.00140479033504249
f__Acholeplasmataceae	0	0	7.02395167521247e-05	0.000351197583760624	7.02395167521247e-05	1.40479033504249e-05	0	0	0	0	0	5.61916134016998e-05	0	0	0	0	0	0
f__Propionibacteriaceae	0	0	1.40479033504249e-05	0	0	0	0	0	2.80958067008499e-05	1.40479033504249e-05	0	0	0	0	0	0	0	0
f__Defluviitaleaceae	1.40479033504249e-05	2.80958067008499e-05	4.21437100512748e-05	0	0.000983353234529746	2.80958067008499e-05	2.80958067008499e-05	5.61916134016998e-05	0.000154526936854674	2.80958067008499e-05	0.000365245487111049	1.40479033504249e-05	1.40479033504249e-05	1.40479033504249e-05	7.02395167521247e-05	8.42874201025497e-05	0.000266910163658074	8.42874201025497e-05
f__Enterococcaceae	0	0	1.40479033504249e-05	0	0	1.40479033504249e-05	0	0	0	0	1.40479033504249e-05	1.40479033504249e-05	0	0	0	0	2.80958067008499e-05	0
f__Hungateiclostridiaceae	1.40479033504249e-05	0	1.40479033504249e-05	1.40479033504249e-05	0	2.80958067008499e-05	1.40479033504249e-05	0	1.40479033504249e-05	0	0	1.40479033504249e-05	0	0	1.40479033504249e-05	0	0	1.40479033504249e-05
f__Pseudonocardiaceae	0	0	0	0	0	0	0	4.21437100512748e-05	0	0	0	0	1.40479033504249e-05	0	5.61916134016998e-05	0	0	1.40479033504249e-05
f__Butyricicoccaceae	0.000604059844068273	0.00219147292266629	0.00147502985179462	0.00132050291493995	0.00191051485565779	0.000449532907213598	0.00182622743555524	0.00102549694458102	0.00389126922806771	0.00216337711596544	0.00141883823839292	0.000660251457469973	0.000252862260307649	0.000252862260307649	0.000337149680410199	0.00373674229121304	0.00219147292266629	0.000702395167521247
f__Hyphomicrobiaceae	1.40479033504249e-05	0	0	0	1.40479033504249e-05	0	0	0	0	0	0	0	0	0	0	0	0	0
f__Acetobacteraceae	1.40479033504249e-05	5.61916134016998e-05	9.83353234529746e-05	5.61916134016998e-05	2.80958067008499e-05	1.40479033504249e-05	5.61916134016998e-05	7.02395167521247e-05	4.21437100512748e-05	5.61916134016998e-05	4.21437100512748e-05	4.21437100512748e-05	0	1.40479033504249e-05	5.61916134016998e-05	0.0001123832268034	5.61916134016998e-05	8.42874201025497e-05
