# Supplementary material for: Combined metabolomics and 16S rDNA sequence analyses of the gut microbiome reveal the action mechanism of Fructus Akebiae against hepatic fibrosis
Source: Front Med (Lausanne). 2025 Feb 5;11:1492383. doi: 10.3389/fmed.2024.1492383 (PMC11835924; doi:10.3389/fmed.2024.1492383)
Supplement: Supplementary file 1 [file Data_Sheet_1.zip › data/Genus_relative.xls]

	NOR_1	NOR_2	NOR_3	NOR_4	NOR_5	NOR_6	YZZ_1	YZZ_2	YZZ_3	YZZ_4	YZZ_5	YZZ_6	MOD_1	MOD_2	MOD_3	MOD_4	MOD_5	MOD_6
g__Staphylococcus	0.000182622743555524	0.000660251457469973	7.02395167521247e-05	0.0011800238814357	0.00199480227576034	0.000154526936854674	0.000140479033504249	0.000140479033504249	0.000154526936854674	0.000182622743555524	5.61916134016998e-05	0.000154526936854674	1.40479033504249e-05	7.02395167521247e-05	2.80958067008499e-05	0.000983353234529746	0.000126431130153825	0.0001123832268034
g__Oscillospirales	0	0	0	1.40479033504249e-05	0	2.80958067008499e-05	0	1.40479033504249e-05	0	0	2.80958067008499e-05	1.40479033504249e-05	0	0	0	0	0	0
g__Massilia	0	0	0	0	1.40479033504249e-05	0	0	0	0	0	2.80958067008499e-05	0	0	0	0	0	0	0
g__Ruminococcus_gauvreauii_group	4.21437100512748e-05	2.80958067008499e-05	2.80958067008499e-05	0.000140479033504249	0	5.61916134016998e-05	0	1.40479033504249e-05	0	0	1.40479033504249e-05	1.40479033504249e-05	0	0	1.40479033504249e-05	2.80958067008499e-05	2.80958067008499e-05	1.40479033504249e-05
g__Janthinobacterium	0	0	2.80958067008499e-05	0	0	0	0	0	0	0	0	0	0	0	0	0	0	0
g__Rhodopseudomonas	0	0	1.40479033504249e-05	0	0	0	0	0	1.40479033504249e-05	2.80958067008499e-05	0	0	0	0	0	0	1.40479033504249e-05	1.40479033504249e-05
g__CAG-56	1.40479033504249e-05	0	0	0	1.40479033504249e-05	4.21437100512748e-05	2.80958067008499e-05	0	0	1.40479033504249e-05	1.40479033504249e-05	4.21437100512748e-05	0	0	0	0	2.80958067008499e-05	7.02395167521247e-05
g__28-4	0	0	8.42874201025497e-05	0	0	0	0	1.40479033504249e-05	1.40479033504249e-05	0	0	0	0	0	0	1.40479033504249e-05	0	0
g__Lactobacillus	0.275409145185081	0.197836622884035	0.179897450305542	0.0911849406476083	0.0942754793847018	0.201868371145607	0.131404087939875	0.134171524899909	0.0931095034066166	0.223951675212475	0.256360188241905	0.105668329001896	0.241904895694318	0.225230034417363	0.102128257357589	0.209622813795041	0.186162815199831	0.081421647819063
g__Klebsiella	5.61916134016998e-05	1.40479033504249e-05	4.21437100512748e-05	1.40479033504249e-05	1.40479033504249e-05	2.80958067008499e-05	0	0	4.21437100512748e-05	0	0	0	1.40479033504249e-05	4.21437100512748e-05	2.80958067008499e-05	1.40479033504249e-05	1.40479033504249e-05	4.21437100512748e-05
g__Lachnospiraceae_UCG-001	0.00172789211210227	0.00184027533890567	0.00592821521387933	0.00523986794970851	0.00375079019456346	0.00605464634403315	0.00150312565849547	0.00443913745873428	0.00286577228348669	0.000997401137880171	0.00175598791880312	0.00376483809791389	0.00148907775514504	0.00265505373323032	0.00210718550256374	0.000758586780922947	0.000828826297675072	0.00116597597808527
g__Anaerovorax	1.40479033504249e-05	1.40479033504249e-05	2.80958067008499e-05	1.40479033504249e-05	2.80958067008499e-05	0	7.02395167521247e-05	2.80958067008499e-05	7.02395167521247e-05	1.40479033504249e-05	0	0	0	1.40479033504249e-05	0	1.40479033504249e-05	0	0
g__Lachnoclostridium	0.00442508955538386	0.00668680199480228	0.0124042986584252	0.00344173632085411	0.00457961649223853	0.00348388003090539	0.00769825103603287	0.00476223923579406	0.00682728102830653	0.00439699374868301	0.00446723326543513	0.00484652665589661	0.00387722132471729	0.00216337711596544	0.00407389197162324	0.0122357238182201	0.00570344876027253	0.00456556858888811
g__Oscillibacter	0.00188241904895694	0.00151717356184589	0.00842874201025497	0.00519772423965723	0.00422841890847791	0.00604059844068273	0.0154105499754162	0.0273231720165765	0.0108309334831776	0.00236004776287139	0.00307649083374306	0.0133033644728524	0.00841469410690454	0.00361031116105921	0.0238814356957224	0.014975064971553	0.00339959261080284	0.0256795673245768
g__Roseburia	0.0123481070450235	0.0190630048465267	0.0446442368476505	0.00764205942263117	0.0142445739973309	0.0350495188593102	0.00259886211982862	0.00752967619582777	0.00678513731825525	0.00747348458242607	0.00736110135562267	0.00296410760693966	0.00203694598581162	0.00192456275900822	0.00556296972676828	0.00195265856570907	0.00195265856570907	0.00724871812881927
g__Erysipelatoclostridium	0.000126431130153825	0.000280958067008499	0.000533820327316148	0.00272529324998244	0.000632155650769123	0.000140479033504249	7.02395167521247e-05	9.83353234529746e-05	0.000856922104375922	9.83353234529746e-05	0.00143288614174334	0.00146098194844419	0.000168574840205099	0.0113788017138442	2.80958067008499e-05	0.00102549694458102	0.00116597597808527	8.42874201025497e-05
g__Butyricicoccus	0.000519772423965723	0.00217742501931587	0.000955257427828896	0.000997401137880171	0.00158741307859802	0.000365245487111049	0.00144693404509377	0.000758586780922947	0.00365245487111049	0.00196670646905949	0.00132050291493995	0.000224766453606799	0.000168574840205099	0.000140479033504249	0.000224766453606799	0.00346983212755496	0.00207908969586289	0.000407389197162324
g__Erysipelatoclostridiaceae	0	0	2.80958067008499e-05	0	2.80958067008499e-05	4.21437100512748e-05	1.40479033504249e-05	0	0.000126431130153825	0	8.42874201025497e-05	1.40479033504249e-05	4.21437100512748e-05	0.000196670646905949	5.61916134016998e-05	0.000182622743555524	0.000266910163658074	1.40479033504249e-05
g__Lachnospiraceae_UCG-006	0.0074313408723748	0.00685537683500738	0.0167451007937065	0.00369459858116176	0.00511343681955468	0.00691156844840908	0.00803540071644307	0.0120250052679638	0.0245416871531924	0.0122919154316218	0.0154667415888179	0.00584392779377678	0.007768490552785	0.0131066938259465	0.00774039474608415	0.0169698672473133	0.0131066938259465	0.00781063426283627
g__Pseudomonas	0.000140479033504249	0.000168574840205099	0.000309053873709349	0.000154526936854674	0.000140479033504249	0.000280958067008499	0.000154526936854674	0.000154526936854674	0.0001123832268034	0.000196670646905949	0.000126431130153825	0.000252862260307649	9.83353234529746e-05	0.000154526936854674	0.000140479033504249	0.000182622743555524	0.000140479033504249	8.42874201025497e-05
g__Subdoligranulum	0	0	0	1.40479033504249e-05	0	2.80958067008499e-05	0	0	0	0	0	0	0	0	0	2.80958067008499e-05	2.80958067008499e-05	0
g__Herbaspirillum	1.40479033504249e-05	2.80958067008499e-05	1.40479033504249e-05	4.21437100512748e-05	1.40479033504249e-05	0	1.40479033504249e-05	0	0	2.80958067008499e-05	1.40479033504249e-05	1.40479033504249e-05	1.40479033504249e-05	2.80958067008499e-05	0	5.61916134016998e-05	0	1.40479033504249e-05
g__Streptococcus	0	0	0	0	0	0	0	0	0	0	0	0	2.80958067008499e-05	0	0	0	0	1.40479033504249e-05
g__Lachnospiraceae_UCG-010	0	2.80958067008499e-05	2.80958067008499e-05	0	0	0	0	2.80958067008499e-05	2.80958067008499e-05	0	0	0	0	1.40479033504249e-05	0	1.40479033504249e-05	0	0
g__NK4A214_group	0.000323101777059774	0.000421437100512748	0.000379293390461474	0.000702395167521247	0.00237409566622182	0.000224766453606799	0.000182622743555524	0.000421437100512748	0.000505724520615298	0.000351197583760624	0.000266910163658074	0.00103954484793145	0.000295005970358924	0.000126431130153825	0.000238814356957224	0.000238814356957224	0.001123832268034	0.000590011940717848
g__Candidatus_Soleaferrea	5.61916134016998e-05	5.61916134016998e-05	0.000126431130153825	4.21437100512748e-05	2.80958067008499e-05	2.80958067008499e-05	1.40479033504249e-05	1.40479033504249e-05	8.42874201025497e-05	5.61916134016998e-05	2.80958067008499e-05	1.40479033504249e-05	0	4.21437100512748e-05	1.40479033504249e-05	2.80958067008499e-05	2.80958067008499e-05	8.42874201025497e-05
g__Family_XIII_UCG-001	0.000238814356957224	5.61916134016998e-05	0.000182622743555524	0.000196670646905949	0.000379293390461474	0.000477628713914448	0.0001123832268034	0.000126431130153825	0.000168574840205099	0.000140479033504249	5.61916134016998e-05	0.0001123832268034	5.61916134016998e-05	5.61916134016998e-05	7.02395167521247e-05	2.80958067008499e-05	1.40479033504249e-05	5.61916134016998e-05
g__Kurthia	0	0.000379293390461474	2.80958067008499e-05	1.40479033504249e-05	0	0	0	0	0	0	0	0	0	0	0	0	0	1.40479033504249e-05
g__Rhodococcus	0	0	0	4.21437100512748e-05	0	0	0	1.40479033504249e-05	0	0	0	0	0	0	0	0	0	1.40479033504249e-05
g__Rhizobacter	0	0	0	0	0	0	0	0	0	0	0	0	0	1.40479033504249e-05	0	0	0	0
g__Saccharofermentans	1.40479033504249e-05	0	1.40479033504249e-05	1.40479033504249e-05	0	2.80958067008499e-05	1.40479033504249e-05	0	1.40479033504249e-05	0	0	1.40479033504249e-05	0	0	1.40479033504249e-05	0	0	1.40479033504249e-05
g__Eubacterium_xylanophilum_group	0.00140479033504249	0.00150312565849547	0.00192456275900822	0.00538034698321276	0.00126431130153825	0.00368055067781134	0.0064760834445459	0.00151717356184589	0.00252862260307649	0.000547868230666573	0.00369459858116176	0.013851232703519	0.00172789211210227	0.00323101777059774	0.00778253845613542	0.00316077825384561	0.00386317342136686	0.0063637002177425
g__Incertae_Sedis	0.00383507761466601	0.00169979630540142	0.00504319730280256	0.0114490412305963	0.00355411954765751	0.00316077825384561	0.0057455924703238	0.007768490552785	0.00335744890075156	0.00113788017138442	0.00809159232984477	0.00581583198707593	0.000660251457469973	0.0012362154948374	0.00108168855798272	0.00181217953220482	0.00143288614174334	0.00143288614174334
g__cvE6	1.40479033504249e-05	0	0	1.40479033504249e-05	0	0	0	0	0	0	0	0	0	0	0	0	0	0
g__Mitochondria	0.000295005970358924	0.000309053873709349	0.000407389197162324	0.000351197583760624	0.000266910163658074	0.000407389197162324	0.000252862260307649	0.000323101777059774	0.000393341293811899	0.000323101777059774	0.000224766453606799	0.000337149680410199	0.000140479033504249	0.000182622743555524	0.000674299360820398	0.000561916134016998	0.000266910163658074	0.000870970007726347
g__CAG-352	0	0	0	0	0	0	0	0	0	0	0	0	0	0	0	0	0	5.61916134016998e-05
g__Pedomicrobium	1.40479033504249e-05	0	0	0	1.40479033504249e-05	0	0	0	0	0	0	0	0	0	0	0	0	0
g__Eubacterium_oxidoreducens_group	0.00227576034276884	0.000519772423965723	0.00169979630540142	0.000365245487111049	0.000547868230666573	0.000744538877572522	0.000660251457469973	0.000969305331179321	0.000632155650769123	0.000786682587623797	0.000323101777059774	0.000927161621128047	0.000590011940717848	0.000280958067008499	0.000618107747418698	0.000505724520615298	0.000421437100512748	0.00169979630540142
g__Belnapia	0	4.21437100512748e-05	0	1.40479033504249e-05	2.80958067008499e-05	0	1.40479033504249e-05	1.40479033504249e-05	1.40479033504249e-05	4.21437100512748e-05	1.40479033504249e-05	0	0	0	2.80958067008499e-05	2.80958067008499e-05	1.40479033504249e-05	4.21437100512748e-05
g__Tuzzerella	0.000182622743555524	0.000280958067008499	0.000280958067008499	0.000266910163658074	0.000561916134016998	0.000337149680410199	0.000828826297675072	0.00158741307859802	0.00160146098194844	0.00132050291493995	0.000323101777059774	0.000379293390461474	0.000927161621128047	0.000955257427828896	0.00165765259535014	0.0010114490412306	0.000533820327316148	0.0010676406546323
g__Hydrogenoanaerobacterium	1.40479033504249e-05	0	0	1.40479033504249e-05	1.40479033504249e-05	0	0	0	0	0	1.40479033504249e-05	1.40479033504249e-05	0	0	0	2.80958067008499e-05	1.40479033504249e-05	0
g__ASF356	0.000575964037367423	0.000309053873709349	0.000561916134016998	0.000126431130153825	0.0001123832268034	0.000309053873709349	0.000337149680410199	0.000210718550256374	0.000407389197162324	0.000702395167521247	0.000140479033504249	0.00391936503476856	8.42874201025497e-05	9.83353234529746e-05	5.61916134016998e-05	9.83353234529746e-05	8.42874201025497e-05	0.000126431130153825
g__Monoglobus	0.000463580810564023	0.000519772423965723	0.00403174826157196	0.000295005970358924	0.000224766453606799	0.0011800238814357	0.000323101777059774	0.000786682587623797	0.000393341293811899	0.0001123832268034	0.000674299360820398	0.0001123832268034	0.000266910163658074	0.0001123832268034	0.000224766453606799	0.000196670646905949	0.000660251457469973	0.000168574840205099
g__Burkholderia-Caballeronia-Paraburkholderia	0	0	0	0	0	0	1.40479033504249e-05	0	2.80958067008499e-05	0	0	0	0	0	0	1.40479033504249e-05	0	0
g__UCG-005	9.83353234529746e-05	0.000182622743555524	0.000196670646905949	8.42874201025497e-05	0.00226171243941842	0.000337149680410199	0.000182622743555524	0.000238814356957224	0.000224766453606799	0.000140479033504249	0.000393341293811899	8.42874201025497e-05	7.02395167521247e-05	7.02395167521247e-05	5.61916134016998e-05	0.000379293390461474	0.000210718550256374	7.02395167521247e-05
g__Escherichia-Shigella	1.40479033504249e-05	0	0	0	0	1.40479033504249e-05	1.40479033504249e-05	0	0.000660251457469973	0.000126431130153825	7.02395167521247e-05	4.21437100512748e-05	9.83353234529746e-05	0.000716443070871672	0.00147502985179462	8.42874201025497e-05	0.000280958067008499	0.000182622743555524
g__Ralstonia	0	0	0	0	1.40479033504249e-05	1.40479033504249e-05	0	0	0	0	1.40479033504249e-05	2.80958067008499e-05	0	0	0	0	0	0
g__Lachnospiraceae	0	0	1.40479033504249e-05	0	0	0	0	2.80958067008499e-05	1.40479033504249e-05	1.40479033504249e-05	0	0	0	7.02395167521247e-05	0	0	0	1.40479033504249e-05
g__Streptomyces	0	4.21437100512748e-05	0	0	0	0	0	0	0	0	0	0	0	0	0	0	0	0
g__Family_XIII_AD3011_group	2.80958067008499e-05	4.21437100512748e-05	0.0001123832268034	5.61916134016998e-05	0.000393341293811899	0	1.40479033504249e-05	4.21437100512748e-05	4.21437100512748e-05	5.61916134016998e-05	0.000280958067008499	1.40479033504249e-05	8.42874201025497e-05	0	7.02395167521247e-05	0.0001123832268034	9.83353234529746e-05	9.83353234529746e-05
g__Chloroplast	0.000421437100512748	0.000379293390461474	0.000393341293811899	0.000393341293811899	0.000365245487111049	0.000561916134016998	0.000505724520615298	0.000421437100512748	0.000407389197162324	0.000463580810564023	0.000365245487111049	0.000491676617264873	0.000351197583760624	0.000505724520615298	0.000955257427828896	0.000941209524478472	0.000505724520615298	0.00240219147292267
g__Lachnospiraceae_NK4A136_group	0.0870689049659338	0.0999648802416239	0.0647748823488094	0.109376975486409	0.0392498419610873	0.0727119477417995	0.0551239727470675	0.0591557210086395	0.0522582004635808	0.0255250403877221	0.0490552784996839	0.0958207487532486	0.0486759851092224	0.0929830722764627	0.126810423544286	0.0465547517033083	0.0493081407599916	0.135225117651191
g__Fimbriimonadaceae	0	0	1.40479033504249e-05	1.40479033504249e-05	1.40479033504249e-05	1.40479033504249e-05	0	0	0	2.80958067008499e-05	2.80958067008499e-05	2.80958067008499e-05	0	0	1.40479033504249e-05	0	1.40479033504249e-05	0
g__Aquabacterium	0	2.80958067008499e-05	2.80958067008499e-05	2.80958067008499e-05	1.40479033504249e-05	4.21437100512748e-05	0	0	1.40479033504249e-05	2.80958067008499e-05	0	0	0	4.21437100512748e-05	7.02395167521247e-05	0	1.40479033504249e-05	1.40479033504249e-05
g__UCG-003	0	0	1.40479033504249e-05	0	0	0	0	1.40479033504249e-05	1.40479033504249e-05	0	1.40479033504249e-05	4.21437100512748e-05	4.21437100512748e-05	0	7.02395167521247e-05	1.40479033504249e-05	0	2.80958067008499e-05
g__Vibrio	0	0	0	0	0	0	0	0	0	0	0	0	0	2.80958067008499e-05	0	0	0	0
g__Ruminococcaceae	0.00216337711596544	0.00137669452834165	0.000337149680410199	0.000337149680410199	0.00356816745100794	0.00313268244714476	0.000561916134016998	0.000182622743555524	0.000842874201025497	0.000365245487111049	0.0001123832268034	0.000168574840205099	0.0001123832268034	9.83353234529746e-05	0.00261291002317904	0.00237409566622182	0.000182622743555524	0.000182622743555524
g__Parvibacter	0	0	0	8.42874201025497e-05	2.80958067008499e-05	0	0	0	2.80958067008499e-05	1.40479033504249e-05	4.21437100512748e-05	0	0	0	0	0	0	0
g__Corynebacterium	4.21437100512748e-05	4.21437100512748e-05	1.40479033504249e-05	5.61916134016998e-05	0.000154526936854674	0	0	0	0	0	0	1.40479033504249e-05	0	0	0	1.40479033504249e-05	0	0
g__Pantoea	0.00115192807473485	0.000842874201025497	0.000842874201025497	0.000814778394324647	0.000575964037367423	0.000885017911076772	0.000547868230666573	0.000786682587623797	0.000828826297675072	0.000941209524478472	0.000758586780922947	0.000674299360820398	0.000533820327316148	0.000899065814427197	0.00130645501158952	0.000856922104375922	0.000800730490974222	0.000786682587623797
g__Deinococcus	0	1.40479033504249e-05	0	1.40479033504249e-05	1.40479033504249e-05	1.40479033504249e-05	1.40479033504249e-05	0	0	5.61916134016998e-05	2.80958067008499e-05	2.80958067008499e-05	0	0	1.40479033504249e-05	0	0	8.42874201025497e-05
g__Actinomycetospora	0	0	0	0	0	0	0	4.21437100512748e-05	0	0	0	0	1.40479033504249e-05	0	5.61916134016998e-05	0	0	1.40479033504249e-05
g__Enterobacter	2.80958067008499e-05	0	0	0	0	0	4.21437100512748e-05	0	0	0	0	0	0	2.80958067008499e-05	0	0	0	1.40479033504249e-05
g__Spirosoma	0	0	0	0	0	0	0	0	0	0	0	0	0	0	0	2.80958067008499e-05	0	0
g__Mucispirillum	0.00171384420875184	0.0012924071082391	0.000674299360820398	0.000786682587623797	0.00153122146519632	0.0457680691156845	0.00167170049870057	0.000955257427828896	0.00651822715459718	0.0112664184870408	0.000295005970358924	0.000660251457469973	0.000716443070871672	0.000632155650769123	0.000646203554119548	0.0128959752756901	0.000337149680410199	0.000477628713914448
g__Chloronema	2.80958067008499e-05	0	0	1.40479033504249e-05	4.21437100512748e-05	0	0	0	0	0	0	0	0	0	0	0	0	0
g__Quadrisphaera	1.40479033504249e-05	0	1.40479033504249e-05	0	1.40479033504249e-05	0	1.40479033504249e-05	0	0	0	0	2.80958067008499e-05	0	1.40479033504249e-05	4.21437100512748e-05	0	1.40479033504249e-05	0
g__Nakamurella	0	0	0	0	0	0	0	0	0	1.40479033504249e-05	0	0	2.80958067008499e-05	0	0	0	0	0
g__Negativibacillus	0.000126431130153825	0.000224766453606799	0.000196670646905949	4.21437100512748e-05	0.000407389197162324	0.000154526936854674	0.000295005970358924	0.000618107747418698	0.000604059844068273	0.000632155650769123	0.000266910163658074	0.000280958067008499	0.000407389197162324	0.000182622743555524	0.000590011940717848	0.000561916134016998	0.000295005970358924	0.0001123832268034
g__Lachnotalea	0	0	0	0	0	0	1.40479033504249e-05	0	0	0	1.40479033504249e-05	1.40479033504249e-05	0	0	0	0	0	4.21437100512748e-05
g__Oceanobacillus	0	0	0	0	0	0	0	0	0	0	0	0	2.80958067008499e-05	0	1.40479033504249e-05	0	0	0
g__Acetatifactor	0.000224766453606799	0.0001123832268034	0.000786682587623797	0.000238814356957224	4.21437100512748e-05	0.000224766453606799	0.000168574840205099	0.000856922104375922	0.000126431130153825	4.21437100512748e-05	0.0001123832268034	4.21437100512748e-05	0.000435485003863173	0.000182622743555524	0.000575964037367423	0.000505724520615298	0.000435485003863173	0.000519772423965723
g__Rhizorhapis	0	0	0	0	0	0	0	2.80958067008499e-05	0	0	0	0	0	0	0	0	0	0
g__Stenotrophomonas	0.000196670646905949	7.02395167521247e-05	7.02395167521247e-05	9.83353234529746e-05	7.02395167521247e-05	0.0001123832268034	0.0001123832268034	0.000126431130153825	0.000126431130153825	9.83353234529746e-05	1.40479033504249e-05	8.42874201025497e-05	8.42874201025497e-05	4.21437100512748e-05	0.0001123832268034	0.000140479033504249	0	8.42874201025497e-05
g__UCG-009	8.42874201025497e-05	1.40479033504249e-05	0.000519772423965723	0.000323101777059774	0.000323101777059774	8.42874201025497e-05	0.000379293390461474	0.000266910163658074	0.000238814356957224	0.000196670646905949	9.83353234529746e-05	0.000435485003863173	8.42874201025497e-05	0.0001123832268034	0.0001123832268034	0.000266910163658074	0.0001123832268034	0.000295005970358924
g__Peptococcus	0	4.21437100512748e-05	7.02395167521247e-05	0	8.42874201025497e-05	0	0	4.21437100512748e-05	4.21437100512748e-05	2.80958067008499e-05	2.80958067008499e-05	2.80958067008499e-05	0	0	2.80958067008499e-05	2.80958067008499e-05	9.83353234529746e-05	1.40479033504249e-05
g__Clostridia_UCG-014	0.0137107536700148	0.0284751000913114	0.024429303926389	0.0065884666713493	0.0293741659057386	0.0139355201236216	0.00824611926669945	0.00887827491746857	0.00911708927442579	0.00856922104375922	0.00528201165975978	0.000983353234529746	0.000519772423965723	0.000575964037367423	0.000702395167521247	0.00483247875254618	0.0073751492589731	0.000716443070871672
g__Anaerotruncus	0.00236004776287139	0.00119407178478612	0.00272529324998244	0.00328720938399944	0.00151717356184589	0.00582987989042635	0.000365245487111049	0.000575964037367423	0.00228980824611927	0.00109573646133315	0.000365245487111049	0.000800730490974222	0.000533820327316148	0.000547868230666573	0.000604059844068273	0.000519772423965723	0.000575964037367423	0.0010114490412306
g__Aureimonas	0.000238814356957224	0.000154526936854674	0.000196670646905949	0.000196670646905949	0.000252862260307649	0.000210718550256374	0.000196670646905949	8.42874201025497e-05	0.000196670646905949	0.000182622743555524	0.000168574840205099	0.000351197583760624	0.0001123832268034	0.000168574840205099	0.000210718550256374	0.000140479033504249	0.000365245487111049	0.000238814356957224
g__Eubacterium_brachy_group	4.21437100512748e-05	7.02395167521247e-05	7.02395167521247e-05	0.000210718550256374	0.000224766453606799	7.02395167521247e-05	7.02395167521247e-05	0.0001123832268034	4.21437100512748e-05	8.42874201025497e-05	5.61916134016998e-05	0.000210718550256374	1.40479033504249e-05	2.80958067008499e-05	5.61916134016998e-05	7.02395167521247e-05	1.40479033504249e-05	7.02395167521247e-05
g__Eisenbergiella	2.80958067008499e-05	0	0	0	4.21437100512748e-05	0	0.0001123832268034	0.000309053873709349	8.42874201025497e-05	4.21437100512748e-05	4.21437100512748e-05	0.00178408372550397	0.0001123832268034	4.21437100512748e-05	2.80958067008499e-05	0	0.000126431130153825	0.0001123832268034
g__Weissella	4.21437100512748e-05	0	2.80958067008499e-05	2.80958067008499e-05	2.80958067008499e-05	1.40479033504249e-05	4.21437100512748e-05	1.40479033504249e-05	1.40479033504249e-05	0	2.80958067008499e-05	2.80958067008499e-05	1.40479033504249e-05	2.80958067008499e-05	0	0	1.40479033504249e-05	0
g__Ruminococcus_torques_group	0	0	0	0	0	0	1.40479033504249e-05	1.40479033504249e-05	0	2.80958067008499e-05	0	0	0	0	0	0	0	1.40479033504249e-05
g__Variovorax	1.40479033504249e-05	0	1.40479033504249e-05	1.40479033504249e-05	0	0	1.40479033504249e-05	0	4.21437100512748e-05	1.40479033504249e-05	0	1.40479033504249e-05	0	0	1.40479033504249e-05	0	0	4.21437100512748e-05
g__Helicobacter	0.00366650277446091	0.0074313408723748	0.00245838308632437	0.000997401137880171	0.00313268244714476	0.0253986092575683	0.0135702746365105	0.00231790405282012	0.00453747278218726	0.0389688838940788	0.00192456275900822	0.000604059844068273	0.00110978436468357	0.00231790405282012	0.00200885017911077	0.0176301187047833	0.00193861066235864	0.00140479033504249
g__Turicibacter	1.40479033504249e-05	0	0	2.80958067008499e-05	0	0	8.42874201025497e-05	2.80958067008499e-05	4.21437100512748e-05	5.61916134016998e-05	0.000182622743555524	5.61916134016998e-05	0	1.40479033504249e-05	5.61916134016998e-05	2.80958067008499e-05	0	0
g__Ruminococcus	0.000618107747418698	0.000449532907213598	0.00103954484793145	0.000393341293811899	0.000997401137880171	0.000632155650769123	0.00119407178478612	0.00102549694458102	0.00758586780922947	0.000899065814427197	0.00387722132471729	0.000856922104375922	0.000575964037367423	0.000238814356957224	0.00141883823839292	0.0010676406546323	0.000379293390461474	0.00265505373323032
g__Kineococcus	2.80958067008499e-05	1.40479033504249e-05	1.40479033504249e-05	1.40479033504249e-05	0	1.40479033504249e-05	1.40479033504249e-05	1.40479033504249e-05	4.21437100512748e-05	2.80958067008499e-05	0	2.80958067008499e-05	2.80958067008499e-05	1.40479033504249e-05	0	4.21437100512748e-05	1.40479033504249e-05	0
g__Mucilaginibacter	0	0	0	2.80958067008499e-05	0	0	0	0	0	0	0	0	0	0	0	0	0	0
g__Jeotgalicoccus	0	0	0	2.80958067008499e-05	8.42874201025497e-05	0	0	0	0	1.40479033504249e-05	0	2.80958067008499e-05	4.21437100512748e-05	1.40479033504249e-05	0	0.000309053873709349	0	0
g__Friedmanniella	0	0	1.40479033504249e-05	0	0	0	0	0	2.80958067008499e-05	1.40479033504249e-05	0	0	0	0	0	0	0	0
g__Enterococcus	0	0	1.40479033504249e-05	0	0	1.40479033504249e-05	0	0	0	0	1.40479033504249e-05	1.40479033504249e-05	0	0	0	0	2.80958067008499e-05	0
g__Candidatus_Saccharimonas	0.0116738076842031	0.00615298166748613	0.00528201165975978	0.0064198918311442	0.00820397555664817	4.21437100512748e-05	0.00198075437240992	9.83353234529746e-05	0.000941209524478472	0.00155931727189717	4.21437100512748e-05	0	0.000351197583760624	0	7.02395167521247e-05	0.00143288614174334	0.0013485987216408	1.40479033504249e-05
g__Macrococcus	0	0	0	0	1.40479033504249e-05	0	0	0	0	0	0	0	0	0	8.42874201025497e-05	0	0	0
g__Acetitomaculum	0.0001123832268034	0.000899065814427197	0.000351197583760624	8.42874201025497e-05	0.00137669452834165	0.0001123832268034	0.000266910163658074	0.000295005970358924	0.000913113717777622	0.00153122146519632	1.40479033504249e-05	0.000379293390461474	8.42874201025497e-05	0.000140479033504249	0.000196670646905949	0.000154526936854674	4.21437100512748e-05	0.000323101777059774
g__RF39	0.000449532907213598	0.00382102971131559	0.00202289808246119	0.00480438294584533	0.0246962140900471	0.00120811968813655	0.00143288614174334	0.0013485987216408	0.00195265856570907	0.000604059844068273	0.00245838308632437	5.61916134016998e-05	0.000126431130153825	2.80958067008499e-05	0.000126431130153825	0.00893446653087027	0.000547868230666573	0.000252862260307649
g__Marvinbryantia	0.000154526936854674	0.000126431130153825	0.000913113717777622	0.000126431130153825	0.000351197583760624	0.0001123832268034	0.00240219147292267	0.000646203554119548	0.000716443070871672	0.000280958067008499	0.000154526936854674	0.000351197583760624	0.000168574840205099	0.00171384420875184	0.000210718550256374	0.000365245487111049	0.000477628713914448	0.0001123832268034
g__Lachnospiraceae_UCG-004	0	0	0	0	4.21437100512748e-05	0	0	0	0	0	0	0	0	0	0	0	0	0
g__Christensenellaceae_R-7_group	0	0	0	0	0	0	0	0	0	0	0	0	0	2.80958067008499e-05	0	0	0	0
g__A2	0.0280958067008499	0.00442508955538386	0.0286436749315165	0.00275338905668329	0.00590011940717848	0.0182060827421507	0.00122216759148697	0.00221956872936714	0.00939804734143429	0.00491676617264873	0.00125026339818782	0.00113788017138442	0.00140479033504249	0.00110978436468357	0.00153122146519632	0.0113507059071434	0.00282362857343541	0.00205099388916204
g__Dorea	0	2.80958067008499e-05	9.83353234529746e-05	1.40479033504249e-05	4.21437100512748e-05	1.40479033504249e-05	1.40479033504249e-05	0	2.80958067008499e-05	0	2.80958067008499e-05	5.61916134016998e-05	2.80958067008499e-05	1.40479033504249e-05	0	0	1.40479033504249e-05	0
g__Lachnospiraceae_NC2004_group	1.40479033504249e-05	1.40479033504249e-05	5.61916134016998e-05	0	0	0	2.80958067008499e-05	0	5.61916134016998e-05	0	9.83353234529746e-05	9.83353234529746e-05	4.21437100512748e-05	4.21437100512748e-05	0	1.40479033504249e-05	0	0
g__Clostridium_methylpentosum_group	0	0	0	0	0	1.40479033504249e-05	1.40479033504249e-05	0	1.40479033504249e-05	0	0	0	4.21437100512748e-05	1.40479033504249e-05	0	0	5.61916134016998e-05	0
g__Sphingomonas	0.000379293390461474	0.000463580810564023	0.000632155650769123	0.000533820327316148	0.000351197583760624	0.000590011940717848	0.000407389197162324	0.000407389197162324	0.000491676617264873	0.000421437100512748	0.000463580810564023	0.000505724520615298	0.000379293390461474	0.000449532907213598	0.000618107747418698	0.000618107747418698	0.000491676617264873	0.000618107747418698
g__UCG-010	2.80958067008499e-05	0.0001123832268034	7.02395167521247e-05	0	0.000828826297675072	0	0.000379293390461474	0.000224766453606799	0.000252862260307649	0.000295005970358924	0.000140479033504249	0.000168574840205099	0.000407389197162324	2.80958067008499e-05	5.61916134016998e-05	0.000337149680410199	7.02395167521247e-05	1.40479033504249e-05
g__Faecalibacterium	0	0	0	1.40479033504249e-05	0	0	0	0	0	0	2.80958067008499e-05	0	0	0	0	0	0	0
g__Eubacterium_ventriosum_group	0.000449532907213598	0.00265505373323032	0.00236004776287139	0.00244433518297394	0.00344173632085411	0.000674299360820398	0.00141883823839292	0.000337149680410199	0.00151717356184589	0.000814778394324647	0.00140479033504249	0.000379293390461474	0.000533820327316148	0.000196670646905949	0.000224766453606799	0.000814778394324647	0.000224766453606799	0.00105359275128187
g__Terribacillus	0	0	1.40479033504249e-05	0	0	1.40479033504249e-05	0	0	1.40479033504249e-05	0	0	0	0	0	0	0	0	0
g__Intestinimonas	0.000744538877572522	0.000716443070871672	0.00186837114560652	0.00102549694458102	0.000828826297675072	0.00205099388916204	0.00273934115333287	0.00154526936854674	0.00373674229121304	0.00148907775514504	0.000533820327316148	0.00199480227576034	0.00271124534663202	0.00110978436468357	0.00300625131699094	0.00335744890075156	0.00848493362365667	0.00318887406054646
g__Eubacterium_hallii_group	5.61916134016998e-05	0	0	2.80958067008499e-05	0	1.40479033504249e-05	0	0	0	0	0	0	0	0	0	0	0	0
g__Desulfovibrio	0	2.80958067008499e-05	4.21437100512748e-05	0	0	0	0	0	0	0	0	0	0	0	1.40479033504249e-05	0.000168574840205099	0	0
g__Methylobacterium-Methylorubrum	0.00167170049870057	0.00141883823839292	0.00198075437240992	0.00168574840205099	0.00130645501158952	0.00171384420875184	0.00158741307859802	0.00120811968813655	0.00103954484793145	0.00133455081829037	0.00103954484793145	0.00160146098194844	0.00122216759148697	0.00125026339818782	0.00178408372550397	0.00151717356184589	0.00167170049870057	0.00147502985179462
g__Colidextribacter	0.00682728102830653	0.00543653859661446	0.0127133525321346	0.00903280185432324	0.0136686099599635	0.00910304137107537	0.0117580951043057	0.0176160708014329	0.0069818079651612	0.00740324506567395	0.00491676617264873	0.020861136475381	0.0102690173491606	0.00498700568940086	0.0277165133103884	0.0119547657512116	0.0123200112383227	0.0160427056261853
g__Ruminococcus_gnavus_group	5.61916134016998e-05	0.0001123832268034	4.21437100512748e-05	7.02395167521247e-05	5.61916134016998e-05	8.42874201025497e-05	4.21437100512748e-05	0	7.02395167521247e-05	7.02395167521247e-05	5.61916134016998e-05	0	1.40479033504249e-05	5.61916134016998e-05	5.61916134016998e-05	4.21437100512748e-05	1.40479033504249e-05	1.40479033504249e-05
g__Jatrophihabitans	0	0	1.40479033504249e-05	0	1.40479033504249e-05	2.80958067008499e-05	2.80958067008499e-05	2.80958067008499e-05	7.02395167521247e-05	0	2.80958067008499e-05	0	4.21437100512748e-05	1.40479033504249e-05	2.80958067008499e-05	4.21437100512748e-05	0	2.80958067008499e-05
g__unidentified	0	0	2.80958067008499e-05	0	0	2.80958067008499e-05	0	0	0	0	0	0	0	0	0	0	0	0
g__Curtobacterium	9.83353234529746e-05	0.000126431130153825	0.0001123832268034	7.02395167521247e-05	0.000140479033504249	0.0001123832268034	8.42874201025497e-05	1.40479033504249e-05	0.000210718550256374	0.0001123832268034	0.0001123832268034	8.42874201025497e-05	0.0001123832268034	0.000154526936854674	0.0001123832268034	9.83353234529746e-05	0.0001123832268034	7.02395167521247e-05
g__Muribaculaceae	0.177382875605816	0.29884104797359	0.301903490903983	0.518437873147433	0.38048746224626	0.120629346070099	0.420425651471518	0.49486549132542	0.48032591135773	0.412516681885229	0.459478822785699	0.386092575683079	0.362070660953853	0.430048465266559	0.460518367633631	0.392624850741027	0.437746716302592	0.45058649996488
g__Paludicola	4.21437100512748e-05	5.61916134016998e-05	0.000182622743555524	9.83353234529746e-05	0.000154526936854674	1.40479033504249e-05	0	0	0	1.40479033504249e-05	0	1.40479033504249e-05	2.80958067008499e-05	5.61916134016998e-05	0	0.000238814356957224	0.000365245487111049	0
g__Lapillicoccus	0	1.40479033504249e-05	0	0	0	0	1.40479033504249e-05	0	1.40479033504249e-05	0	0	1.40479033504249e-05	0	0	0	1.40479033504249e-05	1.40479033504249e-05	0
g__Lachnospiraceae_UCG-008	0.00258481421647819	0.0071503828053663	0.00200885017911077	0.00141883823839292	0.00324506567394816	0.00314673035049519	0.00110978436468357	0.00259886211982862	0.0063637002177425	0.00110978436468357	0.00116597597808527	0.0078246821661867	0.00146098194844419	0.00207908969586289	0.00139074243169207	0.00252862260307649	0.00283767647678584	0.00214932921261502
g__Erysipelotrichaceae	1.40479033504249e-05	0	0.000295005970358924	0.000126431130153825	0	1.40479033504249e-05	4.21437100512748e-05	0	1.40479033504249e-05	0	0	1.40479033504249e-05	0	1.40479033504249e-05	0	7.02395167521247e-05	7.02395167521247e-05	8.42874201025497e-05
g__Proteus	0	0	0	0	0	0	0	0	0	0	0	0	4.21437100512748e-05	0	0	0	0	0
g__Schumannella	0	0	0	0	0	0	0	0	0	0	0	0	0	0	0	0	2.80958067008499e-05	0
g__Lachnospiraceae_FCS020_group	2.80958067008499e-05	0.000210718550256374	0.000323101777059774	1.40479033504249e-05	0	2.80958067008499e-05	0.000309053873709349	4.21437100512748e-05	0.000351197583760624	8.42874201025497e-05	9.83353234529746e-05	1.40479033504249e-05	4.21437100512748e-05	2.80958067008499e-05	2.80958067008499e-05	0.000140479033504249	4.21437100512748e-05	1.40479033504249e-05
g__Brevundimonas	0	0	1.40479033504249e-05	0	1.40479033504249e-05	0	0	0	4.21437100512748e-05	0	0	0	0	0	0	0	0	0
g__Bosea	0	1.40479033504249e-05	1.40479033504249e-05	0	1.40479033504249e-05	0	1.40479033504249e-05	0	0	2.80958067008499e-05	0	1.40479033504249e-05	2.80958067008499e-05	4.21437100512748e-05	1.40479033504249e-05	2.80958067008499e-05	0	0
g__Anaerosporobacter	0	0	2.80958067008499e-05	4.21437100512748e-05	1.40479033504249e-05	0	1.40479033504249e-05	0	2.80958067008499e-05	0	2.80958067008499e-05	0.000238814356957224	0	2.80958067008499e-05	0	0	0	1.40479033504249e-05
g__Lachnospiraceae_UCG-009	0	0	0	0	0	0	0	0	0	0	0	0	0	0	0	1.40479033504249e-05	0	0
g__Gastranaerophilales	0	0	0	0.000800730490974222	0.0001123832268034	1.40479033504249e-05	0	0	0	0	0	0	0	0	0	0	0	0
g__Oscillospira	2.80958067008499e-05	1.40479033504249e-05	0.000140479033504249	7.02395167521247e-05	1.40479033504249e-05	7.02395167521247e-05	0.000168574840205099	0.000323101777059774	7.02395167521247e-05	2.80958067008499e-05	0.000126431130153825	0.000295005970358924	0.000421437100512748	4.21437100512748e-05	0.000393341293811899	0.000126431130153825	0.000140479033504249	0.000533820327316148
g__uncultured	0.114279693755707	0.0613050502212545	0.111498208892323	0.0624429303926389	0.0614595771581092	0.0925897309826508	0.0623164992624851	0.0886001264311302	0.121458172367774	0.0639881997611856	0.0501088712509658	0.169656528763082	0.0848071925265154	0.0551942122638196	0.0918732879117792	0.0821099950832338	0.133342698602234	0.10679216126993
g__Enterorhabdus	0.000899065814427197	0.00271124534663202	0.00351197583760624	0.00158741307859802	0.00289386809018754	0.00254267050642692	0.00262695792652947	0.000856922104375922	0.000955257427828896	0.00140479033504249	0.00160146098194844	0.000604059844068273	0.000575964037367423	0.00155931727189717	0.000365245487111049	0.00161550888529887	0.00140479033504249	0.0012362154948374
g__Akkermansia	1.40479033504249e-05	4.21437100512748e-05	0.000280958067008499	0.000154526936854674	0.0347826086956522	5.61916134016998e-05	0.172999929760483	0.0150874481983564	0.0167451007937065	0.00366650277446091	0.0573294935730842	0.101130856219709	0.108365526445178	0.00921542459787877	0.0464283205731545	0.000463580810564023	0.000126431130153825	0.0693966425510992
g__Acidiphilium	0	0	5.61916134016998e-05	2.80958067008499e-05	0	0	2.80958067008499e-05	4.21437100512748e-05	2.80958067008499e-05	0	2.80958067008499e-05	2.80958067008499e-05	0	1.40479033504249e-05	1.40479033504249e-05	5.61916134016998e-05	1.40479033504249e-05	2.80958067008499e-05
g__Odoribacter	0.000561916134016998	0.000856922104375922	0.000969305331179321	0.00219147292266629	0.00483247875254618	0.0010114490412306	0.000224766453606799	0.000547868230666573	0.00110978436468357	0.00143288614174334	0.000252862260307649	0.000407389197162324	0.000702395167521247	0.00188241904895694	0.000575964037367423	0.00230385614946969	0.000632155650769123	0.000533820327316148
g__Lachnospiraceae_NK4B4_group	4.21437100512748e-05	0	4.21437100512748e-05	0	0	0	1.40479033504249e-05	0.000885017911076772	2.80958067008499e-05	0.000519772423965723	8.42874201025497e-05	2.80958067008499e-05	2.80958067008499e-05	0	0	0	2.80958067008499e-05	0
g__Clostridia_vadinBB60_group	0.00103954484793145	0.000295005970358924	0.00224766453606799	0.000997401137880171	0.00417222729507621	0.0063637002177425	0.000196670646905949	0.000252862260307649	0.000323101777059774	0.000941209524478472	9.83353234529746e-05	0.000224766453606799	0.000266910163658074	4.21437100512748e-05	0.000154526936854674	0.000590011940717848	0.000337149680410199	0.000238814356957224
g__GCA-900066575	0.000618107747418698	0.000730490974222097	0.00139074243169207	0.000702395167521247	0.000519772423965723	0.000744538877572522	0.000702395167521247	0.000716443070871672	0.000842874201025497	0.000266910163658074	0.000224766453606799	0.000533820327316148	0.000407389197162324	0.000491676617264873	0.00119407178478612	0.000407389197162324	0.000955257427828896	0.000519772423965723
g__Dojkabacteria	2.80958067008499e-05	0	0	1.40479033504249e-05	1.40479033504249e-05	0	0	0	0	0	0	0	0	0	0	0	0	0
g__Eubacterium_coprostanoligenes_group	0.000168574840205099	2.80958067008499e-05	1.40479033504249e-05	2.80958067008499e-05	0.000997401137880171	1.40479033504249e-05	0.000295005970358924	5.61916134016998e-05	2.80958067008499e-05	0	1.40479033504249e-05	0	2.80958067008499e-05	1.40479033504249e-05	1.40479033504249e-05	1.40479033504249e-05	0	0.000575964037367423
g__1174-901-12	0.000140479033504249	0.0001123832268034	0.000168574840205099	0.000140479033504249	0.000182622743555524	4.21437100512748e-05	9.83353234529746e-05	5.61916134016998e-05	4.21437100512748e-05	0.0001123832268034	7.02395167521247e-05	9.83353234529746e-05	9.83353234529746e-05	8.42874201025497e-05	0.000140479033504249	8.42874201025497e-05	5.61916134016998e-05	0.000140479033504249
g__Parabacteroides	9.83353234529746e-05	5.61916134016998e-05	5.61916134016998e-05	8.42874201025497e-05	0.000435485003863173	5.61916134016998e-05	0.000168574840205099	4.21437100512748e-05	0.000899065814427197	0.000379293390461474	0.000140479033504249	9.83353234529746e-05	0.000168574840205099	0.00140479033504249	0.000323101777059774	0.000435485003863173	0.000519772423965723	0.0001123832268034
g__Klenkia	0	4.21437100512748e-05	5.61916134016998e-05	1.40479033504249e-05	1.40479033504249e-05	4.21437100512748e-05	7.02395167521247e-05	2.80958067008499e-05	2.80958067008499e-05	0	9.83353234529746e-05	5.61916134016998e-05	1.40479033504249e-05	4.21437100512748e-05	7.02395167521247e-05	4.21437100512748e-05	5.61916134016998e-05	2.80958067008499e-05
g__Planomicrobium	0	0	0	0	0	0	0	0	2.80958067008499e-05	0	0	0	0	0	0	0	0	0
g__UCG-002	1.40479033504249e-05	0	0	0	0	0	2.80958067008499e-05	0	0	0	0	4.21437100512748e-05	0	0	0	0	0	5.61916134016998e-05
g__Eubacterium_nodatum_group	5.61916134016998e-05	0.000660251457469973	0.000716443070871672	0.000252862260307649	0.000842874201025497	0.0001123832268034	2.80958067008499e-05	4.21437100512748e-05	0.000126431130153825	9.83353234529746e-05	1.40479033504249e-05	9.83353234529746e-05	0	0	0.000154526936854674	8.42874201025497e-05	0.000168574840205099	0.000154526936854674
g__Alistipes	0.212249771721571	0.212699304628784	0.126093980473414	0.0981246049027183	0.214356957224134	0.292954976469762	0.0385755426002669	0.0719252651541757	0.0792582707030976	0.13917257849266	0.0436468357097703	0.029191543162183	0.0899768209594718	0.112369178900049	0.0413429795603006	0.106651682236426	0.0963686169839151	0.0464704642832057
g__Defluviitaleaceae_UCG-011	1.40479033504249e-05	2.80958067008499e-05	4.21437100512748e-05	0	0.000983353234529746	2.80958067008499e-05	2.80958067008499e-05	5.61916134016998e-05	0.000154526936854674	2.80958067008499e-05	0.000365245487111049	1.40479033504249e-05	1.40479033504249e-05	1.40479033504249e-05	7.02395167521247e-05	8.42874201025497e-05	0.000266910163658074	8.42874201025497e-05
g__Bacillus	1.40479033504249e-05	1.40479033504249e-05	2.80958067008499e-05	1.40479033504249e-05	1.40479033504249e-05	0	2.80958067008499e-05	2.80958067008499e-05	1.40479033504249e-05	0	0	0	2.80958067008499e-05	1.40479033504249e-05	1.40479033504249e-05	0	9.83353234529746e-05	0
g__Allorhizobium-Neorhizobium-Pararhizobium-Rhizobium	5.61916134016998e-05	1.40479033504249e-05	7.02395167521247e-05	0	1.40479033504249e-05	4.21437100512748e-05	0	2.80958067008499e-05	4.21437100512748e-05	4.21437100512748e-05	1.40479033504249e-05	4.21437100512748e-05	0	0	4.21437100512748e-05	0	1.40479033504249e-05	1.40479033504249e-05
g__UC5-1-2E3	0	0	1.40479033504249e-05	0	0	0	5.61916134016998e-05	1.40479033504249e-05	0	2.80958067008499e-05	0	2.80958067008499e-05	0	4.21437100512748e-05	0	1.40479033504249e-05	4.21437100512748e-05	0
g__Lachnospiraceae_AC2044_group	0	0	0	2.80958067008499e-05	0	0	0	0	0	0	0	1.40479033504249e-05	0	2.80958067008499e-05	0	0	0	0
g__Harryflintia	0.000168574840205099	5.61916134016998e-05	0.000126431130153825	0.000126431130153825	0.000126431130153825	0.000238814356957224	0	7.02395167521247e-05	9.83353234529746e-05	9.83353234529746e-05	1.40479033504249e-05	4.21437100512748e-05	7.02395167521247e-05	7.02395167521247e-05	0.000196670646905949	2.80958067008499e-05	4.21437100512748e-05	7.02395167521247e-05
g__Acinetobacter	0	0.000196670646905949	1.40479033504249e-05	0	0	1.40479033504249e-05	1.40479033504249e-05	2.80958067008499e-05	0	0	1.40479033504249e-05	0	0	4.21437100512748e-05	2.80958067008499e-05	0	0	0
g__Enhydrobacter	1.40479033504249e-05	0	0	0	0	0	0	0	0	0	0	2.80958067008499e-05	0	0	0.0001123832268034	0	0	0
g__Candidatus_Arthromitus	2.80958067008499e-05	4.21437100512748e-05	5.61916134016998e-05	0	0.000337149680410199	0	0	1.40479033504249e-05	0	1.40479033504249e-05	0	0	0	0	1.40479033504249e-05	0	0	0
g__Hymenobacter	9.83353234529746e-05	0.000224766453606799	0.000224766453606799	0.000210718550256374	0.000182622743555524	0.000252862260307649	0.000168574840205099	0.000126431130153825	0.000196670646905949	0.000182622743555524	9.83353234529746e-05	0.0001123832268034	0.000168574840205099	0.0001123832268034	0.000140479033504249	0.000238814356957224	0.000182622743555524	0.000140479033504249
g__Leuconostoc	0	1.40479033504249e-05	0	0	0	0	1.40479033504249e-05	0	0	1.40479033504249e-05	0	0	0	1.40479033504249e-05	5.61916134016998e-05	0	0	0
g__Pedobacter	4.21437100512748e-05	0.000168574840205099	7.02395167521247e-05	0.0001123832268034	0.000196670646905949	0.000140479033504249	0	7.02395167521247e-05	8.42874201025497e-05	0.0001123832268034	0	5.61916134016998e-05	2.80958067008499e-05	5.61916134016998e-05	9.83353234529746e-05	0.0001123832268034	0.0001123832268034	5.61916134016998e-05
g__Blautia	0.0102549694458102	0.00110978436468357	0.00505724520615298	0.0167170049870057	0.00240219147292267	0.00335744890075156	0.00626536489428953	0.0141743344805788	0.0147222027112453	0.00332935309405071	0.00272529324998244	0.00532415536981106	0.00660251457469973	0.00595631102058018	0.0191894359766805	0.0070379995785629	0.00824611926669945	0.0064198918311442
g__Anaeroplasma	0	0	7.02395167521247e-05	0.000351197583760624	7.02395167521247e-05	1.40479033504249e-05	0	0	0	0	0	5.61916134016998e-05	0	0	0	0	0	0
