# Supplementary material for: Combined metabolomics and 16S rDNA sequence analyses of the gut microbiome reveal the action mechanism of Fructus Akebiae against hepatic fibrosis
Source: Front Med (Lausanne). 2025 Feb 5;11:1492383. doi: 10.3389/fmed.2024.1492383 (PMC11835924; doi:10.3389/fmed.2024.1492383)
Supplement: Supplementary file 1 [file Data_Sheet_1.zip › data/heatclusteroutput.xls]

	MOD_5	MOD_4	MOD_3	MOD_2	MOD_1	MOD_6	NOR_1	NOR_4	NOR_6	NOR_3	NOR_2	NOR_5	YZZ_3	YZZ_2	YZZ_6	YZZ_1	YZZ_5	YZZ_4
1-arachidoyl-2-hydroxy-sn-glycero-3-phosphocholine	-0.79	-0.58	-0.56	-0.66	-0.66	-0.66	0.69	0.51	1.42	2.16	1.99	0.85	-0.67	-0.68	-0.59	-0.6	-0.66	-0.52
4-methoxyflavone	-0.55	-0.6	-0.8	-1.29	-0.97	-0.82	-0.36	1.28	1.24	0.05	-0.83	0.61	-0.12	-0.7	1.17	2.44	0.46	-0.22
Camostat	0.87	0.36	1.13	0.32	0.7	0.74	-1.4	-1.08	-1.59	-1.04	-1.21	-0.93	1.21	0.87	0.92	0.49	-0.97	0.62
5-(galactosylhydroxy)-l-lysine	1.42	0.62	0.96	1.24	0.64	0.72	-0.81	-1.45	-0.98	-1.25	-1.14	-1.2	1.61	0.42	-0.29	-0.42	-0.32	0.24
Glutathione	1.37	1.54	0.78	0.38	0.18	1.91	-1.13	0.31	0.64	-1.1	-1.07	-0.72	-0.1	0.31	-0.95	-1.47	-0.67	-0.21
5-methoxydimethyltryptamine	0.55	0.64	0.71	0.84	-0.09	0.67	-2.24	-0.6	-0.93	-1.37	-0.93	-1.05	0.57	1.07	1.69	0.27	0.29	-0.09
n-[(1s)-1-(aminocarbonyl)-4-[(2-chloro-1-iminoethyl)amino]butyl]-Benzamide	0.21	-0.47	-0.81	0.82	0.48	1.22	-1.94	-0.77	-1.41	-1.09	-0.42	0.23	1.21	1.01	1.67	0.47	-0.62	0.2
4-acetamidobutanoate	0.1	1.45	-0.25	0.37	0.46	0.41	-1.59	-1.18	-1.46	-0.92	-0.57	-1.46	0.73	1.37	0.29	0.05	0.99	1.2
Cer(d18:1/18:1(9Z))	0.56	1.01	0.06	0.18	1.03	1.07	-1.12	-1.34	-1.13	-1.28	-1.51	-1.34	1	1.1	-0.14	0.68	0.48	0.68
Fahfa 36:2	-0.32	-0.26	-0.72	-0.58	0.12	-0.24	-1.4	-0.62	-0.28	-0.4	-0.98	-0.98	0.7	0.03	1.73	1.49	2.36	0.36
D-arabinonic acid	0.64	-1.25	-0.35	-1.57	0.77	-1.63	0.67	1.54	0.63	1.15	0.46	1.31	0.28	-0.52	-0.66	0.22	-1.33	-0.36
trans-3-Coumaric acid	0.53	0.3	0.91	-0.46	0.13	0.65	-1.42	-0.39	-1.27	-1.48	-1.29	-0.68	0.64	1.02	2.25	-0.1	-0.04	0.72
Hematoporphyrin	-0.6	-0.21	0.12	-0.72	-0.63	-0.56	-0.77	-0.72	-0.67	-0.71	-0.72	-0.69	0.49	1.51	0.03	2.34	2.02	0.47
Glu-Thr-Arg	0.27	2.06	-0.1	1.65	0.03	0.8	-1.1	-0.85	-0.63	-1.25	-1.13	-1.04	1.35	0.95	-0.38	-0.18	-0.05	-0.42
Benzyl butyl phthalate	-0.84	-0.79	-0.65	-0.95	-1.19	-0.28	0.17	2.22	1.25	-0.09	0.04	1.55	0.34	-0.5	-0.58	0.1	-1.17	1.36
Orotidine	1.22	1.37	0.43	0.63	0.46	0.69	-1.28	-0.89	-0.59	-1.56	-1.66	-1.2	0.54	1.41	0.59	-0.42	0.39	-0.13
Cer[ns] d33:1	0.23	0.5	-0.09	1.4	0.63	0.9	-1.31	-1.27	-1.17	-1.18	-1.28	-1.03	0.17	0.53	1.73	0.77	-0.37	0.84
4alpha-mannobiose	0.57	0.69	0.43	0.43	0.26	0.33	0.76	-0.64	1.22	0.89	1.42	-0.51	0.47	-0.8	-2	-2.04	-0.65	-0.84
Fenamiphos sulfone	2.62	1.09	0.43	0.27	0.44	1.41	0.21	-1.02	-0.01	-0.2	0.3	-0.9	0.06	-0.9	-0.98	-0.91	-0.92	-1.01
Sulfoacetic acid	1.09	1.23	0.22	-0.58	0.33	0.04	-1.62	-0.65	-1.39	-1.4	-0.76	-0.95	0.59	1.77	0.56	1.25	0.24	0.04
Agnuside	0.47	1.07	1.65	0	1.34	0.2	-1.28	-1.08	-1	-0.8	-0.62	-1.14	1.7	0.49	0.08	0.58	-1.06	-0.61
Corosolic acid	-0.37	-0.18	0.89	1.84	1.87	1.4	-0.24	0.9	-0.29	-0.6	-0.63	-0.29	-0.62	-0.14	-0.95	-0.72	-1.9	0.04
Trifluoroacetic acid	1.26	0.64	-0.27	0.43	-0.23	2.37	-1.34	-0.59	-0.5	-0.23	0.31	-0.96	0.45	0.67	-0.62	-1.57	-0.94	1.09
alpha-L-Asp-L-Lys	1.27	0.65	2.39	0.46	0.38	0.5	-0.81	-0.61	1.56	-1.29	-1.16	-0.48	-0.09	-0.88	-0.71	-0.63	-0.49	-0.06
Xanthosine	-0.75	-0.51	-0.24	-0.94	-0.85	-0.91	0.94	1.69	0.81	1.67	1.58	0.97	-0.21	-0.44	-0.42	-1.29	-0.98	-0.11
Maltotriose	1	0.83	0.76	0.63	0.74	0.81	0.68	-0.66	0.71	0.59	0.72	-0.63	0.12	-1.11	-2.04	-2.08	-0.84	-0.23
Harpagoside	0.39	0.31	-0.43	1.33	-0.67	-0.6	0.03	1.51	0.4	1.69	-0.03	0.15	0.85	0.19	-1.51	-2.13	-0.69	-0.8
Epothilone b	-0.68	-1.09	1.16	1.1	0.17	-0.86	-0.47	0.56	-0.95	-0.87	-1.37	-0.93	-0.36	0.23	0.59	0.17	1.96	1.63
D-(+)-Galactose	1.48	1.05	1.85	0.03	0.18	0.39	-0.01	-0.81	0.21	1.83	0.18	-1.03	-0.55	-0.97	-0.92	-1.06	-0.82	-1.04
7-hydroxycoumarin	2.71	2.07	-0.45	-0.39	0.11	0.71	-0.37	-0.91	-0.24	0.63	0.02	-0.43	0.15	-0.55	-0.96	-1	-0.76	-0.33
Isopentenyladenosine	-0.43	-1.06	-0.34	-1.13	-0.6	-0.43	-0.13	0.63	0.94	0.4	0.43	3	-0.17	0.5	-0.42	0.78	-1.22	-0.74
Methyltyrosinate	0.43	0.72	1.9	-0.25	0.32	-0.16	-1.6	-0.56	-1.45	-0.92	-0.96	-1.43	0.33	0.22	0.63	1.11	0.3	1.37
Salidroside	0.04	-0.03	-0.13	-0.51	-0.33	0.24	0.8	1.02	1.02	1.12	1.63	0.85	-0.02	-0.69	-1.61	-2.3	-0.91	-0.19
Leu-Leu-Lys	0.44	-0.44	0.74	0.57	-0.21	-0.24	-0.21	-0.12	-0.74	-0.7	-1	-0.96	-0.73	-0.29	0.87	-0.77	3.21	0.56
Pyroglu-Asn-Lys	0.22	0.3	-0.29	-2.28	0.13	0.06	-0.53	0.79	-1.88	-0.61	-0.75	-0.2	0.15	0.78	0.33	0.74	1.13	1.89
Pe 38:7	-0.74	-0.31	0.04	-1.28	0.06	-0.49	-1.4	0.57	0.88	1.59	1.35	2.24	-0.7	-0.12	-0.35	-0.19	-1.16	0.02
Vindoline	0.48	0.4	0.67	0.5	0.08	0.17	-2.05	0.25	-1.15	-0.51	-0.35	-0.51	-0.8	0.06	-0.05	-0.15	2.99	-0.02
Gramine	0.88	1.27	0.7	-0.5	-0.24	0.17	-1.87	0.11	-0.33	-1.4	-0.9	-0.24	1.4	1.91	-0.99	-0.05	-0.57	0.64
Raddeanin a	-1.15	-0.76	0.01	-0.3	0.31	-0.78	-1.31	1.23	1.66	2.29	0.47	1.18	-0.42	-0.51	-0.71	-0.42	-0.59	-0.19
N-(octadecanoyl)sphing-4-enine-1-phosphocholine	0.47	0.64	0.07	1.28	1.64	0.81	-0.73	-0.91	-0.7	-1.19	-1.49	-1.37	0.55	0.63	-0.15	-0.54	1.61	-0.63
Pc(16:0e/13-hode)	-0.74	-0.09	-0.01	0.51	0.52	3	-2.03	-0.69	-0.43	-0.37	-0.71	-0.2	-0.41	-0.12	1.02	0.13	0.3	0.32
Indole-3-carboxaldehyde	-1.24	1.16	0.28	0	-0.19	2.22	-1.97	-0.88	0.13	-1.07	-0.66	-0.57	-0.28	0.67	0.47	0.53	1.2	0.2
2-methyl-3-buten-2-ol	0.4	-0.61	0.96	-0.31	0.4	-0.19	-0.89	-0.56	-1.39	-1.36	-0.9	-0.87	0.95	0.28	2.58	0.93	0.06	0.53
Morphine-3-glucuronide	-0.61	0.02	-1.13	-1.49	-0.7	-0.21	-0.38	-0.58	-0.33	0.2	0.08	1.36	1.79	2.01	1.03	0.1	-1.32	0.15
Pargyline	0.55	1.36	-0.35	-0.14	1.88	1.44	-1.75	-1.29	-1.02	0.01	0.72	0.2	0.31	0.47	-0.1	-0.62	-1.42	-0.27
1-oleoyl-2-hydroxy-sn-glycero-3-phospho-(1-rac-glycerol)	0.43	1.96	0.2	-0.06	0.27	0.64	-1.24	-1.2	-1.42	-1.13	-0.62	-0.53	0.45	0	0.02	0.45	-0.43	2.22
1-[4,5-dihydroxy-6-(hydroxymethyl)-3-[(e)-3-(4-hydroxyphenyl)prop-2-enoyl]oxyoxan-2-yl]oxy-6-hydroxy-7-methylidene-4a,5,6,7a-tetrahydro-1h-cyclopenta[c]pyran-4-carboxylic acid	1.33	0.34	-0.31	-0.17	0.07	-0.25	0.91	-0.51	1.49	0.51	2.08	-0.02	-0.25	-0.98	-1.41	-1.7	-1.04	-0.08
Methyl-9-hydroperoxy-delta10e,12e-octadecadienoic acid	0.16	-0.79	-1.01	-0.03	-0.92	-0.75	-0.69	-0.02	1.32	-0.28	1.43	1.89	-0.25	-0.52	2.02	-0.84	0.2	-0.94
Trp-Gln-Lys	-1.37	0.11	0.95	2.23	-0.52	0.07	-1.32	0.01	-0.16	-1.31	-0.41	-0.89	-0.1	-0.16	0.82	0.66	1.79	-0.41
(-)-riboflavin	0.34	0.04	-0.36	-1.37	-1.7	0.33	-1.48	-0.15	-0.02	-0.88	-1.23	0.5	1.39	0.77	1.18	1.57	0.21	0.86
N-caffeoyl-o-methyltyramine	0.22	-0.69	-0.97	-0.43	-1.2	-1.23	1.35	1.47	0.29	1.36	-1.27	-0.11	-0.14	-0.39	-0.9	0.56	1.86	0.21
sn-Glycerol 3-phosphoethanolamine	0.66	-0.85	0.61	0.56	0.64	0.12	-0.68	-0.28	-1.38	-1.21	-2.02	-1.31	0.26	0.67	1.22	1.17	0.75	1.06
N-[tris(hydroxymethyl)methyl]-3-amino-2-hydroxypropanesulfonic acid	-0.76	-0.44	-0.37	-0.83	-0.68	-0.64	1	2.08	1.1	0.46	0.94	2.03	-0.57	-0.47	-0.81	-0.86	-0.88	-0.31
Desglucoruscin	-0.67	0.16	1.73	0.41	0.57	0.72	-0.29	-0.01	-1.08	-1.08	-1.01	-1.82	0.22	1.09	-0.17	-0.66	-0.12	2.01
Enrofloxacin	0.82	0.32	0.17	-0.07	1.52	2.08	-1.09	-1.24	-1.27	-1.19	-0.99	-0.65	0.08	0.39	0.04	-0.76	0.94	0.88
3-pyridylacetic acid	0.06	0.07	2.39	1.05	1.5	-0.39	-1.28	-0.27	-0.91	-1.39	-1.57	0.17	0.62	0.14	0.1	0.36	-0.15	-0.49
Arg-Pro	-0.14	-1	-0.01	-0.61	-0.78	-0.89	-0.25	2.46	2.39	-0.42	0.32	0.41	-0.94	-0.14	0.63	-0.1	-0.76	-0.18
Pro-gln	0.2	0.1	1.23	-0.21	0.97	0.18	-0.94	-0.56	-1.26	-1.16	-1.36	-0.81	-0.18	0.39	2.6	-0.09	-0.02	0.91
Mangostine	-0.02	0	-0.06	-1.3	0.12	-0.14	1.13	2.5	1.47	0.52	0.09	0.72	-0.18	-0.86	-1.1	-0.78	-1.03	-1.07
2-(5-oxovaleryl)phosphatidylcholine	-0.7	-0.74	-0.54	-0.49	0.09	-0.73	2.81	1.1	0.84	0.93	1.12	0.36	-0.77	-0.66	-0.79	-0.47	-0.66	-0.68
Lys-Glu	-0.03	0.01	0.97	-0.07	-0.14	-0.38	-1.41	0.43	-1.34	-1.46	-1.28	-0.76	0.08	1.09	2.07	1.25	0.31	0.66
Arg-glu	-0.02	0.64	2.04	0.54	0.21	0.3	-1.21	1.23	-1.07	-1.38	-1.51	-1.43	0.31	0.12	0.94	-0.53	0.28	0.57
Gly-Pro-Arg	0.61	-0.02	2.33	-0.17	0.23	0.42	-0.44	0.6	-1.18	-1.12	-1.16	-1.32	0.48	-0.05	0.08	-1.07	1.81	-0.04
Melibiose	0.77	0.26	0	0.05	-0.06	0.14	0.56	0.28	0.5	1.15	0.73	0.71	0.17	-0.05	-2.6	-2.47	-0.52	0.37
Arg-gly	0.07	-0.05	1.83	0.72	0.49	0.03	-0.57	0.47	-0.62	-1.47	-1.45	-1.32	-0.08	0.8	1.36	-1.08	-0.52	1.42
Gly-Ala	-0.34	-0.37	1.54	-0.31	-0.15	-0.8	-0.96	0.9	-0.96	-1.29	-1.02	-0.91	-0.2	0.68	2.09	0.07	0.53	1.51
Ampicillin	0.74	0.6	0.7	0.31	0.32	0.57	0.83	-1.1	1.04	1	1.3	-1.04	0.29	-0.9	-1.9	-1.84	-0.46	-0.47
Lys-Trp-Lys	1.72	1.02	0.06	0.12	0.19	0.12	-1.67	-0.76	-1.15	-1.27	-0.94	-1.29	-0.18	1.04	1.5	0.45	0.54	0.49
DL-phenylalanine	0.41	0.5	1.43	1.06	0.14	0.2	-1.3	-0.57	-1.69	-1.49	-0.81	-1.38	0.42	0.43	1.69	0.13	0.69	0.13
3-hydroxyoctanoic acid	0.83	-0.01	1.11	-0.3	-0.08	-0.01	-1.45	-0.56	-1.51	-1.24	-1.21	-0.74	0.63	1.42	1.48	0.34	-0.11	1.42
5-carboxymeloxicam	-0.19	1.9	1.55	-0.24	0.09	-0.29	-1.13	-1.04	-1.07	-1.1	-1.01	-0.17	0.43	1.27	0.97	-1.09	0.07	1.06
Specnuezhenide	-0.72	-0.85	-1.06	-0.83	-0.62	-1.22	0.68	0.76	1	1.5	0.94	2.17	0.17	0.3	0.09	-1.21	-0.55	-0.54
N(6)-oh-me-adenosine	1.31	-0.07	1.53	-0.54	0.37	0.1	-1.82	-0.26	-1.6	-1.59	-0.51	-0.93	0.72	0.5	0.94	0.56	0.45	0.84
Guanosine 5-diphosphate	-0.31	-1.18	-0.42	-0.6	-0.53	-1.17	-0.21	2.89	0.98	0.75	0.35	0.39	-1.11	0.29	0.56	0.42	0.05	-1.15
Propiconazole	0.57	0.98	0.44	0.16	1.18	0.92	-1.24	-1.38	-1.11	-1.24	-1.46	-1.39	0.55	1.31	0.11	0.35	0.6	0.67
S-adenosyl-l-homocysteine	-0.77	-0.28	-0.73	-1.28	-0.7	-0.58	-0.61	2.11	0.06	-0.34	-0.13	2.48	-0.21	0.59	0.71	0.65	-0.93	-0.06
Adenosine 5-phosphosulfate	-0.02	0.45	0.64	-0.75	0.22	0.15	-1.55	-0.27	-1.12	-1.2	-1.34	-0.48	0.56	1.25	1.67	1.6	-0.71	0.91
Lysine	-0.35	0.26	1.31	-0.66	0.75	0.65	-1.46	-1.12	-0.15	-1.19	-0.95	-0.96	1.21	-0.17	1.98	-0.25	-0.14	1.23
Adenosine 5-monophosphate	-0.07	0.3	0	-0.76	0.78	-0.13	-1.22	-0.62	-0.9	-0.99	-1.15	-0.48	1.76	0.78	2.28	0.89	-0.8	0.34
Ketazolam	-0.75	0.19	-0.84	0.16	-0.39	-0.32	0.96	-0.31	0.62	1.4	2.23	1.53	0.02	-0.59	-1.3	-1.37	-0.75	-0.5
Pro-Glu	0.4	0.51	0.41	-0.1	0.33	0.59	-1.41	-0.84	-1.44	-1.33	-1.37	-0.85	0.72	1.34	1.79	0.61	-0.28	0.93
Hydroxyproline	-0.65	-0.08	0.63	0.22	2.08	0.84	-2.46	-0.63	-1.04	-1.09	-0.17	-0.24	-0.09	0.38	1	0.88	-0.19	0.59
D-fructose	1.9	1.17	-0.2	0.13	0.8	1.37	-0.8	-1	-0.96	0.24	-0.43	-0.32	1.18	-0.55	-0.48	-0.64	-1.97	0.59
N-(1.3-dihydroxyoctadeca-4.14-dien-2-yl)palmitamide	0.85	1.41	-0.77	-0.04	0.36	0.95	-1.38	-1.39	-0.48	-1.06	-1.26	-1.1	1.28	0.66	-0.48	1.05	0.3	1.09
Retrorsine n-oxide	-0.73	-0.07	2.21	-0.49	1.15	0.76	-0.55	-0.44	-0.47	-1.02	-2.18	-0.82	0.94	0.96	0.18	0.04	0.62	-0.11
Gambogic acid	0.13	0.7	0.09	0.86	0.28	-0.1	-0.81	-1.72	-1.32	-1.53	-0.14	-1.55	0.51	1.14	1.52	1.13	0.58	0.24
Thr-Leu	-1.28	-0.21	-0.3	-0.24	1.73	-0.91	0.84	1.14	-0.11	0.57	1.37	1.79	-0.9	-0.94	-0.93	0.02	-0.92	-0.73
Sedoheptulosan	-0.28	-0.02	-0.54	1.08	-0.88	0.52	-1.75	-0.66	-0.3	-0.37	-0.76	-0.46	0.79	0.02	2.91	0.63	-0.42	0.49
2-hydroxy-3-methylbutyric acid	-1.13	-1.15	0.45	-1.37	0.22	-1.48	0.36	0.77	1.79	0.91	-0.88	1.55	0.73	-0.14	-0.42	-0.95	0.69	0.04
Digitoxin	-0.01	0.73	1.99	0.47	0.88	-0.53	-1.79	-0.12	-1.17	-1.32	-0.93	-0.73	1.62	0.78	0.01	-0.34	0.35	0.11
Ethyl quinoxaline-2-carboxylate	-0.84	-0.64	-0.24	-0.46	1.88	-0.93	2.61	0.24	-0.55	0.65	0.81	0.53	-0.81	-0.63	-0.63	0.45	-0.72	-0.73
(2r)-3-hydroxyisovaleroylcarnitine	1.58	0.97	1.61	0.88	0.42	0.15	-1.01	-0.51	0.17	-1.33	-1.38	-1.21	0.61	0.83	0.54	-1.24	-0.37	-0.71
D-Mannose	1.68	0.95	0.75	0.63	0.68	0.83	0.56	-1.3	0.65	0.45	0.81	-1.03	-0.11	-1.07	-1.49	-1.51	-0.91	-0.57
1-(1z-octadecenyl)-2-(4z,7z,10z,13z,16z,19z-docosahexaenoyl)-sn-glycero-3-phosphoethanolamine	0.7	-0.57	1	-1.3	0.41	0.71	-0.06	-1.1	-0.94	-0.65	-0.3	-1.33	1.86	1.45	-1.31	-0.07	0.82	0.69
Penconazole	-0.87	-0.6	0.36	-0.71	-0.99	-0.95	0.69	1.51	2.02	0.76	1.45	0.51	-0.67	-0.57	0.4	-1.09	-1.21	-0.04
1-(1,2r-dioctanoylphosphatidyl)inositol-3,4-bisphosphate	-0.97	-0.45	-0.49	-0.77	-0.3	-1.02	0.12	1.92	2.3	0.1	1.09	1.38	-0.56	-0.58	-0.55	-0.27	-0.88	-0.08
Swertiamarin	-1.17	-0.76	0.89	-0.44	-0.3	-0.74	0.89	1.24	-0.11	0.79	2.27	0.72	-0.63	-1.01	-0.38	0.9	-1.29	-0.87
His-Pro	-0.8	-0.65	0.82	-0.55	-0.61	-0.29	0.52	2.81	1.78	0.38	-0.54	0.32	-0.96	-0.64	0.07	-1.04	-0.35	-0.26
4-imidazoleacetic acid	-0.37	-0.51	-0.39	-0.2	-0.77	-0.44	1.52	2.41	1.2	0.75	1.01	0.31	-1.13	-0.86	-0.46	-1.27	-0.74	-0.06
Coumarin-suberoylanilide hydroxamic acid	0.41	2.28	0.22	1.47	-0.03	0.66	-0.71	-1.22	-0.59	-0.71	-0.64	-0.94	1.37	0.03	-1.13	-0.92	0.83	-0.39
n-(4-fluorophenyl)-n-hydroxy-Guanidine	-0.09	0.16	0.8	-0.66	0.03	-0.25	1.14	1.41	0.57	0.68	-0.01	1.78	-0.56	0.26	-1.8	-1.94	-0.89	-0.64
4-hydroperoxy-2-nonenal	-1.03	-0.41	-0.49	-0.47	0.16	-0.84	1.86	1	0.25	2.35	0.92	0.78	-0.85	-0.9	-0.46	-0.36	-0.83	-0.68
Azithromycin	-0.01	-0.61	1.59	0.95	0.19	-0.3	-0.98	-0.4	-1.04	-0.93	-0.95	-1.13	-0.34	0.39	0.78	-0.13	2.62	0.29
1-(5-hydroxypentyl)-n-tricyclo[3.3.1.1(3,7)]dec-1-yl-1h-indazole-3-carboxamide	-0.71	-0.4	-0.48	-0.58	-0.63	-0.72	1.33	-0.9	0.78	1.81	2.47	0.74	-0.6	-0.7	-0.12	-0.85	-0.14	-0.29
Luminespib	0.36	-0.05	0.81	-0.44	0.13	0.1	-1.43	-0.2	-1.78	-1.38	-1.26	-0.43	0.67	0.69	1.63	1.39	-0.04	1.24
His-Thr	-0.44	-1.22	1.62	-0.64	0.81	0.05	-1.41	0.32	-0.76	-1.09	-1.15	-0.54	-0.28	0.63	1.13	0.24	0.79	1.93
Ala-Arg	0.15	-0.83	1.67	0.44	0.03	-0.15	-1.19	0.23	-0.84	-1.19	-0.94	-0.95	-0.51	-0.35	2.01	-0.09	0.88	1.64
2-o-methyluridine	-1.09	-1.01	-0.6	-1.3	-0.14	-0.67	-0.89	0.77	0.34	0.41	1.14	2.41	-0.34	0.08	0.79	0.63	-1.32	0.8
Pyroglu-Cys	1.38	1.83	0.79	0	-0.05	2.16	-1.09	-0.06	0.48	-1.05	-1	-0.83	-0.45	-0.03	-1.12	0.22	-0.74	-0.44
N-(2-chloroethyl)acetamide	-0.48	-0.5	-0.86	-1.17	-0.53	-0.66	0.64	2.09	1.11	1.12	1.72	0.88	-0.35	-0.58	-1.01	0.05	-1.02	-0.43
4-ketopimelic acid	-0.71	-0.48	-0.63	-0.8	-0.98	-0.81	1.19	1.63	1.25	1.08	1.39	1.57	-0.37	-0.63	-0.75	-0.83	-0.44	-0.66
Trans-cinnamic acid	0.29	0.4	1.27	-0.23	0.4	0.45	-1.93	-0.3	-1.64	-1.35	-1.03	-0.56	0.74	1.01	1.53	0.92	-0.36	0.37
Lys-Ala	-0.5	-1.1	0.75	0.36	-0.22	-0.76	-0.42	0.59	-1.24	-1.01	-0.98	-0.18	-0.79	0.58	2.61	0.33	0.62	1.37
Dehydroascorbic acid	0.41	1.53	-0.13	0.9	-0.21	1.94	-1.03	-0.65	-0.71	-0.59	1.71	-1.37	0.05	-0.28	0.15	-1.11	-1.08	0.47
3-[(tricyclo[3.3.1.1(3,7)]dec-1-ylamino)carbonyl]-1h-indazole-1-pentanoic acid	-0.59	-0.69	-0.76	-0.79	-0.88	-0.5	1.49	2.11	0.18	-0.4	-0.48	0.43	-0.27	-0.31	-0.67	-0.33	2.43	0.02
Lys-Asp	0.42	-0.21	1.04	-0.43	-0.07	-0.37	-1.41	0.07	-1.33	-1.2	-1.29	-0.32	0.12	1.17	2.19	1.21	-0.36	0.78
3-aminoquinoline	-0.33	1.04	1.06	0.16	0.19	1.13	-1.99	-0.41	-1.48	-0.9	-0.34	-0.45	1.1	1.5	-1.31	0.5	-0.12	0.66
Lys-Asn	0.55	-0.12	2.19	1.12	0.56	0.67	-0.8	-2.31	-0.92	-0.82	0.02	-1.1	-0.15	-0.15	0.76	-0.33	0.17	0.65
Propionylglycine	-0.17	-0.46	0.14	-0.9	-0.12	-0.65	1	2.74	1.41	-0.07	-0.57	1.29	-0.29	-0.28	-1.04	-0.18	-0.99	-0.85
D-Proline	-0.54	-0.52	1.01	-0.62	-0.7	-0.65	0.23	2.61	-0.18	1.25	-0.58	1.86	-0.56	-0.59	-0.27	-0.54	-0.82	-0.39
1-(1,2-dihexanoylphosphatidyl)inositol-5-phosphate	-0.25	-0.2	-0.47	-0.43	-0.38	-0.22	1.38	-1.11	2.21	1.47	1.68	-0.19	0.05	-0.8	-1.38	-0.32	-0.72	-0.33
Dehydroascorbic acid (Oxidized vitamin C)	1.03	0.53	-0.21	0.62	-0.14	2.61	-1.41	-0.52	-0.54	-0.22	0.29	-0.87	0.61	0.39	-0.29	-1.63	-1.04	0.8
Tyr-Ile	-0.16	-0.1	1.18	0.46	-0.01	-0.71	-0.97	0.34	-0.95	-0.85	-1.54	-1.5	0.06	0.67	1.21	-0.24	2.14	1
Naringenin	-0.24	0.42	0.23	-0.46	-0.08	0.21	-1.48	-0.4	-1.02	-1.48	-1.1	-0.25	1.19	1.62	1.46	1.72	-0.64	0.3
Stearoyl-coa	0.89	1.13	0.85	-0.08	0.75	1.08	-1.67	-1.08	-1.16	-1.31	-0.35	-0.1	0.61	0.29	-0.16	1.13	-1.68	0.86
Isomaltose	0.67	0.44	0.48	0.38	0.52	0.48	0.94	-0.73	1.01	1.11	1.03	-0.86	0.24	-1.02	-2.07	-2.07	-0.56	0.01
3,7,3-trimethoxyflavone	0.45	0.51	0.41	-0.62	-0.1	0.35	-1.62	-0.66	-1.39	-1.33	-1.13	-0.75	1.1	1.82	1.24	0.59	0.89	0.22
Rhapontigenin	-0.48	-0.46	-0.27	-0.38	-0.46	-0.24	-0.38	0.22	0.04	-0.25	-0.37	-0.01	0.27	-0.13	-0.39	-0.73	3.86	0.15
1,5-diaminonaphthalene	-0.65	0.66	1.7	-1.34	0.17	1.07	-1.73	-0.27	-0.86	-1	-1.28	-0.35	0.86	0.24	1.13	1.2	0.02	0.44
Urocanate	0.12	-0.56	0.88	-0.51	-0.06	-0.36	-1.05	-1.03	-0.98	-0.71	-0.86	-0.76	0.15	0.57	1.24	2.84	0.48	0.6
Lys-Leu	0.76	0.81	0.96	0.83	0.75	0.85	-1.32	-0.97	-1.18	-1.35	-1.37	-0.9	1.64	1.01	0.36	-0.28	-0.01	-0.59
Pro-pro	-0.95	-1	0.29	-0.52	-0.57	-0.43	0.58	2.66	1.14	-0.14	0.56	0.39	-0.47	-0.88	1.36	-0.85	-1.2	0.04
Ltc4-[d5]	0.44	-0.56	1.87	0.48	1.55	-0.32	-0.79	-0.67	-0.97	-0.92	-0.94	-0.85	-0.57	-0.32	2.3	-0.01	0.05	0.23
(methylenecyclopropyl)acetyl-l-carnitine	-0.38	-0.48	0.86	-0.46	0.34	-0.56	-0.93	0.3	-0.73	-0.98	-1.05	-0.77	-0.52	1.02	3	0.2	0.35	0.77
Pi(18:0/12-hete)	-0.16	-0.6	1.92	0.79	1.26	0.74	-1.93	-0.95	-0.51	-0.51	-1.06	-0.4	-0.45	0.87	0.73	1.2	-0.88	-0.05
15-deoxy-.delta.12,14-prostaglandin j2 glutathione	-2.19	1.01	1.5	0.35	0.03	0.1	-1.9	-0.29	-0.5	-0.41	-1.31	0.06	0.9	1.17	0.39	0.06	0.76	0.27
Glu-Lys-Lys	-0.42	0.63	0.31	1.46	-0.29	-0.17	-0.5	-0.54	-1.78	-1.02	-0.65	-0.92	0.87	2.4	-0.28	-0.53	1.01	0.41
Dhas18	-0.05	0.92	1.73	-0.47	-0.37	0.13	1.07	-0.46	-0.91	-1.82	-1.9	-0.53	0.65	-0.23	-0.44	1.36	0.69	0.63
Pizotifene	-0.56	-1.09	-0.36	-0.78	-1.18	-0.41	-0.71	1.68	1.72	1.9	0.69	1.05	-0.52	-0.55	0.03	-0.61	-0.75	0.46
Azadirachtin b	-0.17	-0.6	-0.35	1.38	-1.17	0.05	-0.88	-0.51	-1.23	0.01	-0.43	-0.98	0.01	0.16	1.8	1.69	-0.52	1.76
N-oleoylethanolamine	-0.03	-0.06	-0.55	0.03	-0.12	1.85	-1.23	-0.95	-1.25	-1.1	-1.05	-0.04	1.27	0.89	1.18	1.65	-0.66	0.17
3-[(2s,3r,4s,5s,6r)-6-[[(2r,3r,4r)-3,4-dihydroxy-4-(hydroxymethyl)oxolan-2-yl]oxymethyl]-3,4,5-trihydroxyoxan-2-yl]oxy-2-methylpyran-4-one	-0.42	-0.5	-0.64	-0.74	-0.7	-0.58	0.52	1.55	1.62	2.02	0.75	1.32	-0.67	-0.73	-0.81	-0.86	-0.8	-0.33
Indomethacin	0.16	0.01	-0.11	0.01	0.41	0.16	-0.09	1.22	3.13	-1.26	-0.1	0.77	-0.49	-0.9	-0.95	-0.64	-0.84	-0.49
L-gulono-1,4-lactone	-0.48	-0.63	0	-1.34	-0.23	-0.6	0.28	2.14	1.11	-1	-0.21	2.11	-0.04	0.08	0.28	-0.42	-1.52	0.46
Thiofluor 623	0.45	0.66	0.32	-0.25	0.09	1.6	-0.73	1.74	2.01	-0.51	-0.42	0.1	-0.24	-0.44	-0.99	-1.44	-1.39	-0.56
2-[[4-[2-[[(cyclohexylamino)carbonyl](4-cyclohexylbutyl)amino]ethyl]phenyl]thio]-2-methyl-Propanoic acid	0.6	0.46	0.98	1.16	1.45	2.05	-1.43	-1.08	-0.2	-0.45	-1.19	-0.45	-0.22	-0.13	-1.34	-0.64	0.64	-0.22
Harringtonine	0.47	0.32	0.85	1	0.66	-0.02	-0.66	-1.6	-0.06	-1.46	-1.37	-0.95	0.73	1.32	0.41	-1.35	1.5	0.2
1-palmitoyl-2-thiopalmitoyl phosphatidylcholine	1.02	1.86	0.2	1.14	0.97	0.68	-0.65	-1.39	-0.05	-1.09	-2.09	-0.54	0.11	0.73	-0.28	0.05	0.26	-0.92
beta-nicotinamide adenine dinucleotide(NAD)	-1.83	-0.53	-0.46	-0.44	-1.06	-1.26	0.64	1.77	1.69	-0.18	1.27	1.34	-0.06	-0.6	-0.21	0.08	-0.01	-0.16
Eplerenone hydroxy acid	-0.57	-0.08	0.13	-0.55	-0.6	-0.33	-0.24	-0.87	-0.49	-0.64	-0.61	-0.71	0.03	0.57	3.53	0.25	0.51	0.67
Fluvastatin	-1.23	-1.04	-0.58	-1.26	-0.4	-1	0.23	1.57	0.35	1.82	0.94	1.73	-0.61	0.1	0.08	-0.6	-0.68	0.58
Thr-Gly	-0.2	-0.26	1.16	-0.04	-0.24	-0.56	-1.01	0.37	-1.15	-1.25	-0.83	-1.08	0.04	1.05	2.55	-0.12	0.33	1.25
Thr-Glu	-0.68	-0.48	0.69	-0.26	-0.24	-0.8	-0.92	1.13	-0.63	-0.98	-1.11	-1	-0.06	0.73	1.56	-0.35	1.22	2.18
(+)-6-aminopenicillanic acid	0.67	0.59	0.28	-0.18	-0.29	-0.33	-1.33	-0.77	-1.37	-1.14	-0.8	-0.24	0.62	1.47	2.22	0.92	-0.96	0.63
Myo-inositol	0.7	0.52	0.52	0.43	0.31	0.46	0.93	-0.44	0.82	0.84	1.14	-0.49	0.11	-0.74	-2.19	-2.36	-0.74	0.18
DL-serine	-0.13	-0.06	0.1	-0.36	-0.2	0.34	-1.54	-0.42	-1.05	-1.3	-0.91	0.33	0.45	0.68	1.83	2.35	-0.72	0.61
Apigenin 7-glucoside	-0.74	-0.74	-0.57	-0.84	-0.63	-0.54	0.82	1.55	1.44	1.07	1.56	1.57	-0.77	-0.78	-0.5	-0.96	-0.76	-0.2
Adenosine	-0.94	-0.17	-0.57	-1.52	0.42	-0.43	-1.42	1.15	1.06	1.02	0.77	1.83	0.02	-0.09	-0.24	1.02	-1.53	-0.37
3-[(cholamidopropyl)dimethylammonio]-1-propanesulfonate	0.73	1.06	0.53	-0.35	0.41	0.49	-1.5	0.24	0.09	-1.53	-1.96	-0.41	1.48	1.57	0.28	0.29	-0.67	-0.76
Biopterin	0.13	0.35	1.43	-0.75	0.23	-0.42	-1.54	-0.3	-1.01	-1.54	-1.5	0	0.75	1.03	1.54	1.05	-0.3	0.86
Syrosingopine	0.59	0.47	0.58	-0.85	0.62	0.45	-1.47	0.27	-1.11	-1.03	-1.91	-1.31	0.43	1.66	0.26	0.66	0.84	0.85
Argininosuccinic acid	1.24	-0.67	0.82	1.02	0.34	-0.01	-1.87	-0.23	-0.89	-0.95	-1.1	-1.32	1.15	1.66	0.6	0.66	-0.29	-0.18
alpha-D-Glucose 1-phosphate	0.44	0.3	1.81	1.4	0.83	-0.18	-1.59	-0.8	-0.63	-1.12	-1.4	-0.91	0.41	1.56	0.5	0.13	-0.37	-0.39
Guanosine 5-monophosphate (GMP)	-1.27	-0.74	-0.58	-0.39	-0.73	0.65	-1.21	1.25	-1.42	-0.35	-0.53	0.77	-0.36	1.54	1.53	1.57	0.18	0.07
Hydroxyflutamide	-0.61	0.16	-0.38	-1.37	-0.72	-0.8	1.6	1.63	0	0.76	0.27	2.04	-0.15	-0.65	-0.64	-1.01	-0.93	0.81
Norharmane	-0.54	-0.51	-0.33	-0.11	-0.34	-0.48	1.41	2.13	2.76	-0.37	-0.37	-0.32	-0.5	-0.52	-0.55	-0.39	-0.42	-0.54
Docosatrienoic acid	-0.01	0.4	-0.33	1.42	-0.02	1.37	-1.58	-1.07	-1.03	-1.36	-1.26	-0.99	1.12	0.51	0.62	1.06	0.72	0.43
Cephalothin	0.7	-0.05	1.07	-0.43	-0.05	0.27	-1.65	0	-1.67	-1.41	-1.14	-0.35	0.83	0.31	1.39	1.01	-0.35	1.54
4-(1-piperazinyl)-1h-indole	0.5	0.37	1.58	-0.25	-0.91	1	-1.85	-0.14	-1.11	-1.01	-1.12	-0.69	0.31	1.03	1.57	-0.14	-0.19	1.05
N-[3-hydroxy-1-{[3.4.5-trihydroxy-6-(hydroxymethyl)oxan-2-yl]oxy}octadec-4-en-2-yl]hexadecanamide	0.79	0.57	1.3	-0.71	1	1.4	-2.14	-1.08	0.07	-0.26	-0.96	-0.07	0.25	0.84	-1.04	0.95	-1.16	0.25
Fenpropidin	-0.66	-0.56	-0.43	0.58	-0.41	-0.27	-0.75	-0.23	-0.68	-0.88	-0.22	-0.64	1.55	2.21	-0.73	1.89	1.05	-0.82
1-(1z-octadecenyl)-2-(4z,7z,10z,13z,16z,19z-docosahexaenoyl)-sn-glycero-3-phosphocholine	0.54	0.51	0.3	1.81	0.37	0.39	-1.14	-0.87	-0.74	-0.85	-0.98	-1.55	1.95	1.22	0.32	-0.66	-0.09	-0.54
1,4-d-xylobiose	-0.14	-0.06	-0.22	0.31	-0.07	-0.05	0.38	1.88	2.63	0.46	0.74	-0.71	-0.42	-0.82	-1.15	-1.34	-0.68	-0.73
((4r)-4-((3r,5r,9s,10s,12s,13r,14s,17r)-3,12-dihydroxy-10,13-dimethylhexadecahydro-1h-cyclopenta[a]phenanthren-17-yl)pentanoyl)glycylglycine	0.81	0.21	1.25	1.15	1.44	0.57	-2.16	-0.15	-1.2	-1.3	-1.47	-0.59	0.02	0.1	0.57	0.45	-0.04	0.35
Pro-Thr	-0.64	-0.67	-0.55	-0.69	-0.68	-0.65	1.64	1.88	0.92	0.74	0.42	2.06	-0.67	-0.6	-0.56	-0.69	-0.7	-0.57
15(r),19(r)-hydroxyprostaglandin f2alpha	0.86	1.59	-0.35	2.56	-0.17	-0.55	-0.66	-0.51	-0.56	-0.93	0.07	-1.28	0.57	-0.34	0.93	-0.76	0.54	-1.01
Dapsone	0.3	-0.49	-0.65	-0.8	-0.62	-0.67	1.78	-0.15	0.45	2.07	0.1	2	-0.24	-0.25	-1.25	-1.05	-0.55	0.01
Leukotriene e4	2.16	1.44	1.37	-0.5	0.94	0.7	-1.08	-0.96	-0.62	-1.23	-1.17	-0.14	0.84	-0.4	-0.26	-0.32	-0.4	-0.39
D-glucose 6-phosphate	-0.2	1.24	1.24	-0.62	0.37	-0.96	-0.87	-0.86	-0.96	-1.29	-1.16	-1.16	0.62	1.15	1.41	0.15	0.65	1.24
Hygromycin b	0.98	0.67	0.54	0.13	0.69	0.62	-1.28	-1.28	-1.56	-1.36	-1.16	-0.97	0.61	0.27	0.18	0.12	1.16	1.65
Patchouli alcohol	-1.76	-0.53	-0.11	-0.52	0.79	-0.76	0.56	1.08	0.4	1.54	2.02	1.06	-1.06	-0.8	-0.46	-0.1	-0.79	-0.57
1,2-dioleoyl-sn-glycero-3-phosphate	0.3	0.84	0.4	0.1	0.82	0.69	-1.71	-1.47	-0.04	-1.05	-1.49	-1.22	1.66	-0.27	0.18	1.33	0.39	0.53
Phytolaccasaponin G	0.23	0.13	1.2	-0.28	0.56	1.01	-1.27	-0.89	-1.65	-1.33	-0.99	-1.29	0.22	0.32	1.34	0.73	0.68	1.26
Hippuric acid	-0.63	-0.12	-0.19	-0.97	-1.04	-1.13	0.94	1.21	1.24	-0.49	-0.21	1.26	-0.67	-0.87	-0.11	-0.74	2.39	0.13
5-aminovaleric acid betaine	0.51	1.15	-0.66	0.15	-0.62	0.38	-0.46	-0.5	-1.37	-1.49	-1.2	-0.5	1.5	1.8	0.62	1.42	-0.51	-0.21
Adipoyl-l-carnitine	1.39	0.98	0.67	0.38	0.12	0.35	-1.24	-1.17	-0.82	-1.19	-1.12	-1.21	1.87	0.49	0.19	1.01	0.21	-0.91
3-(5-phenylthiophen-2-yl)prop-2-ynyl acetate	0.12	0.05	1.25	0.26	-0.2	-0.07	-1.11	0.31	-0.6	-0.72	-0.94	-1.39	1.44	2.52	-0.24	0.75	-0.4	-1.04
Silydianin	-0.38	-0.81	-0.84	-0.75	-0.75	-0.61	0.03	1.92	0.37	0.59	0.17	1.81	0.24	0.54	-1.31	-1.38	-0.39	1.56
Mesaconitine	-0.99	-0.33	-0.5	-0.98	-0.04	-1.04	0.05	0.63	1.61	1.54	1.75	1.42	-0.77	-0.62	-0.7	0.59	-0.89	-0.73
Gly-Arg	0.36	1.44	0.14	-0.98	0.22	-0.11	0.97	1.21	-0.3	0.05	1.49	1.4	-0.43	-0.96	-1.3	-1.34	-1.53	-0.37
2-methylbutyryl-l-carnitine	1.01	0.89	-0.16	0.5	-0.37	1.01	-1.16	-1.21	-1.02	-1.29	-1.35	-0.82	1.7	1.05	0.19	1.09	0.49	-0.55
Norfloxacin	-0.27	-0.98	-0.4	0.94	-0.27	-0.41	-0.78	-0.85	-0.95	0.2	-0.93	-0.55	-0.38	-0.1	1.66	1.38	0.16	2.52
Folate	-1.34	-1.17	-0.89	0.32	-0.48	-0.75	0.21	1.17	-0.26	-0.92	-1.16	0.87	0.37	2.41	-0.49	0.5	0.81	0.8
Procyanidin c1	0.51	0.1	1.14	0.4	1.16	1.7	-0.19	-1.09	0.02	0.34	0.58	-1.11	1.51	-0.5	-1.49	-1.38	-0.68	-1.01
Daunorubicin	0.43	0.46	0.26	0.4	0.5	0.46	1.03	-0.78	1.24	1.17	1.51	-0.99	-0.09	-0.85	-1.82	-1.84	-0.38	-0.72
4-oxoretinol	-1.51	1.02	1.04	-0.11	0.72	-0.85	-1.16	0.71	0.11	0.8	1.37	1.69	-0.7	-1.35	-0.19	-0.04	-1.31	-0.24
Ginsenoside f3	0.82	0.75	1.76	-0.45	0.74	1.21	-1.45	-1.11	-1.03	-1.32	-1.33	-0.82	0.91	0.33	-0.3	0.76	0.54	-0.03
(2r,3s,4s,5r,6s)-2-(hydroxymethyl)-6-[4-[(e)-3-hydroxyprop-1-enyl]phenoxy]oxane-3,4,5-triol	-0.06	0.01	-0.46	-0.96	-0.25	-0.78	0.64	1.64	1.03	0.69	0.28	1.79	0.53	-0.49	-1.45	-2.11	-0.36	0.3
Proline	-0.04	-0.05	0.16	-0.18	0.01	0.4	-1.58	-0.54	-1.64	-1.21	-0.78	0.2	0.58	0.77	1.96	1.77	-0.71	0.9
1-(4-methoxyphenyl)-2-methyl-3-nitro-1h-indol-6-ol	-0.19	0.78	0.09	-0.12	0.29	-0.09	-1.34	-1.26	-0.84	-1.24	-0.9	-0.88	0.65	1	2.41	1.25	-0.03	0.41
Ouabain	-0.1	-0.41	1.03	1.35	-0.7	0.28	-1.11	-1.19	-1.26	-0.54	-0.79	-0.52	0.94	0.05	0.14	2.62	0.36	-0.14
3-[(2s,3r,4s,5r,6r)-3-[(2s,3r,4r,5s,6s)-3,5-dihydroxy-6-methyl-4-[(2s,3r,4s,5s,6r)-3,4,5-trihydroxy-6-(hydroxymethyl)oxan-2-yl]oxyoxan-2-yl]oxy-4,5-dihydroxy-6-[[(2r,3r,4r,5r,6s)-3,4,5-trihydroxy-6-methyloxan-2-yl]oxymethyl]oxan-2-yl]oxy-2-(3,4-dihydroxyphenyl)-5,7-dihydroxychromen-4-one	1.39	1.94	0.45	0.49	0.06	1.03	0.49	-1.01	0.27	0.33	0.78	-1.09	-0.15	-1.17	-1.48	-1.67	-0.27	-0.39
[3-hydroxy-1-(4-methoxy-7-oxofuro[3,2-g]chromen-9-yl)oxy-3-methylbutan-2-yl] (e)-2-methylbut-2-enoate	0.34	0.06	1.78	-0.68	-0.33	-0.43	-1.18	-0.21	-1.3	-1.68	-0.8	-0.24	0.69	0.71	1.45	0.77	-0.5	1.55
Ser-Gly-Lys	0.6	0.96	1.46	0.04	0.41	-0.05	0.14	0.58	0.72	0.07	0.5	0.05	0.46	-0.85	-1.19	-2.86	-1.29	0.26
Indole-3-acetonitrile	0.52	0.35	1.2	-0.22	-0.07	1.19	-1.98	-0.29	-0.98	-0.86	-0.88	-0.78	0.38	1.75	0.72	0.28	-1.33	1.01
N-Acetyl-D-Glucosamine 6-Phosphate	0.52	1	-0.51	-0.65	-0.63	-0.07	-1.59	-0.76	-1.38	-0.78	-1.04	0.18	1.32	2.15	0.95	0.61	0.17	0.5
Neodiosmin	0.08	0.11	-0.8	0.05	0.42	-1.15	0.41	0.63	1.21	2.32	1.29	0.54	-0.41	-1.23	-0.29	-0.56	-1.43	-1.18
DL-tyrosine	0.76	0.23	1.17	-0.18	0.2	0.34	-1.6	0.16	-1.8	-1.11	-1.04	-0.51	0.65	0.64	1.61	-0.45	-0.63	1.55
Cromolyn	-0.35	0.18	-0.65	-0.7	-0.4	0.05	2.67	1.61	1.08	0.21	-0.09	0.74	-0.27	-0.76	-1.19	-1.41	-0.44	-0.27
Diosmin	-0.06	-0.21	-0.43	-0.53	-0.2	-0.33	0.98	-0.32	1.91	1.93	1.43	0.8	-1.21	-0.81	-1.49	-0.23	-0.81	-0.42
Glu-His	-0.5	-0.56	-0.42	-0.45	-0.72	-0.77	0.79	3.15	0.62	0.1	-0.15	-0.02	-0.76	-0.74	-0.47	-0.79	1.38	0.33
Thiamine monophosphate	-0.02	1.88	-0.09	0.87	-0.59	0.4	-0.48	-0.73	-0.76	-1.02	-1.03	-0.98	1.84	0.48	-1.04	-0.59	1.64	0.2
Oxypurinol	-0.88	-0.53	-0.53	-0.93	-0.77	-0.85	0.71	1.53	1.24	1.81	1.62	0.83	-0.19	-0.54	-0.39	-1.1	-0.91	-0.12
Gly-Phe-Lys	-0.01	-1.05	2.21	-0.07	0.05	-0.81	-0.5	-0.22	-0.63	-0.71	-1.25	-1.13	-0.32	-0.1	1.7	0.66	1.59	0.59
PC(20:5(5Z,8Z,11Z,14Z,17Z)/20:5(5Z,8Z,11Z,14Z,17Z))	1.25	1.08	0.99	0.27	-0.73	0.19	0.05	-1.03	-2.76	-0.42	-0.59	-0.31	0.39	1.58	0.63	-0.41	-0.35	0.14
N-arachidonoyldopamine	-0.33	-0.17	-0.06	2.93	-0.11	0.16	-1.26	-0.54	-0.74	-0.57	-1.03	-0.29	-0.24	-0.09	2.02	0.38	0.09	-0.14
4-[5-[[4-[5-[acetyl(hydroxy)amino]pentylamino]-4-oxobutanoyl]-hydroxyamino]pentylamino]-4-oxobutanoic acid	-0.9	0.04	-0.16	0.5	-0.49	0.28	-2.21	-0.72	-1.21	-0.69	-0.08	0	1.62	1.8	0.54	0.86	-0.29	1.12
Glutaconic acid	0.1	1.09	-0.04	1.42	0.1	0.64	-1.05	-0.92	-0.95	-1	-0.96	-0.96	1.75	1.19	-0.5	-0.23	1.35	-1.03
Fosamine	0.14	0.45	0.47	0.2	0.2	0.28	-1.57	-1.77	-0.44	-1.73	-1.67	0.75	0.57	0.66	1.13	1.18	0.32	0.85
Acetylcysteine	0.36	1.04	0.06	-0.78	0.1	0.83	-1.32	-1.21	-1.4	-0.95	-0.73	-0.85	0.09	0.5	1.99	-0.03	0.78	1.53
D-arabinose	0.69	-0.75	-0.79	-0.85	-0.57	0.11	-0.5	0.71	1.42	2.42	-0.15	1.23	0.15	-0.53	0.42	-0.79	-1.61	-0.61
Ala-phe	-0.28	-0.13	1.32	0.26	-0.22	-0.08	-1.18	-0.45	-1.38	-1.36	-0.99	-1.21	0.51	0.91	1.98	0.57	0.41	1.33
Chrysomycin a	-0.59	-0.04	0.58	-0.72	-0.18	-0.22	-1.13	-0.28	-1.24	-1.23	-0.88	-0.12	0.58	2.23	2.17	0.15	0.63	0.27
N-Formylmethionyl-Leucylphenylalanine	0.62	0.78	1.19	0.53	0.81	0.81	0.08	-0.94	0.23	0.83	0.82	-1.25	0.73	-0.94	-1.83	-1.99	-0.61	0.13
Pg 42:11	-0.59	1.03	1.1	-0.6	1.55	1.07	-1.43	-1.2	0.97	-1.06	-1.48	-0.41	0.49	0.8	-0.64	-0.72	0.79	0.33
DL-tryptophan	0.46	0	1.1	0.16	-0.26	0.61	-1.75	-0.33	-1.55	-1.27	-1.31	-0.5	0.63	0.58	1.65	0.33	-0.1	1.55
Primaquine	-0.73	-0.69	-0.67	-1	-0.88	-0.81	0.95	2.25	1.26	0.8	0.92	1.56	-0.44	-0.41	-0.44	-0.57	-0.78	-0.33
Phytanic acid	-0.66	-0.39	-0.62	-1.14	0.09	-0.58	0.2	1.05	1.19	1.37	2.25	1.15	-0.64	0.02	-1.21	-0.59	-1.13	-0.35
5-methyluridine	-0.22	-0.36	-0.51	-0.83	-0.64	-0.42	0.95	1.3	-0.21	2.72	1.05	1.15	-0.71	-0.74	-0.84	-0.55	-0.8	-0.33
Nervonic acid	-0.15	1.25	0.77	1.44	0.67	0.92	-1.31	-1.17	-1.21	-1.23	-1.1	-1.34	0.64	0.36	0.45	1.27	-0.07	-0.2
(3z)-n-(3-chlorophenyl)-3-[[3,5-dimethyl-4-[(4-methyl-1-piperazinyl)carbonyl]-1h-pyrrol-2-yl]methylene]-2,3-dihydro-n-methyl-2-oxo-1h-indole-5-sulfonamide	-0.81	-0.91	-0.9	-0.7	-0.8	-0.9	-0.45	0.02	0.08	-0.2	-0.54	0.5	-0.05	1.42	1.18	2.43	1.43	-0.79
Cyanidin 3,5-diglucoside	1.13	0.65	1.08	-0.2	-0.03	0.44	-1.98	-0.53	-1.37	-1.15	-1.34	-0.66	0.17	0.42	1.45	0.88	-0.05	1.09
Ala-Ala	-1.13	-0.66	-0.26	-0.38	0.07	-0.65	-0.26	-0.02	3.24	0.38	0.62	0.8	-0.67	-0.54	-1.32	-0.04	0.6	0.21
trans-cinnamate	-0.61	0.4	0.16	-1.05	-0.21	-0.66	-0.4	2.73	2.26	-0.08	0.43	0.21	-0.18	-0.59	-0.39	-0.66	-0.86	-0.48
2-deoxyguanosine 5-monophosphate	-0.75	0.14	0.14	-0.22	-0.37	-0.33	-1.11	0.05	-1.52	-1.47	-0.65	-0.13	0.11	2.02	2.06	1.1	0.4	0.52
Calceolarioside a	-0.6	1.32	-0.89	-0.86	0.24	1.14	0.26	0.03	1.15	1.38	0.77	0.58	-0.57	-0.16	-1.61	-2.11	-0.46	0.41
(methylsulfonyl)octyl glucosinolate	0.59	-0.1	1.81	-0.18	0.3	0.25	-1.56	0.05	-1.8	-1.3	-0.78	-0.89	0.71	0.33	1.54	0.28	-0.36	1.1
D-fructose 6-phosphate	0.74	0.97	1.96	-0.27	0.35	-0.83	-0.96	-1.01	-0.84	-1.25	-1.2	-1.37	0.71	1.26	0.82	0.11	0.71	0.09
1-(1z-octadecenyl)-sn-glycero-3-phosphocholine	0.53	0.81	0.24	0.86	0.16	0.58	-1.31	-1.29	-1.27	-1.31	-1.35	-1.29	0.8	1.05	1.36	0.5	0.93	-0.01
Linoleoylcarnitine	0.57	1.08	0.56	-0.43	0.04	-0.54	-1.17	-0.11	0.16	-1.54	-1.42	-0.48	1.09	1.32	0.71	1.83	-0.34	-1.35
Arg-Ala	-0.01	-0.74	1.64	0.4	0.07	0	-0.88	0.45	-1.15	-1.2	-1.21	-1.21	-0.37	0.46	1.9	-0.36	0.66	1.56
3-fucosyllactose	0.02	-0.16	0.17	0.19	-0.22	0.24	0.2	0.61	0.93	0.55	2.56	-0.58	-0.19	0.05	-1.91	-2.14	-0.23	-0.07
Perifosine	-0.58	-0.53	-0.92	-1.23	-0.49	-0.79	0.44	1.32	0.97	1.73	1.75	1.52	-0.35	-0.5	-0.45	-0.72	-0.88	-0.3
O-acetyl-l-serine	0.85	-0.93	-0.17	-1.31	0.08	-0.9	-0.12	0.58	1.53	1.59	1.29	0.67	0.08	0.09	-1.67	0.51	-1.23	-0.95
3-hydroxyglutaric acid	0.03	0.11	1.07	0	-0.07	0.36	-1.68	-0.19	-1.78	-1.33	-1.08	-0.29	0.64	0.79	1.82	1.32	-0.37	0.65
1-docosahexaenoyl-2-stearoyl-sn-glycero-3-phosphocholine	0.3	0.44	0.78	-0.7	-0.14	-0.23	-1.38	-1.05	-1.47	0.23	-1.32	-1.27	0.96	0.84	1.37	1.5	0.06	1.09
Bungeiside c	-0.13	-0.01	-0.46	-0.49	-0.27	-0.35	0.85	1.59	1.4	1.13	1.17	1.03	-0.07	-0.73	-1.68	-1.8	-0.82	-0.38
Schisandrol a	0.88	0.09	1.37	0.87	0.09	0.13	-1.85	-1.09	-0.61	-1.21	-1	-0.25	-0.61	-0.19	1.32	-0.56	1.51	1.12
(6ar,10ar)-3-(1,1-dimethylheptyl)-6a,7,10,10a-tetrahydro-1-methoxy-6,6,9-trimethyl-6h-dibenzo[b,d]pyran	0.2	1.06	1.2	-0.61	0.19	0.32	-1.44	-1.24	-0.42	0.56	-1.39	0.23	1.32	1.22	-0.32	0.38	-1.96	0.7
reduced L-glutathione	1.28	1.55	0.95	0.35	0.32	1.54	-1.26	0.26	0.3	-1.3	-1.26	-0.72	0.31	0.47	-0.55	-1.65	-0.74	0.15
2alpha-methyl-5alpha-androstan-3alpha-ol-17-one glucuronide	0.67	-0.48	1.16	-0.18	2.13	0.06	0.05	-0.89	-0.92	-1.23	-1.28	-1.01	-0.63	0.01	2.02	0.21	0.08	0.22
3-galactosyllactose	1.28	0.94	0.61	0.84	0.54	0.67	0.54	-0.96	0.77	0.53	1.2	-0.89	-0.02	-1.12	-1.71	-1.71	-1.01	-0.51
Validamycin a	-0.82	-0.1	0.23	0.23	0.79	-0.23	2.11	-0.73	-0.76	1.78	1.97	-0.67	-0.78	-0.49	-0.64	-0.86	-0.59	-0.42
5(S)-HpETE	-0.54	-0.18	1.56	1.94	0	-0.18	-0.43	0.21	-0.86	-0.96	-1.11	-1.16	-0.59	-0.17	1.85	-0.01	1.32	-0.67
Cytidine 5-monophosphate	0.25	0.19	0.4	-0.63	0.34	-0.07	-1.46	0.71	-1.1	-0.89	-1.23	-0.82	0.17	0.66	2.69	1.11	-0.61	0.3
Val-Asp	1.25	1.1	1.39	-0.17	0.97	0.98	-1.22	-1.4	-1.1	-1.19	-0.15	-1.32	1.4	0.51	-0.23	-0.16	-0.29	-0.38
Val-Asn	-0.25	-0.65	1.84	0.38	-0.4	-0.8	-0.91	0.69	-0.79	-1.16	-1.02	-0.91	-0.43	0.28	1.76	-0.21	0.87	1.7
Gly-Asp	-0.12	0.08	-0.16	-0.64	0.05	-0.09	-1.39	-0.36	-1.31	-0.94	-0.67	0.77	0.37	1.35	1.97	1.59	-1.33	0.85
Dp7	-0.05	0.7	0.99	0.97	0.9	0.42	0.24	-1.28	0.95	1.25	0.81	-1.37	0.66	-0.97	-1.52	-1.57	-0.79	-0.33
Daidzein	-0.62	-0.58	-0.51	-0.62	-0.67	-0.69	2.16	1.95	1.49	0.07	0.15	1.27	-0.72	-0.75	-0.69	-0.75	0.02	-0.5
Ascorbyl stearate	-0.87	0.98	-1.06	2.76	-0.31	-0.43	-1.05	-0.1	-0.33	-0.17	-0.63	-0.8	0.79	-0.93	0.09	0.62	1.45	0
3-hydroxybutyric acid	0.07	0.22	0.96	-0.4	-0.1	0.22	-1.46	-0.16	-1.26	-1.81	-0.67	-0.78	-0.13	1.69	1.47	1.4	-0.13	0.87
1,2-di(4z,7z,10z,13z,16z,19z-docosahexaenoyl)-sn-glycero-3-phosphoethanolamine	0.16	-0.14	0.9	-0.91	0.21	-0.1	-1.74	-1.25	-1.36	0.43	-0.73	-0.27	0.08	0.74	1.78	1.61	-0.59	1.16
4,4-sulfonylbisphenol	2.39	0.67	1.14	-0.34	0.39	0.92	-1.1	-0.75	-0.96	-0.91	-0.1	-0.77	1.03	0.39	-0.98	-1.08	-0.67	0.74
Terfenadine	0.86	1.66	0.56	0.41	0.15	0.64	-1.23	-1.05	-0.61	-1.59	-1.44	-0.23	1.42	1.28	-0.05	0.59	-0.52	-0.82
Prostaglandin f2alpha	-0.56	-0.79	-0.71	-0.43	-0.9	-0.56	-0.48	0.68	1.09	0.41	2.92	0.64	-0.49	-0.43	1.06	0.35	-0.95	-0.84
1-hexadecyl-sn-glycero-3-phosphocholine	0.52	-0.03	0.18	0.56	0.08	0.14	-1.05	-1.32	-1.08	-1.39	-0.19	-1.25	1.04	0.47	2.57	0.12	0.88	-0.27
1-palmitoyl-2-myristoyl-sn-glycero-3-phosphocholine	0.01	1.16	0.84	2.04	0.35	-0.38	-1.45	-1.24	0.4	-0.85	-1.68	-0.11	0.49	0.48	-0.46	-0.75	1.36	-0.21
2-keto-D-Gluconic acid	-0.76	-0.6	-0.57	-0.06	2.83	-0.52	-0.54	0.89	0.62	0.35	1.53	0.86	-0.66	-0.69	-0.79	-0.54	-0.85	-0.51
Acetylcitrulline	-0.6	-0.62	-0.3	-0.54	-0.66	-0.54	0.65	2.69	1.65	-0.17	-0.15	1.72	-0.7	-0.54	-0.36	-0.67	-0.52	-0.34
Pro-Glu-Lys	0.57	1.15	0.65	0.74	0.09	1.65	-1.12	-0.91	-0.61	-1.45	-1.42	-1.11	1.4	0.73	0.6	-0.32	-0.92	0.27
5-Amino-4-carbamoylimidazole (AICA)	0.45	0.42	0.45	0.38	0.4	0.44	1.16	-0.52	1.47	0.99	0.81	-0.7	0.24	-1.11	-2	-2.04	-0.76	-0.08
Tigecycline	-1.09	-0.09	1.1	2.04	0.95	-0.46	-1.73	-0.63	-0.53	-0.37	-1.28	-0.31	0.6	0.81	-0.37	-0.54	1.46	0.45
Gly-pro-arg-pro-amide	-0.28	-0.17	2.32	0.33	-0.26	0.28	-0.55	0.2	-0.92	-0.67	-1.09	-1.08	1.81	-0.73	-0.58	1.51	0.58	-0.73
Diprotin b	0.17	-0.39	2.13	-0.06	-0.11	-0.18	-0.97	0.15	-1.39	-0.77	-1.3	-1.04	-0.52	0.24	1.57	-0.02	1.06	1.43
Rac-2-despiperidyl-2-aminorepaglinide	-0.52	0.82	0.11	1.38	-0.84	-0.01	-1.41	-0.21	-1.43	-1.21	-1.11	-0.61	1.91	0.87	0.99	0.83	-0.05	0.47
His-Ser	-0.04	-0.15	1.87	-0.67	0.22	-0.61	-0.59	0.37	-0.75	-1.13	-1.21	-0.89	-0.87	0.81	1.79	-0.45	0.64	1.67
Cyclosulfamuron	0.66	0.31	-0.17	0.13	0.56	0.87	-1.42	-1.12	-1.25	-1.14	-1.54	-0.44	1.6	1.78	0.17	0.92	-0.13	0.2
O-phosphotyrosine	0.81	0.65	2	0.62	0.23	-0.59	-0.99	-0.56	-0.74	-1.85	-0.48	-1.08	0.22	-0.55	0.71	0.67	-0.7	1.65
Pantetheine	-0.97	0.14	-0.35	-0.95	0.36	-0.72	-1.03	1.97	2.17	1.06	0.63	0.18	-0.96	-0.88	0.44	-0.64	-0.85	0.4
Actinomycin d	0.37	-0.21	1.68	2.13	-0.46	1.2	-0.66	-0.58	-0.61	-1.2	-0.2	-0.93	0.64	-0.04	0.52	-0.1	-1.87	0.32
1,2-disinapoyl diglucoside	-0.54	-0.27	-0.51	-0.38	-0.36	-0.18	1.01	0.07	1.94	1.39	1.89	0.39	0.21	-0.69	-1.51	-1.5	-0.72	-0.25
2-[[4-[([1,1-biphenyl]-4-ylmethyl)amino]-6-chloro-2-pyrimidinyl]thio]-Octanoic acid	0.77	0.55	-0.66	-1.05	-0.3	-0.79	-1.52	0.43	-0.8	-1.46	-0.5	0.31	1.23	1.75	1.39	0.83	-0.78	0.61
6alpha-prostaglandin i1	-0.03	-0.03	-0.63	-1.46	-1.11	-0.08	-1.34	0.58	0.91	-0.92	-0.99	0.71	0.96	0.77	-0.83	1.05	0.3	2.13
Steviolbioside	-0.92	-0.53	-0.93	0.62	0.23	-0.19	0.43	1.26	0.81	0.72	1.15	2.24	-0.81	-0.27	-1.65	-0.67	-0.45	-1.06
Met-Lys	0.62	1.25	0.65	0.57	0.44	0.45	-1.78	-1.44	-0.78	-0.26	-0.71	-1.21	1.63	0.63	-0.97	1.01	-0.76	0.65
Pi 36:4	-0.39	-0.28	-0.86	-1.17	0.06	0.02	-0.43	0.24	0.46	1.73	0.19	2.6	-1.16	0.93	-1.12	-0.91	-0.19	0.26
N-acetylputrescine	-0.37	0.06	1.6	-0.25	0.15	0.34	-1.07	0.66	-0.95	-1.38	-1.08	-0.75	-0.39	0.84	2.38	-0.1	-0.68	0.99
Ile-Gly	-0.91	-0.63	1	0.2	-0.39	-0.77	-0.87	0.83	-0.48	-0.84	-0.81	-1	-0.77	1.13	2.37	-0.2	0.86	1.3
1,2-dilinoleoyl-sn-glycero-3-phospho-(1-rac-glycerol)	0.3	0.54	0.11	-0.28	1	0.63	-1.07	-1	-0.45	-1.04	-2.08	0.21	0.62	2.35	-0.72	0.66	0.58	-0.35
1-stearoyl-2-docosahexaenoyl-sn-glycero-3-phospho-(1-sn-glycerol)	0.32	0.98	1.01	0.1	1.19	1.06	-1.33	-1.34	-1.23	-1.33	-1.38	-1.1	0.88	0.61	-0.24	0.83	0.61	0.34
Acrinathrin	-0.91	-0.61	1.62	0.03	0.1	-0.72	-0.37	0.56	0.98	0.1	2.54	0.95	-0.74	-1.35	-0.62	-0.09	-0.57	-0.89
Uridine diphosphate glucose(UDP-D-Glucose)	0.22	-0.23	1.92	-0.82	1.1	-0.16	-0.69	-0.4	-1.03	-0.74	-0.76	-1	-0.89	0.35	1.13	2.2	-0.57	0.35
Pro-val	0.14	-0.29	1.89	-0.24	0.45	-0.15	-1.12	-0.01	-1.15	-1.12	-1.08	-0.81	-0.36	0.44	2.48	-0.1	0.11	0.93
1-Methylnicotinamide	0.87	0.4	2.53	0.78	0.12	0.03	-0.77	-1.04	-0.72	-0.54	-0.62	-1.07	-0.55	-0.66	0.03	-1.14	0.83	1.53
Uridine 5-diphosphate	0.32	-0.01	2.07	-0.7	1.49	-0.18	-0.61	-0.32	-1.19	-0.8	-0.7	-1.01	-0.69	0.19	0.49	2.14	-0.68	0.2
2-deoxyadenosine 5-monophosphate	-0.09	0.24	0.31	-0.64	0.06	-0.68	-1.43	-0.54	-1.05	-0.74	-1.29	-0.46	0.82	2.27	0.55	1.87	0.15	0.66
D-glucono-1,5-lactone	-0.77	-0.11	-0.81	-0.88	0.84	0.66	-0.35	-0.26	0.64	1.66	2.37	0.28	0.87	-0.45	-1.15	-0.95	-1.2	-0.4
Prostaglandin i2	0.57	0.55	-0.41	1.55	-0.27	-0.38	-0.55	-0.45	0.02	-0.93	-1.33	-1.67	1.3	-0.7	1.59	0.94	1.1	-0.92
20-Hydroxyarachidonic acid	0.63	1.12	1.55	0.45	-1.19	0.52	-1.47	-1.13	-1.15	-0.36	-0.65	-0.53	1.78	0.95	-0.82	0.55	0.29	-0.55
3-Phospho-D-glycerate	-0.37	-1.42	-0.32	-1.07	-0.31	-0.93	-0.24	0.72	0.83	0.35	0.8	1.63	-1.07	-0.64	0.94	1.92	-1.28	0.45
13-cis-retinol	0.04	1.9	0.77	0.32	-1.09	0.53	-2.16	-0.84	-0.67	-0.93	-0.97	0.56	0.56	0.05	0.86	-0.36	-0.02	1.45
1-stearoyl-2-hydroxy-sn-glycero-3-phosphate	-0.12	0.66	-1.01	3.11	-0.59	0.39	-1.17	-1.15	-0.58	-1.01	0.12	0	0.65	-0.1	0.59	0.25	0.47	-0.51
Thr-Thr	-0.44	-0.5	1.24	-0.15	-0.02	-0.75	-0.94	1.21	-0.78	-1.07	-1.09	-1.06	-0.35	0.41	2.05	-0.31	0.99	1.57
Pro-met	0.04	0.39	0.3	-0.27	-0.07	0.2	-1.6	-1.21	-1.12	-0.96	-1.65	0.74	-0.33	1.25	1.65	0.54	0.66	1.43
Acipimox	-0.31	0.16	1.22	1.33	0.17	0.05	-1.67	0.52	-0.91	-1.28	-0.74	-0.72	-0.52	0.57	2.46	-0.41	-0.29	0.37
L-Norleucine	0.33	1.4	0.98	-0.42	1.16	2.11	-1.54	0.49	-1.13	-1.39	-0.76	-0.02	0.06	0.47	0	-0.64	-0.97	-0.12
Lecanoric acid	-0.27	-0.84	-0.15	-0.28	-0.06	-0.46	-1.04	-0.3	-0.97	-0.8	-0.73	-0.37	0.25	0.73	2.68	2.12	0.47	0.02
Glycine	0.25	0.3	0.55	-1.24	0.39	0.48	-1.63	-0.07	-1.67	-1.48	-0.31	-0.62	0.46	0.8	1.6	1.53	-0.17	0.83
Hexylglutathione	1.25	0.56	1.09	0.26	0.29	-0.38	-1.44	-1.3	-0.96	-1.12	-1.36	-1.24	1.69	0.47	0.65	0.41	0.65	0.5
Ser-Thr	0.49	1.36	1.01	-0.45	1.11	2.01	-1.6	0.47	-0.97	-1.45	-0.71	-0.14	0.14	0.55	0.09	-0.69	-1.14	-0.08
Lactulose	0.58	0.48	0.48	0.42	0.51	0.49	0.73	-0.47	0.85	0.89	0.9	-0.56	0.31	-0.62	-2.35	-2.46	-0.28	0.11
Tyr-Pro-Phe	0.36	-0.92	-1.23	0.55	0.58	-1.06	-0.33	0.41	-0.84	-1.03	-0.97	-0.99	0.98	2.18	0.41	-0.37	1.47	0.79
1-oleoyl-2-linoleoyl-rac-glycerol	0.3	0.2	-0.2	0.9	0.04	0.77	-1.76	-1.26	-0.79	-0.81	-1.01	-1.42	1.22	1.23	1.06	0.36	1.44	-0.27
Citrinin	0.52	-0.49	0.15	-1.14	0.25	0.28	0.17	1.06	1.59	1.47	1.15	0.78	0.07	-0.97	-1.38	-1.56	-1.18	-0.77
Tyr-Met	-0.64	-0.33	0.12	-1.12	-0.71	-0.67	0.61	1.84	2.08	1.16	0.07	0.66	0.09	-0.52	-0.47	-0.99	-1.64	0.48
Isobutyrylglycine	-0.88	-0.67	0.88	-0.97	-0.25	-1.04	-0.5	1.49	-0.21	-0.68	-1.12	-0.47	-0.54	0.4	1.96	-0.02	0.73	1.9
N-desbutylbupivacaine	-0.77	0.15	-0.64	-1.26	-0.8	-0.66	1.75	0.95	1.59	0.75	0.95	1.53	0.04	-1	-0.67	-0.61	-0.28	-1.05
Zanamivir	0.13	-1	0.21	1.48	-0.16	0.18	-0.76	-0.96	-1.2	-0.05	-1.21	-0.99	-0.51	-0.07	1.34	1.79	0.02	1.75
Ketoprofen	-0.43	-0.41	-0.39	-0.39	-0.46	-0.41	-0.18	-0.03	-0.35	-0.22	-0.29	0.24	0.7	-0.29	-0.6	-0.88	3.65	0.74
Trp-his	0.39	0.48	2.51	0.6	0.29	0.11	-1.19	-0.24	-1.61	-1	-1.05	-1.06	-0.03	-0.22	-0.39	0.51	1.37	0.53
Maltose	0.62	0.46	0.45	0.3	0.44	0.39	0.85	-0.42	1.03	1.01	0.82	-0.37	0.33	-0.69	-2.3	-2.42	-0.49	-0.02
Acetylglycine	0.06	-0.35	-0.5	-1.41	-0.77	-0.59	-0.13	2.31	-0.08	1.37	0.27	2.21	-0.41	-0.04	-0.15	-0.35	-1.02	-0.41
Asparagine	1.29	-0.37	1.15	0.48	0.27	0.5	-1.7	0.17	-0.95	-1.5	-0.95	-1.53	0.42	0.47	1.78	0.57	-0.27	0.17
Creatinol o-phosphate	2.02	0.73	0.11	-0.41	0.19	0.56	-0.66	-1.15	-1.99	-0.35	0.05	0.03	0.84	0.87	0.93	-1.31	0.73	-1.2
Lithocholylglycine	0.36	1.31	0.76	-0.05	0.2	0.58	1.16	-1.09	-1.44	-1.4	-1.12	-1.43	-0.88	0.37	0.23	0.09	1.74	0.58
D-glucosamine 6-phosphate	-0.21	0.1	-0.02	-0.29	-1.02	0.83	-1.44	-0.5	-1.05	-1.2	-0.57	-0.19	2.1	1.76	0.82	0.35	-0.59	1.11
Pg 32:1	-0.79	-0.35	-0.19	-0.45	-0.07	-0.64	0.08	-0.05	1.78	1.05	-0.34	3.06	-0.81	-0.32	-0.65	-0.25	-0.7	-0.36
Chaulmoogric acid	0.85	0.83	0.94	-0.18	0.49	-0.12	-1.17	-0.9	-1.15	-0.38	-1.15	-0.56	1.62	-1.98	0.19	1.05	0.56	1.06
1-palmitoyl-2-arachidonoyl-sn-glycero-3-phosphoserine	-1.02	-0.37	-0.94	-1.09	-0.17	-0.54	0.2	1.29	2.06	0.69	0.66	2.04	-0.78	-0.48	-1.22	-0.29	-0.04	0
1-palmitoyl-2-lauroyl-sn-glycero-3-phosphorylcholine	-0.11	1.55	-0.8	1.85	0.11	1.43	-2.19	-0.51	-0.13	-0.65	-0.91	-0.5	0.96	0.58	-0.3	-0.32	0.44	-0.5
Gabapentin	-1.26	-0.99	-0.63	-0.56	-0.25	-1.07	1.88	1.59	1.76	0.35	1.17	0.42	-0.52	-0.33	-0.82	0.3	-0.42	-0.62
Cetirizine	-1.09	-0.35	0.27	1.09	2.11	-0.5	0.34	0.7	-0.23	1.3	1.44	0.25	-1.3	-0.98	-0.44	-0.88	-0.6	-1.13
Cyanidin-3-o-sambubioside-5-o-glucoside	0.26	1.04	0.99	-0.89	0.86	0.57	-1.86	-1.15	-1.36	-0.75	-0.64	-0.63	0.89	0.26	0.97	1.35	-0.78	0.88
Neochlorogenic acid	1.22	0.07	-0.01	-0.11	0.56	-0.08	-0.89	0.16	2.33	1.53	-0.51	-0.01	0.31	-0.18	-1.43	-1.59	-1.27	-0.12
Arg-Gly-Arg	-0.42	0.27	-1.48	-2.53	-0.07	-0.96	0.19	0.71	0.91	1.55	-0.63	1.37	0.71	-0.05	0.17	0.49	-0.58	0.33
L-carnitine	1.32	0.74	1.84	0.45	0.53	0.72	-1.18	-0.82	-0.67	-1.42	-1.69	-0.9	0.58	1.07	0.49	-0.3	-0.26	-0.48
Thr-Ala	0.45	1.56	0.27	-0.56	0.63	2.41	-1.7	0.31	-0.71	-1.42	-0.4	0.42	0.1	0.42	0.4	-0.69	-0.81	-0.68
Dl-homocysteine	-0.18	0.26	-0.44	0.02	0.14	0.37	-2.71	0.03	-1.04	-0.64	-1.05	-0.14	1.11	0.26	1.15	0.55	0.46	1.86
2,8-quinolinediol	-0.2	-0.26	0.74	-0.32	0.23	-0.11	-1.36	-0.49	-1.62	-1.39	-1.12	-0.2	0.57	1.1	2.2	0.98	0.42	0.83
4-(2-hydroxyethyl)piperazine-1-ethanesulfonic acid	0.14	1.49	-0.03	-0.48	-0.11	-0.31	-2.11	-0.43	-0.46	-0.72	-0.9	-0.08	0.81	1.1	1.46	0.91	-1.44	1.17
Cellobiose	1.09	0.62	0.45	0.07	0.28	0.41	0.27	-0.74	2.51	0.21	0.3	-1.12	0.27	-1.1	-1.36	-1.39	-1.19	0.42
3-deacetylsalannin	-0.58	-0.59	-0.47	-0.71	-0.61	-0.56	0.19	1.81	1.5	0.82	1.05	2.2	-0.64	-0.62	-0.64	-0.7	-0.75	-0.68
Pg 40:8	0.64	0.59	0.45	1.18	0.68	1.35	-1.45	-1.17	-0.96	-1.58	-1.29	-1.13	0.75	1.02	0.66	0.25	0.47	-0.45
(S)-2-Hydroxyglutarate	0.24	0.84	0.7	-0.17	-0.33	1.1	-1.74	-0.58	-0.86	-1.53	-1.42	-0.53	1.16	1.43	1.08	0	-0.38	1
Pg 40:5	0.35	1.04	0.1	0.24	1.09	1.13	-1.43	-1.36	-0.85	-1.41	-1.38	-1.25	0.79	0.96	-0.1	0.57	1.03	0.46
alpha-Tocopherol (Vitamin E)	0.26	1.6	1.14	-0.54	0.74	1.36	-1.1	-1.23	-1.15	-0.97	-0.6	-0.83	0.69	0.74	-0.27	-1.01	-0.29	1.46
L-beta-homoserine	0.17	0.97	0.75	-0.35	-0.23	0.69	-1.53	-0.3	-0.32	-1.26	-1.19	-0.42	1.98	1.94	-0.9	0.55	-0.58	0.04
Gly-His	0.04	-0.41	0.39	-0.31	-0.6	-0.31	-1.25	-0.12	-1.1	-1.02	-0.84	-0.35	0.1	1.1	2.69	1.71	-0.07	0.35
L-Serine	0.76	1.17	2.76	-0.11	0.83	-0.28	-1.23	-0.3	-0.94	-0.96	0.17	-1.24	-0.33	0.1	0.37	-1.18	0.3	0.09
1-myristoyl-2-palmitoyl-sn-glycero-3-phosphocholine	-0.28	0.7	1.56	0	0.64	0.72	-1.17	-0.78	-0.92	-0.74	-0.65	-1.19	0.12	-0.06	-0.7	2.66	0.4	-0.31
4-imidazoleacrylic acid	-0.74	-0.19	-0.34	-1.3	-0.18	-0.86	0.5	0.6	-0.06	1.26	1.52	2.29	-0.31	-0.01	-0.92	0.57	-1.68	-0.16
Acetylcholine	-0.32	-0.75	0.47	-0.4	-0.69	0.08	-1.03	0.02	-1.07	-1.23	-0.75	0.12	0.36	0.9	2.5	1.66	-0.71	0.84
Tangeritin	0.36	-0.68	-0.61	-1.35	-0.31	-0.65	0.22	0.64	0.58	1.77	1.47	1.87	0.21	0.06	-1.12	-1.46	-0.83	-0.18
10-formyl-7,8-dihydrofolic acid	0.79	0.9	-0.41	-0.92	-0.39	2.28	-1.11	-0.62	-0.74	-1.16	-0.92	-0.18	-0.01	1.77	0.35	0.13	-0.75	0.98
N-acetyl-l-glutamate	-0.64	-0.21	-0.64	-1.05	-0.41	-0.92	-0.6	0.69	-0.25	-0.59	-1.21	0.86	-0.18	1.44	0.66	2.35	1.42	-0.72
Roxithromycin (roxl-150)	1.64	0.46	2.07	0.6	0.99	0.77	-1.09	-0.03	-1.1	-1.09	0.05	-1.44	0.38	-0.04	0.05	-1.11	-0.86	-0.25
Platencin	-0.61	-0.53	-0.59	-0.76	-0.63	-0.74	2.64	0.76	0.11	-0.27	-0.26	0.06	-0.44	-0.61	-0.84	0.21	2.33	0.16
(cis+trans)-nerodilol	-1.12	-0.45	-0.02	-0.81	0.84	-0.97	0.87	0.78	0.62	1.53	1.89	1.15	-1.11	-1.02	-0.52	0.1	-1.08	-0.7
Pe(16:1e/14,15-epete)	-0.83	-0.41	-0.12	-0.97	-0.1	-0.55	-0.83	0.55	1.11	1.56	1.51	2.25	-0.92	-0.62	-0.53	-0.52	-0.98	0.39
o-hex-dhex-dhex Furostane base -2h + o-hex	-1.06	0.63	0.99	0.87	1.1	0	-1.17	-0.96	-1.41	-1.15	-0.31	-1.33	1.45	1.49	0.83	-0.12	-0.06	0.21
Reserpic acid	-1.07	-0.32	-0.49	-0.17	0.9	-1.29	0.99	0.94	0.58	0.4	1.49	2.29	-0.82	-0.73	-0.47	-0.72	-0.54	-0.97
Desmethyleneparoxetine	-0.24	-0.37	-1.34	-0.41	-0.04	-0.87	-0.44	-0.14	3.17	-0.56	-1.18	0.18	-0.12	0.63	0.52	1.02	-0.31	0.5
Uridine 5-monophosphate	-0.79	-0.46	-0.34	-2.02	-0.87	-0.31	-0.49	2.26	0.64	0.81	1.41	0.74	0.17	-0.18	-1.17	0.48	-0.42	0.57
3-[4,5-dihydroxy-3-[(2r,3r,4r,5r,6s)-3,4,5-trihydroxy-6-methyloxan-2-yl]oxy-6-[[(2r,3r,4r,5r,6s)-3,4,5-trihydroxy-6-methyloxan-2-yl]oxymethyl]oxan-2-yl]oxy-5-hydroxy-2-(4-hydroxyphenyl)-7-methoxychromen-4-one	-0.47	0.35	-0.56	-0.53	-0.39	-0.38	1.25	-0.3	2.15	1.47	1.7	-0.29	0.27	-0.74	-1.21	-1.22	-0.81	-0.31
Axinastatin 1	-0.2	0.47	0.23	-0.93	0.64	0.33	-1.24	-1.16	-1.88	-0.6	-0.91	-0.09	0.91	2.33	0.25	0.26	0.73	0.86
Tyr-Gln	-0.1	-0.18	-1.71	-0.03	0.18	0.15	0.02	1.38	-1.33	0.15	-1.77	-1.39	0.22	0.39	0.46	0.61	1.7	1.25
Ribothymidine	-1.07	1.58	-0.04	-1.48	-0.42	-1.15	0.94	0.06	1.02	2.11	0.29	0.56	-0.94	0.06	0.15	-1.2	-0.68	0.21
Keracyanin	1.1	0.14	2.1	-0.19	1.54	1.45	-1.45	-0.95	-0.98	-0.83	-0.39	-0.42	-0.5	0.13	0.31	0.49	-0.55	-0.98
(2-aminoethoxy)[2-[docosa-4.7.10.13.16.19-hexaenoyloxy]-3-[hexadec-1-en-1-yloxy]propoxy]phosphinic acid	0.15	1.38	0.16	2.37	0.31	1.27	-2.21	-0.4	-0.15	-0.66	-0.94	-0.64	0.57	-0.02	-0.25	-0.59	0.1	-0.44
Phosphocholine	-1.71	0.17	-1.33	0.51	-0.5	-0.95	0.6	1.08	0.86	-1.16	-1.58	0.65	0.29	0.99	0.48	-0.48	1.6	0.48
Maltitol	-0.03	0.75	-0.75	-0.61	0.07	0.49	-0.77	2.17	2.16	0.53	0.54	0.04	0	-0.65	-1.17	-1.35	-0.44	-0.96
Hexanoyl-l-carnitine	0.29	0.56	1.14	0.55	-0.25	0.09	-0.97	-1.44	0.39	-1.48	-1.32	-0.8	1.26	0.26	0.41	-0.88	2.15	0.03
Sn-glycerol-3-phosphoethanolamine	-0.21	-0.98	0.78	0.57	0.77	-0.05	-0.73	-0.22	-1.08	-1.34	-1.45	-1.12	-0.5	0.19	1.5	1.17	1.27	1.43
N-nervonoyl-d-erythro-sphingosylphosphorylcholine	0.24	0.62	0.65	0.21	1.75	0.48	-1.4	-0.94	-0.48	-0.96	-1.45	-1.62	0.18	0.6	0.23	-0.35	1.84	0.38
Benzoic acid	0.69	0.15	1.43	-0.4	0.16	0.36	-1.55	0.02	-1.59	-1.01	-0.96	-0.66	0.96	0.61	1.61	-0.65	-0.63	1.46
6-ketoprostaglandin f1alpha	0.54	0.29	-0.09	0.84	-0.75	-0.44	-0.86	-0.88	-0.17	-0.86	-1.13	-1.16	1.61	-0.48	1.47	1.11	1.82	-0.84
1,1-(1,8-dioxo-1,8-octanediyl)bis[glycyl-Glycine	0.19	0.87	-0.9	-0.22	0.11	-0.53	-1.47	-0.83	-0.75	-0.79	-0.31	-0.61	1.64	1.19	1.72	0.6	-1.2	1.3
Pi 34:2	-1	-0.98	-0.32	-0.83	0.38	-0.13	-0.63	1.39	2.5	0.9	0.62	1.36	-1.01	0	-0.3	-0.56	-0.5	-0.89
N-isovaleroylglycine	-1.31	-0.25	-0.13	-1.13	-0.41	-0.82	-0.49	0.57	1.04	0.59	0.9	2.74	-0.65	0.18	0.44	0.21	-1.44	-0.05
Ikarugamycin	1.14	-0.57	2.25	0.54	0.62	0.43	-0.78	-0.21	-0.07	-1.5	-1.62	-0.95	-1.06	0.39	0.62	-0.57	0.41	0.93
Val-Ile	-0.54	0.18	1.09	0.51	0	-0.13	-1.97	0.17	-0.59	-0.98	-1.04	-0.96	-0.08	1.08	1.98	-0.03	-0.33	1.66
His-Gln	-0.79	-0.95	1.51	0.15	0.14	0.09	-1.25	0.29	-1.13	-1.13	-1.23	-0.48	-0.02	1.24	1.91	-0.2	1.31	0.54
His-Glu	0.14	0.1	1.69	0.59	0.01	-0.12	-1.63	0.37	-1.07	-1.31	-1.35	-1.31	-0.06	0.82	1.36	-0.18	1.24	0.69
His-Gly	-0.26	0.74	0.48	-0.36	-0.56	0.15	-1.26	-0.56	-1.61	-0.87	-1.11	-0.08	-0.28	1	2.52	1.19	0.44	0.42
Arginine	0.75	0.41	0.15	1.03	0.4	0.17	0.38	1.76	1.1	0.3	-0.2	0.74	-0.65	-0.55	-0.98	-1.99	-1.75	-1.07
Adenosine 5-diphosphoribose	-0.91	-0.44	-0.55	-0.73	-0.71	-0.63	0.27	1.72	1.28	0.73	0.01	2.52	0.15	-0.04	-1.05	-0.01	-1.15	-0.48
P-methoxycinnamic acid ethyl ester	-0.64	-0.62	-0.44	-1.02	0.05	-0.73	0.88	0.46	-0.47	3.12	0.11	1.38	-0.72	-0.3	-0.2	0.24	-0.89	-0.23
N-[(2s)-2-[[(1z)-1-methyl-3-oxo-3-[4-(trifluoromethyl)phenyl]-1-propen-1-yl]amino]-3-[4-[2-(5-methyl-2-phenyl-4-oxazolyl)ethoxy]phenyl]propyl]propanamide	1.27	-0.67	-0.45	0.74	-0.61	-0.73	-0.3	-0.65	-0.66	-0.78	-0.61	-0.82	-0.4	-0.56	0.3	0.58	2.55	1.81
Homoharringtonine	-0.18	0.08	3.47	0.36	0.11	-0.55	-0.85	0.16	-0.46	-0.44	-1.06	-0.89	-0.06	-0.72	0.5	-0.4	0.59	0.33
Trp-Glu-Arg	-0.07	0.73	0.64	-0.23	0.2	0.01	-1.46	-0.23	-1.42	-1.12	-0.83	-1.65	0.87	1.7	0.33	0.17	1.69	0.67
Leu-Arg	-0.27	-0.28	1.38	0.54	-0.29	-0.59	-1.04	0.35	-1.12	-1.26	-1.22	-1.25	-0.03	0.47	1.78	0.09	1.33	1.4
6-sialyllactose	-0.26	-0.49	-0.46	-0.52	-0.4	-0.36	3.6	1.17	0.26	0.43	-0.12	-0.13	-0.47	-0.36	-0.56	-0.65	-0.42	-0.27
Phe(benzoyl)-leu-arg	0	0.89	1.08	0.3	0.67	0.68	-1.31	-0.51	-1.63	-1.61	-1.01	-1.25	1.74	0.31	0.75	0.4	-0.11	0.6
1,2-diamino-2-methylpropane	-0.15	0.11	0.78	0	0.26	0.1	-1.76	-0.31	-1.6	-1.31	-0.85	-0.26	0.36	1.1	2.15	1.31	-0.35	0.44
O-phosphoethanolamine	1.08	-0.9	0.81	0.72	0.29	0.25	-0.78	-0.32	-1.46	-1.16	-1.75	-1.41	0.38	0.59	0.58	0.93	0.63	1.53
(n-(-2-acetamido))-2-aminoethanesulfonic acid	0.71	1.39	-0.65	-0.43	-0.4	-0.06	-1.4	-1.34	-1	-1.01	-0.76	0.12	1.68	1.02	1.12	0.91	-0.8	0.92
1,2-dihexadecanoyl-sn-glycero-3-phosphocholine	0.64	1.34	0.58	1.48	0.4	0.85	-1.66	-1.38	-0.69	-1.04	-1.63	-0.8	0.95	0.58	0.04	0.09	0.66	-0.4
Gamabufotalin	0.6	-0.55	1.08	-0.06	0.64	-0.14	-2.03	-0.56	-1.54	-0.73	-0.65	-0.31	-0.03	1.18	1.67	0.92	-0.66	1.18
(R)-(+)-Citronellic acid	-0.41	-0.01	-0.56	-0.93	-0.44	0.26	1.62	0.82	1.24	1.78	1.23	0.12	-0.5	0.08	-1.59	-1.55	-0.64	-0.51
Pe(16:0/8-hepe)	-1.09	-0.86	-0.16	-0.34	0.25	-0.65	-0.96	1.25	1.38	1.27	1.51	1.98	-0.48	-0.5	-0.77	-0.45	-0.61	-0.77
1-octadecyl lysophosphatidic acid	-0.29	0.13	2.03	0.39	-0.27	0.04	-0.22	0.34	-0.88	-0.72	-1.26	-0.94	2.72	-0.66	-0.32	0.5	0.05	-0.66
Curine	-0.87	-0.65	-0.58	-1.62	-0.51	-0.74	-0.17	0.5	0.59	1.36	0.58	1.75	-0.78	0.34	1.45	-0.16	-1.51	1.02
Dehydrocholic acid	0.71	0.8	0.02	0.69	0.29	0.58	-1.5	-0.82	-0.3	-0.88	-0.58	-0.54	0.48	-1.05	1.23	2.35	-0.01	-1.48
Cortisol 21-sulfate	-0.47	0.86	2.31	-0.84	-0.37	-0.37	-0.2	-0.19	0.52	-1.64	-1.78	-0.42	0.66	0.01	-0.63	0.88	0.45	1.24
Phe-asp	-0.33	-0.09	1.72	-0.24	-0.21	-0.68	-0.76	0.57	-1.07	-1.08	-1.27	-1.21	-0.2	0.81	0.94	-0.1	2.04	1.16
Val-Ser	-0.63	-0.81	1.59	-0.27	-0.39	-0.44	-0.72	1.09	-0.65	-0.93	-1.15	-0.99	-0.2	0.47	1.76	-0.51	1.06	1.71
Aspartame	-0.51	0.83	0.3	0.02	-0.58	-0.14	-1.76	-0.31	-0.43	-0.8	-1.33	-1.48	0.63	1.46	1.26	1.13	1.48	0.21
2-arachidonoyl-1-palmitoyl-sn-glycero-3-phosphoethanolamine	-0.7	-0.51	-0.5	-0.59	-0.04	0.14	-1.19	0.76	1.43	1.46	1.8	1.62	-0.74	-0.4	-0.64	-0.76	-1.37	0.24
His-His	0.36	-0.61	-0.17	0.4	-0.2	-0.41	-1.18	-0.66	-0.83	-2.25	-0.12	-0.43	1.26	1.35	1.24	0.55	1.75	-0.06
Morphine n-oxide	1.56	0.01	1.47	1.51	-0.52	0.82	-1.07	-0.89	-1.04	-0.89	-0.32	-1.16	1.04	0.26	1.16	-0.78	-0.35	-0.81
L-palmitoylcarnitine	1.02	0.27	0.09	2.15	-0.27	-0.44	-0.86	-0.29	0.56	-1.29	-1.41	-1.27	0.58	-0.06	0.29	1.54	0.59	-1.21
1-(1z-octadecenyl)-2-(5z,8z,11z,14z-eicosatetraenoyl)-sn-glycero-3-phosphocholine	0.65	0.78	0.22	2.01	0.51	0.91	-1.58	-0.91	-1.11	-0.69	-0.68	-1.58	1.11	0.91	-0.12	0.3	0.07	-0.79
2-edahma [dmed-fahfa]	0.31	0.5	0.6	1.67	1.6	0.65	-1.25	-1.05	-1.04	-1.4	-1.06	-1.29	0.15	0.94	1	0.1	-0.23	-0.19
Dl-octopamine	0.71	0.22	1.26	-0.29	0.27	0.33	-1.59	0.26	-1.74	-1.08	-1.09	-0.54	0.64	0.69	1.52	-0.55	-0.6	1.57
(2-aminoethoxy)[2-[docosa-4.7.10.13.16.19-hexaenoyloxy]-3-[octadeca-1.9-dien-1-yloxy]propoxy]phosphinic acid	-0.06	1.65	0.03	1.63	0.53	2.21	-1.74	-0.73	-0.61	-0.59	-0.78	-0.7	0.64	0.06	-0.58	-0.2	-0.37	-0.38
20-trifluoroleukotriene b4	0.22	-0.47	1.77	1.29	0.2	0.43	-0.24	0.54	-0.64	-1.97	-1.07	-1.57	0.1	0.17	1.09	-0.78	1.24	-0.33
alpha-cyclodextrin	0.39	0.55	0.97	0.54	0.58	0.27	0.21	-1.43	1.25	1.3	1.03	-1.31	0.44	-0.95	-1.67	-1.67	-0.24	-0.26
Trans-carboxyglimepiride	-1.16	-0.57	-0.29	-0.9	0.94	-1.22	1.29	0.74	0.73	1.03	1.78	1.33	-1.04	-0.99	-0.76	0.21	-0.65	-0.47
free acid Trh	-0.92	0	0.14	-0.21	0.01	-0.17	-0.74	-1.79	0.32	0.59	0.2	-2.1	0.59	0.48	1.66	1.95	-0.36	0.33
5-[(8as)-2,5,5,8a-tetramethyl-3-oxo-4a,6,7,8-tetrahydro-4h-naphthalen-1-yl]-3-methylpentanoic acid	0.64	1.28	0.48	-0.62	0.33	0.2	-1.34	-0.88	-0.91	-0.89	-0.75	-1.3	1.27	1.72	0.07	1.15	0.72	-1.16
Phe-ser	-0.87	-0.66	2.06	1.08	-0.56	-0.58	-0.45	-0.38	0.19	-0.86	-0.97	-1.05	-0.61	0	1.53	-0.51	1.06	1.57
Arg-Val	0.14	-0.71	1.38	0.72	-0.4	-0.01	-1.24	0.04	-0.83	-1.09	-1.19	-1.14	-0.42	0.85	1.75	-0.37	0.76	1.76
Cordycepin	0.96	1.59	0.74	-1.49	-0.33	1.61	-1.27	-1.02	-0.77	-1.37	-0.31	-0.44	1.17	1.12	-0.21	-0.01	0.17	-0.14
18beta-glycyrrhetinic acid	-0.21	0.66	0.77	1.4	2.06	1.55	-0.69	-1.04	-0.92	-0.87	-1.04	-0.86	0.13	0.28	-0.84	-0.86	0.83	-0.35
Heptadecasphing-4-enine	0.67	-0.03	2.03	-0.29	-0.01	-0.11	-1.57	-1.06	-1.73	-0.42	-0.72	-0.91	1.58	0.56	0.9	0.54	0.01	0.57
5(s),14(r)-lipoxin b4	0.21	1.18	-1.09	-0.68	-1.3	0.84	-1.53	-0.53	-0.05	-1.28	0.1	-0.46	1.07	0.17	0.32	-0.25	1.16	2.09
Mulberroside a	-0.44	-0.47	-0.56	-0.5	-0.74	-0.47	0.65	0.67	0.14	0.37	-0.33	3.5	0.5	-0.29	-0.82	-0.87	-0.07	-0.29
N-(4-aminobenzoyl)-l-glutamic acid	-0.79	-1.2	-1.02	-1.34	-0.31	-0.86	0.08	1.42	-0.2	2.06	0.43	1.42	-0.12	-0.02	-0.02	0.16	-0.99	1.31
(2r,3s,4s,5r,6r)-2-[[(2s,3r,4r)-3,4-dihydroxy-4-(hydroxymethyl)oxolan-2-yl]oxymethyl]-6-(2-phenylethoxy)oxane-3,4,5-triol	-0.38	-0.59	-0.2	-0.7	-0.74	-0.41	0.25	0.03	0.45	-0.08	0.13	-0.25	0.26	0.1	-0.9	-1.03	3.57	0.48
gamma-L-Glutamyl-L-valine	-0.44	-0.64	1.83	-0.52	0.08	-0.33	-1.37	-0.22	-1.24	-1.24	-0.64	-0.66	-0.07	0.77	1.77	0.6	1.23	1.1
His-Leu	-0.31	-0.57	1.84	0.56	-0.17	-0.59	-0.91	0.83	-0.64	-1.01	-1.24	-1.16	-0.59	0.46	1.65	-0.58	1.2	1.25
Ala-His	-0.52	-0.33	-0.07	-1.25	-0.44	-0.81	0.18	1.31	1.41	1.02	0.24	2.58	-0.87	-0.36	-0.01	-1.21	-0.38	-0.49
Sm d40:2	-0.84	-0.46	-0.79	-0.63	-0.22	-0.21	-0.06	0.78	0.94	2.36	1.48	1.7	-0.76	-0.43	-0.77	-0.67	-0.69	-0.74
Acetyl-dl-leucine	-0.7	-0.65	0.2	-0.64	1.23	0.51	-1.35	-0.5	-0.64	-1.22	-1.23	0.24	0.16	1.42	2.29	0.97	-0.28	0.17
Ergothioneine	1.16	1.16	0.69	-0.39	-0.34	1.25	-1.64	-0.87	-0.37	-0.46	-0.94	-0.8	1.41	1.53	-0.64	-1.25	-0.12	0.62
Pyroglu-pro	-0.03	-0.66	0.35	0.2	-0.81	-0.97	0.47	1.94	2.65	0.34	0.29	0.37	-0.46	-0.76	-0.78	-0.7	-1.24	-0.21
Gln-Arg-Arg	0.62	0.59	2.53	1.44	0.72	-0.46	-1.11	-0.36	-0.56	-0.78	-0.79	-0.92	-0.47	0.36	-0.46	-1.46	0.58	0.54
Sorbitol 6-phosphate	0.01	1.75	1.25	-0.33	0.36	-0.48	-1.31	-0.99	-1.01	-1.26	-1.23	-1.21	0.74	0.93	1.08	0.57	0.36	0.78
Pi 35:2	0.2	0.81	1.44	-0.24	0.42	1.34	-1.19	-1.32	-0.92	-1.28	-1.26	-0.66	0.09	0.44	-0.47	1.98	0.31	0.31
Ala-Val	-0.24	0.25	2.43	0.82	0.82	-0.14	-1.3	0.45	-1.37	-0.86	-0.85	-1.38	-0.61	1.01	-0.01	-0.25	0.98	0.27
L-homoarginine	0.33	-0.34	1.41	-0.34	0.71	-0.26	-1.89	-0.15	-1.24	-1.35	-0.99	0.09	0.14	0.56	2.27	0.77	0.25	0.03
Metrafenone	-0.08	0.77	-0.91	-0.45	-0.18	-0.8	-0.36	-1.18	-0.6	-0.72	-0.39	-0.03	0.85	2.56	0.26	2.01	-0.86	0.11
(4r)-4-((3r,5r,6s,7r,9s,10r,12s,13r,17r)-3,6,7,12-tetrahydroxy-10,13-dimethylhexadecahydro-1h-cyclopenta[a]phenanthren-17-yl)pentanoic acid	1.02	-0.64	-0.55	0.96	0.91	0.9	0.47	-0.53	-1.2	-0.09	-0.87	-1.26	0.73	-0.54	-1.3	0.17	2.36	-0.52
Sm d34:1	0.31	1.23	0.13	1.81	0.59	1.45	-2.21	-0.74	-0.31	-0.75	-1.09	-0.69	0.4	0.7	-0.3	-0.38	0.64	-0.78
Gdp-l-fucose	-0.75	-0.03	-0.61	-0.94	-1.1	-0.62	-0.5	0.03	-0.78	-0.45	-0.14	0.95	0.36	0.44	1.43	2.48	1.36	-1.13
Notopterol	-0.99	-0.9	-0.34	-0.62	-1.08	-1.08	0.27	1.53	0.98	0.67	2.11	1.42	-0.25	0.04	0.17	0.07	-1.05	-0.94
1-lignoceroyl-2-hydroxy-sn-glycero-3-phosphocholine	-1.17	-0.37	-0.26	3.2	-0.11	-0.86	0.4	0.89	0.7	-0.37	0.32	-0.02	-0.23	-0.83	-0.68	-0.72	0.77	-0.67
Inosine	-0.67	-0.15	-0.46	-0.3	-0.32	-0.7	0.8	2.18	1.84	0.87	1.19	0.55	-0.77	-0.86	-0.36	-1.08	-1.16	-0.59
Pi 37:4	0.09	0.8	0.78	0.32	0.45	0.64	-1.32	-0.95	-1.12	-1.16	-1.22	-1	1.65	1.75	-0.61	0.41	0.89	-0.41
Pi 37:5	-0.14	0.83	0.05	1.38	0.18	0.93	-1.91	-0.26	-1.26	-1.65	0	-1.59	0.42	1.24	-0.07	0.42	0.61	0.81
Asn-Gly	1.05	1.15	0.53	-0.63	-1.03	0.58	-1.2	-1.21	-0.23	-0.62	-0.66	-1.36	0.85	1.01	1.17	-0.44	-0.71	1.75
Ser-Asp	-0.35	-0.35	1.15	-0.27	0.25	-0.48	-1.03	0.88	-0.99	-1.17	-1.16	-0.8	-0.3	0.86	2.09	-0.41	0.21	1.87
(r)-4-oxide inner salt 7-(acetyloxy)-24-carboxy-4-hydroxy-n,n,n-trimethyl-3,5,9-trioxa-4-phosphatetracosan-1-aminium	-0.65	-0.77	-0.45	-0.93	-0.58	0.15	2.66	2.38	0.13	0.13	0.41	0.42	-0.41	-0.4	-0.68	-0.42	-0.6	-0.37
7alpha-hydroxy-4-cholesten-3-one	0.09	0.53	-0.34	0.09	0.49	0.53	-1.39	-1.39	-1.1	-1.18	-1.37	-0.63	1.36	1.94	0.44	0.54	1.07	0.32
N6,N6,N6-Trimethyl-L-lysine	0.37	0.02	-0.16	-0.49	0.14	-0.1	-1.36	-0.85	-1.32	-0.71	-0.64	-0.17	0.22	1.2	2.34	1.69	-0.96	0.79
5-L-Glutamyl-L-alanine	-0.27	0.58	0.83	-0.16	0.12	-0.19	-1.72	-0.52	0	-1.57	-1.31	-1.03	0.42	1.18	2	0.02	0.34	1.29
Asiatic acid	0.33	-0.02	0.35	1.37	1.42	0.86	-1.12	-1.1	-0.26	-1.31	-1.47	-1.01	0.29	-0.26	-0.38	-0.55	1.44	1.43
Val-Val	-0.43	0.06	0.91	-0.07	-0.35	-0.28	-1.14	0.01	-0.97	-1.28	-1.27	-1	0	0.94	2.28	0.25	0.7	1.63
Phenylethyl 2-glucoside	0.82	0.23	-0.04	-0.79	-0.3	-0.28	0.65	2.49	2.19	-0.57	-0.51	-0.06	0.1	-0.51	-0.79	-0.43	-1.18	-1.02
Val-Leu-Arg	0.51	-0.7	1.77	0.71	-0.22	-0.28	-0.47	-0.07	-0.73	-0.67	-0.97	-1.09	-0.82	-0.43	1.8	-0.85	2.03	0.47
3-methoxylimaprost	-0.21	-0.44	0.9	0.82	-0.14	1.47	-0.96	-0.91	-1.01	-0.98	-1	-0.92	0.25	-0.03	-0.15	1.78	2.01	-0.49
7-o-methylquercetin-3-o-galactoside-6-rhamnoside	-0.8	-0.52	-0.09	-0.56	-0.55	-0.41	1.33	-0.39	1.63	1.73	2.13	-0.26	0.05	-0.46	-1.46	-0.4	-0.79	-0.18
2-docosahexaenoyl-1-stearoyl-sn-glycero-3-phosphoethanolamine	1.65	0.65	0.67	1.14	0.94	0.99	-1.18	-0.69	-0.5	-0.33	-1.18	-0.7	0.72	0.8	-0.97	-0.86	-1.72	0.58
Udp-n-acetylglucosamine	1.25	0.15	1.85	-0.67	2.5	0.24	-0.6	-0.22	-0.5	-1.18	-0.74	-1.14	-0.55	0.59	0.3	-0.59	-0.42	-0.25
D-Mannitol 1-phosphate	0.9	-0.78	-0.05	1.63	-0.18	1.02	-0.72	-0.99	-0.73	-0.86	-0.21	-0.79	-1.08	0.57	2.28	-1.03	0.76	0.25
Met-Trp-Arg	-0.23	1.35	1.51	0.01	-0.21	0.47	-1.11	-0.39	-0.65	-0.92	-0.54	-1.22	2.75	0.25	-0.39	-0.33	0.14	-0.5
2-[[6-[[17-[5,6-dimethyl-3-[3,4,5-trihydroxy-6-(hydroxymethyl)oxan-2-yl]oxyhept-5-en-2-yl]-1-hydroxy-10,13-dimethyl-2,3,4,7,8,9,11,12,14,15,16,17-dodecahydro-1h-cyclopenta[a]phenanthren-3-yl]oxy]-3,4,5-trihydroxyoxan-2-yl]methoxy]-6-(hydroxymethyl)oxane-3,4,5-triol	-0.54	0.06	0.14	1.01	2.19	0.03	-2.47	-0.75	0.27	-0.38	-0.54	-0.66	-0.66	0.2	1.42	0.53	-0.41	0.57
Polygalic acid	-0.8	-0.69	-0.94	-0.38	-0.79	-0.93	2.89	1.78	0.67	0.42	0.27	0.31	-0.2	-0.82	-0.55	-0.04	0.09	-0.29
n-[2-(dimethylamino)ethyl]-n-methyl-4-[[[[4-[4-(4-morpholinyl)-7-(2,2,2-trifluoroethyl)-7h-pyrrolo[2,3-d]pyrimidin-2-yl]phenyl]amino]carbonyl]amino]-Benzamide	-0.88	2.19	-0.23	1.29	1.86	1.64	-0.67	-0.21	0.03	-0.47	-0.58	-0.29	-0.59	-0.39	-0.48	-0.67	-0.9	-0.64
Adenosine 5-triphosphate (atp)	-0.39	-1.4	-0.37	-0.55	0.42	-0.61	-0.38	0.77	0.38	-0.07	0.43	1.33	-0.71	-0.28	1.93	1.88	-1.62	-0.77
1,6-anhydro-beta-d-glucose	0.58	0.4	0.4	0.34	0.34	0.09	0.72	-0.11	1.14	1.12	1.53	-0.41	0.21	-1	-2.05	-2.1	-0.9	-0.3
Azelaic acid	-0.88	-0.54	2.14	0.14	-0.06	-1.2	-0.5	0.31	-0.97	-0.93	-0.52	-0.67	-0.81	0.27	2.17	0.38	1.01	0.65
1-Stearoyl-sn-glycerol 3-phosphocholine	-0.5	-0.13	-0.23	-1.55	-0.86	-0.87	-0.53	-0.07	-0.86	0.51	-0.55	0.26	2.12	1.62	-0.15	1.99	-0.2	0
Metanicotine	0.68	0.98	0.34	-0.45	-0.18	1.04	-1.55	-0.18	0.05	-1.02	-1	-0.38	1.94	1.72	-1.4	-0.43	-0.64	0.48
7-(triethylsilyl)-10-deacetylbaccatin iii	-0.3	0.08	0.97	0.29	0.32	0.23	-2.16	-0.35	-0.69	-1.46	-0.63	-1.25	0.87	0.99	1.35	1.57	-0.33	0.51
Xylitol	-0.13	-0.25	-0.72	-1.31	-0.99	-0.8	0.68	0.81	1.21	0.87	1.24	2.27	0.4	-1.11	-0.54	-0.6	-1	-0.02
Carboxyphosphamide	0.15	-0.4	0.96	-0.64	0.4	-0.33	-0.79	-0.27	-0.19	-0.85	-0.85	-0.9	-0.99	0.37	1.59	2.9	-0.33	0.18
S(-)-cathinone	-0.25	0.16	1.68	-0.34	2.65	-0.6	-0.98	-0.85	-1.32	-0.67	-0.61	-0.2	-0.5	0.41	0.21	1.25	0.36	-0.38
Ferricrocin [m-h2+fe]	0.88	1.13	1.81	1.42	0.63	0.75	-1.32	-0.62	-0.84	-0.9	-1.15	-1.04	1.08	-0.86	-0.81	0.16	-0.14	-0.2
Erythritol	0.04	0.11	0.49	-0.55	-0.08	0.19	0.3	1.05	0.77	1.18	1.35	0.91	-0.07	-0.79	-1.75	-2.49	-0.8	0.15
(2s,3s,4s,5r,6r)-6-[[(2s,3r,4r,6ar,6bs,8as,14br)-2-hydroxy-4-(hydroxymethyl)-4,6a,6b,11,11,14b-hexamethyl-8a-[(2s,3r,4s,5s,6r)-3,4,5-trihydroxy-6-(hydroxymethyl)oxan-2-yl]oxycarbonyl-1,2,3,4a,5,6,7,8,9,10,12,12a,14,14a-tetradecahydropicen-3-yl]oxy]-3,4,5-trihydroxyoxane-2-carboxylic acid	-0.68	-0.79	-0.75	-0.41	-0.83	-0.7	-0.36	0.12	0.07	-0.02	0.11	0.32	-0.96	0.18	2.97	1.54	0.96	-0.78
N-Formylmethionine	-0.62	-0.6	-0.66	-0.75	-0.45	-0.53	-0.68	-0.5	-0.4	-0.65	-0.33	-0.04	2.21	1.97	-0.45	2.04	0.49	-0.07
Testosterone propionate	0.35	-0.57	0.88	-0.22	0.03	0.1	-1.29	-0.56	-1.36	-0.71	-0.72	-0.81	-0.09	0.39	2.58	1.58	-0.43	0.84
N-acetyl-d-mannosamine	-0.34	-0.08	0.62	-0.61	0.24	0.15	-1.7	-0.41	-1.71	-1.14	-0.97	-0.16	0.68	1.03	1.98	0.91	0.31	1.19
Valine	-0.2	-0.18	0.56	0.02	-0.14	0.22	-1.62	-0.36	-1.36	-1.46	-0.76	-0.04	0.18	0.72	2.12	1.99	-0.14	0.44
(+)-aphidicolin	-1.3	0.44	-0.18	-0.35	0.01	-0.43	-0.61	0.91	-0.6	1.81	1.27	2.41	-0.84	-0.8	0.12	-0.58	-0.71	-0.56
8,9-dihydroxy-5z,11z,14z-eicosatrienoic acid	-0.4	-0.26	0.28	-0.06	0.43	0.48	-1.66	-0.8	-0.7	-0.93	-0.93	-0.21	-0.92	1.18	1.41	2.09	1.38	-0.36
Cyhalothrin	0.85	-0.36	-0.99	1.02	0.64	-0.77	0.62	-0.63	1.91	1.02	1.86	-0.71	-0.6	-0.79	-0.95	-0.99	-0.84	-0.29
Phe-thr	-0.18	-0.63	1.92	-0.25	-0.03	-0.71	-0.93	0.1	-1.1	-0.84	-1.08	-0.99	-0.17	0.41	1.84	0.26	0.52	1.86
Glu-Glu-Lys	0.59	1.39	0.07	-0.13	0.17	0.94	-1.28	-0.55	-1.17	-0.82	-1.06	-1.15	1.01	0.83	0.42	0.05	-1.28	1.96
3-dehydrocarnitine	0.94	0.68	1.29	-0.39	1.15	0.72	-1.18	-1.2	-1.32	-1.26	-1.36	-0.66	0.31	1.69	-0.07	0.62	-0.28	0.32
2-sdahma [dmed-fahfa]	-0.1	-0.48	0.56	-0.27	-0.36	-0.27	0.72	1.03	1.36	1.04	0.69	1.78	-0.91	-1.23	-1.85	-0.39	-1.46	0.12
Oxyresveratrol	-0.21	-0.07	-0.57	-0.09	0.85	0.78	-0.64	2.28	0.78	0.76	0.17	1.48	-0.69	-0.9	-1.59	-0.25	-1.39	-0.7
Farrerol	-0.23	0.38	0.61	0.22	-0.2	0.44	-0.61	-1.2	-1.15	-1.8	-0.73	-1.39	1.56	1.61	1.13	0.86	-0.03	0.53
Gly-Ser	0.47	-0.58	1.34	-0.66	0.22	-0.39	-1.12	0.28	-1.34	-1.06	-1.27	-0.95	0.14	0.96	2.1	1.02	-0.08	0.92
1,2-ditetradecanoyl-sn-glycero-3-phosphocholine	-0.83	0.62	1.07	1.34	0.83	-0.4	-0.08	-0.69	2.32	0.31	-0.92	0.56	-0.63	-0.9	-1.09	-0.79	0.59	-1.29
Niclosamide	0.99	-0.92	1.01	0.04	0.62	-0.26	-0.8	0.15	-0.94	-0.72	-1.51	-1.39	-0.55	-0.08	0.48	2.21	1.38	0.31
N-oleoyl-d-erythro-sphingosylphosphorylcholine	0.64	1.26	-1.37	0.82	0.94	0.37	-1.44	-0.91	0.08	-0.82	0.4	-1.39	0.82	1.84	-0.59	-0.34	0.61	-0.92
Amygdalin	0.96	0.31	1.2	0.44	1.38	0.59	0.34	-1.18	0.6	0.35	0.83	-1.4	0.67	-0.81	-1.36	-1.99	-0.7	-0.23
D-ribose 1-phosphate	0.08	0.23	-0.51	-0.14	-0.12	-0.37	-0.79	-0.36	-1.08	-1.15	-1.48	-0.26	0.69	0.42	0.76	1.97	-0.29	2.41
D-glucarate	1.1	0.65	-0.17	0.63	-0.09	2.45	-1.43	-0.45	-0.64	-0.02	0.27	-1.14	0.7	0.42	-0.49	-1.46	-1.13	0.79
Tylosin	0	0.55	-0.25	0.89	0.25	-0.83	-1.16	-0.64	-0.88	0.08	-0.7	-0.87	1.22	-0.56	2.67	1.1	-1.06	0.19
Calciferol	-0.33	-0.72	-0.12	-1.54	-0.94	-0.15	-0.64	1.96	0.07	2.17	0.26	0.26	0.66	-0.37	-0.02	0.89	-1.6	0.17
N-3-hydroxydecanoyl-l-homoserine lactone	-0.65	0.03	-0.11	-0.08	-0.46	0.77	0.35	2.61	2.4	-0.56	-0.31	-0.07	-0.6	-0.68	-0.79	-0.62	-0.79	-0.43
Isopimaric acid	-1.24	-0.1	-0.24	-0.54	0.35	-1.09	-0.16	0.72	0.89	1.63	1.69	1.86	-1.1	-1.05	-0.56	0.22	-0.64	-0.65
Molinate	-1.64	-0.82	-1.02	-0.14	-0.66	-0.24	0.68	1.64	2.33	0.11	0.7	0.89	-0.24	-0.95	0.24	0.24	-1.06	-0.06
Blood group h disaccharide	0.18	-0.54	0.48	0	0.81	-0.2	-1.32	-0.57	-2.06	-1.5	-0.73	-0.07	1.38	1.22	0.78	1.55	0.12	0.47
O-(carbomethoxy)salicylic acid	1.51	2.24	0.95	0.55	-0.33	0.99	-0.95	0.35	0.83	-0.96	-0.97	-0.68	-0.49	0.07	-0.97	-1.2	-0.84	-0.11
Tyr-Asp	-0.35	-0.52	-0.33	-0.62	-0.38	-0.29	0.02	2.18	1.71	0.02	2.14	0.53	-0.41	-0.27	-1.04	-0.52	-0.95	-0.91
Tyr-Val	0.28	-0.23	1.51	0.49	0.25	-0.29	-0.87	-0.41	-1.39	-1.35	-1.4	-1.32	0.19	1.09	1.87	0.25	0.42	0.92
Cyclic adenosine diphosphate ribose	-1.17	-0.66	-0.42	-1.13	-0.66	-0.98	-0.27	2.42	0.87	-0.15	0.35	1.48	0.08	-0.08	1.13	0.75	-1.16	-0.4
Hirsutine	-0.3	-0.31	-0.61	-0.27	0.28	-0.17	-1.76	-0.47	-1.66	-0.55	0.51	-0.83	1.16	0.98	1.63	1.75	-0.31	0.93
Lyso-sphingomyelin	0.41	0.55	0.16	0.28	0.58	0.55	-0.62	-1.66	-1.44	-1.12	-1.23	-1.33	1.02	0.54	1.86	0.89	0.67	-0.11
Capecitabine	0.59	1.42	0.24	-0.63	0.45	0.28	-1.21	-1.24	-1.38	-0.85	-0.37	-0.86	0.88	2.44	-0.09	-0.03	0.73	-0.36
Daidzin	1.09	0.33	0.97	2.12	-0.04	1.5	-1.26	-0.51	-0.76	-1.1	0.29	-1.09	0.7	-0.03	-0.33	-1.34	-0.8	0.25
Izenamide c	0.65	-0.11	1.11	1.59	2.61	0.17	-0.77	-0.22	-1.24	-0.84	-0.65	-1.37	-0.45	0.17	0.25	-0.6	0.02	-0.32
1-Deoxy-D-xylulose 5-phosphate	1.37	0.75	0.13	0.26	0.51	0.58	-0.93	-1.23	-0.36	-1.25	-1.65	-1.49	0.92	1.4	-0.17	1.4	-0.16	-0.07
Pro-asn	0.33	0.21	1.26	0.24	0.88	0.19	-0.98	-0.61	-1.29	-1.41	-1.29	-1.38	-0.04	0.62	2.14	-0.2	0.68	0.65
3-deoxy-d-glycero-d-galacto-2-nonulosonic acid	-0.6	-0.41	-0.52	-0.43	-0.33	-0.56	0.64	2.88	1.82	0.53	0.78	0.17	-0.69	-0.73	-0.52	-0.75	-0.76	-0.51
Guanidinoethyl sulfonate	0.97	0.73	0.03	-0.08	-0.14	-0.04	-1.41	-0.68	-1.32	-1.57	-1.13	-0.93	1.25	1.35	0.97	1.5	0.34	0.18
Adenosine 3,5-cyclic monophosphate	-0.78	-0.42	0.19	-0.95	-0.55	-0.8	-0.13	0.35	0.65	1.23	2.8	1.56	-0.58	-0.73	-0.29	-0.24	-0.89	-0.43
Maltopentaose	1.91	1.1	0.6	0.14	0.36	0.68	0.57	-0.99	0.68	0.77	0.85	-0.96	-0.35	-0.98	-1.65	-1.68	-0.51	-0.53
3-hydroxybutyrylcarnitine	1.03	0.55	1.31	1.91	0.28	-0.16	-0.71	-0.42	-0.29	-1.28	-1.12	-1.2	0.96	-0.18	0.87	-1.24	0.79	-1.1
Blood group h trisaccharide	-0.27	-0.73	2.31	-1.03	0.81	0.28	-1.07	0.19	-1.19	-0.96	-1.17	-0.6	0.82	0.53	1.64	0.05	-0.18	0.57
Bendiocarb	-1.3	-0.06	0.04	-1.09	1.52	-1.52	1.33	0.34	-0.16	0.12	0.89	2.11	-0.57	-0.69	-0.56	0.74	-0.59	-0.54
gamma-l-glu-epsilon-l-lys	0.33	0.49	0.14	1.8	-0.22	0.81	-1.32	-1.21	-1.32	-1.29	-1.17	-1.14	0.8	0.59	1.19	0.78	0.6	0.14
4-acetoxyphenol	-0.84	-0.54	-0.36	-1.08	-0.85	-0.92	0.75	1.7	0.61	1.76	1.63	1.19	-0.45	-0.54	-0.53	-0.34	-1.12	-0.07
Allantoic acid	-0.64	-0.77	-0.83	-0.53	-0.02	-0.42	0.23	1.38	0.43	1.49	0.16	0.78	0.11	1.11	-1.65	-1.67	-0.76	1.59
Quercetin 3-o-malonylglucoside	-0.4	-0.38	-0.72	-0.92	-0.49	-0.7	0.51	1.86	0.91	1.98	1.49	0.63	-0.75	-1.09	0.03	-0.11	-0.97	-0.91
Isoleucine	-0.53	-0.59	0.45	0.29	0.68	0.71	-2.41	-0.98	-0.63	-0.71	-0.88	-0.32	-0.26	0.55	1.57	1.53	0.45	1.11
Pro-Val-Arg	1.1	1.47	0.8	-0.31	-0.47	1.15	-1.48	-0.88	-0.57	-0.49	-1.04	-0.84	1.46	1.33	-0.73	-1.14	0.07	0.58
3-[6-[[(2r,3r,4r,5s,6s)-3,5-dihydroxy-6-methyl-4-[(2s,3r,4r,5r,6s)-3,4,5-trihydroxy-6-methyloxan-2-yl]oxyoxan-2-yl]oxymethyl]-3,4,5-trihydroxyoxan-2-yl]oxy-5-hydroxy-2-(4-hydroxyphenyl)-7-methoxychromen-4-one	-1.02	-0.33	-0.9	-0.76	-0.68	-0.54	0.38	0.68	2.24	1.66	1.04	1.1	0.17	-0.35	-1.23	-1.15	-0.09	-0.21
Carbetamide	-0.27	1.13	-0.16	3.18	-0.78	0.4	-0.72	-0.9	-0.76	-0.79	-0.57	-0.85	0.08	-0.01	0.78	-0.12	0.66	-0.3
Vincristine sulfate	0.2	0.15	1.03	2	-0.11	-0.95	-0.95	-1.31	-1.63	-0.87	0.13	-0.08	0.72	0.78	1.44	-1.16	0	0.61
Maltotetraose	1.37	1.13	0.92	0.72	0.83	1.01	0.55	-0.98	0.55	0.42	0.72	-0.95	-0.41	-1.24	-1.44	-1.54	-1	-0.68
Lactose	0.47	0.54	-0.03	0.33	0.78	-0.01	1.8	-0.58	0.94	-0.34	1.96	-0.29	0.32	-0.94	-1.37	-1.46	-1.17	-0.96
Vitamin c	0	-0.52	-0.84	-1.1	-0.76	-0.38	0.09	1.55	0.74	1.65	1.93	1.16	-0.5	-0.66	-0.81	-0.66	-1.22	0.33
1-palmitoyl-2-linoleoyl-sn-glycero-3-phospho-(1-rac-glycerol)	-1.07	-0.22	0.23	-1.89	-1.01	0.45	0.69	0.62	1.79	0.33	0.95	1.5	-1.01	0.43	-0.51	-0.68	-1.17	0.56
Val-Gln	-0.38	-0.92	2.24	-0.25	0.36	-0.81	-0.76	0.77	-1.11	-0.99	-0.88	-1.1	-0.2	0.47	1.23	-0.05	1.47	0.89
N-acetyl-l-aspartic acid	-0.2	-0.29	0.43	2.98	-0.43	-0.34	-1.39	-0.23	-0.92	-0.95	-0.81	-0.27	0.32	0.83	1.39	0.35	0.03	-0.51
3-[(2s,3r,4s,5s,6r)-4,5-dihydroxy-3-[(2s,3r,4r,5r,6s)-3,4,5-trihydroxy-6-methyloxan-2-yl]oxy-6-[[(2s,3r,4r,5r,6s)-3,4,5-trihydroxy-6-methyloxan-2-yl]oxymethyl]oxan-2-yl]oxy-5-hydroxy-2-(4-hydroxyphenyl)-6-methoxy-7-[(2s,3r,4r,5r,6s)-3,4,5-trihydroxy-6-methyloxan-2-yl]oxychromen-4-one	-0.5	-0.53	-0.38	-0.42	-0.52	-0.53	1.07	-0.05	2.34	0.63	2.41	-0.24	0.06	-0.71	-0.9	-0.9	-0.75	-0.08
Obacunone	0.54	0.14	1.73	-0.1	1.07	0.11	-1.23	-0.49	-1.04	-1.66	-1.62	-0.6	-0.47	0.92	1.34	0.28	0.08	0.99
Dihydroxyacetone phosphate	0.14	-1.26	-0.1	-0.15	-0.51	-0.68	-0.04	0.62	1.24	1.22	1.63	-0.57	-1.56	-0.58	0.7	1.8	-0.93	-0.96
Scutellarin	-0.26	-0.04	-0.44	-0.6	-0.26	-0.39	0.87	1.67	1.2	1.53	1.14	1.01	-0.41	-0.71	-1.54	-1.66	-0.78	-0.35
L-iditol	-1.29	-2.14	-0.28	-1.14	0	0.98	-0.49	0.86	-0.93	-0.82	-0.09	0.33	0.73	1	1.6	0.14	0.29	1.26
Adenylosuccinic acid	1.86	-0.78	1.59	-0.39	2.01	0.07	-1.05	-0.74	-1.18	-0.78	-0.85	-1.04	0.12	0.28	0.15	0.62	0.38	-0.28
Indolelactic acid	-1.1	-0.85	0.01	-0.13	1.3	-1.01	2.23	0.94	-0.12	0.67	1.23	0.7	-1.03	-0.93	-0.57	0.42	-0.96	-0.82
[(2r,3s,4s,5r,6s)-6-[3,5-dihydroxy-4-[3-(4-hydroxyphenyl)propanoyl]phenoxy]-3,4,5-trihydroxyoxan-2-yl]methyl 3,4,5-trihydroxybenzoate	-0.93	1.74	1.09	-0.09	0.33	0.11	-1.78	-0.37	-1.77	-1.53	-0.27	0.3	1.26	0.67	0.29	-0.22	0.5	0.67
DL-Vanillylmandelic acid	-0.91	-0.4	-0.22	-0.89	-0.06	-1.19	2.13	1.76	1.17	0.41	0.47	0.47	-1.1	-0.41	-0.23	-0.11	-1.51	0.62
NAD+	-0.93	-0.78	-0.39	-1.45	-0.91	-0.88	0.14	2.19	1.21	0.17	0.64	1.79	0.04	0.05	0.41	0.16	-1.23	-0.22
Hydroquinidine	-0.88	-0.73	0.68	-0.48	1.5	-0.89	1.62	0.98	-0.28	0.3	1.74	1.02	-0.92	-1.06	-0.63	-0.17	-1.04	-0.79
Man3 a	0.8	1.96	0.33	-0.49	0.46	0.84	-1.52	-1.38	-1.46	-0.99	-0.35	-0.82	1.09	-0.05	0.53	0.94	0.67	-0.57
Pyridoxal (Vitamin B6)	-0.26	0.32	0.21	-0.75	-1.6	-0.87	-0.54	-0.1	-0.5	0.12	-1.24	-0.59	0.31	1.43	-0.31	1.22	0.62	2.52
4-phosphonobutyric acid	-0.6	-0.46	-0.48	-0.67	0.09	-0.71	1.4	1.78	1.98	-0.48	0.52	1.67	-0.74	-0.71	-0.83	-0.88	-0.42	-0.46
D-mannitol	-1.36	-0.26	0.05	-1.4	-0.37	-1.28	-0.92	1.07	0.33	-0.47	0.18	1.66	-0.54	1.5	1.49	0.13	-0.75	0.94
Alanine-2,3,3,3-d4	-0.73	-0.39	-0.66	-0.81	-0.66	-0.81	-0.85	-0.4	-0.29	-0.23	-0.13	1.38	0.66	0.59	1.71	2.59	-0.86	-0.11
Beta-octylglucoside	2.27	0.91	0.63	0.67	0.1	0.18	-1.22	-0.64	-1.01	-1.13	-0.83	-1.31	0.65	0.07	0.19	0.04	1.45	-1
Fosfomycin	-0.48	-0.63	-0.01	-0.34	-0.16	-0.57	-0.92	0.39	-1.09	-0.71	-1	-0.54	-0.48	0.47	2.43	2.09	0.79	0.76
4-hydroxyquinoline	-0.8	-0.72	-0.23	-0.65	0.58	-0.84	2.94	0.36	-0.29	0.92	1.46	0.43	-0.7	-0.62	-0.68	0.21	-0.64	-0.71
Melezitose	1.07	0.93	0.86	0.68	0.78	0.8	0.69	-1.09	0.73	0.57	0.79	-1.14	0.14	-1.03	-1.73	-1.75	-0.89	-0.42
Kynurenic acid	-0.6	0.04	-0.2	-1.27	-0.51	-1.23	-0.4	1.66	0.17	-0.33	0.96	2.8	-0.36	0.18	0.23	0.33	-0.85	-0.62
O-t-butyl-l-threonine methyl ester	-0.14	-0.57	0.05	-1.27	-0.36	-0.52	0.65	0.57	1.53	-0.12	-0.47	3.13	-0.43	-0.48	-0.5	-0.79	-0.44	0.14
Ile-Pro-Ile	0.86	-1.25	0.11	1.14	0.71	0.18	-0.92	-0.39	-1.06	-1.19	-1.54	-0.68	-0.35	0.69	1.1	-0.05	0.55	2.08
5-azacytidine	-0.85	-0.16	-0.52	-0.49	-0.38	-0.76	1.62	1.36	0.73	1.14	2.19	0.65	-0.76	-0.53	-0.93	-0.72	-0.75	-0.83
Laminaritetraose	1.9	1.36	0.76	0.17	0.57	0.94	0.21	-1.05	0.4	0.59	0.93	-1.06	-0.34	-1.02	-1.3	-1.29	-0.82	-0.96
5-methyltetrahydrofolic acid	-0.8	-0.83	-0.64	-0.68	-0.04	-0.75	2.98	1.04	0.4	-0.18	0.24	0.42	-0.8	-0.69	-0.66	0.45	1.26	-0.72
1-methyl-l-histidine	0.8	1.84	0.96	-1.18	0.12	0.39	-1.42	-1.13	-1.38	-0.59	-0.47	-0.75	0.42	1.87	0.37	0.08	-0.37	0.44
Dihydrofolic acid	-1.05	-0.93	-0.74	-0.58	-0.7	-0.62	-1.06	0.04	-0.54	-0.45	-0.64	1.36	0.51	0.73	2.22	1.78	0.73	-0.07
Guanidinopropionic acid	2.03	1.47	1.15	-0.01	0.78	-0.02	-0.85	-1.24	-0.54	-1.22	-1.03	-1.29	1.07	0.11	-0.23	-0.15	0.6	-0.64
Flutriafol	0.32	-0.53	0.89	0.43	0.03	0.68	-0.78	-1.12	-1.04	-0.9	-1.67	-1.29	0.06	0.59	1.26	0.51	2.14	0.41
5-methyl-5,6-dihydrouracil	0.33	0.38	-0.32	-0.72	0.09	-0.15	-1	-0.8	-0.42	-0.83	-0.57	-0.34	1.05	0.11	0.48	3.38	-0.58	-0.09
DL-threonine	0.56	0.13	0.81	0.07	0.01	0.69	-1.7	-0.53	-1.68	-1.38	-1.18	-0.06	0.84	1.07	1.51	1.08	-0.81	0.57
Bitertanol	-0.3	-0.06	0.74	1.1	-0.56	0.74	-0.83	-1.08	-1.55	-1.09	-1.59	-0.93	0.78	1.41	0.85	0.38	0.93	1.05
Stearoylcarnitine	-0.07	-0.11	-0.31	0.16	0	0.24	-0.45	-0.23	-0.49	-0.71	-0.87	-0.58	1.19	-0.12	-0.81	0.11	3.52	-0.47
Dl-2-aminocaprylic acid	-0.32	-1.03	-1.14	-0.64	-0.83	-0.55	1.78	1.8	0.34	0.49	1.53	1	0.14	0.48	-0.57	-0.98	-1.18	-0.31
Indole-3-pyruvic acid	-0.88	-0.6	0.11	-0.62	1.8	-0.89	2.43	0.3	-0.44	0.38	0.81	0.66	-0.93	-0.74	-0.69	0.91	-0.75	-0.86
Muramic acid	1.9	1.42	0.86	-1.01	-0.91	1.67	0.32	-0.95	-0.03	0.47	0.21	0.85	-0.97	-0.9	-0.78	-0.41	-0.93	-0.8
Pseudouridine	0.46	0.41	0.01	-0.43	0.09	-0.37	-1.57	-0.71	-1.27	-1.13	-0.37	-0.43	0.54	0.85	1.83	2.32	-0.51	0.27
4,5,7-trihydroxy 3,3,6,8-tetramethoxyflavone	0.2	0.53	1.49	0.61	0.72	0.74	0.04	1.12	0.03	-0.28	1.02	-0.39	-1.27	0.21	-0.69	-2.69	-0.4	-0.99
Phomopsin a	0.83	0.21	1.57	0.56	1.06	1.03	-1.38	-1.02	-1.23	-0.21	-1.55	-1.67	-0.1	0.43	0.27	-0.34	0.74	0.8
Phe-gln	-0.61	-0.51	2.05	0.16	-0.35	-0.34	-0.94	0.53	-0.95	-0.93	-0.92	-1.25	-0.51	0.51	2.06	0.07	1.01	0.9
Purmorphamine	0.94	2.84	0.07	0.96	-0.39	-0.11	-1.3	-0.58	-0.94	-1.23	-0.82	-0.71	1.08	0.39	0.03	-0.23	0.02	-0.02
Swertisin	-0.38	-0.46	-0.45	-0.67	-0.25	-0.01	-0.02	2.3	0.45	-0.09	-0.06	2.59	-0.14	0.35	-1.22	-1.39	-0.32	-0.22
3,5,7,15-tetraacetoxy-8-benzoyloxy-2-hydroxy-9,14-dioxojatropha-6(17),11e-diene	-0.56	-0.97	-0.84	-1.63	-0.32	-0.71	-0.26	-0.12	1.09	1.49	0.86	1.84	-0.38	0.2	0.75	-0.64	-1.13	1.32
Ronidazole	1.23	1.58	-0.51	0.48	-0.23	-0.46	1.48	0.32	1.7	-0.28	-0.57	0.34	0.29	-0.71	-1.1	-1.78	-0.88	-0.88
S-methyl-5-thioadenosine	-0.22	-0.47	0.05	-1.48	-0.49	-0.67	0.68	0.81	2.03	0.42	0.17	2.36	-0.26	-0.46	-0.73	-0.85	-1.11	0.23
Cdp-ethanolamine	0.71	-0.11	1.68	-0.26	1.49	0.22	-1.27	-0.55	-1.06	-1.41	-1.08	-0.88	-0.34	1.11	1.57	0.07	-0.45	0.58
Reserpine	-0.38	-0.68	-0.08	2.55	-0.73	-0.06	-1.45	-0.84	-0.98	-0.15	-0.59	0.53	-0.39	0.05	0.14	1.48	-0.02	1.6
D-Threitol	1.61	0.86	1.21	0.98	0.48	0.79	0.49	-1.11	0.66	0.7	0.4	-1.15	-0.38	-1.11	-1.33	-1.37	-1	-0.74
Asp-Asp-Lys	0.72	0.3	1.45	2.75	0.1	-0.35	-0.71	-0.31	-0.34	-1.06	-1.07	-0.51	0.48	-0.42	0.62	-1.34	0.46	-0.78
Desmethylbosentan	-1.58	1.24	-0.11	-1.47	-0.44	-0.69	-1.51	-0.32	-0.4	-0.72	-0.57	0.68	0.82	0.88	1.31	1.38	0.64	0.87
Dihydroketoprofen	1.17	0.25	-0.58	0	1	0.18	-0.98	-0.84	-1.04	-1.47	-1.17	-0.36	-0.87	1.65	1.37	-0.05	0.17	1.56
Lys-Trp	0	-0.46	1.66	0.58	0.18	-0.17	-1.34	-0.1	-1	-0.91	-1.04	-1.57	0.08	0.68	1.42	-0.68	1.25	1.4
2-Aminopyrazine	-0.4	-0.7	-0.89	-0.85	-0.3	-0.43	-0.54	2.25	1.05	1.39	1.7	1.07	-0.56	-0.73	-0.57	-0.42	-0.87	-0.21
Glycerophosphocholine	-0.55	-0.93	0.45	0.12	0.37	-0.35	-1.06	0.76	-1.53	-0.54	-1.75	-0.22	-0.6	0.7	1.85	1.3	1.02	0.95
Pro-Ser	0.48	-1.08	-0.9	-0.91	-0.25	-0.9	0.9	1.42	1.94	1.22	0.95	0.11	-0.34	-0.69	-0.89	0.9	-1	-0.95
Choline	0.15	0.52	-1.19	-0.01	0.06	-0.22	-1.48	-0.77	-1.14	-1.26	-0.8	0.78	1.25	0.79	1.09	2.09	-0.49	0.6
5-[3-[(2,2,3,3-tetramethylcyclopropyl)carbonyl]-1h-indol-1-yl]pentyl beta-d-glucopyranosiduronic acid	0.72	2.55	0.16	0.65	-0.05	0.38	-1.08	-0.99	-1.36	-1.01	-0.62	-1.23	1.28	0.88	-0.18	-0.13	0.03	-0.02
Heptacarboxylporphyrin i	0.41	2.16	-0.48	0.47	0.22	1.12	-1.42	-1.42	-0.97	-0.7	0.15	-0.85	1.3	0.47	-0.74	-0.5	1.17	-0.4
Isobutyryl-l-carnitine	1.74	0.33	-0.16	0.34	0.05	0.47	-1.05	-1.25	-0.59	-1.23	-1.29	-1.08	1.62	0.95	0.37	1.38	0.15	-0.75
Phe-Ala	-0.25	-0.95	1.79	1.1	-0.89	-0.75	0.31	0.39	-0.48	-0.95	-1.47	-1.27	0.1	0.56	0.3	-0.19	2.08	0.56
Androstendione	0	0.12	0.5	0.37	0.34	1.02	0.91	2.7	0.12	-1.33	-1.21	-0.33	-0.63	-0.26	0.43	-1.14	-0.19	-1.42
L-Alanine	-0.12	-0.34	-0.04	-0.53	0.02	0.27	-1.38	-0.72	-1.68	-0.88	-0.75	-0.03	0.61	0.92	1.77	2.16	-0.2	0.93
Arachidonyl trifluoromethyl ketone	-0.53	-0.15	-0.34	0.73	-0.41	-0.43	-1.14	-0.5	-0.91	-1.03	-0.66	0.15	0.8	0.31	3.04	1	-0.59	0.67
L-methionine	0.87	0.48	0.81	-0.2	0.01	0.79	-1.69	-0.52	-1.85	-1.4	-1.09	-0.04	1.04	0.49	1.24	0.89	-0.72	0.91
Arg-Lys	-1.38	-0.99	-0.16	-0.49	1.63	-1.13	0.24	2.5	0.84	0.82	0.14	0.53	-0.33	-0.22	-0.86	-0.98	0.04	-0.17
5-(2-hydroxyethyl)-4-methylthiazole	0.13	0.48	-0.58	0.31	-0.48	0.52	0.12	0.71	2.15	1.17	0.2	0.73	0.49	-1.02	-1.58	-1.87	-0.3	-1.18
1,2-dipalmitoyl-sn-glycero-3-phospho-(1-myo-inositol)	0.8	0.88	0.12	-0.07	0.01	-0.16	-1.21	-0.84	-1.13	-1.26	-1.16	-1.18	0.91	0	1.76	1	1.68	-0.14
N-acetyl-d-lactosamine	0.11	0.65	-0.12	0.7	0.34	0.82	-1.2	-1.31	-1.33	-1.27	-1.17	-0.9	1.61	1.87	0.47	0.43	0.3	-0.01
Ketoleucine	-0.09	0.11	0.46	-0.49	-0.3	0.45	-1.64	0.12	-0.96	-1.02	-0.99	-0.81	0.9	1.16	0.69	2.56	-0.68	0.54
Phe-met-arg-phe-amide	-1.04	0.19	0.49	-0.89	-0.65	-0.5	-1.41	-0.31	-1.18	-0.15	-0.49	0.75	0.16	1.19	0.94	1.62	-0.79	2.07
L-cysteine-glutathione disulfide	-0.15	0.07	0.55	-0.49	-0.04	-0.81	-1.02	-1.33	-1.58	-0.56	-0.55	-0.64	0.69	1.06	2.19	1.55	0.74	0.31
L-aspartic acid	0.99	0.17	0.67	-0.64	0.65	0.2	-1.6	-0.83	-1.97	-1.03	-0.54	-0.33	1.24	1.16	0.75	1.08	-0.84	0.88
Corticosterone	1.92	0.33	0.96	-0.64	1.04	-0.51	-0.57	0.11	2.15	-0.59	-1.08	0.98	-0.65	-0.66	-0.99	-0.25	-0.69	-0.87
N-palmitoyl-d-sphingosine	0.67	0.81	0.11	0.03	0.93	1.14	-1.3	-1.32	-1.29	-1.13	-1.29	-1.2	0.61	1.04	-0.01	0.91	-0.09	1.4
N-Acetylglucosamine 1-phosphate	1.16	1.67	0.01	-0.81	-0.1	0.35	-1.53	-1.04	-1.44	-1.46	-0.64	-0.2	1.63	0.55	0.3	0.23	0.57	0.75
Val-met	-0.04	0.67	0.82	0.91	-0.77	0	-1.35	-0.17	-0.99	-1.11	-1.45	-1.46	0.97	0.69	0.94	-0.12	1.87	0.57
Guanosine	-0.7	-0.15	-0.57	-0.84	-0.8	-0.62	0.27	1.98	0.09	1.08	2.56	0.91	-0.47	-0.73	-0.73	-0.54	-0.24	-0.5
5-[6-[[3,4-dihydroxy-4-(hydroxymethyl)oxolan-2-yl]oxymethyl]-3,4,5-trihydroxyoxan-2-yl]oxy-4-(3,4-dihydroxyphenyl)-7-methoxychromen-2-one	0.75	-0.17	0.99	0.49	0.29	1.03	-1.58	-0.88	-1.21	-1.63	-1.2	-0.08	0.69	1.99	-0.37	0.21	-0.08	0.77
Exumolide a	1.06	1.06	0.13	0.2	0.17	1.17	-1.53	-0.54	-1	-1.4	-1.99	-0.99	0.79	0.68	0.82	-0.03	0.6	0.79
Cinnamoylglycine	-1.19	-0.5	-0.61	-1.01	-1.08	-1.14	0.54	-0.14	0.4	0.71	-0.11	2.28	-0.18	1.88	0.5	0.69	-1	-0.04
Val-Phe	-0.49	1.03	1.28	0.85	0.08	-0.33	-2.37	-0.74	-0.63	-0.84	-0.63	-0.63	0.09	0.66	1.65	0.83	-0.71	0.91
Indole	0.3	-0.01	1.12	-0.23	-0.27	0.18	-1.7	-0.5	-1.42	-1.26	-0.92	-0.51	1.03	1.2	1.79	0.15	-0.3	1.35
Aspon	0.8	0.82	-0.2	-1.41	-0.4	0.86	0.18	0.19	0.06	1.58	0.82	1.62	0.01	-0.33	-1.5	-1.72	-1.26	-0.12
Gluconolactone	-0.11	-0.35	-0.52	-1.34	-0.48	-0.52	0.79	2.35	0.18	0.21	-0.81	2.33	-0.37	-0.06	0.11	-0.5	-1.22	0.28
1-Hexadecanoyl-2-(9Z-octadecenoyl)-sn-glycero-3-phosphoric acid	0.4	0.63	0.17	1.1	1.34	0.85	-2.68	-1.32	-0.79	-0.56	-0.07	-0.08	-0.24	0.49	-0.36	1.18	-0.74	0.68
N-acetylhistidine	-0.49	-0.64	-0.65	-0.63	-1	-0.74	0.95	2.04	1.97	0.55	1.11	-0.08	-1	-0.41	-0.17	-1.32	-0.18	0.69
gamma-glutamyl-(s)-allyl-l-cysteine	0.01	-0.79	-0.94	-1.71	0.63	-0.7	1.19	0.99	0.54	0.74	1.61	1.71	-0.83	0	-0.42	-0.28	-1.37	-0.38
Genipin	0.35	0.26	1.33	-0.32	-0.46	1.07	-1.04	-1.33	-1.57	-0.58	-1.68	0.05	0.54	1.5	0.93	-0.08	-0.25	1.27
trans-Vaccenic acid	0.35	0.35	1.28	0.34	-0.46	-1.85	-0.74	-0.68	-0.69	-0.62	-1.81	-0.54	1	0.94	0.19	0.75	0.36	1.82
3-cyano-7-hydroxycoumarin	2.47	1.02	0.11	-0.64	-0.19	1.07	-1.11	-1.05	-0.93	-0.97	-0.73	-0.62	0.94	1.25	-0.25	-0.68	-0.13	0.44
1-Oleoyl-L-alpha-lysophosphatidic acid	0.18	1.47	1.19	-0.5	-0.17	0.53	-2.4	-1.4	-0.53	-0.59	-0.34	0.17	0.74	1.48	0.11	0.15	-0.93	0.84
1-(1,2r-dihexanoylphosphatidyl)inositol-3,5-bisphosphate	2.89	0.47	1.62	0.29	0.03	0.42	0.14	-0.45	-0.08	-0.63	0.64	-0.57	-0.29	-0.68	-1.01	-1.01	-0.83	-0.95
(-)-secoisolariciresinol	-0.81	-1.56	-0.64	-0.17	-0.42	-1.82	1.61	1.28	1.31	0.21	0.76	1.29	-0.19	-0.33	-1.11	-0.09	0.59	0.09
Ile-Lys	-0.39	-0.64	-0.44	1.75	-0.68	0.29	-1.49	-0.23	-1.02	-0.86	-1.05	-0.49	0	-0.02	1.68	0.99	1.1	1.5
Pro-Asp	0.55	0.95	0.16	-0.5	0.43	0.45	-1.64	-1.42	-1.58	-1.04	-0.9	-0.15	1.02	1.06	1.54	0.99	-0.47	0.54
Ala-Gln-Lys	0.43	-0.19	2.14	1.44	0.49	-0.21	-1.09	1.08	-0.2	-0.91	-1.36	-0.95	-1.21	-0.17	0.63	-1.12	0.74	0.44
Glu-Lys	0.09	-0.28	1.11	1.3	-0.5	0.4	-0.83	0.04	-1.15	-0.64	-1.43	-0.8	-1.23	1.32	2.18	-0.3	0.61	0.12
Leu-Glu-Arg	0.86	0.86	1.67	0.11	0.86	-0.1	-1.11	-0.9	-0.92	-1.63	-1.39	-1.09	-0.49	1	0.92	-0.19	0.87	0.66
Pseudojervine	-0.54	-0.28	0.27	-0.91	-0.68	-0.46	-1.03	-0.45	-0.82	-0.57	-0.24	0.87	0.52	-0.42	1.5	3.01	-0.21	0.44
Sphingosine	1	0.86	1.28	0.17	0.31	0.54	-1.27	-1.41	-1.61	-1.03	-1.17	-1.36	0.82	0.66	0.21	0.28	0.73	0.98
Propaquizafop	-0.73	-0.59	-0.5	-0.62	0.01	-0.67	0.06	0.56	0.17	2.01	2.54	1.34	-0.71	-0.51	-0.81	-0.72	-0.69	-0.13
3,4-dimethylbenzaldehyde	0.93	-0.62	0.23	0.17	0.54	-0.88	0.47	0.23	-0.53	1.53	0.99	2.2	-0.95	-0.9	-1.45	-0.9	0.06	-1.11
L-kynurenine	-1.45	-0.42	-0.22	-0.6	-0.53	-0.75	-1.05	0.16	-0.77	-0.09	-0.64	0.34	1.19	1.48	2.49	1.02	-0.52	0.36
G-guanidinobutyrate	1.92	0.31	0.63	0.61	1.22	0.2	0.14	1.13	0.13	-0.89	-1.17	1.28	-0.78	-1.09	-0.97	-1.4	-0.24	-1.03
L-saccharopine	0.09	-0.19	-0.51	-0.42	0.32	0.83	0.65	1.03	1.85	0.1	1.08	0.94	0.6	-0.91	-1.34	-1.47	-1.52	-1.14
Gln-lys	2.51	-0.54	1.76	0.3	0.76	-0.12	-1.03	0.28	-0.38	-0.99	-0.76	-1.07	-0.44	0.17	0	-1.22	-0.16	0.94
(2r)-5-methoxy-2-methyl-2,3,8,9-tetrahydrofuro[2,3-h]chromen-4-one	-0.55	-0.03	0.95	-0.68	-0.75	-0.66	0.94	1.05	1.31	-0.63	-0.46	2.82	-0.37	-0.57	-0.3	-0.87	-0.7	-0.49
Isosafrole	0.53	0.19	0.47	0.09	0.67	0.49	0.92	-0.88	1.51	1.19	0.96	-0.65	0.33	-0.92	-1.95	-1.95	-0.65	-0.34
L-glutarylcarnitine	0.79	0.68	2	0.07	0.4	-0.11	-1.31	-0.76	-0.13	-1.24	-1.64	-0.99	0.72	0.78	1.26	0.74	-0.36	-0.9
Cer[ns] d34:2	-0.02	0.57	-0.34	2.58	0.02	0.55	-1.12	-1.06	-0.92	-0.91	-1.18	-1.03	0.37	0.1	1.56	0.68	-0.09	0.24
Cer[ns] d34:1	0.23	0.38	0.06	1.85	0.61	0.72	-1.25	-1.21	-1.29	-1.09	-1.26	-1.09	0.2	0.44	1.61	0.43	-0.22	0.88
Philanthotoxin 74	-1.08	0.06	-0.72	-0.54	0.11	-0.86	-1.49	-0.39	0.3	-0.99	-0.95	0.94	0.28	0.29	0.76	1.61	2.37	0.29
Isofraxidin	1.71	0.97	-0.41	-0.75	-0.21	0.21	-1.22	-1.14	-1.04	-0.95	-0.61	-0.19	1.69	0.26	1.15	0.61	-1.16	1.08
L-homoserine	0.99	-0.77	1.95	-1.2	-0.52	-0.58	0.6	0.4	1.48	-0.14	-0.35	2.01	-0.79	-0.71	-0.77	-0.64	-0.62	-0.35
Phenylalanine	0.07	0.12	0.96	0.15	0.29	0.23	-1.81	-0.15	-1.92	-1.57	-1.08	-0.18	0.68	0.74	1.71	0.71	0.15	0.89
2-cyano-3-[5-(2,5-dichlorophenyl)-2-furanyl]-n-5-quinolinyl-2-propenamide	-0.21	-0.86	-0.75	-0.77	-0.87	-0.77	1.4	2.41	0.64	0.69	1.62	0.45	-0.8	0.09	-0.55	-0.79	-0.13	-0.8
Cer[ns] d42:3	-0.23	0.57	-0.31	1.17	0.77	0.07	-1.44	-1.12	-1.11	-0.66	-1.25	-0.92	-0.15	0.2	1.96	0.33	0.41	1.72
Porphobilinogen	0.14	-0.16	2.33	0.15	-0.05	-0.68	-0.88	0.08	-1.25	-1.18	-1.42	-0.82	-0.19	0.42	1.78	0.19	0.76	0.77
Perseitol	0.05	-0.4	-1.02	-1.19	-0.85	-0.79	0.68	2.14	0.61	1.15	1	1.27	-0.38	0.46	-0.66	-1.3	-1.06	0.3
Sinefungin	-0.39	-0.36	-0.59	-0.57	-0.61	-0.65	2.13	1.88	1.66	-0.59	0.15	1.39	-0.64	-0.65	-0.58	-0.72	-0.2	-0.66
3-[[[2-[(aminoiminomethyl)amino]-4-thiazolyl]methyl]thio]-Propanoic acid	-0.72	0.23	-0.24	-1.22	-0.39	-0.73	-1.38	0.96	1.01	0.97	0.48	2.59	-0.39	-0.38	0.18	0.37	-1.41	0.07
3-aminobutanoic acid	2.02	-0.09	1.08	-0.75	-1.33	-0.16	-0.6	-0.41	-0.98	-0.8	-0.81	-0.67	0.05	0.69	0.24	0.23	-0.07	2.35
Adp-ribose	-0.68	-0.52	-0.54	-0.95	-0.6	-0.43	-0.18	1.81	1.78	0.3	0.81	2.32	-0.16	-0.66	-0.75	-0.33	-0.77	-0.44
Pc(16:1e/8,9-epete)	-1.22	-0.4	-0.48	-0.92	-0.4	-0.61	0.14	0.56	1.85	0.7	1	2.46	-1.11	-0.61	-0.18	-0.54	-0.61	0.37
Indoleacetic acid	-1.08	-0.9	-0.18	0.05	1.11	-0.82	2.33	0.85	-0.21	0.82	1.56	0.47	-1	-0.86	-0.7	0.14	-0.95	-0.65
D-Lyxose	1.19	-0.21	-0.28	-1.52	-0.1	0.35	0.02	1.44	0.08	1.52	0.94	1.09	0.07	-0.96	-0.86	-1.46	-1.64	0.31
Indole-3-acetamide	-0.86	-0.54	-0.01	-0.66	1.7	-0.93	2.66	0.43	-0.24	0.6	0.67	0.66	-0.8	-0.72	-0.71	0.38	-0.78	-0.86
Nname,cis-9,10-Epoxystearic acid	-0.64	-0.52	0.01	-0.07	-0.84	-0.23	-1.04	-0.38	3.29	-1.01	-0.34	-0.08	1.12	0.86	0.18	0.36	-0.38	-0.28
Met-Trp	1.6	0.32	2.08	0.17	0.15	-0.55	-1.33	-1.25	-0.47	0.17	-0.69	-2.03	0.98	0.13	-0.2	0.13	0.66	0.13
Phosphoenolpyruvate	-0.6	-1.17	-0.31	-1.08	0.14	-0.99	0.25	0.75	1.11	-0.13	0.45	1.7	-1.24	-0.09	0.57	1.68	-1.71	0.67
Malonyl-l-carnitine	-0.82	-0.54	-0.33	-0.93	-0.73	-0.47	-1.24	0.1	-0.7	-0.64	-0.78	0.87	0.65	1.85	1.72	1.92	-0.01	0.09
N-docosanoyl-4-sphingenyl-1-o-phosphorylcholine	-0.81	-1.02	-0.68	-0.5	0.42	-0.13	0.23	0.92	1.39	2.48	1.24	0.52	-1.06	-0.98	-0.37	-1.09	-0.15	-0.42
alpha-hydroxy myristic acid	-0.29	-0.38	-0.02	-1.29	-0.56	-0.46	-1.37	-0.5	1.77	-0.62	-0.46	0.14	-0.45	-0.28	2.22	1.26	-0.11	1.39
N-isobutyrylglycine	-1.1	-0.23	-0.18	-1.06	-0.35	-0.87	0.1	0.18	2.17	0.76	-0.29	2.37	-0.67	-0.48	0.23	-0.09	-1.19	0.71
Linarin	-0.11	-0.29	-0.46	-0.62	-0.25	-0.02	0.78	0.67	1.94	1.35	1.78	0.43	0.02	-0.8	-1.52	-1.54	-0.77	-0.59
(2r)-2-hydroxy-2-phenethylglucosinolate	0.76	1.12	0.87	0.28	0.32	1.24	-0.83	-1.32	-1.38	-1.21	-0.19	1.05	-0.21	1.57	0.59	-1	-1.35	-0.3
Lnt	-0.24	0.83	0.04	-0.41	-0.23	0.33	-1.35	-1.16	-1.17	-0.97	-0.46	-0.5	1.01	0.89	1.83	2.07	0.21	-0.71
Ser-His	0.29	-0.67	2.2	0.08	-0.1	-0.77	-0.38	0.96	-0.7	-1.11	-1.36	-1.4	-0.46	0.56	1.23	-0.34	1.37	0.62
Nomilin	0.57	0.64	0.79	0.52	0.79	-0.28	-0.93	-1.1	-1.01	-1.32	-1.14	-0.51	2.35	0.37	1.2	0.46	-0.71	-0.68
Nicotinate	-1.04	-0.5	-0.96	-0.85	-1.14	-0.75	0.45	1.25	0.51	-0.18	0.16	2.62	-0.4	0.34	0.17	-0.12	-0.97	1.39
Cefixime	1.11	1.28	0.09	-0.06	0.01	-0.53	-1.44	0.2	-1.51	-1.17	-1.29	-0.41	0.7	1.55	0.35	0.07	-0.63	1.68
N.omega.-propyl-l-arginine	1.04	0.76	1.82	0.63	0.46	0.44	-1.38	-0.7	-0.7	-1.23	-1.34	-1.62	0.47	0.32	0.1	-0.75	1.02	0.68
Echinocystic acid	-0.56	-0.69	-0.54	-0.74	-0.61	-0.55	1.95	1.23	1.56	0.33	0.32	2.07	-0.6	-0.78	-0.8	-0.53	-0.57	-0.48
D-Maltose	0.55	0.41	0.47	0.37	0.47	0.42	0.75	-0.24	0.84	0.84	0.84	-0.33	0.3	-0.57	-2.39	-2.59	-0.28	0.14
1-octadecyl-2-acetyl-sn-glycero-3-phosphocholine	-0.81	-0.66	-0.48	-0.8	-0.56	-0.8	0.37	0.71	1.93	0.89	2.08	1.21	-0.73	-0.71	-0.79	-0.45	-0.97	0.58
4,6-dihydroxypyrimidine	0.04	0.53	0.89	-1.13	0.15	-0.06	-1.52	-0.85	-1.15	-0.9	-0.95	0.24	0.83	1.51	0.83	1.94	-0.91	0.5
Folinic acid	-0.88	-0.63	1.57	0.12	0.88	-1.11	0.19	0.53	0.55	0.38	2.19	1.09	-1.12	-1.14	-0.81	-0.29	-0.48	-1.04
Alpha-d-glucose	-0.03	0.06	0.39	-0.4	0.03	0.38	0.56	1.09	0.7	1.05	1.27	0.79	0.04	-0.67	-1.61	-2.73	-0.87	-0.05
n-[1-(aminocarbonyl)-2-methylpropyl]-1-(4-hydroxypentyl)-1h-indazole-3-carboxamide	-0.32	0.39	0.38	0.87	-0.24	0.53	-1.63	-0.4	-1.31	-1.39	-1.24	-0.96	1.08	1.33	0.53	-0.03	0.71	1.68
Trp-Pro-Lys	0.54	0.43	1.63	0.26	0.57	0.17	-0.4	1.04	1.28	0.33	-0.4	-0.72	-0.25	-0.39	-2.06	-1.56	-1.42	0.95
Forsythoside a	0.58	0.15	0.26	0.08	0.4	0.28	1.04	-0.99	1.44	1.48	1.51	-1.04	0.1	-1.11	-1.52	-1.51	-0.83	-0.33
Naringin dihydrochalcone	1.12	1.71	0.72	0.06	0.75	0.4	0.48	-1.02	0.53	0.14	-0.01	0.36	0.87	-1.35	-1.92	-1.49	-1.18	-0.17
Pro-Ala	0.21	0.32	1.64	0.23	0.32	-0.07	-0.8	-0.43	-1.39	-1.23	-1.3	-1.16	-0.31	0.44	2.02	-0.49	1.15	0.86
Pc 44:12	-0.14	-0.14	0.75	-0.39	-0.03	-0.02	-1.99	-0.92	-1.18	0.1	-1.01	-0.97	0.91	0.43	1.68	1.73	0.08	1.11
Pc(16:1/8-hete)	-0.93	-0.21	-1.29	-0.48	-0.68	-0.04	1	0.82	2.03	1.45	0.8	1.36	-0.5	-1.04	-0.12	-0.18	-0.96	-1.03
L-Leucine	0.34	1.19	0.77	0.18	1.36	0.28	-0.55	-0.01	-0.45	-0.36	-2.3	-0.05	0.49	-0.12	0.93	0.38	0.29	-2.37
Stachyose	1.67	1.25	0.86	0.58	0.75	0.99	0.48	-1.07	0.5	0.33	0.74	-0.94	-0.46	-1.15	-1.31	-1.37	-1.08	-0.78
Pi 36:5	-1.11	-0.79	-0.32	-1.36	-0.15	-0.91	-0.22	0.65	1.35	1.67	0.36	2.3	-0.97	-0.49	-0.26	-0.42	0.06	0.61
Larixinic Acid	0.92	1.04	0.45	0.55	1.58	0.53	0.63	-1.18	0.64	0.82	0.82	-0.62	-0.08	-1.25	-1.53	-1.52	-1.1	-0.7
NG,NG-dimethyl-L-arginine(ADMA)	0.7	1	0.53	0.99	-1.08	0.77	-0.43	-1.62	-1.08	-0.16	0.13	0.28	-1.45	0.83	1.26	1.17	-0.25	-1.61
Palmitoyl sphingomyelin	0.54	0.83	0.27	1.12	0.45	0.78	-0.23	-1.1	-0.7	-1.36	-1.62	-1.09	0.78	1.04	-0.82	0.04	1.86	-0.78
Humulone	-0.16	1.36	2.19	-0.43	-0.65	-0.47	-0.87	-0.77	0.24	-1.59	-1.62	-0.19	0.7	-0.07	0.67	0.89	-0.26	1.04
Vindesine	-0.92	-0.9	0.24	0.13	0.14	-0.42	2.72	2.12	0.87	0.03	-0.16	-0.42	-0.4	-0.82	-0.6	-0.26	-0.81	-0.54
L-alanyl-l-norleucine	-0.59	-0.59	0.9	-0.02	-0.32	-0.72	-0.73	1.04	-0.77	-0.68	-1.3	-1.13	-0.35	0.47	2.11	-0.18	1.05	1.81
3-hydroxyphenazepam	0.29	-0.1	1.04	0.49	1.11	-0.29	-1.31	-1.25	-0.67	-1.27	-1.39	-1.39	0.17	1.4	1	0.74	0.18	1.25
Fludrocortisone	-0.16	1.49	0.53	-0.04	-0.25	0.16	-0.8	-0.85	0.35	-1.49	-1.79	-0.69	0.2	2.2	0.2	-0.57	1.31	0.2
1,2-dioleoyl-sn-glycerol	0.16	0.24	0.34	0.41	0.5	0.83	-1.7	-1.61	-0.66	-0.78	-1.4	-1.47	0.82	1.01	0.41	0.65	1.47	0.77
Adenine	-0.65	-0.23	-0.28	-1.53	-0.34	-0.62	-0.76	0.74	2.16	0.49	0.49	2.42	-0.29	-0.46	-0.4	-0.11	-0.96	0.35
Phenyllactic acid	-1.18	-0.38	-0.46	-0.78	-0.78	-0.49	-1.22	1.58	2.17	-0.35	-0.45	1.14	-0.27	1.42	0.98	0.01	-0.51	-0.41
Citrate	0.83	0.65	-0.02	2.26	0.28	0.68	-0.72	-0.79	-1.37	-1.39	-0.89	-0.9	1.38	1.06	-0.75	-0.13	0.12	-0.29
dimethyl ester L-glutamic acid	1.01	0.24	0.89	0.41	0.68	0.47	-1.74	0.39	-1.6	-0.51	0.7	-1.7	-0.75	0.34	1.83	0.2	-0.9	0.05
Bufalin	0.25	-0.1	0.62	0.16	-0.17	0.07	-0.73	-0.49	-0.53	-0.95	-1.12	-1.02	-0.39	0.91	2.69	-1.27	1.4	0.67
5-ethyl-2-deoxyuridine	0.16	0.23	0.18	-1.4	-1.99	0.33	-1.76	0.4	0.33	-0.77	-1.1	0.43	1	0.81	1.29	1.43	0.12	0.3
Fustin	-0.37	0.19	-0.7	-0.97	0.15	-0.25	-0.72	-1.1	-0.95	-0.76	-0.83	-0.18	1.64	0.34	1.55	2.34	-0.2	0.81
n-[2-(2-pyridinyl)-6-(1,2,4,5-tetrahydro-3h-3-benzazepin-3-yl)-4-pyrimidinyl]-beta-alanine	-0.69	-0.73	-0.8	-1.04	-0.59	-1.4	2.16	1.82	1.19	-0.32	0.8	0.25	-0.79	-0.37	-0.61	0.45	0.64	0.02
1-oleoyl-2-palmitoyl-rac-glycerol	0.34	0.52	2.7	-0.5	0.13	-0.4	-0.56	-1.25	-1.35	-0.72	-0.81	-0.3	-0.26	0.42	1.52	1.04	-0.57	0.05
1,2-didocosahexaenoyl-sn-glycero-3-phosphocholine	-0.23	0.06	0.57	0.48	0.08	-0.26	-1.35	-1.08	-1.38	-0.34	-1.11	-0.92	1.02	0.76	2.44	0.93	-0.41	0.75
Pi(18:0/9-hode)	-0.1	-0.06	2.43	0.84	0.66	1.25	-1.61	-0.01	-0.05	-0.19	0	-0.06	-0.82	-0.75	-1.49	0.6	-1.25	0.61
Vitamin k1	-0.47	-0.04	0.21	0.39	-0.25	-0.32	-0.62	-0.26	-0.72	-1.04	-0.84	-0.8	0.49	-0.01	-0.53	1.43	3.23	0.17
Dactolisib	-0.53	-0.52	-0.7	-1.25	-0.79	-0.75	0.36	1.99	0.94	1.35	1.42	1.42	-0.67	-0.64	-0.05	-0.74	-0.97	0.13
D-turanose	1.45	0.8	0.44	0.18	0.27	1.58	0.09	-0.9	0.05	-0.08	2.25	-0.94	-0.52	-0.93	-1.03	-1.04	-0.91	-0.76
D-Mannose 1-phosphate	0.52	0.12	0.8	-0.09	0.13	0.72	0.68	0.23	1.21	0.99	0.13	0.65	0.11	-0.48	-1.97	-2.63	-1.05	-0.09
Mesoporphyrin ix	-0.07	-0.51	0.45	-0.25	0.37	-0.84	-0.75	-0.79	-0.97	-0.67	-0.73	-0.68	-0.34	1.42	0.22	0.3	3.02	0.83
Mitoxantrone	0.37	-0.45	0.71	1.17	1.17	-0.18	-1.55	0.01	-0.45	-1.38	-1.46	-1.13	1.27	1.21	1.1	-0.14	0.63	-0.9
Glucosamine	-0.42	-0.75	-0.95	-0.64	-0.14	-0.65	0.17	-0.39	1.24	2.27	1.54	0.34	0.39	0.03	-1.27	1.2	-1.15	-0.8
Pi 38:7	-1.21	-0.84	-0.65	-0.9	-0.76	-0.96	-0.17	0.84	0.91	2.06	0.83	1.17	-0.78	-0.64	-0.4	-0.17	1.73	-0.06
Pi 38:6	-1.27	-0.61	0.68	-1.31	-0.3	-0.57	-0.15	0.72	2.18	1.42	0.41	1.64	-1.17	-0.03	-0.63	-0.27	-0.63	-0.13
Beta-hydroxybutyrate	-0.03	-0.24	0.18	0.74	-0.19	-0.63	-0.86	-0.38	-0.71	-1.19	-1.03	-0.23	1.31	-0.31	3.02	0.96	-0.02	-0.38
Equol	-0.56	-0.48	-0.27	-0.51	-0.16	-0.61	3.64	0.48	0.28	-0.15	0.59	0.63	-0.41	-0.4	-0.62	-0.32	-0.53	-0.59
Avocadyne acetate	1.37	1.6	0.42	0.07	-0.3	1.07	-1.39	-1.26	-1.4	-1.08	-1.07	-0.99	1	1.06	0.22	0.37	0.12	0.19
Protopine	-1.06	-0.76	-1.03	-1.23	-0.46	-0.72	-0.32	1.11	1.44	1.61	0.19	2.25	-0.2	-0.21	0.08	0.31	-0.82	-0.19
beta-glycerophosphate	-0.39	0.78	-0.77	-0.09	-0.33	2.71	-0.87	-0.84	-0.87	-0.87	-0.85	-0.79	0.68	1.13	1.13	0.22	-0.61	0.64
Hederacoside c	-0.15	-1.46	-0.77	-0.41	-0.6	-0.81	1.85	1.75	0.24	0.98	-0.57	0.16	-0.15	-1.29	-0.55	0.3	1.74	-0.27
Methyl deoxycholate	0.11	1.1	0.37	-0.36	0.58	0.24	-1.19	-1.22	-1.14	-0.99	-1.04	-1.05	2.52	0.57	0.07	0.59	0.82	0.03
Imidazoleacetic acid	-0.2	-0.41	-0.49	-0.8	-0.67	-0.38	1.01	1.13	-0.26	2.76	1.15	1.11	-0.71	-0.7	-0.85	-0.63	-0.76	-0.28
N-Acetyl-L-tyrosine	-0.29	-0.37	0.13	-0.52	0.04	-0.42	-1.06	-0.56	-1.05	-0.72	-0.92	0.26	0.34	0.28	2.91	1.62	-0.55	0.88
Lumichrome	-1.18	-0.57	-0.18	-0.37	1.69	-0.73	0.89	0.66	0.17	0.81	2.05	1.19	-1.01	-0.9	-0.53	-0.06	-1.32	-0.6
Albendazole	0.96	0.93	1.18	-0.18	0.33	0.31	-1.64	-0.48	-0.93	-0.15	0.27	-1.32	1.1	1.03	-0.67	-1.58	1.52	-0.66
17beta-hydroxywortmannin	-0.3	-1.26	-1.22	0.88	-0.5	-0.05	-0.63	-0.52	-0.77	-0.74	-0.8	0.08	0.94	0.2	1.79	-0.51	1.92	1.5
Methyl hexadecanoate	-0.32	-0.35	-0.64	0.01	0.28	0.33	-1.92	-1.18	-0.1	-1.45	-0.76	1.09	1.75	0.91	0.03	1.57	0.91	-0.17
Ser-Ser	-0.39	-0.56	1.28	0	0.11	-0.71	-0.86	0.92	-0.58	-1.04	-1.14	-1.07	-0.42	0.1	1.7	-0.5	2.13	1.03
Bispyribac	-0.24	-0.1	-0.42	-0.63	-0.1	-0.31	1.08	1.38	1.08	1.6	1.18	1.04	-0.35	-0.79	-1.63	-1.69	-0.77	-0.33
Leu-Glu	0.14	0.73	-0.08	-0.23	0.44	0.34	-1.51	-1.23	-1.2	-1.31	-0.81	-1.13	0.88	1.11	1.75	1.36	0.38	0.38
Sucrose	1.37	0.95	0.85	0.43	0.47	1.25	1.34	-1.06	0.49	0.3	0.6	-1.02	-0.23	-1.11	-1.36	-1.44	-1.07	-0.74
Leu-Gln	0.3	-0.46	1.51	0.42	0.03	-0.27	-0.98	0.1	-1.28	-0.88	-1.28	-1.38	-0.13	0.23	1.93	-0.28	0.73	1.69
2-amino-3-[hydroxy-[2-hydroxy-3-[octadec-9-enoyl]oxypropoxy]phosphoryl]oxypropanoic acid	-0.09	0.99	-0.23	2.69	-0.28	0.76	-1.21	-0.86	-0.94	-1.05	-1.14	-0.73	0.84	0.11	-0.33	0.58	0.94	-0.06
Candesartan cilexetil	-0.62	-0.81	-0.37	-1.38	-0.61	-0.63	-0.31	0.01	0.72	1.69	0.57	1.53	-1.32	0.56	1.21	-0.21	-1.34	1.28
Oleoyl-l-carnitine	0.51	-0.58	0.2	-0.7	-0.28	-0.01	-0.57	-0.55	-0.77	-0.63	-0.92	-0.69	0.66	0.2	0.47	3.25	1.07	-0.66
2-[4-[(5,6-diphenyl-2-pyrazinyl)(1-methylethyl)amino]butoxy]-Acetic acid	1.29	0.9	0.76	-0.24	0.49	0.4	-1.28	-1.32	-1.07	-1.15	-1.37	-1.33	1.61	0.19	0.49	0.4	0.92	0.33
Lys-Val	0.17	0	1.51	-0.03	2.55	0.26	-1.24	0.48	-0.89	-0.79	-1.26	-0.9	-0.54	-0.04	0.71	-1.02	0.21	0.82
Lauric acid leelamide	-0.69	1.15	1.37	0.6	0.21	-0.7	-1.32	-0.65	0.01	-1.6	-1.03	-1.48	1.26	0.93	1.13	0	-0.04	0.84
Glycerophosphate(2)	0.01	0.95	-0.7	0.46	0.14	1.63	-1.35	-1.07	-1.4	-1.16	-1.05	-0.77	0.87	1.19	1.25	0.63	-0.33	0.72
Thiorphan	-0.47	-1.07	0.73	-2.21	0.32	-0.57	0.05	-0.27	-1.66	0.54	-0.67	1.01	0.47	0.27	2.04	0.51	0.44	0.54
Pg 36:3	0.49	1	0.89	-0.2	1.27	0.66	-1.37	-1.33	-1.24	-1.37	-1.33	-1.1	0.57	0.59	0.11	1.1	0.91	0.34
[(2s,3r,4s,5s,6r)-4,5-dihydroxy-6-(hydroxymethyl)-2-[2,4,6-trihydroxy-3-(4-hydroxybenzoyl)phenyl]oxan-3-yl] 4-hydroxybenzoate	0.83	0.79	0.73	0.99	0.82	0.68	0.68	-0.74	0.03	0.04	1.73	-0.82	-0.28	-0.7	-1.93	-1.91	-0.46	-0.49
Butafenacil	0.14	0.28	-0.78	-0.61	-0.05	0.01	-1.24	-1.03	-0.92	-0.91	-0.65	-0.32	2.26	1.41	1.03	1.63	-0.52	0.27
His-Asp	-0.1	-0.66	1.03	0.03	0.12	-0.07	-1.57	1.61	-0.75	-1.67	-1.18	-1.21	0.66	0.57	1.58	0.35	0.56	0.7
Spiramycin	0.58	1.02	0.66	0.64	0.44	0.55	-1.45	-1.18	-1.12	-1.27	-1.26	-1	1.5	1.69	0.07	0.35	0.08	-0.3
Malioxamycin	-0.68	-0.69	0.5	-0.47	-0.86	-0.88	-0.63	1.73	-0.9	-0.35	-0.85	-0.52	-0.59	0.06	2.4	1.21	0.9	0.62
Trehalose	2.18	1.46	0.83	0.37	0.63	0.85	0.16	-1.18	0.15	-0.09	0.5	-1.18	-0.66	-0.58	-1.42	-1.45	-0.33	-0.22
1-hexadecyl-2-(5z,8z,11z,14z-eicosatetraenoyl)-sn-glycero-3-phosphocholine	1	0.25	0.51	2.47	-0.13	1.06	-0.56	-1.02	-0.7	-1.38	-1.1	-0.32	1.42	0.2	-0.68	-0.35	0.19	-0.85
Ile-Thr	-0.6	-0.33	0.51	0.01	-0.13	-0.58	-0.84	1.08	-0.89	-1.13	-1.46	-0.93	-0.3	0.85	2.23	0.02	1.02	1.47
L-fucose-1-phosphate	-0.48	0.28	0.08	-0.59	-0.17	-0.04	-1.44	-0.54	-2	-0.42	-0.47	-0.6	0.98	2.04	1.41	1.36	0.22	0.4
Val-Val-Lys	0.33	0.68	-0.35	1.07	-0.73	-0.94	-0.9	-0.69	-0.57	-1.02	-1.41	-0.37	1	1.76	1.9	-0.22	-0.52	0.97
1-palmitoyl-2-oleoyl-sn-glycerol	1.25	0.42	0.67	1.28	0.99	1.04	-0.89	-1.71	-1.05	-1.04	-1.08	-0.66	1.34	0.77	-0.07	-0.43	-0.99	0.17
Cinobufagin	0.07	-0.25	1	0.4	-0.38	-0.16	0.02	-0.47	-1.21	-1.36	-1.39	-0.78	0.6	-0.41	2.26	1.43	1.2	-0.58
Maleamic acid	-0.16	0.63	1.6	0.78	-0.05	-0.05	-1.66	-0.07	-0.69	-0.96	-0.67	-1.25	-0.74	0.88	2.38	-0.37	0	0.39
Allantoin	-0.26	0.21	0.99	-0.8	0.41	-1.07	-1.9	-1.11	-1.23	-0.32	-0.29	0.19	0.51	0.79	0.93	2.26	-0.01	0.7
Gly-Gly-His	-0.38	-0.1	0.68	-0.02	-0.58	-0.66	-1.07	0.44	-0.47	-0.88	-1.14	-0.36	-0.49	-0.25	3.13	1.04	0.63	0.49
Pyruvaldehyde	0.65	0.38	0.46	0.19	0.47	0.51	0.91	-0.8	1.2	1.04	1.34	-0.9	0.24	-0.95	-1.95	-1.98	-0.66	-0.14
Uroporphyrin i	2.72	1.47	0.45	0.56	0.48	0.92	-0.16	-1	-0.2	-0.38	0.47	-0.9	-0.38	-0.98	-1	-0.93	-0.65	-0.46
Mexiletine	0.71	0.3	-1.16	0.27	0.03	-0.64	1.18	0.83	1.92	0.1	0.5	1.38	-0.55	0.12	-1	-1.23	-1.38	-1.38
Oleic acid	-0.27	-0.27	-0.39	0.05	-0.02	0.26	-1.21	-0.96	-0.72	-0.78	-1.01	-0.85	1.06	-0.03	0.53	1.73	2.62	0.28
Methyl (4s,5z,6s)-5-ethylidene-4-[2-[[(2r,3s,4r,5r,6r)-3-[2-[(2s,3z,4s)-3-ethylidene-5-methoxycarbonyl-2-[(2s,3r,4s,5s,6r)-3,4,5-trihydroxy-6-(hydroxymethyl)oxan-2-yl]oxy-4h-pyran-4-yl]acetyl]oxy-4,5-dihydroxy-6-[2-(4-hydroxyphenyl)ethoxy]oxan-2-yl]methoxy]-2-oxoethyl]-6-[(2s,3r,4s,5s,6r)-3,4,5-trihydroxy-6-(hydroxymethyl)oxan-2-yl]oxy-4h-pyran-3-carboxylate	0.47	2.5	0.24	0.27	0.83	0.58	-0.84	-1.85	-0.92	-0.75	1.04	-1.16	0.81	0.06	-0.74	-0.3	0.06	-0.3
Arg-Thr	-0.2	-0.22	1.22	0.16	0.76	-0.02	-0.85	0.49	-0.76	-1.2	-1.16	-1.44	-0.94	0.22	1.64	-0.59	0.99	1.87
Pg 38:5	0.11	0.7	0.47	-1.11	1.28	1.2	-1.4	-1.52	-0.77	-0.57	-0.81	-0.27	0.45	0.78	-1.23	1.78	0.15	0.75
Pg 38:6	0.74	1.13	0.53	0.14	0.91	1.32	-1.14	-1.52	-0.75	-1.53	-1.55	-0.77	0.69	1.17	-0.38	0.61	0.64	-0.24
Siduron	0.78	-0.12	3.11	0.81	0.13	-0.05	-0.84	-0.71	-0.63	-0.64	-0.62	-0.86	-0.55	-0.55	-0.27	-0.77	1.02	0.76
Thiamet g	-0.73	-0.03	-0.71	-0.78	-0.45	-0.21	3.2	1.37	-0.7	0.18	0.69	0.29	0.22	-0.6	-0.51	-0.87	-0.63	0.29
Prostaglandin d3	-0.44	1.61	1.61	-1.2	-0.91	-0.46	-0.82	-0.27	-0.41	-1.71	-0.59	-0.37	-0.15	1.58	0.31	0.93	0.17	1.13
5-phosphoribosyl-5-amino-4-imidazolecarboxamide (aicar)	-0.58	-0.42	-0.59	-1.27	-0.47	-1.76	-0.74	-1.43	0.54	-0.29	0.81	0.19	0.87	1.37	0.64	1.43	0.1	1.58
N-acetylglutamine	-0.43	-0.61	-0.65	-0.76	-0.53	-0.54	1.01	1.1	0.68	1.93	2.17	-0.91	-0.3	-0.45	-0.72	-1.09	-0.62	0.73
