# Supplementary material for: Combined metabolomics and 16S rDNA sequence analyses of the gut microbiome reveal the action mechanism of Fructus Akebiae against hepatic fibrosis
Source: Front Med (Lausanne). 2025 Feb 5;11:1492383. doi: 10.3389/fmed.2024.1492383 (PMC11835924; doi:10.3389/fmed.2024.1492383)
Supplement: Supplementary file 1 [file Data_Sheet_1.zip › data/Kingdom_relative.xls]

	NOR_1	NOR_2	NOR_3	NOR_4	NOR_5	NOR_6	YZZ_1	YZZ_2	YZZ_3	YZZ_4	YZZ_5	YZZ_6	MOD_1	MOD_2	MOD_3	MOD_4	MOD_5	MOD_6
k__Bacteria	1	1	0.999971904193299	1	1	0.999971904193299	1	1	1	1	1	1	1	1	1	1	1	1
k__unidentified	0	0	2.80958067008499e-05	0	0	2.80958067008499e-05	0	0	0	0	0	0	0	0	0	0	0	0
