# Supplementary material for: Combined metabolomics and 16S rDNA sequence analyses of the gut microbiome reveal the action mechanism of Fructus Akebiae against hepatic fibrosis
Source: Front Med (Lausanne). 2025 Feb 5;11:1492383. doi: 10.3389/fmed.2024.1492383 (PMC11835924; doi:10.3389/fmed.2024.1492383)
Supplement: Supplementary file 1 [file Data_Sheet_1.zip › data/Kruskal_result_class.xls]

OTU	Test-Statistic	P	FDR_P	Bonferroni_P	YZZ_mean	NOR_mean	MOD_mean
c__Verrucomicrobiae	7.29824561404	0.0260139380171	0.138006594996	0.520278760342	0.0611598885533	0.00588841282105	0.038999321018
c__Saccharimonadia	6.81230610134	0.033168553002	0.138006594996	0.663371060039	0.000770293367048	0.00629580201822	0.000536161644541
c__Dojkabacteria	6.75	0.0342181183117	0.138006594996	0.684362366233	0.0	9.36526890028e-06	0.0
c__Chloroflexia	6.73349633252	0.0345016487491	0.138006594996	0.690032974981	0.0	1.40479033504e-05	0.0
c__Vampirivibrionia	6.73349633252	0.0345016487491	0.138006594996	0.690032974981	0.0	0.000154526936855	0.0
c__Coriobacteriia	6.22222222222	0.0445514262445	0.148504754148	0.89102852489	0.00135562267332	0.00237643698345	0.00112617358526
c__Cyanobacteriia	4.25294525295	0.119257217555	0.265406596148	1.0	0.000442508955538	0.000419095783288	0.000943550841704
c__Chlamydiae	4.25	0.119432968267	0.265406596148	1.0	0.0	4.68263445014e-06	0.0
c__unidentified	4.25	0.119432968267	0.265406596148	1.0	0.0	9.36526890028e-06	0.0
c__Deferribacteres	3.13450292398	0.208617789004	0.417235578008	1.0	0.00356114349933	0.00862775397439	0.00261759265763
c__Alphaproteobacteria	2.6081871345	0.271418446146	0.493488083902	1.0	0.0024466765002	0.00290557467631	0.00286108964904
c__Desulfovibrionia	2.3813229572	0.304020094753	0.506700157922	1.0	0.0	1.17065861254e-05	3.04371239259e-05
c__Fimbriimonadia	1.63703703704	0.441084629412	0.642361698767	1.0	1.40479033504e-05	9.36526890028e-06	4.68263445014e-06
c__Deinococci	1.51177856302	0.469592828775	0.642361698767	1.0	2.10718550256e-05	9.36526890028e-06	1.63892205755e-05
c__Campylobacteria	1.46057162534	0.481771274075	0.642361698767	1.0	0.0103205263281	0.00718081992929	0.00440167638313
c__Clostridia	0.982456140351	0.61187450776	0.738631890865	1.0	0.248130458196	0.287829833064	0.261087307719
c__Actinobacteria	0.873636043647	0.646088994811	0.738631890865	1.0	0.000231790405282	0.000238814356957	0.000238814356957
c__Gammaproteobacteria	0.816632231405	0.664768701779	0.738631890865	1.0	0.00124792208096	0.00129240710824	0.00167872445038
c__Bacteroidia	0.432748538012	0.805433796549	0.847825048999	1.0	0.510397789797	0.494554096134	0.506307508604
c__Bacilli	0.140350877193	0.932230256391	0.932230256391	1.0	0.159900259886	0.182168528014	0.179150570111
