# Supplementary material for: Combined metabolomics and 16S rDNA sequence analyses of the gut microbiome reveal the action mechanism of Fructus Akebiae against hepatic fibrosis
Source: Front Med (Lausanne). 2025 Feb 5;11:1492383. doi: 10.3389/fmed.2024.1492383 (PMC11835924; doi:10.3389/fmed.2024.1492383)
Supplement: Supplementary file 1 [file Data_Sheet_1.zip › data/Kruskal_result_family.xls]

OTU	Test-Statistic	P	FDR_P	Bonferroni_P	YZZ_mean	NOR_mean	MOD_mean
f__Clostridia_UCG-014	11.6140350877	0.00300638312045	0.143641638074	0.243517032756	0.00684601156611	0.0194188850647	0.00245370045187
f__Anaerovoracaceae	11.2834713596	0.00354670711293	0.143641638074	0.287283276148	0.000388658659362	0.000931844255578	0.000264568846433
f__Rikenellaceae	9.55555555556	0.0084146774892	0.15323157524	0.681588876625	0.066961672637	0.192746599237	0.0821966238206
f__Enterobacteriaceae	9.06961805556	0.0107289559634	0.15323157524	0.869045433039	0.00016623352298	3.74610756011e-05	0.000505724520615
f__Clostridia_vadinBB60_group	8.98245614035	0.0112068725294	0.15323157524	0.907756674878	0.000339490997635	0.00251925733418	0.000271592798108
f__Corynebacteriaceae	8.95698924731	0.0113504870548	0.15323157524	0.919389451441	2.34131722507e-06	5.15089789516e-05	2.34131722507e-06
f__Akkermansiaceae	7.29824561404	0.0260139380171	0.220980351349	1.0	0.0611598885533	0.00588841282105	0.038999321018
f__Acholeplasmataceae	7.1114790287	0.0285602463928	0.220980351349	1.0	9.36526890028e-06	8.42874201025e-05	0.0
f__Saccharimonadaceae	6.81230610134	0.033168553002	0.220980351349	1.0	0.000770293367048	0.00629580201822	0.000536161644541
f__Dojkabacteria	6.75	0.0342181183117	0.220980351349	1.0	0.0	9.36526890028e-06	0.0
f__Gastranaerophilales	6.73349633252	0.0345016487491	0.220980351349	1.0	0.0	0.000154526936855	0.0
f__Chloroflexaceae	6.73349633252	0.0345016487491	0.220980351349	1.0	0.0	1.40479033504e-05	0.0
f__Ruminococcaceae	6.6783625731	0.0354659823153	0.220980351349	1.0	0.0117417058837	0.0144318793753	0.00660485589192
f__Eggerthellaceae	6.22222222222	0.0445514262445	0.257761823272	1.0	0.00135562267332	0.00237643698345	0.00112617358526
f__Tannerellaceae	5.70200970201	0.0577862251445	0.312045615781	1.0	0.000287982018684	0.000131113764604	0.00049401793449
f__Beijerinckiaceae	5.42079889807	0.0665102339593	0.327323518537	1.0	0.00139308374892	0.00177705977383	0.0016061436164
f__Erysipelotrichaceae	5.35608410893	0.0686975285819	0.327323518537	1.0	0.000234131722507	0.000901407131652	0.000269251480883
f__Clostridiaceae	5.21789709172	0.073611902626	0.331253561817	1.0	4.68263445014e-06	7.72634684273e-05	2.34131722507e-06
f__Muribaculaceae	4.87719298246	0.0872832683681	0.360943165203	1.0	0.442284189085	0.299613682658	0.42226592681
f__RF39	4.68319559229	0.0961738491961	0.360943165203	1.0	0.00130879632881	0.00616702957084	0.00166935918148
f__Sphingobacteriaceae	4.49251913709	0.105794201368	0.360943165203	1.0	5.38502961766e-05	0.000126431130154	7.72634684273e-05
f__Oscillospiraceae	4.25730994152	0.11899724103	0.360943165203	1.0	0.0568026971974	0.044897099108	0.0766289714593
f__Chloroplast	4.25294525295	0.119257217555	0.360943165203	1.0	0.000442508955538	0.000419095783288	0.000943550841704
f__unidentified	4.25	0.119432968267	0.360943165203	1.0	0.0	9.36526890028e-06	0.0
f__cvE6	4.25	0.119432968267	0.360943165203	1.0	0.0	4.68263445014e-06	0.0
f__Hyphomicrobiaceae	4.25	0.119432968267	0.360943165203	1.0	0.0	4.68263445014e-06	0.0
f__Streptococcaceae	4.23529411765	0.120314388401	0.360943165203	1.0	0.0	0.0	7.02395167521e-06
f__Burkholderiaceae	4.03205128205	0.133183734589	0.381397819722	1.0	1.40479033504e-05	4.68263445014e-06	2.34131722507e-06
f__Pseudonocardiaceae	3.98213125406	0.136549836691	0.381397819722	1.0	7.02395167521e-06	0.0	1.40479033504e-05
f__Monoglobaceae	3.81794605809	0.148232538966	0.400227855208	1.0	0.000400365245487	0.00111914963358	0.000271592798108
f__Marinifilaceae	3.66081871345	0.160347914841	0.41897358394	1.0	0.000662592774695	0.001737257381	0.00110510173023
f__UCG-010	3.53140096618	0.171066915024	0.422681993841	1.0	0.000243496991407	0.000173257474655	0.00015218561963
f__Staphylococcaceae	3.51815352697	0.172203775269	0.422681993841	1.0	0.000145161667954	0.000728149656997	0.000297347287584
f__Hymenobacteraceae	3.35572916667	0.18677238737	0.444957746381	1.0	0.000147502985179	0.000199011964131	0.000163892205755
f__Frankiaceae	3.23583146905	0.19831160266	0.458949709014	1.0	2.57544894758e-05	9.36526890028e-06	2.57544894758e-05
f__Deferribacteraceae	3.13450292398	0.208617789004	0.469390025259	1.0	0.00356114349933	0.00862775397439	0.00261759265763
f__Pseudomonadaceae	2.90498770636	0.233986033061	0.512239693999	1.0	0.00016623352298	0.000199011964131	0.000133455081829
f__Ethanoligenenaceae	2.43567251462	0.29586966064	0.600625065244	1.0	0.0	3.51197583761e-05	7.02395167521e-06
f__Planococcaceae	2.40105030404	0.301036080689	0.600625065244	1.0	4.68263445014e-06	7.02395167521e-05	2.34131722507e-06
f__Propionibacteriaceae	2.38194444444	0.303925637124	0.600625065244	1.0	7.02395167521e-06	2.34131722507e-06	0.0
f__Desulfovibrionaceae	2.3813229572	0.304020094753	0.600625065244	1.0	0.0	1.17065861254e-05	3.04371239259e-05
f__Clostridium_methylpentosum_group	2.08816245666	0.352015092342	0.634004994359	1.0	4.68263445014e-06	2.34131722507e-06	1.87305378006e-05
f__Caulobacteraceae	2.02777777778	0.362805322987	0.634004994359	1.0	7.02395167521e-06	4.68263445014e-06	0.0
f__Spirosomaceae	2.0	0.367879441171	0.634004994359	1.0	0.0	0.0	4.68263445014e-06
f__Vibrionaceae	2.0	0.367879441171	0.634004994359	1.0	0.0	0.0	4.68263445014e-06
f__Morganellaceae	2.0	0.367879441171	0.634004994359	1.0	0.0	0.0	7.02395167521e-06
f__Streptomycetaceae	2.0	0.367879441171	0.634004994359	1.0	0.0	7.02395167521e-06	0.0
f__Hungateiclostridiaceae	1.73703703704	0.419572678191	0.700546176124	1.0	7.02395167521e-06	1.17065861254e-05	4.68263445014e-06
f__Erwiniaceae	1.66132368149	0.435760786618	0.700546176124	1.0	0.000756245463698	0.000852239469926	0.000863946056051
f__uncultured	1.64194236926	0.440004121692	0.700546176124	1.0	6.78981995271e-05	7.02395167521e-05	1.63892205755e-05
f__Fimbriimonadaceae	1.63703703704	0.441084629412	0.700546176124	1.0	1.40479033504e-05	9.36526890028e-06	4.68263445014e-06
f__Deinococcaceae	1.51177856302	0.469592828775	0.701393106695	1.0	2.10718550256e-05	9.36526890028e-06	1.63892205755e-05
f__Butyricicoccaceae	1.48552223371	0.475798365276	0.701393106695	1.0	0.00183091007001	0.00132518554939	0.00124558076374
f__Helicobacteraceae	1.46057162534	0.481771274075	0.701393106695	1.0	0.0103205263281	0.00718081992929	0.00440167638313
f__Sphingomonadaceae	1.4255024255	0.49029343864	0.701393106695	1.0	0.000454215541664	0.000491676617265	0.000529137692866
f__Intrasporangiaceae	1.41666666667	0.492464287675	0.701393106695	1.0	7.02395167521e-06	2.34131722507e-06	4.68263445014e-06
f__Geodermatophilaceae	1.41216931217	0.493572926934	0.701393106695	1.0	4.68263445014e-05	2.80958067008e-05	4.21437100513e-05
f__Eubacterium_coprostanoligenes_group	1.34275362319	0.511004536261	0.709901769375	1.0	6.5556882302e-05	0.000208377233031	0.000107700592353
f__Lachnospiraceae	1.29824561404	0.52250391256	0.709901769375	1.0	0.167099810353	0.200327784412	0.171204139449
f__Rhizobiaceae	1.28546652792	0.5258531625	0.709901769375	1.0	0.000224766453607	0.000241155674182	0.000217742501932
f__Kineosporiaceae	1.16722037652	0.557880672374	0.73033507689	1.0	2.80958067008e-05	2.10718550256e-05	2.80958067008e-05
f__Oxalobacteraceae	1.1364298725	0.566535839208	0.73033507689	1.0	1.63892205755e-05	2.57544894758e-05	1.87305378006e-05
f__Oscillospirales	1.08001608363	0.582743566038	0.73033507689	1.0	1.40479033504e-05	1.40479033504e-05	7.02395167521e-06
f__Gracilibacteraceae	1.06862745098	0.586071357998	0.73033507689	1.0	4.68263445014e-06	2.34131722507e-06	0.0
f__Nakamurellaceae	1.06862745098	0.586071357998	0.73033507689	1.0	2.34131722507e-06	0.0	4.68263445014e-06
f__Comamonadaceae	0.83009009009	0.660310536317	0.784646537535	1.0	2.10718550256e-05	3.04371239259e-05	3.51197583761e-05
f__Leuconostocaceae	0.824531835206	0.662148175783	0.784646537535	1.0	2.57544894758e-05	2.57544894758e-05	2.10718550256e-05
f__Defluviitaleaceae	0.809950773558	0.666993227508	0.784646537535	1.0	0.000107700592353	0.000182622743556	8.89700545527e-05
f__Christensenellaceae	0.805729166667	0.668402606048	0.784646537535	1.0	0.000117065861254	0.000149844302405	7.72634684273e-05
f__Xanthobacteraceae	0.633333333333	0.728573572511	0.825146844796	1.0	7.02395167521e-06	2.34131722507e-06	4.68263445014e-06
f__Xanthomonadaceae	0.626003490401	0.731248636392	0.825146844796	1.0	9.36526890028e-05	0.000103017957903	7.72634684273e-05
f__Microbacteriaceae	0.612365591398	0.736252023451	0.825146844796	1.0	0.000103017957903	0.000110041909578	0.000114724544028
f__Bacillaceae	0.592367256637	0.743650860125	0.825146844796	1.0	1.40479033504e-05	1.87305378006e-05	3.2778441151e-05
f__Mitochondria	0.442891649413	0.801359334849	0.877163596254	1.0	0.000309053873709	0.000339490997635	0.000449532907214
f__Moraxellaceae	0.354166666667	0.83770997245	0.897959350947	1.0	1.40479033504e-05	3.98023928262e-05	3.04371239259e-05
f__Acetobacteraceae	0.342692584593	0.842529761382	0.897959350947	1.0	5.15089789516e-05	4.44850272763e-05	5.38502961766e-05
f__Enterococcaceae	0.228571428571	0.892003061453	0.938340882827	1.0	4.68263445014e-06	4.68263445014e-06	4.68263445014e-06
f__Erysipelatoclostridiaceae	0.185165975104	0.911573558567	0.946634080051	1.0	0.000709419119196	0.000756245463698	0.00243496991407
f__Lactobacillaceae	0.0818713450292	0.959890875328	0.984191910146	1.0	0.157444218117	0.173412001592	0.174411744047
f__Peptococcaceae	0.046783625731	0.976879654763	0.989090650447	1.0	0.00204396993749	0.00193158671068	0.00165999391258
f__Nocardiaceae	0.0208333333333	0.989637398915	0.989637398915	1.0	2.34131722507e-06	7.02395167521e-06	2.34131722507e-06
