# Supplementary material for: Combined metabolomics and 16S rDNA sequence analyses of the gut microbiome reveal the action mechanism of Fructus Akebiae against hepatic fibrosis
Source: Front Med (Lausanne). 2025 Feb 5;11:1492383. doi: 10.3389/fmed.2024.1492383 (PMC11835924; doi:10.3389/fmed.2024.1492383)
Supplement: Supplementary file 1 [file Data_Sheet_1.zip › data/Kruskal_result_genus.xls]

OTU	Test-Statistic	P	FDR_P	Bonferroni_P	YZZ_mean	NOR_mean	MOD_mean
g__Roseburia	13.358815427	0.00125652197321	0.155347099766	0.203556559661	0.00578539486315	0.0221652501697	0.0034464189553
g__Clostridia_UCG-014	11.6140350877	0.00300638312045	0.155347099766	0.487034065513	0.00684601156611	0.0194188850647	0.00245370045187
g__Escherichia-Shigella	11.1654320988	0.00376233294692	0.155347099766	0.609497937401	0.00015218561963	4.68263445014e-06	0.000472946079464
g__ASF356	11.0191709845	0.00404778487382	0.155347099766	0.655741149559	0.000952916110604	0.00033246704596	9.13113717778e-05
g__Family_XIII_UCG-001	10.4845288326	0.00528826842632	0.155347099766	0.856699485063	0.000119407178479	0.000255203577533	4.68263445014e-05
g__Anaerotruncus	10.3048948638	0.00578522843343	0.155347099766	0.937207006216	0.000915455035003	0.00281894593899	0.000632155650769
g__Turicibacter	10.0075589971	0.00671252900224	0.155347099766	1.0	7.49221512023e-05	7.02395167521e-06	1.63892205755e-05
g__Alistipes	9.55555555556	0.0084146774892	0.167161718444	1.0	0.066961672637	0.192746599237	0.0821966238206
g__Tuzzerella	9.09710743802	0.0105824985879	0.167161718444	1.0	0.00100676640678	0.00031841914261	0.00102549694458
g__Clostridia_vadinBB60_group	8.98245614035	0.0112068725294	0.167161718444	1.0	0.000339490997635	0.00251925733418	0.000271592798108
g__Corynebacterium	8.95698924731	0.0113504870548	0.167161718444	1.0	2.34131722507e-06	5.15089789516e-05	2.34131722507e-06
g__Eisenbergiella	8.53033547466	0.014049510308	0.17671676661	1.0	0.000395682611037	1.17065861254e-05	7.02395167521e-05
g__Incertae_Sedis	8.51170798898	0.0141809750984	0.17671676661	1.0	0.00531947273536	0.00479033504249	0.00127601788766
g__Akkermansia	7.29824561404	0.0260139380171	0.247569317713	1.0	0.0611598885533	0.00588841282105	0.038999321018
g__Anaeroplasma	7.1114790287	0.0285602463928	0.247569317713	1.0	9.36526890028e-06	8.42874201025e-05	0.0
g__Paludicola	7.10925726588	0.0285919910686	0.247569317713	1.0	4.68263445014e-06	9.13113717778e-05	0.000114724544028
g__Candidatus_Saccharimonas	6.81230610134	0.033168553002	0.247569317713	1.0	0.000770293367048	0.00629580201822	0.000536161644541
g__Dojkabacteria	6.75	0.0342181183117	0.247569317713	1.0	0.0	9.36526890028e-06	0.0
g__Chloronema	6.73349633252	0.0345016487491	0.247569317713	1.0	0.0	1.40479033504e-05	0.0
g__Eubacterium_hallii_group	6.73349633252	0.0345016487491	0.247569317713	1.0	0.0	1.63892205755e-05	0.0
g__Gastranaerophilales	6.73349633252	0.0345016487491	0.247569317713	1.0	0.0	0.000154526936855	0.0
g__Lachnospiraceae_NK4B4_group	6.69107551487	0.0352412588121	0.247569317713	1.0	0.000259886211983	1.40479033504e-05	9.36526890028e-06
g__Klebsiella	6.62993724622	0.0363351886447	0.247569317713	1.0	7.02395167521e-06	2.80958067008e-05	2.57544894758e-05
g__Lachnospiraceae_UCG-001	6.46783625731	0.0394028106608	0.247569317713	1.0	0.00255437709255	0.0040902811922	0.00150078434127
g__Intestinimonas	6.46783625731	0.0394028106608	0.247569317713	1.0	0.00200650886189	0.00120577837091	0.00364308960221
g__A2	6.39766081871	0.0408099069618	0.247569317713	1.0	0.00335744890075	0.0146706937323	0.00337852075578
g__Eubacterium_ventriosum_group	6.33764219235	0.0420531453058	0.247569317713	1.0	0.00097867060008	0.00200416754466	0.00050806583784
g__Ruminococcus_gauvreauii_group	6.30291297935	0.0427897586171	0.247569317713	1.0	7.02395167521e-06	4.91676617265e-05	1.40479033504e-05
g__Oscillospira	6.19146722164	0.0452418104013	0.251631261099	1.0	0.000168574840205	5.61916134017e-05	0.000276275432558
g__Erysipelatoclostridiaceae	6.13237893248	0.046598381685	0.251631261099	1.0	3.98023928262e-05	1.63892205755e-05	0.000126431130154
g__Negativibacillus	5.96845915202	0.050578455398	0.260471731843	1.0	0.000449532907214	0.000191988012456	0.000358221535436
g__Harryflintia	5.93424274222	0.0514512062899	0.260471731843	1.0	5.38502961766e-05	0.000140479033504	7.96047856524e-05
g__Eubacterium_nodatum_group	5.73706004141	0.0567823341167	0.275334366865	1.0	6.78981995271e-05	0.000440167638313	9.36526890028e-05
g__Parabacteroides	5.70200970201	0.0577862251445	0.275334366865	1.0	0.000287982018684	0.000131113764604	0.00049401793449
g__Staphylococcus	5.33974358974	0.0692611043689	0.320579968793	1.0	0.000138137716279	0.000707077801971	0.000222425136382
g__Candidatus_Arthromitus	5.21789709172	0.073611902626	0.324990726874	1.0	4.68263445014e-06	7.72634684273e-05	2.34131722507e-06
g__Enterorhabdus	5.20127410468	0.0742262771256	0.324990726874	1.0	0.00134157476997	0.00235770644565	0.00112617358526
g__Eubacterium_brachy_group	5.08476702509	0.0786786445847	0.335419484809	1.0	9.59940062279e-05	0.000114724544028	4.21437100513e-05
g__Muribaculaceae	4.87719298246	0.0872832683681	0.354380562199	1.0	0.442284189085	0.299613682658	0.42226592681
g__Methylobacterium-Methylorubrum	4.82574974147	0.0895574580114	0.354380562199	1.0	0.00130177237714	0.00162955678865	0.00148673643792
g__Ruminococcus_gnavus_group	4.69800569801	0.0954643070998	0.354380562199	1.0	3.98023928262e-05	7.02395167521e-05	3.2778441151e-05
g__RF39	4.68319559229	0.0961738491961	0.354380562199	1.0	0.00130879632881	0.00616702957084	0.00166935918148
g__Lachnospiraceae_UCG-006	4.64807162534	0.0978777710761	0.354380562199	1.0	0.013034112992	0.00779190372504	0.0110837957435
g__Kurthia	4.59519168291	0.100500171858	0.354380562199	1.0	0.0	7.02395167521e-05	2.34131722507e-06
g__Acetatifactor	4.47383922384	0.106786943487	0.354380562199	1.0	0.000224766453607	0.000271592798108	0.000442508955538
g__Ruminococcus_torques_group	4.40555555556	0.110495798897	0.354380562199	1.0	9.36526890028e-06	0.0	2.34131722507e-06
g__UCG-003	4.38345410628	0.111723629257	0.354380562199	1.0	1.40479033504e-05	2.34131722507e-06	2.57544894758e-05
g__Ruminococcaceae	4.27500865351	0.11794883777	0.354380562199	1.0	0.000372269438786	0.00181920348388	0.000927161621128
g__Chloroplast	4.25294525295	0.119257217555	0.354380562199	1.0	0.000442508955538	0.000419095783288	0.000943550841704
g__cvE6	4.25	0.119432968267	0.354380562199	1.0	0.0	4.68263445014e-06	0.0
g__Pedomicrobium	4.25	0.119432968267	0.354380562199	1.0	0.0	4.68263445014e-06	0.0
g__unidentified	4.25	0.119432968267	0.354380562199	1.0	0.0	9.36526890028e-06	0.0
g__1174-901-12	4.24553101998	0.119700138425	0.354380562199	1.0	7.96047856524e-05	0.000131113764604	0.000100676640678
g__Streptococcus	4.23529411765	0.120314388401	0.354380562199	1.0	0.0	0.0	7.02395167521e-06
g__Oceanobacillus	4.23529411765	0.120314388401	0.354380562199	1.0	0.0	0.0	7.02395167521e-06
g__Pedobacter	3.99580272823	0.135619600954	0.388089009542	1.0	5.38502961766e-05	0.000121748495704	7.72634684273e-05
g__Actinomycetospora	3.98213125406	0.136549836691	0.388089009542	1.0	7.02395167521e-06	0.0	1.40479033504e-05
g__Anaerovorax	3.92382588774	0.140589224229	0.392680246985	1.0	3.04371239259e-05	1.63892205755e-05	4.68263445014e-06
g__Monoglobus	3.81794605809	0.148232538966	0.403599179963	1.0	0.000400365245487	0.00111914963358	0.000271592798108
g__Ruminococcus	3.80116959064	0.149481177764	0.403599179963	1.0	0.00257310763035	0.000688347264171	0.00105593406851
g__Odoribacter	3.66081871345	0.160347914841	0.421246102404	1.0	0.000662592774695	0.001737257381	0.00110510173023
g__Lachnotalea	3.65	0.16121764413	0.421246102404	1.0	7.02395167521e-06	0.0	7.02395167521e-06
g__UCG-010	3.53140096618	0.171066915024	0.435329507658	1.0	0.000243496991407	0.000173257474655	0.00015218561963
g__UC5-1-2E3	3.51858813701	0.172166358589	0.435329507658	1.0	2.10718550256e-05	2.34131722507e-06	1.63892205755e-05
g__Oscillospirales	3.48972222222	0.1746692469	0.435329507658	1.0	9.36526890028e-06	7.02395167521e-06	0.0
g__Hymenobacter	3.35572916667	0.18677238737	0.443019000341	1.0	0.000147502985179	0.000199011964131	0.000163892205755
g__Weissella	3.35367674505	0.186964153591	0.443019000341	1.0	2.10718550256e-05	2.34131722507e-05	9.36526890028e-06
g__Aquabacterium	3.3447309417	0.187802298941	0.443019000341	1.0	7.02395167521e-06	2.34131722507e-05	2.34131722507e-05
g__Parvibacter	3.33526490066	0.188693277923	0.443019000341	1.0	1.40479033504e-05	1.87305378006e-05	0.0
g__Jatrophihabitans	3.23583146905	0.19831160266	0.456695131246	1.0	2.57544894758e-05	9.36526890028e-06	2.57544894758e-05
g__Oscillibacter	3.19298245614	0.202606171107	0.456695131246	1.0	0.0120507597574	0.00454917936831	0.0133267776451
g__UCG-005	3.18933887158	0.202975613887	0.456695131246	1.0	0.000210718550256	0.000526796375641	0.000142820350729
g__Mucispirillum	3.13450292398	0.208617789004	0.462960024913	1.0	0.00356114349933	0.00862775397439	0.00261759265763
g__Allorhizobium-Neorhizobium-Pararhizobium-Rhizobium	3.07957462413	0.21442670255	0.469420619096	1.0	2.80958067008e-05	3.2778441151e-05	1.17065861254e-05
g__Marvinbryantia	2.93316062176	0.230713104806	0.498340306381	1.0	0.000758586780923	0.000297347287584	0.00050806583784
g__Pseudomonas	2.90498770636	0.233986033061	0.498759702051	1.0	0.00016623352298	0.000199011964131	0.000133455081829
g__Eubacterium_xylanophilum_group	2.53801169591	0.281110949934	0.562230844054	1.0	0.00476926318747	0.00252628128585	0.00435485003863
g__Candidatus_Soleaferrea	2.48106466595	0.289230210172	0.562230844054	1.0	3.51197583761e-05	5.61916134017e-05	3.2778441151e-05
g__Acetitomaculum	2.43485005171	0.295991356572	0.562230844054	1.0	0.000566598768467	0.00048933530004	0.00015686825408
g__Subdoligranulum	2.42222222222	0.297866133124	0.562230844054	1.0	0.0	7.02395167521e-06	9.36526890028e-06
g__Ralstonia	2.42222222222	0.297866133124	0.562230844054	1.0	7.02395167521e-06	4.68263445014e-06	0.0
g__Burkholderia-Caballeronia-Paraburkholderia	2.38194444444	0.303925637124	0.562230844054	1.0	7.02395167521e-06	0.0	2.34131722507e-06
g__Friedmanniella	2.38194444444	0.303925637124	0.562230844054	1.0	7.02395167521e-06	2.34131722507e-06	0.0
g__Desulfovibrio	2.3813229572	0.304020094753	0.562230844054	1.0	0.0	1.17065861254e-05	3.04371239259e-05
g__Dorea	2.36946902655	0.305827361827	0.562230844054	1.0	2.10718550256e-05	3.2778441151e-05	9.36526890028e-06
g__Terribacillus	2.26666666667	0.321958271538	0.562230844054	1.0	2.34131722507e-06	4.68263445014e-06	0.0
g__Blautia	2.21052631579	0.331123732951	0.562230844054	1.0	0.00775678396666	0.00648310739622	0.00890871204139
g__Clostridium_methylpentosum_group	2.08816245666	0.352015092342	0.562230844054	1.0	4.68263445014e-06	2.34131722507e-06	1.87305378006e-05
g__Acidiphilium	2.06319910515	0.356436365637	0.562230844054	1.0	2.57544894758e-05	1.40479033504e-05	2.10718550256e-05
g__Lachnospiraceae_NC2004_group	2.04271070615	0.360106537766	0.562230844054	1.0	4.68263445014e-05	1.40479033504e-05	1.63892205755e-05
g__Brevundimonas	2.02777777778	0.362805322987	0.562230844054	1.0	7.02395167521e-06	4.68263445014e-06	0.0
g__Lachnospiraceae_FCS020_group	2.01402032948	0.365309563841	0.562230844054	1.0	0.000149844302405	0.000100676640678	4.91676617265e-05
g__Janthinobacterium	2.0	0.367879441171	0.562230844054	1.0	0.0	4.68263445014e-06	0.0
g__Rhizobacter	2.0	0.367879441171	0.562230844054	1.0	0.0	0.0	2.34131722507e-06
g__CAG-352	2.0	0.367879441171	0.562230844054	1.0	0.0	0.0	9.36526890028e-06
g__Streptomyces	2.0	0.367879441171	0.562230844054	1.0	0.0	7.02395167521e-06	0.0
g__Vibrio	2.0	0.367879441171	0.562230844054	1.0	0.0	0.0	4.68263445014e-06
g__Spirosoma	2.0	0.367879441171	0.562230844054	1.0	0.0	0.0	4.68263445014e-06
g__Rhizorhapis	2.0	0.367879441171	0.562230844054	1.0	4.68263445014e-06	0.0	0.0
g__Mucilaginibacter	2.0	0.367879441171	0.562230844054	1.0	0.0	4.68263445014e-06	0.0
g__Lachnospiraceae_UCG-004	2.0	0.367879441171	0.562230844054	1.0	0.0	7.02395167521e-06	0.0
g__Christensenellaceae_R-7_group	2.0	0.367879441171	0.562230844054	1.0	0.0	0.0	4.68263445014e-06
g__Proteus	2.0	0.367879441171	0.562230844054	1.0	0.0	0.0	7.02395167521e-06
g__Schumannella	2.0	0.367879441171	0.562230844054	1.0	0.0	0.0	4.68263445014e-06
g__Lachnospiraceae_UCG-009	2.0	0.367879441171	0.562230844054	1.0	0.0	0.0	2.34131722507e-06
g__Planomicrobium	2.0	0.367879441171	0.562230844054	1.0	4.68263445014e-06	0.0	0.0
g__Bosea	1.89893617021	0.386946791486	0.585844674959	1.0	9.36526890028e-06	7.02395167521e-06	1.87305378006e-05
g__GCA-900066575	1.75103519669	0.416646308418	0.623090396952	1.0	0.000547868230667	0.000784341270399	0.000662592774695
g__Saccharofermentans	1.73703703704	0.419572678191	0.623090396952	1.0	7.02395167521e-06	1.17065861254e-05	4.68263445014e-06
g__Anaerosporobacter	1.72035928144	0.423086072005	0.623090396952	1.0	5.15089789516e-05	1.40479033504e-05	7.02395167521e-06
g__Pantoea	1.66132368149	0.435760786618	0.635975202091	1.0	0.000756245463698	0.000852239469926	0.000863946056051
g__Fimbriimonadaceae	1.63703703704	0.441084629412	0.637997410399	1.0	1.40479033504e-05	9.36526890028e-06	4.68263445014e-06
g__Eubacterium_oxidoreducens_group	1.61862947658	0.445163014894	0.638198304538	1.0	0.000716443070872	0.00102549694458	0.000686005946946
g__Lachnospiraceae_NK4A136_group	1.55555555556	0.459425824036	0.652868276262	1.0	0.0561564936433	0.0788579054576	0.0832595818407
g__Deinococcus	1.51177856302	0.469592828775	0.660816645977	1.0	2.10718550256e-05	9.36526890028e-06	1.63892205755e-05
g__Butyricicoccus	1.49569559229	0.473384276639	0.660816645977	1.0	0.00156165858912	0.00110041909578	0.00108168855798
g__Lachnospiraceae	1.46929172858	0.479675299053	0.660816645977	1.0	9.36526890028e-06	2.34131722507e-06	1.40479033504e-05
g__Helicobacter	1.46057162534	0.481771274075	0.660816645977	1.0	0.0103205263281	0.00718081992929	0.00440167638313
g__Sphingomonas	1.4269857787	0.489929934288	0.660816645977	1.0	0.000449532907214	0.000491676617265	0.000529137692866
g__Lapillicoccus	1.41666666667	0.492464287675	0.660816645977	1.0	7.02395167521e-06	2.34131722507e-06	4.68263445014e-06
g__Klenkia	1.41216931217	0.493572926934	0.660816645977	1.0	4.68263445014e-05	2.80958067008e-05	4.21437100513e-05
g__Erysipelotrichaceae	1.37219730942	0.503536712588	0.668630716716	1.0	1.17065861254e-05	7.49221512023e-05	3.98023928262e-05
g__Eubacterium_coprostanoligenes_group	1.34275362319	0.511004536261	0.673030364832	1.0	6.5556882302e-05	0.000208377233031	0.000107700592353
g__Lachnospiraceae_UCG-008	1.2761707989	0.528302945472	0.689701770922	1.0	0.0033621315352	0.0032591135773	0.00207440706141
g__UCG-009	1.26155717762	0.532177292378	0.689701770922	1.0	0.000269251480883	0.000224766453607	0.000163892205755
g__Lachnoclostridium	1.13450292398	0.567081944943	0.724759999968	1.0	0.00549975416169	0.0058369038421	0.00543653859661
g__Family_XIII_AD3011_group	1.12447916667	0.569931224997	0.724759999968	1.0	7.49221512023e-05	0.000105359275128	7.72634684273e-05
g__Massilia	1.06862745098	0.586071357998	0.724759999968	1.0	4.68263445014e-06	2.34131722507e-06	0.0
g__Nakamurella	1.06862745098	0.586071357998	0.724759999968	1.0	2.34131722507e-06	0.0	4.68263445014e-06
g__Macrococcus	1.06862745098	0.586071357998	0.724759999968	1.0	0.0	2.34131722507e-06	1.40479033504e-05
g__Faecalibacterium	1.06862745098	0.586071357998	0.724759999968	1.0	4.68263445014e-06	2.34131722507e-06	0.0
g__Variovorax	1.01241582492	0.60277703362	0.739771813988	1.0	1.40479033504e-05	7.02395167521e-06	9.36526890028e-06
g__Colidextribacter	0.982456140351	0.61187450776	0.745290753813	1.0	0.0115895202641	0.00946360422374	0.0138816698274
g__NK4A214_group	0.89951740779	0.637782027375	0.771049913692	1.0	0.000461239493339	0.000737514925897	0.000435485003863
g__Aureimonas	0.826882845188	0.661370274601	0.788003305018	1.0	0.000196670646906	0.000208377233031	0.000206035915806
g__Kineococcus	0.826388888889	0.66153363878	0.788003305018	1.0	2.10718550256e-05	1.40479033504e-05	1.63892205755e-05
g__Defluviitaleaceae_UCG-011	0.809950773558	0.666993227508	0.788707320119	1.0	0.000107700592353	0.000182622743556	8.89700545527e-05
g__Jeotgalicoccus	0.71686746988	0.698769928336	0.820295133264	1.0	7.02395167521e-06	1.87305378006e-05	6.08742478518e-05
g__Herbaspirillum	0.654858691444	0.720774215258	0.828407546123	1.0	1.17065861254e-05	1.87305378006e-05	1.87305378006e-05
g__UCG-002	0.644941634241	0.724357070323	0.828407546123	1.0	1.17065861254e-05	2.34131722507e-06	9.36526890028e-06
g__Rhodopseudomonas	0.633333333333	0.728573572511	0.828407546123	1.0	7.02395167521e-06	2.34131722507e-06	4.68263445014e-06
g__Leuconostoc	0.633333333333	0.728573572511	0.828407546123	1.0	4.68263445014e-06	2.34131722507e-06	1.17065861254e-05
g__Stenotrophomonas	0.626003490401	0.731248636392	0.828407546123	1.0	9.36526890028e-05	0.000103017957903	7.72634684273e-05
g__CAG-56	0.511150935882	0.774470686647	0.871279522478	1.0	1.63892205755e-05	1.17065861254e-05	1.63892205755e-05
g__Curtobacterium	0.485714285714	0.784383560562	0.876345771111	1.0	0.000103017957903	0.000110041909578	0.000110041909578
g__Mitochondria	0.442891649413	0.801359334849	0.884899945772	1.0	0.000309053873709	0.000339490997635	0.000449532907214
g__28-4	0.438888888889	0.802964765608	0.884899945772	1.0	4.68263445014e-06	1.40479033504e-05	2.34131722507e-06
g__Belnapia	0.372053872054	0.830251231011	0.90878850962	1.0	1.63892205755e-05	1.40479033504e-05	1.87305378006e-05
g__Enterobacter	0.347953216374	0.840316553956	0.913632763362	1.0	7.02395167521e-06	4.68263445014e-06	7.02395167521e-06
g__Bacillus	0.303571428571	0.859172369382	0.918964071294	1.0	1.17065861254e-05	1.40479033504e-05	2.57544894758e-05
g__Quadrisphaera	0.29843953186	0.861379792165	0.918964071294	1.0	7.02395167521e-06	7.02395167521e-06	1.17065861254e-05
g__Hydrogenoanaerobacterium	0.289682539683	0.865159609134	0.918964071294	1.0	4.68263445014e-06	7.02395167521e-06	7.02395167521e-06
g__Peptococcus	0.283333333333	0.867910511778	0.918964071294	1.0	2.80958067008e-05	3.2778441151e-05	2.80958067008e-05
g__Enterococcus	0.228571428571	0.892003061453	0.938340882827	1.0	4.68263445014e-06	4.68263445014e-06	4.68263445014e-06
g__Lachnospiraceae_UCG-010	0.202380952381	0.903760871562	0.944575878665	1.0	9.36526890028e-06	9.36526890028e-06	4.68263445014e-06
g__Erysipelatoclostridium	0.105371900826	0.948677897606	0.978002023919	1.0	0.00066961672637	0.000739856243122	0.00230853878392
g__uncultured	0.105263157895	0.948729480016	0.978002023919	1.0	0.0926880663061	0.0839291985671	0.0923532579429
g__Acinetobacter	0.0893232450609	0.956321024579	0.978002023919	1.0	9.36526890028e-06	3.74610756011e-05	1.17065861254e-05
g__Lactobacillus	0.0818713450292	0.959890875328	0.978002023919	1.0	0.157444218117	0.173412001592	0.174411744047
g__Enhydrobacter	0.0277098614507	0.986240607095	0.989637398915	1.0	4.68263445014e-06	2.34131722507e-06	1.87305378006e-05
g__Rhodococcus	0.0208333333333	0.989637398915	0.989637398915	1.0	2.34131722507e-06	7.02395167521e-06	2.34131722507e-06
g__Lachnospiraceae_AC2044_group	0.0208333333333	0.989637398915	0.989637398915	1.0	2.34131722507e-06	4.68263445014e-06	4.68263445014e-06
