# Supplementary material for: Combined metabolomics and 16S rDNA sequence analyses of the gut microbiome reveal the action mechanism of Fructus Akebiae against hepatic fibrosis
Source: Front Med (Lausanne). 2025 Feb 5;11:1492383. doi: 10.3389/fmed.2024.1492383 (PMC11835924; doi:10.3389/fmed.2024.1492383)
Supplement: Supplementary file 1 [file Data_Sheet_1.zip › data/Kruskal_result_order.xls]

OTU	Test-Statistic	P	FDR_P	Bonferroni_P	YZZ_mean	NOR_mean	MOD_mean
o__Clostridia_UCG-014	11.6140350877	0.00300638312045	0.0904410313798	0.153325539143	0.00684601156611	0.0194188850647	0.00245370045187
o__Peptostreptococcales-Tissierellales	11.2834713596	0.00354670711293	0.0904410313798	0.18088206276	0.000388658659362	0.000931844255578	0.000264568846433
o__Clostridia_vadinBB60_group	8.98245614035	0.0112068725294	0.17595840862	0.571550498997	0.000339490997635	0.00251925733418	0.000271592798108
o__Verrucomicrobiales	7.29824561404	0.0260139380171	0.17595840862	1.0	0.0611598885533	0.00588841282105	0.038999321018
o__Acholeplasmatales	7.1114790287	0.0285602463928	0.17595840862	1.0	9.36526890028e-06	8.42874201025e-05	0.0
o__Corynebacteriales	6.93961352657	0.0311230441948	0.17595840862	1.0	4.68263445014e-06	5.85329306268e-05	4.68263445014e-06
o__Saccharimonadales	6.81230610134	0.033168553002	0.17595840862	1.0	0.000770293367048	0.00629580201822	0.000536161644541
o__Dojkabacteria	6.75	0.0342181183117	0.17595840862	1.0	0.0	9.36526890028e-06	0.0
o__Gastranaerophilales	6.73349633252	0.0345016487491	0.17595840862	1.0	0.0	0.000154526936855	0.0
o__Chloroflexales	6.73349633252	0.0345016487491	0.17595840862	1.0	0.0	1.40479033504e-05	0.0
o__Coriobacteriales	6.22222222222	0.0445514262445	0.206556612588	1.0	0.00135562267332	0.00237643698345	0.00112617358526
o__Clostridiales	5.21789709172	0.073611902626	0.31285058616	1.0	4.68263445014e-06	7.72634684273e-05	2.34131722507e-06
o__RF39	4.68319559229	0.0961738491961	0.350830279406	1.0	0.00130879632881	0.00616702957084	0.00166935918148
o__Sphingobacteriales	4.49251913709	0.105794201368	0.350830279406	1.0	5.38502961766e-05	0.000126431130154	7.72634684273e-05
o__Chloroplast	4.25294525295	0.119257217555	0.350830279406	1.0	0.000442508955538	0.000419095783288	0.000943550841704
o__unidentified	4.25	0.119432968267	0.350830279406	1.0	0.0	9.36526890028e-06	0.0
o__Chlamydiales	4.25	0.119432968267	0.350830279406	1.0	0.0	4.68263445014e-06	0.0
o__Frankiales	4.17781316348	0.123822451555	0.350830279406	1.0	7.49221512023e-05	3.74610756011e-05	7.25808339772e-05
o__Pseudonocardiales	3.98213125406	0.136549836691	0.351626117503	1.0	7.02395167521e-06	0.0	1.40479033504e-05
o__Rhizobiales	3.96256038647	0.137892595099	0.351626117503	1.0	0.0016248741542	0.00202523939969	0.00182856875278
o__Monoglobales	3.81794605809	0.148232538966	0.359993308918	1.0	0.000400365245487	0.00111914963358	0.000271592798108
o__Oscillospirales	3.59064327485	0.166074028133	0.381843153856	1.0	0.0707030975627	0.0610990143054	0.0847720727681
o__Staphylococcales	3.51815352697	0.172203775269	0.381843153856	1.0	0.000145161667954	0.000728149656997	0.000297347287584
o__Deferribacterales	3.13450292398	0.208617789004	0.432572622568	1.0	0.00356114349933	0.00862775397439	0.00261759265763
o__Cytophagales	3.10190972222	0.212045403219	0.432572622568	1.0	0.000147502985179	0.000199011964131	0.000168574840205
o__Enterobacterales	2.87138429752	0.237950609784	0.466749273039	1.0	0.000922478986678	0.000889700545527	0.00137669452834
o__Propionibacteriales	2.38194444444	0.303925637124	0.553750886872	1.0	7.02395167521e-06	2.34131722507e-06	0.0
o__Desulfovibrionales	2.3813229572	0.304020094753	0.553750886872	1.0	0.0	1.17065861254e-05	3.04371239259e-05
o__Clostridia	2.08343736995	0.352847726439	0.576434128063	1.0	1.17065861254e-05	1.40479033504e-05	4.68263445014e-06
o__Caulobacterales	2.02777777778	0.362805322987	0.576434128063	1.0	7.02395167521e-06	4.68263445014e-06	0.0
o__Streptomycetales	2.0	0.367879441171	0.576434128063	1.0	0.0	7.02395167521e-06	0.0
o__Vibrionales	2.0	0.367879441171	0.576434128063	1.0	0.0	0.0	4.68263445014e-06
o__Pseudomonadales	1.97242455775	0.372986788746	0.576434128063	1.0	0.00018028142633	0.000238814356957	0.000163892205755
o__Fimbriimonadales	1.63703703704	0.441084629412	0.625124134266	1.0	1.40479033504e-05	9.36526890028e-06	4.68263445014e-06
o__Erysipelotrichales	1.53826266805	0.463415446752	0.625124134266	1.0	0.000943550841704	0.00165765259535	0.00270422139496
o__uncultured	1.53800856531	0.463474328058	0.625124134266	1.0	6.78981995271e-05	5.85329306268e-05	1.63892205755e-05
o__Deinococcales	1.51177856302	0.469592828775	0.625124134266	1.0	2.10718550256e-05	9.36526890028e-06	1.63892205755e-05
o__Bacillales	1.4685704023	0.479848331454	0.625124134266	1.0	1.87305378006e-05	8.89700545527e-05	3.51197583761e-05
o__Campylobacterales	1.46057162534	0.481771274075	0.625124134266	1.0	0.0103205263281	0.00718081992929	0.00440167638313
o__Sphingomonadales	1.4255024255	0.49029343864	0.625124134266	1.0	0.000454215541664	0.000491676617265	0.000529137692866
o__Lachnospirales	1.29824561404	0.52250391256	0.649943891234	1.0	0.167207510946	0.200510407155	0.171293109503
o__Kineosporiales	1.16722037652	0.557880672374	0.67742653074	1.0	2.80958067008e-05	2.10718550256e-05	2.80958067008e-05
o__Micrococcales	0.853752759382	0.65254421496	0.773947789836	1.0	0.000110041909578	0.000112383226803	0.000119407178479
o__Christensenellales	0.805729166667	0.668402606048	0.774739384283	1.0	0.000117065861254	0.000149844302405	7.72634684273e-05
o__Xanthomonadales	0.626003490401	0.731248636392	0.828748454578	1.0	9.36526890028e-05	0.000103017957903	7.72634684273e-05
o__Burkholderiales	0.453823953824	0.796990932806	0.855773408833	1.0	5.15089789516e-05	6.08742478518e-05	5.61916134017e-05
o__Rickettsiales	0.442891649413	0.801359334849	0.855773408833	1.0	0.000309053873709	0.000339490997635	0.000449532907214
o__Bacteroidales	0.432748538012	0.805433796549	0.855773408833	1.0	0.510196436515	0.49422865304	0.506061670296
o__Acetobacterales	0.342692584593	0.842529761382	0.876918731235	1.0	5.15089789516e-05	4.44850272763e-05	5.38502961766e-05
o__Lactobacillales	0.0818713450292	0.959890875328	0.976879654763	1.0	0.157474655241	0.173442438716	0.174444522488
o__Peptococcales	0.046783625731	0.976879654763	0.976879654763	1.0	0.00204396993749	0.00193158671068	0.00165999391258
