# Supplementary material for: Combined metabolomics and 16S rDNA sequence analyses of the gut microbiome reveal the action mechanism of Fructus Akebiae against hepatic fibrosis
Source: Front Med (Lausanne). 2025 Feb 5;11:1492383. doi: 10.3389/fmed.2024.1492383 (PMC11835924; doi:10.3389/fmed.2024.1492383)
Supplement: Supplementary file 1 [file Data_Sheet_1.zip › data/Kruskal_result_OTUs.xls]

OTU	Test-Statistic	P	FDR_P	Bonferroni_P	YZZ_mean	NOR_mean	MOD_mean
OTU_1696	14.2266500623	0.00081418330155	0.229067656966	1.0	4.68263445014e-06	6.78981995271e-05	0.0
OTU_1687	14.0897284534	0.000871875232156	0.229067656966	1.0	1.63892205755e-05	0.000191988012456	0.0
OTU_356	13.1889464594	0.00136790729388	0.229067656966	1.0	0.000227107770832	7.49221512023e-05	0.000486993982815
OTU_631	13.134502924	0.00140565560538	0.229067656966	1.0	0.00083585024935	0.000372269438786	0.00151951487907
OTU_1109	12.8632744894	0.00160981301783	0.229067656966	1.0	0.000215401184707	5.85329306268e-05	0.000348856266536
OTU_1649	12.823326432	0.00164229074502	0.229067656966	1.0	0.000210718550256	0.000587670623493	9.8335323453e-05
OTU_139	12.75	0.0017036197958	0.229067656966	1.0	0.0	1.63892205755e-05	0.0
OTU_1512	12.6526041667	0.0017886357808	0.229067656966	1.0	9.8335323453e-05	0.000468263445014	1.17065861254e-05
OTU_716	12.5730994152	0.00186117046372	0.229067656966	1.0	0.0183957294374	0.00766313127766	0.0320034651495
OTU_499	12.4625603865	0.00196693223082	0.229067656966	1.0	0.000173257474655	0.000124089812929	0.000426119734963
OTU_1788	12.455532575	0.00197385600291	0.229067656966	1.0	0.000950574793379	0.00632155650769	0.000313736508159
OTU_363	12.432748538	0.00199647077636	0.229067656966	1.0	0.00125026339819	0.000758586780923	0.003287209384
OTU_643	12.2410714286	0.00219727853419	0.229067656966	1.0	2.80958067008e-05	0.000501041886165	1.40479033504e-05
OTU_1704	12.1671848014	0.00227997135272	0.229067656966	1.0	0.000374610756011	0.00141883823839	0.000199011964131
OTU_1530	12.1614917916	0.00228647054796	0.229067656966	1.0	2.34131722507e-05	0.000208377233031	1.17065861254e-05
OTU_41	12.1201975851	0.00233417027754	0.229067656966	1.0	1.63892205755e-05	0.000168574840205	1.63892205755e-05
OTU_1184	12.1016949153	0.0023558646648	0.229067656966	1.0	2.57544894758e-05	0.000269251480883	1.63892205755e-05
OTU_1061	12.0886929461	0.00237122999547	0.229067656966	1.0	9.8335323453e-05	0.00250052679638	0.000121748495704
OTU_347	11.9766081871	0.0025079136326	0.229067656966	1.0	0.00097867060008	0.000351197583761	0.00265505373323
OTU_723	11.9522084196	0.00253869728409	0.229067656966	1.0	0.000248179625858	0.00147737116902	6.32155650769e-05
OTU_2256	11.8565932144	0.00266301428689	0.229067656966	1.0	2.57544894758e-05	0.000201353281356	3.51197583761e-05
OTU_1517	11.8473980309	0.00267528592774	0.229067656966	1.0	2.57544894758e-05	0.000540844278991	4.44850272763e-05
OTU_1664	11.8412780656	0.00268348479408	0.229067656966	1.0	0.000379293390461	3.04371239259e-05	0.000114724544028
OTU_477	11.8320498717	0.00269589526272	0.229067656966	1.0	4.21437100513e-05	0.0	0.000114724544028
OTU_344	11.8016528926	0.00273718175007	0.229067656966	1.0	0.000943550841704	0.000765610732598	0.00259417948538
OTU_696	11.7838084795	0.00276171272338	0.229067656966	1.0	9.36526890028e-06	7.02395167521e-06	7.25808339772e-05
OTU_1668	11.7562189055	0.00280007394636	0.229067656966	1.0	1.87305378006e-05	0.000283299384234	1.87305378006e-05
OTU_1658	11.7456687457	0.00281488358683	0.229067656966	1.0	7.96047856524e-05	0.000390999976587	5.85329306268e-05
OTU_622	11.7196969697	0.00285167572203	0.229067656966	1.0	1.87305378006e-05	0.000496359251715	2.57544894758e-05
OTU_1718	11.6260330579	0.00298840186159	0.229067656966	1.0	0.00205567652361	0.000774976001498	0.00415817939173
OTU_938	11.5946890287	0.00303560505764	0.229067656966	1.0	2.80958067008e-05	0.000313736508159	2.80958067008e-05
OTU_1685	11.5914423741	0.00304053684007	0.229067656966	1.0	0.000250520943083	0.00501276017888	0.000306712556484
OTU_1765	11.572147069	0.00307001284144	0.229067656966	1.0	0.000400365245487	0.00234599985952	8.19461028775e-05
OTU_227	11.3801169591	0.00337939533814	0.229067656966	1.0	0.0453770691391	0.0218772681511	0.110650652057
OTU_1639	11.3099415205	0.0035000754267	0.229067656966	1.0	0.00386785605582	0.00222893399827	0.000213059867481
OTU_1267	11.2865013774	0.00354133788824	0.229067656966	1.0	0.000739856243122	0.000372269438786	0.00190817353843
OTU_345	11.2397660819	0.00362506506839	0.229067656966	1.0	0.000941209524478	0.000358221535436	0.00293601180024
OTU_390	11.2157801418	0.00366880210934	0.229067656966	1.0	2.80958067008e-05	6.78981995271e-05	0.000124089812929
OTU_367	11.1683991684	0.00375675553317	0.229067656966	1.0	0.000126431130154	2.34131722507e-05	0.000199011964131
OTU_30	11.1654320988	0.00376233294692	0.229067656966	1.0	0.00015218561963	4.68263445014e-06	0.000472946079464
OTU_1357	11.0368608799	0.0040121402978	0.229067656966	1.0	4.68263445014e-06	9.13113717778e-05	4.68263445014e-06
OTU_1653	11.0018978606	0.00408289521665	0.229067656966	1.0	9.59940062279e-05	0.000575964037367	0.000311395190934
OTU_464	11.0018978606	0.00408289521665	0.229067656966	1.0	0.000182622743556	8.89700545527e-05	0.000475287396689
OTU_2175	10.996031746	0.00409488816159	0.229067656966	1.0	9.36526890028e-06	3.51197583761e-05	0.0
OTU_1935	10.9740904079	0.00414005914933	0.229067656966	1.0	2.34131722507e-05	0.000131113764604	4.68263445014e-06
OTU_1134	10.9425287356	0.00420591097626	0.229067656966	1.0	0.0	7.02395167521e-06	2.34131722507e-05
OTU_365	10.9201388889	0.00425326036926	0.229067656966	1.0	7.02395167521e-05	6.5556882302e-05	0.000278616749783
OTU_2321	10.8652993348	0.00437149742929	0.229067656966	1.0	1.63892205755e-05	0.000229449088057	2.34131722507e-06
OTU_368	10.8562327824	0.00439135962102	0.229067656966	1.0	0.000756245463698	0.000271592798108	0.00108871250966
OTU_511	10.7545454545	0.00462040586919	0.22985100358	1.0	7.49221512023e-05	3.98023928262e-05	0.000173257474655
OTU_2293	10.6458333333	0.00487850398451	0.22985100358	1.0	3.04371239259e-05	0.000154526936855	2.80958067008e-05
OTU_773	10.6422764228	0.0048871879054	0.22985100358	1.0	0.000110041909578	0.0	9.59940062279e-05
OTU_1508	10.63021381	0.0049167531017	0.22985100358	1.0	6.32155650769e-05	0.000739856243122	4.21437100513e-05
OTU_376	10.625	0.00492958733155	0.22985100358	1.0	0.000182622743556	8.89700545527e-05	0.000290323335909
OTU_440	10.5728842832	0.00505973007674	0.22985100358	1.0	0.000103017957903	3.04371239259e-05	0.000234131722507
OTU_1034	10.4845288326	0.00528826842632	0.22985100358	1.0	0.000114724544028	0.000252862260308	4.68263445014e-05
OTU_2200	10.3540385404	0.00564480700745	0.22985100358	1.0	1.17065861254e-05	3.2778441151e-05	0.0
OTU_1692	10.3351235231	0.00569844606465	0.22985100358	1.0	6.08742478518e-05	0.000100676640678	2.34131722507e-06
OTU_1313	10.3118112948	0.00576525642067	0.22985100358	1.0	0.00152419751352	0.0057807122287	0.000330125728735
OTU_1051	10.2704632532	0.00588568806533	0.22985100358	1.0	0.000124089812929	2.10718550256e-05	0.000126431130154
OTU_43	10.253507774	0.00593579750349	0.22985100358	1.0	7.49221512023e-05	7.02395167521e-06	1.17065861254e-05
OTU_748	10.2520612485	0.0059400921975	0.22985100358	1.0	4.68263445014e-06	6.5556882302e-05	4.68263445014e-06
OTU_158	10.2456140351	0.00595927161546	0.22985100358	1.0	0.0297558006134	0.128472758774	0.0247641122896
OTU_522	10.2426253687	0.00596818340969	0.22985100358	1.0	5.61916134017e-05	0.0	6.32155650769e-05
OTU_410	10.2152994116	0.00605028617878	0.22985100358	1.0	0.000117065861254	3.2778441151e-05	0.000290323335909
OTU_411	10.194731405	0.00611282838272	0.22985100358	1.0	0.000381634707687	0.000220083819157	0.000765610732598
OTU_1031	10.1559585492	0.00623249045154	0.22985100358	1.0	0.00033246704596	0.000112383226803	2.57544894758e-05
OTU_666	10.1500863558	0.00625081653671	0.22985100358	1.0	0.000910772400553	0.00033246704596	7.72634684273e-05
OTU_619	10.1304429429	0.0063125127065	0.22985100358	1.0	7.02395167521e-06	7.02395167521e-06	3.98023928262e-05
OTU_175	10.0987460815	0.00641335309708	0.22985100358	1.0	9.13113717778e-05	0.000107700592353	0.000295005970359
OTU_1261	10.0470527404	0.00658127771939	0.22985100358	1.0	0.00122450890871	0.00425183208073	0.000154526936855
OTU_676	10.0265548567	0.00664907568726	0.22985100358	1.0	9.8335323453e-05	0.00050806583784	1.63892205755e-05
OTU_1041	10.0021551724	0.00673069019096	0.22985100358	1.0	1.40479033504e-05	0.000100676640678	1.40479033504e-05
OTU_361	9.9298245614	0.00697856283689	0.22985100358	1.0	0.000231790405282	0.000117065861254	0.000573622720142
OTU_1029	9.81063756064	0.00740708147472	0.22985100358	1.0	7.96047856524e-05	0.000700053850296	9.36526890028e-05
OTU_921	9.79113924051	0.00747964745154	0.22985100358	1.0	3.74610756011e-05	0.000215401184707	2.57544894758e-05
OTU_457	9.72465314835	0.00773247277571	0.22985100358	1.0	2.80958067008e-05	1.63892205755e-05	8.19461028775e-05
OTU_1715	9.71598461	0.00776606012982	0.22985100358	1.0	0.000140479033504	0.000100676640678	0.000461239493339
OTU_1691	9.69714187328	0.00783957279421	0.22985100358	1.0	0.000533820327316	0.000262227529208	0.00122919154316
OTU_1039	9.66563039724	0.00796406924061	0.22985100358	1.0	0.000189646695231	5.38502961766e-05	0.000273934115333
OTU_719	9.62863070539	0.00811277456616	0.22985100358	1.0	0.000238814356957	0.000110041909578	0.000367586804336
OTU_672	9.61926921751	0.00815083739825	0.22985100358	1.0	0.00032778441151	0.000168574840205	0.000973987965629
OTU_2193	9.61534391534	0.00816685035689	0.22985100358	1.0	5.38502961766e-05	0.00017559879188	1.17065861254e-05
OTU_735	9.6051175657	0.00820871583205	0.22985100358	1.0	0.00033714968041	0.00017091615743	0.000512748472291
OTU_1391	9.6	0.00822974704902	0.22985100358	1.0	0.0	0.0	1.17065861254e-05
OTU_2327	9.6	0.00822974704902	0.22985100358	1.0	1.40479033504e-05	0.0	0.0
OTU_2497	9.6	0.00822974704902	0.22985100358	1.0	0.0	1.17065861254e-05	0.0
OTU_1271	9.5987590486	0.00823485499158	0.22985100358	1.0	0.00099271850343	0.00112149095081	9.59940062279e-05
OTU_2459	9.57531885557	0.00833193607547	0.22985100358	1.0	0.00067429936082	0.00215869448152	0.000423778417738
OTU_482	9.5625	0.00838551052542	0.22985100358	1.0	0.0	0.0	1.40479033504e-05
OTU_1486	9.54385964912	0.00846403029529	0.22985100358	1.0	0.0	3.98023928262e-05	0.0
OTU_648	9.54385964912	0.00846403029529	0.22985100358	1.0	0.0	1.87305378006e-05	0.0
OTU_1298	9.52529182879	0.00854297548518	0.22985100358	1.0	0.0	0.0	9.59940062279e-05
OTU_2143	9.52529182879	0.00854297548518	0.22985100358	1.0	0.0	2.57544894758e-05	0.0
OTU_898	9.52529182879	0.00854297548518	0.22985100358	1.0	0.0	2.80958067008e-05	0.0
OTU_1694	9.4454845815	0.00889076402794	0.235226457996	1.0	1.40479033504e-05	0.00016623352298	3.2778441151e-05
OTU_2244	9.4373888296	0.00892682567512	0.235226457996	1.0	1.87305378006e-05	0.000330125728735	2.57544894758e-05
OTU_785	9.34188544153	0.00936343825728	0.244213756996	1.0	1.17065861254e-05	0.000100676640678	0.0
OTU_1540	9.26016260163	0.00975396606473	0.251829669308	1.0	4.68263445014e-06	3.51197583761e-05	0.0
OTU_442	9.23631323631	0.00987097527702	0.252302128081	1.0	0.000292664653134	8.66287373276e-05	0.000299688604809
OTU_379	9.1351584022	0.0103830646298	0.262610353307	1.0	0.00227576034277	0.000913113717778	0.00276977827726
OTU_469	9.11645746165	0.0104806064875	0.262610353307	1.0	6.32155650769e-05	6.08742478518e-05	0.00016155088853
OTU_661	9.09710743802	0.0105824985879	0.262610353307	1.0	0.000990377186205	0.000316077825385	0.00100208377233
OTU_1272	9.06432748538	0.0107573746819	0.263087461287	1.0	0.00119173046756	0.00453044883051	0.000875652642176
OTU_1870	9.05501443001	0.0108075835036	0.263087461287	1.0	0.000231790405282	2.57544894758e-05	1.17065861254e-05
OTU_1273	9.03587600139	0.0109114999929	0.26311126398	1.0	0.000147502985179	0.00117534124699	4.91676617265e-05
OTU_300	8.96212973378	0.0113213510017	0.266622556199	1.0	1.63892205755e-05	4.91676617265e-05	4.68263445014e-06
OTU_595	8.95698924731	0.0113504870548	0.266622556199	1.0	2.34131722507e-06	5.15089789516e-05	2.34131722507e-06
OTU_359	8.93319559229	0.0114863282791	0.266622556199	1.0	0.000721125705322	0.000465922127789	0.00159911966472
OTU_2372	8.93165330279	0.011495189317	0.266622556199	1.0	4.68263445014e-05	1.40479033504e-05	2.34131722507e-06
OTU_1035	8.89972337483	0.0116801823749	0.266622556199	1.0	0.000208377233031	0.0015593172719	7.49221512023e-05
OTU_779	8.89924242424	0.0116829915079	0.266622556199	1.0	2.10718550256e-05	0.000110041909578	4.68263445014e-06
OTU_1735	8.85637560638	0.0119361006488	0.267985358623	1.0	0.000107700592353	0.00102315562736	8.89700545527e-05
OTU_2093	8.85364659814	0.011952398624	0.267985358623	1.0	7.02395167521e-06	0.0	3.98023928262e-05
OTU_1372	8.82918395574	0.0120994899777	0.268924316374	1.0	0.00098335323453	0.000103017957903	0.000121748495704
OTU_1560	8.75837651123	0.0125355301384	0.276213922705	1.0	0.000353538900986	0.000128772447379	0.000154526936855
OTU_205	8.72268183385	0.0127612643763	0.278784544835	1.0	0.000442508955538	0.000828826297675	0.000381634707687
OTU_169	8.68810511757	0.0129838038131	0.279045570605	1.0	0.000444850272763	0.000753904146473	0.000280958067008
OTU_1593	8.68691099476	0.0129915582559	0.279045570605	1.0	0.000449532907214	0.000168574840205	0.00031841914261
OTU_203	8.57811194653	0.013717869222	0.292190614428	1.0	2.34131722507e-06	7.02395167521e-06	4.21437100513e-05
OTU_1666	8.53033547466	0.014049510308	0.2967813913	1.0	0.000383976024912	1.17065861254e-05	7.02395167521e-05
OTU_124	8.50293305728	0.014243330333	0.297325112094	1.0	0.000163892205755	0.00108402987521	0.000243496991407
OTU_935	8.49388709097	0.0143078985867	0.297325112094	1.0	1.17065861254e-05	0.000231790405282	2.10718550256e-05
OTU_3	8.44993069993	0.0146258414867	0.301481055162	1.0	6.78981995271e-05	0.000147502985179	3.04371239259e-05
OTU_1745	8.41286673736	0.014899414402	0.301738646097	1.0	3.04371239259e-05	1.40479033504e-05	0.000126431130154
OTU_183	8.3884283247	0.0150825902736	0.301738646097	1.0	0.000280958067008	0.000325443094285	0.000154526936855
OTU_2384	8.3849797023	0.0151086197879	0.301738646097	1.0	2.80958067008e-05	2.34131722507e-06	2.34131722507e-06
OTU_561	8.38472519629	0.0151105425275	0.301738646097	1.0	1.40479033504e-05	0.000360562852661	2.10718550256e-05
OTU_2452	8.35258411377	0.015355338861	0.303574294338	1.0	0.000259886211983	6.5556882302e-05	0.000220083819157
OTU_195	8.2913208852	0.0158329757259	0.303574294338	1.0	0.000112383226803	0.000234131722507	0.000227107770832
OTU_747	8.27036575229	0.0159997388917	0.303574294338	1.0	2.34131722507e-06	1.17065861254e-05	9.13113717778e-05
OTU_691	8.25705922865	0.0161065442516	0.303574294338	1.0	0.000681323312496	0.00775678396666	0.00100676640678
OTU_1847	8.25428265525	0.0161289202814	0.303574294338	1.0	3.98023928262e-05	0.000147502985179	1.17065861254e-05
OTU_463	8.2358490566	0.0162782644834	0.303574294338	1.0	1.40479033504e-05	2.10718550256e-05	5.38502961766e-05
OTU_500	8.21788008565	0.016425175285	0.303574294338	1.0	3.2778441151e-05	3.04371239259e-05	9.59940062279e-05
OTU_2447	8.2134469697	0.0164616230177	0.303574294338	1.0	7.02395167521e-05	2.34131722507e-06	1.87305378006e-05
OTU_1269	8.21256038647	0.0164689219347	0.303574294338	1.0	0.000201353281356	0.00108168855798	0.00016155088853
OTU_1171	8.19981981982	0.0165741685028	0.303574294338	1.0	2.80958067008e-05	4.68263445014e-06	7.25808339772e-05
OTU_892	8.1834439528	0.0167104337968	0.303574294338	1.0	1.17065861254e-05	7.72634684273e-05	9.36526890028e-06
OTU_751	8.17958115183	0.0167427395243	0.303574294338	1.0	0.000379293390461	6.5556882302e-05	2.10718550256e-05
OTU_1264	8.17510330579	0.0167802672245	0.303574294338	1.0	0.00378356863571	0.00185198192503	0.00197373042073
OTU_2072	8.15867093106	0.0169187049805	0.303574294338	1.0	0.000117065861254	1.40479033504e-05	9.13113717778e-05
OTU_649	8.15096618357	0.0169840078601	0.303574294338	1.0	0.00265037109878	0.00463580810564	0.000398023928262
OTU_1754	8.08954954955	0.0175136487271	0.307788174198	1.0	0.000114724544028	2.34131722507e-05	1.17065861254e-05
OTU_2456	8.08850702143	0.0175227803425	0.307788174198	1.0	4.21437100513e-05	7.02395167521e-05	2.34131722507e-06
OTU_1912	8.08187134503	0.0175810146451	0.307788174198	1.0	0.000543185596216	0.00204396993749	0.000465922127789
OTU_1739	8.0350877193	0.0179971141372	0.310815025235	1.0	0.00170682025708	0.00258247289925	0.000789023904849
OTU_341	8.0350877193	0.0179971141372	0.310815025235	1.0	0.00440167638313	0.00162955678865	0.00328252674955
OTU_336	8.0	0.0183156388887	0.31419310738	1.0	0.240530542483	0.125108285922	0.115195148791
OTU_2097	7.98271092669	0.0184746554223	0.314808128396	1.0	0.000119407178479	0.000725808339772	0.000133455081829
OTU_486	7.95141180785	0.0187660497898	0.317655783198	1.0	1.63892205755e-05	4.68263445014e-06	6.32155650769e-05
OTU_1784	7.89218921892	0.019330045934	0.321048789056	1.0	2.34131722507e-05	9.36526890028e-06	0.000105359275128
OTU_685	7.8869910283	0.0193803519124	0.321048789056	1.0	0.000259886211983	0.000103017957903	0.000662592774695
OTU_737	7.87406616862	0.0195060016409	0.321048789056	1.0	2.80958067008e-05	0.000173257474655	3.2778441151e-05
OTU_378	7.86188936782	0.0196251242542	0.321048789056	1.0	3.51197583761e-05	2.10718550256e-05	0.000121748495704
OTU_697	7.85322862129	0.0197102926399	0.321048789056	1.0	0.000107700592353	2.80958067008e-05	0.000220083819157
OTU_1025	7.85179434092	0.0197244327524	0.321048789056	1.0	0.000774976001498	0.000257544894758	0.00163189810587
OTU_415	7.83612273361	0.0198795966577	0.321048789056	1.0	4.21437100513e-05	5.38502961766e-05	0.000117065861254
OTU_1045	7.8156779661	0.0200838557524	0.321048789056	1.0	4.68263445014e-05	2.57544894758e-05	9.36526890028e-05
OTU_1751	7.81437435367	0.0200969508016	0.321048789056	1.0	0.000159209571305	0.000564257451242	0.000458898176114
OTU_259	7.70889348501	0.021185321006	0.329053038069	1.0	0.000362904169886	0.000348856266536	0.000941209524478
OTU_1785	7.68545329197	0.0214350757289	0.329053038069	1.0	0.000707077801971	0.00167872445038	0.000681323312496
OTU_677	7.68121968122	0.0214804976701	0.329053038069	1.0	0.000159209571305	7.25808339772e-05	0.000643862236894
OTU_679	7.64150293002	0.0219113291089	0.329053038069	1.0	0.0031560956194	0.000627473016319	0.00293601180024
OTU_516	7.62578616352	0.0220841950644	0.329053038069	1.0	2.34131722507e-05	2.34131722507e-06	8.42874201025e-05
OTU_1726	7.61054033486	0.0222531842683	0.329053038069	1.0	1.63892205755e-05	9.8335323453e-05	2.34131722507e-06
OTU_1320	7.60213361315	0.0223469192949	0.329053038069	1.0	9.13113717778e-05	0.000210718550256	1.87305378006e-05
OTU_1203	7.60112585444	0.0223581822836	0.329053038069	1.0	7.02395167521e-06	4.68263445014e-05	2.34131722507e-06
OTU_233	7.60047935103	0.0223654107724	0.329053038069	1.0	1.17065861254e-05	1.87305378006e-05	4.91676617265e-05
OTU_178	7.6001048218	0.0223695994146	0.329053038069	1.0	6.32155650769e-05	5.38502961766e-05	0.000184964060781
OTU_525	7.58456579446	0.0225440772493	0.329053038069	1.0	2.80958067008e-05	2.34131722507e-06	0.000103017957903
OTU_1523	7.57508161045	0.0226512372182	0.329053038069	1.0	2.10718550256e-05	6.32155650769e-05	7.02395167521e-06
OTU_1066	7.57227138643	0.0226830871147	0.329053038069	1.0	2.34131722507e-06	2.80958067008e-05	4.91676617265e-05
OTU_1973	7.568534179	0.0227255124413	0.329053038069	1.0	7.49221512023e-05	0.000238814356957	6.78981995271e-05
OTU_799	7.55256680731	0.022907671978	0.329053038069	1.0	4.68263445014e-05	3.74610756011e-05	8.89700545527e-05
OTU_673	7.49671166494	0.0235564447752	0.329053038069	1.0	4.21437100513e-05	0.000330125728735	5.15089789516e-05
OTU_218	7.4880952381	0.0236581498931	0.329053038069	1.0	2.34131722507e-06	3.74610756011e-05	7.02395167521e-06
OTU_2314	7.48354166667	0.0237120757964	0.329053038069	1.0	1.63892205755e-05	0.000103017957903	7.02395167521e-06
OTU_358	7.48117443869	0.0237401583572	0.329053038069	1.0	0.000173257474655	7.72634684273e-05	0.000376952073236
OTU_1791	7.46276357111	0.0239597057773	0.329053038069	1.0	4.68263445014e-06	2.34131722507e-06	4.68263445014e-05
OTU_339	7.45029239766	0.0241095753774	0.329053038069	1.0	0.00472009552574	0.00177940109105	0.00527732902531
OTU_340	7.45029239766	0.0241095753774	0.329053038069	1.0	0.00431738896303	0.00171150289153	0.00400365245487
OTU_798	7.44190871369	0.0242108510252	0.329053038069	1.0	0.00107466460631	0.000742197560347	0.000234131722507
OTU_2197	7.4375	0.0242642792462	0.329053038069	1.0	2.34131722507e-06	1.63892205755e-05	0.0
OTU_1030	7.43492557979	0.0242955325822	0.329053038069	1.0	0.000273934115333	0.000606401161293	0.000147502985179
OTU_462	7.43378756115	0.0243093609005	0.329053038069	1.0	5.38502961766e-05	2.57544894758e-05	0.000114724544028
OTU_1924	7.41845878136	0.0244963931489	0.329053038069	1.0	9.36526890028e-06	0.0	2.34131722507e-05
OTU_2187	7.40049751244	0.0247173771043	0.329053038069	1.0	2.34131722507e-06	1.87305378006e-05	0.0
OTU_1157	7.38824503311	0.0248692664605	0.329053038069	1.0	0.0	2.34131722507e-05	2.34131722507e-06
OTU_778	7.38824503311	0.0248692664605	0.329053038069	1.0	2.34131722507e-06	2.34131722507e-05	0.0
OTU_408	7.38758389262	0.024877488859	0.329053038069	1.0	1.17065861254e-05	7.02395167521e-06	3.2778441151e-05
OTU_2337	7.33315733897	0.0255637826484	0.329053038069	1.0	0.000304371239259	5.38502961766e-05	0.000103017957903
OTU_451	7.30578512397	0.0259160564558	0.329053038069	1.0	0.00123855681206	0.000486993982815	0.00156399990635
OTU_998	7.30231335436	0.0259610828133	0.329053038069	1.0	6.08742478518e-05	0.000131113764604	3.98023928262e-05
OTU_170	7.30003468609	0.0259906780173	0.329053038069	1.0	0.000173257474655	0.000393341293812	0.000184964060781
OTU_596	7.29824561404	0.0260139380171	0.329053038069	1.0	0.0611598885533	0.00588841282105	0.038999321018
OTU_513	7.2793030623	0.0262614936839	0.329053038069	1.0	5.85329306268e-05	1.17065861254e-05	4.91676617265e-05
OTU_1513	7.26926054975	0.0263936909944	0.329053038069	1.0	1.17065861254e-05	3.04371239259e-05	2.34131722507e-06
OTU_613	7.26926054975	0.0263936909944	0.329053038069	1.0	1.17065861254e-05	0.000238814356957	2.34131722507e-06
OTU_1283	7.26785073556	0.0264123026534	0.329053038069	1.0	4.68263445014e-06	7.49221512023e-05	0.000105359275128
OTU_1282	7.26234567901	0.0264851034103	0.329053038069	1.0	1.87305378006e-05	7.02395167521e-06	0.000283299384234
OTU_1651	7.24895615866	0.0266630096813	0.329053038069	1.0	0.000620449064644	0.000100676640678	3.04371239259e-05
OTU_1503	7.23347324239	0.0268702212796	0.329053038069	1.0	0.000114724544028	0.000124089812929	3.74610756011e-05
OTU_1775	7.23284569836	0.026878653726	0.329053038069	1.0	7.72634684273e-05	2.10718550256e-05	0.000194329329681
OTU_674	7.20639124294	0.0272365455396	0.329053038069	1.0	9.36526890028e-06	0.000163892205755	0.000177940109105
OTU_1697	7.18778123918	0.0274911644245	0.329053038069	1.0	9.13113717778e-05	0.000791365222074	0.000220083819157
OTU_1548	7.18086347725	0.0275864177298	0.329053038069	1.0	1.87305378006e-05	5.38502961766e-05	2.34131722507e-06
OTU_1835	7.17988826816	0.0275998722725	0.329053038069	1.0	7.02395167521e-06	4.21437100513e-05	1.17065861254e-05
OTU_2170	7.15888888889	0.0278911890569	0.329053038069	1.0	0.0	1.40479033504e-05	2.34131722507e-06
OTU_318	7.15888888889	0.0278911890569	0.329053038069	1.0	1.40479033504e-05	2.34131722507e-06	0.0
OTU_50	7.14697726012	0.0280577994597	0.329053038069	1.0	4.68263445014e-06	4.21437100513e-05	0.0
OTU_2457	7.12313562262	0.0283942729367	0.329053038069	1.0	0.000163892205755	0.00110744304746	0.000133455081829
OTU_597	7.1114790287	0.0285602463928	0.329053038069	1.0	9.36526890028e-06	8.42874201025e-05	0.0
OTU_1660	7.06551362683	0.0292242389385	0.329053038069	1.0	0.000114724544028	0.000426119734963	4.91676617265e-05
OTU_152	7.06432748538	0.0292415761197	0.329053038069	1.0	0.000913113717778	0.00174896396713	0.000885017911077
OTU_474	7.05688105118	0.0293506517862	0.329053038069	1.0	0.000313736508159	0.000297347287584	0.000550209547892
OTU_1665	7.01346624694	0.029994743676	0.329053038069	1.0	0.000222425136382	0.000184964060781	1.87305378006e-05
OTU_806	6.97828389831	0.0305270547018	0.329053038069	1.0	4.44850272763e-05	3.51197583761e-05	9.8335323453e-05
OTU_354	6.97503443526	0.0305766932836	0.329053038069	1.0	0.00447191589989	0.00149141907237	0.00618341879141
OTU_2453	6.97367503487	0.0305974833328	0.329053038069	1.0	4.68263445014e-05	0.000210718550256	4.91676617265e-05
OTU_2085	6.96846846847	0.0306772410179	0.329053038069	1.0	1.63892205755e-05	0.000103017957903	1.40479033504e-05
OTU_1304	6.96752519597	0.0306917129293	0.329053038069	1.0	1.17065861254e-05	0.00015218561963	7.02395167521e-06
OTU_1000	6.94761904762	0.0309987150979	0.329053038069	1.0	1.17065861254e-05	2.34131722507e-06	0.0
OTU_1543	6.94761904762	0.0309987150979	0.329053038069	1.0	2.34131722507e-06	1.17065861254e-05	0.0
OTU_1505	6.87120418848	0.032206013338	0.329053038069	1.0	9.13113717778e-05	0.00034651494931	2.10718550256e-05
OTU_391	6.85918648742	0.0324001170444	0.329053038069	1.0	0.000639179602444	0.000220083819157	0.00047997003114
OTU_1368	6.81742665253	0.0330837409827	0.329053038069	1.0	0.000269251480883	2.80958067008e-05	3.2778441151e-05
OTU_1023	6.81230610134	0.033168553002	0.329053038069	1.0	0.000749221512023	0.00615064035026	0.00050806583784
OTU_372	6.80179704017	0.0333432968747	0.329053038069	1.0	7.72634684273e-05	2.57544894758e-05	3.51197583761e-05
OTU_1491	6.8	0.0333732699603	0.329053038069	1.0	0.0	7.02395167521e-06	0.0
OTU_570	6.8	0.0333732699603	0.329053038069	1.0	0.0	7.02395167521e-06	0.0
OTU_66	6.77304572271	0.0338260906563	0.329053038069	1.0	6.32155650769e-05	3.04371239259e-05	7.02395167521e-06
OTU_140	6.76334393779	0.0339905760124	0.329053038069	1.0	3.51197583761e-05	8.19461028775e-05	2.57544894758e-05
OTU_1333	6.75550964187	0.0341239832451	0.329053038069	1.0	0.000177940109105	0.000585329306268	0.00016155088853
OTU_1185	6.75	0.0342181183117	0.329053038069	1.0	0.0	1.17065861254e-05	0.0
OTU_1193	6.75	0.0342181183117	0.329053038069	1.0	0.0	9.36526890028e-06	0.0
OTU_1363	6.75	0.0342181183117	0.329053038069	1.0	0.0	9.36526890028e-06	0.0
OTU_1582	6.75	0.0342181183117	0.329053038069	1.0	1.17065861254e-05	0.0	0.0
OTU_1600	6.75	0.0342181183117	0.329053038069	1.0	9.36526890028e-06	0.0	0.0
OTU_1759	6.75	0.0342181183117	0.329053038069	1.0	0.0	1.63892205755e-05	0.0
OTU_1978	6.75	0.0342181183117	0.329053038069	1.0	0.0	0.0	9.36526890028e-06
OTU_2066	6.75	0.0342181183117	0.329053038069	1.0	0.0	0.0	1.87305378006e-05
OTU_2151	6.75	0.0342181183117	0.329053038069	1.0	0.0	1.17065861254e-05	0.0
OTU_2165	6.75	0.0342181183117	0.329053038069	1.0	0.0	1.17065861254e-05	0.0
OTU_2172	6.75	0.0342181183117	0.329053038069	1.0	0.0	9.36526890028e-06	0.0
OTU_2173	6.75	0.0342181183117	0.329053038069	1.0	0.0	9.36526890028e-06	0.0
OTU_23	6.75	0.0342181183117	0.329053038069	1.0	9.36526890028e-06	0.0	0.0
OTU_2304	6.75	0.0342181183117	0.329053038069	1.0	0.0	9.36526890028e-06	0.0
OTU_2338	6.75	0.0342181183117	0.329053038069	1.0	9.36526890028e-06	0.0	0.0
OTU_2434	6.75	0.0342181183117	0.329053038069	1.0	1.17065861254e-05	0.0	0.0
OTU_524	6.75	0.0342181183117	0.329053038069	1.0	1.17065861254e-05	0.0	0.0
OTU_536	6.75	0.0342181183117	0.329053038069	1.0	0.0	0.0	1.87305378006e-05
OTU_639	6.75	0.0342181183117	0.329053038069	1.0	0.0	1.17065861254e-05	0.0
OTU_647	6.75	0.0342181183117	0.329053038069	1.0	0.0	1.17065861254e-05	0.0
OTU_891	6.75	0.0342181183117	0.329053038069	1.0	0.0	1.40479033504e-05	0.0
OTU_940	6.75	0.0342181183117	0.329053038069	1.0	0.0	9.36526890028e-06	0.0
OTU_979	6.75	0.0342181183117	0.329053038069	1.0	1.17065861254e-05	0.0	0.0
OTU_1095	6.73349633252	0.0345016487491	0.329053038069	1.0	0.0	2.57544894758e-05	0.0
OTU_1339	6.73349633252	0.0345016487491	0.329053038069	1.0	0.0	3.04371239259e-05	0.0
OTU_1427	6.73349633252	0.0345016487491	0.329053038069	1.0	0.0	0.0	1.40479033504e-05
OTU_1688	6.73349633252	0.0345016487491	0.329053038069	1.0	0.0	0.000154526936855	0.0
OTU_2145	6.73349633252	0.0345016487491	0.329053038069	1.0	0.0	2.10718550256e-05	0.0
OTU_2217	6.73349633252	0.0345016487491	0.329053038069	1.0	0.0	2.34131722507e-05	0.0
OTU_2221	6.73349633252	0.0345016487491	0.329053038069	1.0	0.0	2.10718550256e-05	0.0
OTU_2267	6.73349633252	0.0345016487491	0.329053038069	1.0	0.0	1.40479033504e-05	0.0
OTU_57	6.73349633252	0.0345016487491	0.329053038069	1.0	0.0	3.04371239259e-05	0.0
OTU_67	6.73349633252	0.0345016487491	0.329053038069	1.0	1.40479033504e-05	0.0	0.0
OTU_954	6.73349633252	0.0345016487491	0.329053038069	1.0	0.0	1.40479033504e-05	0.0
OTU_294	6.7185453292	0.0347605323182	0.329198584093	1.0	0.00034183231486	0.00049401793449	0.000784341270399
OTU_922	6.71774193548	0.0347744983197	0.329198584093	1.0	7.02395167521e-06	8.42874201025e-05	0.0
OTU_1971	6.7049086758	0.0349983508246	0.329615493187	1.0	3.74610756011e-05	2.34131722507e-06	2.10718550256e-05
OTU_1290	6.70045045045	0.0350764531091	0.329615493187	1.0	4.91676617265e-05	0.000131113764604	0.000412071831612
OTU_1671	6.69107551487	0.0352412588121	0.329774096298	1.0	0.000259886211983	1.40479033504e-05	9.36526890028e-06
OTU_540	6.68483624944	0.0353513702604	0.329774096298	1.0	2.34131722507e-06	7.02395167521e-06	2.34131722507e-05
OTU_1364	6.67700258398	0.0354901071918	0.329864414481	1.0	1.40479033504e-05	3.51197583761e-05	9.36526890028e-06
OTU_141	6.65322009908	0.0359146478162	0.332600868907	1.0	2.34131722507e-05	6.5556882302e-05	1.87305378006e-05
OTU_733	6.63580892608	0.0362286707832	0.3328772121	1.0	0.000114724544028	2.34131722507e-05	0.000147502985179
OTU_1683	6.63	0.0363340485773	0.3328772121	1.0	6.78981995271e-05	0.000119407178479	2.57544894758e-05
OTU_94	6.62993724622	0.0363351886447	0.3328772121	1.0	7.02395167521e-06	2.80958067008e-05	2.57544894758e-05
OTU_2012	6.61111111111	0.0366788290478	0.334825310879	1.0	4.68263445014e-06	2.34131722507e-06	3.04371239259e-05
OTU_330	6.58333333333	0.0371918113599	0.338299892655	1.0	6.5556882302e-05	2.80958067008e-05	0.000149844302405
OTU_1800	6.53182931095	0.0381620140207	0.345852106719	1.0	0.000590011940718	4.44850272763e-05	0.000463580810564
OTU_1286	6.52408376963	0.0383100933023	0.345852106719	1.0	0.000182622743556	2.34131722507e-05	6.78981995271e-05
OTU_385	6.51793721973	0.0384280118577	0.345852106719	1.0	4.68263445014e-06	1.63892205755e-05	7.02395167521e-05
OTU_1760	6.49039264829	0.0389609146382	0.348412052201	1.0	1.17065861254e-05	3.74610756011e-05	4.68263445014e-06
OTU_485	6.48915289256	0.0389850731336	0.348412052201	1.0	0.000552550865117	0.000245838308632	0.00066025145747
OTU_1778	6.46902654867	0.039379367225	0.349491884122	1.0	4.68263445014e-06	0.0	2.10718550256e-05
OTU_422	6.46902654867	0.039379367225	0.349491884122	1.0	4.68263445014e-06	0.0	2.10718550256e-05
OTU_201	6.44817493113	0.0397920766536	0.351932691788	1.0	0.000545526913442	0.00098803586898	0.000515089789516
OTU_238	6.42449053857	0.0402661034552	0.354897104936	1.0	1.17065861254e-05	1.63892205755e-05	4.44850272763e-05
OTU_395	6.41492693111	0.040459109149	0.355372793762	1.0	9.36526890028e-05	3.51197583761e-05	0.000229449088057
OTU_296	6.40796277146	0.0406002365625	0.355391111828	1.0	0.000191988012456	0.000369928121561	0.000199011964131
OTU_1399	6.38268257411	0.0411166846601	0.358683433417	1.0	4.44850272763e-05	1.40479033504e-05	5.85329306268e-05
OTU_1284	6.37578096288	0.0412588154382	0.35869908932	1.0	3.2778441151e-05	0.000302029922034	4.68263445014e-06
OTU_2016	6.34798231067	0.0418362891194	0.361350929018	1.0	0.0	4.68263445014e-06	1.87305378006e-05
OTU_1640	6.34420289855	0.041915422154	0.361350929018	1.0	0.000955257427829	0.00197373042073	0.000491676617265
OTU_942	6.33603020496	0.0420870535387	0.361350929018	1.0	2.34131722507e-05	0.000140479033504	9.36526890028e-06
OTU_1097	6.33402203857	0.0421293336649	0.361350929018	1.0	0.000695371215846	0.00435953267308	0.000468263445014
OTU_725	6.3182448838	0.0424629884742	0.362441995098	1.0	0.000194329329681	0.00066493409192	3.98023928262e-05
OTU_2369	6.31461434371	0.0425401402698	0.362441995098	1.0	3.2778441151e-05	7.02395167521e-06	0.0
OTU_364	6.27633402633	0.0433622074567	0.368218612157	1.0	0.000199011964131	0.000163892205755	0.000355880218211
OTU_956	6.25768693222	0.0437683876161	0.370437081943	1.0	4.44850272763e-05	0.00015218561963	6.32155650769e-05
OTU_1703	6.24762426901	0.0439891558012	0.371076839036	1.0	6.32155650769e-05	3.04371239259e-05	7.02395167521e-06
OTU_681	6.22494305239	0.0444908590198	0.372135442748	1.0	1.40479033504e-05	0.00016623352298	4.68263445014e-06
OTU_800	6.22356321839	0.0445215646107	0.372135442748	1.0	1.17065861254e-05	4.68263445014e-06	3.2778441151e-05
OTU_1673	6.22222222222	0.0445514262445	0.372135442748	1.0	0.00140244901782	0.000597035892393	0.00541312542436
OTU_718	6.18745441284	0.0453326748939	0.376262508256	1.0	2.34131722507e-05	0.000257544894758	0.000138137716279
OTU_1682	6.18713450292	0.0453399266599	0.376262508256	1.0	0.00226171243942	0.00098335323453	0.00477160450469
OTU_1027	6.17219917012	0.0456797774737	0.376637132977	1.0	0.000550209547892	0.00191051485566	0.000330125728735
OTU_371	6.17219917012	0.0456797774737	0.376637132977	1.0	0.000149844302405	4.91676617265e-05	0.000227107770832
OTU_492	6.14333333333	0.046343850704	0.380020003764	1.0	2.80958067008e-05	2.34131722507e-06	1.63892205755e-05
OTU_213	6.13888888889	0.046446951553	0.380020003764	1.0	9.36526890028e-06	0.0	2.57544894758e-05
OTU_126	6.13237893248	0.046598381685	0.380020003764	1.0	3.98023928262e-05	1.63892205755e-05	0.000126431130154
OTU_1106	6.1286744315	0.0466847735454	0.380020003764	1.0	1.40479033504e-05	0.0	4.68263445014e-06
OTU_1384	6.11387711864	0.0470314590674	0.381626696433	1.0	0.000456556858889	2.80958067008e-05	3.74610756011e-05
OTU_709	6.09961884962	0.0473679506872	0.382196671436	1.0	0.000168574840205	5.61916134017e-05	0.000273934115333
OTU_2237	6.09823399558	0.0474007608941	0.382196671436	1.0	1.87305378006e-05	7.02395167521e-06	0.0
OTU_520	6.08065630397	0.0478191949554	0.383863876108	1.0	0.000182622743556	7.25808339772e-05	0.000142820350729
OTU_1408	6.07694998251	0.0479078937709	0.383863876108	1.0	8.19461028775e-05	0.000236473039732	0.000100676640678
OTU_172	6.06181129477	0.048271901003	0.385571809262	1.0	0.000522113741191	0.000376952073236	0.00111446699913
OTU_708	6.05129533679	0.0485263820861	0.38639698633	1.0	0.000119407178479	9.8335323453e-05	0.000742197560347
OTU_2108	6.03225806452	0.0489904924046	0.388564485977	1.0	2.34131722507e-06	2.34131722507e-06	3.2778441151e-05
OTU_1358	6.02651515152	0.0491313686356	0.388564485977	1.0	4.68263445014e-06	2.34131722507e-05	2.34131722507e-06
OTU_623	6.01646090535	0.0493789799378	0.388564485977	1.0	0.0	1.17065861254e-05	2.34131722507e-05
OTU_692	6.01533953809	0.0494066736865	0.388564485977	1.0	0.000873311324951	0.000217742501932	0.000491676617265
OTU_2421	6.00799220273	0.0495885111876	0.38879826563	1.0	1.87305378006e-05	2.34131722507e-06	1.87305378006e-05
OTU_715	5.99529780564	0.0499042603147	0.390077337506	1.0	7.72634684273e-05	3.51197583761e-05	0.00015218561963
OTU_1841	5.98278236915	0.0502175262579	0.391329259497	1.0	0.000243496991407	0.000767952049823	0.000264568846433
OTU_1531	5.96210217755	0.0507394741351	0.394194820332	1.0	9.36526890028e-06	3.04371239259e-05	2.34131722507e-06
OTU_1652	5.94822175732	0.0510928415504	0.395737281827	1.0	7.49221512023e-05	0.000910772400553	5.61916134017e-05
OTU_634	5.9298245614	0.0515649922917	0.397938485566	1.0	0.00112149095081	0.000709419119196	0.00156399990635
OTU_473	5.91964285714	0.051828171377	0.397938485566	1.0	2.34131722507e-05	4.68263445014e-06	3.2778441151e-05
OTU_1207	5.91902834008	0.0518440984716	0.397938485566	1.0	9.36526890028e-06	2.57544894758e-05	0.0
OTU_1294	5.91086186541	0.0520562230128	0.398370377308	1.0	1.17065861254e-05	9.13113717778e-05	1.17065861254e-05
OTU_660	5.90375344353	0.052241570998	0.398595389465	1.0	0.00131113764604	0.00287513755239	0.00110276041301
OTU_872	5.88044633369	0.0528539321769	0.402067412631	1.0	1.63892205755e-05	6.08742478518e-05	5.15089789516e-05
OTU_730	5.87255965293	0.0530627647001	0.40245823909	1.0	1.63892205755e-05	1.63892205755e-05	0.000110041909578
OTU_1266	5.85279805353	0.0535896660663	0.405252030963	1.0	0.000688347264171	0.000472946079464	3.2778441151e-05
OTU_164	5.83625730994	0.054034710333	0.407412152245	1.0	0.00225234717052	0.000973987965629	0.000896724497202
OTU_629	5.77586805556	0.055691150211	0.418666411586	1.0	0.000278616749783	3.51197583761e-05	0.00111680831636
OTU_295	5.76416405978	0.0560180101634	0.419888662691	1.0	0.000140479033504	0.000243496991407	0.000107700592353
OTU_1887	5.75661375661	0.0562298863239	0.420244413579	1.0	9.36526890028e-06	1.40479033504e-05	3.2778441151e-05
OTU_1709	5.74630630631	0.0565204277457	0.421184295388	1.0	5.15089789516e-05	0.000105359275128	9.36526890028e-06
OTU_1274	5.73706004141	0.0567823341167	0.421905947681	1.0	6.78981995271e-05	0.000440167638313	9.36526890028e-05
OTU_1043	5.72619047619	0.0570917738659	0.421989398518	1.0	0.000117065861254	2.57544894758e-05	0.000138137716279
OTU_193	5.71942314713	0.057285280472	0.421989398518	1.0	1.87305378006e-05	1.40479033504e-05	7.72634684273e-05
OTU_1263	5.71929824561	0.057288858093	0.421989398518	1.0	0.00163189810587	0.000348856266536	0.00109105382688
OTU_165	5.70200970201	0.0577862251445	0.423750708289	1.0	0.000280958067008	0.000131113764604	0.000486993982815
OTU_1584	5.69947368421	0.0578595450676	0.423750708289	1.0	0.000142820350729	0.000149844302405	2.80958067008e-05
OTU_2353	5.68139293139	0.0583849886592	0.425169310357	1.0	0.000133455081829	7.02395167521e-05	0.000405047879937
OTU_1143	5.67609539656	0.0585398419093	0.425169310357	1.0	7.02395167521e-06	0.0	1.63892205755e-05
OTU_728	5.67567090395	0.058552268093	0.425169310357	1.0	9.8335323453e-05	2.34131722507e-05	3.51197583761e-05
OTU_870	5.66666666667	0.0588164716424	0.425877907983	1.0	2.34131722507e-05	0.0	3.74610756011e-05
OTU_1422	5.65378787879	0.059196436131	0.427418335454	1.0	6.5556882302e-05	0.000547868230667	2.10718550256e-05
OTU_313	5.63211382114	0.0598414382565	0.430858355447	1.0	1.17065861254e-05	2.10718550256e-05	0.0
OTU_1720	5.6225337487	0.0601287685249	0.431711045926	1.0	0.000592353257943	0.000222425136382	0.000220083819157
OTU_549	5.5868960723	0.0612097960468	0.438241564974	1.0	7.72634684273e-05	0.0018121795322	8.42874201025e-05
OTU_2188	5.57055063913	0.0617120961442	0.440072827431	1.0	0.0	1.87305378006e-05	7.02395167521e-06
OTU_827	5.56451042771	0.061898754921	0.440072827431	1.0	2.10718550256e-05	5.85329306268e-05	7.25808339772e-05
OTU_47	5.559972106	0.0620393726345	0.440072827431	1.0	5.85329306268e-05	6.32155650769e-05	0.00015218561963
OTU_1689	5.5525137741	0.0622711596678	0.440072827431	1.0	0.000962281379504	0.000475287396689	0.00286811360071
OTU_1710	5.54653567735	0.0624575696319	0.440072827431	1.0	0.000601718526843	0.000243496991407	0.00066961672637
OTU_562	5.54094516595	0.0626323987419	0.440072827431	1.0	1.87305378006e-05	0.000409730514387	2.10718550256e-05
OTU_386	5.53008221226	0.0629735106976	0.440072827431	1.0	2.57544894758e-05	4.68263445014e-06	4.44850272763e-05
OTU_1945	5.52876106195	0.0630151231768	0.440072827431	1.0	2.34131722507e-06	2.34131722507e-06	3.04371239259e-05
OTU_801	5.52876106195	0.0630151231768	0.440072827431	1.0	2.34131722507e-06	2.34131722507e-06	2.80958067008e-05
OTU_406	5.51121463078	0.0635704006603	0.442740992065	1.0	0.000365245487111	0.000154526936855	0.000330125728735
OTU_1504	5.49930915371	0.0639499471838	0.444174089678	1.0	0.000482311348365	0.000772634684273	0.000149844302405
OTU_1098	5.48538011696	0.0643968823035	0.445553873928	1.0	0.000842874201025	0.00256374236145	0.000870970007726
OTU_1330	5.48226584022	0.0644972352713	0.445553873928	1.0	0.00158975439582	0.00048465266559	0.0008311676149
OTU_337	5.47368421053	0.0647745755484	0.445805480816	1.0	0.0354569080565	0.0600781999953	0.0525859848751
OTU_352	5.47035504998	0.0648824878183	0.445805480816	1.0	0.000721125705322	0.000273934115333	0.000529137692866
OTU_808	5.45476477684	0.0653902320688	0.448089633158	1.0	7.02395167521e-06	4.68263445014e-06	4.68263445014e-05
OTU_1896	5.42888100867	0.0662420047555	0.452505328564	1.0	1.40479033504e-05	4.68263445014e-06	2.34131722507e-05
OTU_38	5.4206959707	0.0665136569093	0.452505328564	1.0	4.21437100513e-05	0.000121748495704	1.40479033504e-05
OTU_48	5.41913082437	0.0665657290846	0.452505328564	1.0	4.21437100513e-05	1.63892205755e-05	0.0
OTU_2319	5.40795287187	0.0669388049485	0.45383444416	1.0	9.36526890028e-06	1.87305378006e-05	0.0
OTU_1484	5.37755102041	0.0679641097996	0.459566837693	1.0	1.17065861254e-05	5.61916134017e-05	3.51197583761e-05
OTU_1336	5.35773624091	0.0686408033223	0.462436899664	1.0	0.000241155674182	0.00225234717052	0.000241155674182
OTU_819	5.35454545455	0.0687503997936	0.462436899664	1.0	6.78981995271e-05	2.10718550256e-05	5.61916134017e-05
OTU_741	5.3419395466	0.0691850989043	0.464139403673	1.0	5.38502961766e-05	4.68263445014e-06	2.10718550256e-05
OTU_1599	5.3303030303	0.0695888089755	0.465348230233	1.0	4.91676617265e-05	9.36526890028e-06	3.2778441151e-05
OTU_1701	5.32626619552	0.0697294100858	0.465348230233	1.0	3.2778441151e-05	2.34131722507e-06	1.63892205755e-05
OTU_1328	5.31716566866	0.0700474202368	0.465777756127	1.0	2.10718550256e-05	2.34131722507e-06	3.04371239259e-05
OTU_1075	5.30992022199	0.0703016428718	0.465777756127	1.0	0.000224766453607	6.08742478518e-05	0.000189646695231
OTU_2023	5.30881624567	0.0703404592586	0.465777756127	1.0	2.34131722507e-05	0.0	7.02395167521e-06
OTU_529	5.30334051724	0.070533305758	0.46584787989	1.0	1.40479033504e-05	1.63892205755e-05	8.42874201025e-05
OTU_1996	5.29120267261	0.0709626684781	0.467475723273	1.0	3.74610756011e-05	1.87305378006e-05	7.02395167521e-06
OTU_2414	5.24645129711	0.0725684047211	0.476173346485	1.0	1.87305378006e-05	1.17065861254e-05	0.0
OTU_343	5.23976608187	0.0728113782801	0.476173346485	1.0	0.00138371848002	0.00103954484793	0.00248647889303
OTU_947	5.23892914654	0.0728418538638	0.476173346485	1.0	7.02395167521e-06	3.04371239259e-05	4.68263445014e-06
OTU_283	5.23076923077	0.0731396526499	0.476900388197	1.0	0.000131113764604	9.36526890028e-05	0.000217742501932
OTU_1295	5.21789709172	0.073611902626	0.477739561693	1.0	4.68263445014e-06	7.72634684273e-05	2.34131722507e-06
OTU_435	5.21707490238	0.0736421703079	0.477739561693	1.0	5.38502961766e-05	2.10718550256e-05	5.15089789516e-05
OTU_1036	5.20243128964	0.0741833427819	0.480031959875	1.0	9.59940062279e-05	0.000100676640678	3.98023928262e-05
OTU_2162	5.17757936508	0.0751108931191	0.483585498268	1.0	1.17065861254e-05	7.02395167521e-06	0.0
OTU_884	5.17757936508	0.0751108931191	0.483585498268	1.0	1.17065861254e-05	7.02395167521e-06	0.0
OTU_1654	5.17186417186	0.0753258367173	0.483750850878	1.0	0.00066025145747	0.000222425136382	8.19461028775e-05
OTU_396	5.14325221239	0.076411191633	0.489491242642	1.0	7.02395167521e-06	1.63892205755e-05	3.51197583761e-05
OTU_1055	5.13176007866	0.0768515193139	0.490826188403	1.0	1.40479033504e-05	1.87305378006e-05	0.0
OTU_1744	5.12420225822	0.0771424837236	0.490826188403	1.0	1.63892205755e-05	0.0	1.63892205755e-05
OTU_771	5.10118425636	0.0780354453321	0.490826188403	1.0	0.000512748472291	5.85329306268e-05	0.00158975439582
OTU_401	5.08524305556	0.0786599200973	0.490826188403	1.0	0.000114724544028	6.5556882302e-05	0.000173257474655
OTU_1832	5.08162162162	0.0788024799781	0.490826188403	1.0	6.78981995271e-05	1.40479033504e-05	7.96047856524e-05
OTU_1606	5.07467082467	0.0790768264523	0.490826188403	1.0	0.000381634707687	0.000117065861254	0.000196670646906
OTU_1700	5.07467082467	0.0790768264523	0.490826188403	1.0	0.00016155088853	8.19461028775e-05	0.000571281402917
OTU_2	5.07357512953	0.0791201603686	0.490826188403	1.0	0.00176067055325	0.000585329306268	0.00132050291494
OTU_348	5.06077823691	0.0796280295207	0.490826188403	1.0	0.000906089766102	0.000807754442649	0.00176301187048
OTU_302	5.05952380952	0.0796779889774	0.490826188403	1.0	2.34131722507e-06	1.40479033504e-05	2.34131722507e-06
OTU_2017	5.05757575758	0.0797556352168	0.490826188403	1.0	7.02395167521e-05	1.87305378006e-05	2.10718550256e-05
OTU_2158	5.05531215772	0.0798459537405	0.490826188403	1.0	1.87305378006e-05	0.000126431130154	1.87305378006e-05
OTU_2376	5.05200594354	0.0799780568132	0.490826188403	1.0	2.10718550256e-05	2.34131722507e-06	2.34131722507e-06
OTU_2164	5.03102625298	0.080821429948	0.490826188403	1.0	4.68263445014e-06	0.000138137716279	9.36526890028e-06
OTU_353	5.02526825891	0.0810544498761	0.490826188403	1.0	0.000330125728735	0.00050806583784	0.000636838285219
OTU_456	5.00191171359	0.0820065746072	0.490826188403	1.0	0.000159209571305	6.08742478518e-05	8.66287373276e-05
OTU_1908	4.99561403509	0.0822652071106	0.490826188403	1.0	7.02395167521e-06	7.02395167521e-06	3.51197583761e-05
OTU_1343	4.98702914001	0.0826190851543	0.490826188403	1.0	3.74610756011e-05	1.63892205755e-05	8.19461028775e-05
OTU_502	4.98060796646	0.0828847671662	0.490826188403	1.0	0.000105359275128	4.68263445014e-05	6.08742478518e-05
OTU_1181	4.98017621145	0.0829026620541	0.490826188403	1.0	0.0	2.57544894758e-05	1.17065861254e-05
OTU_1603	4.96282593376	0.0836249827445	0.490826188403	1.0	3.98023928262e-05	3.04371239259e-05	0.000147502985179
OTU_495	4.95833333333	0.0838130406991	0.490826188403	1.0	2.34131722507e-06	7.02395167521e-06	1.40479033504e-05
OTU_403	4.92520415739	0.0852129314831	0.490826188403	1.0	1.87305378006e-05	7.02395167521e-06	5.15089789516e-05
OTU_160	4.92397660819	0.08526524907	0.490826188403	1.0	0.00890402940694	0.015614244574	0.0125986279881
OTU_1644	4.91327771985	0.0857225929366	0.490826188403	1.0	0.000360562852661	0.000496359251715	0.000362904169886
OTU_1864	4.91268191268	0.0857481338083	0.490826188403	1.0	0.00049401793449	0.000103017957903	0.00017559879188
OTU_1405	4.88115785689	0.0871104061695	0.490826188403	1.0	3.74610756011e-05	1.63892205755e-05	4.68263445014e-05
OTU_705	4.87617554859	0.0873276821408	0.490826188403	1.0	9.59940062279e-05	0.000255203577533	0.000168574840205
OTU_1445	4.85413571075	0.0882953481252	0.490826188403	1.0	2.34131722507e-06	2.57544894758e-05	7.02395167521e-06
OTU_546	4.85334029228	0.0883304709845	0.490826188403	1.0	0.000140479033504	0.000194329329681	0.000273934115333
OTU_1498	4.85	0.0884781190421	0.490826188403	1.0	2.34131722507e-06	1.40479033504e-05	0.0
OTU_1165	4.83718083246	0.0890470483101	0.490826188403	1.0	0.00015218561963	3.04371239259e-05	0.000297347287584
OTU_428	4.82611111111	0.0895412777999	0.490826188403	1.0	1.63892205755e-05	3.2778441151e-05	1.17065861254e-05
OTU_2031	4.82313278008	0.0896747189162	0.490826188403	1.0	7.02395167521e-05	0.000112383226803	0.000220083819157
OTU_1296	4.82180650038	0.0897342055178	0.490826188403	1.0	1.17065861254e-05	6.5556882302e-05	2.80958067008e-05
OTU_1337	4.8216374269	0.0897417916756	0.490826188403	1.0	2.34131722507e-06	1.87305378006e-05	0.0
OTU_877	4.81343025268	0.0901108115698	0.490826188403	1.0	9.59940062279e-05	0.000236473039732	0.000287982018684
OTU_44	4.81225680934	0.0901636970489	0.490826188403	1.0	0.0	7.49221512023e-05	2.34131722507e-06
OTU_1292	4.81007751938	0.090261997015	0.490826188403	1.0	5.38502961766e-05	4.21437100513e-05	1.17065861254e-05
OTU_1114	4.79868708972	0.0907775251073	0.490826188403	1.0	5.61916134017e-05	3.74610756011e-05	3.74610756011e-05
OTU_419	4.79180209462	0.0910905650254	0.490826188403	1.0	4.91676617265e-05	1.17065861254e-05	6.32155650769e-05
OTU_2334	4.78187134503	0.0915439885984	0.490826188403	1.0	2.10718550256e-05	4.68263445014e-06	2.57544894758e-05
OTU_2201	4.77401789187	0.091904163503	0.490826188403	1.0	1.40479033504e-05	3.74610756011e-05	4.68263445014e-06
OTU_1047	4.77242524917	0.0919773778978	0.490826188403	1.0	1.17065861254e-05	3.98023928262e-05	2.34131722507e-05
OTU_2348	4.72889674126	0.0940011398584	0.490826188403	1.0	2.57544894758e-05	3.98023928262e-05	1.40479033504e-05
OTU_1964	4.72015334064	0.0944129842453	0.490826188403	1.0	7.02395167521e-05	7.02395167521e-06	0.000142820350729
OTU_1763	4.72006102212	0.0944173423791	0.490826188403	1.0	4.68263445014e-06	3.51197583761e-05	1.40479033504e-05
OTU_2514	4.68601036269	0.0960385907465	0.490826188403	1.0	0.000456556858889	0.000999742455105	0.000611083795743
OTU_2412	4.68458132045	0.0961072368697	0.490826188403	1.0	1.87305378006e-05	1.87305378006e-05	2.34131722507e-06
OTU_1231	4.68439716312	0.0961160867032	0.490826188403	1.0	3.98023928262e-05	7.02395167521e-06	4.68263445014e-06
OTU_777	4.67791762014	0.0964279858289	0.490826188403	1.0	1.63892205755e-05	9.59940062279e-05	7.02395167521e-06
OTU_1275	4.66666666667	0.0969719678644	0.490826188403	1.0	0.000461239493339	0.00034183231486	0.000786682587624
OTU_1297	4.63129744651	0.0987021328595	0.490826188403	1.0	0.00249818547915	0.000522113741191	0.000320760459835
OTU_182	4.63072916667	0.0987301820608	0.490826188403	1.0	5.15089789516e-05	0.000121748495704	7.25808339772e-05
OTU_1699	4.62897053196	0.0988170354036	0.490826188403	1.0	6.32155650769e-05	7.96047856524e-05	7.02395167521e-06
OTU_810	4.62820512821	0.0988548601057	0.490826188403	1.0	2.34131722507e-06	2.34131722507e-06	1.40479033504e-05
OTU_173	4.62650810065	0.0989387754129	0.490826188403	1.0	0.000388658659362	0.000248179625858	0.000653227505795
OTU_1787	4.62407211029	0.0990593557831	0.490826188403	1.0	0.00017559879188	1.40479033504e-05	0.000383976024912
OTU_1756	4.62360961607	0.0990822656213	0.490826188403	1.0	1.40479033504e-05	7.96047856524e-05	2.10718550256e-05
OTU_1719	4.607958601	0.099860676395	0.490826188403	1.0	6.32155650769e-05	4.68263445014e-05	1.40479033504e-05
OTU_1676	4.60528156698	0.0999944311054	0.490826188403	1.0	0.000222425136382	8.89700545527e-05	5.15089789516e-05
OTU_1007	4.60416666667	0.100050188556	0.490826188403	1.0	1.17065861254e-05	0.0	2.34131722507e-06
OTU_107	4.60416666667	0.100050188556	0.490826188403	1.0	0.0	1.63892205755e-05	2.34131722507e-06
OTU_1119	4.60416666667	0.100050188556	0.490826188403	1.0	0.0	2.34131722507e-06	1.17065861254e-05
OTU_1618	4.60416666667	0.100050188556	0.490826188403	1.0	1.17065861254e-05	0.0	2.34131722507e-06
OTU_1956	4.60416666667	0.100050188556	0.490826188403	1.0	2.34131722507e-06	0.0	1.17065861254e-05
OTU_2389	4.60416666667	0.100050188556	0.490826188403	1.0	7.02395167521e-06	1.87305378006e-05	2.34131722507e-06
OTU_2471	4.60416666667	0.100050188556	0.490826188403	1.0	2.34131722507e-06	0.0	1.17065861254e-05
OTU_496	4.60416666667	0.100050188556	0.490826188403	1.0	2.34131722507e-06	4.68263445014e-06	1.63892205755e-05
OTU_615	4.60416666667	0.100050188556	0.490826188403	1.0	2.10718550256e-05	0.000131113764604	4.21437100513e-05
OTU_2268	4.59552845528	0.100483250442	0.490826188403	1.0	4.68263445014e-06	2.34131722507e-05	2.34131722507e-06
OTU_1093	4.59519168291	0.100500171858	0.490826188403	1.0	2.34131722507e-06	0.0	2.57544894758e-05
OTU_1736	4.59519168291	0.100500171858	0.490826188403	1.0	0.0	3.04371239259e-05	2.34131722507e-06
OTU_1843	4.59519168291	0.100500171858	0.490826188403	1.0	2.34131722507e-06	1.40479033504e-05	0.0
OTU_216	4.59519168291	0.100500171858	0.490826188403	1.0	2.34131722507e-06	0.0	1.63892205755e-05
OTU_279	4.59519168291	0.100500171858	0.490826188403	1.0	2.34131722507e-06	0.0	2.57544894758e-05
OTU_453	4.59519168291	0.100500171858	0.490826188403	1.0	2.34131722507e-06	0.0	1.40479033504e-05
OTU_55	4.59519168291	0.100500171858	0.490826188403	1.0	0.0	7.02395167521e-05	2.34131722507e-06
OTU_184	4.58263452131	0.101133155347	0.490826188403	1.0	0.00018028142633	7.96047856524e-05	0.000110041909578
OTU_1873	4.57270311314	0.101636601618	0.490826188403	1.0	0.000114724544028	1.63892205755e-05	7.02395167521e-06
OTU_2391	4.56918238994	0.10181567636	0.490826188403	1.0	3.2778441151e-05	4.68263445014e-06	4.68263445014e-05
OTU_714	4.54310344828	0.103151992395	0.490826188403	1.0	2.34131722507e-05	1.87305378006e-05	0.000138137716279
OTU_287	4.53895626608	0.103366109367	0.490826188403	1.0	3.2778441151e-05	9.36526890028e-06	4.21437100513e-05
OTU_900	4.53392484342	0.103626476026	0.490826188403	1.0	0.000117065861254	0.000398023928262	0.00015686825408
OTU_1766	4.52800974252	0.10393341022	0.490826188403	1.0	0.000159209571305	3.98023928262e-05	0.000142820350729
OTU_1882	4.50909090909	0.104921224365	0.490826188403	1.0	6.32155650769e-05	1.87305378006e-05	7.02395167521e-05
OTU_1420	4.50260688217	0.105261932378	0.490826188403	1.0	9.13113717778e-05	0.000227107770832	0.000100676640678
OTU_700	4.49285714286	0.105776323354	0.490826188403	1.0	5.85329306268e-05	2.34131722507e-05	2.34131722507e-06
OTU_1369	4.47953586498	0.106483212806	0.490826188403	1.0	1.87305378006e-05	4.68263445014e-06	7.02395167521e-06
OTU_1356	4.45531400966	0.107780664104	0.490826188403	1.0	0.000238814356957	0.000100676640678	0.000215401184707
OTU_1310	4.45112262522	0.108006776052	0.490826188403	1.0	0.000126431130154	0.00312331717824	0.00016155088853
OTU_1980	4.43201284797	0.109043714796	0.490826188403	1.0	7.96047856524e-05	1.87305378006e-05	8.66287373276e-05
OTU_759	4.430999181	0.109098995809	0.490826188403	1.0	9.36526890028e-06	4.68263445014e-06	3.2778441151e-05
OTU_190	4.40607344633	0.110467190224	0.490826188403	1.0	6.78981995271e-05	2.34131722507e-05	6.5556882302e-05
OTU_1063	4.40555555556	0.110495798897	0.490826188403	1.0	0.0	1.40479033504e-05	2.34131722507e-06
OTU_1103	4.40555555556	0.110495798897	0.490826188403	1.0	2.34131722507e-06	9.36526890028e-06	0.0
OTU_1148	4.40555555556	0.110495798897	0.490826188403	1.0	0.0	2.34131722507e-06	1.17065861254e-05
OTU_1161	4.40555555556	0.110495798897	0.490826188403	1.0	2.34131722507e-06	0.0	9.36526890028e-06
OTU_1175	4.40555555556	0.110495798897	0.490826188403	1.0	0.0	2.34131722507e-06	1.17065861254e-05
OTU_134	4.40555555556	0.110495798897	0.490826188403	1.0	0.0	9.36526890028e-06	2.34131722507e-06
OTU_1495	4.40555555556	0.110495798897	0.490826188403	1.0	2.34131722507e-06	9.36526890028e-06	0.0
OTU_1518	4.40555555556	0.110495798897	0.490826188403	1.0	2.34131722507e-06	1.17065861254e-05	0.0
OTU_1545	4.40555555556	0.110495798897	0.490826188403	1.0	0.0	9.36526890028e-06	2.34131722507e-06
OTU_1755	4.40555555556	0.110495798897	0.490826188403	1.0	2.34131722507e-06	9.36526890028e-06	0.0
OTU_1767	4.40555555556	0.110495798897	0.490826188403	1.0	9.36526890028e-06	2.34131722507e-06	0.0
OTU_1979	4.40555555556	0.110495798897	0.490826188403	1.0	0.0	4.68263445014e-06	1.63892205755e-05
OTU_2053	4.40555555556	0.110495798897	0.490826188403	1.0	9.36526890028e-06	0.0	2.34131722507e-06
OTU_2088	4.40555555556	0.110495798897	0.490826188403	1.0	4.68263445014e-06	0.0	1.87305378006e-05
OTU_2114	4.40555555556	0.110495798897	0.490826188403	1.0	2.34131722507e-06	0.0	1.17065861254e-05
OTU_2278	4.40555555556	0.110495798897	0.490826188403	1.0	2.34131722507e-06	9.36526890028e-06	0.0
OTU_2415	4.40555555556	0.110495798897	0.490826188403	1.0	9.36526890028e-06	0.0	2.34131722507e-06
OTU_2472	4.40555555556	0.110495798897	0.490826188403	1.0	2.34131722507e-06	0.0	1.40479033504e-05
OTU_2495	4.40555555556	0.110495798897	0.490826188403	1.0	2.34131722507e-06	1.17065861254e-05	0.0
OTU_621	4.40555555556	0.110495798897	0.490826188403	1.0	2.34131722507e-06	1.63892205755e-05	0.0
OTU_732	4.40555555556	0.110495798897	0.490826188403	1.0	4.68263445014e-06	0.0	2.80958067008e-05
OTU_863	4.40555555556	0.110495798897	0.490826188403	1.0	0.0	2.34131722507e-06	9.36526890028e-06
OTU_1937	4.40044247788	0.110778647101	0.490826188403	1.0	7.02395167521e-06	0.0	2.10718550256e-05
OTU_1135	4.38345410628	0.111723629257	0.490826188403	1.0	1.40479033504e-05	2.34131722507e-06	2.57544894758e-05
OTU_1934	4.37127107652	0.112406272461	0.490826188403	1.0	4.68263445014e-06	0.0	3.98023928262e-05
OTU_2131	4.33141762452	0.114668627256	0.490826188403	1.0	2.34131722507e-06	3.04371239259e-05	7.02395167521e-06
OTU_1641	4.29854620976	0.11656886032	0.490826188403	1.0	0.000365245487111	0.00181920348388	0.000922478986678
OTU_1717	4.29470438883	0.116792993866	0.490826188403	1.0	1.87305378006e-05	0.000121748495704	1.17065861254e-05
OTU_366	4.29390495868	0.116839687117	0.490826188403	1.0	0.00100442508956	0.000571281402917	0.00123387417761
OTU_1324	4.28176382661	0.117551127391	0.490826188403	1.0	4.44850272763e-05	4.68263445014e-06	0.000117065861254
OTU_1732	4.27048898072	0.118215684248	0.490826188403	1.0	0.000868628690501	0.00215869448152	0.000964622696729
OTU_174	4.25439503619	0.119170800322	0.490826188403	1.0	0.000339490997635	0.000611083795743	0.00064620355412
OTU_101	4.25	0.119432968267	0.490826188403	1.0	2.34131722507e-06	7.02395167521e-06	0.0
OTU_1136	4.25	0.119432968267	0.490826188403	1.0	0.0	0.0	4.68263445014e-06
OTU_1509	4.25	0.119432968267	0.490826188403	1.0	0.0	9.36526890028e-06	0.0
OTU_1590	4.25	0.119432968267	0.490826188403	1.0	4.68263445014e-06	0.0	0.0
OTU_1609	4.25	0.119432968267	0.490826188403	1.0	9.36526890028e-06	0.0	0.0
OTU_1960	4.25	0.119432968267	0.490826188403	1.0	0.0	0.0	4.68263445014e-06
OTU_20	4.25	0.119432968267	0.490826188403	1.0	4.68263445014e-06	0.0	0.0
OTU_2141	4.25	0.119432968267	0.490826188403	1.0	0.0	4.68263445014e-06	0.0
OTU_2167	4.25	0.119432968267	0.490826188403	1.0	0.0	9.36526890028e-06	0.0
OTU_2178	4.25	0.119432968267	0.490826188403	1.0	0.0	4.68263445014e-06	0.0
OTU_224	4.25	0.119432968267	0.490826188403	1.0	0.0	0.0	9.36526890028e-06
OTU_2333	4.25	0.119432968267	0.490826188403	1.0	7.02395167521e-06	2.34131722507e-06	0.0
OTU_2473	4.25	0.119432968267	0.490826188403	1.0	0.0	0.0	9.36526890028e-06
OTU_317	4.25	0.119432968267	0.490826188403	1.0	9.36526890028e-06	0.0	0.0
OTU_796	4.25	0.119432968267	0.490826188403	1.0	0.0	0.0	9.36526890028e-06
OTU_848	4.25	0.119432968267	0.490826188403	1.0	0.0	0.0	9.36526890028e-06
OTU_953	4.25	0.119432968267	0.490826188403	1.0	0.0	4.68263445014e-06	0.0
OTU_97	4.25	0.119432968267	0.490826188403	1.0	0.0	4.68263445014e-06	0.0
OTU_1903	4.24368499257	0.119810674298	0.490826188403	1.0	0.0	7.02395167521e-06	1.87305378006e-05
OTU_2161	4.24368499257	0.119810674298	0.490826188403	1.0	0.0	7.02395167521e-06	1.40479033504e-05
OTU_757	4.24368499257	0.119810674298	0.490826188403	1.0	7.02395167521e-06	0.0	1.40479033504e-05
OTU_100	4.23529411765	0.120314388401	0.490826188403	1.0	0.0	7.02395167521e-06	0.0
OTU_1009	4.23529411765	0.120314388401	0.490826188403	1.0	7.02395167521e-06	0.0	0.0
OTU_1010	4.23529411765	0.120314388401	0.490826188403	1.0	9.36526890028e-06	0.0	0.0
OTU_1072	4.23529411765	0.120314388401	0.490826188403	1.0	1.40479033504e-05	0.0	0.0
OTU_1107	4.23529411765	0.120314388401	0.490826188403	1.0	0.0	0.0	7.02395167521e-06
OTU_1156	4.23529411765	0.120314388401	0.490826188403	1.0	0.0	0.0	7.02395167521e-06
OTU_1164	4.23529411765	0.120314388401	0.490826188403	1.0	0.0	0.0	7.02395167521e-06
OTU_1245	4.23529411765	0.120314388401	0.490826188403	1.0	7.02395167521e-06	0.0	0.0
OTU_1341	4.23529411765	0.120314388401	0.490826188403	1.0	0.0	0.0	1.40479033504e-05
OTU_1342	4.23529411765	0.120314388401	0.490826188403	1.0	0.0	0.0	9.36526890028e-06
OTU_1436	4.23529411765	0.120314388401	0.490826188403	1.0	0.0	0.0	7.02395167521e-06
OTU_1482	4.23529411765	0.120314388401	0.490826188403	1.0	0.0	0.0	1.87305378006e-05
OTU_1490	4.23529411765	0.120314388401	0.490826188403	1.0	0.0	9.36526890028e-06	0.0
OTU_1501	4.23529411765	0.120314388401	0.490826188403	1.0	0.0	1.40479033504e-05	0.0
OTU_1521	4.23529411765	0.120314388401	0.490826188403	1.0	0.0	7.02395167521e-06	0.0
OTU_1539	4.23529411765	0.120314388401	0.490826188403	1.0	0.0	7.02395167521e-06	0.0
OTU_1564	4.23529411765	0.120314388401	0.490826188403	1.0	0.0	7.02395167521e-06	0.0
OTU_157	4.23529411765	0.120314388401	0.490826188403	1.0	7.02395167521e-06	0.0	0.0
OTU_1597	4.23529411765	0.120314388401	0.490826188403	1.0	1.17065861254e-05	0.0	0.0
OTU_1624	4.23529411765	0.120314388401	0.490826188403	1.0	7.02395167521e-06	0.0	0.0
OTU_1630	4.23529411765	0.120314388401	0.490826188403	1.0	7.02395167521e-06	0.0	0.0
OTU_1768	4.23529411765	0.120314388401	0.490826188403	1.0	1.17065861254e-05	0.0	0.0
OTU_1797	4.23529411765	0.120314388401	0.490826188403	1.0	0.0	0.0	9.36526890028e-06
OTU_1826	4.23529411765	0.120314388401	0.490826188403	1.0	0.0	0.0	9.36526890028e-06
OTU_1849	4.23529411765	0.120314388401	0.490826188403	1.0	0.0	9.36526890028e-06	0.0
OTU_1852	4.23529411765	0.120314388401	0.490826188403	1.0	0.0	9.36526890028e-06	0.0
OTU_1966	4.23529411765	0.120314388401	0.490826188403	1.0	0.0	0.0	1.40479033504e-05
OTU_1989	4.23529411765	0.120314388401	0.490826188403	1.0	0.0	0.0	9.36526890028e-06
OTU_2051	4.23529411765	0.120314388401	0.490826188403	1.0	0.0	0.0	7.02395167521e-06
OTU_2052	4.23529411765	0.120314388401	0.490826188403	1.0	0.0	0.0	9.36526890028e-06
OTU_2064	4.23529411765	0.120314388401	0.490826188403	1.0	0.0	0.0	7.02395167521e-06
OTU_2076	4.23529411765	0.120314388401	0.490826188403	1.0	0.0	0.0	1.40479033504e-05
OTU_2079	4.23529411765	0.120314388401	0.490826188403	1.0	0.0	0.0	9.36526890028e-06
OTU_2100	4.23529411765	0.120314388401	0.490826188403	1.0	0.0	0.0	7.02395167521e-06
OTU_2116	4.23529411765	0.120314388401	0.490826188403	1.0	0.0	0.0	1.40479033504e-05
OTU_2124	4.23529411765	0.120314388401	0.490826188403	1.0	0.0	0.0	7.02395167521e-06
OTU_2132	4.23529411765	0.120314388401	0.490826188403	1.0	0.0	7.02395167521e-06	0.0
OTU_215	4.23529411765	0.120314388401	0.490826188403	1.0	0.0	0.0	1.17065861254e-05
OTU_2154	4.23529411765	0.120314388401	0.490826188403	1.0	0.0	1.63892205755e-05	0.0
OTU_2215	4.23529411765	0.120314388401	0.490826188403	1.0	0.0	9.36526890028e-06	0.0
OTU_2218	4.23529411765	0.120314388401	0.490826188403	1.0	0.0	1.17065861254e-05	0.0
OTU_2227	4.23529411765	0.120314388401	0.490826188403	1.0	0.0	9.36526890028e-06	0.0
OTU_2235	4.23529411765	0.120314388401	0.490826188403	1.0	0.0	7.02395167521e-06	0.0
OTU_2240	4.23529411765	0.120314388401	0.490826188403	1.0	0.0	7.02395167521e-06	0.0
OTU_2246	4.23529411765	0.120314388401	0.490826188403	1.0	0.0	1.40479033504e-05	0.0
OTU_225	4.23529411765	0.120314388401	0.490826188403	1.0	0.0	0.0	7.02395167521e-06
OTU_2270	4.23529411765	0.120314388401	0.490826188403	1.0	0.0	7.02395167521e-06	0.0
OTU_2284	4.23529411765	0.120314388401	0.490826188403	1.0	0.0	1.17065861254e-05	0.0
OTU_2301	4.23529411765	0.120314388401	0.490826188403	1.0	0.0	7.02395167521e-06	0.0
OTU_2306	4.23529411765	0.120314388401	0.490826188403	1.0	0.0	9.36526890028e-06	0.0
OTU_2317	4.23529411765	0.120314388401	0.490826188403	1.0	0.0	1.17065861254e-05	0.0
OTU_2346	4.23529411765	0.120314388401	0.490826188403	1.0	7.02395167521e-06	0.0	0.0
OTU_2371	4.23529411765	0.120314388401	0.490826188403	1.0	1.40479033504e-05	0.0	0.0
OTU_2396	4.23529411765	0.120314388401	0.490826188403	1.0	7.02395167521e-06	0.0	0.0
OTU_2398	4.23529411765	0.120314388401	0.490826188403	1.0	7.02395167521e-06	0.0	0.0
OTU_2400	4.23529411765	0.120314388401	0.490826188403	1.0	7.02395167521e-06	0.0	0.0
OTU_2416	4.23529411765	0.120314388401	0.490826188403	1.0	9.36526890028e-06	0.0	0.0
OTU_243	4.23529411765	0.120314388401	0.490826188403	1.0	0.0	0.0	9.36526890028e-06
OTU_274	4.23529411765	0.120314388401	0.490826188403	1.0	0.0	0.0	7.02395167521e-06
OTU_276	4.23529411765	0.120314388401	0.490826188403	1.0	0.0	0.0	4.91676617265e-05
OTU_292	4.23529411765	0.120314388401	0.490826188403	1.0	0.0	7.02395167521e-06	0.0
OTU_311	4.23529411765	0.120314388401	0.490826188403	1.0	0.0	7.02395167521e-06	0.0
OTU_327	4.23529411765	0.120314388401	0.490826188403	1.0	7.02395167521e-06	0.0	0.0
OTU_460	4.23529411765	0.120314388401	0.490826188403	1.0	0.0	0.0	7.02395167521e-06
OTU_532	4.23529411765	0.120314388401	0.490826188403	1.0	0.0	0.0	1.17065861254e-05
OTU_548	4.23529411765	0.120314388401	0.490826188403	1.0	0.0	1.17065861254e-05	0.0
OTU_578	4.23529411765	0.120314388401	0.490826188403	1.0	0.0	1.40479033504e-05	0.0
OTU_58	4.23529411765	0.120314388401	0.490826188403	1.0	0.0	5.38502961766e-05	0.0
OTU_637	4.23529411765	0.120314388401	0.490826188403	1.0	0.0	0.0	9.36526890028e-06
OTU_72	4.23529411765	0.120314388401	0.490826188403	1.0	0.0	3.74610756011e-05	0.0
OTU_76	4.23529411765	0.120314388401	0.490826188403	1.0	0.0	0.0	7.02395167521e-06
OTU_77	4.23529411765	0.120314388401	0.490826188403	1.0	0.0	0.0	7.02395167521e-06
OTU_813	4.23529411765	0.120314388401	0.490826188403	1.0	0.0	0.0	7.02395167521e-06
OTU_858	4.23529411765	0.120314388401	0.490826188403	1.0	0.0	0.0	7.02395167521e-06
OTU_903	4.23529411765	0.120314388401	0.490826188403	1.0	0.0	7.02395167521e-06	0.0
OTU_931	4.23529411765	0.120314388401	0.490826188403	1.0	0.0	7.02395167521e-06	0.0
OTU_933	4.23529411765	0.120314388401	0.490826188403	1.0	0.0	7.02395167521e-06	0.0
OTU_941	4.23529411765	0.120314388401	0.490826188403	1.0	0.0	9.36526890028e-06	0.0
OTU_949	4.23529411765	0.120314388401	0.490826188403	1.0	0.0	7.02395167521e-06	0.0
OTU_973	4.23529411765	0.120314388401	0.490826188403	1.0	1.17065861254e-05	0.0	0.0
OTU_2381	4.22880299252	0.120705510638	0.490826188403	1.0	0.000163892205755	3.98023928262e-05	2.34131722507e-06
OTU_1407	4.22825659189	0.120738491927	0.490826188403	1.0	0.000128772447379	7.02395167521e-06	0.000154526936855
OTU_1566	4.22746553552	0.120786256849	0.490826188403	1.0	9.59940062279e-05	4.68263445014e-05	0.00015218561963
OTU_2347	4.22185430464	0.121125612464	0.491423913427	1.0	2.34131722507e-05	4.68263445014e-06	0.0
OTU_1432	4.20003457815	0.122454311113	0.49517171436	1.0	0.000405047879937	0.000379293390461	0.000124089812929
OTU_1327	4.19657142857	0.122666533597	0.49517171436	1.0	3.2778441151e-05	1.17065861254e-05	2.34131722507e-05
OTU_2464	4.19230769231	0.122928321421	0.49517171436	1.0	7.02395167521e-06	0.0	2.10718550256e-05
OTU_377	4.19190325973	0.122953182043	0.49517171436	1.0	3.98023928262e-05	2.57544894758e-05	7.49221512023e-05
OTU_1657	4.19084899095	0.123018011979	0.49517171436	1.0	7.49221512023e-05	0.000482311348365	5.15089789516e-05
OTU_199	4.18317610063	0.123490870304	0.495878204861	1.0	1.40479033504e-05	2.57544894758e-05	7.02395167521e-06
OTU_1602	4.17992831541	0.123691569128	0.495878204861	1.0	8.89700545527e-05	2.57544894758e-05	0.000463580810564
OTU_1884	4.17543859649	0.123969551215	0.495878204861	1.0	0.0	1.40479033504e-05	4.68263445014e-06
OTU_724	4.17543859649	0.123969551215	0.495878204861	1.0	7.02395167521e-06	1.87305378006e-05	0.0
OTU_1764	4.16562173459	0.124579543024	0.497539549953	1.0	0.000222425136382	0.000145161667954	0.000255203577533
OTU_1329	4.14470720721	0.12588913962	0.501388045804	1.0	1.63892205755e-05	3.51197583761e-05	1.87305378006e-05
OTU_389	4.14397089397	0.125935495073	0.501388045804	1.0	0.00018028142633	0.000215401184707	0.000138137716279
OTU_1831	4.13494949495	0.126504835345	0.501783184334	1.0	1.40479033504e-05	2.34131722507e-06	2.34131722507e-05
OTU_1714	4.13106624159	0.126750699119	0.501783184334	1.0	9.59940062279e-05	1.63892205755e-05	4.68263445014e-05
OTU_521	4.13081292155	0.126766754382	0.501783184334	1.0	4.21437100513e-05	2.10718550256e-05	5.85329306268e-05
OTU_862	4.12881022616	0.126893755555	0.501783184334	1.0	9.36526890028e-06	0.0	1.40479033504e-05
OTU_2150	4.1268793546	0.127016322482	0.501783184334	1.0	3.74610756011e-05	0.000100676640678	4.44850272763e-05
OTU_1881	4.11329091552	0.12788223754	0.503222976163	1.0	4.68263445014e-05	1.40479033504e-05	0.00017559879188
OTU_176	4.10950413223	0.128124598069	0.503222976163	1.0	0.00102783826181	0.000571281402917	0.000505724520615
OTU_614	4.10526315789	0.128396572893	0.503222976163	1.0	0.00977968204912	0.0101683407085	0.0359228301843
OTU_712	4.10526315789	0.128396572893	0.503222976163	1.0	0.000362904169886	0.000386317342137	0.00107700592353
OTU_1083	4.10333712552	0.128520280428	0.503222976163	1.0	3.74610756011e-05	2.10718550256e-05	0.000184964060781
OTU_2081	4.0990836197	0.128793902168	0.503222976163	1.0	1.87305378006e-05	3.51197583761e-05	1.40479033504e-05
OTU_526	4.09815469179	0.128853736187	0.503222976163	1.0	7.02395167521e-06	3.04371239259e-05	1.17065861254e-05
OTU_1306	4.09633481922	0.128971038238	0.503222976163	1.0	7.25808339772e-05	1.63892205755e-05	0.0
OTU_2292	4.09351988218	0.129152688718	0.503222976163	1.0	1.40479033504e-05	3.98023928262e-05	2.34131722507e-06
OTU_508	4.0850456621	0.129701083857	0.504590518018	1.0	4.68263445014e-05	1.40479033504e-05	1.40479033504e-05
OTU_1684	4.06317064728	0.131127476794	0.509364484325	1.0	0.000159209571305	0.000390999976587	8.19461028775e-05
OTU_610	4.05	0.131993843188	0.511353678885	1.0	1.40479033504e-05	1.40479033504e-05	0.0
OTU_1270	4.04930555556	0.132039682341	0.511353678885	1.0	0.00126665261876	0.000133455081829	0.000428461052188
OTU_1711	4.042062654	0.132518724442	0.512432465467	1.0	0.000107700592353	5.15089789516e-05	7.25808339772e-05
OTU_1394	4.02652034751	0.1335525596	0.513335578569	1.0	2.34131722507e-06	4.68263445014e-06	2.34131722507e-05
OTU_1550	4.02652034751	0.1335525596	0.513335578569	1.0	2.10718550256e-05	4.68263445014e-06	2.34131722507e-06
OTU_1262	4.01169590643	0.134546158463	0.513335578569	1.0	0.000199011964131	0.00397087401372	0.00107466460631
OTU_1638	4.01120303344	0.134579319633	0.513335578569	1.0	0.00356816745101	0.000739856243122	0.00146332326567
OTU_168	4.00705922865	0.134858443907	0.513335578569	1.0	0.000402706562712	0.000606401161293	0.000859263421601
OTU_1679	3.99493853941	0.135678214088	0.513335578569	1.0	2.10718550256e-05	0.000234131722507	1.40479033504e-05
OTU_1984	3.99315849487	0.135799024474	0.513335578569	1.0	4.21437100513e-05	4.68263445014e-06	3.2778441151e-05
OTU_1712	3.99155405405	0.135908008931	0.513335578569	1.0	2.57544894758e-05	9.36526890028e-06	2.10718550256e-05
OTU_1449	3.98985988201	0.136023183481	0.513335578569	1.0	7.02395167521e-06	3.2778441151e-05	2.34131722507e-05
OTU_479	3.98738965952	0.136191291038	0.513335578569	1.0	4.68263445014e-06	7.02395167521e-06	1.87305378006e-05
OTU_2468	3.98555555556	0.136316242817	0.513335578569	1.0	4.68263445014e-06	1.63892205755e-05	0.0
OTU_976	3.98555555556	0.136316242817	0.513335578569	1.0	1.63892205755e-05	4.68263445014e-06	0.0
OTU_1538	3.98213125406	0.136549836691	0.513335578569	1.0	7.02395167521e-06	2.34131722507e-05	0.0
OTU_1542	3.98213125406	0.136549836691	0.513335578569	1.0	1.40479033504e-05	4.68263445014e-06	0.0
OTU_1926	3.98213125406	0.136549836691	0.513335578569	1.0	4.68263445014e-06	0.0	1.17065861254e-05
OTU_563	3.98213125406	0.136549836691	0.513335578569	1.0	7.02395167521e-06	0.0	1.40479033504e-05
OTU_1643	3.98190279214	0.136565435801	0.513335578569	1.0	0.000372269438786	0.000742197560347	0.000402706562712
OTU_1138	3.97892401553	0.136768986309	0.513335578569	1.0	4.68263445014e-06	0.0	2.10718550256e-05
OTU_1187	3.97892401553	0.136768986309	0.513335578569	1.0	4.68263445014e-06	1.87305378006e-05	0.0
OTU_866	3.97892401553	0.136768986309	0.513335578569	1.0	0.0	4.68263445014e-06	2.80958067008e-05
OTU_380	3.97494780793	0.137041167723	0.513475297914	1.0	0.000163892205755	7.49221512023e-05	0.000135796399054
OTU_2373	3.9691091954	0.137441817387	0.513475297914	1.0	7.25808339772e-05	3.98023928262e-05	1.87305378006e-05
OTU_2107	3.96860730594	0.137476312015	0.513475297914	1.0	4.21437100513e-05	9.36526890028e-06	1.87305378006e-05
OTU_1900	3.96666666667	0.13760977272	0.513475297914	1.0	0.00018028142633	6.5556882302e-05	0.000458898176114
OTU_1354	3.96290143965	0.137869082751	0.513692967217	1.0	3.04371239259e-05	2.34131722507e-05	7.02395167521e-06
OTU_1990	3.9392575928	0.139508632711	0.519045218646	1.0	3.04371239259e-05	1.17065861254e-05	9.36526890028e-06
OTU_1049	3.92382588774	0.140589224229	0.521742599535	1.0	3.04371239259e-05	1.63892205755e-05	4.68263445014e-06
OTU_1499	3.92307692308	0.140641882269	0.521742599535	1.0	6.08742478518e-05	0.000440167638313	0.000105359275128
OTU_163	3.90168732782	0.142154090706	0.526588196875	1.0	0.00141181428672	0.00209313759921	0.00152888014797
OTU_746	3.89390642002	0.142708211835	0.527875816859	1.0	4.68263445014e-05	1.17065861254e-05	4.21437100513e-05
OTU_185	3.88814201999	0.143120118759	0.528259251591	1.0	0.000203694598581	0.000215401184707	0.000383976024912
OTU_1734	3.88667385057	0.143225219621	0.528259251591	1.0	2.34131722507e-05	1.63892205755e-05	6.78981995271e-05
OTU_1748	3.88181818182	0.143573369187	0.52878030496	1.0	7.49221512023e-05	3.98023928262e-05	1.40479033504e-05
OTU_334	3.86635404455	0.144687791173	0.531861634793	1.0	1.40479033504e-05	4.68263445014e-06	2.34131722507e-05
OTU_31	3.86444212722	0.144826172854	0.531861634793	1.0	9.8335323453e-05	0.00034183231486	8.19461028775e-05
OTU_433	3.86119873817	0.145061227207	0.531960540519	1.0	7.25808339772e-05	2.80958067008e-05	3.74610756011e-05
OTU_1112	3.85548523207	0.1454762238	0.532718091737	1.0	2.80958067008e-05	2.34131722507e-06	1.17065861254e-05
OTU_2010	3.83727034121	0.146807192231	0.536822866012	1.0	3.74610756011e-05	7.02395167521e-06	3.51197583761e-05
OTU_235	3.82456140351	0.147743044233	0.53822155412	1.0	0.0103650113554	0.00728617920442	0.0147011308562
OTU_1861	3.81448763251	0.148489086317	0.53822155412	1.0	2.34131722507e-05	7.02395167521e-06	9.36526890028e-06
OTU_2204	3.80729166667	0.149024309799	0.53822155412	1.0	5.15089789516e-05	9.59940062279e-05	2.34131722507e-06
OTU_556	3.80729166667	0.149024309799	0.53822155412	1.0	4.68263445014e-06	0.0	9.36526890028e-06
OTU_574	3.80729166667	0.149024309799	0.53822155412	1.0	4.68263445014e-06	9.36526890028e-06	0.0
OTU_627	3.80509641873	0.149187972256	0.53822155412	1.0	0.00665402355365	0.00193861066236	0.00377888600126
OTU_1891	3.79987004548	0.149578338097	0.53822155412	1.0	0.0	7.02395167521e-06	1.40479033504e-05
OTU_802	3.79338842975	0.150063879099	0.53822155412	1.0	0.0032778441151	0.0114935262579	0.00463112547119
OTU_2144	3.79047619048	0.150282549227	0.53822155412	1.0	0.0	9.36526890028e-06	4.68263445014e-06
OTU_454	3.79047619048	0.150282549227	0.53822155412	1.0	1.40479033504e-05	0.0	4.68263445014e-06
OTU_632	3.79047619048	0.150282549227	0.53822155412	1.0	4.68263445014e-06	0.0	9.36526890028e-06
OTU_889	3.79047619048	0.150282549227	0.53822155412	1.0	4.68263445014e-06	1.17065861254e-05	0.0
OTU_9	3.79047619048	0.150282549227	0.53822155412	1.0	1.17065861254e-05	4.68263445014e-06	0.0
OTU_179	3.78862212944	0.150421930332	0.53822155412	1.0	0.000145161667954	0.000128772447379	0.000215401184707
OTU_1423	3.77777777778	0.15123975969	0.53822155412	1.0	4.68263445014e-06	1.87305378006e-05	4.68263445014e-06
OTU_1919	3.77672605791	0.151319311536	0.53822155412	1.0	1.17065861254e-05	1.87305378006e-05	4.44850272763e-05
OTU_1088	3.77286519289	0.151611705386	0.53822155412	1.0	1.63892205755e-05	7.02395167521e-06	2.34131722507e-06
OTU_2136	3.77286519289	0.151611705386	0.53822155412	1.0	2.34131722507e-06	3.74610756011e-05	7.02395167521e-06
OTU_335	3.77286519289	0.151611705386	0.53822155412	1.0	7.02395167521e-06	2.34131722507e-06	2.10718550256e-05
OTU_459	3.77286519289	0.151611705386	0.53822155412	1.0	2.34131722507e-06	7.02395167521e-06	1.87305378006e-05
OTU_797	3.77286519289	0.151611705386	0.53822155412	1.0	7.02395167521e-06	2.34131722507e-06	1.87305378006e-05
OTU_28	3.76306680512	0.152356303001	0.539404063693	1.0	0.000227107770832	0.00284704174569	0.000105359275128
OTU_128	3.76292802236	0.152366875582	0.539404063693	1.0	3.98023928262e-05	9.13113717778e-05	2.57544894758e-05
OTU_1963	3.75035842294	0.153327486338	0.541819891319	1.0	4.44850272763e-05	2.57544894758e-05	0.000119407178479
OTU_1331	3.74118673647	0.154032236857	0.541819891319	1.0	6.32155650769e-05	2.34131722507e-05	0.000173257474655
OTU_1572	3.74018794914	0.154109178791	0.541819891319	1.0	0.0	2.57544894758e-05	7.02395167521e-06
OTU_2163	3.74018794914	0.154109178791	0.541819891319	1.0	7.02395167521e-06	3.74610756011e-05	0.0
OTU_2485	3.74018794914	0.154109178791	0.541819891319	1.0	7.02395167521e-06	0.0	1.40479033504e-05
OTU_383	3.73551855706	0.154469397217	0.542340356163	1.0	7.72634684273e-05	8.66287373276e-05	0.000145161667954
OTU_657	3.73163548164	0.154769596707	0.542648956355	1.0	0.000194329329681	0.000257544894758	0.000163892205755
OTU_275	3.71251129178	0.156256616464	0.547112207785	1.0	7.02395167521e-06	2.34131722507e-06	1.87305378006e-05
OTU_56	3.70622895623	0.156748216407	0.547477129248	1.0	2.34131722507e-06	2.57544894758e-05	1.87305378006e-05
OTU_1834	3.70385514019	0.156934372576	0.547477129248	1.0	1.40479033504e-05	0.000107700592353	4.68263445014e-06
OTU_446	3.70170850767	0.157102903217	0.547477129248	1.0	5.15089789516e-05	2.34131722507e-05	7.25808339772e-05
OTU_693	3.70024875622	0.157217610668	0.547477129248	1.0	0.000163892205755	5.61916134017e-05	0.000458898176114
OTU_1108	3.69345238095	0.157752774387	0.548593321542	1.0	1.17065861254e-05	2.34131722507e-06	4.68263445014e-06
OTU_2006	3.69001966568	0.158023767059	0.548789060603	1.0	2.34131722507e-06	1.40479033504e-05	7.02395167521e-06
OTU_360	3.67599309154	0.159135928497	0.550204711313	1.0	0.000582987989043	0.00032310177706	0.000407389197162
OTU_1058	3.66534391534	0.159985521627	0.550204711313	1.0	4.68263445014e-05	1.17065861254e-05	3.04371239259e-05
OTU_662	3.66460055096	0.160044996449	0.550204711313	1.0	0.000339490997635	0.00107934724076	0.000255203577533
OTU_1400	3.66153846154	0.160290220171	0.550204711313	1.0	4.68263445014e-06	0.0	7.02395167521e-06
OTU_1591	3.66153846154	0.160290220171	0.550204711313	1.0	7.02395167521e-06	0.0	4.68263445014e-06
OTU_585	3.66153846154	0.160290220171	0.550204711313	1.0	4.68263445014e-06	7.02395167521e-06	0.0
OTU_850	3.65972222222	0.160435848985	0.550204711313	1.0	0.0	7.02395167521e-06	1.17065861254e-05
OTU_2354	3.65836526181	0.160544738468	0.550204711313	1.0	4.68263445014e-06	9.36526890028e-06	2.34131722507e-05
OTU_1078	3.65	0.16121764413	0.550204711313	1.0	7.02395167521e-06	0.0	7.02395167521e-06
OTU_1794	3.65	0.16121764413	0.550204711313	1.0	7.02395167521e-06	0.0	7.02395167521e-06
OTU_1817	3.65	0.16121764413	0.550204711313	1.0	7.02395167521e-06	0.0	2.10718550256e-05
OTU_2118	3.65	0.16121764413	0.550204711313	1.0	7.02395167521e-06	0.0	7.02395167521e-06
OTU_2004	3.644375	0.16167170698	0.550204711313	1.0	4.44850272763e-05	2.34131722507e-06	2.57544894758e-05
OTU_1301	3.63348765432	0.162554194669	0.550204711313	1.0	9.36526890028e-06	0.000138137716279	1.87305378006e-05
OTU_1633	3.63057880056	0.162790789872	0.550204711313	1.0	0.000128772447379	5.15089789516e-05	9.8335323453e-05
OTU_1577	3.62865497076	0.162947456096	0.550204711313	1.0	9.36526890028e-06	0.0	7.02395167521e-06
OTU_2550	3.62865497076	0.162947456096	0.550204711313	1.0	0.0	9.36526890028e-06	7.02395167521e-06
OTU_309	3.62865497076	0.162947456096	0.550204711313	1.0	0.0	9.36526890028e-06	9.36526890028e-06
OTU_607	3.62865497076	0.162947456096	0.550204711313	1.0	0.0	9.36526890028e-06	7.02395167521e-06
OTU_1642	3.61922141119	0.163717858845	0.550204711313	1.0	0.00139308374892	0.000210718550256	0.000201353281356
OTU_1291	3.6157856886	0.163999345126	0.550204711313	1.0	2.57544894758e-05	8.42874201025e-05	1.17065861254e-05
OTU_1962	3.60606060606	0.164798740682	0.550204711313	1.0	7.49221512023e-05	0.000110041909578	0.000119407178479
OTU_1769	3.5744047619	0.167427914599	0.550204711313	1.0	8.19461028775e-05	0.000140479033504	1.87305378006e-05
OTU_2035	3.56405990017	0.168296167466	0.550204711313	1.0	1.63892205755e-05	0.0	7.02395167521e-06
OTU_2325	3.56405990017	0.168296167466	0.550204711313	1.0	1.40479033504e-05	7.02395167521e-06	0.0
OTU_873	3.55894308943	0.16872728854	0.550204711313	1.0	7.02395167521e-06	2.34131722507e-06	4.21437100513e-05
OTU_1669	3.55711318795	0.168881736343	0.550204711313	1.0	0.000103017957903	0.000187305378006	7.49221512023e-05
OTU_1510	3.55437219731	0.169113346647	0.550204711313	1.0	2.10718550256e-05	3.2778441151e-05	7.02395167521e-06
OTU_2106	3.55223880597	0.169293835367	0.550204711313	1.0	1.40479033504e-05	0.0	9.36526890028e-06
OTU_1708	3.54608454608	0.169815576819	0.550204711313	1.0	0.000229449088057	6.32155650769e-05	0.000302029922034
OTU_670	3.54464285714	0.169938031568	0.550204711313	1.0	6.08742478518e-05	0.000257544894758	5.85329306268e-05
OTU_1042	3.53196347032	0.171018808866	0.550204711313	1.0	3.98023928262e-05	8.66287373276e-05	5.61916134017e-05
OTU_1068	3.53005464481	0.171182109314	0.550204711313	1.0	7.02395167521e-06	2.80958067008e-05	4.68263445014e-06
OTU_333	3.52777777778	0.171377099735	0.550204711313	1.0	1.63892205755e-05	4.68263445014e-06	2.34131722507e-06
OTU_2096	3.52701149425	0.17144277404	0.550204711313	1.0	1.17065861254e-05	3.04371239259e-05	1.63892205755e-05
OTU_1318	3.52663337495	0.171475190015	0.550204711313	1.0	2.57544894758e-05	2.34131722507e-06	5.85329306268e-05
OTU_1808	3.51858813701	0.172166358589	0.550204711313	1.0	2.10718550256e-05	2.34131722507e-06	1.63892205755e-05
OTU_257	3.50877192982	0.173013446008	0.550204711313	1.0	0.00288450282129	0.00167638313315	0.00280958067008
OTU_955	3.49683544304	0.174049119867	0.550204711313	1.0	2.34131722507e-06	2.10718550256e-05	1.63892205755e-05
OTU_1812	3.48972222222	0.1746692469	0.550204711313	1.0	1.17065861254e-05	0.0	1.40479033504e-05
OTU_1889	3.48972222222	0.1746692469	0.550204711313	1.0	7.02395167521e-06	0.0	9.36526890028e-06
OTU_1922	3.48972222222	0.1746692469	0.550204711313	1.0	7.02395167521e-06	0.0	9.36526890028e-06
OTU_2508	3.48972222222	0.1746692469	0.550204711313	1.0	9.36526890028e-06	7.02395167521e-06	0.0
OTU_1252	3.48320828867	0.175239066271	0.550204711313	1.0	2.80958067008e-05	4.21437100513e-05	2.34131722507e-05
OTU_1366	3.48308270677	0.175250070045	0.550204711313	1.0	1.63892205755e-05	2.57544894758e-05	2.34131722507e-06
OTU_421	3.47417102967	0.1760326984	0.550204711313	1.0	0.000194329329681	9.13113717778e-05	0.000105359275128
OTU_1970	3.47236042012	0.1761921338	0.550204711313	1.0	9.36526890028e-06	0.0	1.17065861254e-05
OTU_534	3.47236042012	0.1761921338	0.550204711313	1.0	1.17065861254e-05	0.0	1.63892205755e-05
OTU_2232	3.46661147903	0.176699321498	0.550204711313	1.0	1.87305378006e-05	1.63892205755e-05	0.0
OTU_789	3.453125	0.177894873763	0.550204711313	1.0	3.74610756011e-05	9.13113717778e-05	7.02395167521e-06
OTU_1026	3.44618599791	0.178513152152	0.550204711313	1.0	0.000393341293812	0.000372269438786	0.000892041862752
OTU_1910	3.42698412698	0.180235299288	0.550204711313	1.0	9.36526890028e-06	1.87305378006e-05	2.34131722507e-06
OTU_1006	3.42299687825	0.180594979186	0.550204711313	1.0	0.00217040106764	0.000114724544028	0.000107700592353
OTU_855	3.4229811455	0.18059639982	0.550204711313	1.0	3.98023928262e-05	3.51197583761e-05	9.36526890028e-05
OTU_471	3.4199368516	0.1808715034	0.550204711313	1.0	2.10718550256e-05	4.68263445014e-06	4.68263445014e-06
OTU_148	3.41435464415	0.181377039701	0.550204711313	1.0	4.68263445014e-06	1.40479033504e-05	1.87305378006e-05
OTU_400	3.41376275959	0.181430724779	0.550204711313	1.0	3.98023928262e-05	5.15089789516e-05	8.66287373276e-05
OTU_2044	3.41320022185	0.181481762771	0.550204711313	1.0	0.0	1.63892205755e-05	9.36526890028e-06
OTU_1750	3.41010842952	0.181762531696	0.550204711313	1.0	9.59940062279e-05	0.000138137716279	2.80958067008e-05
OTU_46	3.40709139173	0.182036930825	0.550204711313	1.0	1.63892205755e-05	2.34131722507e-05	9.36526890028e-06
OTU_1373	3.39412780656	0.183220688746	0.550204711313	1.0	0.000959940062279	0.00271826929831	0.00049870056894
OTU_713	3.39254385965	0.183365852144	0.550204711313	1.0	2.57544894758e-05	1.17065861254e-05	2.80958067008e-05
OTU_2192	3.38882803943	0.183706846084	0.550204711313	1.0	5.61916134017e-05	5.61916134017e-05	1.40479033504e-05
OTU_374	3.38877302746	0.183711899191	0.550204711313	1.0	7.02395167521e-05	7.25808339772e-05	0.000117065861254
OTU_1214	3.38571428571	0.183993077777	0.550204711313	1.0	7.02395167521e-06	2.80958067008e-05	0.0
OTU_1439	3.38571428571	0.183993077777	0.550204711313	1.0	7.02395167521e-06	0.0	9.36526890028e-06
OTU_1995	3.38571428571	0.183993077777	0.550204711313	1.0	0.0	7.02395167521e-06	7.02395167521e-06
OTU_1147	3.36235204276	0.186154925088	0.550204711313	1.0	2.34131722507e-05	4.68263445014e-06	4.21437100513e-05
OTU_1706	3.35668789809	0.186682876547	0.550204711313	1.0	2.34131722507e-05	9.13113717778e-05	4.21437100513e-05
OTU_52	3.3447309417	0.187802298941	0.550204711313	1.0	7.02395167521e-06	2.34131722507e-05	2.34131722507e-05
OTU_189	3.3425635667	0.18800592826	0.550204711313	1.0	0.000100676640678	0.000199011964131	0.000121748495704
OTU_2418	3.3407960199	0.188172156342	0.550204711313	1.0	1.17065861254e-05	1.17065861254e-05	0.0
OTU_222	3.33676417479	0.188551879453	0.550204711313	1.0	5.85329306268e-05	1.40479033504e-05	4.68263445014e-05
OTU_2458	3.33526490066	0.188693277923	0.550204711313	1.0	1.40479033504e-05	1.87305378006e-05	0.0
OTU_2041	3.33386866524	0.188825054035	0.550204711313	1.0	2.10718550256e-05	1.63892205755e-05	6.78981995271e-05
OTU_1418	3.32874251497	0.189309647595	0.550204711313	1.0	7.02395167521e-06	7.02395167521e-06	3.04371239259e-05
OTU_1249	3.32196969697	0.189951814195	0.550204711313	1.0	1.40479033504e-05	2.34131722507e-06	7.02395167521e-06
OTU_1957	3.32051282051	0.190090232767	0.550204711313	1.0	2.34131722507e-06	9.36526890028e-06	4.68263445014e-06
OTU_2470	3.32051282051	0.190090232767	0.550204711313	1.0	9.36526890028e-06	2.34131722507e-06	4.68263445014e-06
OTU_1972	3.31142167012	0.19095626904	0.550204711313	1.0	0.000159209571305	0.000191988012456	0.000264568846433
OTU_488	3.30555555556	0.1915171769	0.550204711313	1.0	9.36526890028e-06	0.0	9.36526890028e-06
OTU_899	3.27693602694	0.194277444853	0.550204711313	1.0	1.63892205755e-05	1.40479033504e-05	2.34131722507e-06
OTU_665	3.27622498275	0.194346527057	0.550204711313	1.0	0.000266910163658	0.000613425112969	0.000238814356957
OTU_25	3.26652892562	0.195291012167	0.550204711313	1.0	0.0151319332256	0.0121865561565	0.0057900774976
OTU_669	3.2481923355	0.19708973078	0.550204711313	1.0	3.98023928262e-05	0.000428461052188	3.04371239259e-05
OTU_447	3.24682144831	0.197224870984	0.550204711313	1.0	9.36526890028e-06	0.0	1.40479033504e-05
OTU_977	3.24682144831	0.197224870984	0.550204711313	1.0	1.17065861254e-05	9.36526890028e-06	0.0
OTU_434	3.24357638889	0.197545133945	0.550204711313	1.0	0.000124089812929	5.15089789516e-05	0.000112383226803
OTU_1721	3.23976608187	0.197921846484	0.550204711313	1.0	0.0025122333825	0.00208845496476	0.000749221512023
OTU_601	3.23583146905	0.19831160266	0.550204711313	1.0	2.57544894758e-05	9.36526890028e-06	2.57544894758e-05
OTU_1840	3.23301985371	0.198590586686	0.550204711313	1.0	0.000697712533071	0.000538502961766	0.00016623352298
OTU_2461	3.22918958563	0.1989712787	0.550204711313	1.0	2.34131722507e-05	9.36526890028e-06	3.51197583761e-05
OTU_2149	3.22677029361	0.199212109144	0.550204711313	1.0	0.00033714968041	0.000269251480883	8.89700545527e-05
OTU_704	3.2259565667	0.199293177761	0.550204711313	1.0	0.000861604738826	0.000461239493339	0.00215635316429
OTU_2089	3.22462562396	0.199425845804	0.550204711313	1.0	7.02395167521e-06	0.0	3.04371239259e-05
OTU_1268	3.22342995169	0.199545105426	0.550204711313	1.0	0.000760928098148	0.00104188616516	0.000969305331179
OTU_1048	3.21605584642	0.200282196745	0.550204711313	1.0	9.36526890028e-05	3.04371239259e-05	0.000126431130154
OTU_1913	3.21308900524	0.200579519953	0.550204711313	1.0	0.000224766453607	3.2778441151e-05	0.000173257474655
OTU_498	3.20860927152	0.201029294902	0.550204711313	1.0	9.36526890028e-06	2.34131722507e-05	0.0
OTU_1816	3.19780014914	0.202118711284	0.550204711313	1.0	2.34131722507e-05	2.10718550256e-05	9.36526890028e-06
OTU_852	3.18712836656	0.203200077215	0.550204711313	1.0	3.04371239259e-05	0.000140479033504	6.5556882302e-05
OTU_753	3.18070362473	0.203853880801	0.550204711313	1.0	3.98023928262e-05	0.000311395190934	4.44850272763e-05
OTU_2245	3.17164179104	0.204779621426	0.550204711313	1.0	2.34131722507e-06	1.87305378006e-05	2.34131722507e-06
OTU_1677	3.17035087719	0.204911840517	0.550204711313	1.0	7.25808339772e-05	0.00017559879188	4.44850272763e-05
OTU_1060	3.17025292563	0.20492187648	0.550204711313	1.0	5.15089789516e-05	2.80958067008e-05	0.000131113764604
OTU_2510	3.16827503016	0.205124633748	0.550204711313	1.0	1.40479033504e-05	2.57544894758e-05	7.02395167521e-06
OTU_445	3.16197447447	0.20577185226	0.550204711313	1.0	1.63892205755e-05	1.17065861254e-05	3.74610756011e-05
OTU_26	3.13450292398	0.208617789004	0.550204711313	1.0	0.00356114349933	0.00862775397439	0.00261291002318
OTU_635	3.13406174124	0.208663813363	0.550204711313	1.0	0.000117065861254	0.000313736508159	0.00017559879188
OTU_2046	3.13269299182	0.208806666478	0.550204711313	1.0	3.98023928262e-05	7.25808339772e-05	2.80958067008e-05
OTU_1367	3.12269503546	0.209853099816	0.550204711313	1.0	9.59940062279e-05	2.57544894758e-05	4.91676617265e-05
OTU_1386	3.11962833914	0.210175124506	0.550204711313	1.0	9.36526890028e-06	9.36526890028e-06	3.98023928262e-05
OTU_1050	3.11729769859	0.210420188601	0.550204711313	1.0	2.34131722507e-05	5.38502961766e-05	7.02395167521e-06
OTU_1056	3.1160651097	0.210549909364	0.550204711313	1.0	5.61916134017e-05	3.2778441151e-05	9.36526890028e-05
OTU_740	3.09610215054	0.212662032506	0.550204711313	1.0	4.91676617265e-05	1.17065861254e-05	2.34131722507e-06
OTU_373	3.08367983368	0.213987020677	0.550204711313	1.0	0.000124089812929	8.42874201025e-05	0.000271592798108
OTU_1568	3.08245056497	0.214118584879	0.550204711313	1.0	0.000231790405282	3.98023928262e-05	3.51197583761e-05
OTU_208	3.0799923635	0.214381919989	0.550204711313	1.0	2.57544894758e-05	7.02395167521e-06	2.10718550256e-05
OTU_1347	3.06944444444	0.215515548286	0.550204711313	1.0	3.74610756011e-05	9.36526890028e-06	2.80958067008e-05
OTU_1065	3.06082725061	0.216446121205	0.550204711313	1.0	0.000213059867481	0.000140479033504	0.000381634707687
OTU_2460	3.04938271605	0.217688234224	0.550204711313	1.0	4.68263445014e-05	2.80958067008e-05	1.40479033504e-05
OTU_1280	3.04429507067	0.218242699426	0.550204711313	1.0	0.000744538877573	0.000709419119196	0.000360562852661
OTU_342	3.02923976608	0.219891753548	0.550204711313	1.0	0.000559574816792	0.00152419751352	0.000903748448877
OTU_346	3.02923976608	0.219891753548	0.550204711313	1.0	0.0147339092974	0.0107513286975	0.0198918311442
OTU_285	3.02751817238	0.220081117168	0.550204711313	1.0	0.000154526936855	8.66287373276e-05	0.000191988012456
OTU_1893	3.02481520591	0.220378754188	0.550204711313	1.0	5.38502961766e-05	6.5556882302e-05	3.2778441151e-05
OTU_387	3.01953267616	0.22096160224	0.550204711313	1.0	1.63892205755e-05	2.34131722507e-05	3.74610756011e-05
OTU_2366	3.01018638925	0.221996603978	0.550204711313	1.0	2.80958067008e-05	1.17065861254e-05	2.34131722507e-06
OTU_2390	3.00586377988	0.222476925151	0.550204711313	1.0	9.36526890028e-06	2.34131722507e-05	4.68263445014e-06
OTU_1722	2.99415204678	0.223783542289	0.550204711313	1.0	0.000653227505795	0.00114022148861	0.00134625740442
OTU_16	2.98113207547	0.22524512221	0.550204711313	1.0	2.34131722507e-05	1.17065861254e-05	4.21437100513e-05
OTU_1144	2.97273472735	0.226192841251	0.550204711313	1.0	7.02395167521e-06	2.34131722507e-05	1.87305378006e-05
OTU_1859	2.96752780768	0.226782492462	0.550204711313	1.0	5.85329306268e-05	2.34131722507e-05	4.21437100513e-05
OTU_926	2.96564160972	0.226996471685	0.550204711313	1.0	3.74610756011e-05	1.17065861254e-05	1.17065861254e-05
OTU_414	2.95639434678	0.228048449821	0.550204711313	1.0	0.000711760436422	0.000566598768467	0.00098335323453
OTU_654	2.9548052876	0.228229713061	0.550204711313	1.0	4.21437100513e-05	3.74610756011e-05	1.87305378006e-05
OTU_2183	2.95138888889	0.228619908081	0.550204711313	1.0	3.98023928262e-05	1.87305378006e-05	1.17065861254e-05
OTU_504	2.95041322314	0.228731463596	0.550204711313	1.0	0.000791365222074	0.00050338320339	0.000414413148838
OTU_1702	2.92901234568	0.231192132246	0.550204711313	1.0	2.57544894758e-05	3.2778441151e-05	1.17065861254e-05
OTU_1240	2.92691723614	0.231434445563	0.550204711313	1.0	4.44850272763e-05	2.10718550256e-05	7.02395167521e-06
OTU_1667	2.92009855685	0.232224830774	0.550204711313	1.0	0.000238814356957	0.000199011964131	3.04371239259e-05
OTU_1725	2.91856846473	0.232402561443	0.550204711313	1.0	0.000700053850296	0.000592353257943	0.000402706562712
OTU_357	2.9129379119	0.233057760744	0.550204711313	1.0	0.000231790405282	0.000142820350729	0.000236473039732
OTU_452	2.9118692253	0.233182326874	0.550204711313	1.0	4.68263445014e-05	3.04371239259e-05	7.49221512023e-05
OTU_1416	2.89521072797	0.235132671637	0.550204711313	1.0	1.17065861254e-05	1.63892205755e-05	3.2778441151e-05
OTU_2073	2.87903225806	0.237042428887	0.550204711313	1.0	9.36526890028e-06	5.61916134017e-05	4.68263445014e-06
OTU_33	2.86659551761	0.238521038977	0.550204711313	1.0	0.000309053873709	3.04371239259e-05	2.80958067008e-05
OTU_1091	2.84796831956	0.240752905515	0.550204711313	1.0	0.00138137716279	0.000590011940718	0.000870970007726
OTU_1403	2.83983926521	0.241733443603	0.550204711313	1.0	1.63892205755e-05	3.74610756011e-05	1.63892205755e-05
OTU_1382	2.82964889467	0.242968263431	0.550204711313	1.0	4.68263445014e-06	4.68263445014e-06	1.87305378006e-05
OTU_1460	2.82964889467	0.242968263431	0.550204711313	1.0	4.68263445014e-06	4.68263445014e-06	2.10718550256e-05
OTU_2135	2.82964889467	0.242968263431	0.550204711313	1.0	4.68263445014e-06	2.80958067008e-05	4.68263445014e-06
OTU_786	2.81575318856	0.244662249191	0.550204711313	1.0	0.000149844302405	0.000191988012456	7.02395167521e-05
OTU_1672	2.79795352064	0.24684942088	0.550204711313	1.0	9.59940062279e-05	0.00033246704596	4.68263445014e-05
OTU_699	2.79504504505	0.247208659784	0.550204711313	1.0	0.000330125728735	0.000100676640678	5.38502961766e-05
OTU_1968	2.7921426099	0.247567673776	0.550204711313	1.0	0.000100676640678	0.000199011964131	0.000145161667954
OTU_2199	2.77713987474	0.249431752728	0.550204711313	1.0	9.8335323453e-05	5.61916134017e-05	0.000131113764604
OTU_1190	2.77666666667	0.24949077627	0.550204711313	1.0	2.34131722507e-06	1.63892205755e-05	2.34131722507e-06
OTU_303	2.77666666667	0.24949077627	0.550204711313	1.0	1.17065861254e-05	2.34131722507e-06	2.34131722507e-06
OTU_918	2.77666666667	0.24949077627	0.550204711313	1.0	2.34131722507e-06	1.17065861254e-05	2.34131722507e-06
OTU_958	2.77666666667	0.24949077627	0.550204711313	1.0	1.17065861254e-05	2.34131722507e-06	2.34131722507e-06
OTU_2409	2.77245179063	0.250017117037	0.550204711313	1.0	5.85329306268e-05	7.02395167521e-06	2.34131722507e-06
OTU_1376	2.77240143369	0.250023412165	0.550204711313	1.0	2.34131722507e-05	7.02395167521e-06	2.34131722507e-05
OTU_2125	2.77204658902	0.250067775838	0.550204711313	1.0	2.34131722507e-06	2.34131722507e-06	1.87305378006e-05
OTU_2157	2.77204658902	0.250067775838	0.550204711313	1.0	2.34131722507e-06	2.80958067008e-05	2.34131722507e-06
OTU_2209	2.77204658902	0.250067775838	0.550204711313	1.0	2.34131722507e-06	2.80958067008e-05	2.34131722507e-06
OTU_2287	2.77204658902	0.250067775838	0.550204711313	1.0	2.34131722507e-06	2.80958067008e-05	2.34131722507e-06
OTU_678	2.75836089673	0.251784819186	0.550204711313	1.0	1.17065861254e-05	0.00015686825408	1.87305378006e-05
OTU_62	2.75008744316	0.2528285415	0.550204711313	1.0	3.98023928262e-05	0.000365245487111	0.000140479033504
OTU_1312	2.73935298935	0.254189177805	0.550204711313	1.0	1.40479033504e-05	2.80958067008e-05	7.02395167521e-06
OTU_1038	2.73634163209	0.254572193296	0.550204711313	1.0	0.000402706562712	0.000896724497202	0.000376952073236
OTU_1277	2.7306763285	0.255294329973	0.550204711313	1.0	0.000107700592353	0.000266910163658	0.000210718550256
OTU_754	2.72719389525	0.255739239935	0.550204711313	1.0	8.66287373276e-05	0.000224766453607	0.000142820350729
OTU_349	2.71613236815	0.257157591871	0.550204711313	1.0	0.00215869448152	0.00127835920489	0.00114022148861
OTU_1822	2.70567375887	0.258505869465	0.550204711313	1.0	2.10718550256e-05	4.68263445014e-06	0.000149844302405
OTU_192	2.70413573701	0.25870473976	0.550204711313	1.0	6.5556882302e-05	2.57544894758e-05	3.98023928262e-05
OTU_1401	2.70026727759	0.259205618405	0.550204711313	1.0	7.02395167521e-06	1.87305378006e-05	1.63892205755e-05
OTU_774	2.69855222337	0.25942798958	0.550204711313	1.0	0.000252862260308	0.000814778394325	0.000285640701459
OTU_1892	2.69271383316	0.260186416958	0.550204711313	1.0	7.25808339772e-05	0.000128772447379	7.25808339772e-05
OTU_761	2.6879513493	0.260806722019	0.550204711313	1.0	9.36526890028e-06	1.40479033504e-05	3.04371239259e-05
OTU_2388	2.67953357459	0.261906741438	0.550204711313	1.0	9.36526890028e-06	2.57544894758e-05	7.02395167521e-06
OTU_821	2.66834639791	0.263375844883	0.550204711313	1.0	1.17065861254e-05	2.80958067008e-05	3.74610756011e-05
OTU_1071	2.65755345251	0.264800987353	0.550204711313	1.0	5.15089789516e-05	0.00016623352298	5.85329306268e-05
OTU_1806	2.65468289086	0.265181324012	0.550204711313	1.0	3.74610756011e-05	9.36526890028e-06	3.04371239259e-05
OTU_198	2.64907604833	0.265925782001	0.550204711313	1.0	3.51197583761e-05	5.15089789516e-05	2.34131722507e-05
OTU_351	2.6430785124	0.266724428597	0.550204711313	1.0	0.000512748472291	0.000353538900986	0.000767952049823
OTU_1379	2.6238512949	0.269300978022	0.550204711313	1.0	2.57544894758e-05	4.68263445014e-06	2.10718550256e-05
OTU_36	2.61909833156	0.269941727924	0.550204711313	1.0	0.000163892205755	0.000191988012456	0.000133455081829
OTU_1662	2.61832986833	0.270045467999	0.550204711313	1.0	0.000234131722507	0.000220083819157	0.000117065861254
OTU_180	2.61018998273	0.27114677722	0.550204711313	1.0	0.000266910163658	0.00017091615743	0.000372269438786
OTU_668	2.6052259887	0.271820598577	0.550204711313	1.0	0.000177940109105	0.000330125728735	0.000131113764604
OTU_710	2.60479145122	0.271879663111	0.550204711313	1.0	0.000580646671818	0.00185432324226	0.000435485003863
OTU_1731	2.58094733121	0.275140427662	0.550204711313	1.0	3.98023928262e-05	2.10718550256e-05	4.91676617265e-05
OTU_1057	2.57686781609	0.275702220195	0.550204711313	1.0	3.98023928262e-05	0.000510407155065	3.2778441151e-05
OTU_432	2.57265425338	0.276283676779	0.550204711313	1.0	4.91676617265e-05	2.57544894758e-05	5.15089789516e-05
OTU_837	2.56842818428	0.276868090959	0.550204711313	1.0	4.68263445014e-06	1.63892205755e-05	1.17065861254e-05
OTU_1777	2.56140350877	0.277842255003	0.550204711313	1.0	0.00642457446559	0.00221254477769	0.00311161059212
OTU_698	2.54941460055	0.27951276956	0.550204711313	1.0	0.00275807169113	0.004202664419	0.00412071831612
OTU_2117	2.54811946903	0.279693831078	0.550204711313	1.0	2.10718550256e-05	3.2778441151e-05	1.87305378006e-05
OTU_24	2.53801169591	0.281110949934	0.550204711313	1.0	0.0339608063497	0.018922525813	0.0124464423685
OTU_1279	2.53336827393	0.281764366544	0.550204711313	1.0	8.66287373276e-05	5.85329306268e-05	0.000280958067008
OTU_2257	2.53320722993	0.281787055688	0.550204711313	1.0	1.17065861254e-05	2.10718550256e-05	4.68263445014e-06
OTU_1082	2.52777777778	0.282553069645	0.550204711313	1.0	0.0	2.34131722507e-06	1.87305378006e-05
OTU_1532	2.52777777778	0.282553069645	0.550204711313	1.0	0.0	9.36526890028e-06	2.34131722507e-06
OTU_1876	2.52777777778	0.282553069645	0.550204711313	1.0	9.36526890028e-06	2.34131722507e-06	0.0
OTU_1923	2.52777777778	0.282553069645	0.550204711313	1.0	2.34131722507e-06	0.0	9.36526890028e-06
OTU_239	2.52777777778	0.282553069645	0.550204711313	1.0	0.0	2.34131722507e-06	9.36526890028e-06
OTU_2521	2.52777777778	0.282553069645	0.550204711313	1.0	9.36526890028e-06	0.0	2.34131722507e-06
OTU_291	2.52777777778	0.282553069645	0.550204711313	1.0	2.34131722507e-06	1.40479033504e-05	0.0
OTU_497	2.52777777778	0.282553069645	0.550204711313	1.0	2.34131722507e-06	9.36526890028e-06	0.0
OTU_814	2.52777777778	0.282553069645	0.550204711313	1.0	2.34131722507e-06	0.0	1.40479033504e-05
OTU_1332	2.52509157509	0.282932822018	0.550204711313	1.0	1.17065861254e-05	3.98023928262e-05	6.32155650769e-05
OTU_1488	2.52509157509	0.282932822018	0.550204711313	1.0	9.36526890028e-06	5.85329306268e-05	2.57544894758e-05
OTU_1601	2.52453183521	0.283012017492	0.550204711313	1.0	2.80958067008e-05	1.40479033504e-05	1.17065861254e-05
OTU_1452	2.52160493827	0.283426494204	0.550204711313	1.0	2.57544894758e-05	2.80958067008e-05	1.40479033504e-05
OTU_1598	2.52159739201	0.283427563611	0.550204711313	1.0	1.87305378006e-05	0.0	2.34131722507e-06
OTU_1828	2.52159739201	0.283427563611	0.550204711313	1.0	2.34131722507e-06	0.0	2.57544894758e-05
OTU_1844	2.52159739201	0.283427563611	0.550204711313	1.0	0.0	1.17065861254e-05	2.34131722507e-06
OTU_2060	2.52159739201	0.283427563611	0.550204711313	1.0	2.34131722507e-06	0.0	1.17065861254e-05
OTU_2272	2.52159739201	0.283427563611	0.550204711313	1.0	0.0	1.17065861254e-05	2.34131722507e-06
OTU_2463	2.52159739201	0.283427563611	0.550204711313	1.0	0.0	2.34131722507e-06	1.17065861254e-05
OTU_572	2.52159739201	0.283427563611	0.550204711313	1.0	0.0	1.63892205755e-05	4.68263445014e-06
OTU_768	2.52159739201	0.283427563611	0.550204711313	1.0	0.0	2.10718550256e-05	2.34131722507e-06
OTU_878	2.52159739201	0.283427563611	0.550204711313	1.0	2.34131722507e-06	0.0	5.15089789516e-05
OTU_919	2.52159739201	0.283427563611	0.550204711313	1.0	0.0	1.40479033504e-05	2.34131722507e-06
OTU_962	2.52159739201	0.283427563611	0.550204711313	1.0	1.17065861254e-05	0.0	2.34131722507e-06
OTU_2156	2.52130801688	0.283468575023	0.550204711313	1.0	7.02395167521e-06	7.02395167521e-06	1.63892205755e-05
OTU_2177	2.51991150442	0.283666577841	0.550204711313	1.0	4.68263445014e-06	3.2778441151e-05	2.34131722507e-06
OTU_1695	2.51818181818	0.283912011045	0.550204711313	1.0	6.32155650769e-05	3.2778441151e-05	1.40479033504e-05
OTU_2171	2.51176965111	0.284823717391	0.550204711313	1.0	7.02395167521e-06	9.36526890028e-06	2.34131722507e-05
OTU_1776	2.51059152678	0.284991545693	0.550204711313	1.0	1.63892205755e-05	1.63892205755e-05	7.02395167521e-06
OTU_1446	2.50825281804	0.285324996726	0.550204711313	1.0	7.02395167521e-06	7.02395167521e-06	2.57544894758e-05
OTU_1406	2.49931058256	0.286603574586	0.550204711313	1.0	0.00549273021002	0.000618107747419	0.0114232867411
OTU_1325	2.49712333693	0.286917182247	0.550204711313	1.0	4.21437100513e-05	1.87305378006e-05	5.85329306268e-05
OTU_925	2.49712333693	0.286917182247	0.550204711313	1.0	3.74610756011e-05	7.49221512023e-05	2.80958067008e-05
OTU_1842	2.49371069182	0.287407173428	0.550204711313	1.0	2.34131722507e-05	7.02395167521e-05	1.87305378006e-05
OTU_1680	2.49153439153	0.287720085803	0.550204711313	1.0	5.15089789516e-05	8.66287373276e-05	6.32155650769e-05
OTU_2036	2.49051008304	0.287867480608	0.550204711313	1.0	0.00015218561963	1.63892205755e-05	2.80958067008e-05
OTU_1729	2.49016563147	0.28791706308	0.550204711313	1.0	0.00018028142633	0.000405047879937	0.000255203577533
OTU_1044	2.48106466595	0.289230210172	0.550204711313	1.0	3.51197583761e-05	5.15089789516e-05	3.2778441151e-05
OTU_961	2.47916666667	0.28950481982	0.550204711313	1.0	7.02395167521e-06	9.36526890028e-06	7.02395167521e-06
OTU_1975	2.47433398311	0.29020520826	0.550204711313	1.0	4.68263445014e-06	0.0	1.63892205755e-05
OTU_2119	2.47433398311	0.29020520826	0.550204711313	1.0	4.68263445014e-06	0.0	1.17065861254e-05
OTU_2441	2.47433398311	0.29020520826	0.550204711313	1.0	2.57544894758e-05	0.0	4.68263445014e-06
OTU_906	2.47433398311	0.29020520826	0.550204711313	1.0	1.87305378006e-05	4.68263445014e-06	0.0
OTU_1178	2.47403381643	0.290248766496	0.550204711313	1.0	1.63892205755e-05	2.80958067008e-05	7.02395167521e-06
OTU_683	2.46985629162	0.290855660815	0.550204711313	1.0	0.000105359275128	7.49221512023e-05	6.08742478518e-05
OTU_1011	2.4644594089	0.291641577658	0.550204711313	1.0	3.04371239259e-05	7.02395167521e-06	3.51197583761e-05
OTU_1579	2.46169656203	0.29204473657	0.550204711313	1.0	3.51197583761e-05	2.57544894758e-05	9.36526890028e-06
OTU_2285	2.46169656203	0.29204473657	0.550204711313	1.0	1.17065861254e-05	3.51197583761e-05	2.10718550256e-05
OTU_424	2.45679012346	0.292762065874	0.550204711313	1.0	4.68263445014e-05	2.10718550256e-05	1.17065861254e-05
OTU_1054	2.45411679362	0.293153652309	0.550204711313	1.0	2.80958067008e-05	4.68263445014e-05	1.40479033504e-05
OTU_1074	2.45344506518	0.293252128668	0.550204711313	1.0	3.04371239259e-05	1.17065861254e-05	2.57544894758e-05
OTU_1904	2.44696969697	0.294203125106	0.550204711313	1.0	4.68263445014e-06	7.02395167521e-06	4.68263445014e-05
OTU_1302	2.43567251462	0.29586966064	0.550204711313	1.0	0.0	2.80958067008e-05	7.02395167521e-06
OTU_2420	2.43567251462	0.29586966064	0.550204711313	1.0	1.40479033504e-05	7.02395167521e-06	0.0
OTU_1444	2.43376068376	0.296152622236	0.550204711313	1.0	4.68263445014e-05	1.63892205755e-05	3.2778441151e-05
OTU_1191	2.42857142857	0.296922025728	0.550204711313	1.0	4.68263445014e-06	4.68263445014e-06	0.0
OTU_1525	2.42857142857	0.296922025728	0.550204711313	1.0	4.68263445014e-06	4.68263445014e-06	0.0
OTU_2489	2.42857142857	0.296922025728	0.550204711313	1.0	0.0	9.36526890028e-06	9.36526890028e-06
OTU_438	2.42857142857	0.296922025728	0.550204711313	1.0	0.0	4.68263445014e-06	4.68263445014e-06
OTU_122	2.42222222222	0.297866133124	0.550204711313	1.0	7.02395167521e-06	4.68263445014e-06	0.0
OTU_1511	2.42222222222	0.297866133124	0.550204711313	1.0	9.36526890028e-06	7.02395167521e-06	0.0
OTU_1570	2.42222222222	0.297866133124	0.550204711313	1.0	4.68263445014e-06	7.02395167521e-06	0.0
OTU_1614	2.42222222222	0.297866133124	0.550204711313	1.0	9.36526890028e-06	4.68263445014e-06	0.0
OTU_2258	2.42222222222	0.297866133124	0.550204711313	1.0	4.68263445014e-06	7.02395167521e-06	0.0
OTU_2351	2.42222222222	0.297866133124	0.550204711313	1.0	7.02395167521e-06	0.0	4.68263445014e-06
OTU_2477	2.42222222222	0.297866133124	0.550204711313	1.0	7.02395167521e-06	0.0	9.36526890028e-06
OTU_248	2.42222222222	0.297866133124	0.550204711313	1.0	4.68263445014e-06	0.0	1.17065861254e-05
OTU_2524	2.42222222222	0.297866133124	0.550204711313	1.0	7.02395167521e-06	0.0	4.68263445014e-06
OTU_2529	2.42222222222	0.297866133124	0.550204711313	1.0	9.36526890028e-06	4.68263445014e-06	0.0
OTU_322	2.42222222222	0.297866133124	0.550204711313	1.0	7.02395167521e-06	4.68263445014e-06	0.0
OTU_552	2.42222222222	0.297866133124	0.550204711313	1.0	4.68263445014e-06	7.02395167521e-06	0.0
OTU_638	2.42222222222	0.297866133124	0.550204711313	1.0	9.36526890028e-06	0.0	1.63892205755e-05
OTU_820	2.42222222222	0.297866133124	0.550204711313	1.0	4.68263445014e-06	0.0	7.02395167521e-06
OTU_1681	2.4188436085	0.298369745685	0.550204711313	1.0	0.000107700592353	5.38502961766e-05	0.000117065861254
OTU_1371	2.41610887996	0.298778004869	0.550204711313	1.0	1.40479033504e-05	4.68263445014e-06	2.80958067008e-05
OTU_1234	2.41428571429	0.299050489949	0.550204711313	1.0	2.34131722507e-06	1.63892205755e-05	2.34131722507e-06
OTU_1554	2.41428571429	0.299050489949	0.550204711313	1.0	1.63892205755e-05	2.34131722507e-06	2.34131722507e-06
OTU_830	2.41428571429	0.299050489949	0.550204711313	1.0	1.40479033504e-05	2.34131722507e-06	2.34131722507e-06
OTU_963	2.41428571429	0.299050489949	0.550204711313	1.0	9.36526890028e-06	2.34131722507e-06	2.34131722507e-06
OTU_1527	2.40877558099	0.299875529977	0.550204711313	1.0	8.19461028775e-05	0.00106764065463	6.5556882302e-05
OTU_1917	2.40337224384	0.300686789658	0.550204711313	1.0	1.17065861254e-05	0.0	1.87305378006e-05
OTU_1645	2.40217391304	0.300867004761	0.550204711313	1.0	0.000746880194798	0.000894383179977	0.000877993959402
OTU_1938	2.40105030404	0.301036080689	0.550204711313	1.0	2.34131722507e-06	4.68263445014e-06	1.40479033504e-05
OTU_1497	2.39865621501	0.301396650044	0.550204711313	1.0	7.02395167521e-06	0.000140479033504	5.38502961766e-05
OTU_690	2.3972107438	0.301614558869	0.550204711313	1.0	0.00102783826181	0.00110041909578	0.00064620355412
OTU_1385	2.39148797921	0.302478829343	0.550204711313	1.0	7.02395167521e-06	0.0	9.36526890028e-06
OTU_1730	2.39148797921	0.302478829343	0.550204711313	1.0	1.63892205755e-05	0.0	9.36526890028e-06
OTU_2065	2.39148797921	0.302478829343	0.550204711313	1.0	1.17065861254e-05	0.0	7.02395167521e-06
OTU_2344	2.39148797921	0.302478829343	0.550204711313	1.0	9.36526890028e-06	0.0	1.17065861254e-05
OTU_628	2.39148797921	0.302478829343	0.550204711313	1.0	9.36526890028e-06	1.17065861254e-05	0.0
OTU_2075	2.390625	0.302609373975	0.550204711313	1.0	7.02395167521e-06	0.0	7.02395167521e-06
OTU_2297	2.390625	0.302609373975	0.550204711313	1.0	0.0	7.02395167521e-06	7.02395167521e-06
OTU_323	2.390625	0.302609373975	0.550204711313	1.0	7.02395167521e-06	0.0	7.02395167521e-06
OTU_470	2.390625	0.302609373975	0.550204711313	1.0	7.02395167521e-06	0.0	7.02395167521e-06
OTU_2211	2.38596491228	0.303315289176	0.550204711313	1.0	0.0	9.36526890028e-06	9.36526890028e-06
OTU_586	2.38596491228	0.303315289176	0.550204711313	1.0	9.36526890028e-06	9.36526890028e-06	0.0
OTU_1069	2.38194444444	0.303925637124	0.550204711313	1.0	2.34131722507e-06	7.02395167521e-06	0.0
OTU_1101	2.38194444444	0.303925637124	0.550204711313	1.0	9.36526890028e-06	0.0	2.34131722507e-06
OTU_1132	2.38194444444	0.303925637124	0.550204711313	1.0	0.0	2.34131722507e-06	9.36526890028e-06
OTU_117	2.38194444444	0.303925637124	0.550204711313	1.0	7.02395167521e-06	0.0	2.34131722507e-06
OTU_1218	2.38194444444	0.303925637124	0.550204711313	1.0	0.0	1.17065861254e-05	2.34131722507e-06
OTU_1220	2.38194444444	0.303925637124	0.550204711313	1.0	7.02395167521e-06	2.34131722507e-06	0.0
OTU_1227	2.38194444444	0.303925637124	0.550204711313	1.0	7.02395167521e-06	0.0	2.34131722507e-06
OTU_1255	2.38194444444	0.303925637124	0.550204711313	1.0	7.02395167521e-06	0.0	2.34131722507e-06
OTU_137	2.38194444444	0.303925637124	0.550204711313	1.0	0.0	3.98023928262e-05	4.68263445014e-06
OTU_1374	2.38194444444	0.303925637124	0.550204711313	1.0	7.02395167521e-06	2.34131722507e-06	0.0
OTU_146	2.38194444444	0.303925637124	0.550204711313	1.0	2.34131722507e-06	0.0	7.02395167521e-06
OTU_1461	2.38194444444	0.303925637124	0.550204711313	1.0	0.0	7.02395167521e-06	2.34131722507e-06
OTU_1463	2.38194444444	0.303925637124	0.550204711313	1.0	0.0	2.34131722507e-06	9.36526890028e-06
OTU_1467	2.38194444444	0.303925637124	0.550204711313	1.0	2.34131722507e-06	0.0	7.02395167521e-06
OTU_1514	2.38194444444	0.303925637124	0.550204711313	1.0	2.34131722507e-06	1.17065861254e-05	0.0
OTU_1562	2.38194444444	0.303925637124	0.550204711313	1.0	0.0	7.02395167521e-06	2.34131722507e-06
OTU_1580	2.38194444444	0.303925637124	0.550204711313	1.0	7.02395167521e-06	0.0	2.34131722507e-06
OTU_1610	2.38194444444	0.303925637124	0.550204711313	1.0	7.02395167521e-06	2.34131722507e-06	0.0
OTU_1858	2.38194444444	0.303925637124	0.550204711313	1.0	2.34131722507e-06	3.74610756011e-05	0.0
OTU_1920	2.38194444444	0.303925637124	0.550204711313	1.0	0.0	2.34131722507e-06	7.02395167521e-06
OTU_1947	2.38194444444	0.303925637124	0.550204711313	1.0	9.36526890028e-06	0.0	2.34131722507e-06
OTU_1998	2.38194444444	0.303925637124	0.550204711313	1.0	2.34131722507e-06	0.0	9.36526890028e-06
OTU_2038	2.38194444444	0.303925637124	0.550204711313	1.0	2.34131722507e-06	0.0	7.02395167521e-06
OTU_2069	2.38194444444	0.303925637124	0.550204711313	1.0	0.0	2.34131722507e-06	9.36526890028e-06
OTU_2080	2.38194444444	0.303925637124	0.550204711313	1.0	2.34131722507e-06	0.0	9.36526890028e-06
OTU_2130	2.38194444444	0.303925637124	0.550204711313	1.0	2.34131722507e-06	1.40479033504e-05	0.0
OTU_2152	2.38194444444	0.303925637124	0.550204711313	1.0	2.34131722507e-06	9.36526890028e-06	0.0
OTU_2212	2.38194444444	0.303925637124	0.550204711313	1.0	2.34131722507e-06	9.36526890028e-06	0.0
OTU_2219	2.38194444444	0.303925637124	0.550204711313	1.0	0.0	7.02395167521e-06	2.34131722507e-06
OTU_2224	2.38194444444	0.303925637124	0.550204711313	1.0	2.34131722507e-06	7.02395167521e-06	0.0
OTU_2308	2.38194444444	0.303925637124	0.550204711313	1.0	2.34131722507e-06	1.40479033504e-05	0.0
OTU_2320	2.38194444444	0.303925637124	0.550204711313	1.0	2.34131722507e-06	1.17065861254e-05	0.0
OTU_2392	2.38194444444	0.303925637124	0.550204711313	1.0	7.02395167521e-06	2.34131722507e-06	0.0
OTU_2427	2.38194444444	0.303925637124	0.550204711313	1.0	7.02395167521e-06	2.34131722507e-06	0.0
OTU_2516	2.38194444444	0.303925637124	0.550204711313	1.0	7.02395167521e-06	2.34131722507e-06	0.0
OTU_2525	2.38194444444	0.303925637124	0.550204711313	1.0	1.17065861254e-05	0.0	2.34131722507e-06
OTU_282	2.38194444444	0.303925637124	0.550204711313	1.0	0.0	2.34131722507e-06	7.02395167521e-06
OTU_305	2.38194444444	0.303925637124	0.550204711313	1.0	0.0	7.02395167521e-06	2.34131722507e-06
OTU_319	2.38194444444	0.303925637124	0.550204711313	1.0	7.02395167521e-06	2.34131722507e-06	0.0
OTU_420	2.38194444444	0.303925637124	0.550204711313	1.0	9.36526890028e-06	0.0	2.34131722507e-06
OTU_425	2.38194444444	0.303925637124	0.550204711313	1.0	7.02395167521e-06	0.0	2.34131722507e-06
OTU_547	2.38194444444	0.303925637124	0.550204711313	1.0	2.34131722507e-06	9.36526890028e-06	0.0
OTU_551	2.38194444444	0.303925637124	0.550204711313	1.0	4.68263445014e-06	1.17065861254e-05	0.0
OTU_569	2.38194444444	0.303925637124	0.550204711313	1.0	2.34131722507e-06	0.0	7.02395167521e-06
OTU_575	2.38194444444	0.303925637124	0.550204711313	1.0	2.34131722507e-06	7.02395167521e-06	0.0
OTU_6	2.38194444444	0.303925637124	0.550204711313	1.0	2.34131722507e-06	1.40479033504e-05	0.0
OTU_612	2.38194444444	0.303925637124	0.550204711313	1.0	7.02395167521e-06	2.34131722507e-06	0.0
OTU_640	2.38194444444	0.303925637124	0.550204711313	1.0	0.0	7.02395167521e-06	2.34131722507e-06
OTU_794	2.38194444444	0.303925637124	0.550204711313	1.0	0.0	2.34131722507e-06	7.02395167521e-06
OTU_804	2.38194444444	0.303925637124	0.550204711313	1.0	2.34131722507e-06	0.0	7.02395167521e-06
OTU_817	2.38194444444	0.303925637124	0.550204711313	1.0	2.34131722507e-06	0.0	7.02395167521e-06
OTU_856	2.38194444444	0.303925637124	0.550204711313	1.0	7.02395167521e-06	0.0	2.34131722507e-06
OTU_876	2.38194444444	0.303925637124	0.550204711313	1.0	2.34131722507e-06	0.0	9.36526890028e-06
OTU_882	2.38194444444	0.303925637124	0.550204711313	1.0	2.34131722507e-06	0.0	7.02395167521e-06
OTU_890	2.38194444444	0.303925637124	0.550204711313	1.0	2.34131722507e-06	9.36526890028e-06	0.0
OTU_928	2.38194444444	0.303925637124	0.550204711313	1.0	0.0	1.17065861254e-05	2.34131722507e-06
OTU_49	2.3813229572	0.304020094753	0.550204711313	1.0	0.0	1.17065861254e-05	3.04371239259e-05
OTU_1780	2.37753623188	0.304596260321	0.550204711313	1.0	1.63892205755e-05	4.44850272763e-05	4.21437100513e-05
OTU_1845	2.36946902655	0.305827361827	0.550204711313	1.0	2.10718550256e-05	3.2778441151e-05	9.36526890028e-06
OTU_1133	2.35087719298	0.308683562466	0.550204711313	1.0	0.00112149095081	0.000564257451242	0.0016248741542
OTU_1529	2.33972125436	0.310410200997	0.550204711313	1.0	3.74610756011e-05	1.40479033504e-05	7.02395167521e-06
OTU_838	2.3385678392	0.310589268542	0.550204711313	1.0	2.57544894758e-05	7.02395167521e-06	1.63892205755e-05
OTU_2083	2.3360373648	0.310982486343	0.550204711313	1.0	9.36526890028e-06	2.34131722507e-06	2.57544894758e-05
OTU_226	2.33471359558	0.311188388998	0.550204711313	1.0	0.000899065814427	0.000772634684273	0.00111446699913
OTU_194	2.32856132909	0.312147119783	0.550204711313	1.0	5.15089789516e-05	3.04371239259e-05	3.98023928262e-05
OTU_658	2.32748538012	0.312315092148	0.550204711313	1.0	0.00927161621128	0.0057994427665	0.0113764603966
OTU_2018	2.32673478076	0.3124323259	0.550204711313	1.0	4.68263445014e-06	1.63892205755e-05	7.02395167521e-06
OTU_2426	2.31504065041	0.314264489241	0.550204711313	1.0	1.40479033504e-05	7.02395167521e-06	4.68263445014e-06
OTU_743	2.3074615673	0.315457666952	0.550204711313	1.0	7.02395167521e-06	3.04371239259e-05	0.000112383226803
OTU_1070	2.30017921147	0.31660839818	0.550204711313	1.0	1.17065861254e-05	2.80958067008e-05	2.34131722507e-06
OTU_27	2.29801670146	0.316950917737	0.550204711313	1.0	0.000154526936855	0.00132986818384	0.00130411369436
OTU_769	2.29713891761	0.317090055466	0.550204711313	1.0	0.000398023928262	0.000224766453607	0.000234131722507
OTU_436	2.29586988304	0.317291318433	0.550204711313	1.0	2.10718550256e-05	1.63892205755e-05	3.74610756011e-05
OTU_1414	2.28637090328	0.318801874686	0.550204711313	1.0	1.40479033504e-05	7.02395167521e-06	1.87305378006e-05
OTU_2364	2.28526768269	0.318977777592	0.550204711313	1.0	1.17065861254e-05	1.87305378006e-05	7.02395167521e-06
OTU_104	2.26666666667	0.321958271538	0.550204711313	1.0	2.34131722507e-06	4.68263445014e-06	0.0
OTU_1424	2.26666666667	0.321958271538	0.550204711313	1.0	0.0	9.36526890028e-06	4.68263445014e-06
OTU_1805	2.26666666667	0.321958271538	0.550204711313	1.0	0.0	4.68263445014e-06	2.34131722507e-06
OTU_1880	2.26666666667	0.321958271538	0.550204711313	1.0	0.0	4.68263445014e-06	2.34131722507e-06
OTU_2342	2.26666666667	0.321958271538	0.550204711313	1.0	4.68263445014e-06	2.34131722507e-06	0.0
OTU_2493	2.26666666667	0.321958271538	0.550204711313	1.0	2.34131722507e-06	4.68263445014e-06	0.0
OTU_2505	2.26666666667	0.321958271538	0.550204711313	1.0	0.0	2.34131722507e-06	4.68263445014e-06
OTU_538	2.26666666667	0.321958271538	0.550204711313	1.0	0.0	4.68263445014e-06	9.36526890028e-06
OTU_584	2.26666666667	0.321958271538	0.550204711313	1.0	2.34131722507e-06	4.68263445014e-06	0.0
OTU_828	2.26666666667	0.321958271538	0.550204711313	1.0	0.0	2.34131722507e-06	4.68263445014e-06
OTU_871	2.26666666667	0.321958271538	0.550204711313	1.0	4.68263445014e-06	0.0	2.34131722507e-06
OTU_915	2.26666666667	0.321958271538	0.550204711313	1.0	0.0	4.68263445014e-06	2.34131722507e-06
OTU_965	2.26666666667	0.321958271538	0.550204711313	1.0	2.34131722507e-06	4.68263445014e-06	0.0
OTU_968	2.26666666667	0.321958271538	0.550204711313	1.0	9.36526890028e-06	0.0	4.68263445014e-06
OTU_1833	2.26197862806	0.322713833121	0.550204711313	1.0	0.000465922127789	0.000217742501932	0.000760928098148
OTU_1965	2.26094276094	0.322881020737	0.550204711313	1.0	2.10718550256e-05	1.17065861254e-05	3.51197583761e-05
OTU_1123	2.25425790754	0.323962032476	0.550204711313	1.0	0.000103017957903	4.21437100513e-05	0.000199011964131
OTU_1496	2.24449877751	0.325546689351	0.550204711313	1.0	0.0	1.17065861254e-05	4.68263445014e-06
OTU_565	2.24449877751	0.325546689351	0.550204711313	1.0	4.68263445014e-06	2.57544894758e-05	0.0
OTU_826	2.24449877751	0.325546689351	0.550204711313	1.0	0.0	4.68263445014e-06	9.36526890028e-06
OTU_2378	2.24256569848	0.325861495202	0.550204711313	1.0	8.19461028775e-05	0.000276275432558	0.00015218561963
OTU_1646	2.2402417962	0.3262403504	0.550204711313	1.0	0.000627473016319	0.000440167638313	0.000393341293812
OTU_1848	2.228200883	0.328210390591	0.550204711313	1.0	2.34131722507e-05	4.44850272763e-05	2.34131722507e-06
OTU_839	2.228200883	0.328210390591	0.550204711313	1.0	9.36526890028e-06	2.34131722507e-06	2.34131722507e-05
OTU_68	2.22727272727	0.328362741117	0.550204711313	1.0	1.17065861254e-05	4.68263445014e-06	4.68263445014e-06
OTU_833	2.21880431005	0.329756045152	0.550204711313	1.0	4.21437100513e-05	0.00016623352298	8.42874201025e-05
OTU_1064	2.21697038724	0.330058557392	0.550204711313	1.0	2.10718550256e-05	9.36526890028e-06	3.04371239259e-05
OTU_1323	2.21314814815	0.330689941886	0.550204711313	1.0	1.17065861254e-05	2.10718550256e-05	2.57544894758e-05
OTU_1322	2.20698302469	0.331710886799	0.550204711313	1.0	7.02395167521e-06	3.51197583761e-05	1.87305378006e-05
OTU_2185	2.19866666667	0.333093071742	0.550204711313	1.0	1.63892205755e-05	2.80958067008e-05	1.17065861254e-05
OTU_2238	2.1984915379	0.333122240109	0.550204711313	1.0	3.04371239259e-05	0.000103017957903	5.15089789516e-05
OTU_1317	2.19238900634	0.334140236899	0.550204711313	1.0	0.000154526936855	2.57544894758e-05	4.68263445014e-05
OTU_1352	2.19020596889	0.334505156346	0.550204711313	1.0	1.40479033504e-05	4.68263445014e-06	1.87305378006e-05
OTU_370	2.18697916667	0.335045282941	0.550204711313	1.0	0.000103017957903	0.000145161667954	0.00017091615743
OTU_2050	2.17682926829	0.336749942599	0.550204711313	1.0	9.36526890028e-06	1.40479033504e-05	2.34131722507e-06
OTU_449	2.17682926829	0.336749942599	0.550204711313	1.0	2.34131722507e-06	1.40479033504e-05	9.36526890028e-06
OTU_427	2.16606280193	0.338567634203	0.550204711313	1.0	1.17065861254e-05	2.34131722507e-05	2.34131722507e-05
OTU_1362	2.16095107453	0.339434073708	0.550204711313	1.0	2.34131722507e-06	2.10718550256e-05	7.02395167521e-06
OTU_1489	2.16095107453	0.339434073708	0.550204711313	1.0	2.34131722507e-06	3.74610756011e-05	7.02395167521e-06
OTU_2261	2.16095107453	0.339434073708	0.550204711313	1.0	7.02395167521e-06	3.2778441151e-05	2.34131722507e-06
OTU_781	2.15814290896	0.339911001993	0.550204711313	1.0	1.40479033504e-05	0.000262227529208	1.63892205755e-05
OTU_616	2.15487528345	0.340466806841	0.550204711313	1.0	9.36526890028e-06	2.34131722507e-06	1.17065861254e-05
OTU_211	2.15094339623	0.341136803757	0.550204711313	1.0	3.2778441151e-05	1.63892205755e-05	3.2778441151e-05
OTU_130	2.14952780693	0.341378344032	0.550204711313	1.0	8.89700545527e-05	0.000128772447379	0.000107700592353
OTU_1594	2.14868752247	0.341521801624	0.550204711313	1.0	4.21437100513e-05	1.40479033504e-05	8.89700545527e-05
OTU_441	2.14358167191	0.342394795134	0.550204711313	1.0	7.02395167521e-05	3.51197583761e-05	5.15089789516e-05
OTU_54	2.14096480822	0.342843088604	0.550204711313	1.0	2.34131722507e-05	4.44850272763e-05	4.91676617265e-05
OTU_1015	2.13194444444	0.344392865555	0.550204711313	1.0	7.02395167521e-06	4.68263445014e-06	0.0
OTU_1116	2.13194444444	0.344392865555	0.550204711313	1.0	7.02395167521e-06	0.0	4.68263445014e-06
OTU_1121	2.13194444444	0.344392865555	0.550204711313	1.0	4.68263445014e-06	0.0	7.02395167521e-06
OTU_1124	2.13194444444	0.344392865555	0.550204711313	1.0	0.0	4.68263445014e-06	7.02395167521e-06
OTU_1239	2.13194444444	0.344392865555	0.550204711313	1.0	7.02395167521e-06	0.0	4.68263445014e-06
OTU_1398	2.13194444444	0.344392865555	0.550204711313	1.0	7.02395167521e-06	0.0	4.68263445014e-06
OTU_1613	2.13194444444	0.344392865555	0.550204711313	1.0	7.02395167521e-06	4.68263445014e-06	0.0
OTU_2263	2.13194444444	0.344392865555	0.550204711313	1.0	0.0	4.68263445014e-06	7.02395167521e-06
OTU_2265	2.13194444444	0.344392865555	0.550204711313	1.0	7.02395167521e-06	4.68263445014e-06	0.0
OTU_2419	2.13194444444	0.344392865555	0.550204711313	1.0	7.02395167521e-06	4.68263445014e-06	0.0
OTU_244	2.13194444444	0.344392865555	0.550204711313	1.0	4.68263445014e-06	0.0	7.02395167521e-06
OTU_2469	2.13194444444	0.344392865555	0.550204711313	1.0	0.0	7.02395167521e-06	4.68263445014e-06
OTU_2520	2.13194444444	0.344392865555	0.550204711313	1.0	7.02395167521e-06	0.0	4.68263445014e-06
OTU_267	2.13194444444	0.344392865555	0.550204711313	1.0	7.02395167521e-06	0.0	4.68263445014e-06
OTU_269	2.13194444444	0.344392865555	0.550204711313	1.0	0.0	7.02395167521e-06	4.68263445014e-06
OTU_505	2.13194444444	0.344392865555	0.550204711313	1.0	0.0	7.02395167521e-06	4.68263445014e-06
OTU_543	2.13194444444	0.344392865555	0.550204711313	1.0	0.0	4.68263445014e-06	7.02395167521e-06
OTU_71	2.13194444444	0.344392865555	0.550204711313	1.0	4.68263445014e-06	7.02395167521e-06	0.0
OTU_758	2.13194444444	0.344392865555	0.550204711313	1.0	9.36526890028e-06	0.0	7.02395167521e-06
OTU_909	2.13194444444	0.344392865555	0.550204711313	1.0	1.63892205755e-05	1.40479033504e-05	0.0
OTU_2034	2.12964989059	0.344788206282	0.550204711313	1.0	6.5556882302e-05	1.87305378006e-05	1.63892205755e-05
OTU_39	2.12350246653	0.345849616339	0.550204711313	1.0	7.49221512023e-05	0.000517431106741	1.87305378006e-05
OTU_756	2.11223047013	0.347804327353	0.550204711313	1.0	0.000299688604809	3.51197583761e-05	0.000220083819157
OTU_1949	2.1048714479	0.349086434559	0.550204711313	1.0	1.87305378006e-05	2.34131722507e-06	1.87305378006e-05
OTU_1944	2.09230769231	0.351286255149	0.550204711313	1.0	7.02395167521e-06	2.34131722507e-06	2.34131722507e-06
OTU_1177	2.09126984127	0.351468593858	0.550204711313	1.0	1.63892205755e-05	4.68263445014e-06	2.34131722507e-06
OTU_142	2.08816245666	0.352015092342	0.550204711313	1.0	2.34131722507e-06	4.68263445014e-06	1.40479033504e-05
OTU_1588	2.08816245666	0.352015092342	0.550204711313	1.0	1.63892205755e-05	4.68263445014e-06	2.34131722507e-06
OTU_1716	2.08816245666	0.352015092342	0.550204711313	1.0	4.68263445014e-06	2.34131722507e-06	1.87305378006e-05
OTU_762	2.08816245666	0.352015092342	0.550204711313	1.0	2.34131722507e-06	4.21437100513e-05	4.68263445014e-06
OTU_625	2.0878968254	0.352061848554	0.550204711313	1.0	9.36526890028e-06	1.40479033504e-05	4.21437100513e-05
OTU_1118	2.08207070707	0.353088920783	0.550204711313	1.0	2.80958067008e-05	4.44850272763e-05	1.17065861254e-05
OTU_689	2.07524104683	0.354296720506	0.550204711313	1.0	0.00225000585329	0.00527264639086	0.0017466226499
OTU_1802	2.07461645746	0.354407382768	0.550204711313	1.0	0.000124089812929	5.15089789516e-05	6.32155650769e-05
OTU_197	2.07155508324	0.35495028498	0.550204711313	1.0	3.2778441151e-05	2.10718550256e-05	5.15089789516e-05
OTU_782	2.06415694592	0.356265701865	0.550204711313	1.0	4.91676617265e-05	0.000107700592353	6.08742478518e-05
OTU_1541	2.06091676719	0.356843351936	0.550204711313	1.0	7.02395167521e-06	7.72634684273e-05	9.36526890028e-06
OTU_1077	2.05546311703	0.357817729212	0.550204711313	1.0	1.40479033504e-05	7.02395167521e-06	2.34131722507e-06
OTU_1546	2.05546311703	0.357817729212	0.550204711313	1.0	1.87305378006e-05	4.68263445014e-06	2.34131722507e-06
OTU_2189	2.05546311703	0.357817729212	0.550204711313	1.0	4.68263445014e-06	1.40479033504e-05	2.34131722507e-06
OTU_231	2.05546311703	0.357817729212	0.550204711313	1.0	2.34131722507e-06	4.68263445014e-06	1.17065861254e-05
OTU_331	2.05546311703	0.357817729212	0.550204711313	1.0	1.17065861254e-05	2.34131722507e-06	4.68263445014e-06
OTU_417	2.05526770294	0.357852692234	0.550204711313	1.0	0.000358221535436	0.000255203577533	0.000313736508159
OTU_1875	2.04393063584	0.359886952414	0.550204711313	1.0	3.74610756011e-05	9.36526890028e-06	1.17065861254e-05
OTU_763	2.04351032448	0.359962592648	0.550204711313	1.0	4.68263445014e-06	4.68263445014e-06	1.63892205755e-05
OTU_1003	2.02777777778	0.362805322987	0.550204711313	1.0	7.02395167521e-06	4.68263445014e-06	0.0
OTU_1169	2.02777777778	0.362805322987	0.550204711313	1.0	0.0	4.68263445014e-06	4.68263445014e-06
OTU_1182	2.02777777778	0.362805322987	0.550204711313	1.0	4.68263445014e-06	7.02395167521e-06	0.0
OTU_1346	2.02777777778	0.362805322987	0.550204711313	1.0	4.68263445014e-06	0.0	1.17065861254e-05
OTU_1397	2.02777777778	0.362805322987	0.550204711313	1.0	0.0	4.68263445014e-06	4.68263445014e-06
OTU_1410	2.02777777778	0.362805322987	0.550204711313	1.0	1.40479033504e-05	0.0	9.36526890028e-06
OTU_1615	2.02777777778	0.362805322987	0.550204711313	1.0	1.17065861254e-05	0.0	4.68263445014e-06
OTU_1762	2.02777777778	0.362805322987	0.550204711313	1.0	7.02395167521e-06	4.68263445014e-06	0.0
OTU_2146	2.02777777778	0.362805322987	0.550204711313	1.0	7.02395167521e-06	9.36526890028e-06	0.0
OTU_2352	2.02777777778	0.362805322987	0.550204711313	1.0	4.68263445014e-06	0.0	4.68263445014e-06
OTU_2486	2.02777777778	0.362805322987	0.550204711313	1.0	0.0	4.68263445014e-06	4.68263445014e-06
OTU_2511	2.02777777778	0.362805322987	0.550204711313	1.0	1.17065861254e-05	0.0	4.68263445014e-06
OTU_2531	2.02777777778	0.362805322987	0.550204711313	1.0	4.68263445014e-06	0.0	4.68263445014e-06
OTU_260	2.02777777778	0.362805322987	0.550204711313	1.0	0.0	4.68263445014e-06	4.68263445014e-06
OTU_73	2.02777777778	0.362805322987	0.550204711313	1.0	4.68263445014e-06	1.17065861254e-05	0.0
OTU_79	2.02777777778	0.362805322987	0.550204711313	1.0	0.0	4.68263445014e-06	1.40479033504e-05
OTU_84	2.02777777778	0.362805322987	0.550204711313	1.0	4.68263445014e-06	0.0	7.02395167521e-06
OTU_840	2.02777777778	0.362805322987	0.550204711313	1.0	0.0	4.68263445014e-06	1.17065861254e-05
OTU_844	2.02777777778	0.362805322987	0.550204711313	1.0	0.0	4.68263445014e-06	1.17065861254e-05
OTU_845	2.02777777778	0.362805322987	0.550204711313	1.0	4.68263445014e-06	0.0	7.02395167521e-06
OTU_1305	2.02719665272	0.362910755936	0.550204711313	1.0	8.89700545527e-05	4.91676617265e-05	9.59940062279e-05
OTU_1319	2.02651093808	0.363035203878	0.550204711313	1.0	2.10718550256e-05	3.51197583761e-05	2.57544894758e-05
OTU_2448	2.02326621924	0.363624655483	0.550204711313	1.0	9.36526890028e-06	1.87305378006e-05	1.17065861254e-05
OTU_1447	2.0228198859	0.363705813441	0.550204711313	1.0	7.02395167521e-06	0.0	1.40479033504e-05
OTU_2148	2.0228198859	0.363705813441	0.550204711313	1.0	7.02395167521e-06	9.36526890028e-06	0.0
OTU_467	2.0228198859	0.363705813441	0.550204711313	1.0	7.02395167521e-06	0.0	7.02395167521e-06
OTU_397	2.00608272506	0.366762286121	0.550204711313	1.0	0.000117065861254	5.61916134017e-05	6.5556882302e-05
OTU_1749	2.00592672414	0.366790894865	0.550204711313	1.0	5.38502961766e-05	2.57544894758e-05	4.44850272763e-05
OTU_1	2.0	0.367879441171	0.550204711313	1.0	0.0	7.02395167521e-06	0.0
OTU_10	2.0	0.367879441171	0.550204711313	1.0	0.0	0.0	4.68263445014e-06
OTU_1001	2.0	0.367879441171	0.550204711313	1.0	4.68263445014e-06	0.0	0.0
OTU_1002	2.0	0.367879441171	0.550204711313	1.0	4.68263445014e-06	0.0	0.0
OTU_1004	2.0	0.367879441171	0.550204711313	1.0	7.02395167521e-06	0.0	0.0
OTU_1012	2.0	0.367879441171	0.550204711313	1.0	4.68263445014e-06	0.0	0.0
OTU_1013	2.0	0.367879441171	0.550204711313	1.0	7.02395167521e-06	0.0	0.0
OTU_1016	2.0	0.367879441171	0.550204711313	1.0	2.34131722507e-06	0.0	0.0
OTU_102	2.0	0.367879441171	0.550204711313	1.0	0.0	4.68263445014e-06	0.0
OTU_1020	2.0	0.367879441171	0.550204711313	1.0	7.02395167521e-06	0.0	0.0
OTU_1021	2.0	0.367879441171	0.550204711313	1.0	4.68263445014e-06	0.0	0.0
OTU_103	2.0	0.367879441171	0.550204711313	1.0	0.0	4.68263445014e-06	0.0
OTU_105	2.0	0.367879441171	0.550204711313	1.0	0.0	4.68263445014e-06	0.0
OTU_106	2.0	0.367879441171	0.550204711313	1.0	0.0	2.34131722507e-06	0.0
OTU_1084	2.0	0.367879441171	0.550204711313	1.0	0.0	0.0	7.02395167521e-06
OTU_1087	2.0	0.367879441171	0.550204711313	1.0	0.0	0.0	7.02395167521e-06
OTU_1089	2.0	0.367879441171	0.550204711313	1.0	0.0	0.0	7.02395167521e-06
OTU_109	2.0	0.367879441171	0.550204711313	1.0	0.0	4.68263445014e-06	0.0
OTU_1090	2.0	0.367879441171	0.550204711313	1.0	0.0	0.0	7.02395167521e-06
OTU_1092	2.0	0.367879441171	0.550204711313	1.0	0.0	0.0	7.02395167521e-06
OTU_1096	2.0	0.367879441171	0.550204711313	1.0	0.0	7.02395167521e-06	0.0
OTU_110	2.0	0.367879441171	0.550204711313	1.0	0.0	4.68263445014e-06	0.0
OTU_1104	2.0	0.367879441171	0.550204711313	1.0	7.02395167521e-06	0.0	0.0
OTU_111	2.0	0.367879441171	0.550204711313	1.0	0.0	4.68263445014e-06	0.0
OTU_1110	2.0	0.367879441171	0.550204711313	1.0	0.0	0.0	4.68263445014e-06
OTU_1120	2.0	0.367879441171	0.550204711313	1.0	0.0	0.0	4.68263445014e-06
OTU_1125	2.0	0.367879441171	0.550204711313	1.0	0.0	0.0	4.68263445014e-06
OTU_1126	2.0	0.367879441171	0.550204711313	1.0	0.0	0.0	4.68263445014e-06
OTU_1127	2.0	0.367879441171	0.550204711313	1.0	0.0	0.0	4.68263445014e-06
OTU_1129	2.0	0.367879441171	0.550204711313	1.0	0.0	0.0	4.68263445014e-06
OTU_1140	2.0	0.367879441171	0.550204711313	1.0	0.0	0.0	4.68263445014e-06
OTU_1142	2.0	0.367879441171	0.550204711313	1.0	0.0	0.0	4.68263445014e-06
OTU_115	2.0	0.367879441171	0.550204711313	1.0	4.68263445014e-06	0.0	0.0
OTU_1150	2.0	0.367879441171	0.550204711313	1.0	0.0	0.0	4.68263445014e-06
OTU_1152	2.0	0.367879441171	0.550204711313	1.0	0.0	0.0	4.68263445014e-06
OTU_1154	2.0	0.367879441171	0.550204711313	1.0	0.0	0.0	7.02395167521e-06
OTU_116	2.0	0.367879441171	0.550204711313	1.0	4.68263445014e-06	0.0	0.0
OTU_1160	2.0	0.367879441171	0.550204711313	1.0	0.0	0.0	4.68263445014e-06
OTU_1162	2.0	0.367879441171	0.550204711313	1.0	0.0	0.0	4.68263445014e-06
OTU_1166	2.0	0.367879441171	0.550204711313	1.0	0.0	0.0	4.68263445014e-06
OTU_1167	2.0	0.367879441171	0.550204711313	1.0	0.0	0.0	4.68263445014e-06
OTU_1168	2.0	0.367879441171	0.550204711313	1.0	0.0	0.0	4.68263445014e-06
OTU_1172	2.0	0.367879441171	0.550204711313	1.0	0.0	0.0	4.68263445014e-06
OTU_1174	2.0	0.367879441171	0.550204711313	1.0	0.0	0.0	4.68263445014e-06
OTU_1176	2.0	0.367879441171	0.550204711313	1.0	0.0	0.0	4.68263445014e-06
OTU_1179	2.0	0.367879441171	0.550204711313	1.0	0.0	0.0	4.68263445014e-06
OTU_118	2.0	0.367879441171	0.550204711313	1.0	4.68263445014e-06	0.0	0.0
OTU_1189	2.0	0.367879441171	0.550204711313	1.0	0.0	4.68263445014e-06	0.0
OTU_119	2.0	0.367879441171	0.550204711313	1.0	4.68263445014e-06	0.0	0.0
OTU_1192	2.0	0.367879441171	0.550204711313	1.0	0.0	4.68263445014e-06	0.0
OTU_1196	2.0	0.367879441171	0.550204711313	1.0	0.0	7.02395167521e-06	0.0
OTU_1197	2.0	0.367879441171	0.550204711313	1.0	0.0	4.68263445014e-06	0.0
OTU_1198	2.0	0.367879441171	0.550204711313	1.0	0.0	4.68263445014e-06	0.0
OTU_120	2.0	0.367879441171	0.550204711313	1.0	4.68263445014e-06	0.0	0.0
OTU_1200	2.0	0.367879441171	0.550204711313	1.0	0.0	4.68263445014e-06	0.0
OTU_1201	2.0	0.367879441171	0.550204711313	1.0	0.0	4.68263445014e-06	0.0
OTU_1202	2.0	0.367879441171	0.550204711313	1.0	0.0	2.34131722507e-06	0.0
OTU_1204	2.0	0.367879441171	0.550204711313	1.0	0.0	4.68263445014e-06	0.0
OTU_1205	2.0	0.367879441171	0.550204711313	1.0	0.0	4.68263445014e-06	0.0
OTU_1211	2.0	0.367879441171	0.550204711313	1.0	0.0	9.36526890028e-06	0.0
OTU_1212	2.0	0.367879441171	0.550204711313	1.0	0.0	4.68263445014e-06	0.0
OTU_1213	2.0	0.367879441171	0.550204711313	1.0	0.0	4.68263445014e-06	0.0
OTU_1215	2.0	0.367879441171	0.550204711313	1.0	0.0	4.68263445014e-06	0.0
OTU_1217	2.0	0.367879441171	0.550204711313	1.0	0.0	4.68263445014e-06	0.0
OTU_1221	2.0	0.367879441171	0.550204711313	1.0	0.0	4.68263445014e-06	0.0
OTU_1223	2.0	0.367879441171	0.550204711313	1.0	0.0	4.68263445014e-06	0.0
OTU_1224	2.0	0.367879441171	0.550204711313	1.0	0.0	4.68263445014e-06	0.0
OTU_1226	2.0	0.367879441171	0.550204711313	1.0	0.0	4.68263445014e-06	0.0
OTU_1229	2.0	0.367879441171	0.550204711313	1.0	4.68263445014e-06	0.0	0.0
OTU_1230	2.0	0.367879441171	0.550204711313	1.0	4.68263445014e-06	0.0	0.0
OTU_1233	2.0	0.367879441171	0.550204711313	1.0	4.68263445014e-06	0.0	0.0
OTU_1237	2.0	0.367879441171	0.550204711313	1.0	4.68263445014e-06	0.0	0.0
OTU_1243	2.0	0.367879441171	0.550204711313	1.0	4.68263445014e-06	0.0	0.0
OTU_1244	2.0	0.367879441171	0.550204711313	1.0	4.68263445014e-06	0.0	0.0
OTU_1246	2.0	0.367879441171	0.550204711313	1.0	4.68263445014e-06	0.0	0.0
OTU_1247	2.0	0.367879441171	0.550204711313	1.0	4.68263445014e-06	0.0	0.0
OTU_1250	2.0	0.367879441171	0.550204711313	1.0	7.02395167521e-06	0.0	0.0
OTU_13	2.0	0.367879441171	0.550204711313	1.0	0.0	0.0	4.68263445014e-06
OTU_132	2.0	0.367879441171	0.550204711313	1.0	0.0	0.0	4.68263445014e-06
OTU_133	2.0	0.367879441171	0.550204711313	1.0	0.0	4.68263445014e-06	0.0
OTU_1348	2.0	0.367879441171	0.550204711313	1.0	0.0	0.0	7.02395167521e-06
OTU_135	2.0	0.367879441171	0.550204711313	1.0	4.68263445014e-06	0.0	0.0
OTU_1350	2.0	0.367879441171	0.550204711313	1.0	0.0	0.0	7.02395167521e-06
OTU_1351	2.0	0.367879441171	0.550204711313	1.0	0.0	0.0	9.36526890028e-06
OTU_1359	2.0	0.367879441171	0.550204711313	1.0	0.0	7.02395167521e-06	0.0
OTU_136	2.0	0.367879441171	0.550204711313	1.0	4.68263445014e-06	0.0	0.0
OTU_1377	2.0	0.367879441171	0.550204711313	1.0	9.36526890028e-06	0.0	0.0
OTU_1381	2.0	0.367879441171	0.550204711313	1.0	7.02395167521e-06	0.0	0.0
OTU_1395	2.0	0.367879441171	0.550204711313	1.0	0.0	0.0	7.02395167521e-06
OTU_1396	2.0	0.367879441171	0.550204711313	1.0	0.0	0.0	4.68263445014e-06
OTU_14	2.0	0.367879441171	0.550204711313	1.0	0.0	0.0	4.68263445014e-06
OTU_1402	2.0	0.367879441171	0.550204711313	1.0	0.0	0.0	4.68263445014e-06
OTU_1409	2.0	0.367879441171	0.550204711313	1.0	0.0	0.0	4.68263445014e-06
OTU_1421	2.0	0.367879441171	0.550204711313	1.0	0.0	0.0	4.68263445014e-06
OTU_143	2.0	0.367879441171	0.550204711313	1.0	0.0	0.0	7.02395167521e-06
OTU_1431	2.0	0.367879441171	0.550204711313	1.0	0.0	0.0	4.68263445014e-06
OTU_1433	2.0	0.367879441171	0.550204711313	1.0	0.0	0.0	2.34131722507e-06
OTU_1441	2.0	0.367879441171	0.550204711313	1.0	0.0	0.0	4.68263445014e-06
OTU_1442	2.0	0.367879441171	0.550204711313	1.0	0.0	0.0	4.68263445014e-06
OTU_1443	2.0	0.367879441171	0.550204711313	1.0	0.0	0.0	2.34131722507e-06
OTU_1454	2.0	0.367879441171	0.550204711313	1.0	0.0	0.0	7.02395167521e-06
OTU_1455	2.0	0.367879441171	0.550204711313	1.0	0.0	0.0	2.34131722507e-06
OTU_1466	2.0	0.367879441171	0.550204711313	1.0	0.0	0.0	4.68263445014e-06
OTU_1468	2.0	0.367879441171	0.550204711313	1.0	0.0	0.0	4.68263445014e-06
OTU_1471	2.0	0.367879441171	0.550204711313	1.0	0.0	0.0	7.02395167521e-06
OTU_1472	2.0	0.367879441171	0.550204711313	1.0	0.0	0.0	4.68263445014e-06
OTU_1473	2.0	0.367879441171	0.550204711313	1.0	0.0	0.0	4.68263445014e-06
OTU_1475	2.0	0.367879441171	0.550204711313	1.0	0.0	0.0	4.68263445014e-06
OTU_1479	2.0	0.367879441171	0.550204711313	1.0	0.0	0.0	9.36526890028e-06
OTU_1480	2.0	0.367879441171	0.550204711313	1.0	0.0	0.0	4.68263445014e-06
OTU_1481	2.0	0.367879441171	0.550204711313	1.0	0.0	0.0	4.68263445014e-06
OTU_1487	2.0	0.367879441171	0.550204711313	1.0	0.0	4.68263445014e-06	0.0
OTU_1494	2.0	0.367879441171	0.550204711313	1.0	0.0	4.68263445014e-06	0.0
OTU_150	2.0	0.367879441171	0.550204711313	1.0	0.0	0.0	4.68263445014e-06
OTU_1502	2.0	0.367879441171	0.550204711313	1.0	0.0	2.34131722507e-06	0.0
OTU_1515	2.0	0.367879441171	0.550204711313	1.0	0.0	4.68263445014e-06	0.0
OTU_1520	2.0	0.367879441171	0.550204711313	1.0	0.0	4.68263445014e-06	0.0
OTU_1522	2.0	0.367879441171	0.550204711313	1.0	0.0	4.68263445014e-06	0.0
OTU_1526	2.0	0.367879441171	0.550204711313	1.0	0.0	4.68263445014e-06	0.0
OTU_153	2.0	0.367879441171	0.550204711313	1.0	0.0	4.68263445014e-06	0.0
OTU_1534	2.0	0.367879441171	0.550204711313	1.0	0.0	2.10718550256e-05	0.0
OTU_1535	2.0	0.367879441171	0.550204711313	1.0	0.0	4.68263445014e-06	0.0
OTU_1536	2.0	0.367879441171	0.550204711313	1.0	0.0	4.68263445014e-06	0.0
OTU_154	2.0	0.367879441171	0.550204711313	1.0	0.0	4.68263445014e-06	0.0
OTU_1547	2.0	0.367879441171	0.550204711313	1.0	0.0	4.68263445014e-06	0.0
OTU_155	2.0	0.367879441171	0.550204711313	1.0	7.02395167521e-06	0.0	0.0
OTU_1551	2.0	0.367879441171	0.550204711313	1.0	0.0	4.68263445014e-06	0.0
OTU_1553	2.0	0.367879441171	0.550204711313	1.0	0.0	2.34131722507e-06	0.0
OTU_1555	2.0	0.367879441171	0.550204711313	1.0	0.0	4.68263445014e-06	0.0
OTU_1556	2.0	0.367879441171	0.550204711313	1.0	0.0	4.68263445014e-06	0.0
OTU_1557	2.0	0.367879441171	0.550204711313	1.0	0.0	4.68263445014e-06	0.0
OTU_1558	2.0	0.367879441171	0.550204711313	1.0	0.0	4.68263445014e-06	0.0
OTU_156	2.0	0.367879441171	0.550204711313	1.0	4.68263445014e-06	0.0	0.0
OTU_1561	2.0	0.367879441171	0.550204711313	1.0	0.0	4.68263445014e-06	0.0
OTU_1563	2.0	0.367879441171	0.550204711313	1.0	0.0	4.68263445014e-06	0.0
OTU_1565	2.0	0.367879441171	0.550204711313	1.0	0.0	4.68263445014e-06	0.0
OTU_1567	2.0	0.367879441171	0.550204711313	1.0	0.0	7.02395167521e-06	0.0
OTU_1569	2.0	0.367879441171	0.550204711313	1.0	0.0	4.68263445014e-06	0.0
OTU_1571	2.0	0.367879441171	0.550204711313	1.0	0.0	4.68263445014e-06	0.0
OTU_1576	2.0	0.367879441171	0.550204711313	1.0	4.68263445014e-06	0.0	0.0
OTU_1581	2.0	0.367879441171	0.550204711313	1.0	2.34131722507e-06	0.0	0.0
OTU_1583	2.0	0.367879441171	0.550204711313	1.0	4.68263445014e-06	0.0	0.0
OTU_1585	2.0	0.367879441171	0.550204711313	1.0	2.34131722507e-06	0.0	0.0
OTU_1586	2.0	0.367879441171	0.550204711313	1.0	4.68263445014e-06	0.0	0.0
OTU_1587	2.0	0.367879441171	0.550204711313	1.0	4.68263445014e-06	0.0	0.0
OTU_159	2.0	0.367879441171	0.550204711313	1.0	0.0213270586032	0.0376952073236	0.036585422959
OTU_1592	2.0	0.367879441171	0.550204711313	1.0	4.68263445014e-06	0.0	0.0
OTU_1596	2.0	0.367879441171	0.550204711313	1.0	4.68263445014e-06	0.0	0.0
OTU_1604	2.0	0.367879441171	0.550204711313	1.0	4.68263445014e-06	0.0	0.0
OTU_1612	2.0	0.367879441171	0.550204711313	1.0	4.68263445014e-06	0.0	0.0
OTU_1616	2.0	0.367879441171	0.550204711313	1.0	4.68263445014e-06	0.0	0.0
OTU_1619	2.0	0.367879441171	0.550204711313	1.0	4.68263445014e-06	0.0	0.0
OTU_1620	2.0	0.367879441171	0.550204711313	1.0	4.68263445014e-06	0.0	0.0
OTU_1621	2.0	0.367879441171	0.550204711313	1.0	7.02395167521e-06	0.0	0.0
OTU_1622	2.0	0.367879441171	0.550204711313	1.0	4.68263445014e-06	0.0	0.0
OTU_1625	2.0	0.367879441171	0.550204711313	1.0	7.02395167521e-06	0.0	0.0
OTU_1627	2.0	0.367879441171	0.550204711313	1.0	4.68263445014e-06	0.0	0.0
OTU_1631	2.0	0.367879441171	0.550204711313	1.0	4.68263445014e-06	0.0	0.0
OTU_1632	2.0	0.367879441171	0.550204711313	1.0	2.80958067008e-05	0.0	0.0
OTU_1634	2.0	0.367879441171	0.550204711313	1.0	7.02395167521e-06	0.0	0.0
OTU_1635	2.0	0.367879441171	0.550204711313	1.0	7.02395167521e-06	0.0	0.0
OTU_17	2.0	0.367879441171	0.550204711313	1.0	0.0	2.34131722507e-06	0.0
OTU_1746	2.0	0.367879441171	0.550204711313	1.0	0.0	0.0	7.02395167521e-06
OTU_1771	2.0	0.367879441171	0.550204711313	1.0	1.63892205755e-05	0.0	0.0
OTU_1782	2.0	0.367879441171	0.550204711313	1.0	0.0	0.0	7.02395167521e-06
OTU_1786	2.0	0.367879441171	0.550204711313	1.0	0.0	0.0	7.02395167521e-06
OTU_1796	2.0	0.367879441171	0.550204711313	1.0	0.0	0.0	7.02395167521e-06
OTU_1803	2.0	0.367879441171	0.550204711313	1.0	0.0	0.0	7.02395167521e-06
OTU_1804	2.0	0.367879441171	0.550204711313	1.0	0.0	0.0	7.02395167521e-06
OTU_1820	2.0	0.367879441171	0.550204711313	1.0	0.0	0.0	7.02395167521e-06
OTU_1821	2.0	0.367879441171	0.550204711313	1.0	0.0	0.0	7.02395167521e-06
OTU_1824	2.0	0.367879441171	0.550204711313	1.0	0.0	0.0	9.36526890028e-06
OTU_1825	2.0	0.367879441171	0.550204711313	1.0	0.0	0.0	7.02395167521e-06
OTU_1827	2.0	0.367879441171	0.550204711313	1.0	0.0	0.0	9.36526890028e-06
OTU_1836	2.0	0.367879441171	0.550204711313	1.0	0.0	7.02395167521e-06	0.0
OTU_1853	2.0	0.367879441171	0.550204711313	1.0	0.0	9.36526890028e-06	0.0
OTU_1855	2.0	0.367879441171	0.550204711313	1.0	0.0	7.02395167521e-06	0.0
OTU_1857	2.0	0.367879441171	0.550204711313	1.0	0.0	7.02395167521e-06	0.0
OTU_1863	2.0	0.367879441171	0.550204711313	1.0	7.02395167521e-06	0.0	0.0
OTU_1869	2.0	0.367879441171	0.550204711313	1.0	7.02395167521e-06	0.0	0.0
OTU_1877	2.0	0.367879441171	0.550204711313	1.0	0.0	0.0	4.68263445014e-06
OTU_1879	2.0	0.367879441171	0.550204711313	1.0	0.0	0.0	4.68263445014e-06
OTU_1883	2.0	0.367879441171	0.550204711313	1.0	0.0	0.0	2.34131722507e-06
OTU_1895	2.0	0.367879441171	0.550204711313	1.0	0.0	0.0	4.68263445014e-06
OTU_1899	2.0	0.367879441171	0.550204711313	1.0	0.0	0.0	2.34131722507e-06
OTU_19	2.0	0.367879441171	0.550204711313	1.0	0.0	4.68263445014e-06	0.0
OTU_1901	2.0	0.367879441171	0.550204711313	1.0	0.0	0.0	4.68263445014e-06
OTU_1911	2.0	0.367879441171	0.550204711313	1.0	0.0	0.0	4.68263445014e-06
OTU_1914	2.0	0.367879441171	0.550204711313	1.0	0.0	0.0	4.68263445014e-06
OTU_1915	2.0	0.367879441171	0.550204711313	1.0	0.0	0.0	4.68263445014e-06
OTU_1932	2.0	0.367879441171	0.550204711313	1.0	0.0	0.0	4.68263445014e-06
OTU_1954	2.0	0.367879441171	0.550204711313	1.0	0.0	0.0	4.68263445014e-06
OTU_1993	2.0	0.367879441171	0.550204711313	1.0	0.0	0.0	2.34131722507e-06
OTU_2007	2.0	0.367879441171	0.550204711313	1.0	0.0	0.0	4.68263445014e-06
OTU_2014	2.0	0.367879441171	0.550204711313	1.0	0.0	0.0	4.68263445014e-06
OTU_2022	2.0	0.367879441171	0.550204711313	1.0	0.0	0.0	4.68263445014e-06
OTU_2025	2.0	0.367879441171	0.550204711313	1.0	0.0	0.0	4.68263445014e-06
OTU_2027	2.0	0.367879441171	0.550204711313	1.0	0.0	0.0	4.68263445014e-06
OTU_2028	2.0	0.367879441171	0.550204711313	1.0	0.0	0.0	4.68263445014e-06
OTU_2030	2.0	0.367879441171	0.550204711313	1.0	0.0	0.0	4.68263445014e-06
OTU_2032	2.0	0.367879441171	0.550204711313	1.0	0.0	0.0	7.02395167521e-06
OTU_2049	2.0	0.367879441171	0.550204711313	1.0	0.0	0.0	4.68263445014e-06
OTU_2058	2.0	0.367879441171	0.550204711313	1.0	0.0	0.0	4.68263445014e-06
OTU_2061	2.0	0.367879441171	0.550204711313	1.0	0.0	0.0	4.68263445014e-06
OTU_2062	2.0	0.367879441171	0.550204711313	1.0	0.0	0.0	4.68263445014e-06
OTU_2070	2.0	0.367879441171	0.550204711313	1.0	0.0	0.0	4.68263445014e-06
OTU_2071	2.0	0.367879441171	0.550204711313	1.0	0.0	0.0	4.68263445014e-06
OTU_2074	2.0	0.367879441171	0.550204711313	1.0	0.0	0.0	4.68263445014e-06
OTU_2078	2.0	0.367879441171	0.550204711313	1.0	0.0	0.0	4.68263445014e-06
OTU_2082	2.0	0.367879441171	0.550204711313	1.0	0.0	0.0	9.36526890028e-06
OTU_2087	2.0	0.367879441171	0.550204711313	1.0	0.0	0.0	4.68263445014e-06
OTU_2090	2.0	0.367879441171	0.550204711313	1.0	0.0	0.0	4.68263445014e-06
OTU_2091	2.0	0.367879441171	0.550204711313	1.0	0.0	0.0	4.68263445014e-06
OTU_2094	2.0	0.367879441171	0.550204711313	1.0	0.0	0.0	4.68263445014e-06
OTU_2098	2.0	0.367879441171	0.550204711313	1.0	0.0	0.0	4.68263445014e-06
OTU_21	2.0	0.367879441171	0.550204711313	1.0	4.68263445014e-06	0.0	0.0
OTU_210	2.0	0.367879441171	0.550204711313	1.0	9.36526890028e-06	0.0	0.0
OTU_2101	2.0	0.367879441171	0.550204711313	1.0	0.0	0.0	4.68263445014e-06
OTU_2102	2.0	0.367879441171	0.550204711313	1.0	0.0	0.0	7.02395167521e-06
OTU_2103	2.0	0.367879441171	0.550204711313	1.0	0.0	0.0	7.02395167521e-06
OTU_2111	2.0	0.367879441171	0.550204711313	1.0	0.0	0.0	4.68263445014e-06
OTU_2112	2.0	0.367879441171	0.550204711313	1.0	0.0	0.0	4.68263445014e-06
OTU_2121	2.0	0.367879441171	0.550204711313	1.0	0.0	0.0	4.68263445014e-06
OTU_2128	2.0	0.367879441171	0.550204711313	1.0	0.0	0.0	4.68263445014e-06
OTU_2140	2.0	0.367879441171	0.550204711313	1.0	0.0	4.68263445014e-06	0.0
OTU_2160	2.0	0.367879441171	0.550204711313	1.0	0.0	2.34131722507e-06	0.0
OTU_2169	2.0	0.367879441171	0.550204711313	1.0	0.0	4.68263445014e-06	0.0
OTU_2181	2.0	0.367879441171	0.550204711313	1.0	0.0	4.68263445014e-06	0.0
OTU_2196	2.0	0.367879441171	0.550204711313	1.0	0.0	1.63892205755e-05	0.0
OTU_2213	2.0	0.367879441171	0.550204711313	1.0	0.0	4.68263445014e-06	0.0
OTU_2214	2.0	0.367879441171	0.550204711313	1.0	0.0	4.68263445014e-06	0.0
OTU_2216	2.0	0.367879441171	0.550204711313	1.0	0.0	4.68263445014e-06	0.0
OTU_2226	2.0	0.367879441171	0.550204711313	1.0	0.0	2.34131722507e-06	0.0
OTU_2229	2.0	0.367879441171	0.550204711313	1.0	0.0	4.68263445014e-06	0.0
OTU_2236	2.0	0.367879441171	0.550204711313	1.0	0.0	4.68263445014e-06	0.0
OTU_2242	2.0	0.367879441171	0.550204711313	1.0	0.0	4.68263445014e-06	0.0
OTU_2243	2.0	0.367879441171	0.550204711313	1.0	0.0	4.68263445014e-06	0.0
OTU_2247	2.0	0.367879441171	0.550204711313	1.0	0.0	4.68263445014e-06	0.0
OTU_2248	2.0	0.367879441171	0.550204711313	1.0	0.0	4.68263445014e-06	0.0
OTU_2250	2.0	0.367879441171	0.550204711313	1.0	0.0	4.68263445014e-06	0.0
OTU_2253	2.0	0.367879441171	0.550204711313	1.0	0.0	7.02395167521e-06	0.0
OTU_2262	2.0	0.367879441171	0.550204711313	1.0	0.0	4.68263445014e-06	0.0
OTU_2273	2.0	0.367879441171	0.550204711313	1.0	0.0	4.68263445014e-06	0.0
OTU_2274	2.0	0.367879441171	0.550204711313	1.0	0.0	7.02395167521e-06	0.0
OTU_2276	2.0	0.367879441171	0.550204711313	1.0	0.0	7.02395167521e-06	0.0
OTU_2277	2.0	0.367879441171	0.550204711313	1.0	0.0	4.68263445014e-06	0.0
OTU_2281	2.0	0.367879441171	0.550204711313	1.0	0.0	7.02395167521e-06	0.0
OTU_2282	2.0	0.367879441171	0.550204711313	1.0	0.0	4.68263445014e-06	0.0
OTU_2283	2.0	0.367879441171	0.550204711313	1.0	0.0	2.34131722507e-06	0.0
OTU_2286	2.0	0.367879441171	0.550204711313	1.0	0.0	4.68263445014e-06	0.0
OTU_229	2.0	0.367879441171	0.550204711313	1.0	0.0	0.0	4.68263445014e-06
OTU_2290	2.0	0.367879441171	0.550204711313	1.0	0.0	4.68263445014e-06	0.0
OTU_2295	2.0	0.367879441171	0.550204711313	1.0	0.0	9.36526890028e-06	0.0
OTU_2302	2.0	0.367879441171	0.550204711313	1.0	0.0	4.68263445014e-06	0.0
OTU_2303	2.0	0.367879441171	0.550204711313	1.0	0.0	4.68263445014e-06	0.0
OTU_2307	2.0	0.367879441171	0.550204711313	1.0	0.0	4.68263445014e-06	0.0
OTU_2309	2.0	0.367879441171	0.550204711313	1.0	0.0	7.02395167521e-06	0.0
OTU_2310	2.0	0.367879441171	0.550204711313	1.0	0.0	4.68263445014e-06	0.0
OTU_2311	2.0	0.367879441171	0.550204711313	1.0	0.0	1.40479033504e-05	0.0
OTU_2315	2.0	0.367879441171	0.550204711313	1.0	0.0	4.68263445014e-06	0.0
OTU_2318	2.0	0.367879441171	0.550204711313	1.0	0.0	4.68263445014e-06	0.0
OTU_232	2.0	0.367879441171	0.550204711313	1.0	0.0	0.0	4.68263445014e-06
OTU_2322	2.0	0.367879441171	0.550204711313	1.0	4.68263445014e-06	0.0	0.0
OTU_2324	2.0	0.367879441171	0.550204711313	1.0	2.34131722507e-06	0.0	0.0
OTU_2331	2.0	0.367879441171	0.550204711313	1.0	4.68263445014e-06	0.0	0.0
OTU_2341	2.0	0.367879441171	0.550204711313	1.0	4.68263445014e-06	0.0	0.0
OTU_2343	2.0	0.367879441171	0.550204711313	1.0	4.68263445014e-06	0.0	0.0
OTU_2345	2.0	0.367879441171	0.550204711313	1.0	4.68263445014e-06	0.0	0.0
OTU_2350	2.0	0.367879441171	0.550204711313	1.0	2.34131722507e-06	0.0	0.0
OTU_2357	2.0	0.367879441171	0.550204711313	1.0	4.68263445014e-06	0.0	0.0
OTU_2359	2.0	0.367879441171	0.550204711313	1.0	4.68263445014e-06	0.0	0.0
OTU_236	2.0	0.367879441171	0.550204711313	1.0	0.0	0.0	4.68263445014e-06
OTU_2360	2.0	0.367879441171	0.550204711313	1.0	4.68263445014e-06	0.0	0.0
OTU_2368	2.0	0.367879441171	0.550204711313	1.0	4.68263445014e-06	0.0	0.0
OTU_2370	2.0	0.367879441171	0.550204711313	1.0	4.68263445014e-06	0.0	0.0
OTU_2374	2.0	0.367879441171	0.550204711313	1.0	7.02395167521e-06	0.0	0.0
OTU_2386	2.0	0.367879441171	0.550204711313	1.0	7.02395167521e-06	0.0	0.0
OTU_2387	2.0	0.367879441171	0.550204711313	1.0	4.68263445014e-06	0.0	0.0
OTU_2394	2.0	0.367879441171	0.550204711313	1.0	4.68263445014e-06	0.0	0.0
OTU_2395	2.0	0.367879441171	0.550204711313	1.0	2.34131722507e-06	0.0	0.0
OTU_2397	2.0	0.367879441171	0.550204711313	1.0	4.68263445014e-06	0.0	0.0
OTU_2399	2.0	0.367879441171	0.550204711313	1.0	4.68263445014e-06	0.0	0.0
OTU_240	2.0	0.367879441171	0.550204711313	1.0	0.0	0.0	4.68263445014e-06
OTU_2403	2.0	0.367879441171	0.550204711313	1.0	4.68263445014e-06	0.0	0.0
OTU_2405	2.0	0.367879441171	0.550204711313	1.0	4.68263445014e-06	0.0	0.0
OTU_2406	2.0	0.367879441171	0.550204711313	1.0	4.68263445014e-06	0.0	0.0
OTU_2407	2.0	0.367879441171	0.550204711313	1.0	2.34131722507e-06	0.0	0.0
OTU_2408	2.0	0.367879441171	0.550204711313	1.0	4.68263445014e-06	0.0	0.0
OTU_241	2.0	0.367879441171	0.550204711313	1.0	0.0	0.0	7.02395167521e-06
OTU_2411	2.0	0.367879441171	0.550204711313	1.0	2.34131722507e-06	0.0	0.0
OTU_2417	2.0	0.367879441171	0.550204711313	1.0	4.68263445014e-06	0.0	0.0
OTU_242	2.0	0.367879441171	0.550204711313	1.0	0.0	0.0	4.68263445014e-06
OTU_2422	2.0	0.367879441171	0.550204711313	1.0	4.68263445014e-06	0.0	0.0
OTU_2424	2.0	0.367879441171	0.550204711313	1.0	1.17065861254e-05	0.0	0.0
OTU_2425	2.0	0.367879441171	0.550204711313	1.0	4.68263445014e-06	0.0	0.0
OTU_2428	2.0	0.367879441171	0.550204711313	1.0	4.68263445014e-06	0.0	0.0
OTU_2432	2.0	0.367879441171	0.550204711313	1.0	7.02395167521e-06	0.0	0.0
OTU_2437	2.0	0.367879441171	0.550204711313	1.0	1.17065861254e-05	0.0	0.0
OTU_2440	2.0	0.367879441171	0.550204711313	1.0	4.68263445014e-06	0.0	0.0
OTU_2443	2.0	0.367879441171	0.550204711313	1.0	4.68263445014e-06	0.0	0.0
OTU_2445	2.0	0.367879441171	0.550204711313	1.0	4.68263445014e-06	0.0	0.0
OTU_2450	2.0	0.367879441171	0.550204711313	1.0	4.68263445014e-06	0.0	0.0
OTU_246	2.0	0.367879441171	0.550204711313	1.0	0.0	0.0	4.68263445014e-06
OTU_2474	2.0	0.367879441171	0.550204711313	1.0	0.0	0.0	4.68263445014e-06
OTU_2479	2.0	0.367879441171	0.550204711313	1.0	0.0	0.0	4.68263445014e-06
OTU_2481	2.0	0.367879441171	0.550204711313	1.0	0.0	0.0	2.34131722507e-06
OTU_2484	2.0	0.367879441171	0.550204711313	1.0	0.0	0.0	4.68263445014e-06
OTU_2490	2.0	0.367879441171	0.550204711313	1.0	0.0	0.0	7.02395167521e-06
OTU_2491	2.0	0.367879441171	0.550204711313	1.0	0.0	4.68263445014e-06	0.0
OTU_2492	2.0	0.367879441171	0.550204711313	1.0	0.0	4.68263445014e-06	0.0
OTU_2494	2.0	0.367879441171	0.550204711313	1.0	0.0	4.68263445014e-06	0.0
OTU_250	2.0	0.367879441171	0.550204711313	1.0	0.0	0.0	4.68263445014e-06
OTU_2501	2.0	0.367879441171	0.550204711313	1.0	0.0	4.68263445014e-06	0.0
OTU_2503	2.0	0.367879441171	0.550204711313	1.0	0.0	2.34131722507e-06	0.0
OTU_2504	2.0	0.367879441171	0.550204711313	1.0	0.0	7.02395167521e-06	0.0
OTU_2509	2.0	0.367879441171	0.550204711313	1.0	0.0	4.68263445014e-06	0.0
OTU_2512	2.0	0.367879441171	0.550204711313	1.0	7.02395167521e-06	0.0	0.0
OTU_2513	2.0	0.367879441171	0.550204711313	1.0	4.68263445014e-06	0.0	0.0
OTU_2517	2.0	0.367879441171	0.550204711313	1.0	4.68263445014e-06	0.0	0.0
OTU_2523	2.0	0.367879441171	0.550204711313	1.0	4.68263445014e-06	0.0	0.0
OTU_2526	2.0	0.367879441171	0.550204711313	1.0	4.68263445014e-06	0.0	0.0
OTU_2527	2.0	0.367879441171	0.550204711313	1.0	4.68263445014e-06	0.0	0.0
OTU_2528	2.0	0.367879441171	0.550204711313	1.0	4.68263445014e-06	0.0	0.0
OTU_2530	2.0	0.367879441171	0.550204711313	1.0	1.63892205755e-05	0.0	0.0
OTU_2532	2.0	0.367879441171	0.550204711313	1.0	0.0	0.0	9.36526890028e-06
OTU_2536	2.0	0.367879441171	0.550204711313	1.0	4.68263445014e-06	0.0	0.0
OTU_2537	2.0	0.367879441171	0.550204711313	1.0	0.0	0.0	4.68263445014e-06
OTU_2538	2.0	0.367879441171	0.550204711313	1.0	0.0	4.68263445014e-06	0.0
OTU_2539	2.0	0.367879441171	0.550204711313	1.0	0.0	0.0	4.68263445014e-06
OTU_254	2.0	0.367879441171	0.550204711313	1.0	0.0	0.0	4.68263445014e-06
OTU_2540	2.0	0.367879441171	0.550204711313	1.0	4.68263445014e-06	0.0	0.0
OTU_2541	2.0	0.367879441171	0.550204711313	1.0	0.0	7.02395167521e-06	0.0
OTU_2542	2.0	0.367879441171	0.550204711313	1.0	0.0	4.68263445014e-06	0.0
OTU_2544	2.0	0.367879441171	0.550204711313	1.0	4.68263445014e-06	0.0	0.0
OTU_2545	2.0	0.367879441171	0.550204711313	1.0	4.68263445014e-06	0.0	0.0
OTU_2546	2.0	0.367879441171	0.550204711313	1.0	0.0	0.0	4.68263445014e-06
OTU_2547	2.0	0.367879441171	0.550204711313	1.0	0.0	4.68263445014e-06	0.0
OTU_2548	2.0	0.367879441171	0.550204711313	1.0	4.68263445014e-06	0.0	0.0
OTU_2551	2.0	0.367879441171	0.550204711313	1.0	0.0	4.68263445014e-06	0.0
OTU_2552	2.0	0.367879441171	0.550204711313	1.0	0.0	4.68263445014e-06	0.0
OTU_2553	2.0	0.367879441171	0.550204711313	1.0	0.0	4.68263445014e-06	0.0
OTU_2554	2.0	0.367879441171	0.550204711313	1.0	2.34131722507e-06	0.0	0.0
OTU_2556	2.0	0.367879441171	0.550204711313	1.0	0.0	0.0	4.68263445014e-06
OTU_2557	2.0	0.367879441171	0.550204711313	1.0	0.0	4.68263445014e-06	0.0
OTU_272	2.0	0.367879441171	0.550204711313	1.0	0.0	0.0	7.02395167521e-06
OTU_277	2.0	0.367879441171	0.550204711313	1.0	0.0	0.0	7.02395167521e-06
OTU_278	2.0	0.367879441171	0.550204711313	1.0	0.0	0.0	4.68263445014e-06
OTU_280	2.0	0.367879441171	0.550204711313	1.0	0.0	0.0	4.68263445014e-06
OTU_281	2.0	0.367879441171	0.550204711313	1.0	0.0	0.0	4.68263445014e-06
OTU_284	2.0	0.367879441171	0.550204711313	1.0	0.0	0.0	4.68263445014e-06
OTU_289	2.0	0.367879441171	0.550204711313	1.0	0.0	0.0	7.02395167521e-06
OTU_306	2.0	0.367879441171	0.550204711313	1.0	0.0	4.68263445014e-06	0.0
OTU_314	2.0	0.367879441171	0.550204711313	1.0	4.68263445014e-06	0.0	0.0
OTU_316	2.0	0.367879441171	0.550204711313	1.0	4.68263445014e-06	0.0	0.0
OTU_320	2.0	0.367879441171	0.550204711313	1.0	4.68263445014e-06	0.0	0.0
OTU_324	2.0	0.367879441171	0.550204711313	1.0	4.68263445014e-06	0.0	0.0
OTU_328	2.0	0.367879441171	0.550204711313	1.0	4.68263445014e-06	0.0	0.0
OTU_443	2.0	0.367879441171	0.550204711313	1.0	0.0	0.0	4.68263445014e-06
OTU_444	2.0	0.367879441171	0.550204711313	1.0	0.0	0.0	7.02395167521e-06
OTU_455	2.0	0.367879441171	0.550204711313	1.0	0.0	0.0	4.68263445014e-06
OTU_461	2.0	0.367879441171	0.550204711313	1.0	0.0	0.0	4.68263445014e-06
OTU_475	2.0	0.367879441171	0.550204711313	1.0	0.0	0.0	2.34131722507e-06
OTU_476	2.0	0.367879441171	0.550204711313	1.0	0.0	0.0	4.68263445014e-06
OTU_481	2.0	0.367879441171	0.550204711313	1.0	0.0	0.0	4.68263445014e-06
OTU_487	2.0	0.367879441171	0.550204711313	1.0	0.0	0.0	4.68263445014e-06
OTU_489	2.0	0.367879441171	0.550204711313	1.0	0.0	0.0	4.68263445014e-06
OTU_490	2.0	0.367879441171	0.550204711313	1.0	0.0	0.0	4.68263445014e-06
OTU_503	2.0	0.367879441171	0.550204711313	1.0	0.0	4.68263445014e-06	0.0
OTU_512	2.0	0.367879441171	0.550204711313	1.0	4.68263445014e-06	0.0	0.0
OTU_514	2.0	0.367879441171	0.550204711313	1.0	7.02395167521e-06	0.0	0.0
OTU_518	2.0	0.367879441171	0.550204711313	1.0	4.68263445014e-06	0.0	0.0
OTU_535	2.0	0.367879441171	0.550204711313	1.0	0.0	0.0	9.36526890028e-06
OTU_539	2.0	0.367879441171	0.550204711313	1.0	0.0	0.0	4.68263445014e-06
OTU_544	2.0	0.367879441171	0.550204711313	1.0	0.0	0.0	7.02395167521e-06
OTU_553	2.0	0.367879441171	0.550204711313	1.0	0.0	7.02395167521e-06	0.0
OTU_555	2.0	0.367879441171	0.550204711313	1.0	4.68263445014e-06	0.0	0.0
OTU_557	2.0	0.367879441171	0.550204711313	1.0	2.34131722507e-06	0.0	0.0
OTU_558	2.0	0.367879441171	0.550204711313	1.0	4.68263445014e-06	0.0	0.0
OTU_567	2.0	0.367879441171	0.550204711313	1.0	0.0	0.0	4.68263445014e-06
OTU_568	2.0	0.367879441171	0.550204711313	1.0	0.0	0.0	4.68263445014e-06
OTU_571	2.0	0.367879441171	0.550204711313	1.0	0.0	4.68263445014e-06	0.0
OTU_573	2.0	0.367879441171	0.550204711313	1.0	0.0	4.68263445014e-06	0.0
OTU_576	2.0	0.367879441171	0.550204711313	1.0	0.0	9.36526890028e-06	0.0
OTU_577	2.0	0.367879441171	0.550204711313	1.0	0.0	4.68263445014e-06	0.0
OTU_579	2.0	0.367879441171	0.550204711313	1.0	0.0	4.68263445014e-06	0.0
OTU_589	2.0	0.367879441171	0.550204711313	1.0	4.68263445014e-06	0.0	0.0
OTU_590	2.0	0.367879441171	0.550204711313	1.0	4.68263445014e-06	0.0	0.0
OTU_598	2.0	0.367879441171	0.550204711313	1.0	0.0	4.68263445014e-06	0.0
OTU_605	2.0	0.367879441171	0.550204711313	1.0	0.0	0.0	4.68263445014e-06
OTU_606	2.0	0.367879441171	0.550204711313	1.0	0.0	0.0	4.68263445014e-06
OTU_608	2.0	0.367879441171	0.550204711313	1.0	0.0	4.68263445014e-06	0.0
OTU_624	2.0	0.367879441171	0.550204711313	1.0	0.0	0.0	7.02395167521e-06
OTU_636	2.0	0.367879441171	0.550204711313	1.0	0.0	0.0	4.68263445014e-06
OTU_641	2.0	0.367879441171	0.550204711313	1.0	0.0	4.68263445014e-06	0.0
OTU_645	2.0	0.367879441171	0.550204711313	1.0	0.0	4.68263445014e-06	0.0
OTU_646	2.0	0.367879441171	0.550204711313	1.0	0.0	4.68263445014e-06	0.0
OTU_65	2.0	0.367879441171	0.550204711313	1.0	0.0	3.04371239259e-05	0.0
OTU_650	2.0	0.367879441171	0.550204711313	1.0	0.0	4.68263445014e-06	0.0
OTU_652	2.0	0.367879441171	0.550204711313	1.0	4.68263445014e-06	0.0	0.0
OTU_653	2.0	0.367879441171	0.550204711313	1.0	4.68263445014e-06	0.0	0.0
OTU_655	2.0	0.367879441171	0.550204711313	1.0	4.68263445014e-06	0.0	0.0
OTU_656	2.0	0.367879441171	0.550204711313	1.0	4.68263445014e-06	0.0	0.0
OTU_727	2.0	0.367879441171	0.550204711313	1.0	0.0	1.17065861254e-05	0.0
OTU_74	2.0	0.367879441171	0.550204711313	1.0	0.0	0.0	7.02395167521e-06
OTU_742	2.0	0.367879441171	0.550204711313	1.0	0.0	0.0	9.36526890028e-06
OTU_75	2.0	0.367879441171	0.550204711313	1.0	0.0	0.0	2.34131722507e-06
OTU_750	2.0	0.367879441171	0.550204711313	1.0	0.0	0.0	9.36526890028e-06
OTU_764	2.0	0.367879441171	0.550204711313	1.0	0.0	0.0	1.17065861254e-05
OTU_765	2.0	0.367879441171	0.550204711313	1.0	0.0	0.0	7.02395167521e-06
OTU_766	2.0	0.367879441171	0.550204711313	1.0	0.0	0.0	4.68263445014e-06
OTU_770	2.0	0.367879441171	0.550204711313	1.0	0.0	0.0	7.02395167521e-06
OTU_775	2.0	0.367879441171	0.550204711313	1.0	0.0	0.0	7.02395167521e-06
OTU_78	2.0	0.367879441171	0.550204711313	1.0	0.0	0.0	4.68263445014e-06
OTU_788	2.0	0.367879441171	0.550204711313	1.0	0.0	2.34131722507e-05	0.0
OTU_791	2.0	0.367879441171	0.550204711313	1.0	7.02395167521e-06	0.0	0.0
OTU_8	2.0	0.367879441171	0.550204711313	1.0	0.0	1.87305378006e-05	0.0
OTU_803	2.0	0.367879441171	0.550204711313	1.0	0.0	0.0	4.68263445014e-06
OTU_807	2.0	0.367879441171	0.550204711313	1.0	0.0	0.0	4.68263445014e-06
OTU_809	2.0	0.367879441171	0.550204711313	1.0	0.0	0.0	2.34131722507e-06
OTU_81	2.0	0.367879441171	0.550204711313	1.0	0.0	0.0	7.02395167521e-06
OTU_815	2.0	0.367879441171	0.550204711313	1.0	0.0	0.0	4.68263445014e-06
OTU_82	2.0	0.367879441171	0.550204711313	1.0	0.0	0.0	2.34131722507e-06
OTU_822	2.0	0.367879441171	0.550204711313	1.0	0.0	0.0	4.68263445014e-06
OTU_824	2.0	0.367879441171	0.550204711313	1.0	0.0	0.0	4.68263445014e-06
OTU_831	2.0	0.367879441171	0.550204711313	1.0	0.0	0.0	2.34131722507e-06
OTU_835	2.0	0.367879441171	0.550204711313	1.0	0.0	0.0	2.34131722507e-06
OTU_842	2.0	0.367879441171	0.550204711313	1.0	0.0	0.0	4.68263445014e-06
OTU_843	2.0	0.367879441171	0.550204711313	1.0	0.0	0.0	4.68263445014e-06
OTU_846	2.0	0.367879441171	0.550204711313	1.0	0.0	0.0	4.68263445014e-06
OTU_847	2.0	0.367879441171	0.550204711313	1.0	0.0	0.0	4.68263445014e-06
OTU_85	2.0	0.367879441171	0.550204711313	1.0	0.0	0.0	2.34131722507e-06
OTU_853	2.0	0.367879441171	0.550204711313	1.0	0.0	0.0	4.68263445014e-06
OTU_859	2.0	0.367879441171	0.550204711313	1.0	0.0	0.0	2.34131722507e-06
OTU_86	2.0	0.367879441171	0.550204711313	1.0	0.0	0.0	4.68263445014e-06
OTU_861	2.0	0.367879441171	0.550204711313	1.0	0.0	0.0	4.68263445014e-06
OTU_869	2.0	0.367879441171	0.550204711313	1.0	0.0	0.0	4.68263445014e-06
OTU_87	2.0	0.367879441171	0.550204711313	1.0	0.0	0.0	7.02395167521e-06
OTU_875	2.0	0.367879441171	0.550204711313	1.0	0.0	0.0	4.68263445014e-06
OTU_879	2.0	0.367879441171	0.550204711313	1.0	0.0	0.0	4.68263445014e-06
OTU_881	2.0	0.367879441171	0.550204711313	1.0	0.0	0.0	7.02395167521e-06
OTU_883	2.0	0.367879441171	0.550204711313	1.0	0.0	0.0	4.68263445014e-06
OTU_886	2.0	0.367879441171	0.550204711313	1.0	0.0	4.68263445014e-06	0.0
OTU_887	2.0	0.367879441171	0.550204711313	1.0	0.0	4.68263445014e-06	0.0
OTU_888	2.0	0.367879441171	0.550204711313	1.0	0.0	4.68263445014e-06	0.0
OTU_893	2.0	0.367879441171	0.550204711313	1.0	0.0	2.34131722507e-06	0.0
OTU_895	2.0	0.367879441171	0.550204711313	1.0	0.0	9.36526890028e-06	0.0
OTU_896	2.0	0.367879441171	0.550204711313	1.0	0.0	4.68263445014e-06	0.0
OTU_90	2.0	0.367879441171	0.550204711313	1.0	0.0	0.0	4.68263445014e-06
OTU_902	2.0	0.367879441171	0.550204711313	1.0	0.0	4.68263445014e-06	0.0
OTU_904	2.0	0.367879441171	0.550204711313	1.0	0.0	4.68263445014e-06	0.0
OTU_905	2.0	0.367879441171	0.550204711313	1.0	0.0	7.02395167521e-06	0.0
OTU_907	2.0	0.367879441171	0.550204711313	1.0	0.0	7.02395167521e-06	0.0
OTU_908	2.0	0.367879441171	0.550204711313	1.0	0.0	4.68263445014e-06	0.0
OTU_911	2.0	0.367879441171	0.550204711313	1.0	0.0	4.68263445014e-06	0.0
OTU_92	2.0	0.367879441171	0.550204711313	1.0	0.0	0.0	4.68263445014e-06
OTU_920	2.0	0.367879441171	0.550204711313	1.0	0.0	7.02395167521e-06	0.0
OTU_927	2.0	0.367879441171	0.550204711313	1.0	0.0	7.02395167521e-06	0.0
OTU_929	2.0	0.367879441171	0.550204711313	1.0	0.0	4.68263445014e-06	0.0
OTU_932	2.0	0.367879441171	0.550204711313	1.0	0.0	2.34131722507e-06	0.0
OTU_936	2.0	0.367879441171	0.550204711313	1.0	0.0	4.68263445014e-06	0.0
OTU_937	2.0	0.367879441171	0.550204711313	1.0	0.0	4.68263445014e-06	0.0
OTU_946	2.0	0.367879441171	0.550204711313	1.0	0.0	4.68263445014e-06	0.0
OTU_948	2.0	0.367879441171	0.550204711313	1.0	0.0	7.02395167521e-06	0.0
OTU_950	2.0	0.367879441171	0.550204711313	1.0	0.0	4.68263445014e-06	0.0
OTU_951	2.0	0.367879441171	0.550204711313	1.0	0.0	4.68263445014e-06	0.0
OTU_952	2.0	0.367879441171	0.550204711313	1.0	0.0	4.68263445014e-06	0.0
OTU_960	2.0	0.367879441171	0.550204711313	1.0	4.68263445014e-06	0.0	0.0
OTU_964	2.0	0.367879441171	0.550204711313	1.0	4.68263445014e-06	0.0	0.0
OTU_966	2.0	0.367879441171	0.550204711313	1.0	4.68263445014e-06	0.0	0.0
OTU_967	2.0	0.367879441171	0.550204711313	1.0	4.68263445014e-06	0.0	0.0
OTU_972	2.0	0.367879441171	0.550204711313	1.0	4.68263445014e-06	0.0	0.0
OTU_98	2.0	0.367879441171	0.550204711313	1.0	0.0	4.68263445014e-06	0.0
OTU_981	2.0	0.367879441171	0.550204711313	1.0	4.68263445014e-06	0.0	0.0
OTU_988	2.0	0.367879441171	0.550204711313	1.0	4.68263445014e-06	0.0	0.0
OTU_989	2.0	0.367879441171	0.550204711313	1.0	4.68263445014e-06	0.0	0.0
OTU_990	2.0	0.367879441171	0.550204711313	1.0	4.68263445014e-06	0.0	0.0
OTU_993	2.0	0.367879441171	0.550204711313	1.0	4.68263445014e-06	0.0	0.0
OTU_994	2.0	0.367879441171	0.550204711313	1.0	4.68263445014e-06	0.0	0.0
OTU_995	2.0	0.367879441171	0.550204711313	1.0	4.68263445014e-06	0.0	0.0
OTU_997	2.0	0.367879441171	0.550204711313	1.0	4.68263445014e-06	0.0	0.0
OTU_980	1.98929127726	0.369854483467	0.552835122656	1.0	1.87305378006e-05	1.87305378006e-05	7.02395167521e-06
OTU_1659	1.98689727463	0.370297464841	0.553173769803	1.0	0.000114724544028	0.000138137716279	0.000173257474655
OTU_1265	1.97660818713	0.37220738497	0.555377744299	1.0	0.00439933506591	0.00227576034277	0.00183793402168
OTU_2515	1.97660818713	0.37220738497	0.555377744299	1.0	0.000601718526843	0.000545526913442	0.000309053873709
OTU_288	1.97439414723	0.372619654124	0.555668515719	1.0	1.17065861254e-05	2.34131722507e-06	1.63892205755e-05
OTU_171	1.96018614271	0.375276169764	0.5593037259	1.0	0.000191988012456	0.000278616749783	0.000252862260308
OTU_299	1.94848484848	0.377478213613	0.562257758738	1.0	3.51197583761e-05	5.85329306268e-05	3.04371239259e-05
OTU_2429	1.9420206659	0.378700231433	0.563749441783	1.0	3.51197583761e-05	1.63892205755e-05	1.63892205755e-05
OTU_245	1.93495934959	0.380039655626	0.56478538689	1.0	1.40479033504e-05	7.02395167521e-06	2.34131722507e-05
OTU_1458	1.9348574238	0.380059024042	0.56478538689	1.0	2.34131722507e-06	1.87305378006e-05	9.36526890028e-06
OTU_991	1.9348574238	0.380059024042	0.56478538689	1.0	1.40479033504e-05	7.02395167521e-06	2.34131722507e-06
OTU_60	1.93141361257	0.380714013563	0.565429993414	1.0	0.000145161667954	5.38502961766e-05	6.08742478518e-05
OTU_206	1.92796934866	0.381370218204	0.565957915858	1.0	1.87305378006e-05	1.87305378006e-05	3.04371239259e-05
OTU_1516	1.92722427224	0.381512319649	0.565957915858	1.0	1.40479033504e-05	2.10718550256e-05	4.68263445014e-06
OTU_2129	1.92177998894	0.382552265021	0.567171455565	1.0	9.36526890028e-06	1.17065861254e-05	2.34131722507e-06
OTU_129	1.918598234	0.383161343158	0.567745155427	1.0	2.34131722507e-06	1.63892205755e-05	4.44850272763e-05
OTU_864	1.91599693838	0.383660025353	0.568154707301	1.0	1.17065861254e-05	1.17065861254e-05	5.15089789516e-05
OTU_2380	1.90873015873	0.385056547304	0.569017266205	1.0	1.63892205755e-05	2.34131722507e-06	7.02395167521e-06
OTU_2487	1.90873015873	0.385056547304	0.569017266205	1.0	2.34131722507e-06	7.02395167521e-06	2.10718550256e-05
OTU_404	1.90547520661	0.385683727839	0.569017266205	1.0	0.00123621549484	0.000950574793379	0.00109105382688
OTU_2190	1.9048770657	0.385799091697	0.569017266205	1.0	6.32155650769e-05	6.08742478518e-05	4.68263445014e-06
OTU_1344	1.90305555556	0.38615062023	0.569017266205	1.0	1.17065861254e-05	2.34131722507e-06	7.02395167521e-06
OTU_2024	1.90305555556	0.38615062023	0.569017266205	1.0	2.34131722507e-06	9.36526890028e-06	4.68263445014e-06
OTU_2294	1.90305555556	0.38615062023	0.569017266205	1.0	2.34131722507e-06	9.36526890028e-06	4.68263445014e-06
OTU_69	1.90305555556	0.38615062023	0.569017266205	1.0	2.34131722507e-06	9.36526890028e-06	4.68263445014e-06
OTU_2442	1.90256124722	0.386246070761	0.569017266205	1.0	2.57544894758e-05	1.40479033504e-05	5.61916134017e-05
OTU_382	1.8998940678	0.386761508161	0.569393206124	1.0	3.04371239259e-05	4.91676617265e-05	6.08742478518e-05
OTU_1707	1.89893617021	0.386946791486	0.569393206124	1.0	9.36526890028e-06	7.02395167521e-06	1.87305378006e-05
OTU_2454	1.8938440014	0.387933245943	0.570516327175	1.0	6.08742478518e-05	8.66287373276e-05	7.72634684273e-05
OTU_1629	1.88563218391	0.389529338914	0.572534209467	1.0	2.10718550256e-05	9.36526890028e-06	1.87305378006e-05
OTU_1079	1.88416666667	0.389814874496	0.572624608743	1.0	2.80958067008e-05	4.68263445014e-06	3.04371239259e-05
OTU_1288	1.88192982456	0.390251095553	0.572936128795	1.0	0.000145161667954	0.000100676640678	4.91676617265e-05
OTU_510	1.87403913347	0.391793812248	0.574870828993	1.0	0.00017559879188	0.000107700592353	0.000138137716279
OTU_393	1.85927927928	0.39469591751	0.578569529492	1.0	2.80958067008e-05	3.2778441151e-05	2.10718550256e-05
OTU_1943	1.85879120879	0.394792248978	0.578569529492	1.0	4.44850272763e-05	3.51197583761e-05	4.68263445014e-05
OTU_695	1.8566252588	0.395220030709	0.578569529492	1.0	0.00065088618857	0.000421437100513	0.000451874224439
OTU_721	1.8566252588	0.395220030709	0.578569529492	1.0	0.000386317342137	0.000276275432558	0.000376952073236
OTU_1921	1.85111111111	0.396311185024	0.579834796177	1.0	2.34131722507e-06	7.02395167521e-06	1.17065861254e-05
OTU_1851	1.84819217434	0.396890010955	0.58034946682	1.0	2.57544894758e-05	7.02395167521e-06	4.68263445014e-06
OTU_1315	1.83815426997	0.398886990122	0.582822748819	1.0	0.00387253869027	0.0023249280045	0.00177237713938
OTU_1955	1.83668341709	0.399180450059	0.582822748819	1.0	7.02395167521e-06	1.87305378006e-05	1.17065861254e-05
OTU_167	1.83625730994	0.39926550594	0.582822748819	1.0	0.00159911966472	0.00117768256421	0.00122450890871
OTU_217	1.83270042194	0.399976209069	0.583526935149	1.0	1.17065861254e-05	9.36526890028e-06	2.34131722507e-05
OTU_1741	1.82043407043	0.402436871581	0.586781884633	1.0	2.10718550256e-05	7.02395167521e-06	7.02395167521e-06
OTU_1404	1.81835443038	0.402855551138	0.587057462205	1.0	7.02395167521e-06	1.63892205755e-05	7.02395167521e-06
OTU_1905	1.80942107156	0.404659002455	0.589349521524	1.0	5.15089789516e-05	2.80958067008e-05	7.25808339772e-05
OTU_263	1.7925170068	0.408093688035	0.593736510363	1.0	4.68263445014e-06	1.40479033504e-05	9.36526890028e-06
OTU_767	1.79231074118	0.408135778055	0.593736510363	1.0	2.80958067008e-05	2.34131722507e-05	7.02395167521e-06
OTU_711	1.77655408713	0.411363904607	0.598092229906	1.0	1.63892205755e-05	1.17065861254e-05	2.34131722507e-06
OTU_223	1.77167060678	0.412369575673	0.599213550552	1.0	7.02395167521e-06	1.63892205755e-05	1.17065861254e-05
OTU_2043	1.76719878373	0.413292629107	0.600213613636	1.0	1.63892205755e-05	2.80958067008e-05	2.10718550256e-05
OTU_1740	1.76357056695	0.414043067217	0.600961998754	1.0	1.63892205755e-05	4.68263445014e-06	4.21437100513e-05
OTU_270	1.75934119961	0.41491956376	0.601892397826	1.0	9.36526890028e-06	2.34131722507e-06	1.40479033504e-05
OTU_138	1.7537437604	0.416082433791	0.603236926132	1.0	2.34131722507e-06	9.36526890028e-06	7.02395167521e-06
OTU_147	1.75067750678	0.416720830173	0.603819978414	1.0	7.02395167521e-06	1.40479033504e-05	2.10718550256e-05
OTU_528	1.74848484848	0.417177943892	0.604139843959	1.0	3.2778441151e-05	0.000140479033504	0.000140479033504
OTU_1969	1.7371031746	0.419558803663	0.606657495672	1.0	1.40479033504e-05	4.68263445014e-06	1.87305378006e-05
OTU_1100	1.73703703704	0.419572678191	0.606657495672	1.0	7.02395167521e-06	1.17065861254e-05	4.68263445014e-06
OTU_2000	1.73677095404	0.419628502483	0.606657495672	1.0	1.87305378006e-05	1.63892205755e-05	9.36526890028e-06
OTU_865	1.73001038422	0.421049366488	0.608333116515	1.0	0.000269251480883	0.000351197583761	0.000412071831612
OTU_1792	1.72661321115	0.421765163021	0.608333116515	1.0	9.36526890028e-06	1.40479033504e-05	6.78981995271e-05
OTU_527	1.72578421234	0.421940020666	0.608333116515	1.0	0.000367586804336	0.000781999953174	0.000777317318724
OTU_1829	1.7251344086	0.42207713204	0.608333116515	1.0	2.10718550256e-05	4.68263445014e-06	1.17065861254e-05
OTU_2195	1.72222222222	0.422692163341	0.608333116515	1.0	4.68263445014e-06	1.40479033504e-05	2.34131722507e-06
OTU_418	1.72222222222	0.422692163341	0.608333116515	1.0	1.40479033504e-05	2.34131722507e-06	4.68263445014e-06
OTU_780	1.72222222222	0.422692163341	0.608333116515	1.0	4.68263445014e-06	1.63892205755e-05	2.34131722507e-06
OTU_943	1.72222222222	0.422692163341	0.608333116515	1.0	2.34131722507e-06	1.17065861254e-05	4.68263445014e-06
OTU_825	1.72109929078	0.422929557139	0.608333116515	1.0	4.44850272763e-05	8.66287373276e-05	2.57544894758e-05
OTU_162	1.71929824561	0.423310586293	0.608538728102	1.0	0.00835381985905	0.0107115263047	0.00489569431762
OTU_1299	1.71310211946	0.424624062756	0.609948541397	1.0	3.74610756011e-05	4.44850272763e-05	1.17065861254e-05
OTU_1032	1.7124217119	0.424768546043	0.609948541397	1.0	0.000110041909578	0.000145161667954	0.000313736508159
OTU_1314	1.69820295983	0.427799145435	0.613794076189	1.0	0.00177237713938	0.000110041909578	0.000241155674182
OTU_1130	1.69755747126	0.427937237447	0.613794076189	1.0	0.000112383226803	7.25808339772e-05	5.38502961766e-05
OTU_910	1.69648397104	0.428166994462	0.613794076189	1.0	0.000770293367048	0.000330125728735	0.000241155674182
OTU_251	1.67650753769	0.432465048391	0.619607995341	1.0	1.17065861254e-05	2.34131722507e-05	1.87305378006e-05
OTU_2104	1.67301587302	0.433220719302	0.620342945959	1.0	3.04371239259e-05	9.36526890028e-06	2.34131722507e-05
OTU_1866	1.66417624521	0.435139711932	0.62274193936	1.0	2.57544894758e-05	2.10718550256e-05	1.17065861254e-05
OTU_752	1.66020265549	0.43600510467	0.623327317566	1.0	4.44850272763e-05	0.000266910163658	3.51197583761e-05
OTU_2330	1.66005873715	0.436036480363	0.623327317566	1.0	1.63892205755e-05	2.34131722507e-06	1.63892205755e-05
OTU_37	1.65762463343	0.436567482436	0.623737554559	1.0	7.02395167521e-06	0.000229449088057	7.02395167521e-06
OTU_2259	1.65327070285	0.437518909928	0.624552756219	1.0	6.5556882302e-05	9.36526890028e-05	5.15089789516e-05
OTU_1807	1.65277777778	0.437626755238	0.624552756219	1.0	1.17065861254e-05	4.68263445014e-06	7.02395167521e-06
OTU_530	1.6501048218	0.438212024776	0.62503902641	1.0	4.68263445014e-06	1.17065861254e-05	3.51197583761e-05
OTU_684	1.64872088583	0.438515358404	0.625122842209	1.0	1.17065861254e-05	0.000187305378006	1.17065861254e-05
OTU_1939	1.64593397746	0.439126835401	0.625645591574	1.0	7.02395167521e-06	9.36526890028e-06	2.80958067008e-05
OTU_1728	1.64066317627	0.440285636806	0.626947124054	1.0	0.000119407178479	7.49221512023e-05	7.25808339772e-05
OTU_894	1.63844515442	0.440774189242	0.627103574315	1.0	3.04371239259e-05	3.2778441151e-05	6.32155650769e-05
OTU_1311	1.63703703704	0.441084629412	0.627103574315	1.0	1.40479033504e-05	9.36526890028e-06	4.68263445014e-06
OTU_430	1.63682432432	0.441131544061	0.627103574315	1.0	1.87305378006e-05	1.63892205755e-05	2.57544894758e-05
OTU_2019	1.62253318981	0.444294967947	0.630894688149	1.0	0.000133455081829	7.72634684273e-05	0.000107700592353
OTU_2048	1.62143559489	0.444538862816	0.630894688149	1.0	4.68263445014e-06	4.68263445014e-06	4.21437100513e-05
OTU_523	1.62143559489	0.444538862816	0.630894688149	1.0	1.17065861254e-05	2.34131722507e-06	2.10718550256e-05
OTU_1850	1.61384725196	0.446228723266	0.632592714028	1.0	1.63892205755e-05	0.000463580810564	3.51197583761e-05
OTU_2502	1.61384015595	0.446230306492	0.632592714028	1.0	2.10718550256e-05	1.63892205755e-05	1.17065861254e-05
OTU_2300	1.60893955845	0.447325044723	0.633793134319	1.0	3.2778441151e-05	3.51197583761e-05	1.40479033504e-05
OTU_1959	1.60476190476	0.448260405848	0.634653015313	1.0	7.02395167521e-06	2.34131722507e-06	7.02395167521e-06
OTU_832	1.60401188707	0.448428538989	0.634653015313	1.0	2.34131722507e-06	1.17065861254e-05	7.02395167521e-06
OTU_1902	1.59167750325	0.451202629228	0.638183195988	1.0	9.36526890028e-06	1.17065861254e-05	1.87305378006e-05
OTU_1300	1.5907043407	0.4514222294	0.638183195988	1.0	5.38502961766e-05	3.98023928262e-05	4.68263445014e-06
OTU_1727	1.58678398896	0.452307964177	0.638504817489	1.0	0.000358221535436	0.000248179625858	0.000299688604809
OTU_1693	1.58654532477	0.452361942255	0.638504817489	1.0	2.34131722507e-05	4.21437100513e-05	4.21437100513e-05
OTU_506	1.58638083228	0.452399148855	0.638504817489	1.0	1.40479033504e-05	9.36526890028e-06	4.68263445014e-06
OTU_2223	1.58244680851	0.453289899129	0.639408930559	1.0	7.02395167521e-05	6.08742478518e-05	4.91676617265e-05
OTU_1194	1.58084988962	0.453651977262	0.639566714773	1.0	1.17065861254e-05	1.63892205755e-05	4.68263445014e-06
OTU_2475	1.5772540217	0.454468347229	0.640364440749	1.0	2.57544894758e-05	1.87305378006e-05	1.87305378006e-05
OTU_1983	1.57177615572	0.455714811791	0.641533159927	1.0	0.000262227529208	0.000688347264171	0.000283299384234
OTU_1326	1.57140332273	0.455799772467	0.641533159927	1.0	2.57544894758e-05	2.34131722507e-05	7.49221512023e-05
OTU_405	1.56796116505	0.456584915264	0.642280122434	1.0	4.21437100513e-05	1.87305378006e-05	4.91676617265e-05
OTU_671	1.56687456687	0.45683304483	0.642280122434	1.0	9.36526890028e-05	0.000810095759875	8.19461028775e-05
OTU_301	1.56397492625	0.457495851015	0.642600157492	1.0	2.34131722507e-05	3.98023928262e-05	2.34131722507e-05
OTU_310	1.56367924528	0.457563492424	0.642600157492	1.0	2.10718550256e-05	1.40479033504e-05	7.02395167521e-06
OTU_1085	1.54707860446	0.461377221712	0.647600317791	1.0	1.87305378006e-05	4.68263445014e-06	2.10718550256e-05
OTU_1040	1.53800856531	0.463474328058	0.650186818066	1.0	6.78981995271e-05	5.85329306268e-05	1.63892205755e-05
OTU_1761	1.53557858377	0.46403778732	0.650541968219	1.0	0.000950574793379	0.0015031256585	0.000906089766102
OTU_1170	1.53472222222	0.464236521922	0.650541968219	1.0	2.34131722507e-06	7.02395167521e-06	9.36526890028e-06
OTU_687	1.51993166287	0.467682406774	0.654802351032	1.0	9.36526890028e-06	0.000124089812929	1.63892205755e-05
OTU_1999	1.51947519475	0.46778916001	0.654802351032	1.0	4.68263445014e-06	1.17065861254e-05	1.40479033504e-05
OTU_1648	1.51033057851	0.469932933446	0.657443118712	1.0	0.000929502938353	0.000557233499567	0.000463580810564
OTU_1426	1.50877192982	0.470299306364	0.657595747848	1.0	0.0127554962422	0.0074805085341	0.00442743087261
OTU_1485	1.49299568966	0.474023753901	0.662441068874	1.0	0.000135796399054	0.000571281402917	3.04371239259e-05
OTU_388	1.48499464094	0.475923895721	0.664733047794	1.0	2.34131722507e-05	3.51197583761e-05	3.98023928262e-05
OTU_1617	1.47865528282	0.477434815029	0.666479184715	1.0	7.72634684273e-05	4.21437100513e-05	3.98023928262e-05
OTU_1607	1.47333333333	0.47870694882	0.667611965222	1.0	1.17065861254e-05	4.68263445014e-06	4.68263445014e-06
OTU_2326	1.47307546454	0.47876867459	0.667611965222	1.0	5.85329306268e-05	3.51197583761e-05	2.57544894758e-05
OTU_2068	1.46929172858	0.479675299053	0.667783259466	1.0	1.40479033504e-05	2.34131722507e-06	1.63892205755e-05
OTU_2155	1.46929172858	0.479675299053	0.667783259466	1.0	9.36526890028e-06	1.17065861254e-05	2.34131722507e-06
OTU_722	1.46929172858	0.479675299053	0.667783259466	1.0	9.36526890028e-06	2.34131722507e-06	1.40479033504e-05
OTU_362	1.46815507096	0.479947989826	0.667799162763	1.0	0.000217742501932	0.000163892205755	0.000259886211983
OTU_2002	1.46681415929	0.480269881651	0.667883469804	1.0	2.34131722507e-05	4.21437100513e-05	3.74610756011e-05
OTU_1737	1.4609929078	0.48166980387	0.669223948838	1.0	2.80958067008e-05	1.40479033504e-05	4.68263445014e-06
OTU_1321	1.46057162534	0.481771274075	0.669223948838	1.0	0.0103205263281	0.00718081992929	0.00440167638313
OTU_1111	1.45900383142	0.482149081176	0.669223948838	1.0	1.40479033504e-05	2.57544894758e-05	2.10718550256e-05
OTU_1340	1.45845624385	0.482281108669	0.669223948838	1.0	1.63892205755e-05	4.68263445014e-06	7.02395167521e-06
OTU_1425	1.45552039381	0.482989581041	0.669843390744	1.0	0.000196670646906	0.000121748495704	0.000105359275128
OTU_11	1.45029239766	0.484253766446	0.671232444162	1.0	0.108070520475	0.142124979513	0.155896607431
OTU_1076	1.43338249754	0.488365465468	0.676564839965	1.0	1.40479033504e-05	2.34131722507e-06	9.36526890028e-06
OTU_1637	1.42823803967	0.489623270236	0.677939912635	1.0	2.57544894758e-05	7.02395167521e-06	2.80958067008e-05
OTU_2092	1.4181981982	0.492087319736	0.680399307729	1.0	6.78981995271e-05	2.34131722507e-05	7.02395167521e-05
OTU_2465	1.41666666667	0.492464287675	0.680399307729	1.0	4.68263445014e-06	7.02395167521e-06	2.34131722507e-06
OTU_542	1.41666666667	0.492464287675	0.680399307729	1.0	2.34131722507e-06	7.02395167521e-06	4.68263445014e-06
OTU_611	1.41666666667	0.492464287675	0.680399307729	1.0	7.02395167521e-06	2.34131722507e-06	4.68263445014e-06
OTU_161	1.41520467836	0.492824407797	0.680529003959	1.0	0.00904216712322	0.0166818852286	0.0106740652291
OTU_599	1.41216931217	0.493572926934	0.681012625551	1.0	4.68263445014e-05	2.80958067008e-05	4.21437100513e-05
OTU_2439	1.40830875123	0.494526581229	0.681012625551	1.0	1.40479033504e-05	9.36526890028e-06	2.34131722507e-06
OTU_659	1.40788567493	0.494631203532	0.681012625551	1.0	0.00434548476973	0.00754138278195	0.00323804172227
OTU_726	1.40770042194	0.494677021609	0.681012625551	1.0	9.59940062279e-05	0.000149844302405	7.25808339772e-05
OTU_416	1.40623465881	0.49503969416	0.681012625551	1.0	9.36526890028e-06	1.87305378006e-05	2.34131722507e-06
OTU_755	1.40623465881	0.49503969416	0.681012625551	1.0	2.34131722507e-06	2.34131722507e-05	1.17065861254e-05
OTU_916	1.40623465881	0.49503969416	0.681012625551	1.0	2.34131722507e-06	7.72634684273e-05	9.36526890028e-06
OTU_1287	1.40045091918	0.496473356492	0.68238764435	1.0	0.000191988012456	0.000222425136382	0.000124089812929
OTU_2251	1.40004887586	0.496573168424	0.68238764435	1.0	1.63892205755e-05	2.34131722507e-05	4.68263445014e-06
OTU_2205	1.39877192982	0.496890318227	0.682456557436	1.0	3.98023928262e-05	5.15089789516e-05	3.04371239259e-05
OTU_729	1.39608938547	0.49755723054	0.683005521623	1.0	0.000103017957903	9.36526890028e-06	2.10718550256e-05
OTU_1338	1.38372093023	0.500643771809	0.686873580646	1.0	1.40479033504e-05	0.000119407178479	2.57544894758e-05
OTU_1981	1.3790257649	0.501820455091	0.687603610167	1.0	1.87305378006e-05	1.17065861254e-05	7.02395167521e-06
OTU_2115	1.3790257649	0.501820455091	0.687603610167	1.0	1.87305378006e-05	7.02395167521e-06	8.19461028775e-05
OTU_834	1.37837837838	0.501982917281	0.687603610167	1.0	0.00033714968041	0.000126431130154	7.02395167521e-05
OTU_1451	1.37276170799	0.503394634936	0.689168016548	1.0	0.00208377233031	0.00667509540868	0.00195499988293
OTU_1028	1.36842105263	0.504488352679	0.690295626042	1.0	0.00151717356185	0.00105125143406	0.00103954484793
OTU_686	1.34318810512	0.5108935372	0.698685864678	1.0	0.000227107770832	0.000269251480883	0.000529137692866
OTU_1208	1.33806946324	0.512202752364	0.700101729969	1.0	9.36526890028e-06	3.98023928262e-05	7.02395167521e-06
OTU_1411	1.33252525253	0.513624602206	0.701669953628	1.0	1.40479033504e-05	1.63892205755e-05	7.02395167521e-06
OTU_2413	1.32055063913	0.516709054793	0.705506594044	1.0	9.36526890028e-06	1.87305378006e-05	4.68263445014e-06
OTU_1073	1.31400966184	0.518401712292	0.707439816667	1.0	0.00119875441924	0.000295005970359	0.000187305378006
OTU_1790	1.30792148615	0.519982176957	0.709217953202	1.0	5.38502961766e-05	3.04371239259e-05	5.85329306268e-05
OTU_1793	1.30427974948	0.520929858579	0.709904802274	1.0	0.000112383226803	0.000145161667954	9.13113717778e-05
OTU_1349	1.30346270928	0.52114271237	0.709904802274	1.0	2.57544894758e-05	9.36526890028e-06	1.40479033504e-05
OTU_1733	1.30218855219	0.521474826993	0.709904802274	1.0	9.36526890028e-06	7.02395167521e-06	1.40479033504e-05
OTU_731	1.30172110994	0.52159672092	0.709904802274	1.0	3.51197583761e-05	6.08742478518e-05	7.49221512023e-05
OTU_1024	1.29824561404	0.52250391256	0.710382978992	1.0	0.00321931118447	0.00113085621971	0.00575964037367
OTU_1656	1.29824561404	0.52250391256	0.710382978992	1.0	0.00407857460607	0.00355880218211	0.00403643089602
OTU_1856	1.29296604297	0.523885032959	0.711706027854	1.0	0.000138137716279	0.000316077825385	0.000168574840205
OTU_478	1.29239766082	0.524033937567	0.711706027854	1.0	1.63892205755e-05	4.68263445014e-06	2.10718550256e-05
OTU_1383	1.29078014184	0.524457926415	0.711903589972	1.0	4.68263445014e-06	2.57544894758e-05	2.10718550256e-05
OTU_1278	1.28894645941	0.524938991554	0.712178377077	1.0	0.000213059867481	0.00033714968041	0.000292664653134
OTU_1927	1.28632478632	0.525627551964	0.712734229613	1.0	7.02395167521e-06	2.34131722507e-06	7.02395167521e-06
OTU_2113	1.28275290216	0.526567131097	0.713629685623	1.0	9.36526890028e-06	4.68263445014e-06	4.68263445014e-05
OTU_1698	1.27986409156	0.527328257006	0.714282472129	1.0	3.74610756011e-05	3.2778441151e-05	2.34131722507e-05
OTU_252	1.27579143389	0.528403164802	0.715359369298	1.0	1.63892205755e-05	1.63892205755e-05	2.80958067008e-05
OTU_29	1.27264868603	0.529234136473	0.71610505708	1.0	0.000744538877573	0.000838191566575	0.000852239469926
OTU_200	1.27043010753	0.52982153595	0.716203472117	1.0	3.04371239259e-05	3.98023928262e-05	2.10718550256e-05
OTU_1942	1.26721149084	0.530674868622	0.716203472117	1.0	4.68263445014e-06	7.02395167521e-06	1.40479033504e-05
OTU_2363	1.26721149084	0.530674868622	0.716203472117	1.0	1.87305378006e-05	4.68263445014e-06	4.68263445014e-06
OTU_1906	1.26287404315	0.531827004745	0.716203472117	1.0	8.19461028775e-05	0.000131113764604	4.91676617265e-05
OTU_127	1.26102391629	0.53231920608	0.716203472117	1.0	1.17065861254e-05	7.02395167521e-05	3.51197583761e-05
OTU_2375	1.24762407603	0.535897676593	0.716203472117	1.0	5.15089789516e-05	3.2778441151e-05	9.13113717778e-05
OTU_2361	1.24538203191	0.536498766566	0.716203472117	1.0	4.21437100513e-05	1.87305378006e-05	4.68263445014e-06
OTU_564	1.24085123309	0.537715528258	0.716203472117	1.0	7.02395167521e-06	5.38502961766e-05	1.87305378006e-05
OTU_790	1.23846960168	0.538356229759	0.716203472117	1.0	0.000184964060781	0.000276275432558	0.000206035915806
OTU_823	1.21990740741	0.54337602479	0.716203472117	1.0	9.36526890028e-06	2.10718550256e-05	3.51197583761e-05
OTU_1019	1.21176226101	0.545593475725	0.716203472117	1.0	3.74610756011e-05	3.04371239259e-05	7.02395167521e-06
OTU_560	1.209638135	0.546173238189	0.716203472117	1.0	6.32155650769e-05	0.000124089812929	8.89700545527e-05
OTU_399	1.2071699414	0.546847684916	0.716203472117	1.0	0.000316077825385	0.000365245487111	0.000374610756011
OTU_2120	1.1959798995	0.549915884487	0.716203472117	1.0	1.63892205755e-05	7.02395167521e-06	7.02395167521e-05
OTU_166	1.18324697755	0.55342807074	0.716203472117	1.0	0.000585329306268	0.000693029898621	0.00066493409192
OTU_202	1.17827795641	0.554804778144	0.716203472117	1.0	3.74610756011e-05	2.34131722507e-05	3.98023928262e-05
OTU_188	1.17660390516	0.555269358367	0.716203472117	1.0	0.000206035915806	0.000259886211983	0.000107700592353
OTU_2206	1.1757086999	0.555517954023	0.716203472117	1.0	1.87305378006e-05	2.80958067008e-05	4.68263445014e-06
OTU_1289	1.17515592516	0.555671513391	0.716203472117	1.0	0.000421437100513	0.000358221535436	5.85329306268e-05
OTU_2367	1.16826071555	0.557590555318	0.716203472117	1.0	0.000262227529208	9.8335323453e-05	6.08742478518e-05
OTU_688	1.16787190083	0.557698965564	0.716203472117	1.0	0.00216571843319	0.00151014961017	0.00221488609492
OTU_1303	1.16722037652	0.557880672374	0.716203472117	1.0	1.63892205755e-05	3.51197583761e-05	2.10718550256e-05
OTU_1018	1.16598079561	0.558226548665	0.716203472117	1.0	1.40479033504e-05	4.68263445014e-06	4.68263445014e-06
OTU_2003	1.16598079561	0.558226548665	0.716203472117	1.0	4.68263445014e-06	4.68263445014e-06	1.87305378006e-05
OTU_874	1.16442374051	0.558661312628	0.716203472117	1.0	0.000999742455105	0.00165531127813	0.00118470651589
OTU_923	1.15973971453	0.559971238013	0.716203472117	1.0	2.80958067008e-05	4.91676617265e-05	4.68263445014e-06
OTU_2013	1.1546023235	0.561411482602	0.716203472117	1.0	7.02395167521e-06	2.10718550256e-05	9.36526890028e-06
OTU_1976	1.15030504714	0.562619049595	0.716203472117	1.0	7.02395167521e-06	9.36526890028e-06	4.68263445014e-06
OTU_220	1.14872866597	0.563062675442	0.716203472117	1.0	8.42874201025e-05	4.44850272763e-05	4.91676617265e-05
OTU_667	1.14513888889	0.564074217717	0.716203472117	1.0	0.000257544894758	0.000224766453607	0.000163892205755
OTU_221	1.14085545723	0.565283599012	0.716203472117	1.0	1.40479033504e-05	4.68263445014e-06	7.02395167521e-06
OTU_2480	1.14085545723	0.565283599012	0.716203472117	1.0	1.40479033504e-05	9.36526890028e-06	7.02395167521e-06
OTU_1994	1.13512092534	0.566906743305	0.716203472117	1.0	6.78981995271e-05	0.000100676640678	5.15089789516e-05
OTU_338	1.13450292398	0.567081944943	0.716203472117	1.0	0.00502914939945	0.00376015546346	0.00452342487884
OTU_355	1.13450292398	0.567081944943	0.716203472117	1.0	0.00286811360071	0.00231088010114	0.00280958067008
OTU_493	1.12996031746	0.568371423856	0.716203472117	1.0	4.68263445014e-06	9.36526890028e-06	4.68263445014e-06
OTU_207	1.11930391102	0.571407904618	0.716203472117	1.0	4.68263445014e-05	4.68263445014e-05	6.08742478518e-05
OTU_1723	1.11616161616	0.572306376308	0.716203472117	1.0	1.40479033504e-05	9.36526890028e-06	7.02395167521e-06
OTU_1933	1.11272727273	0.573289968888	0.716203472117	1.0	7.02395167521e-06	1.17065861254e-05	1.40479033504e-05
OTU_96	1.11272727273	0.573289968888	0.716203472117	1.0	7.02395167521e-06	1.40479033504e-05	1.17065861254e-05
OTU_2207	1.11181434599	0.573551714492	0.716203472117	1.0	0.000409730514387	0.000501041886165	7.72634684273e-05
OTU_792	1.10201598888	0.576368541188	0.716203472117	1.0	0.000264568846433	0.000304371239259	0.000210718550256
OTU_1209	1.09201388889	0.57925820874	0.716203472117	1.0	1.17065861254e-05	2.57544894758e-05	1.40479033504e-05
OTU_32	1.08420038536	0.581525653058	0.716203472117	1.0	7.02395167521e-06	5.85329306268e-05	0.000643862236894
OTU_1334	1.08221974759	0.582101834148	0.716203472117	1.0	5.85329306268e-05	3.74610756011e-05	1.17065861254e-05
OTU_2220	1.07758198727	0.583453224791	0.716203472117	1.0	4.68263445014e-06	1.63892205755e-05	1.17065861254e-05
OTU_53	1.06968876861	0.585760436571	0.716203472117	1.0	3.04371239259e-05	2.10718550256e-05	7.02395167521e-06
OTU_1005	1.06862745098	0.586071357998	0.716203472117	1.0	4.68263445014e-06	9.36526890028e-06	0.0
OTU_1081	1.06862745098	0.586071357998	0.716203472117	1.0	0.0	2.34131722507e-06	7.02395167521e-06
OTU_1102	1.06862745098	0.586071357998	0.716203472117	1.0	2.34131722507e-06	4.68263445014e-06	0.0
OTU_1113	1.06862745098	0.586071357998	0.716203472117	1.0	2.34131722507e-06	0.0	7.02395167521e-06
OTU_1115	1.06862745098	0.586071357998	0.716203472117	1.0	2.34131722507e-06	0.0	4.68263445014e-06
OTU_112	1.06862745098	0.586071357998	0.716203472117	1.0	0.0	4.68263445014e-06	2.34131722507e-06
OTU_1137	1.06862745098	0.586071357998	0.716203472117	1.0	2.34131722507e-06	0.0	4.68263445014e-06
OTU_1145	1.06862745098	0.586071357998	0.716203472117	1.0	0.0	2.34131722507e-06	4.68263445014e-06
OTU_1146	1.06862745098	0.586071357998	0.716203472117	1.0	0.0	2.34131722507e-06	4.68263445014e-06
OTU_1158	1.06862745098	0.586071357998	0.716203472117	1.0	2.34131722507e-06	0.0	4.68263445014e-06
OTU_1188	1.06862745098	0.586071357998	0.716203472117	1.0	0.0	4.68263445014e-06	2.34131722507e-06
OTU_121	1.06862745098	0.586071357998	0.716203472117	1.0	4.68263445014e-06	2.34131722507e-06	0.0
OTU_1210	1.06862745098	0.586071357998	0.716203472117	1.0	0.0	1.63892205755e-05	2.34131722507e-06
OTU_1219	1.06862745098	0.586071357998	0.716203472117	1.0	0.0	4.68263445014e-06	2.34131722507e-06
OTU_1236	1.06862745098	0.586071357998	0.716203472117	1.0	4.68263445014e-06	2.34131722507e-06	0.0
OTU_1238	1.06862745098	0.586071357998	0.716203472117	1.0	4.68263445014e-06	2.34131722507e-06	0.0
OTU_1257	1.06862745098	0.586071357998	0.716203472117	1.0	7.02395167521e-06	0.0	2.34131722507e-06
OTU_131	1.06862745098	0.586071357998	0.716203472117	1.0	0.0	2.34131722507e-06	2.80958067008e-05
OTU_1415	1.06862745098	0.586071357998	0.716203472117	1.0	0.0	2.34131722507e-06	2.80958067008e-05
OTU_1430	1.06862745098	0.586071357998	0.716203472117	1.0	2.34131722507e-06	0.0	4.68263445014e-06
OTU_1453	1.06862745098	0.586071357998	0.716203472117	1.0	0.0	2.34131722507e-06	4.68263445014e-06
OTU_1457	1.06862745098	0.586071357998	0.716203472117	1.0	0.0	2.34131722507e-06	4.68263445014e-06
OTU_1464	1.06862745098	0.586071357998	0.716203472117	1.0	0.0	2.34131722507e-06	4.68263445014e-06
OTU_1465	1.06862745098	0.586071357998	0.716203472117	1.0	0.0	2.34131722507e-06	7.02395167521e-06
OTU_1477	1.06862745098	0.586071357998	0.716203472117	1.0	2.34131722507e-06	0.0	4.68263445014e-06
OTU_1493	1.06862745098	0.586071357998	0.716203472117	1.0	2.34131722507e-06	7.02395167521e-06	0.0
OTU_1533	1.06862745098	0.586071357998	0.716203472117	1.0	2.34131722507e-06	4.68263445014e-06	0.0
OTU_1544	1.06862745098	0.586071357998	0.716203472117	1.0	2.34131722507e-06	4.68263445014e-06	0.0
OTU_1559	1.06862745098	0.586071357998	0.716203472117	1.0	0.0	7.02395167521e-06	2.34131722507e-06
OTU_1573	1.06862745098	0.586071357998	0.716203472117	1.0	2.34131722507e-06	4.68263445014e-06	0.0
OTU_1575	1.06862745098	0.586071357998	0.716203472117	1.0	4.68263445014e-06	0.0	2.34131722507e-06
OTU_1578	1.06862745098	0.586071357998	0.716203472117	1.0	2.34131722507e-06	0.0	4.68263445014e-06
OTU_1595	1.06862745098	0.586071357998	0.716203472117	1.0	1.17065861254e-05	2.34131722507e-06	0.0
OTU_1626	1.06862745098	0.586071357998	0.716203472117	1.0	4.68263445014e-06	2.34131722507e-06	0.0
OTU_1738	1.06862745098	0.586071357998	0.716203472117	1.0	2.34131722507e-06	1.63892205755e-05	0.0
OTU_1774	1.06862745098	0.586071357998	0.716203472117	1.0	2.34131722507e-06	0.0	4.68263445014e-06
OTU_18	1.06862745098	0.586071357998	0.716203472117	1.0	2.34131722507e-06	9.36526890028e-06	0.0
OTU_1809	1.06862745098	0.586071357998	0.716203472117	1.0	2.34131722507e-06	0.0	7.02395167521e-06
OTU_1830	1.06862745098	0.586071357998	0.716203472117	1.0	0.0	2.34131722507e-06	7.02395167521e-06
OTU_1894	1.06862745098	0.586071357998	0.716203472117	1.0	0.0	2.34131722507e-06	4.68263445014e-06
OTU_1925	1.06862745098	0.586071357998	0.716203472117	1.0	2.34131722507e-06	0.0	7.02395167521e-06
OTU_1930	1.06862745098	0.586071357998	0.716203472117	1.0	2.34131722507e-06	0.0	4.68263445014e-06
OTU_1982	1.06862745098	0.586071357998	0.716203472117	1.0	2.34131722507e-06	0.0	4.68263445014e-06
OTU_1985	1.06862745098	0.586071357998	0.716203472117	1.0	0.0	2.34131722507e-06	4.68263445014e-06
OTU_1986	1.06862745098	0.586071357998	0.716203472117	1.0	0.0	2.34131722507e-06	4.68263445014e-06
OTU_1987	1.06862745098	0.586071357998	0.716203472117	1.0	0.0	2.34131722507e-06	4.68263445014e-06
OTU_2015	1.06862745098	0.586071357998	0.716203472117	1.0	0.0	2.34131722507e-06	7.02395167521e-06
OTU_2021	1.06862745098	0.586071357998	0.716203472117	1.0	2.34131722507e-06	0.0	4.68263445014e-06
OTU_2029	1.06862745098	0.586071357998	0.716203472117	1.0	0.0	1.40479033504e-05	4.68263445014e-06
OTU_2039	1.06862745098	0.586071357998	0.716203472117	1.0	4.68263445014e-06	0.0	1.17065861254e-05
OTU_2045	1.06862745098	0.586071357998	0.716203472117	1.0	0.0	9.36526890028e-06	4.68263445014e-06
OTU_2054	1.06862745098	0.586071357998	0.716203472117	1.0	2.34131722507e-06	0.0	4.68263445014e-06
OTU_2057	1.06862745098	0.586071357998	0.716203472117	1.0	0.0	2.34131722507e-06	4.68263445014e-06
OTU_2086	1.06862745098	0.586071357998	0.716203472117	1.0	2.34131722507e-06	0.0	4.68263445014e-06
OTU_2122	1.06862745098	0.586071357998	0.716203472117	1.0	0.0	2.34131722507e-06	4.68263445014e-06
OTU_2180	1.06862745098	0.586071357998	0.716203472117	1.0	0.0	4.68263445014e-06	2.34131722507e-06
OTU_22	1.06862745098	0.586071357998	0.716203472117	1.0	4.68263445014e-06	2.34131722507e-06	0.0
OTU_2208	1.06862745098	0.586071357998	0.716203472117	1.0	2.34131722507e-06	4.68263445014e-06	0.0
OTU_2241	1.06862745098	0.586071357998	0.716203472117	1.0	0.0	1.40479033504e-05	2.34131722507e-06
OTU_2255	1.06862745098	0.586071357998	0.716203472117	1.0	0.0	4.68263445014e-06	7.02395167521e-06
OTU_2260	1.06862745098	0.586071357998	0.716203472117	1.0	2.34131722507e-06	4.68263445014e-06	0.0
OTU_2266	1.06862745098	0.586071357998	0.716203472117	1.0	2.34131722507e-06	7.02395167521e-06	0.0
OTU_2271	1.06862745098	0.586071357998	0.716203472117	1.0	2.34131722507e-06	9.36526890028e-06	0.0
[truncated: 557 more rows]
