# Supplementary material for: Combined metabolomics and 16S rDNA sequence analyses of the gut microbiome reveal the action mechanism of Fructus Akebiae against hepatic fibrosis
Source: Front Med (Lausanne). 2025 Feb 5;11:1492383. doi: 10.3389/fmed.2024.1492383 (PMC11835924; doi:10.3389/fmed.2024.1492383)
Supplement: Supplementary file 1 [file Data_Sheet_1.zip › data/Kruskal_result_phylum.xls]

OTU	Test-Statistic	P	FDR_P	Bonferroni_P	YZZ_mean	NOR_mean	MOD_mean
p__Verrucomicrobiota	7.29824561404	0.0260139380171	0.161007694162	0.36419513224	0.0611598885533	0.0058930954555	0.038999321018
p__Patescibacteria	6.81230610134	0.033168553002	0.161007694162	0.464359742027	0.000770293367048	0.00630516728712	0.000536161644541
p__Chloroflexi	6.73349633252	0.0345016487491	0.161007694162	0.483023082487	0.0	1.40479033504e-05	0.0
p__Actinobacteriota	5.48226584022	0.0644972352713	0.225740323449	0.902961293798	0.0015874130786	0.0026152513404	0.00136498794222
p__unidentified	4.25	0.119432968267	0.288216982433	1.0	0.0	9.36526890028e-06	0.0
p__Proteobacteria	4.18267906336	0.1235215639	0.288216982433	1.0	0.00369459858116	0.00419798178455	0.00453981409941
p__Deferribacterota	3.13450292398	0.208617789004	0.375595456607	1.0	0.00356114349933	0.00862775397439	0.00261759265763
p__Firmicutes	3.02923976608	0.219891753548	0.375595456607	1.0	0.408030718082	0.469998361078	0.44023787783
p__Cyanobacteria	2.84215076072	0.241454222105	0.375595456607	1.0	0.000442508955538	0.000573622720142	0.000943550841704
p__Desulfobacterota	2.3813229572	0.304020094753	0.425628132654	1.0	0.0	1.17065861254e-05	3.04371239259e-05
p__Armatimonadota	1.63703703704	0.441084629412	0.51883060285	1.0	1.40479033504e-05	9.36526890028e-06	4.68263445014e-06
p__Deinococcota	1.51177856302	0.469592828775	0.51883060285	1.0	2.10718550256e-05	9.36526890028e-06	1.63892205755e-05
p__Campilobacterota	1.46057162534	0.481771274075	0.51883060285	1.0	0.0103205263281	0.00718081992929	0.00440167638313
p__Bacteroidota	0.432748538012	0.805433796549	0.805433796549	1.0	0.510397789797	0.494554096134	0.506307508604
