# Supplementary material for: Combined metabolomics and 16S rDNA sequence analyses of the gut microbiome reveal the action mechanism of Fructus Akebiae against hepatic fibrosis
Source: Front Med (Lausanne). 2025 Feb 5;11:1492383. doi: 10.3389/fmed.2024.1492383 (PMC11835924; doi:10.3389/fmed.2024.1492383)
Supplement: Supplementary file 1 [file Data_Sheet_1.zip › data/Kruskal_result_species.xls]

OTU	Test-Statistic	P	FDR_P	Bonferroni_P	YZZ_mean	NOR_mean	MOD_mean
s__Acutalibacter_muris	11.3099415205	0.0035000754267	0.170761823917	0.35000754267	0.00388658659362	0.00224766453607	0.000222425136382
s__Escherichia_coli	11.1654320988	0.00376233294692	0.170761823917	0.376233294692	0.00015218561963	4.68263445014e-06	0.000472946079464
s__uncultured_rumen	10.5480868666	0.0051228547175	0.170761823917	0.51228547175	0.00105359275128	0.0015405867341	0.000126431130154
s__uncultured_Corynebacterium	8.95698924731	0.0113504870548	0.283762176371	1.0	2.34131722507e-06	5.15089789516e-05	2.34131722507e-06
s__uncultured_Clostridiales	7.45474956822	0.0240559049594	0.454189858059	1.0	0.000962281379504	0.000657910140245	4.68263445014e-05
s__mouse_gut	6.75	0.0342181183117	0.454189858059	1.0	0.0	9.36526890028e-06	0.0
s__Scytonema_tolypothrichoides	6.73349633252	0.0345016487491	0.454189858059	1.0	0.0	1.40479033504e-05	0.0
s__Klebsiella_pneumoniae	6.62993724622	0.0363351886447	0.454189858059	1.0	7.02395167521e-06	2.80958067008e-05	2.57544894758e-05
s__Methylobacterium_sp.	5.32690302398	0.0697072107839	0.617162441401	1.0	0.000362904169886	0.000505724520615	0.000362904169886
s__unidentified	5.19298245614	0.0745346450048	0.617162441401	1.0	0.0686684928941	0.0801807496898	0.101491419072
s__uncultured_Clostridium	4.66109313197	0.097242583074	0.617162441401	1.0	1.87305378006e-05	6.78981995271e-05	2.34131722507e-05
s__Clostridium_phoceensis	4.60416666667	0.100050188556	0.617162441401	1.0	0.0	2.34131722507e-06	1.17065861254e-05
s__Kurthia_populi	4.59519168291	0.100500171858	0.617162441401	1.0	0.0	7.02395167521e-05	2.34131722507e-06
s__Pseudomonas_lutea	4.25	0.119432968267	0.617162441401	1.0	2.34131722507e-06	7.02395167521e-06	0.0
s__Streptococcus_danieliae	4.23529411765	0.120314388401	0.617162441401	1.0	0.0	0.0	7.02395167521e-06
s__Oceanobacillus_sp.	4.23529411765	0.120314388401	0.617162441401	1.0	0.0	0.0	7.02395167521e-06
s__bacterium_NLAE-zl-H75	3.99493853941	0.135678214088	0.617162441401	1.0	2.10718550256e-05	0.000234131722507	1.40479033504e-05
s__Camellia_sinensis	3.87858376511	0.143805745089	0.617162441401	1.0	0.000435485003863	0.000419095783288	0.000936526890028
s__Staphylococcus_nepalensis	3.86444212722	0.144826172854	0.617162441401	1.0	9.8335323453e-05	0.00034183231486	8.19461028775e-05
s__Sphingomonas_paucimobilis	3.60606060606	0.164798740682	0.617162441401	1.0	7.49221512023e-05	0.000110041909578	0.000119407178479
s__Methylobacterium_platani	3.52701149425	0.17144277404	0.617162441401	1.0	1.17065861254e-05	3.04371239259e-05	1.63892205755e-05
s__Weissella_soli	3.40709139173	0.182036930825	0.617162441401	1.0	1.63892205755e-05	2.34131722507e-05	9.36526890028e-06
s__bacterium_C1_2014	3.3447309417	0.187802298941	0.617162441401	1.0	7.02395167521e-06	2.34131722507e-05	2.34131722507e-05
s__Lactobacillus_vaginalis	3.26652892562	0.195291012167	0.617162441401	1.0	0.0151319332256	0.0121865561565	0.0057900774976
s__Jatrophihabitans_huperziae	3.23583146905	0.19831160266	0.617162441401	1.0	2.57544894758e-05	9.36526890028e-06	2.57544894758e-05
s__Acetatifactor_muris	3.11461564978	0.210702556498	0.617162441401	1.0	0.000163892205755	0.000196670646906	0.000283299384234
s__Lachnospiraceae_bacterium	3.10024154589	0.212222341561	0.617162441401	1.0	0.000393341293812	0.00438528716256	0.00117065861254
s__Methylobacterium_komagatae	3.02481520591	0.220378754188	0.617162441401	1.0	5.38502961766e-05	6.5556882302e-05	3.2778441151e-05
s__Agrobacterium_larrymoorei	2.92901234568	0.231192132246	0.617162441401	1.0	2.57544894758e-05	3.2778441151e-05	1.17065861254e-05
s__bacterium	2.75008744316	0.2528285415	0.617162441401	1.0	3.98023928262e-05	0.000365245487111	0.000140479033504
s__uncultured_Firmicutes	2.66295471418	0.264086822423	0.617162441401	1.0	3.98023928262e-05	3.04371239259e-05	3.04371239259e-05
s__uncultured_Pseudomonas	2.61909833156	0.269941727924	0.617162441401	1.0	0.000163892205755	0.000191988012456	0.000133455081829
s__Lactobacillus_prophage	2.53801169591	0.281110949934	0.617162441401	1.0	0.0339631476669	0.0189318910819	0.0124511250029
s__Rhizobiales_bacterium	2.49153439153	0.287720085803	0.617162441401	1.0	5.15089789516e-05	8.66287373276e-05	6.32155650769e-05
s__Ralstonia_sp.	2.42222222222	0.297866133124	0.617162441401	1.0	7.02395167521e-06	4.68263445014e-06	0.0
s__Methylobacterium_adhaesivum	2.40217391304	0.300867004761	0.617162441401	1.0	0.000746880194798	0.000894383179977	0.000877993959402
s__Burkholderia_sp.	2.38194444444	0.303925637124	0.617162441401	1.0	7.02395167521e-06	0.0	2.34131722507e-06
s__Vaccinium_macrocarpon	2.38194444444	0.303925637124	0.617162441401	1.0	2.34131722507e-06	0.0	9.36526890028e-06
s__Acinetobacter_pittii	2.38194444444	0.303925637124	0.617162441401	1.0	2.34131722507e-06	1.40479033504e-05	0.0
s__uncultured_proteobacterium	2.3813229572	0.304020094753	0.617162441401	1.0	0.0	1.17065861254e-05	3.04371239259e-05
s__Terribacillus_sp.	2.26666666667	0.321958271538	0.617162441401	1.0	2.34131722507e-06	4.68263445014e-06	0.0
s__uncultured_Bacteroidales	2.25730994152	0.323468037929	0.617162441401	1.0	0.0255414296083	0.0421694645408	0.0407295544473
s__Variovorax_paradoxus	2.22727272727	0.328362741117	0.617162441401	1.0	1.17065861254e-05	4.68263445014e-06	4.68263445014e-06
s__Siccationidurans_occulans	2.13194444444	0.344392865555	0.617162441401	1.0	4.68263445014e-06	0.0	7.02395167521e-06
s__uncultured_Clostridiaceae	2.09126984127	0.351468593858	0.617162441401	1.0	1.63892205755e-05	4.68263445014e-06	2.34131722507e-06
s__Clostridium_methylpentosum	2.08816245666	0.352015092342	0.617162441401	1.0	4.68263445014e-06	2.34131722507e-06	1.87305378006e-05
s__Brevundimonas_vesicularis	2.02777777778	0.362805322987	0.617162441401	1.0	7.02395167521e-06	4.68263445014e-06	0.0
s__uncultured_Acetobacteraceae	2.0	0.367879441171	0.617162441401	1.0	0.0	4.68263445014e-06	0.0
s__Vibrio_campbellii	2.0	0.367879441171	0.617162441401	1.0	0.0	0.0	4.68263445014e-06
s__uncultured_Lactobacillaceae	2.0	0.367879441171	0.617162441401	1.0	0.0	0.0	7.02395167521e-06
s__Agrobacterium_rubi	2.0	0.367879441171	0.617162441401	1.0	2.34131722507e-06	0.0	0.0
s__Planococcus_plakortidis	2.0	0.367879441171	0.617162441401	1.0	4.68263445014e-06	0.0	0.0
s__Streptomyces_sp.	2.0	0.367879441171	0.617162441401	1.0	0.0	7.02395167521e-06	0.0
s__Proteus_penneri	2.0	0.367879441171	0.617162441401	1.0	0.0	0.0	7.02395167521e-06
s__Acinetobacter_variabilis	2.0	0.367879441171	0.617162441401	1.0	0.0	1.87305378006e-05	0.0
s__Ambystoma_mexicanum	2.0	0.367879441171	0.617162441401	1.0	0.0	0.0	4.68263445014e-06
s__Schumannella_luteola	2.0	0.367879441171	0.617162441401	1.0	0.0	0.0	4.68263445014e-06
s__Weissella_cibaria	2.0	0.367879441171	0.617162441401	1.0	4.68263445014e-06	0.0	0.0
s__uncultured_soil	2.0	0.367879441171	0.617162441401	1.0	0.0	4.68263445014e-06	0.0
s__Methylorubrum_extorquens	1.98689727463	0.370297464841	0.617162441401	1.0	0.000114724544028	0.000138137716279	0.000173257474655
s__Sphingomonas_hankookensis	1.9420206659	0.378700231433	0.620820051529	1.0	3.51197583761e-05	1.63892205755e-05	1.63892205755e-05
s__Bosea_sp.	1.89893617021	0.386946791486	0.624107728202	1.0	9.36526890028e-06	7.02395167521e-06	1.87305378006e-05
s__Sphingomonas_sp.	1.66185897436	0.435644172404	0.691498686355	1.0	7.02395167521e-06	9.36526890028e-06	4.68263445014e-06
s__Lachnospiraceae	1.4181981982	0.492087319736	0.747837768081	1.0	6.78981995271e-05	2.34131722507e-05	7.02395167521e-05
s__Lapillicoccus_jejuensis	1.41666666667	0.492464287675	0.747837768081	1.0	7.02395167521e-06	2.34131722507e-06	4.68263445014e-06
s__Klenkia_taihuensis	1.41216931217	0.493572926934	0.747837768081	1.0	4.68263445014e-05	2.80958067008e-05	4.21437100513e-05
s__Aureimonas_glaciistagni	1.27986409156	0.527328257006	0.763186084216	1.0	3.74610756011e-05	3.2778441151e-05	2.34131722507e-05
s__Pantoea_septica	1.27264868603	0.529234136473	0.763186084216	1.0	0.000744538877573	0.000838191566575	0.000852239469926
s__Pantoea_stewartii	1.11272727273	0.573289968888	0.763186084216	1.0	7.02395167521e-06	1.40479033504e-05	1.17065861254e-05
s__Eubacterium_sp.	1.06862745098	0.586071357998	0.763186084216	1.0	0.0	4.68263445014e-06	7.02395167521e-06
s__Acinetobacter_calcoaceticus	1.06862745098	0.586071357998	0.763186084216	1.0	4.68263445014e-06	2.34131722507e-06	0.0
s__Pedobacter_sp.	1.06862745098	0.586071357998	0.763186084216	1.0	2.34131722507e-06	0.0	4.68263445014e-06
s__Bacillus_sp.	1.06862745098	0.586071357998	0.763186084216	1.0	0.0	2.34131722507e-06	7.02395167521e-06
s__Macrococcus_equipercicus	1.06862745098	0.586071357998	0.763186084216	1.0	0.0	2.34131722507e-06	1.40479033504e-05
s__Deinococcus_geothermalis	1.06862745098	0.586071357998	0.763186084216	1.0	2.34131722507e-06	0.0	7.02395167521e-06
s__gut_metagenome	1.06862745098	0.586071357998	0.763186084216	1.0	4.68263445014e-06	0.0	9.36526890028e-06
s__Sphingomonas_cynarae	1.06323631324	0.587653284846	0.763186084216	1.0	0.000316077825385	0.000325443094285	0.000362904169886
s__Jeotgalicoccus_aerolatus	0.86711409396	0.648199313748	0.830946570169	1.0	4.68263445014e-06	1.40479033504e-05	2.10718550256e-05
s__Kineococcus_radiotolerans	0.826388888889	0.66153363878	0.830946570169	1.0	2.10718550256e-05	1.40479033504e-05	1.63892205755e-05
s__Acinetobacter_johnsonii	0.816666666667	0.664757256135	0.830946570169	1.0	2.34131722507e-06	2.34131722507e-06	7.02395167521e-06
s__uncultured_Bacteroidetes	0.734143049933	0.69276009363	0.854357255171	1.0	7.02395167521e-06	7.02395167521e-06	1.40479033504e-05
s__Herbaspirillum_huttiense	0.654858691444	0.720774215258	0.854357255171	1.0	1.17065861254e-05	1.87305378006e-05	1.87305378006e-05
s__Leuconostoc_mesenteroides	0.633333333333	0.728573572511	0.854357255171	1.0	4.68263445014e-06	2.34131722507e-06	1.17065861254e-05
s__alpha_proteobacterium	0.633333333333	0.728573572511	0.854357255171	1.0	7.02395167521e-06	2.34131722507e-06	4.68263445014e-06
s__Stenotrophomonas_maltophilia	0.626003490401	0.731248636392	0.854357255171	1.0	9.36526890028e-05	0.000103017957903	7.72634684273e-05
s__Aureimonas_populi	0.616457461646	0.734747239447	0.854357255171	1.0	0.000159209571305	0.00017559879188	0.000182622743556
s__Allium_cepa	0.513285024155	0.773644732985	0.889246819523	1.0	0.000306712556484	0.000339490997635	0.000440167638313
s__Curtobacterium_sp.	0.485714285714	0.784383560562	0.891344955185	1.0	0.000103017957903	0.000110041909578	0.000110041909578
s__Kineothrix_alysoides	0.438888888889	0.802964765608	0.902207601806	1.0	4.68263445014e-06	1.40479033504e-05	2.34131722507e-06
s__Belnapia_soli	0.372053872054	0.830251231011	0.906735093198	1.0	1.63892205755e-05	1.40479033504e-05	1.87305378006e-05
s__uncultured_organism	0.362573099415	0.834196285743	0.906735093198	1.0	0.00117534124699	0.00137201189389	0.00133220950107
s__uncultured_bacterium	0.362573099415	0.834196285743	0.906735093198	1.0	0.844433518297	0.830116363466	0.830163189811
s__Bacillus_megaterium	0.303571428571	0.859172369382	0.916361481027	1.0	1.17065861254e-05	1.17065861254e-05	1.87305378006e-05
s__Quadrisphaera_granulorum	0.29843953186	0.861379792165	0.916361481027	1.0	7.02395167521e-06	7.02395167521e-06	1.17065861254e-05
s__Enterococcus_sp.	0.228571428571	0.892003061453	0.938950591003	1.0	4.68263445014e-06	4.68263445014e-06	4.68263445014e-06
s__Jeotgalicoccus_schoeneichii	0.0277098614507	0.986240607095	0.989637398915	1.0	2.34131722507e-06	4.68263445014e-06	3.98023928262e-05
s__Enterobacter_cloacae	0.0277098614507	0.986240607095	0.989637398915	1.0	7.02395167521e-06	4.68263445014e-06	2.34131722507e-06
s__Enhydrobacter_sp.	0.0277098614507	0.986240607095	0.989637398915	1.0	4.68263445014e-06	2.34131722507e-06	1.87305378006e-05
s__Rhodococcus_globerulus	0.0208333333333	0.989637398915	0.989637398915	1.0	2.34131722507e-06	7.02395167521e-06	2.34131722507e-06
s__Variovorax_sp.	0.0208333333333	0.989637398915	0.989637398915	1.0	2.34131722507e-06	2.34131722507e-06	4.68263445014e-06
