# Supplementary material for: Combined metabolomics and 16S rDNA sequence analyses of the gut microbiome reveal the action mechanism of Fructus Akebiae against hepatic fibrosis
Source: Front Med (Lausanne). 2025 Feb 5;11:1492383. doi: 10.3389/fmed.2024.1492383 (PMC11835924; doi:10.3389/fmed.2024.1492383)
Supplement: Supplementary file 1 [file Data_Sheet_1.zip › data/merge-Differentially-Expressed-Metabolites.MODvsNOR.xlsx]

## Sheet: file explanation
Table header name	descriptive
id	Unique data number of the substance in this characterization
MS2 name	Name of the substance obtained by qualitative matching analysis of secondary mass spectrometry
MS2.score	Scoring of second-level matches, taking values [0, 1], the larger the better
MS1.name	Substance names derived from primary mass spectrometry matches are for reference only due to the high number of isomers in the metabolite.
MS1.ppm	Deviation of the measured and theoretical values of mz as a result of the first level mass spectral matching.
type	Matching modes, including secondary forward/reverse (MS2 forward/reverse) primary average molecular weight/single isotope molecular weight matches and no matches, among others
mzmed	The median mass-to-charge ratio, which represents the mass-to-charge ratio of this peak across all samples.
rtmed	Median retention time, representing the retention time of this peak across all samples.
MEAN OO	Mean relative quantitative value of the substance in one of the experimental groups within the set of comparisons
MEAN XX	Mean value of the relative quantitative value of the substance in another experimental group within the group comparison
VIP	The variable projected importance of the substance obtained from the OPLS-DA model for this group comparison
P-VALUE	P-value obtained from the t-test of the substance in the group comparison, P-value = probability that the hypothesis is correct but rejected = number of negative results/total number of results, a test probability against the sample data
Q-VALUE	Hypothesis testing statistic (P-value) corrected for multiple hypothesis testing, Q-value = probability of being rejected but correct = number of false positives/number of presumed positives, a test probability of an inference drawn from a statistical test, re-statistics for P-value
FOLD CHANGE	The multiplicative relationship of the substance between the two sets of experiments in this group of comparisons
LOG_FOLDCHANGE	FOLD CHANGE takes logarithms with a base of 2

## Sheet: result
id	MS2.name	MS2.score	MS1.name	MS1.ppm	type	mzmed	rtmed	Mean MOD	Mean NOR	VIP	P_VALUE	Q_VALUE	FOLD_CHANGE	LOG_FOLDCHANGE
199	"2-[4-[(5,6-diphenyl-2-pyrazinyl)(1-methylethyl)amino]butoxy]-Acetic acid"	0.995281139			MS2 matched	418.21786	177.761	0.0538071981666667	0.00543646083333333	1.70281366952194	8.0389e-06	0.00042493	9.8975	3.3071
629	Pg 36:3	0.728215402			MS2 matched	771.50604	51.003	1.64959758333333	0.167461916666667	1.6327863286608	3.6193e-05	0.0010699	9.8506	3.3002
1067	Adipoyl-l-carnitine	0.99106372			MS2 matched	290.15797	399.463	0.571819711666667	0.0599190166666667	1.68728026271458	2.4764e-05	0.00083053	9.5432	3.2545
498	Ltc4-[d5]	0.961514502			MS2 matched	629.31516	323.168	0.00472502091666667	0.00053160515	1.34119916997277	0.0049788	0.02579	8.8882	3.1519
979	3-hydroxyphenazepam	0.786061349			MS2 matched	728.93549	234.5255	0.002086402	0.000252858986666667	1.60253123374256	9.1954e-05	0.0018019	8.2512	3.0446
64	1-stearoyl-2-docosahexaenoyl-sn-glycero-3-phospho-(1-sn-glycerol)	0.867756197			MS2 matched	821.51817	49.811	0.937740943333333	0.1240386	1.70026639591771	4.1171e-06	0.00031218	7.5601	2.9184
138	3-cyano-7-hydroxycoumarin	0.745472609			MS2 matched	186.02018	204.399	0.01022962245	0.00145563833333333	1.33259336150494	0.0079206	0.035189	7.0276	2.813
1668	Spiramycin	0.823869845			MS2 matched	843.50718	49.176	0.0184596248333333	0.00297083633333333	1.79456642384631	5.5355e-09	3.218e-06	6.2136	2.6354
1459	Methyl deoxycholate	0.778986837			MS2 matched	389.3015	48.9565	0.020211041	0.00328882166666667	1.6517061325697	3.3982e-05	0.0010397	6.1454	2.6195
839	1-(1z-octadecenyl)-sn-glycero-3-phosphocholine	0.921136832			MS2 matched	508.37072	199.758	0.54988756	0.09229553	1.78132979542498	1.1549e-07	3.357e-05	5.9579	2.5748
95	18beta-glycyrrhetinic acid	0.993218568			MS2 matched	469.32241	62.097	0.0238493641666667	0.00406188666666667	1.57156258845145	0.00017176	0.0026509	5.8715	2.5537
805	gamma-l-glu-epsilon-l-lys	0.979765966			MS2 matched	276.15336	475.629	0.246145265	0.0423637916666667	1.61236636546587	0.00021178	0.0031568	5.8103	2.5386
633	Pg 40:5	0.765051666			MS2 matched	823.53445	38.436	0.339659495	0.0598650883333333	1.68020709389329	8.0406e-06	0.00042493	5.6737	2.5043
1165	Carbetamide	0.797421104			MS2 matched	237.13232	371.4935	0.0116022148333333	0.00208676916666667	1.10793928855552	0.044735	0.1161	5.5599	2.4751
418	Guanidinopropionic acid	0.986102512			MS2 matched	392.20347	191.244	0.0621884766666667	0.0112638635	1.56887147333135	0.00032463	0.0041937	5.5211	2.4649
948	2-methylbutyryl-l-carnitine	0.9986101			MS2 matched	246.16904	246.537	1.41339521666667	0.26187335	1.57632023462261	0.00040492	0.0047715	5.3972	2.4322
488	Leukotriene e4	0.983998267			MS2 matched	420.2335	169.743	0.0138130834333333	0.00256933201666667	1.49727495919041	0.00087631	0.0081061	5.3761	2.4266
427	Hexylglutathione	0.992786827			MS2 matched	390.18692	201.991	0.0224033651666667	0.00422334583333333	1.65765277127784	4.5542e-05	0.0012355	5.3046	2.4073
851	1-hexadecyl-sn-glycero-3-phosphocholine	0.9833797			MS2 matched	482.35358	203.359	0.365296692683333	0.0713109814	1.65187530512629	8.636e-05	0.0017719	5.1226	2.3569
412	Glycerophosphate(2)	0.999960491			MS2 matched	171.00415	437.823	0.685101028333333	0.141351128333333	1.4172516334078	0.0029434	0.017284	4.8468	2.277
210	Adenylosuccinic acid	0.979430666			MS2 matched	462.05748	491.873	0.0899475168333333	0.0188131143333333	1.27149370436821	0.009123	0.038389	4.7811	2.2573
264	Cer[ns] d34:1	0.717942095			MS2 matched	596.51564	35.7735	0.97180935	0.20352625	1.55604511216381	0.00042165	0.0048379	4.7749	2.2555
394	Glutaconic acid	0.707106781			MS2 matched	129.01763	437.948	0.0411750931666667	0.00890184783333333	1.62824111073243	0.00011592	0.0020628	4.6255	2.2096
943	2-edahma [dmed-fahfa]	0.740624968			MS2 matched	605.54306	76.2555	0.015892464	0.00356897833333333	1.68102682116678	8.9018e-06	0.00044624	4.4529	2.1548
1667	Sphingosine	0.973333539			MS2 matched	282.27824	109.525	2.25668205	0.50743615	1.70933443346125	1.3059e-05	0.00053829	4.4472	2.1529
976	3-hydroxybutyrylcarnitine	0.997782851			MS2 matched	248.14913	326.477	1.99994171666667	0.453607416666667	1.42193611424873	0.0034196	0.019501	4.409	2.1404
632	Pg 38:6	0.779118689			MS2 matched	793.48963	39.212	0.91887765	0.209822433333333	1.68139953328132	1.0717e-05	0.00050516	4.3793	2.1307
1608	Propiconazole	0.826029783			MS2 matched	344.08817	371.425	0.0622575466666667	0.014358575	1.74298263131327	2.826e-07	5.4761e-05	4.3359	2.1163
655	Pi 35:2	0.981383754			MS2 matched	847.53301	39.064	0.123030493333333	0.0285200083333333	1.60847809721833	0.0001445	0.0023774	4.3138	2.109
1309	Glu-Thr-Arg	0.916621992			MS2 matched	405.20559	403.77	0.157077506666667	0.0367115266666667	1.50557429741016	0.0010703	0.009061	4.2787	2.0972
684	2-[[4-[2-[[(cyclohexylamino)carbonyl](4-cyclohexylbutyl)amino]ethyl]phenyl]thio]-2-methyl-Propanoic acid	0.981110235			MS2 matched	501.31273	112.404	3.76439813333333	0.9096616	1.50321311620486	0.00072322	0.0071714	4.1382	2.049
959	2alpha-methyl-5alpha-androstan-3alpha-ol-17-one glucuronide	0.897847253			MS2 matched	525.25937	303.527	0.00408096951666667	0.00099462835	1.26015608979088	0.0087813	0.037628	4.103	2.0367
634	Pg 40:8	0.887493232			MS2 matched	817.48941	39.0495	1.78832365	0.436886866666667	1.72817878172282	2.3983e-06	0.00019221	4.0933	2.0333
858	1-Methylnicotinamide	0.8187			MS2 matched	137.06924	342.308	0.08542841	0.0209030811666667	1.45362510055601	0.0027556	0.016571	4.0869	2.031
279	Citrate	0.9805082			MS2 matched	191.01696	501.955	0.982583516666667	0.244519766666667	1.45178956133529	0.0023407	0.014946	4.0184	2.0066
568	Nervonic acid	0.810057406			MS2 matched	365.33534	44.706	0.0937903283333333	0.0235155166666667	1.71483532324529	5.8318e-06	0.00038112	3.9884	1.9958
467	reduced L-glutathione	0.983187111			MS2 matched	306.07268	402.2045	7.56736575	1.91669785	1.44151631566495	0.0023575	0.014951	3.9481	1.9812
659	Pi 37:4	0.978681146			MS2 matched	871.53076	46.902	0.1138792	0.0291333916666667	1.76264230634259	1.828e-07	4.0833e-05	3.9089	1.9668
354	Enrofloxacin	0.892854768			MS2 matched	717.30676	207.902	0.0034241824	0.000882688233333333	1.53811270144825	0.00036063	0.0043677	3.8793	1.9558
214	Agnuside	0.920856507			MS2 matched	501.12117	473.272	0.0114708005	0.002976416	1.60930338766437	0.00010895	0.0019589	3.8539	1.9463
648	Phomopsin a	0.853366213			MS2 matched	787.26137	481.0435	0.0009098566	0.000238433026666667	1.66396306383428	3.114e-05	0.00098743	3.816	1.9321
1051	7alpha-hydroxy-4-cholesten-3-one	0.908609872			MS2 matched	401.33851	35.569	0.301390103333333	0.080582715	1.65248238009351	2.2789e-05	0.00079488	3.7401	1.9031
262	Cer(d18:1/18:1(9Z))	0.975537271			MS2 matched	562.50921	35.221	0.11370963	0.0308143066666667	1.71249803893564	2.1719e-06	0.00018939	3.6902	1.8837
1439	Lyso-sphingomyelin	0.970969113			MS2 matched	465.34069	245.856	0.00217211083333333	0.000591393833333333	1.74290970949163	1.1968e-06	0.00013342	3.6729	1.8769
168	"4,4-sulfonylbisphenol"	0.812511111			MS2 matched	499.06577	403.46	0.0604809225	0.0166326405	1.44932295164632	0.0024174	0.01522	3.6363	1.8625
1370	Isobutyryl-l-carnitine	0.999796975			MS2 matched	232.15231	264.437	0.108483031666667	0.02992241	1.55000050719835	0.00048407	0.0053432	3.6255	1.8582
1312	Glutathione	0.986932703			MS2 matched	308.08971	402.7745	3.81725785	1.06717751666667	1.31172444667448	0.0088086	0.037652	3.577	1.8387
1387	L-carnitine	0.999188684			MS2 matched	323.21476	359.0585	0.337282911666667	0.0984952733333333	1.66804291852764	2.9906e-05	0.00096584	3.4244	1.7758
227	alpha-Tocopherol (Vitamin E)	0.996467436			MS2 matched	429.36498	33.832	0.131008663333333	0.0382655916666667	1.5456583550195	0.00049933	0.0054426	3.4237	1.7755
1140	Beta-octylglucoside	0.83680178			MS2 matched	310.19849	207.5495	0.0302766438333333	0.009004437	1.58316812594879	0.00033311	0.0042098	3.3624	1.7495
848	"1-hexadecyl-2-(5z,8z,11z,14z-eicosatetraenoyl)-sn-glycero-3-phosphocholine"	0.742300717			MS2 matched	768.57937	143.484	0.209646983333333	0.0625110133333333	1.45162270828231	0.0025278	0.015665	3.3538	1.7458
801	"5-[3-[(2,2,3,3-tetramethylcyclopropyl)carbonyl]-1h-indol-1-yl]pentyl beta-d-glucopyranosiduronic acid"	0.967870178			MS2 matched	504.23617	431.806	0.0179858498333333	0.0053632685	1.50816320083574	0.0012073	0.0097198	3.3535	1.7457
560	N-palmitoyl-d-sphingosine	0.908578103			MS2 matched	536.49584	35.7735	1.57847728333333	0.471519733333333	1.67680513213649	1.1656e-05	0.000509	3.3476	1.7431
204	Acetylcysteine	0.868859594			MS2 matched	162.02027	207.19	0.042723421	0.0128526015	1.51344012419495	0.00087848	0.0081061	3.3241	1.733
1444	Man3 a	0.976674754			MS2 matched	933.30717	497.291	0.00412666408333333	0.00124688853333333	1.50999449887404	0.00096208	0.0085171	3.3096	1.7266
324	Daidzin	0.844470112			MS2 matched	451.08063	244.278	0.0147145606666667	0.004531979	1.51471879468998	0.0013491	0.010598	3.2468	1.699
1431	Lys-Leu	0.765			MS2 matched	260.19472	532.872	0.0212104136666667	0.006538337	1.7983308518889	6.2982e-10	1.0984e-06	3.244	1.6978
838	"1-(1z-octadecenyl)-2-(5z,8z,11z,14z-eicosatetraenoyl)-sn-glycero-3-phosphocholine"	0.959770033			MS2 matched	794.59742	40.536	0.320397028333333	0.0996092616666667	1.6288011243716	0.00012198	0.0021273	3.2165	1.6855
1588	Pro-asn	0.938531894			MS2 matched	230.11095	377.7235	0.0246935388333333	0.00768956316666667	1.66547272265519	1.9616e-05	0.0007127	3.2113	1.6832
1726	Uridine 5-diphosphate	0.880668551			MS2 matched	405.00564	444.9005	0.0106403541666667	0.003330415	1.18557202047699	0.018522	0.061527	3.1949	1.6758
1037	5-carboxymeloxicam	0.71299064			MS2 matched	145.02979	248.0325	0.00579950816666667	0.00181783233333333	1.30327598616741	0.0093098	0.038938	3.1903	1.6737
736	Sorbitol 6-phosphate	0.95152288			MS2 matched	261.02372	304.636	0.0275450671666667	0.0087202645	1.46068053483823	0.0016383	0.012005	3.1587	1.6594
780	Uroporphyrin i	0.995115763			MS2 matched	829.22497	476.192	0.00383103633333333	0.001214541785	1.37318094276203	0.0062231	0.030316	3.1543	1.6573
1625	Pyroglu-Cys	0.92895158			MS2 matched	233.05654	402.775	0.0820068023333333	0.0260278908333333	1.34655421346888	0.0063241	0.030552	3.1507	1.6557
263	Cer[ns] d33:1	0.827816328			MS2 matched	582.49901	35.6815	0.133617628333333	0.0425140983333333	1.68896096900382	1.1674e-05	0.000509	3.1429	1.6521
259	Cdp-ethanolamine	0.972022519			MS2 matched	445.04404	447.297	0.041226625	0.0131728811666667	1.47198065766749	0.0009553	0.0085171	3.1297	1.646
313	D-Mannitol 1-phosphate	0.6885			MS2 matched	321.16556	33.4595	0.0278671038333333	0.008974357	1.27301851286267	0.014651	0.051829	3.1052	1.6347
103	2-amino-3-[hydroxy-[2-hydroxy-3-[octadec-9-enoyl]oxypropoxy]phosphoryl]oxypropanoic acid	0.923695593			MS2 matched	522.27339	240.9905	0.105485818333333	0.0345079883333333	1.33830336070463	0.0076852	0.034723	3.0569	1.612
1658	Siduron	0.901074331			MS2 matched	137.06942	313.038	0.151872051666667	0.0504315416666667	1.23634525747289	0.018651	0.061802	3.0114	1.5905
998	4-acetamidobutanoate	0.8411			MS2 matched	146.07925	344.889	0.0320678958333333	0.010652618	1.59754076041478	0.00019216	0.0029142	3.0103	1.5899
148	3-methoxylimaprost	0.998189188			MS2 matched	393.25667	203.4545	0.0945019679333333	0.00377297401666667	1.47644725250336	0.0018033	0.012784	25.047	4.6466
1645	S(-)-cathinone	0.965021897			MS2 matched	132.07893	160.255	0.0840682621666667	0.0280815538333333	1.02761818835046	0.042308	0.11248	2.9937	1.5819
266	Cer[ns] d42:3	0.913984425			MS2 matched	704.60727	35.134	0.0721649683333333	0.0242624533333333	1.54410481162952	0.00035241	0.0043123	2.9743	1.5726
778	Uridine diphosphate glucose(UDP-D-Glucose)	0.9266			MS2 matched	565.03662	445.2945	0.047386106	0.0159468635	1.13903108342689	0.026123	0.080778	2.9715	1.5712
265	Cer[ns] d34:2	0.713727514			MS2 matched	594.49947	35.7735	0.16141318	0.05495376	1.35788730370437	0.0061355	0.030057	2.9373	1.5545
1188	Coumarin-suberoylanilide hydroxamic acid	0.891601439			MS2 matched	347.13937	528.249	0.00987636316666667	0.00337113866666667	1.50560788243413	0.0013227	0.010438	2.9297	1.5507
74	"1,2-dioleoyl-sn-glycero-3-phosphate"	0.855349278			MS2 matched	417.233	61.873	0.0174064258333333	0.00595662833333333	1.59849749513036	0.00010463	0.0019208	2.9222	1.5471
1352	Hygromycin b	0.909580153			MS2 matched	528.23639	404.602	0.0253414203333333	0.008685625	1.76853498950965	9.7384e-08	3.357e-05	2.9176	1.5448
930	n-[1-(aminocarbonyl)-2-methylpropyl]-1-(4-hydroxypentyl)-1h-indazole-3-carboxamide	0.926814059			MS2 matched	369.17229	443.29	0.0155741738333333	0.00545614433333333	1.58759779062796	0.00024488	0.0034166	2.8544	1.5132
1274	Ferricrocin [m-h2+fe]	0.934153538			MS2 matched	718.33562	426.964	0.0157961278333333	0.005554139	1.74436424877355	1.6476e-06	0.00015195	2.844	1.5079
1593	Pro-Glu-Lys	0.888017821			MS2 matched	373.20474	460.2895	0.0208651146666667	0.00740555966666667	1.68595764169936	2.0091e-05	0.00071508	2.8175	1.4944
1485	N-(octadecanoyl)sphing-4-enine-1-phosphocholine	0.992999148			MS2 matched	731.60018	181.652	0.401463426666667	0.143311966666667	1.61057577225689	5.8998e-05	0.0013904	2.8013	1.4861
1425	Lithocholylglycine	0.730290148			MS2 matched	434.33317	182.281	0.0039416632	0.00140747148333333	1.29030124545818	0.011572	0.04416	2.8005	1.4857
516	Mesoporphyrin ix	0.97758513			MS2 matched	565.27246	111.597	0.0374840448333333	0.0134531806666667	1.22790763393639	0.013675	0.049376	2.7863	1.4783
1163	Capecitabine	0.967459573			MS2 matched	244.13416	113.1935	0.026742406	0.009688323	1.48635061448779	0.0012731	0.010103	2.7603	1.4648
974	3-dehydrocarnitine	0.996984356			MS2 matched	116.10556	227.0565	0.113363311666667	0.041098255	1.6433571511627	3.5712e-05	0.0010699	2.7583	1.4638
1272	Fenamiphos sulfone	0.970936977			MS2 matched	671.19515	451.345	0.00945234316666667	0.00349656313333333	1.29650982728918	0.012109	0.045607	2.7033	1.4347
1549	Oleoyl-l-carnitine	0.984504608			MS2 matched	426.35449	44.2285	0.00568279745	0.00210411008333333	1.20162746152357	0.020174	0.065076	2.7008	1.4334
273	Cinobufagin	0.9892426			MS2 matched	487.22671	219.7775	0.00301154275	0.00113026173333333	1.30040189509545	0.010571	0.041836	2.6645	1.4138
389	Ginsenoside f3	0.979050391			MS2 matched	815.47265	48.65	0.0807392483333333	0.0309159933333333	1.61973558142401	9.4891e-05	0.0018186	2.6116	1.3849
405	Gly-pro-arg-pro-amide	0.991807448			MS2 matched	423.26674	232.6955	0.07387317	0.0283906316666667	1.08624839717629	0.045843	0.11809	2.602	1.3796
47	1-myristoyl-2-palmitoyl-sn-glycero-3-phosphocholine	0.882764624			MS2 matched	750.52187	56.219	0.108190456666667	0.0417777283333333	1.55299347327662	0.00044409	0.0049967	2.5897	1.3728
1131	"n-[2-(dimethylamino)ethyl]-n-methyl-4-[[[[4-[4-(4-morpholinyl)-7-(2,2,2-trifluoroethyl)-7h-pyrrolo[2,3-d]pyrimidin-2-yl]phenyl]amino]carbonyl]amino]-Benzamide"	0.940022862			MS2 matched	625.26271	248.38	0.00461318125	0.0017839581	1.11835525433878	0.026412	0.081344	2.5859	1.3707
348	Docosatrienoic acid	0.964690291			MS2 matched	333.27298	44.862	0.251294418333333	0.0990343416666667	1.54285022073644	0.00056127	0.0060052	2.5374	1.3434
1197	"Cyanidin 3,5-diglucoside"	0.810800671			MS2 matched	611.14307	261.4275	0.00955906166666667	0.00377237733333333	1.57443118636633	0.00030056	0.003971	2.534	1.3414
1019	5-(galactosylhydroxy)-l-lysine	0.965762992			MS2 matched	325.15782	525.422	0.026140368	0.010342376	1.77694235297488	1.8731e-07	4.0833e-05	2.5275	1.3377
329	Dehydrocholic acid	0.761213377			MS2 matched	383.23613	119.782	0.0310798933333333	0.012313705	1.62017780034321	0.00010041	0.0019033	2.524	1.3357
17	(2-aminoethoxy)[2-[docosa-4.7.10.13.16.19-hexaenoyloxy]-3-[octadeca-1.9-dien-1-yloxy]propoxy]phosphinic acid	0.762872139			MS2 matched	772.51525	140.6075	0.243159471666667	0.0966840483333333	1.46006323763112	0.0017907	0.012753	2.515	1.3306
1375	Izenamide c	0.886599492			MS2 matched	697.39067	519.4805	0.0060188755	0.00239555833333333	1.41814504127004	0.0018805	0.013041	2.5125	1.3291
1729	Val-Asp	0.996165985			MS2 matched	233.11078	403.38	0.0846095416666667	0.033998565	1.6566437897967	5.2091e-05	0.0012901	2.4886	1.3153
1605	Pro-Val-Arg	0.906407197			MS2 matched	186.10395	347.053	0.0288876786666667	0.0116874066666667	1.4714217599889	0.0020044	0.013549	2.4717	1.3055
78	"1,2-dipalmitoyl-sn-glycero-3-phospho-(1-myo-inositol)"	0.960472596			MS2 matched	809.51509	39.003	0.018318618	0.00741415883333333	1.66460334816273	3.3564e-05	0.0010397	2.4708	1.305
1152	Bufalin	0.755673572			MS2 matched	387.22991	325.926	0.00138974345	0.0005640131	1.61590869752252	0.00013801	0.0023188	2.464	1.301
1733	Val-Leu-Arg	0.960616476			MS2 matched	387.26771	321.937	0.00622609346666667	0.0025296946	1.13708598440539	0.034577	0.098347	2.4612	1.2994
1469	Morphine n-oxide	0.749837648			MS2 matched	603.2569	459.722	0.0115454946666667	0.00470940683333333	1.53452213299435	0.0012067	0.0097198	2.4516	1.2937
1512	N(6)-oh-me-adenosine	0.954765228			MS2 matched	298.13105	125.302	0.0282466831666667	0.0116049316666667	1.38436178345151	0.0041329	0.022205	2.434	1.2833
1414	Leu-Glu	0.983444043			MS2 matched	261.14158	354.93	0.0306179655	0.0125907086666667	1.68873430740796	9.4243e-06	0.00045655	2.4318	1.282
301	D-fructose 6-phosphate	0.982269653			MS2 matched	259.00825	254.3605	0.0255109503333333	0.0105655708333333	1.41715866653894	0.0030509	0.017795	2.4145	1.2717
374	Fosamine	0.74948393			MS2 matched	152.00723	259.6765	0.0376143683333333	0.0156068325	1.27906337996994	0.0091351	0.038389	2.4101	1.2691
1123	Azithromycin	0.939940601			MS2 matched	375.25709	401.6395	0.07055084	0.029279655	1.33926812644149	0.0070489	0.03287	2.4096	1.2688
1266	Ergothioneine	0.992192689			MS2 matched	230.09369	347.0995	0.138543501666667	0.0576543383333333	1.44057085678903	0.0027362	0.016512	2.403	1.2648
1682	Terfenadine	0.96086626			MS2 matched	472.33778	171.3045	0.0660791616666667	0.0276444266666667	1.59429867034954	0.00017985	0.0027514	2.3903	1.2572
235	Asiatic acid	0.994262974			MS2 matched	487.33268	106.535	0.149661801666667	0.0626775733333333	1.5693728060923	0.00016521	0.0025958	2.3878	1.2557
1025	"5-[6-[[3,4-dihydroxy-4-(hydroxymethyl)oxolan-2-yl]oxymethyl]-3,4,5-trihydroxyoxan-2-yl]oxy-4-(3,4-dihydroxyphenyl)-7-methoxychromen-2-one"	0.942304826			MS2 matched	617.1613	260.7825	0.0074995195	0.00314664016666667	1.57925390293393	0.00023709	0.0033893	2.3833	1.253
50	1-oleoyl-2-hydroxy-sn-glycero-3-phospho-(1-rac-glycerol)	0.971719981			MS2 matched	509.27838	147.622	0.592172716666667	0.250836483333333	1.47536865908253	0.0015381	0.011512	2.3608	1.2393
1591	Pro-Glu	0.999648278			MS2 matched	245.11161	418.6775	0.442570633333333	0.18777005	1.73330960650212	1.0806e-06	0.00013342	2.357	1.2369
1199	Cyclosulfamuron	0.892589953			MS2 matched	422.10184	372.515	0.127262633333333	0.0540407366666667	1.63686385001515	3.8772e-05	0.001123	2.3549	1.2357
581	Orotidine	0.990096471			MS2 matched	287.0465	309.771	0.05237274	0.022428075	1.70252216151004	6.1189e-06	0.00038112	2.3351	1.2235
1236	Dihydroketoprofen	0.745102294			MS2 matched	239.11174	551.241	0.013733413	0.00590860216666667	1.42566444800585	0.0015842	0.011757	2.3243	1.2168
1392	L-glutarylcarnitine	0.988560177			MS2 matched	276.14338	403.8825	1.7790445	0.76706815	1.3894065258552	0.0039781	0.021817	2.3193	1.2137
1271	Exumolide a	0.876522453			MS2 matched	752.38033	456.343	0.022355117	0.00969799366666667	1.62155137322373	7.9712e-05	0.001655	2.3051	1.2048
704	Rac-2-despiperidyl-2-aminorepaglinide	0.846811628			MS2 matched	767.3951	372.5175	0.0013521282	0.000586829866666667	1.26256462458635	0.014806	0.052164	2.3041	1.2042
1491	N-acetyl-d-lactosamine	0.997462206			MS2 matched	406.12848	372.497	0.178407671666667	0.0776512666666667	1.72748359343147	2.4247e-06	0.00019221	2.2976	1.2001
1536	O-(carbomethoxy)salicylic acid	0.808678934			MS2 matched	179.04661	427.4105	0.109968896666667	0.048009905	1.23327315032545	0.016799	0.057785	2.2905	1.1957
1112	Asp-Asp-Lys	0.798934762			MS2 matched	189.07399	325.9295	0.0183970745	0.008040359	1.29295246383042	0.010971	0.042805	2.2881	1.1941
1734	Val-met	0.985307733			MS2 matched	249.12431	205.75	0.0119105605	0.00522155333333333	1.46097127977547	0.0022967	0.014835	2.281	1.1897
24	(methylsulfonyl)octyl glucosinolate	0.807505362			MS2 matched	508.1135	304.6625	0.00874199933333333	0.00384119233333333	1.38785043869247	0.0040611	0.021995	2.2759	1.1864
1690	Thiamine monophosphate	0.998370283			MS2 matched	345.07522	504.9975	0.0409837666666667	0.0181839083333333	1.35176287205563	0.0073224	0.033622	2.2538	1.1724
258	Carboxyphosphamide	0.835228993			MS2 matched	587.01824	444.7755	0.00275305183333333	0.00122340686666667	1.06993949879305	0.037513	0.10352	2.2503	1.1701
779	Urocanate	0.970784653			MS2 matched	137.0336	290.428	0.009034088	0.00401615883333333	1.3723818002228	0.0050105	0.02579	2.2494	1.1696
1584	Phytolaccasaponin G	0.96412325			MS2 matched	687.37171	376.3845	0.00518659583333333	0.00232411616666667	1.6481651202241	5.1156e-05	0.0012901	2.2316	1.1581
97	1-(4-methoxyphenyl)-2-methyl-3-nitro-1h-indol-6-ol	0.933978742			MS2 matched	297.08014	354.42	0.00532382733333333	0.0023884135	1.6425877238642	4.2641e-05	0.0011995	2.229	1.1564
796	Zanamivir	0.773813202			MS2 matched	663.27423	268.071	0.00800492766666667	0.003602219	1.20212127620379	0.022771	0.072469	2.2222	1.152
866	1-octadecyl lysophosphatidic acid	0.992472577			MS2 matched	447.26748	234.0405	0.0103143451333333	0.00467319888333333	1.06801412613846	0.049437	0.12423	2.2071	1.1422
547	N-acetylputrescine	0.997669924			MS2 matched	129.1011	310.4	0.00320869946666667	0.00145678613333333	1.10084769469118	0.034297	0.097924	2.2026	1.1392
1530	Nomilin	0.977133336			MS2 matched	537.21814	457.737	0.0247517166666667	0.0112544021666667	1.66611534659801	1.8338e-05	0.00068836	2.1993	1.137
740	Stearoyl-coa	0.959747643			MS2 matched	1032.35841	479.83	0.0010861881	0.000495676333333333	1.58442598375028	0.00021445	0.0031695	2.1913	1.1318
836	"1-(1z-octadecenyl)-2-(4z,7z,10z,13z,16z,19z-docosahexaenoyl)-sn-glycero-3-phosphocholine"	0.875850253			MS2 matched	818.59752	40.3665	0.154852975	0.0709518883333333	1.63128077814901	0.00010622	0.0019296	2.1825	1.126
1587	Pro-Ala	0.999479536			MS2 matched	187.10637	345.322	0.224282798333333	0.103046395	1.5383497780079	0.00058082	0.0061404	2.1765	1.122
1075	Ala-Val	0.99903539			MS2 matched	189.12132	50.9495	0.024130468	0.0110894033333333	1.27941202444088	0.010584	0.041836	2.176	1.1217
1326	Guanidinoethyl sulfonate	0.842664462			MS2 matched	168.04162	296.944	0.0294385806666667	0.0136105768333333	1.61039532488105	0.00013828	0.0023188	2.1629	1.113
1227	Desglucoruscin	0.941225756			MS2 matched	729.36941	451.9935	0.0105385786666667	0.00488762366666667	1.31869117047527	0.0078672	0.035091	2.1562	1.1085
1738	Val-Val-Lys	0.762976866			MS2 matched	345.24533	355.038	0.00273728345	0.00127067076666667	1.08600610228162	0.043488	0.11401	2.1542	1.1072
1722	Tyr-Val	0.995253771			MS2 matched	281.14743	216.389	0.0137929191666667	0.00642355683333333	1.50837423163538	0.00090124	0.0082291	2.1472	1.1025
178	5(S)-HpETE	0.7665			MS2 matched	357.20688	253.699	0.0118446145	0.0055329535	1.11869656657925	0.036372	0.10182	2.1407	1.0981
576	Oleic acid	0.7814			MS2 matched	563.49325	47.885	0.370676383333333	0.1738744	1.61868659184262	7.7568e-05	0.0016299	2.1319	1.0921
791	Vitamin k1	0.972457468			MS2 matched	449.31812	180.367	0.0065752035	0.00308834116666667	1.38265601932501	0.0042719	0.022618	2.129	1.0902
1308	Glu-Lys-Lys	0.810275776			MS2 matched	404.24606	511.455	0.0122604647	0.00576203175	1.34402710781593	0.0081079	0.035439	2.1278	1.0894
35	"1-(1,2r-dihexanoylphosphatidyl)inositol-3,5-bisphosphate"	0.861848866			MS2 matched	689.14765	487.738	0.013615509	0.00640008883333333	1.10054292689816	0.047501	0.12147	2.1274	1.0891
145	3-hydroxyoctanoic acid	0.99993841			MS2 matched	159.09018	261.459	0.01488414	0.00701609783333333	1.53455726366741	0.00063032	0.0064664	2.1214	1.085
1673	Stearoylcarnitine	0.986167747			MS2 matched	428.36799	43.8095	0.0107563178333333	0.00508225566666667	1.4630247707724	0.0011818	0.0096666	2.1164	1.0816
1590	Pro-gln	0.985277858			MS2 matched	244.12689	373.2585	0.047824905	0.0226226066666667	1.54873712284082	0.00027867	0.0037675	2.114	1.08
766	Trehalose	0.937541512			MS2 matched	341.1021	491.7015	0.141806506666667	0.0674100583333333	1.34815786560628	0.0079688	0.035212	2.1036	1.0729
822	"(4r)-4-((3r,5r,6s,7r,9s,10r,12s,13r,17r)-3,6,7,12-tetrahydroxy-10,13-dimethylhexadecahydro-1h-cyclopenta[a]phenanthren-17-yl)pentanoic acid"	0.745010034			MS2 matched	407.27512	153.899	0.0114095438333333	0.00548102316666667	1.08806365095268	0.03915	0.10635	2.0816	1.0577
1715	Tylosin	0.949494883			MS2 matched	916.51746	136.3195	0.00349991591666667	0.00168370163333333	1.16579853779736	0.024824	0.077585	2.0787	1.0557
870	1-oleoyl-2-palmitoyl-rac-glycerol	0.755240034			MS2 matched	339.28605	156.478	0.0324470188333333	0.0156118238333333	1.162604718595	0.029099	0.087048	2.0784	1.0554
511	Maltotetraose	0.884113326			MS2 matched	665.20635	489.43	7.92984158333333	3.81968165	1.38701620365337	0.005609	0.02819	2.076	1.0538
1277	Flutriafol	0.977293557			MS2 matched	302.13184	425.6985	0.0225121248333333	0.0108730248333333	1.61491079352347	0.00014934	0.0024341	2.0705	1.0499
1416	Leu-Leu-Lys	0.714821388			MS2 matched	373.27789	309.7015	0.0044199525	0.0021428215	1.27190096962466	0.013327	0.04867	2.0627	1.0445
1670	Stachyose	0.6599			MS2 matched	684.25148	488.839	2.6783355	1.30164583333333	1.29135167528486	0.013012	0.047875	2.0577	1.041
463	L-cysteine-glutathione disulfide	0.910135952			MS2 matched	425.07358	477.1675	0.725117716666667	0.352398566666667	1.27928035678856	0.01236	0.046258	2.0577	1.041
1684	Testosterone propionate	0.808931255			MS2 matched	345.24677	419.278	0.0286217431666667	0.0139848256666667	1.45213787842334	0.0020999	0.013978	2.0466	1.0332
809	"((4r)-4-((3r,5r,9s,10s,12s,13r,14s,17r)-3,12-dihydroxy-10,13-dimethylhexadecahydro-1h-cyclopenta[a]phenanthren-17-yl)pentanoyl)glycylglycine"	0.791863311			MS2 matched	529.30322	408.756	0.009732245	0.0047681265	1.5815879666119	0.00013401	0.0022913	2.0411	1.0294
1415	Leu-Glu-Arg	0.941249959			MS2 matched	417.24257	343.5475	0.240902686666667	0.118289978333333	1.62391387214012	7.5125e-05	0.0016175	2.0365	1.0261
879	1-palmitoyl-2-thiopalmitoyl phosphatidylcholine	0.799337542			MS2 matched	750.55665	162.759	0.0253024913333333	0.0124277303333333	1.54428609962081	0.00035359	0.0043123	2.036	1.0257
906	"1,2-dioleoyl-sn-glycerol"	0.988586431			MS2 matched	339.28712	33.763	0.449706966666667	0.22144815	1.70121821341521	6.9374e-06	0.0004172	2.0308	1.022
1556	Palmitoyl sphingomyelin	0.992548907			MS2 matched	703.57217	183.125	5.48547033333333	2.70443433333333	1.67576129209928	2.4744e-05	0.00083053	2.0283	1.0203
1436	Lys-Trp-Lys	0.90505937			MS2 matched	231.16843	382.2635	0.0191728298333333	0.00949958033333333	1.58852713847878	0.00023002	0.0033153	2.0183	1.0131
1109	Asn-Gly	0.708933949			MS2 matched	190.09547	254.818	0.00792484283333333	0.00392741066666667	1.25779689774654	0.017893	0.060117	2.0178	1.0128
1331	Heptacarboxylporphyrin i	0.927017948			MS2 matched	787.23068	467.676	0.0120653681666667	0.00598419033333333	1.36250909196216	0.0061179	0.030055	2.0162	1.0116
1097	Arg-gly	0.997094631			MS2 matched	232.13866	446.473	0.110645225	0.0548939783333333	1.2718792023848	0.010538	0.041836	2.0156	1.0112
346	DL-tryptophan	0.998170663			MS2 matched	203.07923	261.3745	0.59380855	0.295805216666667	1.52559884913776	0.00078389	0.0076375	2.0074	1.0054
1161	Camostat	0.961098617			MS2 matched	797.3159	241.0885	0.0230054133333333	0.011462595	1.75735877655031	3.7663e-07	6.5522e-05	2.007	1.005
1613	Prostaglandin i2	0.840906654			MS2 matched	353.22904	163.0445	0.0195053433333333	0.0097252915	1.18514545703511	0.023179	0.073281	2.0056	1.0041
1254	DL-phenylalanine	0.997951343			MS2 matched	331.16215	259.639	0.0268254285	0.0133797746666667	1.66564341057924	5.3378e-05	0.001292	2.0049	1.0035
764	Tigecycline	0.888557198			MS2 matched	584.2707	87.531	0.0135953316666667	0.006781799	1.0541324277571	0.043221	0.11386	2.0047	1.0034
1538	O-phosphotyrosine	0.837361397			MS2 matched	136.07409	50.368	0.0157160866666667	0.00785568766666667	1.42884740123177	0.0029224	0.017219	2.0006	1.0004
1332	Heptadecasphing-4-enine	0.893367691			MS2 matched	286.27176	112.932	0.028672675	0.0143331105	1.37491566790903	0.0057964	0.028801	2.0005	1.0003
1119	Avocadyne acetate	0.712737277			MS2 matched	344.25837	85.438	0.5620220225	0.0486982931666667	1.5791694225364	0.00041136	0.0048031	11.541	3.5287
507	Maleamic acid	0.9469			MS2 matched	114.01796	378.661	0.0473583616666667	0.02371692	1.40463530627767	0.0038489	0.021446	1.9968	0.9977
671	Pi(18:0/12-hete)	0.973829834			MS2 matched	901.52827	198.374	0.0517099033333333	0.0259215606666667	1.33129725007085	0.0057396	0.0286	1.9949	0.99629
1413	Lauric acid leelamide	0.814241696			MS2 matched	468.40052	165.278	0.06565645	0.0330977716666667	1.25727266456321	0.012498	0.046475	1.9837	0.9882
530	N-[3-hydroxy-1-{[3.4.5-trihydroxy-6-(hydroxymethyl)oxan-2-yl]oxy}octadec-4-en-2-yl]hexadecanamide	0.815675861			MS2 matched	698.54402	86.227	0.0134040680166667	0.00676878488333333	1.26904873571292	0.0098263	0.039889	1.9803	0.9857
304	D-glucarate	0.83082257			MS2 matched	208.98264	156.067	0.0520978366666667	0.0264514833333333	1.23727924648067	0.01878	0.061914	1.9696	0.97787
1150	Bitertanol	0.906231039			MS2 matched	338.1791	380.7975	0.00726675283333333	0.003698072	1.54698196099987	0.00074343	0.0072839	1.965	0.97454
898	"1,2-dihexadecanoyl-sn-glycero-3-phosphocholine"	0.968032442			MS2 matched	734.56444	151.58	2.893588	1.47450333333333	1.69812187072203	1.2588e-05	0.00053547	1.9624	0.97263
1458	"Methyl (4s,5z,6s)-5-ethylidene-4-[2-[[(2r,3s,4r,5r,6r)-3-[2-[(2s,3z,4s)-3-ethylidene-5-methoxycarbonyl-2-[(2s,3r,4s,5s,6r)-3,4,5-trihydroxy-6-(hydroxymethyl)oxan-2-yl]oxy-4h-pyran-4-yl]acetyl]oxy-4,5-dihydroxy-6-[2-(4-hydroxyphenyl)ethoxy]oxan-2-yl]methoxy]-2-oxoethyl]-6-[(2s,3r,4s,5s,6r)-3,4,5-trihydroxy-6-(hydroxymethyl)oxan-2-yl]oxy-4h-pyran-3-carboxylate"	0.944422506			MS2 matched	1095.36026	509.384	0.00279470491666667	0.00142510578333333	1.27042598678565	0.013842	0.049629	1.9611	0.97163
241	Asparagine	0.994392229			MS2 matched	131.04437	379.0205	0.255464795	0.13034936	1.47024350534675	0.0015004	0.011412	1.9598	0.97074
854	1-methyl-l-histidine	0.984102779			MS2 matched	170.09055	400.5625	0.349160833333333	0.178448533333333	1.31535963266748	0.009038	0.038389	1.9566	0.96838
678	Porphobilinogen	0.933419704			MS2 matched	225.09522	367.829	0.0242424305	0.0124331398333333	1.12909933619365	0.032485	0.095218	1.9498	0.96334
1362	Ile-Pro-Ile	0.961748198			MS2 matched	342.23502	227.941	0.0124422605	0.00638368866666667	1.28305293020716	0.0084813	0.036612	1.9491	0.96279
918	13-cis-retinol	0.977414643			MS2 matched	269.22444	34.5795	0.254040161666667	0.130849473333333	1.10178015886409	0.042442	0.11263	1.9415	0.95715
1295	Genipin	0.832041474			MS2 matched	249.05876	260.869	0.0115332446666667	0.00594532766666667	1.37241754405359	0.0056707	0.028337	1.9399	0.95597
1242	Diprotin b	0.9600523			MS2 matched	328.22024	246.555	0.0233187386666667	0.012057995	1.15864778766757	0.027924	0.084109	1.9339	0.9515
1604	Pro-val	0.999383898			MS2 matched	215.13726	296.0345	0.0913587866666666	0.0473046183333333	1.24453761964898	0.013234	0.04859	1.9313	0.94956
1060	Actinomycin d	0.89850713			MS2 matched	628.32726	484.031	0.0110839225	0.00574131833333333	1.35770731467737	0.0080915	0.035439	1.9306	0.94901
1317	Gly-Pro-Arg	0.843591974			MS2 matched	329.19034	467.367	0.0386863533333333	0.0200736766666667	1.20425516826955	0.019928	0.064601	1.9272	0.94652
308	D-glucose 6-phosphate	0.860855674			MS2 matched	259.00847	207.8085	0.0111080701666667	0.00576827166666667	1.27858144297063	0.010154	0.040711	1.9257	0.9454
1429	Lys-Asn	0.984893729			MS2 matched	261.15355	467.3175	0.029359424	0.0152488085	1.47625966388558	0.0021085	0.013982	1.9254	0.94513
772	Udp-n-acetylglucosamine	0.985985961			MS2 matched	606.06401	431.609	0.104785556666667	0.05447373	1.2401717503044	0.010357	0.041428	1.9236	0.94381
284	Creatinol o-phosphate	0.707106427			MS2 matched	154.04858	265.193	0.0581604703333333	0.030418037	1.17988762607163	0.026551	0.081522	1.912	0.93511
328	Dehydroascorbic acid (Oxidized vitamin C)	0.8248			MS2 matched	173.00636	156.0465	0.180795163333333	0.0949909033333333	1.18339792241164	0.026695	0.08182	1.9033	0.92849
528	N-(1.3-dihydroxyoctadeca-4.14-dien-2-yl)palmitamide	0.92679232			MS2 matched	534.47879	35.7355	0.2456162	0.129794333333333	1.47230643839038	0.0012744	0.010103	1.8923	0.92018
486	Leu-Gln	0.903455372			MS2 matched	258.14139	290.111	0.0722887783333333	0.0383440016666667	1.32064210259055	0.0080732	0.035439	1.8853	0.91477
574	O-phosphoethanolamine	1			MS2 matched	140.00946	397.0445	0.0317129183333333	0.01682242	1.46211041104534	0.001624	0.011951	1.8852	0.91469
745	Sulfoacetic acid	0.815514274			MS2 matched	138.98546	405.299	0.0177474313333333	0.009415652	1.50656744903449	0.00081784	0.0077553	1.8849	0.91448
1398	L-Leucine	0.8048			MS2 matched	132.10049	322.7765	0.544518433333333	0.28895423	1.29468320271739	0.0059006	0.02907	1.8844	0.91414
1307	Glu-Lys	0.608			MS2 matched	317.18039	308.078	0.00575274566666667	0.00306173533333333	1.3165387273286	0.0096457	0.039488	1.8789	0.9099
1657	Ser-Thr	0.793835132			MS2 matched	207.11091	235.0995	0.0617402083333333	0.032876305	1.32973517155746	0.005435	0.027395	1.878	0.90916
768	Trifluoroacetic acid	0.725856446			MS2 matched	226.99235	156.051	0.216636368333333	0.115361498333333	1.1878783583002	0.026446	0.081344	1.8779	0.90911
485	Leu-Arg	0.808114766			MS2 matched	286.18336	342.332	0.00700444916666667	0.0037323215	1.14359836103675	0.029796	0.088526	1.8767	0.9082
381	Gambogic acid	0.832716296			MS2 matched	583.31386	249.222	0.0046851135	0.00249689216666667	1.580734187196	0.00038302	0.0046069	1.8764	0.90795
1589	Pro-Asp	0.999480322			MS2 matched	231.09581	425.6345	0.186259066666667	0.0993669233333333	1.51580852723036	0.00068416	0.0068969	1.8745	0.90647
1401	L-Norleucine	0.935			MS2 matched	173.12645	247.222	0.0827527933333333	0.0441756416666667	1.30399882719351	0.0068879	0.032453	1.8733	0.90556
784	Val-Phe	0.843518883			MS2 matched	263.13536	185.4205	0.038824455	0.0207418196666667	1.3249093548362	0.0076708	0.034723	1.8718	0.90442
897	"1,2-didocosahexaenoyl-sn-glycero-3-phosphocholine"	0.970873934			MS2 matched	878.5604	40.42	0.098053025	0.05242752	1.58379801297523	0.0002867	0.0038168	1.8703	0.90324
967	20-Hydroxyarachidonic acid	0.6539			MS2 matched	362.26958	48.998	0.0260210835	0.0139452501666667	1.37821024091088	0.0075687	0.034554	1.8659	0.89991
1334	Hexanoyl-l-carnitine	0.986703554			MS2 matched	260.1832	229.7435	0.0113909126666667	0.00611301416666667	1.41622852490153	0.003248	0.018757	1.8634	0.89793
224	alpha-D-Glucose 1-phosphate	0.6864			MS2 matched	319.03714	476.1635	0.0145174663333333	0.007791781	1.56917744599124	0.00027141	0.003698	1.8632	0.89776
73	"1,2-dilinoleoyl-sn-glycero-3-phospho-(1-rac-glycerol)"	0.990085593			MS2 matched	769.49	39.831	0.728827333333333	0.39134005	1.32852577142586	0.0041954	0.022444	1.8624	0.89715
1057	Acipimox	0.784840353			MS2 matched	155.04085	379.6045	0.0343572015	0.0184506901666667	1.2530689194853	0.01299	0.047875	1.8621	0.89694
1618	Purmorphamine	0.838670216			MS2 matched	521.27817	373.6475	0.00732211916666667	0.00393873733333333	1.33723853189108	0.0077084	0.034738	1.859	0.89453
82	"10-formyl-7,8-dihydrofolic acid"	0.838527068			MS2 matched	470.12856	425.793	0.00401860816666667	0.0021653485	1.07717187335909	0.04348	0.11401	1.8559	0.8921
16	(2-aminoethoxy)[2-[docosa-4.7.10.13.16.19-hexaenoyloxy]-3-[hexadec-1-en-1-yloxy]propoxy]phosphinic acid	0.851712981			MS2 matched	746.50053	141.9015	0.503661383333333	0.271550766666667	1.38938686147738	0.0040538	0.021995	1.8548	0.89123
1299	Gln-Arg-Arg	0.769304941			MS2 matched	459.28721	513.89	0.00480470433333333	0.00259514333333333	1.42732367288743	0.002785	0.016691	1.8514	0.88863
1541	Obacunone	0.792438202			MS2 matched	455.19755	343.3815	0.0110461468333333	0.00597322383333333	1.49496941508691	0.00069376	0.0069536	1.8493	0.88696
1379	Keracyanin	0.930120855			MS2 matched	595.14332	490.0985	0.0264144433333333	0.01429336	1.50197423519029	0.0008166	0.0077553	1.848	0.88598
1452	Met-Lys	0.6449			MS2 matched	277.15154	503.406	0.00944568916666667	0.005116169	1.65520109849222	5.9803e-05	0.0013906	1.8462	0.88459
1636	Roxithromycin (roxl-150)	0.787608773			MS2 matched	859.49423	404.1125	0.0117893868333333	0.00640190116666667	1.56039941345934	0.00044918	0.0050216	1.8415	0.88092
1130	n-[(1s)-1-(aminocarbonyl)-4-[(2-chloro-1-iminoethyl)amino]butyl]-Benzamide	0.752779116			MS2 matched	311.12617	118.5275	0.0188317906666667	0.0102787446666667	1.13441546680693	0.027437	0.083008	1.8321	0.87351
43	1-Deoxy-D-xylulose 5-phosphate	0.98265162			MS2 matched	213.01339	348.065	0.0233132355	0.0127281548333333	1.63961505775811	5.1499e-05	0.0012901	1.8316	0.87313
248	Beta-hydroxybutyrate	0.941713363			MS2 matched	103.03887	234.012	0.0933548216666667	0.0511593583333333	1.22252822529816	0.015874	0.05507	1.8248	0.86773
131	20-trifluoroleukotriene b4	0.750647168			MS2 matched	371.18617	317.068	0.010242616	0.00561783883333333	1.21158717407973	0.018711	0.061802	1.8232	0.8665
1120	Axinastatin 1	0.724937739			MS2 matched	753.44267	236.761	0.0053974704	0.00296366373333333	1.25913442322406	0.010818	0.04259	1.8212	0.8649
215	Ala-Arg	0.781628476			MS2 matched	244.1373	423.461	0.00338423283333333	0.00186065966666667	1.14591524350974	0.028384	0.085053	1.8188	0.86301
972	3-aminoquinoline	0.898000921			MS2 matched	145.0742	125.1005	0.568091883333333	0.312717766666667	1.44061391623041	0.0024385	0.015298	1.8166	0.86126
1074	Ala-phe	0.985536546			MS2 matched	237.12114	235.959	0.00988516033333333	0.00544913966666667	1.48891776550959	0.0014319	0.01105	1.8141	0.85924
451	Isofraxidin	0.806615252			MS2 matched	221.05663	292.647	0.0513113433333333	0.0283436383333333	1.18786499682094	0.022731	0.072469	1.8103	0.85625
868	1-oleoyl-2-linoleoyl-rac-glycerol	0.994343607			MS2 matched	601.51373	33.6965	0.128347996666667	0.0710175233333333	1.64730346130864	6.7581e-05	0.001503	1.8073	0.85381
1737	Val-Val	0.998455248			MS2 matched	217.15245	215.9365	0.0211622783333333	0.0117317716666667	1.29823807978874	0.0091134	0.038389	1.8038	0.85107
1661	Sn-glycerol-3-phosphoethanolamine	0.956804265			MS2 matched	238.04267	397.162	0.0959577466666667	0.05335975	1.29593924443151	0.0072091	0.033438	1.7983	0.84665
1286	o-hex-dhex-dhex Furostane base -2h + o-hex	0.764167382			MS2 matched	1031.52248	487.427	0.00612072333333333	0.00340586733333333	1.41255150679633	0.0027971	0.016706	1.7971	0.84568
1462	Methyltyrosinate	0.834538033			MS2 matched	196.09443	50.394	0.042901565	0.0239632233333333	1.50609265431056	0.001018	0.0087368	1.7903	0.84021
1030	5-L-Glutamyl-L-alanine	0.838929261			MS2 matched	219.09564	413.1105	0.0451657666666667	0.0252394066666667	1.34416298022436	0.0049104	0.025564	1.7895	0.83955
642	Phe(benzoyl)-leu-arg	0.971837766			MS2 matched	537.2933	311.6145	0.0174308175	0.00977269	1.68130147961804	1.5135e-05	0.00059989	1.7836	0.83481
1028	5-aminovaleric acid betaine	0.841054511			MS2 matched	160.1322	391.3295	4.19279033333333	2.35086016666667	1.24669151686041	0.015883	0.05507	1.7835	0.83472
1198	Cyanidin-3-o-sambubioside-5-o-glucoside	0.882969988			MS2 matched	743.2139	259.0665	0.00996395383333333	0.00559689216666667	1.45530981984791	0.0015581	0.011613	1.7803	0.83209
413	Glycine	0.995558108			MS2 matched	74.02399	364.708	0.43077795	0.241970416666667	1.18565146221999	0.019515	0.064038	1.7803	0.83211
672	Pi(18:0/9-hode)	0.920942554			MS2 matched	877.54488	289.5	0.00135901765	0.000763774433333333	1.13456275799022	0.031257	0.092238	1.7793	0.83135
1186	Cordycepin	0.995017866			MS2 matched	252.10471	115.402	0.0299388166666667	0.0168464883333333	1.17746179037563	0.02564	0.07985	1.7772	0.82957
735	sn-Glycerol 3-phosphoethanolamine	0.999894957			MS2 matched	214.04558	396.5225	1.83194803333333	1.03086606666667	1.44512343735421	0.0015913	0.01176	1.7771	0.82952
1523	"NG,NG-dimethyl-L-arginine(ADMA)"	0.9949			MS2 matched	203.14901	576.1925	0.920051466666667	0.5177144	1.16865871276091	0.037935	0.10452	1.7771	0.82956
44	1-Hexadecanoyl-2-(9Z-octadecenoyl)-sn-glycero-3-phosphoric acid	0.894428862			MS2 matched	673.46737	150.2275	0.00747450398333333	0.00422274088333333	1.38230350742514	0.0034912	0.019704	1.7701	0.8238
1511	N.omega.-propyl-l-arginine	0.978259811			MS2 matched	217.16355	256.0465	0.0207657038333333	0.0117432426666667	1.69012203394147	1.6866e-05	0.00065367	1.7683	0.82237
942	2-docosahexaenoyl-1-stearoyl-sn-glycero-3-phosphoethanolamine	0.967082145			MS2 matched	792.54637	62.107	0.2977483	0.168671166666667	1.69947644908417	7.2246e-06	0.00041999	1.7653	0.81988
913	"1,5-diaminonaphthalene"	0.730505697			MS2 matched	159.08962	122.4445	0.10568176	0.059892875	1.06421551906848	0.042703	0.11284	1.7645	0.81927
660	Pi 37:5	0.757160196			MS2 matched	869.53901	188.035	0.0243718158333333	0.0138185623333333	1.45087399072517	0.0022068	0.014414	1.7637	0.81861
1356	Ikarugamycin	0.963286128			MS2 matched	501.2722	433.005	0.00967978116666667	0.00549697416666667	1.3315778547535	0.0062634	0.030427	1.7609	0.81634
1426	Lnt	0.996276177			MS2 matched	730.23151	484.6585	0.0231388536666667	0.013149902	1.45596025733875	0.0021504	0.014167	1.7596	0.81527
1501	N-nervonoyl-d-erythro-sphingosylphosphorylcholine	0.98693477			MS2 matched	813.67673	157.197	0.055208865	0.0314049533333333	1.58218228901195	0.00010213	0.0019152	1.758	0.81391
987	"3,7,3-trimethoxyflavone"	0.825332214			MS2 matched	313.09696	211.9915	0.0189808451666667	0.0108136825	1.57777354081367	0.00025092	0.0034731	1.7553	0.81169
817	(2r)-3-hydroxyisovaleroylcarnitine	0.998656692			MS2 matched	262.16318	311.887	0.323945183333333	0.1847415	1.55880371381959	0.0003965	0.004704	1.7535	0.81024
1232	Digitoxin	0.727116111			MS2 matched	787.42176	457.5935	0.0080338565	0.004589334	1.38518754963391	0.003475	0.019684	1.7505	0.80781
1043	"(6ar,10ar)-3-(1,1-dimethylheptyl)-6a,7,10,10a-tetrahydro-1-methoxy-6,6,9-trimethyl-6h-dibenzo[b,d]pyran"	0.992377841			MS2 matched	385.28898	36.171	0.173402748333333	0.0991427966666667	1.05681053300597	0.047497	0.12147	1.749	0.80655
729	Sm d34:1	0.989720748			MS2 matched	761.57003	182.9385	1.2225381	0.701130816666667	1.52770472949122	0.00061761	0.006439	1.7437	0.80212
12	(+)-6-aminopenicillanic acid	0.948370251			MS2 matched	215.06104	364.2325	0.0095678165	0.00549806733333333	1.46263774276012	0.0018844	0.013041	1.7402	0.79927
681	Procyanidin c1	0.886012719			MS2 matched	865.2117	493.5725	0.0240998325	0.0140189951666667	1.23068661405387	0.017872	0.060117	1.7191	0.78164
844	1-docosahexaenoyl-2-stearoyl-sn-glycero-3-phosphocholine	0.93788501			MS2 matched	878.56186	138.1045	0.426736533333333	0.248731766666667	1.31256549781503	0.0094777	0.039251	1.7156	0.77875
1031	5-methoxydimethyltryptamine	0.956863932			MS2 matched	174.10082	213.99	0.0571261966666667	0.03332311	1.64689002583427	6.8344e-05	0.001503	1.7143	0.77763
783	Val-Ile	0.934262271			MS2 matched	229.15169	201.3855	0.066450045	0.0388166733333333	1.23463581536237	0.014324	0.051064	1.7119	0.77559
1070	Ala-Gln-Lys	0.733103486			MS2 matched	346.20586	455.046	0.0321316966666667	0.0188375183333333	1.08061192683775	0.039344	0.10646	1.7057	0.77039
368	Farrerol	0.960023181			MS2 matched	299.0927	279.563	0.0261499516666667	0.01535182	1.63048435969539	0.00014268	0.0023699	1.7034	0.7684
1713	Trp-his	0.710927129			MS2 matched	342.15302	295.714	0.00639672966666667	0.0037591355	1.48499333932024	0.0014925	0.011412	1.7016	0.76693
1367	Indole-3-acetonitrile	0.96469083			MS2 matched	157.07405	121.172	0.32407125	0.190603633333333	1.48298160070839	0.0014175	0.010987	1.7002	0.76574
1065	Adenosine 5-monophosphate	0.999138257			MS2 matched	348.0679	434.553	0.421665383333333	0.2481681	1.32769803773939	0.0040197	0.021976	1.6991	0.76478
317	D-ribose 1-phosphate	0.979083374			MS2 matched	229.00783	400.872	0.00862346216666667	0.00508142216666667	1.25916140167126	0.0096893	0.039574	1.6971	0.76303
832	"[(2r,3s,4s,5r,6s)-6-[3,5-dihydroxy-4-[3-(4-hydroxyphenyl)propanoyl]phenoxy]-3,4,5-trihydroxyoxan-2-yl]methyl 3,4,5-trihydroxybenzoate"	0.822956598			MS2 matched	611.1231	449.989	0.00635059183333333	0.003744216	1.09871274274484	0.036566	0.10187	1.6961	0.76223
1720	Tyr-Ile	0.6966			MS2 matched	295.1623	206.961	0.0117647465	0.00694059083333333	1.16763220917334	0.023754	0.074644	1.6951	0.76134
1402	L-palmitoylcarnitine	0.995074513			MS2 matched	400.33823	177.5345	0.160770073333333	0.09499506	1.1033453426532	0.038066	0.10462	1.6924	0.75907
28	(S)-2-Hydroxyglutarate	0.957668766			MS2 matched	147.02757	393.875	0.042126485	0.0249022466666667	1.51593324329733	0.00079194	0.007673	1.6917	0.75845
194	"8,9-dihydroxy-5z,11z,14z-eicosatrienoic acid"	0.878040463			MS2 matched	337.23183	95.0735	0.0783201616666667	0.0463084816666667	1.38370919232319	0.0028776	0.017012	1.6913	0.75811
878	1-palmitoyl-2-oleoyl-sn-glycerol	0.954645893			MS2 matched	577.5134	79.4105	0.215205333333333	0.12737915	1.74074285438455	1.3006e-06	0.00013342	1.6895	0.75658
1022	"5-[(8as)-2,5,5,8a-tetramethyl-3-oxo-4a,6,7,8-tetrahydro-4h-naphthalen-1-yl]-3-methylpentanoic acid"	0.711460016			MS2 matched	338.27041	49.8645	0.05575291	0.0330112333333333	1.54764022443719	0.00046331	0.0051466	1.6889	0.75609
504	Lys-Glu	0.980019572			MS2 matched	274.13598	462.949	0.0667547216666667	0.0395574433333333	1.21471634146241	0.016291	0.056262	1.6875	0.75492
1598	Pro-met	0.808871553			MS2 matched	247.11634	419.055	0.00719026033333333	0.00426384016666667	1.20513313869871	0.016749	0.057727	1.6863	0.75389
102	"2-[[6-[[17-[5,6-dimethyl-3-[3,4,5-trihydroxy-6-(hydroxymethyl)oxan-2-yl]oxyhept-5-en-2-yl]-1-hydroxy-10,13-dimethyl-2,3,4,7,8,9,11,12,14,15,16,17-dodecahydro-1h-cyclopenta[a]phenanthren-3-yl]oxy]-3,4,5-trihydroxyoxan-2-yl]methoxy]-6-(hydroxymethyl)oxane-3,4,5-triol"	0.925726593			MS2 matched	915.50718	204.054	0.00614605443333333	0.00364626921666667	1.00579472935372	0.046669	0.11983	1.6856	0.75324
1301	Gln-lys	0.954643852			MS2 matched	275.16935	450.511	0.0582526533333333	0.0346304933333333	1.19018561487589	0.02043	0.065616	1.6821	0.75028
1305	Glu-Glu-Lys	0.774621076			MS2 matched	405.1947	439.0455	0.110313695	0.0656394316666667	1.59445764002265	0.00019713	0.0029638	1.6806	0.74898
261	Cephalothin	0.743067929			MS2 matched	395.05485	285.69	0.0311973066666667	0.0185888416666667	1.35294103530218	0.005366	0.027204	1.6783	0.74698
321	D-Threitol	0.7613			MS2 matched	143.03285	451.275	0.0834140033333333	0.0497745333333333	1.18842337408027	0.029184	0.087153	1.6758	0.74488
1466	Mitoxantrone	0.729658754			MS2 matched	358.11867	439.694	0.0141104061666667	0.00845769883333333	1.36839510305844	0.0032009	0.018608	1.6684	0.73842
1448	Melezitose	0.885746218			MS2 matched	522.20029	451.105	8.62257671666667	5.1774931	1.11546029282822	0.042493	0.11263	1.6654	0.73587
1407	L-Serine	0.6709			MS2 matched	147.07457	90.081	0.0365700333333333	0.0219985816666667	1.30338760396586	0.0097602	0.03977	1.6624	0.73325
314	D-Mannose	0.984367677			MS2 matched	179.05318	451.137	0.597287136666667	0.361364248333333	1.09431346313899	0.048447	0.12317	1.6529	0.72497
1525	Niclosamide	0.85705552			MS2 matched	155.00834	254.233	0.0206091121666667	0.0124873543333333	1.19385426793375	0.017846	0.060117	1.6504	0.72281
1558	Pargyline	0.7262			MS2 matched	182.0903	253.74	0.00372726208333333	0.00225918845	1.08381518039959	0.036259	0.10182	1.6498	0.72231
474	L-methionine	0.999812531			MS2 matched	148.04213	285.659	1.59395235	0.96672345	1.51075922386974	0.00089027	0.0081717	1.6488	0.72143
1339	His-Glu	0.997762945			MS2 matched	285.11699	419.5875	0.168224693333333	0.102262433333333	1.36008955515357	0.0052817	0.027012	1.645	0.71811
1391	dimethyl ester L-glutamic acid	0.917781153			MS2 matched	144.06386	103.695	0.0971301683333333	0.059064715	1.25070289721536	0.015116	0.052831	1.6445	0.71762
1453	Met-Trp-Arg	0.969481554			MS2 matched	492.23707	474.173	0.0100018925	0.0060889205	1.41335790238589	0.0038731	0.021512	1.6426	0.71601
1437	Lys-Val	0.985215992			MS2 matched	246.17948	385.317	0.026138575	0.0159483333333333	1.18937521646578	0.013714	0.049414	1.639	0.71277
52	1-Oleoyl-L-alpha-lysophosphatidic acid	0.696			MS2 matched	435.24281	195.807	0.057736798	0.0352866093333333	1.18887322481486	0.023236	0.073281	1.6362	0.71037
983	3-pyridylacetic acid	0.967076131			MS2 matched	138.05384	302.178	0.5503479	0.33659605	1.24809033421659	0.011062	0.042968	1.635	0.70933
500	Luminespib	0.980913498			MS2 matched	464.19828	265.833	0.0595112283333333	0.0364625266666667	1.41998697626548	0.00239	0.015102	1.6321	0.70675
1504	N-oleoylethanolamine	0.97969134			MS2 matched	326.30296	37.1195	0.0608751133333333	0.0374376333333333	1.21435316615799	0.01743	0.059255	1.626	0.70136
995	4-(1-piperazinyl)-1h-indole	0.879163025			MS2 matched	159.08972	261.385	0.0321138733333333	0.01982571	1.32240726955108	0.009445	0.039219	1.6198	0.69582
59	1-palmitoyl-2-lauroyl-sn-glycero-3-phosphorylcholine	0.836888223			MS2 matched	722.50025	142.575	0.401860966666667	0.248638983333333	1.20840899200693	0.018389	0.061202	1.6162	0.69264
435	Hydroxyproline	0.996259911			MS2 matched	130.06429	116.5295	0.161422443333333	0.100126576666667	1.16328343978852	0.018206	0.060827	1.6122	0.68902
20	(2r)-2-hydroxy-2-phenethylglucosinolate	0.873239095			MS2 matched	438.0739	409.129	0.01575576	0.00978593966666667	1.34164289985436	0.0069939	0.032789	1.61	0.6871
1105	Argininosuccinic acid	0.976177805			MS2 matched	291.12778	470.541	0.114674226666667	0.0712459833333333	1.44362815082215	0.0020499	0.013748	1.6096	0.68666
800	alpha-L-Asp-L-Lys	0.95219266			MS2 matched	262.13769	460.771	0.0194167601666667	0.012093302	1.16423574482769	0.024507	0.076732	1.6056	0.68309
1102	Arg-Thr	0.970887917			MS2 matched	276.16375	410.3595	0.04501235	0.0280542233333333	1.22029642728565	0.013764	0.049494	1.6045	0.6821
25	(n-(-2-acetamido))-2-aminoethanesulfonic acid	0.950868848			MS2 matched	181.02586	303.42	0.3317204	0.20688625	1.11953706542684	0.034681	0.098347	1.6034	0.68113
517	Met-Trp	0.852463138			MS2 matched	334.12608	250.53	0.00315337716666667	0.00196738416666667	1.29046503565871	0.012444	0.046371	1.6028	0.68062
1329	Harringtonine	0.95514634			MS2 matched	532.27843	440.381	0.0151497996666667	0.00945568416666667	1.57168609243339	0.00025436	0.003493	1.6022	0.68004
563	Naringenin	0.777774511			MS2 matched	271.05212	446.132	0.04498327	0.028096475	1.37952352120833	0.0034216	0.019501	1.601	0.679
1096	Arg-glu	0.975458787			MS2 matched	304.1591	455.7655	0.152019083333333	0.09568041	1.20790953274119	0.017942	0.060117	1.5888	0.66796
1502	N-oleoyl-d-erythro-sphingosylphosphorylcholine	0.984017297			MS2 matched	729.58411	42.952	0.0165117098333333	0.0104042928333333	1.05355681145891	0.045332	0.11712	1.587	0.66631
452	Isoleucine	0.9701425			MS2 matched	130.06439	95.7365	0.0486467818333333	0.0307938038333333	1.23183937260223	0.012663	0.046789	1.5798	0.6597
1631	Retrorsine n-oxide	0.849086533			MS2 matched	735.35058	471.202	0.0141993808333333	0.0090030205	1.12728690276181	0.025908	0.080543	1.5772	0.65735
1435	Lys-Trp	0.9035			MS2 matched	333.18669	438.379	0.0145408188333333	0.0092251065	1.35364143182506	0.0058911	0.02907	1.5762	0.65647
1103	Arg-Val	0.9238			MS2 matched	274.18525	385.0715	0.035325335	0.02241501	1.257198496095	0.014445	0.051222	1.576	0.65624
1695	Thr-Ala	0.815963189			MS2 matched	191.08252	257.8565	0.0180106201666667	0.011437835	1.09917606355898	0.033249	0.096164	1.5747	0.65503
300	D-fructose	0.993569276			MS2 matched	179.0541	282.501	3.73337483333333	2.37495083333333	1.36089076940174	0.0054142	0.027369	1.572	0.65258
1173	Chaulmoogric acid	0.773729097			MS2 matched	298.27149	50.135	0.044214255	0.0281456283333333	1.57107760436824	0.00028372	0.0038062	1.5709	0.6516
969	3-[(cholamidopropyl)dimethylammonio]-1-propanesulfonate	0.878905018			MS2 matched	448.33796	172.9325	0.312941666666667	0.199388283333333	1.24336871244324	0.010603	0.041836	1.5695	0.65031
1676	Syrosingopine	0.983687942			MS2 matched	506.1958	373.654	0.0172796878333333	0.0110287055	1.34628955999861	0.0042811	0.022618	1.5668	0.64781
1044	7-(triethylsilyl)-10-deacetylbaccatin iii	0.916469094			MS2 matched	681.31888	445.881	0.0116520321666667	0.00746343033333333	1.44958097307597	0.0017206	0.012451	1.5612	0.64267
635	Pg 42:11	0.900574771			MS2 matched	839.47234	38.108	0.0650324633333333	0.0416672283333333	1.08406875911809	0.030931	0.091586	1.5608	0.64225
503	Lys-Asp	0.97376738			MS2 matched	260.12076	461.913	0.0233982583333333	0.0149922216666667	1.20135123440711	0.017761	0.060117	1.5607	0.64219
1365	Indole	0.905687507			MS2 matched	118.06347	260.2065	0.0551710833333333	0.0354370516666667	1.46835788922982	0.0017431	0.012562	1.5569	0.63865
593	Pc 44:12	0.919622168			MS2 matched	936.5607	137.379	0.0607022633333333	0.0390265266666667	1.29611936647268	0.0099134	0.039928	1.5554	0.6373
1291	Gamabufotalin	0.935021281			MS2 matched	403.25132	437.866	0.0818055916666667	0.0530061366666667	1.31152014124039	0.0073258	0.033622	1.5433	0.62604
975	3-hydroxybutyric acid	0.84621083			MS2 matched	87.025	286.5155	0.0148913548333333	0.00966682066666667	1.40455802960088	0.0032771	0.018862	1.5405	0.62336
1041	6-ketoprostaglandin f1alpha	0.988758827			MS2 matched	393.22063	209.295	0.0116712215	0.00758580316666667	1.31776088823876	0.010046	0.040368	1.5386	0.62158
1743	Vindoline	0.77957522			MS2 matched	457.24878	460.8265	0.00658909116666667	0.004283907	1.31612787296957	0.0081495	0.035532	1.5381	0.62115
1382	L-beta-homoserine	0.958053071			MS2 matched	120.07913	84.81	0.306505516666667	0.199283516666667	1.37699676577545	0.0042091	0.022449	1.538	0.62109
1561	"PC(20:5(5Z,8Z,11Z,14Z,17Z)/20:5(5Z,8Z,11Z,14Z,17Z))"	0.6098			MS2 matched	844.56791	141.09	0.0138505576666667	0.009006481	1.22211410401692	0.024304	0.076234	1.5378	0.62091
631	Pg 38:5	0.804698082			MS2 matched	795.5036	70.6735	0.191904865	0.124868713333333	1.27472995960425	0.0086364	0.037098	1.5369	0.61998
406	Gly-Ser	0.794463657			MS2 matched	161.05422	370.311	0.0383322416666667	0.0249636716666667	1.09475086000366	0.035302	0.099623	1.5355	0.61873
456	Ketoleucine	0.874462914			MS2 matched	129.05372	112.204	0.482342	0.314973083333333	1.2884490673973	0.0095933	0.039366	1.5314	0.61483
921	"15(r),19(r)-hydroxyprostaglandin f2alpha"	0.827563369			MS2 matched	353.22789	120.577	0.07299325	0.047677235	1.13175764046194	0.037091	0.10283	1.531	0.61446
512	Maltotriose	0.980641208			MS2 matched	503.15486	451.2855	15.5223971666667	10.145708	1.09637677191697	0.046723	0.11983	1.5299	0.61348
1076	Albendazole	0.953626653			MS2 matched	266.09066	310.0515	0.0089026785	0.0058233725	1.38737861787949	0.0050337	0.02582	1.5288	0.61238
143	3-hydroxyglutaric acid	0.76865359			MS2 matched	147.04357	259.387	1.4267862	0.933988983333333	1.42625714311873	0.0026477	0.016145	1.5276	0.61129
1650	Schisandrol a	0.864368693			MS2 matched	433.20176	473.092	0.0106311561666667	0.0069689085	1.54673158156868	0.00053118	0.0057539	1.5255	0.60929
1454	Metanicotine	0.814829115			MS2 matched	106.06359	84.422	0.44238	0.290200416666667	1.26358788568484	0.011645	0.044247	1.5244	0.60824
876	1-palmitoyl-2-myristoyl-sn-glycero-3-phosphocholine	0.992072788			MS2 matched	706.53098	152.568	0.17627783	0.115639058333333	1.2548112204145	0.012438	0.046371	1.5244	0.60822
282	Corosolic acid	0.98273484			MS2 matched	471.33773	73.319	0.032776435	0.021523675	1.04992135755854	0.038975	0.10604	1.5228	0.60673
128	2-deoxyadenosine 5-monophosphate	0.702705223			MS2 matched	661.11517	483.4535	0.0280279183333333	0.0184089316666667	1.2781729809838	0.0085464	0.036802	1.5225	0.60646
465	L-fucose-1-phosphate	0.989408074			MS2 matched	243.02342	452.42	0.00680181116666667	0.00446814883333333	1.15107252705538	0.029318	0.087255	1.5223	0.60624
1340	His-Gly	0.8022			MS2 matched	213.09611	384.135	0.0321506333333333	0.021184895	1.29272022333756	0.010847	0.042606	1.5176	0.60181
1324	Gramine	0.95476957			MS2 matched	130.06332	84.88	0.9632174	0.635143083333333	1.19606731256452	0.019616	0.064186	1.5165	0.60078
31	"[3-hydroxy-1-(4-methoxy-7-oxofuro[3,2-g]chromen-9-yl)oxy-3-methylbutan-2-yl] (e)-2-methylbut-2-enoate"	0.819217116			MS2 matched	415.14913	272.026	0.0049572875	0.00327741116666667	1.09120873390106	0.041142	0.11039	1.5126	0.59699
1438	Lysine	0.999127821			MS2 matched	130.0854	520.671	1.02734068333333	0.680610116666667	1.34375692439795	0.0050131	0.02579	1.5094	0.59401
1741	Vincristine sulfate	0.736193428			MS2 matched	825.42514	496.719	0.0065275455	0.0043249455	1.12158607272483	0.040787	0.10977	1.5093	0.59386
1091	Arg-Ala	0.895909591			MS2 matched	246.15401	423.3175	0.0908415983333333	0.06020095	1.15233054962018	0.027086	0.082585	1.509	0.59357
208	Adenosine 5-phosphosulfate	0.991341871			MS2 matched	346.04913	434.3	0.223215483333333	0.148087766666667	1.38628626469458	0.0029978	0.017544	1.5073	0.59198
1257	DL-tyrosine	0.99388349			MS2 matched	182.08009	304.451	1.2936683	0.85941555	1.42264183796422	0.0026253	0.016122	1.5053	0.59004
132	3-(5-phenylthiophen-2-yl)prop-2-ynyl acetate	0.931043888			MS2 matched	255.0552	375.894	0.0061126295	0.00406118916666667	1.27563684727489	0.012134	0.045607	1.5051	0.58989
1552	Ouabain	0.938567463			MS2 matched	607.27769	268.3445	0.004461379	0.00297044116666667	1.34262628376392	0.0094012	0.039131	1.5019	0.58681
1162	Candesartan cilexetil	0.931592033			MS2 matched	611.24647	250.063	0.0115481536666667	0.0173752476666667	1.4387099042383	0.0023311	0.014946	0.66463	-0.58937
932	"(3z)-n-(3-chlorophenyl)-3-[[3,5-dimethyl-4-[(4-methyl-1-piperazinyl)carbonyl]-1h-pyrrol-2-yl]methylene]-2,3-dihydro-n-methyl-2-oxo-1h-indole-5-sulfonamide"	0.960392119			MS2 matched	568.17921	439.9055	0.0428595816666667	0.0647318683333333	1.5274509488622	0.001022	0.0087368	0.66211	-0.59486
113	2-hydroxy-3-methylbutyric acid	0.939922038			MS2 matched	117.05384	153.1785	0.0583963283333333	0.08838078	1.26919039514936	0.016974	0.058251	0.66074	-0.59786
607	Pe 38:7	0.799731539			MS2 matched	760.47895	145.7665	0.27699685	0.421303683333333	1.14036183602861	0.032886	0.095908	0.65748	-0.60499
1537	O-acetyl-l-serine	0.884165298			MS2 matched	148.05863	94.064	0.0619171283333333	0.0944244966666666	1.28517948722359	0.011171	0.043114	0.65573	-0.60882
457	Ketoprofen	0.895000888			MS2 matched	507.18094	317.41	0.001233992	0.0018823925	1.29717502828833	0.010392	0.041473	0.65554	-0.60923
1633	Ribothymidine	0.7387			MS2 matched	259.09042	418.261	0.0102096363333333	0.0155915795	1.06900715036873	0.0436	0.11401	0.65482	-0.61084
105	2-arachidonoyl-1-palmitoyl-sn-glycero-3-phosphoethanolamine	0.930881167			MS2 matched	738.49665	147.038	1.93439283333333	2.98053533333333	1.27670772909133	0.011894	0.044994	0.64901	-0.62369
709	Rhapontigenin	0.732220989			MS2 matched	515.1689	317.4245	0.001706039	0.00262937383333333	1.12403483819447	0.038551	0.10522	0.64884	-0.62407
169	4-methoxyflavone	0.841838374			MS2 matched	251.07268	350.683	0.0078219345	0.0121106813333333	1.32566111590851	0.0099064	0.039928	0.64587	-0.63068
337	Dihydroxyacetone phosphate	0.9484			MS2 matched	229.0079	477.871	0.0143213918333333	0.0223724233333333	1.17469648911825	0.019842	0.064561	0.64014	-0.64355
1180	Citrinin	0.968578251			MS2 matched	233.06131	292.537	0.281216466666667	0.43988075	1.35779324328446	0.0062077	0.030316	0.6393	-0.64543
10	gamma-glutamyl-(s)-allyl-l-cysteine	0.947985746			MS2 matched	271.06149	319.3055	0.00843770366666667	0.013210032	1.51900423627064	0.0011723	0.0096666	0.63873	-0.64671
233	Arg-Gly-Arg	0.988634729			MS2 matched	386.2295	42.2	0.378467266666667	0.597053983333333	1.2912482017703	0.013618	0.049275	0.63389	-0.65769
1195	Curine	0.935825024			MS2 matched	595.27868	250.0645	0.01435227	0.022684815	1.54640090283101	0.00062027	0.006439	0.63268	-0.66045
1465	Mexiletine	0.6252			MS2 matched	144.11878	291.1425	0.00387585116666667	0.00613806716666667	1.22619384811483	0.019905	0.064601	0.63144	-0.66327
662	Pi 38:6	0.985960554			MS2 matched	881.50315	190.617	0.19794	0.313824016666667	1.35886477706006	0.0064758	0.031027	0.63074	-0.66489
286	Cyclic adenosine diphosphate ribose	0.957896619			MS2 matched	540.04243	436.4355	0.0200047083333333	0.0319064283333333	1.4133100696466	0.0043057	0.022618	0.62698	-0.67351
687	Propionylglycine	0.9988			MS2 matched	190.06878	319.283	0.0094568635	0.015084675	1.20896066600082	0.025204	0.078633	0.62692	-0.67365
209	Adenosine 5-triphosphate (atp)	0.94304252			MS2 matched	505.97794	499.213	0.00427171983333333	0.0069335275	1.21305548388218	0.025964	0.080572	0.6161	-0.69877
469	"L-gulono-1,4-lactone"	0.993490779			MS2 matched	195.04914	358.28	2.038222	3.31400266666667	1.11937446944134	0.043926	0.11451	0.61503	-0.70126
816	"(2r,3s,4s,5r,6s)-2-(hydroxymethyl)-6-[4-[(e)-3-hydroxyprop-1-enyl]phenoxy]oxane-3,4,5-triol"	0.821311309			MS2 matched	330.13669	352.4245	0.0140878116666667	0.02292293	1.56293245431758	0.00061071	0.0064161	0.61457	-0.70234
985	"3,5,7,15-tetraacetoxy-8-benzoyloxy-2-hydroxy-9,14-dioxojatropha-6(17),11e-diene"	0.778407098			MS2 matched	693.24775	250.03	0.00130672918333333	0.00214522706666667	1.47265529566854	0.0017916	0.012753	0.60913	-0.71517
1699	Thr-Leu	0.879098849			MS2 matched	233.15248	34.7	0.00935293483333333	0.0154006926666667	1.11065077216846	0.047833	0.12196	0.60731	-0.7195
257	Calciferol	0.757997655			MS2 matched	395.30701	114.9245	0.00145094283333333	0.00240169033333333	1.1449636908215	0.02808	0.084433	0.60413	-0.72706
1626	Pyroglu-pro	0.835339746			MS2 matched	227.10064	415.287	0.013451605	0.022354705	1.21212726573401	0.019285	0.06346	0.60173	-0.7328
954	2-sdahma [dmed-fahfa]	0.709893108			MS2 matched	573.47997	78.109	0.0036463075	0.00606817783333333	1.58483085706133	0.00024485	0.0034166	0.60089	-0.73483
392	Gluconolactone	0.6265			MS2 matched	177.03765	358.7055	0.0711389333333333	0.119592608333333	1.17888787229021	0.029272	0.087255	0.59484	-0.74942
1521	Neodiosmin	0.714600575			MS2 matched	609.18423	426.964	0.00561115566666667	0.00952834566666667	1.32798936140457	0.0076206	0.03461	0.58889	-0.76393
312	D-mannitol	0.789063289			MS2 matched	181.04751	186.6995	0.0479036266666667	0.0813710433333333	1.10703596045734	0.044802	0.1161	0.58871	-0.76438
777	Uridine 5-monophosphate	0.705548377			MS2 matched	323.01305	112.0275	0.0521105783333333	0.089250225	1.39591952964444	0.0039349	0.021786	0.58387	-0.77628
296	D-arabinonic acid	0.958718371			MS2 matched	165.03806	333.41	0.7653873	1.31239343333333	1.35639177436065	0.008301	0.036102	0.5832	-0.77794
741	Steviolbioside	0.939974897			MS2 matched	479.27312	31.883	0.146715866666667	0.252837133333333	1.42061452995864	0.0037328	0.020866	0.58028	-0.78518
601	"Pc(16:1e/8,9-epete)"	0.923624806			MS2 matched	838.54558	145.1065	0.116393631666667	0.20436792	1.51749089320678	0.0010533	0.0089609	0.56953	-0.81216
612	Pe(16:0/8-hepe)	0.744805318			MS2 matched	752.51021	146.3405	0.04864972	0.08549121	1.35033509385311	0.0074737	0.03421	0.56906	-0.81334
520	"Methyl-9-hydroperoxy-delta10e,12e-octadecadienoic acid"	0.904698091			MS2 matched	311.21663	42.196	0.0445673866666667	0.0783372566666667	1.10323383312766	0.03627	0.10182	0.56892	-0.81371
770	Tyr-Met	0.858186527			MS2 matched	311.10967	241.704	0.0758606233333333	0.133563216666667	1.50291278964344	0.0012141	0.0097198	0.56798	-0.8161
1351	Hydroxyflutamide	0.930810891			MS2 matched	293.08167	384.3105	0.0271720533333333	0.0479517	1.46614835443169	0.001782	0.012753	0.56665	-0.81946
705	Raddeanin a	0.890547944			MS2 matched	895.51606	189.8715	0.00616103366666667	0.0110557225	1.15032622840758	0.033494	0.096552	0.55727	-0.84355
654	Pi 34:2	0.976635335			MS2 matched	833.50359	194.827	0.182378333333333	0.328943183333333	1.32064910909726	0.011363	0.043552	0.55444	-0.8509
552	N-caffeoyl-o-methyltyramine	0.818642566			MS2 matched	625.27829	225.898	0.00335925116666667	0.00606821833333333	1.12021754594376	0.033164	0.096084	0.55358	-0.85313
1467	Molinate	0.805278314			MS2 matched	188.12609	224.389	0.004841516	0.00874719366666667	1.52164470836849	0.00099514	0.0086777	0.55349	-0.85336
615	"Pe(16:1e/14,15-epete)"	0.715629213			MS2 matched	736.47936	147.106	0.192665666666667	0.348894416666667	1.33002715720317	0.0078596	0.035091	0.55222	-0.85669
1445	Mangostine	0.716099518			MS2 matched	411.17617	351.4445	0.00322254	0.005851865	1.33513212924038	0.0095231	0.039251	0.55069	-0.8607
707	Reserpic acid	0.980182894			MS2 matched	399.21273	32.738	0.0437837283333333	0.08021979	1.40258648895337	0.0050056	0.02579	0.5458	-0.87356
1601	Pro-Ser	0.6997			MS2 matched	263.12155	421.482	0.0361006683333333	0.0661706733333333	1.53408562465503	0.00072372	0.0071714	0.54557	-0.87417
1515	NAD+	0.913313524			MS2 matched	664.10986	436.6095	0.0271438366666667	0.0505025283333333	1.56676347267246	0.00049695	0.0054426	0.53747	-0.89573
130	2-o-methyluridine	0.848986624			MS2 matched	257.07343	90.875	0.0773471266666667	0.144622775	1.30696449311282	0.010916	0.042686	0.53482	-0.90288
205	Adenine	0.986527663			MS2 matched	134.04533	102.5265	0.244388583333333	0.45724445	1.25510180101668	0.017007	0.058251	0.53448	-0.90379
529	N-(4-aminobenzoyl)-l-glutamic acid	0.726910688			MS2 matched	265.07818	360.842	0.0621476733333333	0.116447315	1.506794482854	0.0011668	0.0096666	0.5337	-0.90591
1310	Glucosamine	0.76028949			MS2 matched	180.08458	113.822	0.067397895	0.126310151666667	1.32412482269386	0.006707	0.031872	0.53359	-0.9062
827	(R)-(+)-Citronellic acid	0.7711			MS2 matched	188.16231	51.333	0.00333633783333333	0.00625710566666667	1.51714155127026	0.00058094	0.0061404	0.53321	-0.90723
653	Phytanic acid	0.978033753			MS2 matched	311.29004	36.3855	0.2639568	0.495157316666667	1.57327210078447	0.00032789	0.0042021	0.53308	-0.90759
1639	S-adenosyl-l-homocysteine	0.997944871			MS2 matched	385.1254	384.6925	0.0604187083333333	0.113447901666667	1.10856600426986	0.044053	0.11467	0.53257	-0.90896
1056	Acetylglycine	0.907921236			MS2 matched	118.05953	354.9325	0.0044134965	0.00832278083333333	1.30696937087037	0.009858	0.039889	0.53029	-0.91514
1644	S-methyl-5-thioadenosine	0.998922795			MS2 matched	298.09546	102.343	1.39864163333333	2.6384524	1.35981921957103	0.0069037	0.032453	0.5301	-0.91567
1136	Benzyl butyl phthalate	0.991690645			MS2 matched	335.10926	241.802	0.00776396833333333	0.0148748341666667	1.45156214901909	0.0024802	0.015504	0.52195	-0.93801
1539	O-t-butyl-l-threonine methyl ester	0.940219751			MS2 matched	134.07945	67.751	0.0310672483333333	0.0602402583333333	1.12505903960442	0.039627	0.10698	0.51572	-0.95533
60	1-palmitoyl-2-linoleoyl-sn-glycero-3-phospho-(1-rac-glycerol)	0.989702825			MS2 matched	745.48965	39.727	0.252550568333333	0.497236728333333	1.38790436457952	0.003962	0.021797	0.50791	-0.97736
1600	Pro-pro	0.999040985			MS2 matched	213.12219	423.3645	0.65684885	1.30692356666667	1.20448525629527	0.022253	0.071078	0.50259	-0.99254
1674	Swertisin	0.955226332			MS2 matched	429.10722	312.353	0.0337227283333333	0.06743455	1.1295605362864	0.040201	0.10836	0.50008	-0.99977
18	"(2r,3s,4s,5r,6r)-2-[[(2s,3r,4r)-3,4-dihydroxy-4-(hydroxymethyl)oxolan-2-yl]oxymethyl]-6-(2-phenylethoxy)oxane-3,4,5-triol"	0.787332774			MS2 matched	415.13746	393.872	0.008631231	0.017300224	1.46387219357746	0.0011862	0.0096666	0.49891	-1.0032
1497	N-docosanoyl-4-sphingenyl-1-o-phosphorylcholine	0.955011426			MS2 matched	787.65867	178.168	0.03314868	0.06654716	1.45045372331645	0.0023482	0.014946	0.49812	-1.0054
585	Pantetheine	0.951375064			MS2 matched	277.11787	69.3415	0.090755915	0.183040425	1.12556678545429	0.041592	0.11108	0.49582	-1.0121
1099	Arg-Pro	0.995872639			MS2 matched	272.16958	461.2935	0.0861722833333333	0.174602935	1.14729650590531	0.033027	0.095997	0.49353	-1.0188
1007	4-imidazoleacrylic acid	0.727091887			MS2 matched	139.04824	153.6425	0.0136478576666667	0.027747119	1.45491659918469	0.0019444	0.013246	0.49187	-1.0237
1678	Tangeritin	0.95287352			MS2 matched	395.11399	403.38	0.00716662666666667	0.014571454	1.48691811645163	0.001215	0.0097198	0.49183	-1.0238
1068	Ala-Ala	0.899333575			MS2 matched	161.10505	127.939	0.00941744683333333	0.0193180456666667	1.12504905141098	0.03853	0.10522	0.48749	-1.0365
1079	Allantoic acid	0.999931952			MS2 matched	177.03681	366.871	0.00272420016666667	0.0055968515	1.55492422021137	0.00068249	0.0068969	0.48674	-1.0388
1265	Equol	0.77560172			MS2 matched	243.09854	212.259	0.00110054141666667	0.00226738771666667	1.0914231490259	0.038214	0.10462	0.48538	-1.0428
206	Adenosine	0.999427322			MS2 matched	266.08455	174.291	0.0131027645	0.0272115975	1.15150703994383	0.03656	0.10187	0.48151	-1.0544
163	4-acetoxyphenol	0.980860869			MS2 matched	151.02362	311.6365	0.0640990883333333	0.133123231666667	1.70086214495316	6.0436e-06	0.00038112	0.4815	-1.0544
658	Pi 36:5	0.977451956			MS2 matched	855.48807	191.8315	0.0344950883333333	0.0722978933333333	1.48371362910572	0.0018378	0.012872	0.47712	-1.0676
599	Pc(16:1/8-hete)	0.741327432			MS2 matched	854.5745	41.1855	0.009610833	0.020193651	1.66101038722167	4.4306e-05	0.0012265	0.47593	-1.0712
9	beta-nicotinamide adenine dinucleotide(NAD)	0.998373978			MS2 matched	662.08903	436.035	0.0120647038333333	0.0253724521666667	1.57526377587108	0.0003301	0.0042021	0.4755	-1.0725
545	N-acetylglutamine	0.976948721			MS2 matched	187.06938	313.534	0.141481083333333	0.301049733333333	1.31986112676741	0.0058681	0.02907	0.46996	-1.0894
627	Pg 32:1	0.813143391			MS2 matched	719.47376	80.53	0.0377730916666667	0.0804476183333333	1.14225058654726	0.035475	0.099949	0.46954	-1.0907
447	Inosine	0.997662232			MS2 matched	267.07035	218.784	2.5091295	5.3671175	1.52896707229775	0.0008444	0.0079602	0.4675	-1.097
1496	N-desbutylbupivacaine	0.990761636			MS2 matched	233.14772	482.234	0.020326495	0.0437690433333333	1.68345294312914	1.8551e-05	0.00068836	0.4644	-1.1065
1191	Cromolyn	0.701905683			MS2 matched	491.07466	350.0745	0.00133089516666667	0.00287038841666667	1.28819189261399	0.011208	0.043114	0.46366	-1.1088
650	Phosphoenolpyruvate	0.984415735			MS2 matched	166.97226	475.01	0.01556013	0.0337265866666667	1.47301825524162	0.002546	0.01569	0.46136	-1.116
1652	Scutellarin	0.813886284			MS2 matched	507.04734	348.236	0.027580265	0.06009103	1.75121126195782	9.737e-07	0.00013306	0.45897	-1.1235
36	"1-(1,2r-dioctanoylphosphatidyl)inositol-3,4-bisphosphate"	0.960858676			MS2 matched	372.09247	394.5525	0.0183835033333333	0.0402990366666667	1.53432373099595	0.00095021	0.0085171	0.45618	-1.1323
1371	Isopentenyladenosine	0.930525323			MS2 matched	336.16354	70.814	0.0227711733333333	0.050527805	1.32538401635965	0.0088739	0.037839	0.45067	-1.1499
189	7-o-methylquercetin-3-o-galactoside-6-rhamnoside	0.97971366			MS2 matched	769.21468	463.007	0.00124361215	0.0027708435	1.28960696545798	0.0073175	0.033622	0.44882	-1.1558
1244	Dl-2-aminocaprylic acid	0.966011028			MS2 matched	160.13112	55.808	0.00768037033333333	0.0171357905	1.6337687278785	6.4162e-05	0.0014723	0.44821	-1.1578
1278	Fluvastatin	0.779604371			MS2 matched	434.17506	428.113	0.0107292828333333	0.0241764493333333	1.64216842753253	9.1488e-05	0.0018019	0.44379	-1.172
685	3-[[[2-[(aminoiminomethyl)amino]-4-thiazolyl]methyl]thio]-Propanoic acid	0.851765799			MS2 matched	259.03472	107.549	0.00964443983333333	0.0217499003333333	1.09858796320719	0.044282	0.11509	0.44342	-1.1732
1240	Diosmin	0.980428081			MS2 matched	631.1438	411.6435	0.0756912166666667	0.171008483333333	1.41021474356455	0.002644	0.016145	0.44262	-1.1759
459	Kynurenic acid	0.998758285			MS2 matched	188.03244	183.52	0.0073697445	0.0166957223333333	1.17431505625501	0.027584	0.083229	0.44142	-1.1798
1559	Patchouli alcohol	0.870484209			MS2 matched	109.09984	35.59	0.0637491283333333	0.144902733333333	1.41713681447685	0.0034762	0.019684	0.43994	-1.1846
34	"1-(1,2-dihexanoylphosphatidyl)inositol-5-phosphate"	0.93650744			MS2 matched	591.16816	411.024	0.0738072033333333	0.168390638333333	1.07510905815459	0.036878	0.10258	0.43831	-1.19
1526	Nicotinate	0.993065171			MS2 matched	124.03772	219.5495	0.0148529266666667	0.0339728633333333	1.43540861657818	0.002864	0.016989	0.4372	-1.1936
909	"1,2-disinapoyl diglucoside"	0.986543755			MS2 matched	777.22726	454.611	0.027593775	0.0633029816666667	1.48160057816403	0.00098446	0.0086277	0.4359	-1.1979
1422	Linarin	0.985949788			MS2 matched	615.16999	412.039	0.112249246666667	0.257657223333333	1.54285500145924	0.00042821	0.0048493	0.43565	-1.1987
444	Indolelactic acid	0.988020028			MS2 matched	158.05869	36.487	0.156747115	0.360807346666667	1.13612643474947	0.035126	0.099286	0.43443	-1.2028
56	1-palmitoyl-2-arachidonoyl-sn-glycero-3-phosphoserine	0.948874445			MS2 matched	782.48515	193.0695	0.0415431766666667	0.0961364266666667	1.59013473856973	0.00042775	0.0048493	0.43213	-1.2105
254	Bungeiside c	0.997790915			MS2 matched	429.11894	348.102	0.45809235	1.0656913	1.74980490834531	1.2719e-06	0.00013342	0.42985	-1.2181
151	3-Phospho-D-glycerate	0.999904847			MS2 matched	184.98252	500.0025	0.019864955	0.04629856	1.51287542795888	0.0011646	0.0096666	0.42906	-1.2207
824	(cis+trans)-nerodilol	0.916203361			MS2 matched	123.11521	36.143	0.193484805	0.451953585	1.4854640370708	0.00152	0.011426	0.42811	-1.224
1380	Ketazolam	0.797136447			MS2 matched	737.18305	399.724	0.0104581181666667	0.0244326296666667	1.32432687318255	0.0056481	0.028305	0.42804	-1.2242
626	Perseitol	0.81288262			MS2 matched	211.07848	333.382	0.0354224266666667	0.0827772316666667	1.63175509580273	9.3597e-05	0.0018137	0.42792	-1.2246
1493	N-acetylhistidine	0.980655726			MS2 matched	198.08547	320.695	0.0236444516666667	0.0568394066666667	1.55402908942228	0.00041311	0.0048031	0.41599	-1.2654
557	N-isovaleroylglycine	0.998500798			MS2 matched	158.07958	195.8535	0.080018245	0.194754568333333	1.31624220175469	0.0095426	0.039251	0.41087	-1.2833
423	Hederacoside c	0.759780412			MS2 matched	609.30187	225.699	0.001714127	0.00421562125	1.32752734827024	0.0078404	0.035091	0.40661	-1.2983
732	Sm d40:2	0.984912766			MS2 matched	843.64538	178.594	0.0122221506666667	0.0301521361666667	1.5227788941978	0.00074113	0.0072839	0.40535	-1.3028
136	"3-[4,5-dihydroxy-3-[(2r,3r,4r,5r,6s)-3,4,5-trihydroxy-6-methyloxan-2-yl]oxy-6-[[(2r,3r,4r,5r,6s)-3,4,5-trihydroxy-6-methyloxan-2-yl]oxymethyl]oxan-2-yl]oxy-5-hydroxy-2-(4-hydroxyphenyl)-7-methoxychromen-4-one"	0.989338948			MS2 matched	753.21866	456.049	0.0131197765	0.0324345456666667	1.220578881138	0.014347	0.051064	0.4045	-1.3058
1629	Quercetin 3-o-malonylglucoside	0.917492792			MS2 matched	573.06452	348.175	0.00162003883333333	0.00401357733333333	1.64673975351709	5.2521e-05	0.0012901	0.40364	-1.3089
1071	Ala-His	0.7981			MS2 matched	287.13333	429.854	0.00597902883333333	0.0148660965	1.48749151034103	0.0017203	0.012451	0.40219	-1.314
443	Indoleacetic acid	0.802340127			MS2 matched	130.06465	36.323	0.0104646156666667	0.0260606116666667	1.16836686600073	0.026768	0.081901	0.40155	-1.3164
347	DL-Vanillylmandelic acid	0.7054			MS2 matched	257.06307	117.04	0.0050604605	0.0126028861666667	1.5349826518942	0.00080929	0.0077553	0.40153	-1.3164
213	Adp-ribose	0.98800945			MS2 matched	558.05304	421.611	0.00261203433333333	0.00657334916666667	1.49825254315578	0.0015065	0.011412	0.39737	-1.3315
1553	Oxypurinol	0.96328673			MS2 matched	153.03891	311.5755	0.0958224766666667	0.244814103333333	1.72866411122628	1.6554e-06	0.00015195	0.39141	-1.3533
556	N-isobutyrylglycine	0.998874628			MS2 matched	144.06439	216.825	0.0757736566666667	0.193638631666667	1.28120185353155	0.013865	0.049629	0.39131	-1.3536
790	Vitamin c	0.949537307			MS2 matched	351.0499	408.518	0.0443736233333333	0.113668905	1.57301718178693	0.00024479	0.0034166	0.39038	-1.3571
1290	Gabapentin	0.844174917			MS2 matched	172.13119	46.304	0.0225527783333333	0.0582768616666667	1.64099991855148	9.192e-05	0.0018019	0.38699	-1.3696
1217	Dactolisib	0.991868868			MS2 matched	470.17405	462.132	0.0118731965	0.0307317736666667	1.69971498249644	1.1384e-05	0.000509	0.38635	-1.372
657	Pi 36:4	0.932766111			MS2 matched	857.50283	111.614	0.158784915	0.413901771666667	1.10149562303863	0.043307	0.11392	0.38363	-1.3822
1149	Bispyribac	0.801429977			MS2 matched	469.09447	347.759	0.5791333	1.5455398	1.75997009733553	4.1327e-07	6.5522e-05	0.37471	-1.4161
11	(-)-secoisolariciresinol	0.897704681			MS2 matched	346.16215	62.753	0.0118221938333333	0.0315671345	1.62132056503029	0.00015095	0.0024375	0.37451	-1.4169
1372	Isopimaric acid	0.825921761			MS2 matched	303.22973	37.386	0.193630038333333	0.517852353333333	1.43420627908674	0.0028222	0.016798	0.37391	-1.4192
794	Xanthosine	0.999657009			MS2 matched	283.06407	311.62	0.991399866666667	2.67330278333333	1.69214305640302	7.8574e-06	0.00042493	0.37085	-1.4311
1006	4-imidazoleacetic acid	0.999793845			MS2 matched	127.0483	325.858	0.00430732966666667	0.0119493186666667	1.56614668900689	0.00030955	0.0040591	0.36047	-1.4721
726	Silydianin	0.943535285			MS2 matched	499.12026	411.6595	0.0257582166666667	0.071777605	1.48387895701477	0.0017138	0.012451	0.35886	-1.4785
1008	4-ketopimelic acid	0.738725642			MS2 matched	129.06422	344.0195	0.041812725	0.116956953333333	1.79127507189959	5.3194e-09	3.218e-06	0.35751	-1.484
1555	P-methoxycinnamic acid ethyl ester	0.913729159			MS2 matched	207.08632	354.5955	0.00218777098333333	0.00615262826666667	1.20615420590425	0.019534	0.064038	0.35558	-1.4917
1219	Dapsone	0.944321154			MS2 matched	497.14299	420.746	0.0105165026666667	0.0297590171666667	1.32693440401342	0.006617	0.031617	0.35339	-1.5007
21	"(2s,3s,4s,5r,6r)-6-[[(2s,3r,4r,6ar,6bs,8as,14br)-2-hydroxy-4-(hydroxymethyl)-4,6a,6b,11,11,14b-hexamethyl-8a-[(2s,3r,4s,5s,6r)-3,4,5-trihydroxy-6-(hydroxymethyl)oxan-2-yl]oxycarbonyl-1,2,3,4a,5,6,7,8,9,10,12,12a,14,14a-tetradecahydropicen-3-yl]oxy]-3,4,5-trihydroxyoxane-2-carboxylic acid"	0.924248443			MS2 matched	825.43293	454.583	0.000218672316666667	0.0006314496	1.6439573180492	5.4081e-05	0.001292	0.3463	-1.5299
1567	Perifosine	0.943216525			MS2 matched	462.39004	251.255	0.00203546933333333	0.00594557783333333	1.71402070558244	5.938e-06	0.00038112	0.34235	-1.5465
795	Xylitol	0.8699			MS2 matched	211.07868	234.2885	0.00209794	0.00613886928333333	1.62653521289269	9.0599e-05	0.0018019	0.34175	-1.549
1562	Penconazole	0.703377111			MS2 matched	286.08688	408.3415	0.00280530833333333	0.0083481685	1.57563489809704	0.00022999	0.0033153	0.33604	-1.5733
663	Pi 38:7	0.897849383			MS2 matched	879.48641	190.392	0.00503399166666667	0.015089958	1.61469970214485	0.00012809	0.0022118	0.3336	-1.5838
1064	Adenosine 5-diphosphoribose	0.920694996			MS2 matched	560.07353	421.8525	0.00139607598333333	0.0042492829	1.51591432846723	0.0011788	0.0096666	0.32854	-1.6058
157	"(r)-4-oxide inner salt 7-(acetyloxy)-24-carboxy-4-hydroxy-n,n,n-trimethyl-3,5,9-trioxa-4-phosphatetracosan-1-aminium"	0.972830459			MS2 matched	552.32499	53.6645	0.005198094	0.0160426523333333	1.27615000625134	0.01149	0.043944	0.32402	-1.6259
1688	Thiamet g	0.810188906			MS2 matched	231.05629	50.948	0.013127966	0.0414366515	1.06920392991683	0.042096	0.11209	0.31682	-1.6583
1000	4-hydroperoxy-2-nonenal	0.736441766			MS2 matched	155.1046	35.24	0.029317935	0.0949872916666667	1.5136573570879	0.00081822	0.0077553	0.30865	-1.696
272	Cinnamoylglycine	0.744787955			MS2 matched	204.06512	171.9575	0.00537862133333333	0.017686466	1.43344550041979	0.0025133	0.015654	0.30411	-1.7173
207	"Adenosine 3,5-cyclic monophosphate"	0.786144665			MS2 matched	328.02892	51.127	0.0110488285	0.0365735695	1.33689765569915	0.005341	0.027157	0.3021	-1.7269
765	Trans-carboxyglimepiride	0.855162918			MS2 matched	350.12053	55.582	0.00775335778333333	0.0259311226833333	1.52618941567927	0.0010132	0.0087368	0.299	-1.7418
428	Hippuric acid	0.975660716			MS2 matched	178.04793	190.022	0.021314356	0.0713775573333333	1.38581294360057	0.0048004	0.025066	0.29861	-1.7436
1716	Tyr-Asp	0.762			MS2 matched	296.09599	89.7225	0.019523255	0.065927465	1.36687359514758	0.0053107	0.027081	0.29613	-1.7557
675	Platencin	0.966138518			MS2 matched	442.18104	69.928	0.012740371	0.0454296125	1.12165904702949	0.032841	0.095908	0.28044	-1.8342
1471	Mulberroside a	0.95195893			MS2 matched	591.15911	381.0995	0.00150716133333333	0.00537657085	1.13151667866079	0.034654	0.098347	0.28032	-1.8349
1327	Guanosine 5-diphosphate	0.902043647			MS2 matched	488.0101	342.4105	0.000441710108333333	0.00158012971666667	1.35054184600606	0.0072856	0.033622	0.27954	-1.8389
1086	Apigenin 7-glucoside	0.961533824			MS2 matched	455.11308	432.305	0.00280185333333333	0.0100719195	1.78480393734339	4.5292e-08	1.9747e-05	0.27818	-1.8459
1481	N-(2-chloroethyl)acetamide	0.9017111			MS2 matched	122.02211	83.526	0.355133833333333	1.29261526666667	1.64560261576362	6.5623e-05	0.0014863	0.27474	-1.8639
139	3-deoxy-d-glycero-d-galacto-2-nonulosonic acid	0.990828573			MS2 matched	535.14365	218.7295	0.0442002533333333	0.16257374	1.39806708591248	0.0046059	0.024122	0.27188	-1.879
1614	Protopine	0.749006175			MS2 matched	354.13646	443.5265	0.0201242383333333	0.0748464783333333	1.54053647393978	0.00085388	0.0080063	0.26887	-1.895
6	"n-[2-(2-pyridinyl)-6-(1,2,4,5-tetrahydro-3h-3-benzazepin-3-yl)-4-pyrimidinyl]-beta-alanine"	0.927032472			MS2 matched	388.17182	85.9795	0.00937780033333333	0.0350800976666667	1.51081316555049	0.0010111	0.0087368	0.26733	-1.9033
867	1-octadecyl-2-acetyl-sn-glycero-3-phosphocholine	0.949747007			MS2 matched	552.39685	157.5115	0.0173059466666667	0.0656147816666667	1.6355809142554	6.8943e-05	0.001503	0.26375	-1.9228
928	"1-(5-hydroxypentyl)-n-tricyclo[3.3.1.1(3,7)]dec-1-yl-1h-indazole-3-carboxamide"	0.746910187			MS2 matched	404.21276	322.392	0.00263788666666667	0.0101976991666667	1.30042956285142	0.0064193	0.030841	0.25867	-1.9508
104	2-Aminopyrazine	0.776609717			MS2 matched	94.02841	81.203	0.00743642033333333	0.0289970115	1.4922536730062	0.0013737	0.010743	0.25645	-1.9632
96	"3-[(tricyclo[3.3.1.1(3,7)]dec-1-ylamino)carbonyl]-1h-indazole-1-pentanoic acid"	0.866932345			MS2 matched	394.21889	116.5705	0.00590192583333333	0.0230487535	1.25128106153544	0.015522	0.054032	0.25606	-1.9654
1607	Propaquizafop	0.889609547			MS2 matched	466.0953	247.207	0.000772313483333333	0.00304076955	1.38672856532517	0.0035889	0.020125	0.25399	-1.9772
674	Pizotifene	0.809446049			MS2 matched	294.13238	101.29	0.003977045	0.0156812646666667	1.45588072729613	0.0018355	0.012872	0.25362	-1.9793
531	N-[tris(hydroxymethyl)methyl]-3-amino-2-hydroxypropanesulfonic acid	0.726931559			MS2 matched	517.1308	467.71	0.00574076416666667	0.023084166	1.66787419111569	4.6049e-05	0.0012355	0.24869	-2.0076
1005	4-hydroxyquinoline	0.969208016			MS2 matched	146.05817	68.378	0.0282177926666667	0.114063078333333	1.17270131124733	0.023195	0.073281	0.24739	-2.0152
970	"3-[6-[[(2r,3r,4r,5s,6s)-3,5-dihydroxy-6-methyl-4-[(2s,3r,4r,5r,6s)-3,4,5-trihydroxy-6-methyloxan-2-yl]oxyoxan-2-yl]oxymethyl]-3,4,5-trihydroxyoxan-2-yl]oxy-5-hydroxy-2-(4-hydroxyphenyl)-7-methoxychromen-4-one"	0.972308525			MS2 matched	793.19591	465.806	0.00392653316666667	0.016245977	1.63906437396727	7.6972e-05	0.0016299	0.24169	-2.0488
135	"3-[(2s,3r,4s,5s,6r)-4,5-dihydroxy-3-[(2s,3r,4r,5r,6s)-3,4,5-trihydroxy-6-methyloxan-2-yl]oxy-6-[[(2s,3r,4r,5r,6s)-3,4,5-trihydroxy-6-methyloxan-2-yl]oxymethyl]oxan-2-yl]oxy-5-hydroxy-2-(4-hydroxyphenyl)-6-methoxy-7-[(2s,3r,4r,5r,6s)-3,4,5-trihydroxy-6-methyloxan-2-yl]oxychromen-4-one"	0.970120403			MS2 matched	915.26665	487.0955	0.0015399295	0.00650593933333333	1.27457984940468	0.0093102	0.038938	0.2367	-2.0789
1586	Primaquine	0.6576			MS2 matched	298.13909	406.2195	0.0110661008333333	0.0483299873333333	1.72992720695492	4.3572e-06	0.00031662	0.22897	-2.1268
1010	4-phosphonobutyric acid	0.794763312			MS2 matched	337.03402	29.894	0.00271999383333333	0.0122285086666667	1.47012165864406	0.002533	0.015665	0.22243	-2.1686
419	Guanosine	0.9149			MS2 matched	264.06848	168.5965	0.002175923	0.009792499	1.4526740948899	0.0015115	0.011412	0.2222	-2.17
1450	Mesaconitine	0.973801289			MS2 matched	632.29119	206.918	0.0061987925	0.0279087033333333	1.59825078361261	0.00022703	0.0033153	0.22211	-2.1707
934	2-(5-oxovaleryl)phosphatidylcholine	0.98035814			MS2 matched	594.37037	176.164	0.0162368251666667	0.0734151503333333	1.49564539891721	0.0010834	0.0091277	0.22116	-2.1768
1306	Glu-His	0.995283625			MS2 matched	285.07339	50.9535	0.0200763653333333	0.0970581285	1.14327775827705	0.032869	0.095908	0.20685	-2.2734
1036	5-methyluridine	0.739448704			MS2 matched	259.09068	353.7355	0.0158532141666667	0.07771409	1.42833095685205	0.0020575	0.013748	0.20399	-2.2934
1029	5-azacytidine	0.789866469			MS2 matched	245.11125	123.6435	0.00652882383333333	0.0321896591666667	1.64313439174172	3.9279e-05	0.001123	0.20282	-2.3017
689	Prostaglandin f2alpha	0.71956035			MS2 matched	389.20183	171.157	0.00173098498333333	0.0087347112	1.2867285899239	0.0083989	0.036346	0.19817	-2.3352
1364	Imidazoleacetic acid	0.999750209			MS2 matched	127.0486	353.947	0.0047423835	0.024715624	1.41567049842038	0.0022708	0.014777	0.19188	-2.3817
842	1-arachidoyl-2-hydroxy-sn-glycero-3-phosphocholine	0.954779186			MS2 matched	552.39572	191.421	0.0597697416666667	0.325539588333333	1.5949664276757	0.00012093	0.0021273	0.1836	-2.4453
738	Specnuezhenide	0.883794789			MS2 matched	721.20747	402.369	0.000933851416666667	0.00537795153333333	1.71076832159811	8.9555e-06	0.00044624	0.17364	-2.5258
676	Polygalic acid	0.951392764			MS2 matched	487.29587	168.251	0.00446929733333333	0.0268779986666667	1.43649807819521	0.0022952	0.014835	0.16628	-2.5883
351	Echinocystic acid	0.950406123			MS2 matched	471.32308	156.133	0.006174336	0.0378989161666667	1.61705146942409	0.00016891	0.0026302	0.16292	-2.6178
968	"3-[(2s,3r,4s,5s,6r)-6-[[(2r,3r,4r)-3,4-dihydroxy-4-(hydroxymethyl)oxolan-2-yl]oxymethyl]-3,4,5-trihydroxyoxan-2-yl]oxy-2-methylpyran-4-one"	0.986912313			MS2 matched	421.14111	410.663	0.007201694	0.0472088465	1.69701389096822	1.3272e-05	0.00053829	0.15255	-2.7126
173	5-methyltetrahydrofolic acid	0.982009063			MS2 matched	458.17524	64.623	0.0036181449	0.0257521159833333	1.26125373178999	0.013887	0.049629	0.1405	-2.8314
1055	Acetylcitrulline	0.930778649			MS2 matched	218.11156	322.24	0.0046993475	0.033827841	1.36599662334464	0.0068762	0.032453	0.13892	-2.8477
1535	Notopterol	0.905190164			MS2 matched	377.13887	357.921	0.000456574291666667	0.00354133433333333	1.63968302275494	4.8994e-05	0.0012901	0.12893	-2.9554
973	3-deacetylsalannin	0.952059435			MS2 matched	577.27554	272.159	0.00185973881666667	0.0158741928166667	1.64017910278831	0.0001035	0.0019202	0.11715	-3.0935
727	Sinefungin	0.966577339			MS2 matched	380.1664	167.546	0.00347527033333333	0.0304870376666667	1.40186630408158	0.0042982	0.022618	0.11399	-3.133
1602	Pro-Thr	0.984302728			MS2 matched	217.12762	373.059	0.0090827065	0.0895141833333333	1.6645043856986	5.0266e-05	0.0012901	0.10147	-3.3009
952	"2-cyano-3-[5-(2,5-dichlorophenyl)-2-furanyl]-n-5-quinolinyl-2-propenamide"	0.969469192			MS2 matched	434.0356	363.136	0.000826471216666667	0.00897734791666667	1.59701384142443	0.00015597	0.0024955	0.092062	-3.4413
1218	Daidzein	0.994508269			MS2 matched	255.06293	51.059	0.0181816236666667	0.245796034166667	1.5231500914605	0.00091422	0.0083042	0.07397	-3.7569
