# Supplementary material for: Combined metabolomics and 16S rDNA sequence analyses of the gut microbiome reveal the action mechanism of Fructus Akebiae against hepatic fibrosis
Source: Front Med (Lausanne). 2025 Feb 5;11:1492383. doi: 10.3389/fmed.2024.1492383 (PMC11835924; doi:10.3389/fmed.2024.1492383)
Supplement: Supplementary file 1 [file Data_Sheet_1.zip › data/merge-Differentially-Expressed-Metabolites.YZZvsMOD.xlsx]

## Sheet: file explanation
Table header name	descriptive
id	Unique data number of the substance in this characterization
MS2 name	Name of the substance obtained by qualitative matching analysis of secondary mass spectrometry
MS2.score	Scoring of second-level matches, taking values [0, 1], the larger the better
MS1.name	Substance names derived from primary mass spectrometry matches are for reference only due to the high number of isomers in the metabolite.
MS1.ppm	Deviation of the measured and theoretical values of mz as a result of the first level mass spectral matching.
type	Matching modes, including secondary forward/reverse (MS2 forward/reverse) primary average molecular weight/single isotope molecular weight matches and no matches, among others
mzmed	The median mass-to-charge ratio, which represents the mass-to-charge ratio of this peak across all samples.
rtmed	Median retention time, representing the retention time of this peak across all samples.
MEAN OO	Mean relative quantitative value of the substance in one of the experimental groups within the set of comparisons
MEAN XX	Mean value of the relative quantitative value of the substance in another experimental group within the group comparison
VIP	The variable projected importance of the substance obtained from the OPLS-DA model for this group comparison
P-VALUE	P-value obtained from the t-test of the substance in the group comparison, P-value = probability that the hypothesis is correct but rejected = number of negative results/total number of results, a test probability against the sample data
Q-VALUE	Hypothesis testing statistic (P-value) corrected for multiple hypothesis testing, Q-value = probability of being rejected but correct = number of false positives/number of presumed positives, a test probability of an inference drawn from a statistical test, re-statistics for P-value
FOLD CHANGE	The multiplicative relationship of the substance between the two sets of experiments in this group of comparisons
LOG_FOLDCHANGE	FOLD CHANGE takes logarithms with a base of 2

## Sheet: result
id	MS2.name	MS2.score	MS1.name	MS1.ppm	type	mzmed	rtmed	Mean MOD	Mean YZZ	VIP	P_VALUE	Q_VALUE	FOLD_CHANGE	LOG_FOLDCHANGE
1448	Melezitose	0.885746218			MS2 matched	522.20029	451.105	8.62257673166667	1.421521985	2.42745587089247	3.7165e-06	0.0025157	0.16486	-2.6007
1443	Maltose	0.993065257			MS2 matched	360.14855	392.922	8.57733713333333	3.44808081666667	2.0204065446756	0.0024785	0.11974	0.402	-1.3147
483	Lactulose	0.810906279			MS2 matched	161.04399	391.485	8.17013878333333	3.46710936666667	2.00847367400865	0.0027637	0.12359	0.42436	-1.2366
511	Maltotetraose	0.884113326			MS2 matched	665.20635	489.43	7.92984158333333	0.868089716666667	2.42921823108557	2.4974e-06	0.0025157	0.10947	-3.1914
453	Isomaltose	0.867668405			MS2 matched	683.21643	391.356	7.90011656265	2.51741693016667	2.17537940868366	0.00057625	0.047856	0.31866	-1.6499
467	reduced L-glutathione	0.983187111			MS2 matched	306.07268	402.2045	7.56736575	2.62797125	1.85168312300879	0.0058194	0.15614	0.34728	-1.5258
526	Myo-inositol	0.971375728			MS2 matched	179.05362	392.609	4.11586676666667	2.10412066666667	1.99020093290908	0.0029031	0.12634	0.51122	-0.96798
1312	Glutathione	0.986932703			MS2 matched	308.08971	402.7745	3.81725785	0.993719588333333	1.8763153940181	0.005244	0.14993	0.26032	-1.9416
684	2-[[4-[2-[[(cyclohexylamino)carbonyl](4-cyclohexylbutyl)amino]ethyl]phenyl]thio]-2-methyl-Propanoic acid	0.981110235			MS2 matched	501.31273	112.404	3.76439813333333	1.43628583333333	1.96459621003863	0.0046489	0.14741	0.38154	-1.3901
1670	Stachyose	0.6599			MS2 matched	684.25148	488.839	2.67833537	0.29533082	2.33856468862168	2.9963e-05	0.007465	0.11027	-3.1809
512	Maltotriose	0.980641208			MS2 matched	503.15486	451.2855	15.5223971383333	2.83227042	2.41554574884937	5.77e-06	0.0025157	0.18246	-2.4543
311	D-Maltose	0.98603942			MS2 matched	341.10448	391.94	12.828448	5.6152508	1.97484399432516	0.0036006	0.13228	0.43772	-1.1919
891	1-Stearoyl-sn-glycerol 3-phosphocholine	0.6105			MS2 matched	568.3387	186.0735	12.4665766666667	18.7434466666667	1.74862499232876	0.014777	0.2397	1.5035	0.58832
1015	4alpha-mannobiose	0.994110882			MS2 matched	707.21655	388.29	1.71484636116667	0.629319080166667	2.03326611190803	0.0022513	0.11898	0.36698	-1.4462
1222	Daunorubicin	0.978706871			MS2 matched	363.08773	309.3045	1.19447497366667	0.4070130845	2.24849779236265	0.00022639	0.024676	0.34075	-1.5532
463	L-cysteine-glutathione disulfide	0.910135952			MS2 matched	425.07358	477.1675	0.725117716666667	1.52981215	1.85990692530231	0.0081528	0.17573	2.1097	1.0771
1442	Maltopentaose	0.8323			MS2 matched	846.30302	505.6645	0.649348603333333	0.176513556666667	2.10571826582005	0.00089764	0.062619	0.27183	-1.8792
314	D-Mannose	0.984367677			MS2 matched	179.05318	451.137	0.5972871365	0.125043369166667	2.33006070557275	4.6981e-05	0.010242	0.20935	-2.256
1149	Bispyribac	0.801429977			MS2 matched	469.09447	347.759	0.579133305	0.314590438333333	1.58783887995578	0.030197	0.28851	0.54321	-0.88042
992	3-galactosyllactose	0.999452159			MS2 matched	1031.31825	451.4175	0.542752139033333	0.133663300766667	2.32569355234922	5.4266e-05	0.010516	0.24627	-2.0217
700	Pyruvaldehyde	0.7957			MS2 matched	143.03283	391.9265	0.502530266	0.2149776595	1.98218193906226	0.0034012	0.13228	0.42779	-1.225
1582	Phosphocholine	0.99684538			MS2 matched	367.13682	493.6065	0.50224155	0.918580683333333	1.64825114287796	0.026254	0.27374	1.829	0.87103
915	"1,6-anhydro-beta-d-glucose"	0.755429001			MS2 matched	145.04774	392.528	0.392582423333333	0.168570061666667	1.98176329210882	0.0034376	0.13228	0.42939	-1.2196
1313	Gly-Arg	0.7807			MS2 matched	295.14786	462.742	0.383958516666667	0.191247216666667	1.72204659392124	0.013166	0.23248	0.49809	-1.0055
1288	G-guanidinobutyrate	0.989139105			MS2 matched	146.09055	366.7475	0.37894045	0.108470038333333	2.21400961207491	0.00040995	0.035747	0.28625	-1.8047
576	Oleic acid	0.7814			MS2 matched	563.49325	47.885	0.370676383333333	0.726104783333333	1.57115906342267	0.030956	0.2887	1.9589	0.97002
640	Phe-met-arg-phe-amide	0.957490555			MS2 matched	597.29393	246.754	0.369080433333333	0.558820833333333	1.67218748544666	0.027076	0.27776	1.5141	0.59845
364	Fahfa 36:2	0.948201216			MS2 matched	561.47805	43.91	0.287935366666667	0.52593635	1.91339116447646	0.0049681	0.14993	1.8266	0.86914
1180	Citrinin	0.968578251			MS2 matched	233.06131	292.537	0.281216475	0.165856001666667	1.63270894761743	0.027742	0.27932	0.58978	-0.76175
17	(2-aminoethoxy)[2-[docosa-4.7.10.13.16.19-hexaenoyloxy]-3-[octadeca-1.9-dien-1-yloxy]propoxy]phosphinic acid	0.762872139			MS2 matched	772.51525	140.6075	0.24315945	0.150825416666667	1.64748421035384	0.025377	0.26986	0.62027	-0.68902
1441	Malonyl-l-carnitine	0.997392618			MS2 matched	248.11086	393.713	0.2254049	0.468396066666667	2.06207566593542	0.0018497	0.10406	2.078	1.0552
1104	Arginine	0.965072712			MS2 matched	158.11598	270.282	0.202755966666667	0.110983471666667	2.2886048013821	0.00012015	0.016119	0.54737	-0.8694
471	L-iditol	0.965406658			MS2 matched	181.06749	303.3475	0.202295673333333	0.316182145	1.74072437272483	0.014432	0.23745	1.563	0.64429
1634	Ronidazole	0.70281331			MS2 matched	140.06632	279.2415	0.197491726666667	0.1148293	1.59720167255281	0.028028	0.27932	0.58144	-0.7823
327	Dehydroascorbic acid	0.800728985			MS2 matched	173.00627	55.669	0.194751098333333	0.11525714	1.48270406022454	0.043414	0.31947	0.59182	-0.75678
525	Muramic acid	0.9958			MS2 matched	310.10856	277.275	0.19348255	0.0349382866666667	1.62190512910955	0.021628	0.26194	0.18058	-2.4693
1406	L-saccharopine	0.998732606			MS2 matched	277.13711	450.122	0.183833145	0.0982325816666667	1.61843100047843	0.032532	0.29317	0.53436	-0.90412
766	Trehalose	0.937541512			MS2 matched	341.1021	491.7015	0.1418065085	0.040156159	2.16594696193961	0.00040907	0.035747	0.28318	-1.8202
1411	Laminaritetraose	0.981389933			MS2 matched	705.17859	487.592	0.1137394085	0.0232540501666667	2.29305536467521	7.3278e-05	0.011618	0.20445	-2.2902
1536	O-(carbomethoxy)salicylic acid	0.808678934			MS2 matched	179.04661	427.4105	0.109968896666667	0.0394944566666667	1.91226264216369	0.0035287	0.13228	0.35914	-1.4774
1169	Cellobiose	0.824492625			MS2 matched	325.11028	489.356	0.1096898095	0.0404482348333333	1.84114653767287	0.0082541	0.17573	0.36875	-1.4393
322	D-turanose	0.849867992			MS2 matched	161.04315	489.255	0.105458412	0.0125042166666667	2.27680164481694	0.00010601	0.015406	0.11857	-3.0762
1047	7-hydroxycoumarin	0.779444439			MS2 matched	163.0582	288.241	0.102914126666667	0.0465349483333333	1.50788232890617	0.038594	0.31105	0.45217	-1.1451
1026	5-Amino-4-carbamoylimidazole (AICA)	0.790092178			MS2 matched	127.03727	392.519	0.0884260176666666	0.039460232	1.93452412686334	0.0048639	0.14993	0.44625	-1.1641
321	D-Threitol	0.7613			MS2 matched	143.03285	451.275	0.0834140033333333	0.01678662	2.42389624022963	4.4368e-06	0.0025157	0.20124	-2.313
1081	Ampicillin	0.962659141			MS2 matched	333.07633	265.736	0.0830794603333333	0.0355273016666667	2.01797310151778	0.002456	0.11974	0.42763	-1.2256
1625	Pyroglu-Cys	0.92895158			MS2 matched	233.05654	402.775	0.0820068023333333	0.0314520845	1.826240157317	0.0073315	0.16704	0.38353	-1.3826
130	2-o-methyluridine	0.848986624			MS2 matched	257.07343	90.875	0.0773471266666667	0.117627653333333	1.56235743329411	0.036397	0.3083	1.5208	0.60481
1240	Diosmin	0.980428081			MS2 matched	631.1438	411.6435	0.0756912175	0.0423747201666667	1.63248805951952	0.024881	0.26986	0.55984	-0.83692
1374	Isosafrole	0.711476276			MS2 matched	180.08473	392.918	0.0691656220833333	0.0305333083166667	1.9200571652488	0.0056908	0.15614	0.44145	-1.1797
925	17beta-hydroxywortmannin	0.747532314			MS2 matched	453.16814	36.694	0.0641109633333333	0.0984231233333333	1.65010056591456	0.021887	0.26325	1.5352	0.61843
806	(-)-riboflavin	0.993424817			MS2 matched	377.14253	215.948	0.0607928383333333	0.121726388333333	1.95887255796068	0.0051024	0.14993	2.0023	1.0017
1639	S-adenosyl-l-homocysteine	0.997944871			MS2 matched	385.1254	384.6925	0.0604187083333333	0.09381499	1.76300763921658	0.016455	0.25397	1.5527	0.63482
1260	Dp7	0.901785239			MS2 matched	1153.37956	520.179	0.0603854031666667	0.0228649395	1.98402816209074	0.0038813	0.13538	0.37865	-1.4011
373	Forsythoside a	0.849314903			MS2 matched	623.19267	391.3495	0.0594161136833333	0.0212843695833333	2.07216445791529	0.0017395	0.10112	0.35823	-1.4811
218	"Alanine-2,3,3,3-d4"	0.948619384			MS2 matched	92.04951	102.9345	0.05128242	0.194589105	1.67172070347421	0.020923	0.26194	3.7945	1.9239
403	Gly-His	0.994110742			MS2 matched	211.08008	383.636	0.0484402	0.0785358633333333	1.62031611363499	0.029441	0.28684	1.6213	0.69715
312	D-mannitol	0.789063289			MS2 matched	181.04751	186.6995	0.0479036266666667	0.08617809	1.65819426376592	0.029166	0.28678	1.799	0.84719
537	N-acetyl-l-glutamate	0.966429799			MS2 matched	188.05334	388.103	0.0459954733333333	0.0797340066666667	1.7903210955327	0.012414	0.2279	1.7335	0.7937
184	6alpha-prostaglandin i1	0.996231908			MS2 matched	335.21621	111.6055	0.0434400033333333	0.0666441466666667	1.72513944037479	0.020991	0.26194	1.5342	0.61745
744	Sucrose	0.7572			MS2 matched	323.09208	451.655	0.043022434	0.0110718283333333	2.3763446777163	1.5024e-05	0.0052405	0.25735	-1.9582
932	"(3z)-n-(3-chlorophenyl)-3-[[3,5-dimethyl-4-[(4-methyl-1-piperazinyl)carbonyl]-1h-pyrrol-2-yl]methylene]-2,3-dihydro-n-methyl-2-oxo-1h-indole-5-sulfonamide"	0.960392119			MS2 matched	568.17921	439.9055	0.0428595816666667	0.09671805	1.94794490633851	0.0040941	0.14	2.2566	1.1742
482	Lactose	0.858608444			MS2 matched	387.10646	391.296	0.0362925448333333	0.013607624	2.1035406603047	0.0014481	0.090199	0.37494	-1.4153
1363	Ile-Thr	0.98877971			MS2 matched	233.14744	240.053	0.0362697266666667	0.0558746083333333	1.64879937775824	0.02792	0.27932	1.5405	0.62343
912	"1,4-d-xylobiose"	0.99027974			MS2 matched	305.08352	307.343	0.033601327	0.0134322175	2.22166538327354	0.00036191	0.035065	0.39975	-1.3228
1470	Morphine-3-glucuronide	0.861896641			MS2 matched	462.16871	426.034	0.0330616783333333	0.05229539	1.56220862277724	0.039573	0.31105	1.5818	0.66152
282	Corosolic acid	0.98273484			MS2 matched	471.33773	73.319	0.0327764343333333	0.0162309923333333	1.89830496732731	0.0079601	0.17573	0.4952	-1.0139
647	Philanthotoxin 74	0.949598515			MS2 matched	433.32297	101.395	0.0321767883333333	0.0547079433333333	1.9010740368571	0.0058162	0.15614	1.7002	0.76573
315	D-Mannose 1-phosphate	0.9871			MS2 matched	259.01782	388.123	0.0283487413333333	0.0179894293333333	1.74664411541777	0.013986	0.23745	0.63458	-0.65614
128	2-deoxyadenosine 5-monophosphate	0.702705223			MS2 matched	661.11517	483.4535	0.0280279183333333	0.04276164	1.82497328705369	0.011248	0.21045	1.5257	0.60945
1656	Ser-Gly-Lys	0.933237883			MS2 matched	291.16331	452.272	0.0278308711666667	0.0183379371666667	1.65723722204983	0.021205	0.26194	0.65891	-0.60185
759	Thr-Glu	0.9799978			MS2 matched	247.08944	404.061	0.027805295	0.0488899116666667	1.66729421250208	0.026416	0.27374	1.7583	0.81418
1652	Scutellarin	0.813886284			MS2 matched	507.04734	348.236	0.0275802632333333	0.0159500378166667	1.52341737237101	0.038115	0.31105	0.57831	-0.79008
567	Neochlorogenic acid	0.872924338			MS2 matched	707.19405	459.829	0.0260577686666667	0.014493559	1.60345013416286	0.030659	0.2887	0.55621	-0.8463
1335	Hirsutine	0.947260918			MS2 matched	369.21011	404.3665	0.025298565	0.03884566	1.97614609648629	0.0029701	0.12634	1.5355	0.6187
1543	"2-[[4-[([1,1-biphenyl]-4-ylmethyl)amino]-6-chloro-2-pyrimidinyl]thio]-Octanoic acid"	0.985816686			MS2 matched	470.18082	271.9025	0.02470946	0.0379148083333333	1.54212079694033	0.044925	0.32376	1.5344	0.6177
571	"Nname,cis-9,10-Epoxystearic acid"	0.9424			MS2 matched	297.23799	104.4875	0.0246196533333333	0.03994663	1.56766623992422	0.033546	0.29698	1.6226	0.69826
292	D-(+)-Galactose	0.879221597			MS2 matched	179.05285	490.085	0.0245210228333333	0.003953902	2.20139003321218	0.00027909	0.028632	0.16125	-2.6327
225	alpha-hydroxy myristic acid	0.6484			MS2 matched	243.19242	103.238	0.0242434133333333	0.04584478	1.59280503430709	0.035451	0.30607	1.891	0.91916
681	Procyanidin c1	0.886012719			MS2 matched	865.2117	493.5725	0.0240998325	0.0107969953333333	1.73462835631261	0.019365	0.25979	0.44801	-1.1584
95	18beta-glycyrrhetinic acid	0.993218568			MS2 matched	469.32241	62.097	0.0238493641666667	0.0118600125	1.72057093374391	0.020586	0.26194	0.49729	-1.0078
833	"[(2s,3r,4s,5s,6r)-4,5-dihydroxy-6-(hydroxymethyl)-2-[2,4,6-trihydroxy-3-(4-hydroxybenzoyl)phenyl]oxan-3-yl] 4-hydroxybenzoate"	0.930815234			MS2 matched	551.13491	309.3685	0.0236464369833333	0.00883050281666667	2.25462078518768	0.00018717	0.021761	0.37344	-1.4211
424	Hematoporphyrin	0.993094093			MS2 matched	579.25247	110.322	0.0234011341666667	0.121083926666667	1.98584323297822	0.003603	0.13228	5.1743	2.3714
645	Phenyllactic acid	0.89697413			MS2 matched	165.05297	121.849	0.021513409	0.0492031705	1.625368477134	0.031966	0.29036	2.2871	1.1935
1714	Trp-Pro-Lys	0.762238122			MS2 matched	430.22645	453.9205	0.0212262591666667	0.0127022656666667	1.67520999589076	0.019726	0.26062	0.59842	-0.74076
172	5-ethyl-2-deoxyuridine	0.879295852			MS2 matched	255.08425	216.0665	0.020999345	0.0319737695	1.70918705063347	0.023292	0.26861	1.5226	0.60654
41	"1-[4,5-dihydroxy-6-(hydroxymethyl)-3-[(e)-3-(4-hydroxyphenyl)prop-2-enoyl]oxyoxan-2-yl]oxy-6-hydroxy-7-methylidene-4a,5,6,7a-tetrahydro-1h-cyclopenta[c]pyran-4-carboxylic acid"	0.983984958			MS2 matched	519.14605	460.125	0.02096077	0.010950151	1.7486058705959	0.013905	0.23745	0.52241	-0.93674
1614	Protopine	0.749006175			MS2 matched	354.13646	443.5265	0.0201242383333333	0.039824625	1.94337491256257	0.0042761	0.14262	1.9789	0.98473
800	alpha-L-Asp-L-Lys	0.95219266			MS2 matched	262.13769	460.771	0.0194167601666667	0.0120109443333333	2.02161428975518	0.002205	0.11898	0.61859	-0.69295
228	Amygdalin	0.6636			MS2 matched	456.16167	303.437	0.0184658427333333	0.00874725748333333	1.98820388675288	0.0037167	0.13228	0.4737	-1.078
554	N-Formylmethionyl-Leucylphenylalanine	0.615			MS2 matched	474.15171	260.0315	0.01837651115	0.00866044586666667	1.90090631933113	0.0060984	0.15874	0.47128	-1.0853
1412	Larixinic Acid	0.8529			MS2 matched	127.03677	450.628	0.017943309	0.00523178116666667	2.3309476199705	6.617e-05	0.01154	0.29157	-1.7781
1016	"4,5,7-trihydroxy 3,3,6,8-tetramethoxyflavone"	0.925233206			MS2 matched	413.08012	316.169	0.0178009068333333	0.0106671656666667	1.96634350280234	0.0031917	0.13228	0.59925	-0.73877
541	N-Acetyl-L-tyrosine	0.829633308			MS2 matched	222.07329	219.0665	0.0169122566666667	0.027307945	1.49200201244033	0.047176	0.33042	1.6147	0.69125
583	Oxyresveratrol	0.872803616			MS2 matched	487.12204	161.8525	0.0166468538333333	0.0101672223333333	1.90352624236526	0.0073749	0.16704	0.61076	-0.71132
472	L-kynurenine	0.998065411			MS2 matched	207.07396	263.5345	0.0160650376666667	0.0328673473333333	1.94959300026444	0.0043414	0.14262	2.0459	1.0327
1274	Ferricrocin [m-h2+fe]	0.934153538			MS2 matched	718.33562	426.964	0.0157961278333333	0.00973790416666667	1.95053686039459	0.0050313	0.14993	0.61647	-0.69789
1526	Nicotinate	0.993065171			MS2 matched	124.03772	219.5495	0.0148529266666667	0.02556369	1.74331182888284	0.019564	0.26046	1.7211	0.78335
324	Daidzin	0.844470112			MS2 matched	451.08063	244.278	0.0147145606666667	0.0073483	1.74222162507825	0.016632	0.2541	0.49939	-1.0018
375	Fosfomycin	0.8945			MS2 matched	197.0186	390.686	0.0140661216666667	0.0326454783333333	1.77815783011438	0.012628	0.22941	2.3209	1.2147
488	Leukotriene e4	0.983998267			MS2 matched	420.2335	169.743	0.0138130833333333	0.0068038065	1.69133542063646	0.018344	0.25666	0.49256	-1.0216
35	"1-(1,2r-dihexanoylphosphatidyl)inositol-3,5-bisphosphate"	0.861848866			MS2 matched	689.14765	487.738	0.0136155087833333	0.00230037406666667	1.95818290033017	0.0037134	0.13228	0.16895	-2.5653
355	Eplerenone hydroxy acid	0.915379354			MS2 matched	431.20253	63.8515	0.0133198275	0.0406293111666667	1.52508328314956	0.046346	0.32861	3.0503	1.6089
798	alpha-cyclodextrin	0.957419857			MS2 matched	973.31565	515.177	0.01257325485	0.0056720946	1.92374266467242	0.0054214	0.1525	0.45112	-1.1484
134	"3-[(2s,3r,4s,5r,6r)-3-[(2s,3r,4r,5s,6s)-3,5-dihydroxy-6-methyl-4-[(2s,3r,4s,5s,6r)-3,4,5-trihydroxy-6-(hydroxymethyl)oxan-2-yl]oxyoxan-2-yl]oxy-4,5-dihydroxy-6-[[(2r,3r,4r,5r,6s)-3,4,5-trihydroxy-6-methyloxan-2-yl]oxymethyl]oxan-2-yl]oxy-2-(3,4-dihydroxyphenyl)-5,7-dihydroxychromen-4-one"	0.952466895			MS2 matched	917.24724	506.74	0.0119849471333333	0.0043120493	2.06389120343046	0.0012469	0.080541	0.35979	-1.4748
1636	Roxithromycin (roxl-150)	0.787608773			MS2 matched	859.49423	404.1125	0.0117893868333333	0.0077714295	2.02076802132344	0.0024896	0.11974	0.65919	-0.60124
1717	Tyr-Gln	0.796			MS2 matched	348.10431	403.5325	0.0113395395	0.0175066951666667	1.70471589220419	0.018258	0.25666	1.5439	0.62654
1489	N-3-hydroxydecanoyl-l-homoserine lactone	0.946964903			MS2 matched	102.03585	52.314	0.0111127875	0.00242426658333333	1.6603426309705	0.021575	0.26194	0.21815	-2.1966
1693	Thiofluor 623	0.847263027			MS2 matched	696.18994	474.3195	0.0110603665	0.00493432666666667	1.9933333316425	0.0025404	0.11974	0.44613	-1.1645
1739	Validamycin a	0.737945252			MS2 matched	520.21265	384.053	0.0105773585	0.00514534316666667	1.72567742001276	0.019284	0.25979	0.48645	-1.0396
1620	Pyridoxal (Vitamin B6)	0.9096			MS2 matched	168.0635	129.6985	0.0104032143333333	0.0215732293333333	1.80322490584856	0.015676	0.25082	2.0737	1.0522
283	Corticosterone	0.903143599			MS2 matched	345.22201	312.8975	0.00990755666666667	0.00347551716666667	1.7325302988242	0.016269	0.25397	0.35079	-1.5113
449	Isobutyrylglycine	0.9399			MS2 matched	289.13496	218.153	0.00986153016666667	0.0195573161666667	1.58842372555733	0.037363	0.30873	1.9832	0.98782
1038	5-phosphoribosyl-5-amino-4-imidazolecarboxamide (aicar)	0.957847018			MS2 matched	677.14635	481.0035	0.0094723065	0.0182169491666667	2.27423009415303	0.00018087	0.021761	1.9232	0.94349
1272	Fenamiphos sulfone	0.970936977			MS2 matched	671.19515	451.345	0.00945234316666667	0.0012261532	2.1042173907469	0.0010963	0.073536	0.12972	-2.9465
6	"n-[2-(2-pyridinyl)-6-(1,2,4,5-tetrahydro-3h-3-benzazepin-3-yl)-4-pyrimidinyl]-beta-alanine"	0.927032472			MS2 matched	388.17182	85.9795	0.00937780033333333	0.0198635781666667	1.73796612088558	0.016755	0.2541	2.1181	1.0828
1279	Folate	0.994152961			MS2 matched	442.14134	443.9	0.00925135466666667	0.0157586763333333	1.81744434058916	0.0099835	0.19939	1.7034	0.76841
779	Urocanate	0.970784653			MS2 matched	137.0336	290.428	0.009034088	0.0155902008333333	1.51243945535104	0.042895	0.31699	1.7257	0.78719
317	D-ribose 1-phosphate	0.979083374			MS2 matched	229.00783	400.872	0.00862346216666667	0.0142733251666667	1.66508707597225	0.02425	0.26986	1.6552	0.72698
169	4-methoxyflavone	0.841838374			MS2 matched	251.07268	350.683	0.0078219345	0.0127495486666667	1.69313417156112	0.019266	0.25979	1.63	0.70485
465	L-fucose-1-phosphate	0.989408074			MS2 matched	243.02342	452.42	0.00680181116666667	0.0105627781666667	2.03366923676479	0.0027313	0.12359	1.5529	0.635
1325	n-(4-fluorophenyl)-n-hydroxy-Guanidine	0.917876469			MS2 matched	170.0769	295.393	0.00679135916666667	0.00422142066666667	1.50174993524822	0.039595	0.31105	0.62159	-0.68597
1155	Butafenacil	0.810895552			MS2 matched	492.11923	422.178	0.00673552283333333	0.0103734358333333	1.64971111444322	0.023411	0.26861	1.5401	0.62303
388	Gdp-l-fucose	0.927424225			MS2 matched	588.09436	442.802	0.0066227525	0.0115943883333333	1.72372867431909	0.017136	0.25451	1.7507	0.80792
1228	Desmethylbosentan	0.90176428			MS2 matched	520.14876	460.684	0.00617769616666667	0.0100992401666667	1.93011349659865	0.0067787	0.16651	1.6348	0.70911
1375	Izenamide c	0.886599492			MS2 matched	697.39067	519.4805	0.0060188755	0.00375339016666667	1.71686638258134	0.023383	0.26861	0.6236	-0.6813
910	"1,2-ditetradecanoyl-sn-glycero-3-phosphocholine"	0.983979851			MS2 matched	678.50123	154.5035	0.00568692516666667	0.00369734766666667	1.63145072043829	0.029908	0.28817	0.65015	-0.62116
272	Cinnamoylglycine	0.744787955			MS2 matched	204.06512	171.9575	0.00537862133333333	0.0152429066666667	1.79301794319624	0.014158	0.23745	2.834	1.5028
445	Indomethacin	0.944798414			MS2 matched	713.15735	478.363	0.00517142283333333	0.00332970366666667	2.38748729526865	2.4491e-05	0.0071187	0.64387	-0.63517
1721	Tyr-Pro-Phe	0.789512765			MS2 matched	426.19014	445.898	0.00513618116666667	0.00930070966666667	1.52475269370785	0.038819	0.31105	1.8108	0.85664
1018	5-(2-hydroxyethyl)-4-methylthiazole	0.816401735			MS2 matched	144.06326	388.3195	0.00463452833333333	0.002845626	1.55900587251002	0.03751	0.30873	0.61401	-0.70368
1131	"n-[2-(dimethylamino)ethyl]-n-methyl-4-[[[[4-[4-(4-morpholinyl)-7-(2,2,2-trifluoroethyl)-7h-pyrrolo[2,3-d]pyrimidin-2-yl]phenyl]amino]carbonyl]amino]-Benzamide"	0.940022862			MS2 matched	625.26271	248.38	0.00461318125	0.00126658688333333	1.80708056722926	0.011	0.21045	0.27456	-1.8648
676	Polygalic acid	0.951392764			MS2 matched	487.29587	168.251	0.00446929733333333	0.010015915	1.6835843287115	0.017844	0.25666	2.241	1.1642
1518	Naringin dihydrochalcone	0.740107182			MS2 matched	583.18657	409.882	0.00415546446666667	0.00195848715	1.88601355086616	0.0062331	0.15986	0.4713	-1.0853
780	Uroporphyrin i	0.995115763			MS2 matched	829.22497	476.192	0.00383103633333333	0.000544660838333333	2.13733203942269	0.00067864	0.051459	0.14217	-2.8143
954	2-sdahma [dmed-fahfa]	0.709893108			MS2 matched	573.47997	78.109	0.0036463075	0.00211109281666667	1.55440474691133	0.036854	0.3086	0.57897	-0.78845
1445	Mangostine	0.716099518			MS2 matched	411.17617	351.4445	0.00322254	0.002014272	1.52059402903306	0.041892	0.31377	0.62506	-0.67794
267	Cetirizine	0.979164879			MS2 matched	387.15058	23.548	0.00292653766666667	0.00166627616666667	1.56905041696471	0.044448	0.32165	0.56937	-0.81257
331	Desmethyleneparoxetine	0.994911446			MS2 matched	352.1145	295.222	0.002859399	0.00457661016666667	1.84501069080929	0.0083666	0.1758	1.6005	0.67857
692	Pseudojervine	0.958611786			MS2 matched	632.33897	264.5525	0.002551561	0.004601518	1.49230537123313	0.046644	0.32861	1.8034	0.85073
1440	Malioxamycin	0.706802624			MS2 matched	249.09329	368.2795	0.0021121885	0.00381238933333333	1.69641039395874	0.021016	0.26194	1.8049	0.85196
421	Guanosine 5-monophosphate (GMP)	0.9734			MS2 matched	362.05204	392.128	0.00202013205	0.00419527088333333	1.72294822078951	0.017857	0.25666	2.0767	1.0543
484	Lecanoric acid	0.7966			MS2 matched	355.02649	403.923	0.00190499866666667	0.00397820066666667	1.75317065898296	0.013007	0.23248	2.0883	1.0623
973	3-deacetylsalannin	0.952059435			MS2 matched	577.27554	272.159	0.00185973881666667	0.00123438965	1.45766917722662	0.0476	0.33073	0.66374	-0.5913
229	Androstendione	0.70615044			MS2 matched	285.16439	237.4635	0.00158162153333333	0.000970622266666667	1.76559247336707	0.014327	0.23745	0.61369	-0.70442
378	Fustin	0.90769055			MS2 matched	575.11949	404.726	0.0015668228	0.00413911863333333	1.84665174136826	0.0078687	0.17573	2.6417	1.4015
672	Pi(18:0/9-hode)	0.920942554			MS2 matched	877.54488	289.5	0.00135901765	0.0006653553	1.61585543850656	0.029687	0.28764	0.48959	-1.0304
1235	Dihydrofolic acid	0.760930356			MS2 matched	466.12706	450.145	0.000941455566666667	0.0053890659	2.14813614134517	0.00061153	0.048477	5.7242	2.5171
738	Specnuezhenide	0.883794789			MS2 matched	721.20747	402.369	0.000933851416666667	0.00221114566666667	1.52899280959969	0.041605	0.31377	2.3678	1.2435
1498	N-Formylmethionine	0.695			MS2 matched	219.08242	371.866	0.000737303816666667	0.00304050593333333	1.85992432274899	0.0070538	0.16686	4.1238	2.044
758	Thiorphan	0.959244731			MS2 matched	505.17158	210.949	0.00060921555	0.000989848766666667	1.59655512707763	0.031919	0.29036	1.6248	0.70026

## Sheet: Sheet1
id	MS2.name	MS2.score	mzmed	rtmed	Mean MOD	Mean YZZ	VIP	P_VALUE	Q_VALUE	FOLD_CHANGE	LOG_FOLDCHANGE
1448	Melezitose	0.885746218	522.20029	451.105	8.62257673166667	1.421521985	2.42745587089247	3.7165e-06	0.0025157	0.16486	-2.6007
1443	Maltose	0.993065257	360.14855	392.922	8.57733713333333	3.44808081666667	2.0204065446756	0.0024785	0.11974	0.402	-1.3147
483	Lactulose	0.810906279	161.04399	391.485	8.17013878333333	3.46710936666667	2.00847367400865	0.0027637	0.12359	0.42436	-1.2366
511	Maltotetraose	0.884113326	665.20635	489.43	7.92984158333333	0.868089716666667	2.42921823108557	2.4974e-06	0.0025157	0.10947	-3.1914
453	Isomaltose	0.867668405	683.21643	391.356	7.90011656265	2.51741693016667	2.17537940868366	0.00057625	0.047856	0.31866	-1.6499
467	reduced L-glutathione	0.983187111	306.07268	402.2045	7.56736575	2.62797125	1.85168312300879	0.0058194	0.15614	0.34728	-1.5258
526	Myo-inositol	0.971375728	179.05362	392.609	4.11586676666667	2.10412066666667	1.99020093290908	0.0029031	0.12634	0.51122	-0.96798
1312	Glutathione	0.986932703	308.08971	402.7745	3.81725785	0.993719588333333	1.8763153940181	0.005244	0.14993	0.26032	-1.9416
684	2-[[4-[2-[[(cyclohexylamino)carbonyl](4-cyclohexylbutyl)amino]ethyl]phenyl]thio]-2-methyl-Propanoic acid	0.981110235	501.31273	112.404	3.76439813333333	1.43628583333333	1.96459621003863	0.0046489	0.14741	0.38154	-1.3901
1670	Stachyose	0.6599	684.25148	488.839	2.67833537	0.29533082	2.33856468862168	2.9963e-05	0.007465	0.11027	-3.1809
512	Maltotriose	0.980641208	503.15486	451.2855	15.5223971383333	2.83227042	2.41554574884937	5.77e-06	0.0025157	0.18246	-2.4543
311	D-Maltose	0.98603942	341.10448	391.94	12.828448	5.6152508	1.97484399432516	0.0036006	0.13228	0.43772	-1.1919
891	1-Stearoyl-sn-glycerol 3-phosphocholine	0.6105	568.3387	186.0735	12.4665766666667	18.7434466666667	1.74862499232876	0.014777	0.2397	1.5035	0.58832
1015	4alpha-mannobiose	0.994110882	707.21655	388.29	1.71484636116667	0.629319080166667	2.03326611190803	0.0022513	0.11898	0.36698	-1.4462
1222	Daunorubicin	0.978706871	363.08773	309.3045	1.19447497366667	0.4070130845	2.24849779236265	0.00022639	0.024676	0.34075	-1.5532
463	L-cysteine-glutathione disulfide	0.910135952	425.07358	477.1675	0.725117716666667	1.52981215	1.85990692530231	0.0081528	0.17573	2.1097	1.0771
1442	Maltopentaose	0.8323	846.30302	505.6645	0.649348603333333	0.176513556666667	2.10571826582005	0.00089764	0.062619	0.27183	-1.8792
314	D-Mannose	0.984367677	179.05318	451.137	0.5972871365	0.125043369166667	2.33006070557275	4.6981e-05	0.010242	0.20935	-2.256
1149	Bispyribac	0.801429977	469.09447	347.759	0.579133305	0.314590438333333	1.58783887995578	0.030197	0.28851	0.54321	-0.88042
992	3-galactosyllactose	0.999452159	1031.31825	451.4175	0.542752139033333	0.133663300766667	2.32569355234922	5.4266e-05	0.010516	0.24627	-2.0217
700	Pyruvaldehyde	0.7957	143.03283	391.9265	0.502530266	0.2149776595	1.98218193906226	0.0034012	0.13228	0.42779	-1.225
1582	Phosphocholine	0.99684538	367.13682	493.6065	0.50224155	0.918580683333333	1.64825114287796	0.026254	0.27374	1.829	0.87103
915	"1,6-anhydro-beta-d-glucose"	0.755429001	145.04774	392.528	0.392582423333333	0.168570061666667	1.98176329210882	0.0034376	0.13228	0.42939	-1.2196
1313	Gly-Arg	0.7807	295.14786	462.742	0.383958516666667	0.191247216666667	1.72204659392124	0.013166	0.23248	0.49809	-1.0055
1288	G-guanidinobutyrate	0.989139105	146.09055	366.7475	0.37894045	0.108470038333333	2.21400961207491	0.00040995	0.035747	0.28625	-1.8047
576	Oleic acid	0.7814	563.49325	47.885	0.370676383333333	0.726104783333333	1.57115906342267	0.030956	0.2887	1.9589	0.97002
640	Phe-met-arg-phe-amide	0.957490555	597.29393	246.754	0.369080433333333	0.558820833333333	1.67218748544666	0.027076	0.27776	1.5141	0.59845
364	Fahfa 36:2	0.948201216	561.47805	43.91	0.287935366666667	0.52593635	1.91339116447646	0.0049681	0.14993	1.8266	0.86914
1180	Citrinin	0.968578251	233.06131	292.537	0.281216475	0.165856001666667	1.63270894761743	0.027742	0.27932	0.58978	-0.76175
17	(2-aminoethoxy)[2-[docosa-4.7.10.13.16.19-hexaenoyloxy]-3-[octadeca-1.9-dien-1-yloxy]propoxy]phosphinic acid	0.762872139	772.51525	140.6075	0.24315945	0.150825416666667	1.64748421035384	0.025377	0.26986	0.62027	-0.68902
1441	Malonyl-l-carnitine	0.997392618	248.11086	393.713	0.2254049	0.468396066666667	2.06207566593542	0.0018497	0.10406	2.078	1.0552
1104	Arginine	0.965072712	158.11598	270.282	0.202755966666667	0.110983471666667	2.2886048013821	0.00012015	0.016119	0.54737	-0.8694
471	L-iditol	0.965406658	181.06749	303.3475	0.202295673333333	0.316182145	1.74072437272483	0.014432	0.23745	1.563	0.64429
1634	Ronidazole	0.70281331	140.06632	279.2415	0.197491726666667	0.1148293	1.59720167255281	0.028028	0.27932	0.58144	-0.7823
327	Dehydroascorbic acid	0.800728985	173.00627	55.669	0.194751098333333	0.11525714	1.48270406022454	0.043414	0.31947	0.59182	-0.75678
525	Muramic acid	0.9958	310.10856	277.275	0.19348255	0.0349382866666667	1.62190512910955	0.021628	0.26194	0.18058	-2.4693
1406	L-saccharopine	0.998732606	277.13711	450.122	0.183833145	0.0982325816666667	1.61843100047843	0.032532	0.29317	0.53436	-0.90412
766	Trehalose	0.937541512	341.1021	491.7015	0.1418065085	0.040156159	2.16594696193961	0.00040907	0.035747	0.28318	-1.8202
1411	Laminaritetraose	0.981389933	705.17859	487.592	0.1137394085	0.0232540501666667	2.29305536467521	7.3278e-05	0.011618	0.20445	-2.2902
1536	O-(carbomethoxy)salicylic acid	0.808678934	179.04661	427.4105	0.109968896666667	0.0394944566666667	1.91226264216369	0.0035287	0.13228	0.35914	-1.4774
1169	Cellobiose	0.824492625	325.11028	489.356	0.1096898095	0.0404482348333333	1.84114653767287	0.0082541	0.17573	0.36875	-1.4393
322	D-turanose	0.849867992	161.04315	489.255	0.105458412	0.0125042166666667	2.27680164481694	0.00010601	0.015406	0.11857	-3.0762
1047	7-hydroxycoumarin	0.779444439	163.0582	288.241	0.102914126666667	0.0465349483333333	1.50788232890617	0.038594	0.31105	0.45217	-1.1451
1026	5-Amino-4-carbamoylimidazole (AICA)	0.790092178	127.03727	392.519	0.0884260176666666	0.039460232	1.93452412686334	0.0048639	0.14993	0.44625	-1.1641
321	D-Threitol	0.7613	143.03285	451.275	0.0834140033333333	0.01678662	2.42389624022963	4.4368e-06	0.0025157	0.20124	-2.313
1081	Ampicillin	0.962659141	333.07633	265.736	0.0830794603333333	0.0355273016666667	2.01797310151778	0.002456	0.11974	0.42763	-1.2256
1625	Pyroglu-Cys	0.92895158	233.05654	402.775	0.0820068023333333	0.0314520845	1.826240157317	0.0073315	0.16704	0.38353	-1.3826
130	2-o-methyluridine	0.848986624	257.07343	90.875	0.0773471266666667	0.117627653333333	1.56235743329411	0.036397	0.3083	1.5208	0.60481
1240	Diosmin	0.980428081	631.1438	411.6435	0.0756912175	0.0423747201666667	1.63248805951952	0.024881	0.26986	0.55984	-0.83692
1374	Isosafrole	0.711476276	180.08473	392.918	0.0691656220833333	0.0305333083166667	1.9200571652488	0.0056908	0.15614	0.44145	-1.1797
