# Supplementary material for: Combined metabolomics and 16S rDNA sequence analyses of the gut microbiome reveal the action mechanism of Fructus Akebiae against hepatic fibrosis
Source: Front Med (Lausanne). 2025 Feb 5;11:1492383. doi: 10.3389/fmed.2024.1492383 (PMC11835924; doi:10.3389/fmed.2024.1492383)
Supplement: Supplementary file 1 [file Data_Sheet_1.zip › data/merge-Differentially-Expressed-Metabolites.YZZvsNOR.xlsx]

## Sheet: file explanation
Table header name	descriptive
id	Unique data number of the substance in this characterization
MS2 name	Name of the substance obtained by qualitative matching analysis of secondary mass spectrometry
MS2.score	Scoring of second-level matches, taking values [0, 1], the larger the better
MS1.name	Substance names derived from primary mass spectrometry matches are for reference only due to the high number of isomers in the metabolite.
MS1.ppm	Deviation of the measured and theoretical values of mz as a result of the first level mass spectral matching.
type	Matching modes, including secondary forward/reverse (MS2 forward/reverse) primary average molecular weight/single isotope molecular weight matches and no matches, among others
mzmed	The median mass-to-charge ratio, which represents the mass-to-charge ratio of this peak across all samples.
rtmed	Median retention time, representing the retention time of this peak across all samples.
MEAN OO	Mean relative quantitative value of the substance in one of the experimental groups within the set of comparisons
MEAN XX	Mean value of the relative quantitative value of the substance in another experimental group within the group comparison
VIP	The variable projected importance of the substance obtained from the OPLS-DA model for this group comparison
P-VALUE	P-value obtained from the t-test of the substance in the group comparison, P-value = probability that the hypothesis is correct but rejected = number of negative results/total number of results, a test probability against the sample data
Q-VALUE	Hypothesis testing statistic (P-value) corrected for multiple hypothesis testing, Q-value = probability of being rejected but correct = number of false positives/number of presumed positives, a test probability of an inference drawn from a statistical test, re-statistics for P-value
FOLD CHANGE	The multiplicative relationship of the substance between the two sets of experiments in this group of comparisons
LOG_FOLDCHANGE	FOLD CHANGE takes logarithms with a base of 2

## Sheet: result
id	MS2.name	MS2.score	MS1.name	MS1.ppm	type	mzmed	rtmed	Mean NOR	Mean YZZ	VIP	P_VALUE	Q_VALUE	FOLD_CHANGE	LOG_FOLDCHANGE
1533	Norharmane	0.996707524			MS2 matched	169.07393	50.467	0.0314172977833333	0.00202929845	1.07924126821694	0.040623	0.10418	0.064592	-3.9525
973	3-deacetylsalannin	0.952059435			MS2 matched	577.27554	272.159	0.0158741928166667	0.00123438965	1.62311336343868	7.0511e-05	0.00205	0.077761	-3.6848
727	Sinefungin	0.966577339			MS2 matched	380.1664	167.546	0.0304870376833333	0.00273036261666667	1.35460149153717	0.0038313	0.020409	0.089558	-3.481
1218	Daidzein	0.994508269			MS2 matched	255.06293	51.059	0.245796034166667	0.0240911986666667	1.43126921933187	0.0014379	0.010911	0.098013	-3.3509
1489	N-3-hydroxydecanoyl-l-homoserine lactone	0.946964903			MS2 matched	102.03585	52.314	0.0239218554	0.00242426658333333	1.10038322167722	0.038137	0.098536	0.10134	-3.3027
1029	5-azacytidine	0.789866469			MS2 matched	245.11125	123.6435	0.0321896590833333	0.00333794225	1.66858245262705	8.5859e-06	0.00065104	0.1037	-3.2696
1602	Pro-Thr	0.984302728			MS2 matched	217.12762	373.059	0.0895141833333333	0.00956141983333333	1.60589000979738	5.3446e-05	0.0017698	0.10681	-3.2268
968	"3-[(2s,3r,4s,5s,6r)-6-[[(2r,3r,4r)-3,4-dihydroxy-4-(hydroxymethyl)oxolan-2-yl]oxymethyl]-3,4,5-trihydroxyoxan-2-yl]oxy-2-methylpyran-4-one"	0.986912313			MS2 matched	421.14111	410.663	0.0472088465	0.00505558833333333	1.68636389982821	1.0891e-05	0.00069674	0.10709	-3.2231
1364	Imidazoleacetic acid	0.999750209			MS2 matched	127.0486	353.947	0.0247156241666667	0.00277053736666667	1.45518205044155	0.0011754	0.0097357	0.1121	-3.1572
1010	4-phosphonobutyric acid	0.794763312			MS2 matched	337.03402	29.894	0.0122285088	0.00154135023333333	1.48648275917131	0.00096622	0.0086236	0.12605	-2.988
1036	5-methyluridine	0.739448704			MS2 matched	259.09068	353.7355	0.07771409	0.00997818583333333	1.46090941873673	0.0010738	0.0090912	0.1284	-2.9613
1055	Acetylcitrulline	0.930778649			MS2 matched	218.11156	322.24	0.033827841	0.0051175165	1.30058123479576	0.0075589	0.031537	0.15128	-2.7247
934	2-(5-oxovaleryl)phosphatidylcholine	0.98035814			MS2 matched	594.37037	176.164	0.0734151503333333	0.0113509008333333	1.51205865284296	0.00041303	0.0055839	0.15461	-2.6933
351	Echinocystic acid	0.950406123			MS2 matched	471.32308	156.133	0.0378989161666667	0.00597796783333333	1.57573383228101	0.00017161	0.0033253	0.15773	-2.6644
185	6-sialyllactose	0.998761508			MS2 matched	632.18278	257.529	0.00834422366666667	0.00139641315	1.00457463879806	0.047348	0.11567	0.16735	-2.5791
1716	Tyr-Asp	0.762			MS2 matched	296.09599	89.7225	0.0659274628333333	0.011683171	1.4276046405649	0.0025195	0.015749	0.17721	-2.4964
1350	Hydroquinidine	0.702247406			MS2 matched	327.1886	184.102	0.0151995287833333	0.00275386261666667	1.48688156915648	0.00070732	0.0072563	0.18118	-2.4645
952	"2-cyano-3-[5-(2,5-dichlorophenyl)-2-furanyl]-n-5-quinolinyl-2-propenamide"	0.969469192			MS2 matched	434.0356	363.136	0.00897734791666667	0.0017162288	1.47314589777472	0.00062259	0.0067025	0.19117	-2.387
139	3-deoxy-d-glycero-d-galacto-2-nonulosonic acid	0.990828573			MS2 matched	535.14365	218.7295	0.16257374	0.0316350216666667	1.41370662326171	0.0024688	0.015543	0.19459	-2.3615
842	1-arachidoyl-2-hydroxy-sn-glycero-3-phosphocholine	0.954779186			MS2 matched	552.39572	191.421	0.325539588333333	0.0636806983333333	1.60633598590036	0.00013454	0.0029358	0.19562	-2.3539
135	"3-[(2s,3r,4s,5s,6r)-4,5-dihydroxy-3-[(2s,3r,4r,5r,6s)-3,4,5-trihydroxy-6-methyloxan-2-yl]oxy-6-[[(2s,3r,4r,5r,6s)-3,4,5-trihydroxy-6-methyloxan-2-yl]oxymethyl]oxan-2-yl]oxy-5-hydroxy-2-(4-hydroxyphenyl)-6-methoxy-7-[(2s,3r,4r,5r,6s)-3,4,5-trihydroxy-6-methyloxan-2-yl]oxychromen-4-one"	0.970120403			MS2 matched	915.26665	487.0955	0.00650593926666667	0.00131702051666667	1.31613440837168	0.010281	0.039394	0.20243	-2.3045
1149	Bispyribac	0.801429977			MS2 matched	469.09447	347.759	1.54553981333333	0.314590438333333	1.71829737967489	1.3775e-06	0.00026692	0.20355	-2.2966
1005	4-hydroxyquinoline	0.969208016			MS2 matched	146.05817	68.378	0.11406308	0.0233796333333333	1.20099352152737	0.013953	0.049061	0.20497	-2.2865
1607	Propaquizafop	0.889609547			MS2 matched	466.0953	247.207	0.00304076955	0.000663505383333333	1.42329339572073	0.0025931	0.01598	0.2182	-2.1963
1670	Stachyose	0.6599			MS2 matched	684.25148	488.839	1.30164567	0.29533082	1.24944394759389	0.014929	0.051354	0.22689	-2.1399
511	Maltotetraose	0.884113326			MS2 matched	665.20635	489.43	3.81968165	0.868089716666667	1.26188792398216	0.013389	0.047652	0.22727	-2.1375
443	Indoleacetic acid	0.802340127			MS2 matched	130.06465	36.323	0.0260606116666667	0.00598756933333333	1.40455669246424	0.002122	0.013912	0.22976	-2.1218
912	"1,4-d-xylobiose"	0.99027974			MS2 matched	305.08352	307.343	0.0575752671666667	0.0134322175	1.34263220181645	0.0064177	0.028921	0.2333	-2.0998
1422	Linarin	0.985949788			MS2 matched	615.16999	412.039	0.257657221833333	0.0608743095	1.5970219352218	0.00020119	0.0035804	0.23626	-2.0815
531	N-[tris(hydroxymethyl)methyl]-3-amino-2-hydroxypropanesulfonic acid	0.726931559			MS2 matched	517.1308	467.71	0.023084166	0.00545387833333333	1.62936368337658	4.8448e-05	0.0017156	0.23626	-2.0815
1006	4-imidazoleacetic acid	0.999793845			MS2 matched	127.0483	325.858	0.0119493186333333	0.00289108741666667	1.56124060731959	0.00022009	0.0037631	0.24195	-2.0472
1000	4-hydroperoxy-2-nonenal	0.736441766			MS2 matched	155.1046	35.24	0.0949872916666667	0.0232058683333333	1.53941230480903	0.00023951	0.0040165	0.2443	-2.0332
1240	Diosmin	0.980428081			MS2 matched	631.1438	411.6435	0.171008485333333	0.0423747201666667	1.54360237883137	0.00064919	0.006865	0.24779	-2.0128
254	Bungeiside c	0.997790915			MS2 matched	429.11894	348.102	1.06569128166667	0.269949938333333	1.68437486250154	1.0797e-05	0.00069674	0.25331	-1.981
136	"3-[4,5-dihydroxy-3-[(2r,3r,4r,5r,6s)-3,4,5-trihydroxy-6-methyloxan-2-yl]oxy-6-[[(2r,3r,4r,5r,6s)-3,4,5-trihydroxy-6-methyloxan-2-yl]oxymethyl]oxan-2-yl]oxy-5-hydroxy-2-(4-hydroxyphenyl)-7-methoxychromen-4-one"	0.989338948			MS2 matched	753.21866	456.049	0.03243454565	0.00825358781666667	1.35652611827156	0.0064514	0.028943	0.25447	-1.9744
1366	Indole-3-acetamide	0.710197328			MS2 matched	175.08456	54.3975	0.146465886666667	0.0373515316666667	1.1920398755106	0.014613	0.05054	0.25502	-1.9713
419	Guanosine	0.9149			MS2 matched	264.06848	168.5965	0.009792499	0.00250997183333333	1.42797179583385	0.0018579	0.012833	0.25632	-1.964
1380	Ketazolam	0.797136447			MS2 matched	737.18305	399.724	0.0244326295666667	0.00629254766666667	1.46952240073639	0.0013895	0.010911	0.25755	-1.9571
292	D-(+)-Galactose	0.879221597			MS2 matched	179.05285	490.085	0.0153473686666667	0.003953902	1.04756889371318	0.046998	0.11567	0.25763	-1.9566
765	Trans-carboxyglimepiride	0.855162918			MS2 matched	350.12053	55.582	0.0259311226666667	0.006808505	1.65192212324288	3.2913e-05	0.0012453	0.26256	-1.9293
525	Muramic acid	0.9958			MS2 matched	310.10856	277.275	0.132530713333333	0.0349382866666667	1.35655736709617	0.0050197	0.024522	0.26362	-1.9234
1652	Scutellarin	0.813886284			MS2 matched	507.04734	348.236	0.06009102875	0.0159500378166667	1.68573069919136	8.4009e-06	0.00065104	0.26543	-1.9136
1742	Vindesine	0.910273833			MS2 matched	754.395	324.808	0.00117862905	0.00031817425	1.13251140263842	0.02384	0.070824	0.26995	-1.8892
104	2-Aminopyrazine	0.776609717			MS2 matched	94.02841	81.203	0.0289970115	0.00785046466666667	1.47177157394976	0.0015176	0.011168	0.27073	-1.8851
453	Isomaltose	0.867668405			MS2 matched	683.21643	391.356	9.26020066666667	2.51741691353333	1.18444754482594	0.024243	0.07154	0.27185	-1.8791
1448	Melezitose	0.885746218			MS2 matched	522.20029	451.105	5.17749310166667	1.421521985	1.12297994866536	0.035842	0.093901	0.27456	-1.8648
444	Indolelactic acid	0.988020028			MS2 matched	158.05869	36.487	0.360807346666667	0.09937562	1.36476253606012	0.0031835	0.018203	0.27543	-1.8603
1450	Mesaconitine	0.973801289			MS2 matched	632.29119	206.918	0.0279087033333333	0.00771955166666667	1.52940157534909	0.00078374	0.0075935	0.2766	-1.8541
512	Maltotriose	0.980641208			MS2 matched	503.15486	451.2855	10.1457081116667	2.83227042	1.24027666639796	0.016563	0.055058	0.27916	-1.8408
1280	Folinic acid	0.997730675			MS2 matched	474.16854	407.715	0.0450246385	0.0126042406666667	1.51152238719569	0.00069908	0.0072563	0.27994	-1.8368
1269	Ethyl quinoxaline-2-carboxylate	0.931315378			MS2 matched	191.07926	50.72	0.023128485	0.00653475316666667	1.10717263714195	0.026625	0.076213	0.28254	-1.8235
1200	Cyhalothrin	0.942122417			MS2 matched	467.13008	451.027	0.0115569853333333	0.00327108516666667	1.26776628474934	0.01497	0.051393	0.28304	-1.8209
1086	Apigenin 7-glucoside	0.961533824			MS2 matched	455.11308	432.305	0.0100719195	0.00286493816666667	1.74907202022117	3.5135e-07	0.00012255	0.28445	-1.8138
1222	Daunorubicin	0.978706871			MS2 matched	363.08773	309.3045	1.40831586983333	0.4070130845	1.22014510751593	0.017516	0.057313	0.28901	-1.7908
1368	Indole-3-pyruvic acid	0.991167827			MS2 matched	158.05809	54.395	0.0513095293333333	0.0154305148333333	1.06986947181249	0.03496	0.092638	0.30073	-1.7334
1191	Cromolyn	0.701905683			MS2 matched	491.07466	350.0745	0.00287038816666667	0.00086389301	1.37144041109725	0.0031509	0.018076	0.30097	-1.7323
909	"1,2-disinapoyl diglucoside"	0.986543755			MS2 matched	777.22726	454.611	0.0633029796666667	0.019068508	1.49393966393658	0.0013168	0.010523	0.30123	-1.7311
373	Forsythoside a	0.849314903			MS2 matched	623.19267	391.3495	0.0697431860666667	0.0212843695833333	1.15791506722028	0.029635	0.08243	0.30518	-1.7123
207	"Adenosine 3,5-cyclic monophosphate"	0.786144665			MS2 matched	328.02892	51.127	0.0365735695	0.0114112311666667	1.38300028919469	0.0045499	0.022934	0.31201	-1.6803
1372	Isopimaric acid	0.825921761			MS2 matched	303.22973	37.386	0.517852353333333	0.164211665	1.4945372314034	0.0010696	0.0090912	0.3171	-1.657
1481	N-(2-chloroethyl)acetamide	0.9017111			MS2 matched	122.02211	83.526	1.29261526666667	0.410476683333333	1.58968372373712	0.00017136	0.0033253	0.31756	-1.6549
928	"1-(5-hydroxypentyl)-n-tricyclo[3.3.1.1(3,7)]dec-1-yl-1h-indazole-3-carboxamide"	0.746910187			MS2 matched	404.21276	322.392	0.0101976991666667	0.003279049	1.25516493037081	0.012185	0.044179	0.32155	-1.6369
824	(cis+trans)-nerodilol	0.916203361			MS2 matched	123.11521	36.143	0.451953585	0.1462646	1.62710764975589	6.4628e-05	0.0019774	0.32363	-1.6276
1219	Dapsone	0.944321154			MS2 matched	497.14299	420.746	0.0297590171666667	0.00966596366666667	1.31897930263177	0.0063146	0.028679	0.32481	-1.6223
1015	4alpha-mannobiose	0.994110882			MS2 matched	707.21655	388.29	1.92821000933333	0.629319080166667	1.22342445044536	0.017888	0.058093	0.32637	-1.6154
867	1-octadecyl-2-acetyl-sn-glycero-3-phosphocholine	0.949747007			MS2 matched	552.39685	157.5115	0.0656147816666667	0.0217639766666667	1.55399255156655	0.00083466	0.0079111	0.33169	-1.5921
34	"1-(1,2-dihexanoylphosphatidyl)inositol-5-phosphate"	0.93650744			MS2 matched	591.16816	411.024	0.1683906375	0.0559215035	1.21233840388958	0.02227	0.067663	0.33209	-1.5903
970	"3-[6-[[(2r,3r,4r,5s,6s)-3,5-dihydroxy-6-methyl-4-[(2s,3r,4r,5r,6s)-3,4,5-trihydroxy-6-methyloxan-2-yl]oxyoxan-2-yl]oxymethyl]-3,4,5-trihydroxyoxan-2-yl]oxy-5-hydroxy-2-(4-hydroxyphenyl)-7-methoxychromen-4-one"	0.972308525			MS2 matched	793.19591	465.806	0.0162459772	0.00540897638333333	1.50755675915807	0.0010128	0.0088318	0.33294	-1.5867
992	3-galactosyllactose	0.999452159			MS2 matched	1031.31825	451.4175	0.400986920266667	0.133663300766667	1.19226600783212	0.023915	0.070824	0.33334	-1.585
482	Lactose	0.858608444			MS2 matched	387.10646	391.296	0.0406666451666667	0.013607624	1.20824515986738	0.018235	0.05844	0.33461	-1.5794
321	D-Threitol	0.7613			MS2 matched	143.03285	451.275	0.0497745321666667	0.01678662	1.14993259342123	0.029913	0.082677	0.33725	-1.5681
1586	Primaquine	0.6576			MS2 matched	298.13909	406.2195	0.0483299883333333	0.0164209216666667	1.65578065081715	1.9423e-05	0.00099627	0.33977	-1.5574
117	2-keto-D-Gluconic acid	0.7794			MS2 matched	175.022	217.726	0.0600296966666667	0.0204630483333333	1.49537755694593	0.0012197	0.0099866	0.34088	-1.5527
1411	Laminaritetraose	0.981389933			MS2 matched	705.17859	487.592	0.0681717605	0.0232540501666667	1.14495356538369	0.029564	0.082364	0.34111	-1.5517
1445	Mangostine	0.716099518			MS2 matched	411.17617	351.4445	0.005851865	0.002014272	1.51710695833661	0.00046569	0.0058429	0.34421	-1.5386
314	D-Mannose	0.984367677			MS2 matched	179.05318	451.137	0.361364249666667	0.125043369166667	1.08230752150287	0.046208	0.11398	0.34603	-1.531
954	2-sdahma [dmed-fahfa]	0.709893108			MS2 matched	573.47997	78.109	0.0060681779	0.00211109281666667	1.63680518045887	0.00012156	0.002904	0.3479	-1.5233
1465	Mexiletine	0.6252			MS2 matched	144.11878	291.1425	0.00613806716666667	0.00214132683333333	1.538806521685	0.00035871	0.0052823	0.34886	-1.5193
1443	Maltose	0.993065257			MS2 matched	360.14855	392.922	9.87963561666667	3.44808081666667	1.23970154218412	0.016495	0.055058	0.34901	-1.5187
157	"(r)-4-oxide inner salt 7-(acetyloxy)-24-carboxy-4-hydroxy-n,n,n-trimethyl-3,5,9-trioxa-4-phosphatetracosan-1-aminium"	0.972830459			MS2 matched	552.32499	53.6645	0.0160426523333333	0.00560377433333333	1.22033819984518	0.01125	0.041567	0.3493	-1.5174
1535	Notopterol	0.905190164			MS2 matched	377.13887	357.921	0.00354133418333333	0.00123768193333333	1.44686875206922	0.0015755	0.011449	0.3495	-1.5167
732	Sm d40:2	0.984912766			MS2 matched	843.64538	178.594	0.0301521361666667	0.0106760951666667	1.55767267560164	0.0002989	0.0046962	0.35407	-1.4979
35	"1-(1,2r-dihexanoylphosphatidyl)inositol-3,5-bisphosphate"	0.861848866			MS2 matched	689.14765	487.738	0.00640008888333333	0.00230037406666667	1.18591117604513	0.020313	0.062855	0.35943	-1.4762
1406	L-saccharopine	0.998732606			MS2 matched	277.13711	450.122	0.271460386666667	0.0982325816666667	1.51170507062754	0.00084599	0.0079752	0.36187	-1.4665
915	"1,6-anhydro-beta-d-glucose"	0.755429001			MS2 matched	145.04774	392.528	0.455310193333333	0.168570061666667	1.36273995655258	0.0057951	0.026808	0.37023	-1.4335
744	Sucrose	0.7572			MS2 matched	323.09208	451.655	0.0297802445	0.0110718283333333	1.14388620984699	0.02842	0.079558	0.37178	-1.4275
1562	Penconazole	0.703377111			MS2 matched	286.08688	408.3415	0.00834816833333333	0.00310378751666667	1.52668201724736	0.00070318	0.0072563	0.37179	-1.4274
676	Polygalic acid	0.951392764			MS2 matched	487.29587	168.251	0.0268779986666667	0.010015915	1.19636869127693	0.014018	0.049124	0.37264	-1.4241
1180	Citrinin	0.968578251			MS2 matched	233.06131	292.537	0.439880746666667	0.165856001666667	1.62922125965297	8.7104e-05	0.0023736	0.37705	-1.4072
1442	Maltopentaose	0.8323			MS2 matched	846.30302	505.6645	0.464150826666667	0.176513556666667	1.17305809149243	0.025125	0.073397	0.38029	-1.3948
1313	Gly-Arg	0.7807			MS2 matched	295.14786	462.742	0.496720683333333	0.191247216666667	1.49971885603936	0.00074371	0.0073695	0.38502	-1.377
1521	Neodiosmin	0.714600575			MS2 matched	609.18423	426.964	0.00952834566666667	0.00366978166666667	1.56070928942447	0.00029172	0.0046251	0.38514	-1.3765
1559	Patchouli alcohol	0.870484209			MS2 matched	109.09984	35.59	0.144902733333333	0.05585389	1.59483118721455	0.0001277	0.0029358	0.38546	-1.3754
1412	Larixinic Acid	0.8529			MS2 matched	127.03677	450.628	0.0134717705	0.00523178116666667	1.24567803030081	0.015675	0.053391	0.38835	-1.3646
447	Inosine	0.997662232			MS2 matched	267.07035	218.784	5.3671175	2.09625716666667	1.5537897357565	0.00033028	0.0050527	0.39057	-1.3563
1008	4-ketopimelic acid	0.738725642			MS2 matched	129.06422	344.0195	0.116956953333333	0.0460404066666667	1.75972043880262	1.0794e-08	1.678e-05	0.39365	-1.345
1629	Quercetin 3-o-malonylglucoside	0.917492792			MS2 matched	573.06452	348.175	0.0040135773	0.00158057391666667	1.56992625538562	0.00018266	0.0034344	0.39381	-1.3444
827	(R)-(+)-Citronellic acid	0.7711			MS2 matched	188.16231	51.333	0.00625710566666667	0.00247511846666667	1.5383714245456	0.00035561	0.0052823	0.39557	-1.338
790	Vitamin c	0.949537307			MS2 matched	351.0499	408.518	0.113668905	0.0449961983333333	1.55841714415297	0.00048161	0.0059995	0.39585	-1.337
1059	Acrinathrin	0.91217178			MS2 matched	496.15036	407.8625	0.0076629245	0.00304828633333333	1.34465333444789	0.0068125	0.029703	0.3978	-1.3299
818	"(2r)-5-methoxy-2-methyl-2,3,8,9-tetrahydrofuro[2,3-h]chromen-4-one"	0.8167278			MS2 matched	257.07223	238.352	0.0127393805	0.00510786083333333	1.15199175224378	0.024288	0.071552	0.40095	-1.3185
1579	Phenylethyl 2-glucoside	0.720606399			MS2 matched	302.15734	375.273	0.086794665	0.0348476633333333	1.05713901935998	0.045633	0.113	0.4015	-1.3165
1449	Melibiose	0.986137931			MS2 matched	365.1048	387.133	14.2795628333333	5.73688575	1.37749775567186	0.0046002	0.023092	0.40175	-1.3156
311	D-Maltose	0.98603942			MS2 matched	341.10448	391.94	13.9257027833333	5.6152508	1.22346097481323	0.018727	0.059598	0.40323	-1.3103
1396	L-homoserine	0.883054866			MS2 matched	102.05342	51.948	0.027754131	0.0112175658333333	1.33973495753055	0.0065167	0.029067	0.40418	-1.3069
794	Xanthosine	0.999657009			MS2 matched	283.06407	311.62	2.67330278333333	1.08163065	1.64266685321732	2.9369e-05	0.0012094	0.4046	-1.3054
1288	G-guanidinobutyrate	0.989139105			MS2 matched	146.09055	366.7475	0.266119086666667	0.108470038333333	1.02785166603319	0.04369	0.11011	0.4076	-1.2948
1071	Ala-His	0.7981			MS2 matched	287.13333	429.854	0.0148660965	0.00607492166666667	1.42560429930643	0.0019173	0.01296	0.40864	-1.2911
700	Pyruvaldehyde	0.7957			MS2 matched	143.03283	391.9265	0.524234414666667	0.2149776595	1.14832081647829	0.031556	0.085456	0.41008	-1.286
738	Specnuezhenide	0.883794789			MS2 matched	721.20747	402.369	0.00537795153333333	0.00221114566666667	1.44443679003159	0.0013	0.010448	0.41115	-1.2823
1567	Perifosine	0.943216525			MS2 matched	462.39004	251.255	0.00594557783333333	0.0024629545	1.68414494428361	1.1186e-05	0.00069674	0.41425	-1.2714
483	Lactulose	0.810906279			MS2 matched	161.04399	391.485	8.34718908333333	3.46710936666667	1.14557554134075	0.031695	0.085698	0.41536	-1.2676
41	"1-[4,5-dihydroxy-6-(hydroxymethyl)-3-[(e)-3-(4-hydroxyphenyl)prop-2-enoyl]oxyoxan-2-yl]oxy-6-hydroxy-7-methylidene-4a,5,6,7a-tetrahydro-1h-cyclopenta[c]pyran-4-carboxylic acid"	0.983984958			MS2 matched	519.14605	460.125	0.0263351566666667	0.010950151	1.38042864836767	0.0055208	0.026231	0.4158	-1.266
1064	Adenosine 5-diphosphoribose	0.920694996			MS2 matched	560.07353	421.8525	0.0042492829	0.00177450016666667	1.3279635803953	0.0068991	0.030005	0.4176	-1.2598
795	Xylitol	0.8699			MS2 matched	211.07868	234.2885	0.00613886916666667	0.00257811333333333	1.54590182526642	0.00057869	0.0063875	0.41997	-1.2517
1374	Isosafrole	0.711476276			MS2 matched	180.08473	392.918	0.0726622024166667	0.0305333083166667	1.16754232340748	0.02745	0.077713	0.42021	-1.2508
1699	Thr-Leu	0.879098849			MS2 matched	233.15248	34.7	0.0154006926666667	0.00651136833333333	1.54139303789078	0.00032728	0.0050512	0.4228	-1.242
674	Pizotifene	0.809446049			MS2 matched	294.13238	101.29	0.0156812646666667	0.00663128816666667	1.29966137838201	0.01109	0.041328	0.42288	-1.2417
1026	5-Amino-4-carbamoylimidazole (AICA)	0.790092178			MS2 matched	127.03727	392.519	0.0929128358333333	0.039460232	1.21918507649336	0.019597	0.06158	0.4247	-1.2355
741	Steviolbioside	0.939974897			MS2 matched	479.27312	31.883	0.252837151666667	0.108171701666667	1.56759483557962	0.00019294	0.003505	0.42783	-1.2249
1497	N-docosanoyl-4-sphingenyl-1-o-phosphorylcholine	0.955011426			MS2 matched	787.65867	178.168	0.06654716	0.0284768166666667	1.51440691947642	0.00063359	0.006779	0.42792	-1.2246
189	7-o-methylquercetin-3-o-galactoside-6-rhamnoside	0.97971366			MS2 matched	769.21468	463.007	0.0027708435	0.00118925481666667	1.31477519015342	0.0096292	0.037402	0.4292	-1.2203
499	Lumichrome	0.979075514			MS2 matched	241.06918	63.265	1.40641426666667	0.6053118	1.50737125266415	0.0007437	0.0073695	0.43039	-1.2163
627	Pg 32:1	0.813143391			MS2 matched	719.47376	80.53	0.0804476183333333	0.0347630616666667	1.16925025863276	0.025862	0.075172	0.43212	-1.2105
1344	His-Pro	0.998101629			MS2 matched	253.1273	385.0825	0.0245018471666667	0.010606963	1.15415683491857	0.022751	0.068554	0.4329	-1.2079
213	Adp-ribose	0.98800945			MS2 matched	558.05304	421.611	0.00657334916666667	0.00284621066666667	1.43706369858524	0.0024823	0.015573	0.43299	-1.2076
1702	trans-cinnamate	0.752384901			MS2 matched	149.07225	70.1505	0.043264645	0.0189078316666667	1.14459370418198	0.029786	0.082485	0.43703	-1.1942
1555	P-methoxycinnamic acid ethyl ester	0.913729159			MS2 matched	207.08632	354.5955	0.00615262816666667	0.0027685815	1.05382173908272	0.040895	0.10458	0.44998	-1.1521
1325	n-(4-fluorophenyl)-n-hydroxy-Guanidine	0.917876469			MS2 matched	170.0769	295.393	0.00938061766666667	0.00422142066666667	1.43419048081371	0.0014715	0.01092	0.45002	-1.152
1553	Oxypurinol	0.96328673			MS2 matched	153.03891	311.5755	0.244814103333333	0.110398885	1.66742135224481	2.0746e-05	0.0010337	0.45095	-1.149
1674	Swertisin	0.955226332			MS2 matched	429.10722	312.353	0.0674345501666667	0.0305953565	1.04994881674064	0.042746	0.10812	0.4537	-1.1402
707	Reserpic acid	0.980182894			MS2 matched	399.21273	32.738	0.08021979	0.0366111733333333	1.58273391581861	0.0001109	0.002763	0.45639	-1.1317
347	DL-Vanillylmandelic acid	0.7054			MS2 matched	257.06307	117.04	0.0126028861666667	0.005757957	1.35508150949526	0.0055349	0.026231	0.45688	-1.1301
599	Pc(16:1/8-hete)	0.741327432			MS2 matched	854.5745	41.1855	0.020193651	0.00940642866666667	1.65680574938547	2.7474e-05	0.0011979	0.46581	-1.1022
1693	Thiofluor 623	0.847263027			MS2 matched	696.18994	474.3195	0.0105474826666667	0.00493432666666667	1.07587225667641	0.047423	0.11567	0.46782	-1.096
1018	5-(2-hydroxyethyl)-4-methylthiazole	0.816401735			MS2 matched	144.06326	388.3195	0.00608036416666667	0.002845626	1.38414970872139	0.0037452	0.020208	0.468	-1.0954
1265	Equol	0.77560172			MS2 matched	243.09854	212.259	0.00226738771666667	0.00106122165	1.07470749487881	0.032669	0.088059	0.46804	-1.0953
1217	Dactolisib	0.991868868			MS2 matched	470.17405	462.132	0.0307317736666667	0.0143853101666667	1.60885652361958	0.00011603	0.0028104	0.46809	-1.0951
1496	N-desbutylbupivacaine	0.990761636			MS2 matched	233.14772	482.234	0.0437690433333333	0.021155885	1.65005343655669	1.7269e-05	0.00094115	0.48335	-1.0489
583	Oxyresveratrol	0.872803616			MS2 matched	487.12204	161.8525	0.0210211885	0.0101672223333333	1.39128837743186	0.0038297	0.020409	0.48367	-1.0479
833	"[(2s,3r,4s,5s,6r)-4,5-dihydroxy-6-(hydroxymethyl)-2-[2,4,6-trihydroxy-3-(4-hydroxybenzoyl)phenyl]oxan-3-yl] 4-hydroxybenzoate"	0.930815234			MS2 matched	551.13491	309.3685	0.0181641343333333	0.00883050281666667	1.05653301816421	0.047974	0.11685	0.48615	-1.0405
1678	Tangeritin	0.95287352			MS2 matched	395.11399	403.38	0.014571454	0.00710454583333333	1.43628699516769	0.0020713	0.01377	0.48757	-1.0363
1626	Pyroglu-pro	0.835339746			MS2 matched	227.10064	415.287	0.0223547023333333	0.0109570756666667	1.42459264907532	0.0032394	0.018267	0.49015	-1.0287
526	Myo-inositol	0.971375728			MS2 matched	179.05362	392.609	4.23441346666667	2.10412066666667	1.23239778887609	0.017843	0.058058	0.49691	-1.0089
56	1-palmitoyl-2-arachidonoyl-sn-glycero-3-phosphoserine	0.948874445			MS2 matched	782.48515	193.0695	0.0961364266666667	0.0478690516666667	1.4883376262151	0.0014095	0.010911	0.49793	-1.006
585	Pantetheine	0.951375064			MS2 matched	277.11787	69.3415	0.183040425	0.0911929016666667	1.08826418965527	0.047382	0.11567	0.49821	-1.0052
267	Cetirizine	0.979164879			MS2 matched	387.15058	23.548	0.00334413033333333	0.00166627616666667	1.50543152555331	0.00043026	0.0056456	0.49827	-1.005
991	3-fucosyllactose	0.976876953			MS2 matched	511.16888	383.483	0.0650606621666667	0.0326450346666667	1.12745558959483	0.033053	0.088958	0.50176	-0.99492
1290	Gabapentin	0.844174917			MS2 matched	172.13119	46.304	0.0582768616666667	0.0295123116666667	1.52227314723887	0.00052287	0.0062033	0.50642	-0.98161
626	Perseitol	0.81288262			MS2 matched	211.07848	333.382	0.0827772316666667	0.04205308	1.44806718559886	0.0015517	0.01137	0.50803	-0.97702
653	Phytanic acid	0.978033753			MS2 matched	311.29004	36.3855	0.495157316666667	0.252264566666667	1.58051010078707	0.00028801	0.0046081	0.50946	-0.97295
36	"1-(1,2r-dioctanoylphosphatidyl)inositol-3,4-bisphosphate"	0.960858676			MS2 matched	372.09247	394.5525	0.0402990366666667	0.0205436033333333	1.47431472088066	0.0018697	0.012833	0.50978	-0.97206
1493	N-acetylhistidine	0.980655726			MS2 matched	198.08547	320.695	0.0568394066666667	0.029143515	1.33077646832078	0.0071427	0.030726	0.51273	-0.96372
715	Salidroside	0.917452432			MS2 matched	299.09254	306.675	0.0928894983333333	0.0476597583333333	1.57271302625727	0.0002576	0.0041597	0.51308	-0.96274
1215	D-Proline	0.9827			MS2 matched	116.06903	423.659	0.0863150083333333	0.04459091	1.13584721390385	0.02281	0.068554	0.51661	-0.95286
1104	Arginine	0.965072712			MS2 matched	158.11598	270.282	0.214596251666667	0.110983471666667	1.50908764463971	0.00056615	0.0063538	0.51717	-0.95128
509	Maltitol	0.87998485			MS2 matched	379.08494	415.323	0.00783886183333333	0.00413662583333333	1.24133562414922	0.01446	0.050419	0.52771	-0.92219
545	N-acetylglutamine	0.976948721			MS2 matched	187.06938	313.534	0.301049713333333	0.159276983333333	1.20146715771762	0.020616	0.06341	0.52907	-0.91846
1614	Protopine	0.749006175			MS2 matched	354.13646	443.5265	0.0748464783333333	0.039824625	1.24061901202886	0.01561	0.053371	0.53208	-0.91027
1539	O-t-butyl-l-threonine methyl ester	0.940219751			MS2 matched	134.07945	67.751	0.0602402583333333	0.0321211883333333	1.08852101071898	0.040865	0.10458	0.53322	-0.9072
1644	S-methyl-5-thioadenosine	0.998922795			MS2 matched	298.09546	102.343	2.63845233333333	1.40732183333333	1.34670867356514	0.0071529	0.030726	0.53339	-0.90674
654	Pi 34:2	0.976635335			MS2 matched	833.50359	194.827	0.328943183333333	0.17593195	1.339638249731	0.0065669	0.029083	0.53484	-0.90282
612	Pe(16:0/8-hepe)	0.744805318			MS2 matched	752.51021	146.3405	0.08549121	0.0457572516666667	1.42369193838692	0.0027796	0.016601	0.53523	-0.90178
615	"Pe(16:1e/14,15-epete)"	0.715629213			MS2 matched	736.47936	147.106	0.348894416666667	0.190075983333333	1.33264160786177	0.0088506	0.035161	0.5448	-0.87621
163	4-acetoxyphenol	0.980860869			MS2 matched	151.02362	311.6365	0.133123231666667	0.07256572	1.65136831655646	3.356e-05	0.0012453	0.5451	-0.8754
705	Raddeanin a	0.890547944			MS2 matched	895.51606	189.8715	0.0110557225	0.00606429416666667	1.2057663695596	0.021706	0.066298	0.54852	-0.86638
1244	Dl-2-aminocaprylic acid	0.966011028			MS2 matched	160.13112	55.808	0.0171357905	0.009408319	1.41859222798867	0.0017713	0.012322	0.54904	-0.865
1007	4-imidazoleacrylic acid	0.727091887			MS2 matched	139.04824	153.6425	0.027747119	0.0152513336666667	1.27408208380301	0.011898	0.043319	0.54965	-0.8634
1634	Ronidazole	0.70281331			MS2 matched	140.06632	279.2415	0.20848825	0.1148293	1.2034884893085	0.017244	0.056636	0.55077	-0.86048
1118	Aspon	0.885776065			MS2 matched	401.05026	306.8215	0.0152184171666667	0.00847542916666667	1.37631623149125	0.0043216	0.022431	0.55692	-0.84446
811	(+)-aphidicolin	0.706027574			MS2 matched	285.2193	35.569	0.170313276666667	0.0951257983333333	1.15225516063169	0.022838	0.068554	0.55853	-0.84028
687	Propionylglycine	0.9988			MS2 matched	190.06878	319.283	0.015084675	0.008429377	1.24789583710058	0.011246	0.041567	0.5588	-0.83959
60	1-palmitoyl-2-linoleoyl-sn-glycero-3-phospho-(1-rac-glycerol)	0.989702825			MS2 matched	745.48965	39.727	0.497236733333333	0.27878075	1.40576841726178	0.0044735	0.022746	0.56066	-0.8348
1128	Bendiocarb	0.951286038			MS2 matched	167.09063	131.785	0.05057867	0.0283812366666667	1.17316437211454	0.020344	0.062855	0.56113	-0.83359
6	"n-[2-(2-pyridinyl)-6-(1,2,4,5-tetrahydro-3h-3-benzazepin-3-yl)-4-pyrimidinyl]-beta-alanine"	0.927032472			MS2 matched	388.17182	85.9795	0.0350800983333333	0.0198635783333333	1.07922344100454	0.035737	0.093864	0.56623	-0.82053
816	"(2r,3s,4s,5r,6s)-2-(hydroxymethyl)-6-[4-[(e)-3-hydroxyprop-1-enyl]phenoxy]oxane-3,4,5-triol"	0.821311309			MS2 matched	330.13669	352.4245	0.0229229285	0.0129996055	1.31589762193539	0.0073196	0.031135	0.5671	-0.81832
1601	Pro-Ser	0.6997			MS2 matched	263.12155	421.482	0.0661706733333333	0.0378507316666667	1.44304400897593	0.0022002	0.014159	0.57202	-0.80587
306	"D-glucono-1,5-lactone"	0.855908447			MS2 matched	177.03753	181.056	0.171750426666667	0.0988396933333333	1.09224039080478	0.044732	0.11176	0.57548	-0.79715
422	Harpagoside	0.849992664			MS2 matched	529.14768	383.02	0.0948958366666667	0.05488276	1.06498110447253	0.037631	0.097536	0.57835	-0.78999
770	Tyr-Met	0.858186527			MS2 matched	311.10967	241.704	0.133563216666667	0.07766113	1.38533471608317	0.0050697	0.02468	0.58146	-0.78226
1056	Acetylglycine	0.907921236			MS2 matched	118.05953	354.9325	0.00832278083333333	0.00490052916666667	1.1964114558061	0.015799	0.053605	0.58881	-0.76413
1098	Arg-Lys	0.854862602			MS2 matched	303.20015	465.1645	0.0170086303333333	0.0100256193333333	1.271391346177	0.0088059	0.035129	0.58944	-0.76258
315	D-Mannose 1-phosphate	0.9871			MS2 matched	259.01782	388.123	0.0304775595	0.0179894293333333	1.35764881677186	0.0055188	0.026231	0.59025	-0.7606
105	2-arachidonoyl-1-palmitoyl-sn-glycero-3-phosphoethanolamine	0.930881167			MS2 matched	738.49665	147.038	2.98053533333333	1.79532633333333	1.35726786820913	0.0074375	0.031407	0.60235	-0.73133
11	(-)-secoisolariciresinol	0.897704681			MS2 matched	346.16215	62.753	0.0315671345	0.0190291508333333	1.42355930543388	0.0021793	0.014077	0.60282	-0.73021
296	D-arabinonic acid	0.958718371			MS2 matched	165.03806	333.41	1.31239343333333	0.801799633333333	1.48773555149176	0.00098296	0.008658	0.61094	-0.71089
1009	4-oxoretinol	0.748506689			MS2 matched	301.21431	35.4375	0.118426345	0.0727580383333333	1.17330677045017	0.027316	0.077462	0.61437	-0.70281
205	Adenine	0.986527663			MS2 matched	134.04533	102.5265	0.45724445	0.281535233333333	1.13826819630962	0.039153	0.10086	0.61572	-0.69965
1351	Hydroxyflutamide	0.930810891			MS2 matched	293.08167	384.3105	0.0479517	0.0295538266666667	1.31476068181549	0.0069409	0.030112	0.61632	-0.69824
601	"Pc(16:1e/8,9-epete)"	0.923624806			MS2 matched	838.54558	145.1065	0.20436792	0.127043405	1.41442324779672	0.0038502	0.020409	0.62164	-0.68585
1537	O-acetyl-l-serine	0.884165298			MS2 matched	148.05863	94.064	0.0944244966666666	0.0587088666666667	1.32573583735958	0.008623	0.034571	0.62175	-0.68558
658	Pi 36:5	0.977451956			MS2 matched	855.48807	191.8315	0.0722978933333333	0.0454519383333333	1.24173835119401	0.016379	0.054931	0.62868	-0.66961
256	Calceolarioside a	0.755186831			MS2 matched	477.12518	405.6655	0.011725292	0.00746786866666667	1.33253374837033	0.0077629	0.032211	0.6369	-0.65086
1278	Fluvastatin	0.779604371			MS2 matched	434.17506	428.113	0.02417645	0.0155405866666667	1.36303047042702	0.0045376	0.022934	0.6428	-0.63756
10	gamma-glutamyl-(s)-allyl-l-cysteine	0.947985746			MS2 matched	271.06149	319.3055	0.013210032	0.008534456	1.59965340883365	0.00011436	0.002809	0.64606	-0.63026
298	D-arabinose	0.996824098			MS2 matched	149.04325	153.4575	1.04455196666667	0.67521245	1.12896297438842	0.031123	0.085192	0.64641	-0.62947
662	Pi 38:6	0.985960554			MS2 matched	881.50315	190.617	0.313824016666667	0.203342966666667	1.41623782948317	0.0035674	0.019645	0.64795	-0.62604
223	Alpha-d-glucose	0.992144824			MS2 matched	179.055	306.28	24.3049515	15.7714336666667	1.54698554909929	0.00040096	0.0054931	0.6489	-0.62394
310	D-Lyxose	0.9885			MS2 matched	209.06335	287.5685	0.791630183333333	0.515134533333333	1.40882404254083	0.0032398	0.018267	0.65073	-0.61988
747	Swertiamarin	0.778339719			MS2 matched	373.10783	158.6805	0.0224796216666667	0.0147427066666667	1.31468195479976	0.0070092	0.030257	0.65583	-0.60862
357	Erythritol	0.7412			MS2 matched	143.03283	306.532	0.873906316666667	0.577204	1.50202414441076	0.0009747	0.0086288	0.66049	-0.5984
984	"3,4-dimethylbenzaldehyde"	0.997621494			MS2 matched	135.07846	37.328	0.0844769433333333	0.0558225133333333	1.3476588292029	0.0037911	0.020343	0.6608	-0.59771
852	1-lignoceroyl-2-hydroxy-sn-glycero-3-phosphocholine	0.910861987			MS2 matched	608.45862	186.635	0.016417317	0.0108664231666667	1.02437525924064	0.045678	0.113	0.66189	-0.59534
1633	Ribothymidine	0.7387			MS2 matched	259.09042	418.261	0.0155915795	0.01033886	1.27142536803867	0.010324	0.039394	0.66311	-0.59269
1467	Molinate	0.805278314			MS2 matched	188.12609	224.389	0.00874719366666667	0.0058046635	1.35878111832057	0.0066359	0.029225	0.6636	-0.59161
607	Pe 38:7	0.799731539			MS2 matched	760.47895	145.7665	0.421303683333333	0.280459466666667	1.14120136058155	0.034036	0.091246	0.66569	-0.58707
1703	Trans-cinnamic acid	0.89568785			MS2 matched	149.05779	259.0395	0.139271366666667	0.209409216666667	1.52364897710063	0.00053355	0.0062539	1.5036	0.58843
1386	L-aspartic acid	0.984515826			MS2 matched	134.04322	403.291	0.1906751	0.2874742	1.43527440643205	0.0014462	0.010911	1.5077	0.59232
879	1-palmitoyl-2-thiopalmitoyl phosphatidylcholine	0.799337542			MS2 matched	750.55665	162.759	0.0124277303333333	0.0187569545	1.16422385873683	0.026668	0.076213	1.5093	0.59386
1132	Benzoic acid	0.968430292			MS2 matched	123.04257	304.493	0.137968433333333	0.2086551	1.26749533493758	0.0096259	0.037402	1.5123	0.59678
1741	Vincristine sulfate	0.736193428			MS2 matched	825.42514	496.719	0.0043249455	0.00654709733333333	1.15042472091306	0.027524	0.077713	1.5138	0.59817
372	Fludrocortisone	0.92934136			MS2 matched	421.21162	344.893	0.00300536433333333	0.004559169	1.23451871231307	0.015638	0.053371	1.517	0.60123
172	5-ethyl-2-deoxyuridine	0.879295852			MS2 matched	255.08425	216.0665	0.0210068693333333	0.0319737695	1.18271986934514	0.017668	0.057704	1.5221	0.60603
1701	trans-3-Coumaric acid	0.6304			MS2 matched	147.04289	323.92	0.010050948	0.0153300095	1.49827480656225	0.00093471	0.0084903	1.5252	0.60903
1713	Trp-his	0.710927129			MS2 matched	342.15302	295.714	0.0037591355	0.0057407195	1.43670751474329	0.0020766	0.01377	1.5271	0.61083
1395	L-homoarginine	0.790737847			MS2 matched	144.10021	534.9545	0.0110679573333333	0.0169397531666667	1.34813002840108	0.0060422	0.027685	1.5305	0.61402
596	Pc(16:0e/13-hode)	0.745841329			MS2 matched	818.57466	103.0505	0.272767165	0.418148971666667	1.19686327893545	0.016032	0.05429	1.533	0.61635
895	"1,2-diamino-2-methylpropane"	0.928483649			MS2 matched	72.08063	303.7665	0.646617683333333	0.993752366666667	1.42380168874149	0.0023531	0.014869	1.5368	0.61997
533	N-Acetyl-D-Glucosamine 6-Phosphate	0.999602656			MS2 matched	300.04374	448.4905	0.221541133333333	0.340628516666667	1.50428243303588	0.00081179	0.0078219	1.5375	0.62062
631	Pg 38:5	0.804698082			MS2 matched	795.5036	70.6735	0.124868713333333	0.192383291666667	1.18281352825498	0.013882	0.048922	1.5407	0.62357
640	Phe-met-arg-phe-amide	0.957490555			MS2 matched	597.29393	246.754	0.361376466666667	0.558820833333333	1.0742440227207	0.02969	0.082451	1.5464	0.62888
1253	Dl-octopamine	0.997801779			MS2 matched	136.0745	304.5025	0.482220283333333	0.746247966666667	1.23250044750469	0.01283	0.04599	1.5475	0.62996
400	Gly-Asp	0.99119035			MS2 matched	189.04872	432.2735	0.0571681833333333	0.0885719166666667	1.10133959839893	0.031295	0.085192	1.5493	0.63164
1173	Chaulmoogric acid	0.773729097			MS2 matched	298.27149	50.135	0.0281456283333333	0.0436852283333333	1.06106938808537	0.035164	0.092638	1.5521	0.63423
544	N-Acetylglucosamine 1-phosphate	0.9957			MS2 matched	300.04337	475.905	0.043578165	0.06770079	1.56120732999311	0.00019734	0.003548	1.5535	0.63557
1348	Homoharringtonine	0.733701718			MS2 matched	546.28815	444.832	0.0055271735	0.0086010645	1.05556652515752	0.047254	0.11567	1.5561	0.63797
688	Prostaglandin d3	0.993165512			MS2 matched	331.18533	102.7125	0.0314070283333333	0.04892932	1.37323126808241	0.0028718	0.016978	1.5579	0.63961
1511	N.omega.-propyl-l-arginine	0.978259811			MS2 matched	217.16355	256.0465	0.0117432426666667	0.0182965355	1.52039229320399	0.00051352	0.0061764	1.558	0.63974
1569	Phe-Ala	0.998948947			MS2 matched	237.12099	208.802	0.0068876745	0.0107416315	1.16044384883546	0.031436	0.085358	1.5595	0.64112
17	(2-aminoethoxy)[2-[docosa-4.7.10.13.16.19-hexaenoyloxy]-3-[octadeca-1.9-dien-1-yloxy]propoxy]phosphinic acid	0.762872139			MS2 matched	772.51525	140.6075	0.0966840483333333	0.150825415	1.18183007937519	0.016708	0.055291	1.56	0.64153
1631	Retrorsine n-oxide	0.849086533			MS2 matched	735.35058	471.202	0.0090030205	0.0140658643333333	1.452804644488	0.0021373	0.013961	1.5623	0.64372
1423	Linoleoylcarnitine	0.953354372			MS2 matched	424.33801	176.2585	0.13215228	0.206757181666667	1.08154614142566	0.041559	0.10596	1.5645	0.64574
1375	Izenamide c	0.886599492			MS2 matched	697.39067	519.4805	0.00239555833333333	0.00375339016666667	1.31924374613465	0.010473	0.039621	1.5668	0.64783
1329	Harringtonine	0.95514634			MS2 matched	532.27843	440.381	0.00945568416666667	0.014865597	1.27471216977162	0.011637	0.042637	1.5721	0.65272
435	Hydroxyproline	0.996259911			MS2 matched	130.06429	116.5295	0.100126576666667	0.157532035	1.30369149924644	0.0056793	0.026624	1.5733	0.65382
519	Methyl hexadecanoate	0.96016791			MS2 matched	315.248	98.121	0.320803066666667	0.5067112	1.18047167234606	0.018263	0.05844	1.5795	0.65948
1257	DL-tyrosine	0.99388349			MS2 matched	182.08009	304.451	0.85941555	1.35855883333333	1.24657288048036	0.011341	0.041726	1.5808	0.66065
1429	Lys-Asn	0.984893729			MS2 matched	261.15355	467.3175	0.0152488085	0.024132599	1.25363777294747	0.0094517	0.037125	1.5826	0.66229
414	"1,1-(1,8-dioxo-1,8-octanediyl)bis[glycyl-Glycine"	0.725725362			MS2 matched	200.06456	371.688	0.00404808266666667	0.00640907066666667	1.30399761485911	0.0054109	0.025996	1.5832	0.66288
345	DL-threonine	0.994959251			MS2 matched	118.04969	354.437	0.6311113	1.00225043333333	1.43659764143327	0.0017219	0.012208	1.5881	0.66728
1618	Purmorphamine	0.838670216			MS2 matched	521.27817	373.6475	0.00393873733333333	0.00627799983333333	1.52483865727917	0.00048982	0.0060585	1.5939	0.67257
398	Gly-Ala	0.951323499			MS2 matched	145.05973	346.816	0.100111941666667	0.160007215	1.25381009055874	0.012568	0.04538	1.5983	0.67652
1228	Desmethylbosentan	0.90176428			MS2 matched	520.14876	460.684	0.00626779066666667	0.0100992401666667	1.46999038241682	0.00088883	0.0082017	1.6113	0.68822
52	1-Oleoyl-L-alpha-lysophosphatidic acid	0.696			MS2 matched	435.24281	195.807	0.0352866093333333	0.0568847475	1.06380031037992	0.031471	0.085358	1.6121	0.68892
1177	Choline	0.6336			MS2 matched	104.10557	367.8465	0.302234033333333	0.487652916666667	1.29827414880559	0.006504	0.029067	1.6135	0.69019
260	Cefixime	0.885829067			MS2 matched	452.05587	304.012	0.0067975605	0.0109862035	1.29683366514168	0.0067184	0.029366	1.6162	0.6926
1337	His-Asp	0.993763554			MS2 matched	271.10158	424.0295	0.019976175	0.0322870966666667	1.22495422726078	0.016265	0.05472	1.6163	0.69268
1345	His-Ser	0.887773386			MS2 matched	243.10654	370.4755	0.0201375316666667	0.0326053566666667	1.14736283254006	0.026977	0.076693	1.6191	0.69522
946	2-methyl-3-buten-2-ol	0.996770121			MS2 matched	69.06892	278.001	0.0257895216666667	0.0417574766666667	1.51491185755023	0.00071804	0.0072805	1.6192	0.69525
693	Pseudouridine	0.947165918			MS2 matched	243.05807	243.218	0.136657516666667	0.22147055	1.36854053936637	0.0036156	0.019767	1.6206	0.69655
920	"15-deoxy-.delta.12,14-prostaglandin j2 glutathione"	0.899547303			MS2 matched	646.28667	512.2345	0.00280624566666667	0.00454914683333333	1.39116763859688	0.0033424	0.018683	1.6211	0.69695
344	DL-serine	0.99475871			MS2 matched	104.03417	378.52	0.2672728	0.435210433333333	1.25046432458805	0.010368	0.039394	1.6283	0.7034
1624	Pyroglu-Asn-Lys	0.885067614			MS2 matched	372.1905	319.521	0.00516483183333333	0.008418411	1.27279712908268	0.010564	0.039878	1.6299	0.70483
925	17beta-hydroxywortmannin	0.747532314			MS2 matched	453.16814	36.694	0.06027365	0.0984231233333333	1.3778052755024	0.0042523	0.022243	1.6329	0.70747
1014	"4,6-dihydroxypyrimidine"	0.97369992			MS2 matched	225.05983	87.9145	0.0117822198333333	0.0192816116666667	1.31279038344061	0.0057401	0.026624	1.6365	0.71061
647	Philanthotoxin 74	0.949598515			MS2 matched	433.32297	101.395	0.0334136566666667	0.0547079433333333	1.15194468319516	0.024911	0.072893	1.6373	0.71131
1382	L-beta-homoserine	0.958053071			MS2 matched	120.07913	84.81	0.199283516666667	0.326607366666667	1.06971444078896	0.037284	0.096906	1.6389	0.71273
1320	Glycerophosphocholine	0.982249505			MS2 matched	258.11116	391.3235	17.6707316666667	28.9743283333333	1.29417981293058	0.01041	0.039466	1.6397	0.71341
203	Acetylcholine	0.948683298			MS2 matched	145.09657	521.53	0.405017516666667	0.665203483333333	1.24191446033606	0.012613	0.045448	1.6424	0.71581
224	alpha-D-Glucose 1-phosphate	0.6864			MS2 matched	319.03714	476.1635	0.007791781	0.0128318448333333	1.44471359600954	0.0018689	0.012833	1.6468	0.7197
961	2-deoxyguanosine 5-monophosphate	0.964983041			MS2 matched	348.04968	258.2085	0.0339841183333333	0.056255435	1.45955846022837	0.0019154	0.01296	1.6553	0.72713
1438	Lysine	0.999127821			MS2 matched	130.0854	520.671	0.680610116666667	1.12695861666667	1.30484532051817	0.0057049	0.026624	1.6558	0.72753
644	Phenylalanine	0.979237584			MS2 matched	164.07113	259.549	6.0736755	10.0825605	1.52955204896065	0.00049726	0.0060645	1.66	0.73122
898	"1,2-dihexadecanoyl-sn-glycero-3-phosphocholine"	0.968032442			MS2 matched	734.56444	151.58	1.47450333333333	2.45116933333333	1.57384628225081	0.0002499	0.0041507	1.6624	0.73324
760	Thr-Gly	0.867840839			MS2 matched	175.06955	351.417	0.0826252633333333	0.137797121666667	1.34478096477836	0.0060481	0.027685	1.6677	0.73789
441	Indole-3-carboxaldehyde	0.959617124			MS2 matched	144.04316	117.672	0.149535758333333	0.24944013	1.37064383569727	0.0033922	0.018901	1.6681	0.7382
767	free acid Trh	0.963182386			MS2 matched	362.15593	62.3505	0.0392037433333333	0.065457955	1.03311872617123	0.042482	0.10769	1.6697	0.73958
1105	Argininosuccinic acid	0.976177805			MS2 matched	291.12778	470.541	0.0712459833333333	0.119016611666667	1.46222014152578	0.0014026	0.010911	1.6705	0.74028
1232	Digitoxin	0.727116111			MS2 matched	787.42176	457.5935	0.004589334	0.00767834916666666	1.40455300749081	0.0029146	0.017173	1.6731	0.74251
1211	D-glucosamine 6-phosphate	0.927324636			MS2 matched	260.07173	288.9485	0.0378502766666667	0.0633768616666667	1.38253619870569	0.0027598	0.016597	1.6744	0.74365
708	Reserpine	0.844105919			MS2 matched	607.28043	240.195	0.00349577466666667	0.00586518033333333	1.02286965515497	0.038739	0.099943	1.6778	0.74656
1186	Cordycepin	0.995017866			MS2 matched	252.10471	115.402	0.0168464883333333	0.0283158983333333	1.38947264355532	0.003092	0.017856	1.6808	0.74916
1501	N-nervonoyl-d-erythro-sphingosylphosphorylcholine	0.98693477			MS2 matched	813.67673	157.197	0.0314049533333333	0.05280652	1.49909323734635	0.00092621	0.0084571	1.6815	0.74972
1305	Glu-Glu-Lys	0.774621076			MS2 matched	405.1947	439.0455	0.0656394316666667	0.11039594	1.24344340028243	0.0083016	0.033592	1.6819	0.75005
250	Biopterin	0.934838127			MS2 matched	236.07455	262.66	0.0294522533333333	0.0495379483333333	1.49495317451759	0.00068621	0.0071662	1.682	0.75016
971	3-aminobutanoic acid	0.991658194			MS2 matched	104.06917	53.211	0.0104149975	0.017542794	1.26940195470682	0.0066618	0.029265	1.6844	0.75222
1552	Ouabain	0.938567463			MS2 matched	607.27769	268.3445	0.00297044116666667	0.00501129266666667	1.33152516743477	0.005298	0.025666	1.6871	0.75451
290	Cytidine 5-monophosphate	0.997557528			MS2 matched	322.03829	462.411	0.0733371466666667	0.124236363333333	1.17886957275978	0.022974	0.068844	1.694	0.76047
1367	Indole-3-acetonitrile	0.96469083			MS2 matched	157.07405	121.172	0.190603633333333	0.32341805	1.21505567702175	0.012728	0.045768	1.6968	0.76282
1452	Met-Lys	0.6449			MS2 matched	277.15154	503.406	0.005116169	0.00868798833333333	1.16994564465493	0.014652	0.05054	1.6981	0.76396
1466	Mitoxantrone	0.729658754			MS2 matched	358.11867	439.694	0.00845769883333333	0.0143637191666667	1.36600057961857	0.0061889	0.028255	1.6983	0.76409
809	"((4r)-4-((3r,5r,9s,10s,12s,13r,14s,17r)-3,12-dihydroxy-10,13-dimethylhexadecahydro-1h-cyclopenta[a]phenanthren-17-yl)pentanoyl)glycylglycine"	0.791863311			MS2 matched	529.30322	408.756	0.0047681265	0.00811853016666667	1.46830244175515	0.0010234	0.0088625	1.7027	0.7678
1091	Arg-Ala	0.895909591			MS2 matched	246.15401	423.3175	0.06020095	0.102659575	1.28343060460107	0.0099714	0.038474	1.7053	0.77001
472	L-kynurenine	0.998065411			MS2 matched	207.07396	263.5345	0.0192613133333333	0.0328673483333333	1.21324500752493	0.018022	0.058314	1.7064	0.77095
682	Proline	0.997941968			MS2 matched	114.05505	314.2525	1.16542401666667	1.99741956666667	1.34214255403578	0.0046478	0.023159	1.7139	0.77728
1712	Trp-Glu-Arg	0.985964337			MS2 matched	490.2225	373.9245	0.0256180833333333	0.043941025	1.60545579392272	0.00015265	0.0031737	1.7152	0.77841
66	1-stearoyl-2-hydroxy-sn-glycero-3-phosphate	0.84226277			MS2 matched	437.25824	194.4925	0.063394135	0.108768225	1.21491017314493	0.016574	0.055058	1.7157	0.77884
1338	His-Gln	0.847422826			MS2 matched	284.13305	381.723	0.0126230816666667	0.0216858266666667	1.4298176299045	0.0032404	0.018267	1.718	0.78069
439	Ile-Lys	0.971832385			MS2 matched	258.03417	417.23	0.0546369433333333	0.0939901333333333	1.50309741376522	0.00058596	0.0064271	1.7203	0.78263
671	Pi(18:0/12-hete)	0.973829834			MS2 matched	901.52827	198.374	0.0259215606666667	0.0446235403333333	1.1568959009123	0.020068	0.062609	1.7215	0.78365
995	4-(1-piperazinyl)-1h-indole	0.879163025			MS2 matched	159.08972	261.385	0.01982571	0.034132995	1.43931935846458	0.0016357	0.011691	1.7217	0.78379
1346	His-Thr	0.995545205			MS2 matched	257.12177	369.949	0.00872052566666667	0.0150252996666667	1.3603982467351	0.0035684	0.019645	1.723	0.78491
1331	Heptacarboxylporphyrin i	0.927017948			MS2 matched	787.23068	467.676	0.00598419033333333	0.0103336898333333	1.1238108547596	0.031312	0.085192	1.7268	0.78813
1717	Tyr-Gln	0.796			MS2 matched	348.10431	403.5325	0.010130403	0.0175066951666667	1.09400696549329	0.043902	0.11017	1.7281	0.78922
997	4-[5-[[4-[5-[acetyl(hydroxy)amino]pentylamino]-4-oxobutanoyl]-hydroxyamino]pentylamino]-4-oxobutanoic acid	0.99037661			MS2 matched	478.28809	202.154	0.446463533333333	0.774075266666667	1.37445656658166	0.0027541	0.016597	1.7338	0.79393
972	3-aminoquinoline	0.898000921			MS2 matched	145.0742	125.1005	0.312717766666667	0.545205666666667	1.15276913698191	0.020701	0.063512	1.7434	0.80194
1291	Gamabufotalin	0.935021281			MS2 matched	403.25132	437.866	0.0530061366666667	0.092496675	1.35451868565423	0.0038384	0.020409	1.745	0.80324
1102	Arg-Thr	0.970887917			MS2 matched	276.16375	410.3595	0.0280542233333333	0.0489816683333333	1.09989072840057	0.034607	0.092286	1.746	0.80402
1031	5-methoxydimethyltryptamine	0.956863932			MS2 matched	174.10082	213.99	0.03332311	0.05826787	1.54427812623255	0.00043054	0.0056456	1.7486	0.80618
474	L-methionine	0.999812531			MS2 matched	148.04213	285.659	0.96672345	1.69306175	1.43784309972675	0.0014316	0.010911	1.7513	0.80846
1274	Ferricrocin [m-h2+fe]	0.934153538			MS2 matched	718.33562	426.964	0.005554139	0.00973790416666667	1.15411986893814	0.020214	0.062855	1.7533	0.81005
1435	Lys-Trp	0.9035			MS2 matched	333.18669	438.379	0.0092251065	0.0161746321666667	1.44317533430776	0.0018764	0.012833	1.7533	0.8101
220	Allantoin	0.965254976			MS2 matched	157.0343	184.2615	0.425729933333333	0.746729283333333	1.32522486945385	0.004745	0.023509	1.754	0.81065
1122	Azelaic acid	0.994864932			MS2 matched	171.11099	290.689	0.00337006566666667	0.00591888433333333	1.18123673433715	0.025667	0.074729	1.7563	0.81255
1339	His-Glu	0.997762945			MS2 matched	285.11699	419.5875	0.102262433333333	0.17961551	1.46982017451908	0.0016318	0.011691	1.7564	0.81264
1341	His-His	0.8808			MS2 matched	257.11395	297.769	0.00261689383333333	0.004600861	1.52345922080467	0.00076138	0.007502	1.7581	0.81405
1676	Syrosingopine	0.983687942			MS2 matched	506.1958	373.654	0.0110287055	0.0194060656666667	1.54555283461681	0.00040279	0.0054931	1.7596	0.81524
1711	Trp-Gln-Lys	0.775678025			MS2 matched	461.24192	465.447	0.00981541083333333	0.0174065818333333	1.19358123524168	0.022088	0.067228	1.7734	0.82651
967	20-Hydroxyarachidonic acid	0.6539			MS2 matched	362.26958	48.998	0.0139452501666667	0.0247595631666667	1.21981334210251	0.015766	0.053599	1.7755	0.82821
722	Ser-His	0.804218609			MS2 matched	241.08984	364.633	0.0282672783333333	0.05019861	1.13600395076809	0.036006	0.094145	1.7759	0.82851
832	"[(2r,3s,4s,5r,6s)-6-[3,5-dihydroxy-4-[3-(4-hydroxyphenyl)propanoyl]phenoxy]-3,4,5-trihydroxyoxan-2-yl]methyl 3,4,5-trihydroxybenzoate"	0.822956598			MS2 matched	611.1231	449.989	0.003744216	0.00666285066666667	1.32060044649608	0.0065398	0.029083	1.7795	0.83148
660	Pi 37:5	0.757160196			MS2 matched	869.53901	188.035	0.0138185623333333	0.0245916776666667	1.46301224269842	0.0010299	0.0088625	1.7796	0.83156
642	Phe(benzoyl)-leu-arg	0.971837766			MS2 matched	537.2933	311.6145	0.00977269	0.0174754915	1.58479104371601	0.00013467	0.0029358	1.7882	0.83851
1044	7-(triethylsilyl)-10-deacetylbaccatin iii	0.916469094			MS2 matched	681.31888	445.881	0.00746343033333333	0.013389227	1.49219992595249	0.000575	0.0063873	1.794	0.84316
1187	Cortisol 21-sulfate	0.809887583			MS2 matched	363.21329	167.702	0.0202683055	0.0363653093333333	1.01045670852052	0.043871	0.11017	1.7942	0.84334
234	Ascorbyl stearate	0.7177			MS2 matched	463.27306	194.8045	0.0140935523333333	0.0252886151666667	1.06868029999318	0.042368	0.10756	1.7943	0.84345
837	"1-(1z-octadecenyl)-2-(4z,7z,10z,13z,16z,19z-docosahexaenoyl)-sn-glycero-3-phosphoethanolamine"	0.973010883			MS2 matched	385.27061	37.958	0.141661315	0.254815166666667	1.13953276600102	0.026217	0.075717	1.7988	0.84701
1441	Malonyl-l-carnitine	0.997392618			MS2 matched	248.11086	393.713	0.260077516666667	0.468396066666667	1.23974434015229	0.014656	0.05054	1.801	0.84879
332	Dhas18	0.972186949			MS2 matched	363.20975	161.945	0.0478551166666667	0.0863279566666667	1.05880029090925	0.045248	0.11241	1.8039	0.85115
720	Ser-Asp	0.939331354			MS2 matched	219.05861	420.36	0.052130405	0.0940619766666667	1.14320711974711	0.026593	0.076213	1.8044	0.85149
460	L-Alanine	0.7861			MS2 matched	88.0393	402.8305	0.10706574	0.193678345	1.47267703097345	0.00096917	0.0086236	1.809	0.85517
143	3-hydroxyglutaric acid	0.76865359			MS2 matched	147.04357	259.387	0.933988983333333	1.69049533333333	1.46526305284486	0.0012704	0.010257	1.81	0.85597
43	1-Deoxy-D-xylulose 5-phosphate	0.98265162			MS2 matched	213.01339	348.065	0.0127281548333333	0.0230400388333333	1.47308203765623	0.0009228	0.0084571	1.8102	0.85612
1022	"5-[(8as)-2,5,5,8a-tetramethyl-3-oxo-4a,6,7,8-tetrahydro-4h-naphthalen-1-yl]-3-methylpentanoic acid"	0.711460016			MS2 matched	338.27041	49.8645	0.0330112333333333	0.0598304633333333	1.40565075599223	0.0037543	0.020208	1.8124	0.85792
1538	O-phosphotyrosine	0.837361397			MS2 matched	136.07409	50.368	0.00785568766666667	0.014274913	1.19603379283482	0.011187	0.041529	1.8171	0.86167
127	"2,8-quinolinediol"	0.769711736			MS2 matched	202.06886	258.815	0.022827445	0.0414963333333333	1.59752488630975	0.00015286	0.0031737	1.8178	0.86221
1541	Obacunone	0.792438202			MS2 matched	455.19755	343.3815	0.00597322383333333	0.0108682905	1.49583473855027	0.00077383	0.0075394	1.8195	0.86354
1463	Metrafenone	0.731457113			MS2 matched	209.0933	312.508	0.0125760355	0.0229220416666667	1.10679572007887	0.030898	0.084904	1.8227	0.86606
1151	Blood group h disaccharide	0.895926761			MS2 matched	675.24665	266.123	0.00493878583333333	0.009002981	1.54801182784452	0.00035669	0.0052823	1.8229	0.86625
1089	Arachidonyl trifluoromethyl ketone	0.890809113			MS2 matched	357.24733	538.15	0.15402355	0.282040983333333	1.19701444344479	0.018147	0.05844	1.8312	0.87275
1469	Morphine n-oxide	0.749837648			MS2 matched	603.2569	459.722	0.00470940683333333	0.008647951	1.173876273177	0.026998	0.076693	1.8363	0.87681
28	(S)-2-Hydroxyglutarate	0.957668766			MS2 matched	147.02757	393.875	0.0249022466666667	0.0458136083333333	1.5045402395541	0.00053431	0.0062539	1.8397	0.8795
31	"[3-hydroxy-1-(4-methoxy-7-oxofuro[3,2-g]chromen-9-yl)oxy-3-methylbutan-2-yl] (e)-2-methylbut-2-enoate"	0.819217116			MS2 matched	415.14913	272.026	0.00327741116666667	0.00603153483333333	1.42943811431437	0.0014502	0.010911	1.8403	0.87997
534	N-acetyl-d-mannosamine	0.983290935			MS2 matched	220.07935	258.806	0.642779833333333	1.18501663333333	1.57465468033776	0.00019244	0.003505	1.8436	0.88251
1198	Cyanidin-3-o-sambubioside-5-o-glucoside	0.882969988			MS2 matched	743.2139	259.0665	0.00559689216666667	0.0103215221666667	1.4347364918047	0.0011073	0.0093291	1.8442	0.88296
1543	"2-[[4-[([1,1-biphenyl]-4-ylmethyl)amino]-6-chloro-2-pyrimidinyl]thio]-Octanoic acid"	0.985816686			MS2 matched	470.18082	271.9025	0.0205579383333333	0.0379148083333333	1.20003203481847	0.016747	0.055316	1.8443	0.88307
1117	Aspartame	0.901718669			MS2 matched	295.12585	347.086	0.00704181033333333	0.0129900736666667	1.62851376123824	7.5328e-05	0.0021189	1.8447	0.88339
1075	Ala-Val	0.99903539			MS2 matched	189.12132	50.9495	0.0110894033333333	0.0204966038333333	1.23723979202926	0.017325	0.056794	1.8483	0.8862
551	N-arachidonoyldopamine	0.846217219			MS2 matched	438.29012	206.5495	0.0200190633333333	0.0370136366666667	1.21910911897007	0.018067	0.058351	1.8489	0.88668
1103	Arg-Val	0.9238			MS2 matched	274.18525	385.0715	0.02241501	0.0416988633333333	1.36139495328079	0.0042355	0.022243	1.8603	0.89554
1343	His-Leu	0.792926483			MS2 matched	269.15863	303.332	0.0661365033333333	0.123091248333333	1.12578452641747	0.033411	0.089783	1.8612	0.89621
975	3-hydroxybutyric acid	0.84621083			MS2 matched	87.025	286.5155	0.00966682066666667	0.0180112595	1.47351309693541	0.0010316	0.0088625	1.8632	0.89779
782	Val-Gln	0.954273515			MS2 matched	244.12595	308.476	0.0995073166666667	0.185520291666667	1.31172796357795	0.009603	0.037402	1.8644	0.8987
1462	Methyltyrosinate	0.834538033			MS2 matched	196.09443	50.394	0.0239632233333333	0.0447949733333333	1.61501428668348	3.2522e-05	0.0012453	1.8693	0.90251
1121	Azadirachtin b	0.966459809			MS2 matched	685.26311	270.283	0.00272534766666667	0.00509918533333333	1.24482149406792	0.0095336	0.037319	1.871	0.90383
1525	Niclosamide	0.85705552			MS2 matched	155.00834	254.233	0.0124873543333333	0.023387564	1.27589473713033	0.010695	0.040197	1.8729	0.90527
1365	Indole	0.905687507			MS2 matched	118.06347	260.2065	0.0354370516666667	0.0663897416666667	1.51267266032028	0.00050565	0.006124	1.8735	0.9057
82	"10-formyl-7,8-dihydrofolic acid"	0.838527068			MS2 matched	470.12856	425.793	0.0021653485	0.00407611583333333	1.24104415026003	0.010601	0.039933	1.8824	0.9126
208	Adenosine 5-phosphosulfate	0.991341871			MS2 matched	346.04913	434.3	0.148087766666667	0.2790845	1.45513981408571	0.0011779	0.0097357	1.8846	0.91425
341	Dl-homocysteine	0.999935185			MS2 matched	116.03361	266.4565	0.0126422333333333	0.0238568166666667	1.36260202733609	0.0029373	0.017248	1.8871	0.91615
1415	Leu-Glu-Arg	0.941249959			MS2 matched	417.24257	343.5475	0.118289978333333	0.223953688333333	1.579820434015	0.00022282	0.0037727	1.8933	0.92087
637	Phe-asp	0.813323513			MS2 matched	279.0936	346.2345	0.00966848366666667	0.0183087685	1.37206231261967	0.0053233	0.025717	1.8937	0.92117
1556	Palmitoyl sphingomyelin	0.992548907			MS2 matched	703.57217	183.125	2.70443433333333	5.13665016666667	1.18364612544937	0.027806	0.078342	1.8993	0.9255
1729	Val-Asp	0.996165985			MS2 matched	233.11078	403.38	0.033998565	0.06460717	1.32932529602585	0.0056094	0.026512	1.9003	0.92622
179	"5(s),14(r)-lipoxin b4"	0.941079083			MS2 matched	333.20076	116.986	0.0624773916666667	0.118790865	1.21303088956686	0.010317	0.039394	1.9013	0.92702
1178	Chrysomycin a	0.923756413			MS2 matched	473.15094	258.0025	0.02733435	0.0521345333333333	1.46738658788721	0.0020045	0.013394	1.9073	0.93152
1286	o-hex-dhex-dhex Furostane base -2h + o-hex	0.764167382			MS2 matched	1031.52248	487.427	0.00340586733333333	0.00651301533333333	1.52702319684049	0.00056834	0.0063538	1.9123	0.9353
1273	Fenpropidin	0.923330225			MS2 matched	274.2718	43.158	0.2445412	0.468290633333333	1.16509650143319	0.026223	0.075717	1.915	0.93733
1359	Ile-Gly	0.99087163			MS2 matched	189.12135	268.9435	0.0203173866666667	0.03892962	1.1165927474802	0.035082	0.092638	1.9161	0.93815
452	Isoleucine	0.9701425			MS2 matched	130.06439	95.7365	0.0307938038333333	0.059005105	1.42498466306136	0.0014184	0.010911	1.9161	0.9382
1161	Camostat	0.961098617			MS2 matched	797.3159	241.0885	0.011462595	0.0220160516666667	1.52373326526205	0.00039262	0.0054931	1.9207	0.94162
854	1-methyl-l-histidine	0.984102779			MS2 matched	170.09055	400.5625	0.178448533333333	0.344783033333333	1.39110419204504	0.0031301	0.018016	1.9321	0.95018
918	13-cis-retinol	0.977414643			MS2 matched	269.22444	34.5795	0.130849473333333	0.253534863333333	1.14845350044514	0.018595	0.059286	1.9376	0.95428
241	Asparagine	0.994392229			MS2 matched	131.04437	379.0205	0.13034936	0.253104526666667	1.41090981591855	0.0027146	0.016597	1.9417	0.95735
1574	Phe-ser	0.984833813			MS2 matched	253.11628	247.789	0.0094995685	0.0184584996666667	1.0800209080123	0.035859	0.093901	1.9431	0.95835
1504	N-oleoylethanolamine	0.97969134			MS2 matched	326.30296	37.1195	0.0374376333333333	0.0727588983333333	1.43758256869798	0.0016276	0.011691	1.9435	0.95863
201	Acetyl-dl-leucine	0.997035718			MS2 matched	172.09521	193.537	0.0411877966666667	0.080282585	1.32071311633937	0.0072504	0.030961	1.9492	0.96287
1307	Glu-Lys	0.608			MS2 matched	317.18039	308.078	0.00306173533333333	0.00598371783333333	1.12552111220445	0.040426	0.10383	1.9544	0.96669
1334	Hexanoyl-l-carnitine	0.986703554			MS2 matched	260.1832	229.7435	0.00611301416666667	0.011952128	1.21600377683255	0.017134	0.05638	1.9552	0.96731
261	Cephalothin	0.743067929			MS2 matched	395.05485	285.69	0.0185888416666667	0.0365067433333333	1.44748184262033	0.0011714	0.0097357	1.9639	0.97373
1041	6-ketoprostaglandin f1alpha	0.988758827			MS2 matched	393.22063	209.295	0.00758580316666667	0.0149132365	1.32917752939557	0.0078676	0.032437	1.9659	0.97522
787	Valine	0.974087345			MS2 matched	116.0705	303.3595	1.15877895	2.27843458333333	1.33181814466476	0.005902	0.027158	1.9662	0.97544
406	Gly-Ser	0.794463657			MS2 matched	161.05422	370.311	0.0249636716666667	0.0491353083333333	1.46600386349545	0.0014174	0.010911	1.9683	0.97693
781	Val-Asn	0.95979927			MS2 matched	230.11057	314.8445	0.0549027666666667	0.108245298333333	1.19416195992012	0.018774	0.059627	1.9716	0.97935
507	Maleamic acid	0.9469			MS2 matched	114.01796	378.661	0.02371692	0.04685508	1.14785912312956	0.028247	0.079327	1.9756	0.98229
1254	DL-phenylalanine	0.997951343			MS2 matched	331.16215	259.639	0.0133797746666667	0.0265091155	1.62267145869873	0.00012698	0.0029358	1.9813	0.98643
784	Val-Phe	0.843518883			MS2 matched	263.13536	185.4205	0.0207418196666667	0.0410994646666667	1.31266003567124	0.0049079	0.024111	1.9815	0.98658
836	"1-(1z-octadecenyl)-2-(4z,7z,10z,13z,16z,19z-docosahexaenoyl)-sn-glycero-3-phosphocholine"	0.875850253			MS2 matched	818.59752	40.3665	0.0709518883333333	0.14078107	1.27879441666472	0.011192	0.041529	1.9842	0.98854
1340	His-Gly	0.8022			MS2 matched	213.09611	384.135	0.021184895	0.042083705	1.43483493399492	0.0025622	0.015902	1.9865	0.99023
1019	5-(galactosylhydroxy)-l-lysine	0.965762992			MS2 matched	325.15782	525.422	0.010342376	0.0205873465	1.41102438429165	0.0020992	0.013867	1.9906	0.99319
870	1-oleoyl-2-palmitoyl-rac-glycerol	0.755240034			MS2 matched	339.28605	156.478	0.0156118238333333	0.0311132845	1.30510340620353	0.0082798	0.033581	1.9929	0.99489
764	Tigecycline	0.888557198			MS2 matched	584.2707	87.531	0.006781799	0.0135561016666667	1.27335493118389	0.010358	0.039394	1.9989	0.9992
528	N-(1.3-dihydroxyoctadeca-4.14-dien-2-yl)palmitamide	0.92679232			MS2 matched	534.47879	35.7355	0.129794333333333	0.26020785	1.52947227476151	0.00018152	0.0034344	2.0048	1.0034
913	"1,5-diaminonaphthalene"	0.730505697			MS2 matched	159.08962	122.4445	0.059892875	0.120070786666667	1.52346283599041	0.00040133	0.0054931	2.0048	1.0034
502	Lys-Ala	0.704673057			MS2 matched	216.13141	442.257	0.00429679166666667	0.00861537566666667	1.12585182192228	0.034149	0.091343	2.0051	1.0037
1736	Val-Ser	0.826234114			MS2 matched	205.11615	296.944	0.00638051616666667	0.0127993401666667	1.11403700413565	0.03406	0.091246	2.006	1.0043
1335	Hirsutine	0.947260918			MS2 matched	369.21011	404.3665	0.0193146113333333	0.0388456581666667	1.39168054618094	0.0025536	0.015902	2.0112	1.0081
503	Lys-Asp	0.97376738			MS2 matched	260.12076	461.913	0.0149922216666667	0.03022986	1.40870457799687	0.0027568	0.016597	2.0164	1.0118
432	Humulone	0.970960702			MS2 matched	361.19487	168.898	0.19876076	0.401633723333333	1.28123754993438	0.0056428	0.026598	2.0207	1.0148
1514	"N6,N6,N6-Trimethyl-L-lysine"	0.991172102			MS2 matched	189.15815	526.684	0.319391183333333	0.646510533333333	1.29025155417738	0.0080014	0.032757	2.0242	1.0173
73	"1,2-dilinoleoyl-sn-glycero-3-phospho-(1-rac-glycerol)"	0.990085593			MS2 matched	769.49	39.831	0.39134005	0.792441183333333	1.13553597468534	0.030969	0.084921	2.0249	1.0179
500	Luminespib	0.980913498			MS2 matched	464.19828	265.833	0.0364625266666667	0.0743681083333333	1.56207968279199	0.00021378	0.0036914	2.0396	1.0283
718	Sedoheptulosan	0.766425257			MS2 matched	191.06997	107.955	0.04466549	0.0914128616666667	1.17019552375891	0.020457	0.063034	2.0466	1.0332
536	N-acetyl-l-aspartic acid	0.979607084			MS2 matched	174.03766	394.499	0.00895252683333333	0.018364041	1.38593130181751	0.0048555	0.023988	2.0513	1.0365
1620	Pyridoxal (Vitamin B6)	0.9096			MS2 matched	168.0635	129.6985	0.010505395	0.0215732293333333	1.23936198661722	0.0091035	0.035967	2.0535	1.0381
1363	Ile-Thr	0.98877971			MS2 matched	233.14744	240.053	0.027186355	0.0558746083333333	1.25249678171873	0.014028	0.049124	2.0552	1.0393
581	Orotidine	0.990096471			MS2 matched	287.0465	309.771	0.022428075	0.0462337833333333	1.55127482840576	0.00043856	0.0056655	2.0614	1.0436
25	(n-(-2-acetamido))-2-aminoethanesulfonic acid	0.950868848			MS2 matched	181.02586	303.42	0.20688625	0.427892333333333	1.40231205322225	0.0019399	0.013063	2.0682	1.0484
451	Isofraxidin	0.806615252			MS2 matched	221.05663	292.647	0.0283436383333333	0.0586787183333333	1.26829726815879	0.007261	0.030961	2.0703	1.0498
1392	L-glutarylcarnitine	0.988560177			MS2 matched	276.14338	403.8825	0.76706815	1.58950105	1.33441838429168	0.0067171	0.029366	2.0722	1.0511
1682	Terfenadine	0.96086626			MS2 matched	472.33778	171.3045	0.0276444266666667	0.0573231383333333	1.25911104319544	0.011772	0.043039	2.0736	1.0521
783	Val-Ile	0.934262271			MS2 matched	229.15169	201.3855	0.0388166733333333	0.0805060233333333	1.26564838020265	0.0087869	0.035129	2.074	1.0524
235	Asiatic acid	0.994262974			MS2 matched	487.33268	106.535	0.0626775733333333	0.130238198333333	1.26956727975752	0.0077757	0.032211	2.0779	1.0551
1436	Lys-Trp-Lys	0.90505937			MS2 matched	231.16843	382.2635	0.00949958033333333	0.0197479941666667	1.63778553824389	4.9186e-05	0.0017156	2.0788	1.0558
1227	Desglucoruscin	0.941225756			MS2 matched	729.36941	451.9935	0.00488762366666667	0.0101634876666667	1.13498683606839	0.02381	0.070824	2.0794	1.0562
724	Ser-Ser	0.902514573			MS2 matched	191.06406	356.352	0.0262034366666667	0.05452644	1.09783604537558	0.042277	0.1075	2.0809	1.0572
1266	Ergothioneine	0.992192689			MS2 matched	230.09369	347.0995	0.0576543383333333	0.120303078333333	1.0191053117536	0.048998	0.11852	2.0866	1.0612
868	1-oleoyl-2-linoleoyl-rac-glycerol	0.994343607			MS2 matched	601.51373	33.6965	0.0710175233333333	0.148348408333333	1.63750162341685	7.4488e-05	0.0021189	2.0889	1.0627
745	Sulfoacetic acid	0.815514274			MS2 matched	138.98546	405.299	0.009415652	0.019690521	1.5996106591442	0.00012992	0.0029358	2.0913	1.0644
368	Farrerol	0.960023181			MS2 matched	299.0927	279.563	0.01535182	0.0321301666666667	1.62550414835378	5.5813e-05	0.0017698	2.0929	1.0655
541	N-Acetyl-L-tyrosine	0.829633308			MS2 matched	222.07329	219.0665	0.0130212356666667	0.0273079463333333	1.22039044373388	0.014542	0.050519	2.0972	1.0685
1033	"5-methyl-5,6-dihydrouracil"	0.812012975			MS2 matched	129.06414	401.082	0.0128706183333333	0.0270266801666667	1.03768533040727	0.041269	0.10538	2.0999	1.0703
574	O-phosphoethanolamine	1			MS2 matched	140.00946	397.0445	0.01682242	0.035598095	1.63483253425021	3.2741e-05	0.0012453	2.1161	1.0814
593	Pc 44:12	0.919622168			MS2 matched	936.5607	137.379	0.0390265266666667	0.0825828916666667	1.51135767431081	0.00041994	0.0056336	2.1161	1.0814
215	Ala-Arg	0.781628476			MS2 matched	244.1373	423.461	0.00186065966666667	0.00394456083333333	1.20607763077869	0.016284	0.05472	2.12	1.0841
1605	Pro-Val-Arg	0.906407197			MS2 matched	186.10395	347.053	0.0116874066666667	0.0247874581666667	1.10016285970781	0.031296	0.085192	2.1209	1.0847
456	Ketoleucine	0.874462914			MS2 matched	129.05372	112.204	0.314973083333333	0.669703333333333	1.28621070913892	0.0072356	0.030961	2.1262	1.0883
1295	Genipin	0.832041474			MS2 matched	249.05876	260.869	0.00594532766666667	0.0126576923333333	1.4362225167623	0.0017602	0.012322	2.129	1.0902
1130	n-[(1s)-1-(aminocarbonyl)-4-[(2-chloro-1-iminoethyl)amino]butyl]-Benzamide	0.752779116			MS2 matched	311.12617	118.5275	0.0102787446666667	0.0219636463333333	1.31842117809352	0.0065703	0.029083	2.1368	1.0955
806	(-)-riboflavin	0.993424817			MS2 matched	377.14253	215.948	0.0569390483333333	0.121726388333333	1.40331396247271	0.0019608	0.013153	2.1378	1.0962
762	Thr-Thr	0.976246455			MS2 matched	219.09512	321.801	0.0718895133333333	0.153720836666667	1.10643901654641	0.036195	0.094498	2.1383	1.0965
735	sn-Glycerol 3-phosphoethanolamine	0.999894957			MS2 matched	214.04558	396.5225	1.03086606666667	2.21573718333333	1.65902650077499	2.3173e-05	0.0010923	2.1494	1.1039
759	Thr-Glu	0.9799978			MS2 matched	247.08944	404.061	0.0227142833333333	0.0488899116666667	1.1828834040131	0.019958	0.062491	2.1524	1.1059
1589	Pro-Asp	0.999480322			MS2 matched	231.09581	425.6345	0.0993669233333333	0.214013286666667	1.53092478513875	0.00038802	0.0054931	2.1538	1.1069
1604	Pro-val	0.999383898			MS2 matched	215.13726	296.0345	0.0473046183333333	0.102306045	1.27373252929288	0.011279	0.041586	2.1627	1.1128
638	Phe-gln	0.754923887			MS2 matched	292.12507	263.9135	0.0109123301666667	0.0236614183333333	1.30254367792122	0.0097259	0.03761	2.1683	1.1166
1720	Tyr-Ile	0.6966			MS2 matched	295.1623	206.961	0.00694059083333333	0.0150758243333333	1.42012730423241	0.003247	0.018267	2.1721	1.1191
1598	Pro-met	0.808871553			MS2 matched	247.11634	419.055	0.00426384016666667	0.00929721933333333	1.39588508628598	0.0027957	0.016641	2.1805	1.1246
381	Gambogic acid	0.832716296			MS2 matched	583.31386	249.222	0.00249689216666667	0.00545615516666667	1.62402260658264	7.0528e-05	0.00205	2.1852	1.1278
563	Naringenin	0.777774511			MS2 matched	271.05212	446.132	0.028096475	0.06158034	1.4485093789504	0.0014625	0.010911	2.1917	1.1321
1530	Nomilin	0.977133336			MS2 matched	537.21814	457.737	0.0112544021666667	0.0247290818333333	1.26110577184586	0.012105	0.043982	2.1973	1.1357
678	Porphobilinogen	0.933419704			MS2 matched	225.09522	367.829	0.0124331398333333	0.0275352616666667	1.48097250858458	0.0014495	0.010911	2.2147	1.1471
486	Leu-Gln	0.903455372			MS2 matched	258.14139	290.111	0.0383440016666667	0.0850385066666667	1.36654109997548	0.0043391	0.022455	2.2178	1.1491
1332	Heptadecasphing-4-enine	0.893367691			MS2 matched	286.27176	112.932	0.0143331105	0.031827061	1.5848433620974	0.0001371	0.0029518	2.2205	1.1509
987	"3,7,3-trimethoxyflavone"	0.825332214			MS2 matched	313.09696	211.9915	0.0108136825	0.0240611946666667	1.68837709644306	1.517e-05	0.00085344	2.2251	1.1539
12	(+)-6-aminopenicillanic acid	0.948370251			MS2 matched	215.06104	364.2325	0.00549806733333333	0.0122410005	1.37409245232017	0.003743	0.020208	2.2264	1.1547
1155	Butafenacil	0.810895552			MS2 matched	492.11923	422.178	0.004657311	0.0103734358333333	1.44032146202833	0.0014579	0.010911	2.2273	1.1553
1242	Diprotin b	0.9600523			MS2 matched	328.22024	246.555	0.012057995	0.0269241745	1.3748496487298	0.0043968	0.022619	2.2329	1.1589
1485	N-(octadecanoyl)sphing-4-enine-1-phosphocholine	0.992999148			MS2 matched	731.60018	181.652	0.143311966666667	0.32040112	1.35021115794181	0.0077947	0.032213	2.2357	1.1607
1362	Ile-Pro-Ile	0.961748198			MS2 matched	342.23502	227.941	0.00638368866666667	0.0142745473333333	1.4173975354521	0.0018862	0.01285	2.2361	1.161
162	4-(2-hydroxyethyl)piperazine-1-ethanesulfonic acid	0.951123762			MS2 matched	237.0881	179.115	0.619483283333333	1.3855067	1.23317398471186	0.0099966	0.038486	2.2366	1.1613
194	"8,9-dihydroxy-5z,11z,14z-eicosatrienoic acid"	0.878040463			MS2 matched	337.23183	95.0735	0.0463084816666667	0.103591413333333	1.30623068343585	0.0089326	0.035406	2.237	1.1616
389	Ginsenoside f3	0.979050391			MS2 matched	815.47265	48.65	0.0309159933333333	0.06953369	1.6405115617428	2.8408e-05	0.0012084	2.2491	1.1694
1413	Lauric acid leelamide	0.814241696			MS2 matched	468.40052	165.278	0.0330977716666667	0.07450055	1.4951317204368	0.00054246	0.006307	2.2509	1.1705
1383	L-alanyl-l-norleucine	0.995637332			MS2 matched	203.13702	237.457	0.0166839098333333	0.037592389	1.15681312112249	0.026085	0.07557	2.2532	1.172
1590	Pro-gln	0.985277858			MS2 matched	244.12689	373.2585	0.0226226066666667	0.0513237833333333	1.35261386493175	0.0055026	0.026231	2.2687	1.1819
50	1-oleoyl-2-hydroxy-sn-glycero-3-phospho-(1-rac-glycerol)	0.971719981			MS2 matched	509.27838	147.622	0.250836483333333	0.5690718	1.20797549729589	0.0095437	0.037319	2.2687	1.1819
504	Lys-Glu	0.980019572			MS2 matched	274.13598	462.949	0.0395574433333333	0.0898609533333333	1.48118126787943	0.0012431	0.010084	2.2717	1.1837
1690	Thiamine monophosphate	0.998370283			MS2 matched	345.07522	504.9975	0.0181839083333333	0.041317295	1.15826717562371	0.026363	0.075869	2.2722	1.1841
1613	Prostaglandin i2	0.840906654			MS2 matched	353.22904	163.0445	0.0097252915	0.0221074691666667	1.19505744009771	0.02256	0.068306	2.2732	1.1847
1030	5-L-Glutamyl-L-alanine	0.838929261			MS2 matched	219.09564	413.1105	0.0252394066666667	0.0576865666666667	1.47158473963482	0.00088463	0.0082017	2.2856	1.1926
1271	Exumolide a	0.876522453			MS2 matched	752.38033	456.343	0.00969799366666667	0.0221918945	1.66053255672629	1.9316e-05	0.00099627	2.2883	1.1943
71	"1,2-di(4z,7z,10z,13z,16z,19z-docosahexaenoyl)-sn-glycero-3-phosphoethanolamine"	0.986584196			MS2 matched	834.49428	139.986	0.126242715	0.289737048333333	1.26290337948708	0.0088226	0.035129	2.2951	1.1985
1235	Dihydrofolic acid	0.760930356			MS2 matched	466.12706	450.145	0.002347962	0.005389066	1.12300157384053	0.034851	0.092638	2.2952	1.1986
403	Gly-His	0.994110742			MS2 matched	211.08008	383.636	0.0341488966666667	0.0785358633333333	1.37289626664563	0.0044676	0.022746	2.2998	1.2015
1661	Sn-glycerol-3-phosphoethanolamine	0.956804265			MS2 matched	238.04267	397.162	0.05335975	0.122870191666667	1.50328816282975	0.00071656	0.0072805	2.3027	1.2033
1264	Epothilone b	0.962615912			MS2 matched	490.28208	448.574	0.006102165	0.0140621568333333	1.2496652358818	0.013447	0.047764	2.3045	1.2044
1109	Asn-Gly	0.708933949			MS2 matched	190.09547	254.818	0.00392741066666667	0.0090621135	1.27170722132558	0.0065882	0.029088	2.3074	1.2063
384	gamma-L-Glutamyl-L-valine	0.964132129			MS2 matched	245.11002	379.6605	0.0309615966666667	0.0715754666666667	1.57968985462037	0.00021268	0.0036914	2.3117	1.209
128	2-deoxyadenosine 5-monophosphate	0.702705223			MS2 matched	661.11517	483.4535	0.0184089316666667	0.04276164	1.53218051230095	0.00039597	0.0054931	2.3229	1.2159
1593	Pro-Glu-Lys	0.888017821			MS2 matched	373.20474	460.2895	0.00740555966666667	0.0172377075	1.37946303084747	0.003012	0.017568	2.3277	1.2189
1587	Pro-Ala	0.999479536			MS2 matched	187.10637	345.322	0.103046395	0.240382488333333	1.42628489595693	0.0030482	0.01772	2.3328	1.222
906	"1,2-dioleoyl-sn-glycerol"	0.988586431			MS2 matched	339.28712	33.763	0.22144815	0.516860066666667	1.69272217726192	3.5439e-06	0.00041611	2.334	1.2228
364	Fahfa 36:2	0.948201216			MS2 matched	561.47805	43.91	0.224710016666667	0.52593635	1.47817536405701	0.0013213	0.010523	2.3405	1.2268
1074	Ala-phe	0.985536546			MS2 matched	237.12114	235.959	0.00544913966666667	0.0127682713333333	1.6461027302086	2.982e-05	0.0012094	2.3432	1.2285
1721	Tyr-Pro-Phe	0.789512765			MS2 matched	426.19014	445.898	0.0039602465	0.00930070966666667	1.38651258344483	0.0048879	0.02408	2.3485	1.2318
641	Phe-thr	0.760307483			MS2 matched	265.11472	214.7985	0.0320998083333333	0.07543967	1.39999681015284	0.0026076	0.016013	2.3502	1.2328
346	DL-tryptophan	0.998170663			MS2 matched	203.07923	261.3745	0.295805216666667	0.697136483333333	1.49644839031931	0.00059924	0.0065317	2.3567	1.2368
1025	"5-[6-[[3,4-dihydroxy-4-(hydroxymethyl)oxolan-2-yl]oxymethyl]-3,4,5-trihydroxyoxan-2-yl]oxy-4-(3,4-dihydroxyphenyl)-7-methoxychromen-2-one"	0.942304826			MS2 matched	617.1613	260.7825	0.00314664016666667	0.0074225795	1.38919879115788	0.0027536	0.016597	2.3589	1.2381
465	L-fucose-1-phosphate	0.989408074			MS2 matched	243.02342	452.42	0.00446814883333333	0.0105627781666667	1.55161472549218	0.00042892	0.0056456	2.364	1.2412
844	1-docosahexaenoyl-2-stearoyl-sn-glycero-3-phosphocholine	0.93788501			MS2 matched	878.56186	138.1045	0.248731766666667	0.5882246	1.57780068221031	0.00013397	0.0029358	2.3649	1.2418
413	Glycine	0.995558108			MS2 matched	74.02399	364.708	0.241970416666667	0.572896416666667	1.46371555437518	0.0011317	0.009489	2.3676	1.2434
1150	Bitertanol	0.906231039			MS2 matched	338.1791	380.7975	0.003698072	0.00879704816666667	1.74003292734708	7.0508e-07	0.00019999	2.3788	1.2502
47	1-myristoyl-2-palmitoyl-sn-glycero-3-phosphocholine	0.882764624			MS2 matched	750.52187	56.219	0.0417777283333333	0.09950108	1.08184306244874	0.034309	0.091632	2.3817	1.252
1426	Lnt	0.996276177			MS2 matched	730.23151	484.6585	0.013149902	0.0316329773333333	1.43536902893114	0.0023003	0.014723	2.4056	1.2664
24	(methylsulfonyl)octyl glucosinolate	0.807505362			MS2 matched	508.1135	304.6625	0.00384119233333333	0.00925850683333333	1.44009018081105	0.0016229	0.011691	2.4103	1.2692
1705	trans-Vaccenic acid	0.8585			MS2 matched	265.24992	109.8135	0.0080704655	0.0196296985	1.52807739275104	0.00025472	0.0041597	2.4323	1.2823
1584	Phytolaccasaponin G	0.96412325			MS2 matched	687.37171	376.3845	0.00232411616666667	0.00566409816666667	1.69316128774209	3.7071e-06	0.00041611	2.4371	1.2852
1120	Axinastatin 1	0.724937739			MS2 matched	753.44267	236.761	0.00296366373333333	0.0072295697	1.50408474106523	0.00085822	0.0080138	2.4394	1.2865
308	D-glucose 6-phosphate	0.860855674			MS2 matched	259.00847	207.8085	0.00576827166666667	0.014123382	1.70145268449003	3.226e-06	0.00041611	2.4485	1.2919
1028	5-aminovaleric acid betaine	0.841054511			MS2 matched	160.1322	391.3295	2.35086016666667	5.79195683333333	1.33769009168591	0.0063532	0.028705	2.4638	1.3009
1277	Flutriafol	0.977293557			MS2 matched	302.13184	425.6985	0.0108730248333333	0.0268042776666667	1.61430042778142	0.00016083	0.0032088	2.4652	1.3017
1645	S(-)-cathinone	0.965021897			MS2 matched	132.07893	160.255	0.0280815538333333	0.0693695273333333	1.31648790596038	0.0081409	0.033172	2.4703	1.3047
974	3-dehydrocarnitine	0.996984356			MS2 matched	116.10556	227.0565	0.041098255	0.101627215	1.52713368178629	0.00044789	0.0057411	2.4728	1.3061
1316	Gly-Phe-Lys	0.833542284			MS2 matched	351.19907	374.0175	0.00201713715	0.005000199	1.40690817932801	0.0035709	0.019645	2.4789	1.3097
1065	Adenosine 5-monophosphate	0.999138257			MS2 matched	348.0679	434.553	0.2481681	0.616456766666667	1.35766802067485	0.0046152	0.023092	2.484	1.3127
1387	L-carnitine	0.999188684			MS2 matched	323.21476	359.0585	0.0984952733333333	0.244963325	1.46437089067514	0.0017036	0.012127	2.4871	1.3144
838	"1-(1z-octadecenyl)-2-(5z,8z,11z,14z-eicosatetraenoyl)-sn-glycero-3-phosphocholine"	0.959770033			MS2 matched	794.59742	40.536	0.0996092616666667	0.248402128333333	1.42555010985054	0.0025866	0.01598	2.4938	1.3183
547	N-acetylputrescine	0.997669924			MS2 matched	129.1011	310.4	0.00145678613333333	0.00364257583333333	1.06515677557501	0.044217	0.1108	2.5004	1.3222
897	"1,2-didocosahexaenoyl-sn-glycero-3-phosphocholine"	0.970873934			MS2 matched	878.5604	40.42	0.05242752	0.131499843333333	1.4930801379683	0.00082991	0.0079104	2.5082	1.3267
1722	Tyr-Val	0.995253771			MS2 matched	281.14743	216.389	0.00642355683333333	0.0161164068333333	1.61761033068228	0.00010736	0.002763	2.509	1.3271
1308	Glu-Lys-Lys	0.810275776			MS2 matched	404.24606	511.455	0.00576203175	0.0145020042	1.33040432412249	0.0083472	0.033698	2.5168	1.3316
301	D-fructose 6-phosphate	0.982269653			MS2 matched	259.00825	254.3605	0.0105655708333333	0.0267243221666667	1.70730013162177	6.5745e-06	0.0005733	2.5294	1.3388
485	Leu-Arg	0.808114766			MS2 matched	286.18336	342.332	0.0037323215	0.009484668	1.47159158863523	0.0013907	0.010911	2.5412	1.3455
825	(methylenecyclopropyl)acetyl-l-carnitine	0.841397525			MS2 matched	197.08782	311.178	0.00277136483333333	0.00713687466666667	1.2213159674617	0.018237	0.05844	2.5752	1.3647
1425	Lithocholylglycine	0.730290148			MS2 matched	434.33317	182.281	0.00140747148333333	0.00362775386666667	1.09619444738611	0.044905	0.11188	2.5775	1.366
402	Gly-Gly-His	0.762945113			MS2 matched	268.10014	392.296	0.00288768786666667	0.00749216878333333	1.07564737264059	0.044285	0.11081	2.5945	1.3755
1491	N-acetyl-d-lactosamine	0.997462206			MS2 matched	406.12848	372.497	0.0776512666666667	0.202957781666667	1.59666863887109	0.00016191	0.0032088	2.6137	1.3861
145	3-hydroxyoctanoic acid	0.99993841			MS2 matched	159.09018	261.459	0.00701609783333333	0.0183697201666667	1.59740847159651	9.448e-05	0.002535	2.6182	1.3886
1236	Dihydroketoprofen	0.745102294			MS2 matched	239.11174	551.241	0.00590860216666667	0.0155305906666667	1.34333922296469	0.0049223	0.024114	2.6285	1.3942
1140	Beta-octylglucoside	0.83680178			MS2 matched	310.19849	207.5495	0.009004437	0.0236744831666667	1.40684316793463	0.0045194	0.022912	2.6292	1.3946
1512	N(6)-oh-me-adenosine	0.954765228			MS2 matched	298.13105	125.302	0.0116049316666667	0.0305727073333333	1.6109550323283	6.8024e-05	0.0020454	2.6345	1.3975
488	Leukotriene e4	0.983998267			MS2 matched	420.2335	169.743	0.00256933201666667	0.00680380651666667	1.15496468831322	0.021997	0.067069	2.6481	1.4049
227	alpha-Tocopherol (Vitamin E)	0.996467436			MS2 matched	429.36498	33.832	0.0382655916666667	0.101792556666667	1.22289467524234	0.010814	0.040542	2.6602	1.4115
103	2-amino-3-[hydroxy-[2-hydroxy-3-[octadec-9-enoyl]oxypropoxy]phosphoryl]oxypropanoic acid	0.923695593			MS2 matched	522.27339	240.9905	0.0345079883333333	0.0918434	1.58739485932174	0.00015664	0.0032088	2.6615	1.4122
1197	"Cyanidin 3,5-diglucoside"	0.810800671			MS2 matched	611.14307	261.4275	0.00377237733333333	0.010073897	1.55922730418913	0.00018367	0.0034344	2.6704	1.4171
1737	Val-Val	0.998455248			MS2 matched	217.15245	215.9365	0.0117317716666667	0.0315018958333333	1.49573060791723	0.00083004	0.0079104	2.6852	1.425
1199	Cyclosulfamuron	0.892589953			MS2 matched	422.10184	372.515	0.0540407366666667	0.145761791666667	1.52864163527064	0.0004543	0.0057413	2.6973	1.4315
1431	Lys-Leu	0.765			MS2 matched	260.19472	532.872	0.006538337	0.0177664498333333	1.47759611116523	0.001464	0.010911	2.7173	1.4422
1326	Guanidinoethyl sulfonate	0.842664462			MS2 matched	168.04162	296.944	0.0136105768333333	0.0372016836666667	1.67828354686961	1.1907e-05	0.00071608	2.7333	1.4506
1123	Azithromycin	0.939940601			MS2 matched	375.25709	401.6395	0.029279655	0.0811488933333333	1.33400394745292	0.0085297	0.034276	2.7715	1.4707
348	Docosatrienoic acid	0.964690291			MS2 matched	333.27298	44.862	0.0990343416666667	0.275998793333333	1.73758146553173	1.605e-07	9.2526e-05	2.7869	1.4787
801	"5-[3-[(2,2,3,3-tetramethylcyclopropyl)carbonyl]-1h-indol-1-yl]pentyl beta-d-glucopyranosiduronic acid"	0.967870178			MS2 matched	504.23617	431.806	0.0053632685	0.0149603665	1.52491532583488	0.00055114	0.0063538	2.7894	1.48
1726	Uridine 5-diphosphate	0.880668551			MS2 matched	405.00564	444.9005	0.003330415	0.0093472555	1.06155336467977	0.03986	0.10253	2.8066	1.4888
1684	Testosterone propionate	0.808931255			MS2 matched	345.24677	419.278	0.0139848256666667	0.0392689218333333	1.34152282828837	0.0050803	0.02468	2.808	1.4895
317	D-ribose 1-phosphate	0.979083374			MS2 matched	229.00783	400.872	0.00508142216666667	0.0142733251666667	1.36974305366946	0.0023204	0.014769	2.8089	1.49
1734	Val-met	0.985307733			MS2 matched	249.12431	205.75	0.00522155333333333	0.0146682045	1.601072140105	0.00018511	0.0034344	2.8092	1.4901
265	Cer[ns] d34:2	0.713727514			MS2 matched	594.49947	35.7735	0.05495376	0.154574008333333	1.58276723066185	0.00016027	0.0032088	2.8128	1.492
248	Beta-hydroxybutyrate	0.941713363			MS2 matched	103.03887	234.012	0.0511593583333333	0.14517145	1.16591585910076	0.026468	0.076045	2.8376	1.5047
1591	Pro-Glu	0.999648278			MS2 matched	245.11161	418.6775	0.18777005	0.538531933333333	1.59855867968475	0.00010952	0.002763	2.868	1.5201
259	Cdp-ethanolamine	0.972022519			MS2 matched	445.04404	447.297	0.0131728811666667	0.0378326346666667	1.42848828750148	0.0021106	0.01389	2.872	1.5221
214	Agnuside	0.920856507			MS2 matched	501.12117	473.272	0.002976416	0.00863372983333333	1.20221688915532	0.0161	0.05431	2.9007	1.5364
484	Lecanoric acid	0.7966			MS2 matched	355.02649	403.923	0.00137069553333333	0.00397820055	1.39779122621545	0.0036756	0.020032	2.9023	1.5372
95	18beta-glycyrrhetinic acid	0.993218568			MS2 matched	469.32241	62.097	0.00406188666666667	0.0118600125	1.21544297930493	0.02033	0.062855	2.9198	1.5459
374	Fosamine	0.74948393			MS2 matched	152.00723	259.6765	0.0156068325	0.0457705445	1.41499384856044	0.0017344	0.012246	2.9327	1.5522
796	Zanamivir	0.773813202			MS2 matched	663.27423	268.071	0.003602219	0.0105667405	1.30045163899773	0.0059007	0.027158	2.9334	1.5526
279	Citrate	0.9805082			MS2 matched	191.01696	501.955	0.244519766666667	0.727514616666667	1.2803373130873	0.010833	0.040542	2.9753	1.573
1352	Hygromycin b	0.909580153			MS2 matched	528.23639	404.602	0.008685625	0.0259056701666667	1.6295214609334	2.727e-05	0.0011979	2.9826	1.5766
1163	Capecitabine	0.967459573			MS2 matched	244.13416	113.1935	0.009688323	0.0292989823333333	1.36490235578296	0.0056729	0.026624	3.0242	1.5965
1444	Man3 a	0.976674754			MS2 matched	933.30717	497.291	0.00124688853333333	0.00377363375	1.51263487538446	0.00073713	0.0073695	3.0264	1.5976
648	Phomopsin a	0.853366213			MS2 matched	787.26137	481.0435	0.000238433026666667	0.000722097333333333	1.53820953583663	0.00040316	0.0054931	3.0285	1.5986
354	Enrofloxacin	0.892854768			MS2 matched	717.30676	207.902	0.000882688233333333	0.00268359223333333	1.50802858260865	0.0006495	0.006865	3.0402	1.6042
74	"1,2-dioleoyl-sn-glycero-3-phosphate"	0.855349278			MS2 matched	417.233	61.873	0.00595662833333333	0.0181819748333333	1.44819804987905	0.00085927	0.0080138	3.0524	1.6099
97	1-(4-methoxyphenyl)-2-methyl-3-nitro-1h-indol-6-ol	0.933978742			MS2 matched	297.08014	354.42	0.0023884135	0.00733232183333333	1.56985987755665	0.00020616	0.0036317	3.07	1.6182
704	Rac-2-despiperidyl-2-aminorepaglinide	0.846811628			MS2 matched	767.3951	372.5175	0.000586829866666667	0.00180350643333333	1.56208380749823	0.00025621	0.0041597	3.0733	1.6198
1498	N-Formylmethionine	0.695			MS2 matched	219.08242	371.866	0.000977595933333333	0.00304050593333333	1.22756335877474	0.013886	0.048922	3.1102	1.637
78	"1,2-dipalmitoyl-sn-glycero-3-phospho-(1-myo-inositol)"	0.960472596			MS2 matched	809.51509	39.003	0.00741415883333333	0.0230951938333333	1.61615210868522	0.00014422	0.0030674	3.115	1.6392
778	Uridine diphosphate glucose(UDP-D-Glucose)	0.9266			MS2 matched	565.03662	445.2945	0.0159468635	0.05012306	1.11029476015458	0.030151	0.083201	3.1431	1.6522
375	Fosfomycin	0.8945			MS2 matched	197.0186	390.686	0.010330511	0.0326454788333333	1.32165135996787	0.0074724	0.031467	3.1601	1.66
1037	5-carboxymeloxicam	0.71299064			MS2 matched	145.02979	248.0325	0.00181783233333333	0.00575306	1.34021045531481	0.0054052	0.025996	3.1648	1.6621
263	Cer[ns] d33:1	0.827816328			MS2 matched	582.49901	35.6815	0.0425140983333333	0.134840596666667	1.5776417070497	0.00013254	0.0029358	3.1717	1.6652
1309	Glu-Thr-Arg	0.916621992			MS2 matched	405.20559	403.77	0.0367115266666667	0.117154393333333	1.36882639618874	0.004292	0.022344	3.1912	1.6741
1414	Leu-Glu	0.983444043			MS2 matched	261.14158	354.93	0.0125907086666667	0.0403175923333333	1.69623875349491	4.4721e-06	0.00044726	3.2022	1.679
1738	Val-Val-Lys	0.762976866			MS2 matched	345.24533	355.038	0.00127067076666667	0.00415508895	1.37912626611194	0.0036018	0.019753	3.27	1.7093
1152	Bufalin	0.755673572			MS2 matched	387.22991	325.926	0.0005640131	0.0018511758	1.17163807007551	0.027943	0.0786	3.2822	1.7146
568	Nervonic acid	0.810057406			MS2 matched	365.33534	44.706	0.0235155166666667	0.0794350983333333	1.64500582984485	2.686e-05	0.0011979	3.378	1.7562
1588	Pro-asn	0.938531894			MS2 matched	230.11095	377.7235	0.00768956316666667	0.0259906718333333	1.54172624284158	0.00056735	0.0063538	3.38	1.757
560	N-palmitoyl-d-sphingosine	0.908578103			MS2 matched	536.49584	35.7735	0.471519733333333	1.61203005	1.55712376643692	0.00010687	0.002763	3.4188	1.7735
634	Pg 40:8	0.887493232			MS2 matched	817.48941	39.0495	0.436886866666667	1.49654546666667	1.64733678072031	6.217e-05	0.0019362	3.4255	1.7763
998	4-acetamidobutanoate	0.8411			MS2 matched	146.07925	344.889	0.010652618	0.036756097	1.64551357775744	2.3032e-05	0.0010923	3.4504	1.7868
943	2-edahma [dmed-fahfa]	0.740624968			MS2 matched	605.54306	76.2555	0.00356897833333333	0.0123373491666667	1.62374714972723	8.375e-05	0.0023184	3.4568	1.7894
210	Adenylosuccinic acid	0.979430666			MS2 matched	462.05748	491.873	0.0188131143333333	0.0668590936666667	1.69494302022361	1.0744e-05	0.00069674	3.5539	1.8294
266	Cer[ns] d42:3	0.913984425			MS2 matched	704.60727	35.134	0.0242624533333333	0.0863463483333333	1.48103976236664	0.00073965	0.0073695	3.5588	1.8314
736	Sorbitol 6-phosphate	0.95152288			MS2 matched	261.02372	304.636	0.0087202645	0.0312945151666667	1.75761027247069	1.9244e-08	1.678e-05	3.5887	1.8435
959	2alpha-methyl-5alpha-androstan-3alpha-ol-17-one glucuronide	0.897847253			MS2 matched	525.25937	303.527	0.00099462835	0.00356959275	1.24586811778127	0.015609	0.053371	3.5889	1.8435
632	Pg 38:6	0.779118689			MS2 matched	793.48963	39.212	0.209822433333333	0.765149066666667	1.5462521642455	0.0003892	0.0054931	3.6467	1.8666
930	n-[1-(aminocarbonyl)-2-methylpropyl]-1-(4-hydroxypentyl)-1h-indazole-3-carboxamide	0.926814059			MS2 matched	369.17229	443.29	0.00545614433333333	0.01996871	1.61164446460082	5.4966e-05	0.0017698	3.6599	1.8718
262	Cer(d18:1/18:1(9Z))	0.975537271			MS2 matched	562.50921	35.221	0.0308143066666667	0.112816068333333	1.70138265282804	1.7625e-06	0.00030737	3.6612	1.8723
418	Guanidinopropionic acid	0.986102512			MS2 matched	392.20347	191.244	0.0112638635	0.0414388666666667	1.43898395645034	0.0021605	0.014007	3.6789	1.8793
791	Vitamin k1	0.972457468			MS2 matched	449.31812	180.367	0.00308834116666667	0.0114428903333333	1.17949963077466	0.02392	0.070824	3.7052	1.8895
273	Cinobufagin	0.9892426			MS2 matched	487.22671	219.7775	0.00113026173333333	0.00423798933333333	1.32506612330339	0.0097029	0.037604	3.7496	1.9067
252	Blood group h trisaccharide	0.927207812			MS2 matched	564.17186	306.285	0.00136068216666667	0.0051152454	1.43234553971156	0.0023393	0.014836	3.7593	1.9105
779	Urocanate	0.970784653			MS2 matched	137.0336	290.428	0.00401615883333333	0.0155902008333333	1.46987828203956	0.0009567	0.0086004	3.8819	1.9568
655	Pi 35:2	0.981383754			MS2 matched	847.53301	39.064	0.0285200083333333	0.111314891666667	1.4125845991083	0.0017519	0.01232	3.903	1.9646
1370	Isobutyryl-l-carnitine	0.999796975			MS2 matched	232.15231	264.437	0.02992241	0.117241855	1.47558813894903	0.0011905	0.0097935	3.9182	1.9702
659	Pi 37:4	0.978681146			MS2 matched	871.53076	46.902	0.0291333916666667	0.120409105	1.44330712305153	0.0021523	0.014006	4.133	2.0472
1608	Propiconazole	0.826029783			MS2 matched	344.08817	371.425	0.014358575	0.05956136	1.72086082285997	8.027e-07	0.00019999	4.1481	2.0525
576	Oleic acid	0.7814			MS2 matched	563.49325	47.885	0.1738744	0.726104783333333	1.41752597507759	0.0027706	0.016601	4.176	2.0621
1165	Carbetamide	0.797421104			MS2 matched	237.13232	371.4935	0.00208676916666667	0.00873610716666667	1.56709530600887	0.00045099	0.0057411	4.1864	2.0657
1667	Sphingosine	0.973333539			MS2 matched	282.27824	109.525	0.50743615	2.14097548333333	1.70985893275982	9.3556e-07	0.00020395	4.2192	2.077
204	Acetylcysteine	0.868859594			MS2 matched	162.02027	207.19	0.0128526015	0.0549976233333333	1.54364821403407	0.00032304	0.0050301	4.2791	2.0973
1439	Lyso-sphingomyelin	0.970969113			MS2 matched	465.34069	245.856	0.000591393833333333	0.00254242415	1.65696613374791	4.7235e-05	0.0017156	4.299	2.104
394	Glutaconic acid	0.707106781			MS2 matched	129.01763	437.948	0.00890184783333333	0.0385732396666667	1.26851290228155	0.014484	0.050419	4.3332	2.1154
463	L-cysteine-glutathione disulfide	0.910135952			MS2 matched	425.07358	477.1675	0.352398566666667	1.52981215	1.54353368810796	0.00052208	0.0062033	4.3411	2.1181
573	Norfloxacin	0.821382718			MS2 matched	637.2645	271.424	0.00089301745	0.00389127196666667	1.19949631343757	0.012872	0.046001	4.3574	2.1235
264	Cer[ns] d34:1	0.717942095			MS2 matched	596.51564	35.7735	0.20352625	0.926237133333333	1.53730818739469	0.00034038	0.005162	4.5509	2.1862
1488	N-[(2s)-2-[[(1z)-1-methyl-3-oxo-3-[4-(trifluoromethyl)phenyl]-1-propen-1-yl]amino]-3-[4-[2-(5-methyl-2-phenyl-4-oxazolyl)ethoxy]phenyl]propyl]propanamide	0.989149035			MS2 matched	620.27043	525.886	0.0033252755	0.0159034841666667	1.14320744110959	0.024503	0.071964	4.7826	2.2578
355	Eplerenone hydroxy acid	0.915379354			MS2 matched	431.20253	63.8515	0.00782927633333333	0.0406293111666667	1.20662455207269	0.020014	0.062553	5.1894	2.3756
378	Fustin	0.90769055			MS2 matched	575.11949	404.726	0.000779742416666667	0.00413911863333333	1.45660185794823	0.0010379	0.0088728	5.3083	2.4083
1051	7alpha-hydroxy-4-cholesten-3-one	0.908609872			MS2 matched	401.33851	35.569	0.080582715	0.432398785	1.63959248391931	5.5273e-05	0.0017698	5.3659	2.4238
138	3-cyano-7-hydroxycoumarin	0.745472609			MS2 matched	186.02018	204.399	0.00145563833333333	0.00807295825	1.35785999226469	0.0041124	0.021668	5.546	2.4714
633	Pg 40:5	0.765051666			MS2 matched	823.53445	38.436	0.0598650883333333	0.332815738333333	1.69894076698147	2.7788e-06	0.00041611	5.5594	2.4749
412	Glycerophosphate(2)	0.999960491			MS2 matched	171.00415	437.823	0.141351128333333	0.799986668333333	1.62038694998036	5.4702e-05	0.0017698	5.6596	2.5007
1549	Oleoyl-l-carnitine	0.984504608			MS2 matched	426.35449	44.2285	0.00210411008333333	0.0121271170833333	1.20273315622246	0.019063	0.060338	5.7635	2.527
427	Hexylglutathione	0.992786827			MS2 matched	390.18692	201.991	0.00422334583333333	0.0246851536666667	1.69644460649275	2.9254e-06	0.00041611	5.8449	2.5472
516	Mesoporphyrin ix	0.97758513			MS2 matched	565.27246	111.597	0.0134531806666667	0.0797479316666667	1.32965764750632	0.0079445	0.032601	5.9278	2.5675
1668	Spiramycin	0.823869845			MS2 matched	843.50718	49.176	0.00297083633333333	0.0177713383333333	1.54255642955704	0.00043389	0.0056471	5.9819	2.5806
805	gamma-l-glu-epsilon-l-lys	0.979765966			MS2 matched	276.15336	475.629	0.0423637916666667	0.259739936666667	1.75511171792813	2.1222e-07	9.2526e-05	6.1312	2.6162
948	2-methylbutyryl-l-carnitine	0.9986101			MS2 matched	246.16904	246.537	0.26187335	1.63099143333333	1.46089475760557	0.0015647	0.011418	6.2282	2.6388
64	1-stearoyl-2-docosahexaenoyl-sn-glycero-3-phospho-(1-sn-glycerol)	0.867756197			MS2 matched	821.51817	49.811	0.1240386	0.803536535	1.68376032013894	4.8726e-06	0.00044726	6.4781	2.6956
839	1-(1z-octadecenyl)-sn-glycero-3-phosphocholine	0.921136832			MS2 matched	508.37072	199.758	0.09229553	0.62605221	1.72610972005639	3.8175e-06	0.00041611	6.7831	2.762
498	Ltc4-[d5]	0.961514502			MS2 matched	629.31516	323.168	0.00053160515	0.00385938515	1.18558345450849	0.022829	0.068554	7.2599	2.8599
851	1-hexadecyl-sn-glycero-3-phosphocholine	0.9833797			MS2 matched	482.35358	203.359	0.0713109814	0.540838120416667	1.3723482802602	0.0054969	0.026231	7.5842	2.923
1459	Methyl deoxycholate	0.778986837			MS2 matched	389.3015	48.9565	0.00328882166666667	0.0253120645	1.51600867607353	0.00060396	0.0065423	7.6964	2.9442
1067	Adipoyl-l-carnitine	0.99106372			MS2 matched	290.15797	399.463	0.0599190166666667	0.533712491666667	1.3675372584503	0.0044638	0.022746	8.9072	3.155
629	Pg 36:3	0.728215402			MS2 matched	771.50604	51.003	0.167461916666667	1.54187331666667	1.69131009866721	4.8189e-06	0.00044726	9.2073	3.2028
979	3-hydroxyphenazepam	0.786061349			MS2 matched	728.93549	234.5255	0.000252858986666667	0.00249768866666667	1.65673459088042	9.0359e-06	0.00065661	9.8778	3.3042
1119	Avocadyne acetate	0.712737277			MS2 matched	344.25837	85.438	0.0486982931666667	0.4857749785	1.66896038162081	1.4517e-05	0.00084395	9.9752	3.3183
199	"2-[4-[(5,6-diphenyl-2-pyrazinyl)(1-methylethyl)amino]butoxy]-Acetic acid"	0.995281139			MS2 matched	418.21786	177.761	0.00543646083333333	0.0552670838333333	1.68291398349095	7.7499e-06	0.00064361	10.166	3.3457
424	Hematoporphyrin	0.993094093			MS2 matched	579.25247	110.322	0.00713962566666667	0.121083926666667	1.49063550888603	0.00095146	0.0085977	16.959	4.084
148	3-methoxylimaprost	0.998189188			MS2 matched	393.25667	203.4545	0.00377297401666667	0.10644386195	1.32991271078627	0.0073592	0.031227	28.212	4.8182
8	beta-glycerophosphate	0.999712292			MS2 matched	343.01349	437.296	0.00248410061666667	0.108581295916667	1.51540082125797	0.00049632	0.0060645	43.711	5.4499
