# Supplementary material for: Combined metabolomics and 16S rDNA sequence analyses of the gut microbiome reveal the action mechanism of Fructus Akebiae against hepatic fibrosis
Source: Front Med (Lausanne). 2025 Feb 5;11:1492383. doi: 10.3389/fmed.2024.1492383 (PMC11835924; doi:10.3389/fmed.2024.1492383)
Supplement: Supplementary file 1 [file Data_Sheet_1.zip › data/merge-KEGG_DA.MODvsNOR.xlsx]

## Sheet: file explanation
Table header name	descriptive
Pathway	Metabolic pathway name
Hits	Number of differential metabolite hits on the pathway
UP	Number of differential metabolite hits that upregulate this pathway
DOWN	Number of differential metabolite hits that downregulate this pathway
DA	Differential abundance score

## Sheet: result
Pathway	Hits	UP	DOWN	DA
Central carbon metabolism in cancer	10	8	2	0.6
Sphingolipid signaling pathway	6	5	1	0.6666666666666666
Nucleotide metabolism	12	4	8	-0.3333333333333333
cAMP signaling pathway	7	5	2	0.42857142857142855
Purine metabolism	16	6	10	-0.25
Necroptosis	4	3	1	0.5
Diabetic cardiomyopathy	8	7	1	0.75
Glucagon signaling pathway	6	3	3	0.0
Insulin resistance	5	5	0	1.0
Longevity regulating pathway	3	1	2	-0.3333333333333333
Morphine addiction	3	1	2	-0.3333333333333333
Glycerophospholipid metabolism	9	8	1	0.7777777777777778
Vascular smooth muscle contraction	4	2	2	0.0
Glycosylphosphatidylinositol (GPI)-anchor biosynthesis	2	2	0	1.0
mTOR signaling pathway	2	2	0	1.0
Lysosome	2	1	1	0.0
cGMP-PKG signaling pathway	3	1	2	-0.3333333333333333
Alcoholism	3	1	2	-0.3333333333333333
Pertussis	3	0	3	-1.0
Renin secretion	4	1	3	-0.5
