# Supplementary material for: Combined metabolomics and 16S rDNA sequence analyses of the gut microbiome reveal the action mechanism of Fructus Akebiae against hepatic fibrosis
Source: Front Med (Lausanne). 2025 Feb 5;11:1492383. doi: 10.3389/fmed.2024.1492383 (PMC11835924; doi:10.3389/fmed.2024.1492383)
Supplement: Supplementary file 1 [file Data_Sheet_1.zip › data/merge-KEGG_DA.YZZvsMOD.xlsx]

## Sheet: file explanation
Table header name	descriptive
Pathway	Metabolic pathway name
Hits	Number of differential metabolite hits on the pathway
UP	Number of differential metabolite hits that upregulate this pathway
DOWN	Number of differential metabolite hits that downregulate this pathway
DA	Differential abundance score

## Sheet: result
Pathway	Hits	UP	DOWN	DA
Carbohydrate digestion and absorption	5	0	5	-1.0
ABC transporters	11	2	9	-0.6363636363636364
Galactose metabolism	6	0	6	-1.0
Starch and sucrose metabolism	5	0	5	-1.0
Antifolate resistance	3	3	0	1.0
Fructose and mannose metabolism	5	3	2	0.2
One carbon pool by folate	2	2	0	1.0
Taste transduction	3	1	2	-0.3333333333333333
Vitamin digestion and absorption	3	3	0	1.0
Lysosome	1	0	1	-1.0
Purine metabolism	5	4	1	0.6
Endocrine resistance	1	0	1	-1.0
Prion disease	1	0	1	-1.0
Olfactory transduction	1	1	0	1.0
Phototransduction	1	1	0	1.0
African trypanosomiasis	1	1	0	1.0
cGMP-PKG signaling pathway	1	1	0	1.0
Pertussis	1	1	0	1.0
Cysteine and methionine metabolism	3	2	1	0.3333333333333333
C-type lectin receptor signaling pathway	1	0	1	-1.0
