# Supplementary material for: Combined metabolomics and 16S rDNA sequence analyses of the gut microbiome reveal the action mechanism of Fructus Akebiae against hepatic fibrosis
Source: Front Med (Lausanne). 2025 Feb 5;11:1492383. doi: 10.3389/fmed.2024.1492383 (PMC11835924; doi:10.3389/fmed.2024.1492383)
Supplement: Supplementary file 1 [file Data_Sheet_1.zip › data/merge-KEGG_pathway_class.MODvsNOR.xlsx]

## Sheet: file explanation
Table header name	descriptive
Pathway	Metabolic pathway name
level1	Metabolic pathway level classification
Hits	Number of differential metabolites hitting the pathway
cpd_Hits	Name of the differential metabolite(s) that hit the pathway

## Sheet: result
Pathway	level1	Hits	cpd_Hits
Central carbon metabolism in cancer	Human Diseases	10	cpd:C00092 D-glucose 6-phosphate;cpd:C00158 Citrate;cpd:C00085 D-fructose 6-phosphate;cpd:C00074 Phosphoenolpyruvate;cpd:C00197 3-Phospho-D-glycerate;cpd:C00065 L-Serine;cpd:C00037 Glycine;cpd:C00123 L-Leucine;cpd:C00073 L-methionine;cpd:C00082 DL-tyrosine;
Sphingolipid signaling pathway	Environmental Information Processing	6	cpd:C00195 Cer(d18:1/18:1(9Z));cpd:C00065 L-Serine;cpd:C00550 N-nervonoyl-d-erythro-sphingosylphosphorylcholine;cpd:C00319 Sphingosine;cpd:C00346 O-phosphoethanolamine;cpd:C00212 Adenosine;
Nucleotide metabolism	Metabolism	12	cpd:C00020 Adenosine 5-monophosphate;cpd:C00002 Adenosine 5-triphosphate (atp);cpd:C00294 Inosine;cpd:C00212 Adenosine;cpd:C00147 Adenine;cpd:C00035 Guanosine 5-diphosphate;cpd:C00387 Guanosine;cpd:C01762 Xanthosine;cpd:C00360 2-deoxyadenosine 5-monophosphate;cpd:C03794 Adenylosuccinic acid;cpd:C00105 Uridine 5-monophosphate;cpd:C00015 Uridine 5-diphosphate;
cAMP signaling pathway	Environmental Information Processing	7	cpd:C00575 Adenosine 3,5-cyclic monophosphate;cpd:C01312 Prostaglandin i2;cpd:C00212 Adenosine;cpd:C00020 Adenosine 5-monophosphate;cpd:C00416 1-Hexadecanoyl-2-(9Z-octadecenoyl)-sn-glycero-3-phosphoric acid;cpd:C01089 Beta-hydroxybutyrate;cpd:C20793 3-hydroxyoctanoic acid;
Purine metabolism	Metabolism	16	cpd:C00360 2-deoxyadenosine 5-monophosphate;cpd:C00020 Adenosine 5-monophosphate;cpd:C00212 Adenosine;cpd:C00147 Adenine;cpd:C03794 Adenylosuccinic acid;cpd:C00294 Inosine;cpd:C00224 Adenosine 5-phosphosulfate;cpd:C00035 Guanosine 5-diphosphate;cpd:C00387 Guanosine;cpd:C01762 Xanthosine;cpd:C00620 D-ribose 1-phosphate;cpd:C00301 Adp-ribose;cpd:C00002 Adenosine 5-triphosphate (atp);cpd:C00499 Alla…
Necroptosis	Cellular Processes	4	cpd:C00002 Adenosine 5-triphosphate (atp);cpd:C00195 Cer(d18:1/18:1(9Z));cpd:C00319 Sphingosine;cpd:C00550 N-nervonoyl-d-erythro-sphingosylphosphorylcholine;
Diabetic cardiomyopathy	Human Diseases	8	cpd:C00195 Cer(d18:1/18:1(9Z));cpd:C00043 Udp-n-acetylglucosamine;cpd:C00092 D-glucose 6-phosphate;cpd:C00085 D-fructose 6-phosphate;cpd:C00002 Adenosine 5-triphosphate (atp);cpd:C00318 L-carnitine;cpd:C00095 D-fructose;cpd:C00051 Glutathione;
Glucagon signaling pathway	Organismal Systems	6	cpd:C00158 Citrate;cpd:C00085 D-fructose 6-phosphate;cpd:C00074 Phosphoenolpyruvate;cpd:C00197 3-Phospho-D-glycerate;cpd:C00575 Adenosine 3,5-cyclic monophosphate;cpd:C00103 alpha-D-Glucose 1-phosphate;
Insulin resistance	Human Diseases	5	cpd:C00195 Cer(d18:1/18:1(9Z));cpd:C00095 D-fructose;cpd:C00043 Udp-n-acetylglucosamine;cpd:C00092 D-glucose 6-phosphate;cpd:C00085 D-fructose 6-phosphate;
Longevity regulating pathway	Organismal Systems	3	cpd:C00575 Adenosine 3,5-cyclic monophosphate;cpd:C00003 NAD+;cpd:C00020 Adenosine 5-monophosphate;
Morphine addiction	Human Diseases	3	cpd:C00575 Adenosine 3,5-cyclic monophosphate;cpd:C00020 Adenosine 5-monophosphate;cpd:C00212 Adenosine;
Glycerophospholipid metabolism	Metabolism	9	cpd:C04230 1-(1z-octadecenyl)-sn-glycero-3-phosphocholine;cpd:C00570 Cdp-ethanolamine;cpd:C01233 Sn-glycerol-3-phosphoethanolamine;cpd:C00093 Glycerophosphate(2);cpd:C00111 Dihydroxyacetone phosphate;cpd:C00416 1-Hexadecanoyl-2-(9Z-octadecenoyl)-sn-glycero-3-phosphoric acid;cpd:C00350 (2-aminoethoxy)[2-[docosa-4.7.10.13.16.19-hexaenoyloxy]-3-[hexadec-1-en-1-yloxy]propoxy]phosphinic acid;cpd:C0034…
Vascular smooth muscle contraction	Organismal Systems	4	cpd:C14748 20-Hydroxyarachidonic acid;cpd:C00575 Adenosine 3,5-cyclic monophosphate;cpd:C00212 Adenosine;cpd:C01312 Prostaglandin i2;
Glycosylphosphatidylinositol (GPI)-anchor biosynthesis	Metabolism	2	cpd:C00350 (2-aminoethoxy)[2-[docosa-4.7.10.13.16.19-hexaenoyloxy]-3-[hexadec-1-en-1-yloxy]propoxy]phosphinic acid;cpd:C00346 O-phosphoethanolamine;
mTOR signaling pathway	Environmental Information Processing	2	cpd:C00020 Adenosine 5-monophosphate;cpd:C00123 L-Leucine;
Lysosome	Cellular Processes	2	cpd:C00002 Adenosine 5-triphosphate (atp);cpd:C00159 D-Mannose;
cGMP-PKG signaling pathway	Environmental Information Processing	3	cpd:C00575 Adenosine 3,5-cyclic monophosphate;cpd:C00020 Adenosine 5-monophosphate;cpd:C00212 Adenosine;
Alcoholism	Human Diseases	3	cpd:C00082 DL-tyrosine;cpd:C00575 Adenosine 3,5-cyclic monophosphate;cpd:C00212 Adenosine;
Pertussis	Human Diseases	3	cpd:C00002 Adenosine 5-triphosphate (atp);cpd:C00575 Adenosine 3,5-cyclic monophosphate;cpd:C00253 Nicotinate;
Renin secretion	Organismal Systems	4	cpd:C00575 Adenosine 3,5-cyclic monophosphate;cpd:C00212 Adenosine;cpd:C00020 Adenosine 5-monophosphate;cpd:C00002 Adenosine 5-triphosphate (atp);
