# Supplementary material for: Combined metabolomics and 16S rDNA sequence analyses of the gut microbiome reveal the action mechanism of Fructus Akebiae against hepatic fibrosis
Source: Front Med (Lausanne). 2025 Feb 5;11:1492383. doi: 10.3389/fmed.2024.1492383 (PMC11835924; doi:10.3389/fmed.2024.1492383)
Supplement: Supplementary file 1 [file Data_Sheet_1.zip › data/merge-KEGG_pathway_class.YZZvsMOD.xlsx]

## Sheet: file explanation
Table header name	descriptive
Pathway	Metabolic pathway name
level1	Metabolic pathway level classification
Hits	Number of differential metabolites hitting the pathway
cpd_Hits	Name of the differential metabolite(s) that hit the pathway

## Sheet: result
Pathway	level1	Hits	cpd_Hits
Carbohydrate digestion and absorption	Organismal Systems	5	cpd:C00124 D-(+)-Galactose;cpd:C00243 Lactose;cpd:C00089 Sucrose;cpd:C01835 Maltotriose;cpd:C00208 D-Maltose;
ABC transporters	Environmental Information Processing	11	cpd:C00185 Cellobiose;cpd:C01835 Maltotriose;cpd:C01083 Trehalose;cpd:C00208 D-Maltose;cpd:C00392 D-mannitol;cpd:C00243 Lactose;cpd:C00089 Sucrose;cpd:C00051 Glutathione;cpd:C00137 Myo-inositol;cpd:C00159 D-Mannose;cpd:C00255 (-)-riboflavin;
Galactose metabolism	Metabolism	6	cpd:C00137 Myo-inositol;cpd:C00124 D-(+)-Galactose;cpd:C00089 Sucrose;cpd:C00159 D-Mannose;cpd:C01613 Stachyose;cpd:C00243 Lactose;
Starch and sucrose metabolism	Metabolism	5	cpd:C00089 Sucrose;cpd:C00208 D-Maltose;cpd:C01083 Trehalose;cpd:C00185 Cellobiose;cpd:C00252 Isomaltose;
Antifolate resistance	Human Diseases	3	cpd:C00415 Dihydrofolic acid;cpd:C00504 Folate;cpd:C00144 Guanosine 5-monophosphate (GMP);
Fructose and mannose metabolism	Metabolism	5	cpd:C00159 D-Mannose;cpd:C00392 D-mannitol;cpd:C00325 Gdp-l-fucose;cpd:C02985 L-fucose-1-phosphate;cpd:C00636 D-Mannose 1-phosphate;
One carbon pool by folate	Metabolism	2	cpd:C00504 Folate;cpd:C00415 Dihydrofolic acid;
Taste transduction	Organismal Systems	3	cpd:C00089 Sucrose;cpd:C00208 D-Maltose;cpd:C00144 Guanosine 5-monophosphate (GMP);
Vitamin digestion and absorption	Organismal Systems	3	cpd:C00255 (-)-riboflavin;cpd:C00250 Pyridoxal (Vitamin B6);cpd:C00504 Folate;
Lysosome	Cellular Processes	1	cpd:C00159 D-Mannose;
Purine metabolism	Metabolism	5	cpd:C00360 2-deoxyadenosine 5-monophosphate;cpd:C00144 Guanosine 5-monophosphate (GMP);cpd:C04677 5-phosphoribosyl-5-amino-4-imidazolecarboxamide (aicar);cpd:C00620 D-ribose 1-phosphate;cpd:C04051 5-Amino-4-carbamoylimidazole (AICA);
Endocrine resistance	Human Diseases	1	cpd:C00280 Androstendione;
Prion disease	Human Diseases	1	cpd:C02140 Corticosterone;
Olfactory transduction	Organismal Systems	1	cpd:C00144 Guanosine 5-monophosphate (GMP);
Phototransduction	Organismal Systems	1	cpd:C00144 Guanosine 5-monophosphate (GMP);
African trypanosomiasis	Human Diseases	1	cpd:C00328 L-kynurenine;
cGMP-PKG signaling pathway	Environmental Information Processing	1	cpd:C00144 Guanosine 5-monophosphate (GMP);
Pertussis	Human Diseases	1	cpd:C00253 Nicotinate;
Cysteine and methionine metabolism	Metabolism	3	cpd:C03145 N-Formylmethionine;cpd:C00021 S-adenosyl-l-homocysteine;cpd:C00051 Glutathione;
C-type lectin receptor signaling pathway	Organismal Systems	1	cpd:C00159 D-Mannose;
