# Supplementary material for: Combined metabolomics and 16S rDNA sequence analyses of the gut microbiome reveal the action mechanism of Fructus Akebiae against hepatic fibrosis
Source: Front Med (Lausanne). 2025 Feb 5;11:1492383. doi: 10.3389/fmed.2024.1492383 (PMC11835924; doi:10.3389/fmed.2024.1492383)
Supplement: Supplementary file 1 [file Data_Sheet_1.zip › data/merge-Metabolite_Mapping_MODvsNOR.xlsx]

## Sheet: file explanation
Table header name	descriptive
Query	Enter the substance name or number
Match	Matching substance name
KEGG	The id of the substance in the KEGG database
Comment	Matching situation: 0 means no match, 1 means exact match, 2 means fuzzy match

## Sheet: result
Query	Match	KEGG	Comment
Daidzein	Daidzein	C10208	1
2-cyano-3-[5-(2,5-dichlorophenyl)-2-furanyl]-n-5-quinolinyl-2-propenamide	NA	NA	0
Pro-Thr	NA	NA	0
Sinefungin	NA	NA	0
3-deacetylsalannin	NA	NA	0
Notopterol	Notopterol	C17499	1
Acetylcitrulline	NA	NA	0
5-methyltetrahydrofolic acid	5-Methyltetrahydrofolic acid	C00440	2
3-[(2s,3r,4s,5s,6r)-6-[[(2r,3r,4r)-3,4-dihydroxy-4-(hydroxymethyl)oxolan-2-yl]oxymethyl]-3,4,5-trihydroxyoxan-2-yl]oxy-2-methylpyran-4-one	NA	NA	0
Echinocystic acid	Echinocystic acid	C08942	1
Polygalic acid	NA	NA	0
Specnuezhenide	NA	NA	0
1-arachidoyl-2-hydroxy-sn-glycero-3-phosphocholine	1-arachidoyl-2-hydroxy-sn-glycero-3-phosphocholine	C04230	2
Imidazoleacetic acid	Imidazoleacetic acid	C02835	1
Prostaglandin f2alpha	Prostaglandin F2a	C00639	1
5-azacytidine	5-Azacytidine	C11262	1
5-methyluridine	NA	NA	0
Glu-His	NA	NA	0
2-(5-oxovaleryl)phosphatidylcholine	NA	NA	0
Mesaconitine	Mesaconitine	C08698	1
Guanosine	Guanosine	C00387	1
4-phosphonobutyric acid	NA	NA	0
Primaquine	Primaquine	C07627	1
3-[(2s,3r,4s,5s,6r)-4,5-dihydroxy-3-[(2s,3r,4r,5r,6s)-3,4,5-trihydroxy-6-methyloxan-2-yl]oxy-6-[[(2s,3r,4r,5r,6s)-3,4,5-trihydroxy-6-methyloxan-2-yl]oxymethyl]oxan-2-yl]oxy-5-hydroxy-2-(4-hydroxyphenyl)-6-methoxy-7-[(2s,3r,4r,5r,6s)-3,4,5-trihydroxy-6-methyloxan-2-yl]oxychromen-4-one	NA	NA	0
3-[6-[[(2r,3r,4r,5s,6s)-3,5-dihydroxy-6-methyl-4-[(2s,3r,4r,5r,6s)-3,4,5-trihydroxy-6-methyloxan-2-yl]oxyoxan-2-yl]oxymethyl]-3,4,5-trihydroxyoxan-2-yl]oxy-5-hydroxy-2-(4-hydroxyphenyl)-7-methoxychromen-4-one	NA	NA	0
4-hydroxyquinoline	4-Hydroxyquinoline	C06343	1
N-[tris(hydroxymethyl)methyl]-3-amino-2-hydroxypropanesulfonic acid	NA	NA	0
Pizotifene	NA	NA	0
Propaquizafop	Propaquizafop	C18886	1
3-[(tricyclo[3.3.1.1(3,7)]dec-1-ylamino)carbonyl]-1h-indazole-1-pentanoic acid	NA	NA	0
2-Aminopyrazine	NA	NA	0
1-(5-hydroxypentyl)-n-tricyclo[3.3.1.1(3,7)]dec-1-yl-1h-indazole-3-carboxamide	NA	NA	0
1-octadecyl-2-acetyl-sn-glycero-3-phosphocholine	NA	NA	0
n-[2-(2-pyridinyl)-6-(1,2,4,5-tetrahydro-3h-3-benzazepin-3-yl)-4-pyrimidinyl]-beta-alanine	NA	NA	0
Protopine	Protopine	C05189	1
3-deoxy-d-glycero-d-galacto-2-nonulosonic acid	NA	NA	0
N-(2-chloroethyl)acetamide	NA	NA	0
Apigenin 7-glucoside	Cosmosiin	C04608	2
Guanosine 5-diphosphate	Guanosine diphosphate	C00035	1
Mulberroside a	NA	NA	0
Platencin	NA	NA	0
Tyr-Asp	NA	NA	0
Hippuric acid	Hippuric acid	C01586	1
Trans-carboxyglimepiride	NA	NA	0
Adenosine 3,5-cyclic monophosphate	Cyclic AMP	C00575	2
Cinnamoylglycine	NA	NA	0
4-hydroperoxy-2-nonenal	NA	NA	0
Thiamet g	NA	NA	0
(r)-4-oxide inner salt 7-(acetyloxy)-24-carboxy-4-hydroxy-n,n,n-trimethyl-3,5,9-trioxa-4-phosphatetracosan-1-aminium	NA	NA	0
Adenosine 5-diphosphoribose	Adenosine diphosphate ribose	C00301	2
Pi 38:7	NA	NA	0
Penconazole	Penconazole	C18801	1
Xylitol	Xylitol	C00379	1
Perifosine	NA	NA	0
(2s,3s,4s,5r,6r)-6-[[(2s,3r,4r,6ar,6bs,8as,14br)-2-hydroxy-4-(hydroxymethyl)-4,6a,6b,11,11,14b-hexamethyl-8a-[(2s,3r,4s,5s,6r)-3,4,5-trihydroxy-6-(hydroxymethyl)oxan-2-yl]oxycarbonyl-1,2,3,4a,5,6,7,8,9,10,12,12a,14,14a-tetradecahydropicen-3-yl]oxy]-3,4,5-trihydroxyoxane-2-carboxylic acid	NA	NA	0
Dapsone	Dapsone	C07666	1
P-methoxycinnamic acid ethyl ester	P-methoxycinnamic acid ethyl ester	C10476	1
4-ketopimelic acid	NA	NA	0
Silydianin	NA	NA	0
4-imidazoleacetic acid	Imidazoleacetic acid	C02835	2
Xanthosine	Xanthosine	C01762	1
Isopimaric acid	Isopimaric acid	C09118	1
(-)-secoisolariciresinol	Secoisolariciresinol	C18167	1
Bispyribac	Bispyribac	C10915	1
Pi 36:4	NA	NA	0
Dactolisib	NA	NA	0
Gabapentin	Gabapentin	C07018	1
Vitamin c	Ascorbic acid	C00072	1
N-isobutyrylglycine	NA	NA	0
Oxypurinol	Oxypurinol	C07599	1
Adp-ribose	Adenosine diphosphate ribose	C00301	1
DL-Vanillylmandelic acid	Vanillylmandelic acid	C05584	2
Indoleacetic acid	Indoleacetic acid	C00954	1
Ala-His	NA	NA	0
Quercetin 3-o-malonylglucoside	Quercetin 3-(6-malonyl-glucoside)	C12638	1
3-[4,5-dihydroxy-3-[(2r,3r,4r,5r,6s)-3,4,5-trihydroxy-6-methyloxan-2-yl]oxy-6-[[(2r,3r,4r,5r,6s)-3,4,5-trihydroxy-6-methyloxan-2-yl]oxymethyl]oxan-2-yl]oxy-5-hydroxy-2-(4-hydroxyphenyl)-7-methoxychromen-4-one	NA	NA	0
Sm d40:2	NA	NA	0
Hederacoside c	NA	NA	0
N-isovaleroylglycine	NA	NA	0
N-acetylhistidine	N-Acetylhistidine	C02997	2
Perseitol	D-Glycero-D-galacto-heptitol	C08255	1
Ketazolam	NA	NA	0
(cis+trans)-nerodilol	(cis+trans)-nerodilol	C09704	2
3-Phospho-D-glycerate	3-Phosphoglyceric acid	C00197	1
Bungeiside c	NA	NA	0
1-palmitoyl-2-arachidonoyl-sn-glycero-3-phosphoserine	NA	NA	0
Indolelactic acid	Indolelactic acid	C02043	2
Linarin	NA	NA	0
1,2-disinapoyl diglucoside	NA	NA	0
Nicotinate	Nicotinic acid	C00253	1
1-(1,2-dihexanoylphosphatidyl)inositol-5-phosphate	NA	NA	0
Patchouli alcohol	Patchouli alcohol	C09705	1
Kynurenic acid	Kynurenic acid	C01717	1
Diosmin	Diosmin	C10039	1
3-[[[2-[(aminoiminomethyl)amino]-4-thiazolyl]methyl]thio]-Propanoic acid	NA	NA	0
Fluvastatin	Fluvastatin	C07014	1
Dl-2-aminocaprylic acid	NA	NA	0
7-o-methylquercetin-3-o-galactoside-6-rhamnoside	NA	NA	0
Isopentenyladenosine	isopentenyl adenosine	C16427	2
1-(1,2r-dioctanoylphosphatidyl)inositol-3,4-bisphosphate	NA	NA	0
Scutellarin	NA	NA	0
Phosphoenolpyruvate	Phosphoenolpyruvic acid	C00074	1
Cromolyn	Cromoglicic acid	C06928	1
N-desbutylbupivacaine	NA	NA	0
Inosine	Inosine	C00294	1
Pg 32:1	NA	NA	0
N-acetylglutamine	NA	NA	0
beta-nicotinamide adenine dinucleotide(NAD)	beta-nicotinamide adenine dinucleotide(NAD)	C00003	2
Pc(16:1/8-hete)	NA	NA	0
Pi 36:5	NA	NA	0
4-acetoxyphenol	4-Hydroxyphenyl acetate	C13636	2
Adenosine	Adenosine	C00212	1
Equol	Equol	C14131	1
Allantoic acid	Allantoic acid	C00499	1
Ala-Ala	D-Alanyl-D-alanine	C00993	2
Tangeritin	Tangeritin	C10190	2
4-imidazoleacrylic acid	4-imidazoleacrylic acid	C00785	2
Arg-Pro	NA	NA	0
Pantetheine	Pantetheine	C00831	1
N-docosanoyl-4-sphingenyl-1-o-phosphorylcholine	NA	NA	0
(2r,3s,4s,5r,6r)-2-[[(2s,3r,4r)-3,4-dihydroxy-4-(hydroxymethyl)oxolan-2-yl]oxymethyl]-6-(2-phenylethoxy)oxane-3,4,5-triol	NA	NA	0
Swertisin	Swertisin	C17835	1
Pro-pro	NA	NA	0
1-palmitoyl-2-linoleoyl-sn-glycero-3-phospho-(1-rac-glycerol)	NA	NA	0
O-t-butyl-l-threonine methyl ester	NA	NA	0
Benzyl butyl phthalate	Benzyl butyl phthalate	C14211	2
S-methyl-5-thioadenosine	5-Methylthioadenosine	C00170	1
Acetylglycine	NA	NA	0
S-adenosyl-l-homocysteine	S-Adenosylhomocysteine	C00021	1
Phytanic acid	Phytanic acid	C01607	1
(R)-(+)-Citronellic acid	(R)-(+)-Citronellic acid	C16462	2
Glucosamine	Glucosamine	C00329	2
N-(4-aminobenzoyl)-l-glutamic acid	NA	NA	0
Adenine	Adenine	C00147	1
2-o-methyluridine	NA	NA	0
NAD+	NAD	C00003	1
Pro-Ser	NA	NA	0
Reserpic acid	NA	NA	0
Mangostine	Mangostine	C10080	2
Pe(16:1e/14,15-epete)	NA	NA	0
Molinate	Molinate	C11086	1
N-caffeoyl-o-methyltyramine	NA	NA	0
Pi 34:2	NA	NA	0
Raddeanin a	NA	NA	0
Hydroxyflutamide	Hydroxyflutamide	C14204	1
Tyr-Met	NA	NA	0
Methyl-9-hydroperoxy-delta10e,12e-octadecadienoic acid	NA	NA	0
Pe(16:0/8-hepe)	NA	NA	0
Pc(16:1e/8,9-epete)	NA	NA	0
Steviolbioside	NA	NA	0
D-arabinonic acid	Arabinonic acid	C00878	1
Uridine 5-monophosphate	Uridine 5-monophosphate	C00105	1
D-mannitol	Mannitol	C00392	1
Neodiosmin	NA	NA	0
Gluconolactone	Gluconolactone	C00198	1
2-sdahma [dmed-fahfa]	NA	NA	0
Pyroglu-pro	NA	NA	0
Calciferol	Ergocalciferol	C05441	2
Thr-Leu	NA	NA	0
3,5,7,15-tetraacetoxy-8-benzoyloxy-2-hydroxy-9,14-dioxojatropha-6(17),11e-diene	NA	NA	0
(2r,3s,4s,5r,6s)-2-(hydroxymethyl)-6-[4-[(e)-3-hydroxyprop-1-enyl]phenoxy]oxane-3,4,5-triol	NA	NA	0
L-gulono-1,4-lactone	L-Gulonolactone	C01040	1
Adenosine 5-triphosphate (atp)	Adenosine 5-triphosphate (atp)	C00002	2
Propionylglycine	NA	NA	0
Cyclic adenosine diphosphate ribose	Cyclic adenosine diphosphate ribose	C13050	2
Pi 38:6	NA	NA	0
Mexiletine	Mexiletine	C07220	1
Curine	NA	NA	0
Arg-Gly-Arg	NA	NA	0
gamma-glutamyl-(s)-allyl-l-cysteine	NA	NA	0
Citrinin	Citrinin	C16765	1
Dihydroxyacetone phosphate	Dihydroxyacetone phosphate	C00111	1
4-methoxyflavone	NA	NA	0
Rhapontigenin	NA	NA	0
2-arachidonoyl-1-palmitoyl-sn-glycero-3-phosphoethanolamine	NA	NA	0
Ribothymidine	NA	NA	0
Ketoprofen	Ketoprofen	C01716	1
O-acetyl-l-serine	O-Acetylserine	C00979	1
Pe 38:7	NA	NA	0
2-hydroxy-3-methylbutyric acid	NA	NA	0
(3z)-n-(3-chlorophenyl)-3-[[3,5-dimethyl-4-[(4-methyl-1-piperazinyl)carbonyl]-1h-pyrrol-2-yl]methylene]-2,3-dihydro-n-methyl-2-oxo-1h-indole-5-sulfonamide	NA	NA	0
Candesartan cilexetil	Candesartan cilexetil	C07709	1
Ouabain	Ouabain	C01443	1
3-(5-phenylthiophen-2-yl)prop-2-ynyl acetate	NA	NA	0
DL-tyrosine	DL-tyrosine	C00082	2
Adenosine 5-phosphosulfate	Adenosine phosphosulfate	C00224	1
Arg-Ala	NA	NA	0
Vincristine sulfate	Vincristine	C13974	1
Lysine	L-Lysine	C16440	1
[3-hydroxy-1-(4-methoxy-7-oxofuro[3,2-g]chromen-9-yl)oxy-3-methylbutan-2-yl] (e)-2-methylbut-2-enoate	NA	NA	0
Gramine	Gramine	C08304	1
His-Gly	NA	NA	0
L-fucose-1-phosphate	Fucose 1-phosphate	C02985	2
2-deoxyadenosine 5-monophosphate	Deoxyadenosine monophosphate	C00360	1
Corosolic acid	NA	NA	0
Metanicotine	NA	NA	0
1-palmitoyl-2-myristoyl-sn-glycero-3-phosphocholine	NA	NA	0
Schisandrol a	Schisandrol a	C17064	2
3-hydroxyglutaric acid	NA	NA	0
Albendazole	Albendazole	C01779	1
Maltotriose	Maltotriose	C01835	1
15(r),19(r)-hydroxyprostaglandin f2alpha	NA	NA	0
Ketoleucine	Ketoleucine	C00233	2
Gly-Ser	NA	NA	0
Pg 38:5	NA	NA	0
PC(20:5(5Z,8Z,11Z,14Z,17Z)/20:5(5Z,8Z,11Z,14Z,17Z))	NA	NA	0
L-beta-homoserine	NA	NA	0
Vindoline	Vindoline	C01626	1
6-ketoprostaglandin f1alpha	6-Keto-prostaglandin F1a	C05961	2
3-hydroxybutyric acid	3-Hydroxybutyric acid	C01089	2
Gamabufotalin	Gamabufotalin	C16962	1
Pc 44:12	NA	NA	0
Indole	Indole	C00463	1
Lys-Asp	NA	NA	0
Pg 42:11	NA	NA	0
7-(triethylsilyl)-10-deacetylbaccatin iii	NA	NA	0
Syrosingopine	NA	NA	0
3-[(cholamidopropyl)dimethylammonio]-1-propanesulfonate	3-[(cholamidopropyl)dimethylammonio]-1-propanesulfonate	C11321	2
Chaulmoogric acid	Chaulmoogric acid	C08282	1
D-fructose	D-Fructose	C00095	1
Thr-Ala	NA	NA	0
Arg-Val	NA	NA	0
Lys-Trp	NA	NA	0
Retrorsine n-oxide	Retrorsine n-oxide	C10333	1
Isoleucine	L-Isoleucine	C16434	1
N-oleoyl-d-erythro-sphingosylphosphorylcholine	NA	NA	0
Arg-glu	NA	NA	0
Naringenin	Naringenin	C00509	1
Harringtonine	Alkaloid C from cephalotaxus	C10597	1
Met-Trp	NA	NA	0
(n-(-2-acetamido))-2-aminoethanesulfonic acid	NA	NA	0
Arg-Thr	NA	NA	0
alpha-L-Asp-L-Lys	NA	NA	0
Argininosuccinic acid	Argininosuccinic acid	C03406	2
(2r)-2-hydroxy-2-phenethylglucosinolate	NA	NA	0
Hydroxyproline	4-Hydroxyproline	C01157	1
1-palmitoyl-2-lauroyl-sn-glycero-3-phosphorylcholine	NA	NA	0
4-(1-piperazinyl)-1h-indole	NA	NA	0
N-oleoylethanolamine	NA	NA	0
Luminespib	NA	NA	0
3-pyridylacetic acid	NA	NA	0
1-Oleoyl-L-alpha-lysophosphatidic acid	NA	NA	0
Lys-Val	NA	NA	0
Met-Trp-Arg	NA	NA	0
dimethyl ester L-glutamic acid	NA	NA	0
His-Glu	NA	NA	0
L-methionine	L-Methionine	C00073	1
Pargyline	Pargyline	C07414	1
Niclosamide	NA	NA	0
D-Mannose	D-Mannose	C00159	1
L-Serine	L-Serine	C00065	1
Melezitose	Melezitose	C08243	1
Mitoxantrone	Mitoxantrone	C11195	1
D-Threitol	D-Threitol	C16884	1
Cephalothin	Cefalotin	C07761	1
Glu-Glu-Lys	NA	NA	0
Gln-lys	NA	NA	0
2-[[6-[[17-[5,6-dimethyl-3-[3,4,5-trihydroxy-6-(hydroxymethyl)oxan-2-yl]oxyhept-5-en-2-yl]-1-hydroxy-10,13-dimethyl-2,3,4,7,8,9,11,12,14,15,16,17-dodecahydro-1h-cyclopenta[a]phenanthren-3-yl]oxy]-3,4,5-trihydroxyoxan-2-yl]methoxy]-6-(hydroxymethyl)oxane-3,4,5-triol	NA	NA	0
Pro-met	NA	NA	0
Lys-Glu	NA	NA	0
5-[(8as)-2,5,5,8a-tetramethyl-3-oxo-4a,6,7,8-tetrahydro-4h-naphthalen-1-yl]-3-methylpentanoic acid	NA	NA	0
1-palmitoyl-2-oleoyl-sn-glycerol	DG(16:0/18:1(9Z)/0:0)	C13861	2
8,9-dihydroxy-5z,11z,14z-eicosatrienoic acid	8,9-DiHETrE	C14773	2
(S)-2-Hydroxyglutarate	L-2-Hydroxyglutaric acid	C03196	1
L-palmitoylcarnitine	L-Palmitoylcarnitine	C02990	1
Tyr-Ile	NA	NA	0
[(2r,3s,4s,5r,6s)-6-[3,5-dihydroxy-4-[3-(4-hydroxyphenyl)propanoyl]phenoxy]-3,4,5-trihydroxyoxan-2-yl]methyl 3,4,5-trihydroxybenzoate	NA	NA	0
D-ribose 1-phosphate	D-Ribose 1-phosphate	C00620	1
Adenosine 5-monophosphate	Adenosine monophosphate	C00020	1
Indole-3-acetonitrile	3-Indoleacetonitrile	C02938	1
Trp-his	NA	NA	0
Farrerol	Farrerol	C09734	1
Ala-Gln-Lys	NA	NA	0
Val-Ile	NA	NA	0
5-methoxydimethyltryptamine	5-Methoxydimethyltryptamine	C08309	2
1-docosahexaenoyl-2-stearoyl-sn-glycero-3-phosphocholine	NA	NA	0
Procyanidin c1	Procyanidin C1	C17624	1
(+)-6-aminopenicillanic acid	6-Aminopenicillanic acid	C02954	2
Sm d34:1	NA	NA	0
(6ar,10ar)-3-(1,1-dimethylheptyl)-6a,7,10,10a-tetrahydro-1-methoxy-6,6,9-trimethyl-6h-dibenzo[b,d]pyran	NA	NA	0
Digitoxin	Digitoxin	C06955	1
(2r)-3-hydroxyisovaleroylcarnitine	NA	NA	0
3,7,3-trimethoxyflavone	NA	NA	0
N-nervonoyl-d-erythro-sphingosylphosphorylcholine	N-nervonoyl-d-erythro-sphingosylphosphorylcholine	C00550	2
Lnt	NA	NA	0
Ikarugamycin	NA	NA	0
Pi 37:5	NA	NA	0
1,5-diaminonaphthalene	1,5-Naphthalenediamine	C19463	2
2-docosahexaenoyl-1-stearoyl-sn-glycero-3-phosphoethanolamine	NA	NA	0
N.omega.-propyl-l-arginine	NA	NA	0
1-Hexadecanoyl-2-(9Z-octadecenoyl)-sn-glycero-3-phosphoric acid	PA(16:0/18:1(9Z))	C00416	2
NG,NG-dimethyl-L-arginine(ADMA)	NA	NA	0
sn-Glycerol 3-phosphoethanolamine	sn-Glycerol 3-phosphoethanolamine	C01233	2
Cordycepin	Cordycepin	C08431	1
Pi(18:0/9-hode)	NA	NA	0
Cyanidin-3-o-sambubioside-5-o-glucoside	NA	NA	0
Glycine	Glycine	C00037	1
5-aminovaleric acid betaine	NA	NA	0
Phe(benzoyl)-leu-arg	NA	NA	0
5-L-Glutamyl-L-alanine	gamma-Glutamylalanine	C03740	2
Methyltyrosinate	Methyltyrosinate	C03404	2
o-hex-dhex-dhex Furostane base -2h + o-hex	o-hex-dhex-dhex Furostane base -2h + o-hex	C08907	2
Sn-glycerol-3-phosphoethanolamine	Glycerylphosphorylethanolamine	C01233	2
Val-Val	NA	NA	0
1-oleoyl-2-linoleoyl-rac-glycerol	NA	NA	0
Isofraxidin	Isofraxidin	C17480	1
Ala-phe	NA	NA	0
3-aminoquinoline	NA	NA	0
Ala-Arg	NA	NA	0
Axinastatin 1	NA	NA	0
20-trifluoroleukotriene b4	NA	NA	0
Beta-hydroxybutyrate	3-Hydroxybutyric acid	C01089	2
1-Deoxy-D-xylulose 5-phosphate	1-Deoxy-D-xylulose 5-phosphate	C11437	1
n-[(1s)-1-(aminocarbonyl)-4-[(2-chloro-1-iminoethyl)amino]butyl]-Benzamide	NA	NA	0
Roxithromycin (roxl-150)	NA	NA	0
Met-Lys	NA	NA	0
Keracyanin	Cyanidin 3-rutinoside	C08620	1
Obacunone	Obacunone	C08775	1
Gln-Arg-Arg	NA	NA	0
(2-aminoethoxy)[2-[docosa-4.7.10.13.16.19-hexaenoyloxy]-3-[hexadec-1-en-1-yloxy]propoxy]phosphinic acid	(2-aminoethoxy)[2-[docosa-4.7.10.13.16.19-hexaenoyloxy]-3-[hexadec-1-en-1-yloxy]propoxy]phosphinic acid	C00350	2
10-formyl-7,8-dihydrofolic acid	10-Formyldihydrofolate	C03204	2
Purmorphamine	NA	NA	0
Acipimox	NA	NA	0
1,2-dilinoleoyl-sn-glycero-3-phospho-(1-rac-glycerol)	NA	NA	0
alpha-D-Glucose 1-phosphate	Glucose 1-phosphate	C00103	1
Hexanoyl-l-carnitine	NA	NA	0
20-Hydroxyarachidonic acid	20-Hydroxyeicosatetraenoic acid	C14748	2
1,2-didocosahexaenoyl-sn-glycero-3-phosphocholine	NA	NA	0
Val-Phe	NA	NA	0
L-Norleucine	L-Norleucine	C01933	1
Pro-Asp	NA	NA	0
Gambogic acid	Gambogic acid	C10062	1
Leu-Arg	NA	NA	0
Trifluoroacetic acid	NA	NA	0
Ser-Thr	NA	NA	0
Glu-Lys	NA	NA	0
L-Leucine	L-Leucine	C00123	1
Sulfoacetic acid	Sulfoacetic acid	C14179	1
O-phosphoethanolamine	O-Phosphoethanolamine	C00346	1
Leu-Gln	NA	NA	0
N-(1.3-dihydroxyoctadeca-4.14-dien-2-yl)palmitamide	NA	NA	0
Dehydroascorbic acid (Oxidized vitamin C)	Dehydroascorbic acid (Oxidized vitamin C)	C05422	2
Creatinol o-phosphate	NA	NA	0
Udp-n-acetylglucosamine	Uridine diphosphate-N-acetylglucosamine	C00043	1
Lys-Asn	NA	NA	0
D-glucose 6-phosphate	Glucose 6-phosphate	C00092	1
Gly-Pro-Arg	NA	NA	0
Actinomycin d	actinomycin D	C06770	1
Pro-val	NA	NA	0
Diprotin b	NA	NA	0
Genipin	Genipin	C09780	1
13-cis-retinol	13-cis-retinol	C19962	1
Ile-Pro-Ile	NA	NA	0
Porphobilinogen	Porphobilinogen	C00931	1
1-methyl-l-histidine	1-Methylhistidine	C01152	2
Asparagine	L-Asparagine	C16438	1
Methyl (4s,5z,6s)-5-ethylidene-4-[2-[[(2r,3s,4r,5r,6r)-3-[2-[(2s,3z,4s)-3-ethylidene-5-methoxycarbonyl-2-[(2s,3r,4s,5s,6r)-3,4,5-trihydroxy-6-(hydroxymethyl)oxan-2-yl]oxy-4h-pyran-4-yl]acetyl]oxy-4,5-dihydroxy-6-[2-(4-hydroxyphenyl)ethoxy]oxan-2-yl]methoxy]-2-oxoethyl]-6-[(2s,3r,4s,5s,6r)-3,4,5-trihydroxy-6-(hydroxymethyl)oxan-2-yl]oxy-4h-pyran-3-carboxylate	NA	NA	0
1,2-dihexadecanoyl-sn-glycero-3-phosphocholine	NA	NA	0
Bitertanol	Bitertanol	C11258	1
D-glucarate	Glucaric acid	C00818	1
N-[3-hydroxy-1-{[3.4.5-trihydroxy-6-(hydroxymethyl)oxan-2-yl]oxy}octadec-4-en-2-yl]hexadecanamide	N-[3-hydroxy-1-{[3.4.5-trihydroxy-6-(hydroxymethyl)oxan-2-yl]oxy}octadec-4-en-2-yl]hexadecanamide	C01190	2
Lauric acid leelamide	NA	NA	0
Pi(18:0/12-hete)	NA	NA	0
Maleamic acid	MALEAMIC ACID	C01596	1
Heptadecasphing-4-enine	NA	NA	0
O-phosphotyrosine	O-Phosphotyrosine	C06501	2
Tigecycline	Tigecycline	C12012	1
DL-phenylalanine	D-Phenylalanine	C02265	2
Prostaglandin i2	Prostaglandin I2	C01312	1
Camostat	NA	NA	0
DL-tryptophan	D-Tryptophan	C00525	2
Arg-gly	NA	NA	0
Heptacarboxylporphyrin i	NA	NA	0
Asn-Gly	NA	NA	0
Lys-Trp-Lys	NA	NA	0
Palmitoyl sphingomyelin	NA	NA	0
1,2-dioleoyl-sn-glycerol	NA	NA	0
1-palmitoyl-2-thiopalmitoyl phosphatidylcholine	NA	NA	0
Leu-Glu-Arg	NA	NA	0
((4r)-4-((3r,5r,9s,10s,12s,13r,14s,17r)-3,12-dihydroxy-10,13-dimethylhexadecahydro-1h-cyclopenta[a]phenanthren-17-yl)pentanoyl)glycylglycine	NA	NA	0
Testosterone propionate	Testosterone Propionate	C08158	1
Stachyose	Stachyose	C01613	1
L-cysteine-glutathione disulfide	NA	NA	0
Leu-Leu-Lys	NA	NA	0
Flutriafol	Flutriafol	C18734	1
Maltotetraose	Maltotetraose	C02052	1
1-oleoyl-2-palmitoyl-rac-glycerol	NA	NA	0
Tylosin	Tylosin	C01457	1
(4r)-4-((3r,5r,6s,7r,9s,10r,12s,13r,17r)-3,6,7,12-tetrahydroxy-10,13-dimethylhexadecahydro-1h-cyclopenta[a]phenanthren-17-yl)pentanoic acid	NA	NA	0
Trehalose	Trehalose	C01083	1
Pro-gln	NA	NA	0
Stearoylcarnitine	NA	NA	0
3-hydroxyoctanoic acid	3-Hydroxyoctanoic acid	C20793	1
1-(1,2r-dihexanoylphosphatidyl)inositol-3,5-bisphosphate	NA	NA	0
Glu-Lys-Lys	NA	NA	0
Vitamin k1	Vitamin K1	C02059	1
Oleic acid	Oleic acid	C00712	1
5(S)-HpETE	5-HPETE	C05356	1
Tyr-Val	NA	NA	0
Val-Val-Lys	NA	NA	0
Desglucoruscin	NA	NA	0
Guanidinoethyl sulfonate	Taurocyamine	C01959	2
Ala-Val	NA	NA	0
Pro-Ala	NA	NA	0
1-(1z-octadecenyl)-2-(4z,7z,10z,13z,16z,19z-docosahexaenoyl)-sn-glycero-3-phosphocholine	NA	NA	0
Stearoyl-coa	Stearoyl-CoA	C00412	1
Nomilin	Nomilin	C08773	1
N-acetylputrescine	N-Acetylputrescine	C02714	1
1-octadecyl lysophosphatidic acid	NA	NA	0
Zanamivir	Zanamivir	C08095	1
1-(4-methoxyphenyl)-2-methyl-3-nitro-1h-indol-6-ol	NA	NA	0
Phytolaccasaponin G	NA	NA	0
Urocanate	Urocanic acid	C00785	1
Carboxyphosphamide	Carboxyphosphamide	C07646	1
Thiamine monophosphate	Thiamine monophosphate	C01081	1
(methylsulfonyl)octyl glucosinolate	NA	NA	0
Val-met	NA	NA	0
Asp-Asp-Lys	NA	NA	0
O-(carbomethoxy)salicylic acid	NA	NA	0
N-acetyl-d-lactosamine	NA	NA	0
Rac-2-despiperidyl-2-aminorepaglinide	NA	NA	0
Exumolide a	NA	NA	0
L-glutarylcarnitine	NA	NA	0
Dihydroketoprofen	NA	NA	0
Orotidine	Orotidine	C01103	2
Cyclosulfamuron	Cyclosulfamuron	C18439	1
Pro-Glu	NA	NA	0
1-oleoyl-2-hydroxy-sn-glycero-3-phospho-(1-rac-glycerol)	NA	NA	0
5-[6-[[3,4-dihydroxy-4-(hydroxymethyl)oxolan-2-yl]oxymethyl]-3,4,5-trihydroxyoxan-2-yl]oxy-4-(3,4-dihydroxyphenyl)-7-methoxychromen-2-one	NA	NA	0
Asiatic acid	Asiatic acid	C08617	1
Terfenadine	Terfenadine	C07463	1
Ergothioneine	Ergothioneine	C05570	1
Azithromycin	Azithromycin	C06838	1
Fosamine	Fosamine	C18789	1
D-fructose 6-phosphate	D-fructose 6-phosphate	C00085	1
Leu-Glu	NA	NA	0
N(6)-oh-me-adenosine	NA	NA	0
Morphine n-oxide	Genomorphine	C11786	1
Val-Leu-Arg	NA	NA	0
Bufalin	bufalin	C16922	1
1,2-dipalmitoyl-sn-glycero-3-phospho-(1-myo-inositol)	NA	NA	0
Pro-Val-Arg	NA	NA	0
Val-Asp	NA	NA	0
Izenamide c	NA	NA	0
(2-aminoethoxy)[2-[docosa-4.7.10.13.16.19-hexaenoyloxy]-3-[octadeca-1.9-dien-1-yloxy]propoxy]phosphinic acid	NA	NA	0
Dehydrocholic acid	Dehydrocholic acid	C13154	1
5-(galactosylhydroxy)-l-lysine	NA	NA	0
Cyanidin 3,5-diglucoside	NA	NA	0
Docosatrienoic acid	NA	NA	0
n-[2-(dimethylamino)ethyl]-n-methyl-4-[[[[4-[4-(4-morpholinyl)-7-(2,2,2-trifluoroethyl)-7h-pyrrolo[2,3-d]pyrimidin-2-yl]phenyl]amino]carbonyl]amino]-Benzamide	NA	NA	0
1-myristoyl-2-palmitoyl-sn-glycero-3-phosphocholine	NA	NA	0
Gly-pro-arg-pro-amide	NA	NA	0
Ginsenoside f3	NA	NA	0
Cinobufagin	Cinobufagin	C16931	1
Oleoyl-l-carnitine	NA	NA	0
Fenamiphos sulfone	NA	NA	0
3-dehydrocarnitine	3-Dehydrocarnitine	C02636	1
Capecitabine	Capecitabine	C12650	1
Mesoporphyrin ix	NA	NA	0
Lithocholylglycine	Lithocholic acid glycine conjugate	C15557	2
N-(octadecanoyl)sphing-4-enine-1-phosphocholine	NA	NA	0
Pro-Glu-Lys	NA	NA	0
Ferricrocin [m-h2+fe]	NA	NA	0
n-[1-(aminocarbonyl)-2-methylpropyl]-1-(4-hydroxypentyl)-1h-indazole-3-carboxamide	NA	NA	0
Hygromycin b	Hygromycin B	C01925	1
1,2-dioleoyl-sn-glycero-3-phosphate	NA	NA	0
Coumarin-suberoylanilide hydroxamic acid	NA	NA	0
Cer[ns] d34:2	NA	NA	0
Uridine diphosphate glucose(UDP-D-Glucose)	Uridine diphosphate glucose(UDP-D-Glucose)	C00029	2
Cer[ns] d42:3	NA	NA	0
S(-)-cathinone	S(-)-cathinone	C08301	2
4-acetamidobutanoate	4-Acetamidobutanoic acid	C02946	1
Siduron	Siduron	C18435	1
2-amino-3-[hydroxy-[2-hydroxy-3-[octadec-9-enoyl]oxypropoxy]phosphoryl]oxypropanoic acid	NA	NA	0
D-Mannitol 1-phosphate	Mannitol 1-phosphate	C00644	1
Cdp-ethanolamine	CDP-ethanolamine	C00570	1
Cer[ns] d33:1	NA	NA	0
Pyroglu-Cys	NA	NA	0
Uroporphyrin i	Uroporphyrin I	C05767	1
Sorbitol 6-phosphate	Sorbitol-6-phosphate	C01096	1
5-carboxymeloxicam	NA	NA	0
Uridine 5-diphosphate	Uridine 5-diphosphate	C00015	1
Pro-asn	NA	NA	0
1-(1z-octadecenyl)-2-(5z,8z,11z,14z-eicosatetraenoyl)-sn-glycero-3-phosphocholine	NA	NA	0
Lys-Leu	NA	NA	0
Daidzin	Daidzin	C10216	1
Man3 a	NA	NA	0
Acetylcysteine	Acetylcysteine	C06809	1
N-palmitoyl-d-sphingosine	Cer(d18:1/16:0)	C00195	2
5-[3-[(2,2,3,3-tetramethylcyclopropyl)carbonyl]-1h-indol-1-yl]pentyl beta-d-glucopyranosiduronic acid	NA	NA	0
1-hexadecyl-2-(5z,8z,11z,14z-eicosatetraenoyl)-sn-glycero-3-phosphocholine	NA	NA	0
Beta-octylglucoside	NA	NA	0
alpha-Tocopherol (Vitamin E)	alpha-Tocopherol (Vitamin E)	C02477	2
L-carnitine	L-Carnitine	C00318	1
Glutathione	Glutathione	C00051	1
Isobutyryl-l-carnitine	NA	NA	0
4,4-sulfonylbisphenol	NA	NA	0
Lyso-sphingomyelin	NA	NA	0
Cer(d18:1/18:1(9Z))	Cer(d18:1/18:1(9Z))	C00195	2
7alpha-hydroxy-4-cholesten-3-one	7a-Hydroxy-cholestene-3-one	C05455	2
Phomopsin a	Phomopsin A	C19955	1
Agnuside	Agnuside	C09765	1
Enrofloxacin	NA	NA	0
Pi 37:4	NA	NA	0
reduced L-glutathione	NA	NA	0
Nervonic acid	Nervonic acid	C08323	1
Citrate	Citric acid	C00158	1
1-Methylnicotinamide	1-Methylnicotinamide	C02918	1
Pg 40:8	NA	NA	0
2alpha-methyl-5alpha-androstan-3alpha-ol-17-one glucuronide	NA	NA	0
2-[[4-[2-[[(cyclohexylamino)carbonyl](4-cyclohexylbutyl)amino]ethyl]phenyl]thio]-2-methyl-Propanoic acid	2-[[4-[2-[[(cyclohexylamino)carbonyl](4-cyclohexylbutyl)amino]ethyl]phenyl]thio]-2-methyl-Propanoic acid	C15622	2
Glu-Thr-Arg	NA	NA	0
Pi 35:2	NA	NA	0
Propiconazole	Propiconazole	C11121	1
Pg 38:6	NA	NA	0
3-hydroxybutyrylcarnitine	NA	NA	0
Sphingosine	Sphingosine	C00319	1
2-edahma [dmed-fahfa]	NA	NA	0
Glutaconic acid	Glutaconic acid	C02214	1
Cer[ns] d34:1	NA	NA	0
Adenylosuccinic acid	Adenylosuccinic acid	C03794	1
Glycerophosphate(2)	Glycerophosphate(2)	C00093	2
1-hexadecyl-sn-glycero-3-phosphocholine	LysoPC(16:0/0:0)	C04230	2
Hexylglutathione	Hexylglutathione	C02886	2
Leukotriene e4	Leukotriene E4	C05952	1
2-methylbutyryl-l-carnitine	NA	NA	0
Guanidinopropionic acid	Beta-Guanidinopropionic acid	C03065	1
Carbetamide	Carbetamide	C11075	1
Pg 40:5	NA	NA	0
gamma-l-glu-epsilon-l-lys	NA	NA	0
18beta-glycyrrhetinic acid	NA	NA	0
1-(1z-octadecenyl)-sn-glycero-3-phosphocholine	LysoPC(P-18:0/0:0)	C04230	2
Methyl deoxycholate	NA	NA	0
Spiramycin	Formacidine	C01754	1
3-cyano-7-hydroxycoumarin	NA	NA	0
1-stearoyl-2-docosahexaenoyl-sn-glycero-3-phospho-(1-sn-glycerol)	NA	NA	0
3-hydroxyphenazepam	NA	NA	0
Ltc4-[d5]	Ltc4-[d5]	C02166	2
Adipoyl-l-carnitine	NA	NA	0
Pg 36:3	NA	NA	0
2-[4-[(5,6-diphenyl-2-pyrazinyl)(1-methylethyl)amino]butoxy]-Acetic acid	NA	NA	0
Avocadyne acetate	NA	NA	0
3-methoxylimaprost	NA	NA	0
