# Supplementary material for: Combined metabolomics and 16S rDNA sequence analyses of the gut microbiome reveal the action mechanism of Fructus Akebiae against hepatic fibrosis
Source: Front Med (Lausanne). 2025 Feb 5;11:1492383. doi: 10.3389/fmed.2024.1492383 (PMC11835924; doi:10.3389/fmed.2024.1492383)
Supplement: Supplementary file 1 [file Data_Sheet_1.zip › data/merge-Metabolite_Mapping_YZZvsMOD.xlsx]

## Sheet: file explanation
Table header name	descriptive
Query	Enter the substance name or number
Match	Matching substance name
KEGG	The id of the substance in the KEGG database
Comment	Matching situation: 0 means no match, 1 means exact match, 2 means fuzzy match

## Sheet: result
Query	Match	KEGG	Comment
Maltotetraose	Maltotetraose	C02052	1
Stachyose	Stachyose	C01613	1
D-turanose	Turanose	C19636	1
Fenamiphos sulfone	NA	NA	0
Uroporphyrin i	Uroporphyrin I	C05767	1
D-(+)-Galactose	D-Galactose	C00124	2
Melezitose	Melezitose	C08243	1
1-(1,2r-dihexanoylphosphatidyl)inositol-3,5-bisphosphate	NA	NA	0
Muramic acid	Muramic acid	C06470	1
Maltotriose	Maltotriose	C01835	1
D-Threitol	D-Threitol	C16884	1
Laminaritetraose	NA	NA	0
D-Mannose	D-Mannose	C00159	1
N-3-hydroxydecanoyl-l-homoserine lactone	NA	NA	0
3-galactosyllactose	NA	NA	0
Sucrose	Sucrose	C00089	1
Glutathione	Glutathione	C00051	1
Maltopentaose	NA	NA	0
n-[2-(dimethylamino)ethyl]-n-methyl-4-[[[[4-[4-(4-morpholinyl)-7-(2,2,2-trifluoroethyl)-7h-pyrrolo[2,3-d]pyrimidin-2-yl]phenyl]amino]carbonyl]amino]-Benzamide	NA	NA	0
Trehalose	Trehalose	C01083	1
G-guanidinobutyrate	4-Guanidinobutanoic acid	C01035	2
Larixinic Acid	Maltol	C11918	2
Isomaltose	Isomaltose	C00252	1
Daunorubicin	Daunorubicin	C01907	1
reduced L-glutathione	NA	NA	0
Corticosterone	Corticosterone	C02140	1
Forsythoside a	Forsythoside a	C10456	2
O-(carbomethoxy)salicylic acid	NA	NA	0
3-[(2s,3r,4s,5r,6r)-3-[(2s,3r,4r,5s,6s)-3,5-dihydroxy-6-methyl-4-[(2s,3r,4s,5s,6r)-3,4,5-trihydroxy-6-(hydroxymethyl)oxan-2-yl]oxyoxan-2-yl]oxy-4,5-dihydroxy-6-[[(2r,3r,4r,5r,6s)-3,4,5-trihydroxy-6-methyloxan-2-yl]oxymethyl]oxan-2-yl]oxy-2-(3,4-dihydroxyphenyl)-5,7-dihydroxychromen-4-one	NA	NA	0
4alpha-mannobiose	NA	NA	0
Cellobiose	Cellobiose	C00185	1
[(2s,3r,4s,5s,6r)-4,5-dihydroxy-6-(hydroxymethyl)-2-[2,4,6-trihydroxy-3-(4-hydroxybenzoyl)phenyl]oxan-3-yl] 4-hydroxybenzoate	NA	NA	0
Lactose	Alpha-Lactose	C00243	1
Dp7	NA	NA	0
2-[[4-[2-[[(cyclohexylamino)carbonyl](4-cyclohexylbutyl)amino]ethyl]phenyl]thio]-2-methyl-Propanoic acid	2-[[4-[2-[[(cyclohexylamino)carbonyl](4-cyclohexylbutyl)amino]ethyl]phenyl]thio]-2-methyl-Propanoic acid	C15622	2
Pyroglu-Cys	NA	NA	0
1,4-d-xylobiose	NA	NA	0
Maltose	D-Maltose	C00208	1
Lactulose	Lactulose	C07064	1
Ampicillin	Ampicillin	C06574	1
Pyruvaldehyde	Pyruvaldehyde	C00546	1
1,6-anhydro-beta-d-glucose	NA	NA	0
D-Maltose	D-Maltose	C00208	2
Isosafrole	ISOSAFROLE	C10472	1
Thiofluor 623	NA	NA	0
5-Amino-4-carbamoylimidazole (AICA)	5-Amino-4-carbamoylimidazole (AICA)	C04051	2
Procyanidin c1	Procyanidin C1	C17624	1
alpha-cyclodextrin	NA	NA	0
7-hydroxycoumarin	Umbelliferone	C09315	1
N-Formylmethionyl-Leucylphenylalanine	NA	NA	0
Naringin dihydrochalcone	NA	NA	0
Amygdalin	Amygdalin	C08325	1
Validamycin a	Validamycin A	C12112	1
Pi(18:0/9-hode)	NA	NA	0
Leukotriene e4	Leukotriene E4	C05952	1
Corosolic acid	NA	NA	0
18beta-glycyrrhetinic acid	NA	NA	0
Gly-Arg	NA	NA	0
Daidzin	Daidzin	C10216	1
Myo-inositol	myo-Inositol	C00137	1
1-[4,5-dihydroxy-6-(hydroxymethyl)-3-[(e)-3-(4-hydroxyphenyl)prop-2-enoyl]oxyoxan-2-yl]oxy-6-hydroxy-7-methylidene-4a,5,6,7a-tetrahydro-1h-cyclopenta[c]pyran-4-carboxylic acid	NA	NA	0
L-saccharopine	Saccharopine	C00449	1
Bispyribac	Bispyribac	C10915	1
Arginine	L-Arginine	C02385	1
Neochlorogenic acid	5-Caffeoylquinic acid	C17147	1
Diosmin	Diosmin	C10039	1
Cetirizine	Cetirizine	C07778	1
Scutellarin	NA	NA	0
2-sdahma [dmed-fahfa]	NA	NA	0
Ronidazole	NA	NA	0
Citrinin	Citrinin	C16765	1
Dehydroascorbic acid	Dehydroascorbic acid	C05422	1
Trp-Pro-Lys	NA	NA	0
4,5,7-trihydroxy 3,3,6,8-tetramethoxyflavone	NA	NA	0
Oxyresveratrol	Oxyresveratrol	C10273	1
Androstendione	Androstenedione	C00280	2
5-(2-hydroxyethyl)-4-methylthiazole	5-(2-Hydroxyethyl)-4-methylthiazole	C04294	1
Ferricrocin [m-h2+fe]	NA	NA	0
alpha-L-Asp-L-Lys	NA	NA	0
(2-aminoethoxy)[2-[docosa-4.7.10.13.16.19-hexaenoyloxy]-3-[octadeca-1.9-dien-1-yloxy]propoxy]phosphinic acid	NA	NA	0
n-(4-fluorophenyl)-n-hydroxy-Guanidine	NA	NA	0
Izenamide c	NA	NA	0
Mangostine	Mangostine	C10080	2
D-Mannose 1-phosphate	D-Mannose 1-phosphate	C00636	1
Indomethacin	Indomethacin	C01926	1
1,2-ditetradecanoyl-sn-glycero-3-phosphocholine	NA	NA	0
Ser-Gly-Lys	NA	NA	0
Roxithromycin (roxl-150)	NA	NA	0
3-deacetylsalannin	NA	NA	0
1-Stearoyl-sn-glycerol 3-phosphocholine	NA	NA	0
Phe-met-arg-phe-amide	NA	NA	0
2-o-methyluridine	NA	NA	0
5-ethyl-2-deoxyuridine	NA	NA	0
2-deoxyadenosine 5-monophosphate	Deoxyadenosine monophosphate	C00360	1
6alpha-prostaglandin i1	NA	NA	0
2-[[4-[([1,1-biphenyl]-4-ylmethyl)amino]-6-chloro-2-pyrimidinyl]thio]-Octanoic acid	NA	NA	0
17beta-hydroxywortmannin	NA	NA	0
Hirsutine	Hirsutine	C16972	1
Butafenacil	NA	NA	0
Ile-Thr	NA	NA	0
Tyr-Gln	NA	NA	0
S-adenosyl-l-homocysteine	S-Adenosylhomocysteine	C00021	1
L-fucose-1-phosphate	Fucose 1-phosphate	C02985	2
L-iditol	L-Iditol	C01507	1
Morphine-3-glucuronide	Morphine-3-glucuronide	C16643	1
Desmethyleneparoxetine	NA	NA	0
N-Acetyl-L-tyrosine	N-Acetyl-L-tyrosine	C01657	2
Gly-His	NA	NA	0
Nname,cis-9,10-Epoxystearic acid	NA	NA	0
Thiorphan	Thiorphan	C01619	1
4-methoxyflavone	NA	NA	0
Desmethylbosentan	NA	NA	0
D-ribose 1-phosphate	D-Ribose 1-phosphate	C00620	1
Philanthotoxin 74	NA	NA	0
Folate	Folic acid	C00504	1
Nicotinate	Nicotinic acid	C00253	1
Urocanate	Urocanic acid	C00785	1
N-acetyl-l-glutamate	N-Acetyl-L-glutamic acid	C00624	1
Gdp-l-fucose	GDP-L-fucose	C00325	1
Thr-Glu	NA	NA	0
D-mannitol	Mannitol	C00392	1
Pseudojervine	NA	NA	0
Malioxamycin	NA	NA	0
Tyr-Pro-Phe	NA	NA	0
Fahfa 36:2	NA	NA	0
Phosphocholine	Phosphorylcholine	C00588	1
alpha-hydroxy myristic acid	NA	NA	0
5-phosphoribosyl-5-amino-4-imidazolecarboxamide (aicar)	5-phosphoribosyl-5-amino-4-imidazolecarboxamide (aicar)	C04677	2
Oleic acid	Oleic acid	C00712	1
Protopine	Protopine	C05189	1
Isobutyrylglycine	NA	NA	0
(-)-riboflavin	Riboflavin	C00255	2
L-kynurenine	L-Kynurenine	C00328	1
Pyridoxal (Vitamin B6)	Pyridoxal (Vitamin B6)	C00250	2
Guanosine 5-monophosphate (GMP)	Guanosine 5-monophosphate (GMP)	C00144	2
Malonyl-l-carnitine	NA	NA	0
Lecanoric acid	Lecanoric acid	C02868	1
L-cysteine-glutathione disulfide	NA	NA	0
n-[2-(2-pyridinyl)-6-(1,2,4,5-tetrahydro-3h-3-benzazepin-3-yl)-4-pyrimidinyl]-beta-alanine	NA	NA	0
Polygalic acid	NA	NA	0
(3z)-n-(3-chlorophenyl)-3-[[3,5-dimethyl-4-[(4-methyl-1-piperazinyl)carbonyl]-1h-pyrrol-2-yl]methylene]-2,3-dihydro-n-methyl-2-oxo-1h-indole-5-sulfonamide	NA	NA	0
Phenyllactic acid	NA	NA	0
Fosfomycin	Fosfomycin	C06454	1
Specnuezhenide	NA	NA	0
Fustin	Fustin	C01378	1
Cinnamoylglycine	NA	NA	0
Eplerenone hydroxy acid	NA	NA	0
Alanine-2,3,3,3-d4	NA	NA	0
N-Formylmethionine	N-Formyl-L-methionine	C03145	1
Hematoporphyrin	NA	NA	0
Dihydrofolic acid	Dihydrofolic acid	C00415	1
