# Supplementary material for: Combined metabolomics and 16S rDNA sequence analyses of the gut microbiome reveal the action mechanism of Fructus Akebiae against hepatic fibrosis
Source: Front Med (Lausanne). 2025 Feb 5;11:1492383. doi: 10.3389/fmed.2024.1492383 (PMC11835924; doi:10.3389/fmed.2024.1492383)
Supplement: Supplementary file 1 [file Data_Sheet_1.zip › data/merge-Pathway_Analysis_YZZvsMOD.xlsx]

## Sheet: file explanation
Table header name	descriptive
Pathway_id	Metabolic pathway id
Pathway	Metabolic pathway name
Total	Number of metabolites in the pathway
Hits	Number of differential metabolite hits on the pathway
Raw_p	P-values for metabolic pathway enrichment analysis
FDR	FDR multiple hypothesis testing corrected p-value
Impact	Impact values for metabolic pathway topology analysis
cpd_hits	Enrichment of the pathway for differential metabolites name

## Sheet: result
Pathway_id	Pathway	Total	Hits	Raw_p	FDR	Impact	cpd_hits
mmu00051	Fructose and mannose metabolism	55	5	0.01149	0.1322	0.0909090909091	cpd:C00159 D-Mannose;cpd:C00392 D-mannitol;cpd:C00325 Gdp-l-fucose;cpd:C02985 L-fucose-1-phosphate;cpd:C00636 D-Mannose 1-phosphate;
mmu00340	Histidine metabolism	47	2	0.332	0.7898	0.0425531914894	cpd:C04677 5-phosphoribosyl-5-amino-4-imidazolecarboxamide (aicar);cpd:C00785 Urocanate;
mmu00220	Arginine biosynthesis	23	1	0.4444	0.7909	0.0434782608696	cpd:C00624 N-acetyl-l-glutamate;
mmu00052	Galactose metabolism	46	6	0.0008728	0.02007	0.130434782609	cpd:C00137 Myo-inositol;cpd:C00124 D-(+)-Galactose;cpd:C00089 Sucrose;cpd:C00159 D-Mannose;cpd:C01613 Stachyose;cpd:C00243 Lactose;
mmu00053	Ascorbate and aldarate metabolism	57	2	0.4227	0.7909	0.0350877192982	cpd:C00137 Myo-inositol;cpd:C05422 Dehydroascorbic acid;
mmu00030	Pentose phosphate pathway	36	1	0.6022	0.8481	0.0277777777778	cpd:C00620 D-ribose 1-phosphate;
mmu00330	Arginine and proline metabolism	69	1	0.8308	0.918	0.0144927536232	cpd:C01035 G-guanidinobutyrate;
mmu00140	Steroid hormone biosynthesis	99	2	0.7193	0.891	0.020202020202	cpd:C02140 Corticosterone;cpd:C00280 Androstendione;
mmu00310	Lysine degradation	56	1	0.7628	0.891	0.0178571428571	cpd:C00449 L-saccharopine;
mmu00480	Glutathione metabolism	38	2	0.2474	0.6815	0.0526315789474	cpd:C00051 Glutathione;cpd:C05422 Dehydroascorbic acid;
mmu00470	D-Amino acid metabolism	69	1	0.8308	0.918	0.0144927536232	cpd:C00624 N-acetyl-l-glutamate;
mmu00260	Glycine, serine and threonine metabolism	48	1	0.7082	0.891	0.0208333333333	cpd:C00546 Pyruvaldehyde;
mmu00380	Tryptophan metabolism	83	1	0.8826	0.9227	0.0120481927711	cpd:C00328 L-kynurenine;
mmu00500	Starch and sucrose metabolism	37	5	0.002046	0.0353	0.135135135135	cpd:C00089 Sucrose;cpd:C00208 D-Maltose;cpd:C01083 Trehalose;cpd:C00185 Cellobiose;cpd:C00252 Isomaltose;
mmu00562	Inositol phosphate metabolism	47	1	0.7006	0.891	0.0212765957447	cpd:C00137 Myo-inositol;
mmu00061	Fatty acid biosynthesis	58	1	0.7748	0.891	0.0172413793103	cpd:C00712 Oleic acid;
mmu00270	Cysteine and methionine metabolism	67	3	0.2365	0.6815	0.044776119403	cpd:C03145 N-Formylmethionine;cpd:C00021 S-adenosyl-l-homocysteine;cpd:C00051 Glutathione;
mmu00590	Arachidonic acid metabolism	79	1	0.8697	0.9227	0.0126582278481	cpd:C05952 Leukotriene e4;
mmu00564	Glycerophospholipid metabolism	56	1	0.7628	0.891	0.0178571428571	cpd:C00588 Phosphocholine;
mmu00750	Vitamin B6 metabolism	29	1	0.5237	0.8208	0.0344827586207	cpd:C00250 Pyridoxal (Vitamin B6);
mmu00230	Purine metabolism	101	5	0.1081	0.6348	0.049504950495	cpd:C00360 2-deoxyadenosine 5-monophosphate;cpd:C00144 Guanosine 5-monophosphate (GMP);cpd:C04677 5-phosphoribosyl-5-amino-4-imidazolecarboxamide (aicar);cpd:C00620 D-ribose 1-phosphate;cpd:C04051 5-Amino-4-carbamoylimidazole (AICA);
mmu00740	Riboflavin metabolism	24	1	0.4585	0.7909	0.0416666666667	cpd:C00255 (-)-riboflavin;
mmu00520	Amino sugar and nucleotide sugar metabolism	118	4	0.3448	0.7909	0.0338983050847	cpd:C00159 D-Mannose;cpd:C00636 D-Mannose 1-phosphate;cpd:C00325 Gdp-l-fucose;cpd:C02985 L-fucose-1-phosphate;
mmu00670	One carbon pool by folate	9	2	0.02003	0.1974	0.222222222222	cpd:C00504 Folate;cpd:C00415 Dihydrofolic acid;
mmu00640	Propanoate metabolism	41	1	0.6504	0.8799	0.0243902439024	cpd:C00546 Pyruvaldehyde;
mmu00620	Pyruvate metabolism	32	1	0.5591	0.8208	0.03125	cpd:C00546 Pyruvaldehyde;
mmu00730	Thiamine metabolism	31	1	0.5476	0.8208	0.0322580645161	cpd:C04294 5-(2-hydroxyethyl)-4-methylthiazole;
mmu00760	Nicotinate and nicotinamide metabolism	55	1	0.7566	0.891	0.0181818181818	cpd:C00253 Nicotinate;
mmu00790	Folate biosynthesis	58	2	0.4314	0.7909	0.0344827586207	cpd:C00415 Dihydrofolic acid;cpd:C00504 Folate;
mmu00982	Drug metabolism - cytochrome P450	74	1	0.8515	0.918	0.0135135135135	cpd:C16643 Morphine-3-glucuronide;
mmu01523	Antifolate resistance	17	3	0.008059	0.1112	0.176470588235	cpd:C00415 Dihydrofolic acid;cpd:C00504 Folate;cpd:C00144 Guanosine 5-monophosphate (GMP);
mmu01522	Endocrine resistance	5	1	0.1196	0.6348	0.2	cpd:C00280 Androstendione;
mmu01232	Nucleotide metabolism	58	2	0.4314	0.7909	0.0344827586207	cpd:C00144 Guanosine 5-monophosphate (GMP);cpd:C00360 2-deoxyadenosine 5-monophosphate;
mmu01040	Biosynthesis of unsaturated fatty acids	74	1	0.8515	0.918	0.0135135135135	cpd:C00712 Oleic acid;
mmu04022	cGMP-PKG signaling pathway	10	1	0.2251	0.6815	0.1	cpd:C00144 Guanosine 5-monophosphate (GMP);
mmu01210	2-Oxocarboxylic acid metabolism	134	1	0.9695	0.9934	0.00746268656716	cpd:C00624 N-acetyl-l-glutamate;
mmu00860	Porphyrin metabolism	148	1	0.979	0.9934	0.00675675675676	cpd:C05767 Uroporphyrin i;
mmu04070	Phosphatidylinositol signaling system	29	1	0.5237	0.8208	0.0344827586207	cpd:C00137 Myo-inositol;
mmu04080	Neuroactive ligand-receptor interaction	53	1	0.7436	0.891	0.0188679245283	cpd:C05952 Leukotriene e4;
mmu01230	Biosynthesis of amino acids	128	3	0.6323	0.8726	0.0234375	cpd:C00624 N-acetyl-l-glutamate;cpd:C00449 L-saccharopine;cpd:C00021 S-adenosyl-l-homocysteine;
mmu04142	Lysosome	4	1	0.09687	0.6348	0.25	cpd:C00159 D-Mannose;
mmu04152	AMPK signaling pathway	22	1	0.43	0.7909	0.0454545454545	cpd:C04677 5-phosphoribosyl-5-amino-4-imidazolecarboxamide (aicar);
mmu04216	Ferroptosis	29	1	0.5237	0.8208	0.0344827586207	cpd:C00051 Glutathione;
mmu01250	Biosynthesis of nucleotide sugars	200	5	0.5727	0.8232	0.025	cpd:C00636 D-Mannose 1-phosphate;cpd:C00325 Gdp-l-fucose;cpd:C02985 L-fucose-1-phosphate;cpd:C00159 D-Mannose;cpd:C00137 Myo-inositol;
mmu02010	ABC transporters	139	11	0.0005741	0.01981	0.0791366906475	cpd:C00185 Cellobiose;cpd:C01835 Maltotriose;cpd:C01083 Trehalose;cpd:C00208 D-Maltose;cpd:C00392 D-mannitol;cpd:C00243 Lactose;cpd:C00089 Sucrose;cpd:C00051 Glutathione;cpd:C00137 Myo-inositol;cpd:C00159 D-Mannose;cpd:C00255 (-)-riboflavin;
mmu04625	C-type lectin receptor signaling pathway	11	1	0.2446	0.6815	0.0909090909091	cpd:C00159 D-Mannose;
mmu04664	Fc epsilon RI signaling pathway	11	1	0.2446	0.6815	0.0909090909091	cpd:C05952 Leukotriene e4;
mmu04742	Taste transduction	33	3	0.04857	0.4189	0.0909090909091	cpd:C00089 Sucrose;cpd:C00208 D-Maltose;cpd:C00144 Guanosine 5-monophosphate (GMP);
mmu01240	Biosynthesis of cofactors	328	10	0.307	0.7566	0.030487804878	cpd:C00255 (-)-riboflavin;cpd:C00253 Nicotinate;cpd:C00328 L-kynurenine;cpd:C00415 Dihydrofolic acid;cpd:C00504 Folate;cpd:C00636 D-Mannose 1-phosphate;cpd:C00021 S-adenosyl-l-homocysteine;cpd:C00250 Pyridoxal (Vitamin B6);cpd:C04294 5-(2-hydroxyethyl)-4-methylthiazole;cpd:C00051 Glutathione;
mmu04740	Olfactory transduction	8	1	0.1845	0.6815	0.125	cpd:C00144 Guanosine 5-monophosphate (GMP);
mmu04744	Phototransduction	8	1	0.1845	0.6815	0.125	cpd:C00144 Guanosine 5-monophosphate (GMP);
mmu04913	Ovarian steroidogenesis	24	1	0.4585	0.7909	0.0416666666667	cpd:C00280 Androstendione;
mmu04917	Prolactin signaling pathway	11	1	0.2446	0.6815	0.0909090909091	cpd:C00280 Androstendione;
mmu04918	Thyroid hormone synthesis	21	1	0.4152	0.7909	0.047619047619	cpd:C00051 Glutathione;
mmu04923	Regulation of lipolysis in adipocytes	14	1	0.3004	0.7566	0.0714285714286	cpd:C02140 Corticosterone;
mmu04925	Aldosterone synthesis and secretion	22	1	0.43	0.7909	0.0454545454545	cpd:C02140 Corticosterone;
mmu04973	Carbohydrate digestion and absorption	27	5	0.0004613	0.01981	0.185185185185	cpd:C00124 D-(+)-Galactose;cpd:C00243 Lactose;cpd:C00089 Sucrose;cpd:C01835 Maltotriose;cpd:C00208 D-Maltose;
mmu04976	Bile secretion	138	3	0.6832	0.891	0.0217391304348	cpd:C00504 Folate;cpd:C16643 Morphine-3-glucuronide;cpd:C00051 Glutathione;
mmu04977	Vitamin digestion and absorption	39	3	0.07318	0.561	0.0769230769231	cpd:C00255 (-)-riboflavin;cpd:C00250 Pyridoxal (Vitamin B6);cpd:C00504 Folate;
mmu05133	Pertussis	10	1	0.2251	0.6815	0.1	cpd:C00253 Nicotinate;
mmu05143	African trypanosomiasis	8	1	0.1845	0.6815	0.125	cpd:C00328 L-kynurenine;
mmu04978	Mineral absorption	29	1	0.5237	0.8208	0.0344827586207	cpd:C00124 D-(+)-Galactose;
mmu05020	Prion disease	5	1	0.1196	0.6348	0.2	cpd:C02140 Corticosterone;
mmu05231	Choline metabolism in cancer	11	1	0.2446	0.6815	0.0909090909091	cpd:C00588 Phosphocholine;
mmu05215	Prostate cancer	11	1	0.2446	0.6815	0.0909090909091	cpd:C00280 Androstendione;
mmu05200	Pathways in cancer	31	1	0.5476	0.8208	0.0322580645161	cpd:C00280 Androstendione;
mmu05208	Chemical carcinogenesis - reactive oxygen species	57	2	0.4227	0.7909	0.0350877192982	cpd:C00051 Glutathione;cpd:C00021 S-adenosyl-l-homocysteine;
mmu05415	Diabetic cardiomyopathy	39	2	0.2568	0.6815	0.0512820512821	cpd:C00546 Pyruvaldehyde;cpd:C00051 Glutathione;
mmu01100	Metabolic pathways	3063	43	1	1	0.0140385243226	cpd:C10216 Daidzin;cpd:C12112 Validamycin a;cpd:C08325 Amygdalin;cpd:C06454 Fosfomycin;cpd:C05189 Protopine;cpd:C00392 D-mannitol;cpd:C00185 Cellobiose;cpd:C04294 5-(2-hydroxyethyl)-4-methylthiazole;cpd:C05422 Dehydroascorbic acid;cpd:C05952 Leukotriene e4;cpd:C00546 Pyruvaldehyde;cpd:C00280 Androstendione;cpd:C00250 Pyridoxal (Vitamin B6);cpd:C00159 D-Mannose;cpd:C00051 Glutathione;cpd:C00588 Ph…

## Sheet: Sheet1
mmu00052	Galactose metabolism	46	6	0.0008728	0.02007	0.130434782609	cpd:C00137 Myo-inositol;cpd:C00124 D-(+)-Galactose;cpd:C00089 Sucrose;cpd:C00159 D-Mannose;cpd:C01613 Stachyose;cpd:C00243 Lactose;
mmu00670	One carbon pool by folate	9	2	0.02003	0.1974	0.222222222222	cpd:C00504 Folate;cpd:C00415 Dihydrofolic acid;
mmu02010	ABC transporters	139	11	0.0005741	0.01981	0.0791366906475	cpd:C00185 Cellobiose;cpd:C01835 Maltotriose;cpd:C01083 Trehalose;cpd:C00208 D-Maltose;cpd:C00392 D-mannitol;cpd:C00243 Lactose;cpd:C00089 Sucrose;cpd:C00051 Glutathione;cpd:C00137 Myo-inositol;cpd:C00159 D-Mannose;cpd:C00255 (-)-riboflavin;
mmu04742	Taste transduction	33	3	0.04857	0.4189	0.0909090909091	cpd:C00089 Sucrose;cpd:C00208 D-Maltose;cpd:C00144 Guanosine 5-monophosphate (GMP);
mmu04973	Carbohydrate digestion and absorption	27	5	0.0004613	0.01981	0.185185185185	cpd:C00124 D-(+)-Galactose;cpd:C00243 Lactose;cpd:C00089 Sucrose;cpd:C01835 Maltotriose;cpd:C00208 D-Maltose;
mmu01523	Antifolate resistance	17	3	0.008059	0.1112	0.176470588235	cpd:C00415 Dihydrofolic acid;cpd:C00504 Folate;cpd:C00144 Guanosine 5-monophosphate (GMP);
