# Supplementary material for: Combined metabolomics and 16S rDNA sequence analyses of the gut microbiome reveal the action mechanism of Fructus Akebiae against hepatic fibrosis
Source: Front Med (Lausanne). 2025 Feb 5;11:1492383. doi: 10.3389/fmed.2024.1492383 (PMC11835924; doi:10.3389/fmed.2024.1492383)
Supplement: Supplementary file 1 [file Data_Sheet_1.zip › data/merge-Statistical-Analysis-Results.YZZvsMOD.xlsx]

## Sheet: file explanation
Table header name	descriptive
id	Unique data number of the substance in this characterization
MS2 name	Name of the substance obtained by qualitative matching analysis of secondary mass spectrometry
MS2.score	Scoring of second-level matches, taking values [0, 1], the larger the better
MS1.name	Substance names derived from primary mass spectrometry matches are for reference only due to the high number of isomers in the metabolite.
MS1.ppm	Deviation of the measured and theoretical values of mz as a result of the first level mass spectral matching.
type	Matching modes, including secondary forward/reverse (MS2 forward/reverse) primary average molecular weight/single isotope molecular weight matches and no matches, among others
mzmed	The median mass-to-charge ratio, which represents the mass-to-charge ratio of this peak across all samples.
rtmed	Median retention time, representing the retention time of this peak across all samples.
MEAN OO	Mean relative quantitative value of the substance in one of the experimental groups within the set of comparisons
MEAN XX	Mean value of the relative quantitative value of the substance in another experimental group within the group comparison
VIP	The variable projected importance of the substance obtained from the OPLS-DA model for this group comparison
P-VALUE	P-value obtained from the t-test of the substance in the group comparison, P-value = probability that the hypothesis is correct but rejected = number of negative results/total number of results, a test probability against the sample data
Q-VALUE	Hypothesis testing statistic (P-value) corrected for multiple hypothesis testing, Q-value = probability of being rejected but correct = number of false positives/number of presumed positives, a test probability of an inference drawn from a statistical test, re-statistics for P-value
FOLD CHANGE	The multiplicative relationship of the substance between the two sets of experiments in this group of comparisons
LOG_FOLDCHANGE	FOLD CHANGE takes logarithms with a base of 2

## Sheet: result
id	MS2.name	MS2.score	MS1.name	MS1.ppm	type	mzmed	rtmed	Mean MOD	Mean YZZ	VIP	P_VALUE	Q_VALUE	FOLD_CHANGE	LOG_FOLDCHANGE
511	Maltotetraose	0.884113326			MS2 matched	665.20635	489.43	7.92984158333333	0.868089716666667	2.42921823108557	2.4974e-06	0.0025157	0.10947	-3.1914
1670	Stachyose	0.6599			MS2 matched	684.25148	488.839	2.67833537	0.29533082	2.33856468862168	2.9963e-05	0.007465	0.11027	-3.1809
322	D-turanose	0.849867992			MS2 matched	161.04315	489.255	0.105458412	0.0125042166666667	2.27680164481694	0.00010601	0.015406	0.11857	-3.0762
1272	Fenamiphos sulfone	0.970936977			MS2 matched	671.19515	451.345	0.00945234316666667	0.0012261532	2.1042173907469	0.0010963	0.073536	0.12972	-2.9465
780	Uroporphyrin i	0.995115763			MS2 matched	829.22497	476.192	0.00383103633333333	0.000544660838333333	2.13733203942269	0.00067864	0.051459	0.14217	-2.8143
292	D-(+)-Galactose	0.879221597			MS2 matched	179.05285	490.085	0.0245210228333333	0.003953902	2.20139003321218	0.00027909	0.028632	0.16125	-2.6327
1448	Melezitose	0.885746218			MS2 matched	522.20029	451.105	8.62257673166667	1.421521985	2.42745587089247	3.7165e-06	0.0025157	0.16486	-2.6007
35	"1-(1,2r-dihexanoylphosphatidyl)inositol-3,5-bisphosphate"	0.861848866			MS2 matched	689.14765	487.738	0.0136155087833333	0.00230037406666667	1.95818290033017	0.0037134	0.13228	0.16895	-2.5653
525	Muramic acid	0.9958			MS2 matched	310.10856	277.275	0.19348255	0.0349382866666667	1.62190512910955	0.021628	0.26194	0.18058	-2.4693
512	Maltotriose	0.980641208			MS2 matched	503.15486	451.2855	15.5223971383333	2.83227042	2.41554574884937	5.77e-06	0.0025157	0.18246	-2.4543
321	D-Threitol	0.7613			MS2 matched	143.03285	451.275	0.0834140033333333	0.01678662	2.42389624022963	4.4368e-06	0.0025157	0.20124	-2.313
1411	Laminaritetraose	0.981389933			MS2 matched	705.17859	487.592	0.1137394085	0.0232540501666667	2.29305536467521	7.3278e-05	0.011618	0.20445	-2.2902
314	D-Mannose	0.984367677			MS2 matched	179.05318	451.137	0.5972871365	0.125043369166667	2.33006070557275	4.6981e-05	0.010242	0.20935	-2.256
1489	N-3-hydroxydecanoyl-l-homoserine lactone	0.946964903			MS2 matched	102.03585	52.314	0.0111127875	0.00242426658333333	1.6603426309705	0.021575	0.26194	0.21815	-2.1966
992	3'-galactosyllactose	0.999452159			MS2 matched	1031.31825	451.4175	0.542752139033333	0.133663300766667	2.32569355234922	5.4266e-05	0.010516	0.24627	-2.0217
744	Sucrose	0.7572			MS2 matched	323.09208	451.655	0.043022434	0.0110718283333333	2.3763446777163	1.5024e-05	0.0052405	0.25735	-1.9582
1312	Glutathione	0.986932703			MS2 matched	308.08971	402.7745	3.81725785	0.993719588333333	1.8763153940181	0.005244	0.14993	0.26032	-1.9416
1442	Maltopentaose	0.8323			MS2 matched	846.30302	505.6645	0.649348603333333	0.176513556666667	2.10571826582005	0.00089764	0.062619	0.27183	-1.8792
1131	"n-[2-(dimethylamino)ethyl]-n-methyl-4-[[[[4-[4-(4-morpholinyl)-7-(2,2,2-trifluoroethyl)-7h-pyrrolo[2,3-d]pyrimidin-2-yl]phenyl]amino]carbonyl]amino]-Benzamide"	0.940022862			MS2 matched	625.26271	248.38	0.00461318125	0.00126658688333333	1.80708056722926	0.011	0.21045	0.27456	-1.8648
766	Trehalose	0.937541512			MS2 matched	341.1021	491.7015	0.1418065085	0.040156159	2.16594696193961	0.00040907	0.035747	0.28318	-1.8202
1288	G-guanidinobutyrate	0.989139105			MS2 matched	146.09055	366.7475	0.37894045	0.108470038333333	2.21400961207491	0.00040995	0.035747	0.28625	-1.8047
1412	Larixinic Acid	0.8529			MS2 matched	127.03677	450.628	0.017943309	0.00523178116666667	2.3309476199705	6.617e-05	0.01154	0.29157	-1.7781
515	Menthyl salicylate	0.896516467			MS2 matched	275.16363	33.286	0.0608832383333333	0.01838355	1.36753749501582	0.086164	0.41792	0.30195	-1.7276
125	"2,4-dichlorobenzoic acid"	0.722928871			MS2 matched	189.00115	83.106	0.146433626666667	0.0444230683333333	1.34169833104378	0.078749	0.40371	0.30337	-1.7209
453	Isomaltose	0.867668405			MS2 matched	683.21643	391.356	7.90011656265	2.51741693016667	2.17537940868366	0.00057625	0.047856	0.31866	-1.6499
553	N-docosanoyltaurine	0.995808397			MS2 matched	446.3208	37.688	0.0220281433333333	0.00702129716666667	1.21062132384373	0.14152	0.51068	0.31874	-1.6495
1222	Daunorubicin	0.978706871			MS2 matched	363.08773	309.3045	1.19447497366667	0.4070130845	2.24849779236265	0.00022639	0.024676	0.34075	-1.5532
1201	Cys-Gly	0.8994			MS2 matched	179.04677	450.628	0.0630616566666667	0.0216100716666667	1.34469796834957	0.078684	0.40371	0.34268	-1.5451
467	reduced L-glutathione	0.983187111			MS2 matched	306.07268	402.2045	7.56736575	2.62797125	1.85168312300879	0.0058194	0.15614	0.34728	-1.5258
283	Corticosterone	0.903143599			MS2 matched	345.22201	312.8975	0.00990755666666667	0.00347551716666667	1.7325302988242	0.016269	0.25397	0.35079	-1.5113
373	Forsythoside a	0.849314903			MS2 matched	623.19267	391.3495	0.0594161136833333	0.0212843695833333	2.07216445791529	0.0017395	0.10112	0.35823	-1.4811
1536	O-(carbomethoxy)salicylic acid	0.808678934			MS2 matched	179.04661	427.4105	0.109968896666667	0.0394944566666667	1.91226264216369	0.0035287	0.13228	0.35914	-1.4774
134	"3-[(2s,3r,4s,5r,6r)-3-[(2s,3r,4r,5s,6s)-3,5-dihydroxy-6-methyl-4-[(2s,3r,4s,5s,6r)-3,4,5-trihydroxy-6-(hydroxymethyl)oxan-2-yl]oxyoxan-2-yl]oxy-4,5-dihydroxy-6-[[(2r,3r,4r,5r,6s)-3,4,5-trihydroxy-6-methyloxan-2-yl]oxymethyl]oxan-2-yl]oxy-2-(3,4-dihydroxyphenyl)-5,7-dihydroxychromen-4-one"	0.952466895			MS2 matched	917.24724	506.74	0.0119849471333333	0.0043120493	2.06389120343046	0.0012469	0.080541	0.35979	-1.4748
1015	4alpha-mannobiose	0.994110882			MS2 matched	707.21655	388.29	1.71484636116667	0.629319080166667	2.03326611190803	0.0022513	0.11898	0.36698	-1.4462
1350	Hydroquinidine	0.702247406			MS2 matched	327.1886	184.102	0.007489381	0.00275386261666667	1.14122049488675	0.16932	0.54852	0.3677	-1.4434
1169	Cellobiose	0.824492625			MS2 matched	325.11028	489.356	0.1096898095	0.0404482348333333	1.84114653767287	0.0082541	0.17573	0.36875	-1.4393
833	"[(2s,3r,4s,5s,6r)-4,5-dihydroxy-6-(hydroxymethyl)-2-[2,4,6-trihydroxy-3-(4-hydroxybenzoyl)phenyl]oxan-3-yl] 4-hydroxybenzoate"	0.930815234			MS2 matched	551.13491	309.3685	0.0236464369833333	0.00883050281666667	2.25462078518768	0.00018717	0.021761	0.37344	-1.4211
482	Lactose	0.858608444			MS2 matched	387.10646	391.296	0.0362925448333333	0.013607624	2.1035406603047	0.0014481	0.090199	0.37494	-1.4153
1260	Dp7	0.901785239			MS2 matched	1153.37956	520.179	0.0603854031666667	0.0228649395	1.98402816209074	0.0038813	0.13538	0.37865	-1.4011
684	2-[[4-[2-[[(cyclohexylamino)carbonyl](4-cyclohexylbutyl)amino]ethyl]phenyl]thio]-2-methyl-Propanoic acid	0.981110235			MS2 matched	501.31273	112.404	3.76439813333333	1.43628583333333	1.96459621003863	0.0046489	0.14741	0.38154	-1.3901
1625	Pyroglu-Cys	0.92895158			MS2 matched	233.05654	402.775	0.0820068023333333	0.0314520845	1.826240157317	0.0073315	0.16704	0.38353	-1.3826
669	Pi(17:0/15-hepe)	0.970220392			MS2 matched	885.53334	133.193	0.837470033333333	0.33388235	0.856207837446125	0.32142	0.67294	0.39868	-1.3267
912	"1,4-d-xylobiose"	0.99027974			MS2 matched	305.08352	307.343	0.033601327	0.0134322175	2.22166538327354	0.00036191	0.035065	0.39975	-1.3228
1159	Calcimycin	0.964901769			MS2 matched	488.25452	483.851	0.0245192746666667	0.00983685816666667	1.32932995812795	0.073388	0.39872	0.40119	-1.3176
1443	Maltose	0.993065257			MS2 matched	360.14855	392.922	8.57733713333333	3.44808081666667	2.0204065446756	0.0024785	0.11974	0.402	-1.3147
1200	Cyhalothrin	0.942122417			MS2 matched	467.13008	451.027	0.00796622283333333	0.00327108516666667	1.49431832486729	0.056671	0.36079	0.41062	-1.2841
483	Lactulose	0.810906279			MS2 matched	161.04399	391.485	8.17013878333333	3.46710936666667	2.00847367400865	0.0027637	0.12359	0.42436	-1.2366
1081	Ampicillin	0.962659141			MS2 matched	333.07633	265.736	0.0830794603333333	0.0355273016666667	2.01797310151778	0.002456	0.11974	0.42763	-1.2256
700	Pyruvaldehyde	0.7957			MS2 matched	143.03283	391.9265	0.502530266	0.2149776595	1.98218193906226	0.0034012	0.13228	0.42779	-1.225
915	"1,6-anhydro-beta-d-glucose"	0.755429001			MS2 matched	145.04774	392.528	0.392582423333333	0.168570061666667	1.98176329210882	0.0034376	0.13228	0.42939	-1.2196
311	D-Maltose	0.98603942			MS2 matched	341.10448	391.94	12.828448	5.6152508	1.97484399432516	0.0036006	0.13228	0.43772	-1.1919
1374	Isosafrole	0.711476276			MS2 matched	180.08473	392.918	0.0691656220833333	0.0305333083166667	1.9200571652488	0.0056908	0.15614	0.44145	-1.1797
1280	Folinic acid	0.997730675			MS2 matched	474.16854	407.715	0.0285499273333333	0.0126042406666667	1.28083330675303	0.11023	0.46099	0.44148	-1.1796
1693	Thiofluor 623	0.847263027			MS2 matched	696.18994	474.3195	0.0110603665	0.00493432666666667	1.9933333316425	0.0025404	0.11974	0.44613	-1.1645
1026	5-Amino-4-carbamoylimidazole (AICA)	0.790092178			MS2 matched	127.03727	392.519	0.0884260176666666	0.039460232	1.93452412686334	0.0048639	0.14993	0.44625	-1.1641
681	Procyanidin c1	0.886012719			MS2 matched	865.2117	493.5725	0.0240998325	0.0107969953333333	1.73462835631261	0.019365	0.25979	0.44801	-1.1584
798	alpha-cyclodextrin	0.957419857			MS2 matched	973.31565	515.177	0.01257325485	0.0056720946	1.92374266467242	0.0054214	0.1525	0.45112	-1.1484
1047	7-hydroxycoumarin	0.779444439			MS2 matched	163.0582	288.241	0.102914126666667	0.0465349483333333	1.50788232890617	0.038594	0.31105	0.45217	-1.1451
532	N-acetyl-d-galactosaminitol	0.905071902			MS2 matched	222.09466	283.985	0.0488918283333333	0.0223327166666667	0.698952467341685	0.39161	0.72733	0.45678	-1.1304
554	N-Formylmethionyl-Leucylphenylalanine	0.615			MS2 matched	474.15171	260.0315	0.01837651115	0.00866044586666667	1.90090631933113	0.0060984	0.15874	0.47128	-1.0853
1518	Naringin dihydrochalcone	0.740107182			MS2 matched	583.18657	409.882	0.00415546446666667	0.00195848715	1.88601355086616	0.0062331	0.15986	0.4713	-1.0853
7	beta-d-allose	0.916031007			MS2 matched	359.12496	218.084	0.000575609733333333	0.000272192466666667	1.14023920653738	0.16217	0.53403	0.47288	-1.0805
1622	Pyripyropene a	0.803088658			MS2 matched	584.24968	238.886	0.0332606751666667	0.0157470076666667	1.32863302587107	0.072179	0.3971	0.47344	-1.0787
228	Amygdalin	0.6636			MS2 matched	456.16167	303.437	0.0184658427333333	0.00874725748333333	1.98820388675288	0.0037167	0.13228	0.4737	-1.078
117	2-keto-D-Gluconic acid	0.7794			MS2 matched	175.022	217.726	0.0431146666666667	0.0204630483333333	1.02096092796626	0.23356	0.60128	0.47462	-1.0752
1480	N-(2-acetamido)iminodiacetic acid	0.985015235			MS2 matched	191.04613	229.504	0.00671835416666667	0.00320725033333333	1.41067513411225	0.065187	0.38408	0.47739	-1.0668
743	Succinate	0.910155501			MS2 matched	117.0175	85.559	0.159404786666667	0.0771580883333333	1.24920482646884	0.1041	0.45035	0.48404	-1.0468
1739	Validamycin a	0.737945252			MS2 matched	520.21265	384.053	0.0105773585	0.00514534316666667	1.72567742001276	0.019284	0.25979	0.48645	-1.0396
200	Acetoacetic acid	0.987675338			MS2 matched	101.02311	78.207	0.09068239	0.04433839	1.39543588285918	0.077542	0.40167	0.48894	-1.0323
672	Pi(18:0/9-hode)	0.920942554			MS2 matched	877.54488	289.5	0.00135901765	0.0006653553	1.61585543850656	0.029687	0.28764	0.48959	-1.0304
1533	Norharmane	0.996707524			MS2 matched	169.07393	50.467	0.00413112943333333	0.00202929845	1.1062855600498	0.19325	0.57404	0.49122	-1.0256
488	Leukotriene e4	0.983998267			MS2 matched	420.2335	169.743	0.0138130833333333	0.0068038065	1.69133542063646	0.018344	0.25666	0.49256	-1.0216
282	Corosolic acid	0.98273484			MS2 matched	471.33773	73.319	0.0327764343333333	0.0162309923333333	1.89830496732731	0.0079601	0.17573	0.4952	-1.0139
95	18beta-glycyrrhetinic acid	0.993218568			MS2 matched	469.32241	62.097	0.0238493641666667	0.0118600125	1.72057093374391	0.020586	0.26194	0.49729	-1.0078
1313	Gly-Arg	0.7807			MS2 matched	295.14786	462.742	0.383958516666667	0.191247216666667	1.72204659392124	0.013166	0.23248	0.49809	-1.0055
324	Daidzin	0.844470112			MS2 matched	451.08063	244.278	0.0147145606666667	0.0073483	1.74222162507825	0.016632	0.2541	0.49939	-1.0018
526	Myo-inositol	0.971375728			MS2 matched	179.05362	392.609	4.11586676666667	2.10412066666667	1.99020093290908	0.0029031	0.12634	0.51122	-0.96798
1029	5-azacytidine	0.789866469			MS2 matched	245.11125	123.6435	0.00652882371666667	0.00333794225	1.32949576804675	0.078866	0.40371	0.51126	-0.96786
41	"1-[4,5-dihydroxy-6-(hydroxymethyl)-3-[(e)-3-(4-hydroxyphenyl)prop-2-enoyl]oxyoxan-2-yl]oxy-6-hydroxy-7-methylidene-4a,5,6,7a-tetrahydro-1h-cyclopenta[c]pyran-4-carboxylic acid"	0.983984958			MS2 matched	519.14605	460.125	0.02096077	0.010950151	1.7486058705959	0.013905	0.23745	0.52241	-0.93674
761	Thr-Lys	0.742182488			MS2 matched	246.14174	426.6075	0.0042783325	0.00224748266666667	1.16638607953027	0.11663	0.47525	0.52532	-0.92874
1406	L-saccharopine	0.998732606			MS2 matched	277.13711	450.122	0.183833145	0.0982325816666667	1.61843100047843	0.032532	0.29317	0.53436	-0.90412
1422	Linarin	0.985949788			MS2 matched	615.16999	412.039	0.112249245666667	0.0608743095	1.47624187027797	0.051466	0.34854	0.54231	-0.8828
1149	Bispyribac	0.801429977			MS2 matched	469.09447	347.759	0.579133305	0.314590438333333	1.58783887995578	0.030197	0.28851	0.54321	-0.88042
1104	Arginine	0.965072712			MS2 matched	158.11598	270.282	0.202755966666667	0.110983471666667	2.2886048013821	0.00012015	0.016119	0.54737	-0.8694
1465	Mexiletine	0.6252			MS2 matched	144.11878	291.1425	0.00387585116666667	0.00214132683333333	1.4778993990354	0.051017	0.34854	0.55248	-0.85601
567	Neochlorogenic acid	0.872924338			MS2 matched	707.19405	459.829	0.0260577686666667	0.014493559	1.60345013416286	0.030659	0.2887	0.55621	-0.8463
1240	Diosmin	0.980428081			MS2 matched	631.1438	411.6435	0.0756912175	0.0423747201666667	1.63248805951952	0.024881	0.26986	0.55984	-0.83692
1366	Indole-3-acetamide	0.710197328			MS2 matched	175.08456	54.3975	0.06644925	0.0373515316666667	0.699087959644632	0.43248	0.75334	0.56211	-0.83109
107	"2-C-Methyl-D-erythritol 2,4-cyclodiphosphate"	0.8557			MS2 matched	337.01639	404.059	0.00298427815	0.00168924746666667	1.04658114121023	0.19189	0.57206	0.56605	-0.821
1010	4-phosphonobutyric acid	0.794763312			MS2 matched	337.03402	29.894	0.00271999375	0.00154135023333333	1.06033892516152	0.18875	0.56754	0.56667	-0.81941
1054	Acetylcarnitine	0.995077137			MS2 matched	204.12139	312.0855	0.352380486666667	0.200300696666667	0.892468074613339	0.29563	0.65098	0.56842	-0.81497
267	Cetirizine	0.979164879			MS2 matched	387.15058	23.548	0.00292653766666667	0.00166627616666667	1.56905041696471	0.044448	0.32165	0.56937	-0.81257
443	Indoleacetic acid	0.802340127			MS2 matched	130.06465	36.323	0.0104646156666667	0.00598756933333333	0.83196078995508	0.35055	0.69949	0.57217	-0.80548
168	"4,4'-sulfonylbisphenol"	0.812511111			MS2 matched	499.06577	403.46	0.0604809225	0.0346723493333333	1.2426352262917	0.10273	0.45035	0.57328	-0.80269
1652	Scutellarin	0.813886284			MS2 matched	507.04734	348.236	0.0275802632333333	0.0159500378166667	1.52341737237101	0.038115	0.31105	0.57831	-0.79008
954	2-sdahma [dmed-fahfa]	0.709893108			MS2 matched	573.47997	78.109	0.0036463075	0.00211109281666667	1.55440474691133	0.036854	0.3086	0.57897	-0.78845
1449	Melibiose	0.986137931			MS2 matched	365.1048	387.133	9.8716704	5.73688575	1.29506809840713	0.087585	0.41849	0.58115	-0.78303
1634	Ronidazole	0.70281331			MS2 matched	140.06632	279.2415	0.197491726666667	0.1148293	1.59720167255281	0.028028	0.27932	0.58144	-0.7823
1364	Imidazoleacetic acid	0.999750209			MS2 matched	127.0486	353.947	0.00474238333333333	0.00277053736666667	0.962655357977832	0.20097	0.58222	0.58421	-0.77545
1396	L-homoserine	0.883054866			MS2 matched	102.05342	51.948	0.0191062461666667	0.0112175658333333	0.917687575774084	0.24079	0.61021	0.58712	-0.76828
254	Bungeiside c	0.997790915			MS2 matched	429.11894	348.102	0.458092361666667	0.269949938333333	1.43514758385391	0.056123	0.36029	0.58929	-0.76295
1180	Citrinin	0.968578251			MS2 matched	233.06131	292.537	0.281216475	0.165856001666667	1.63270894761743	0.027742	0.27932	0.58978	-0.76175
327	Dehydroascorbic acid	0.800728985			MS2 matched	173.00627	55.669	0.194751098333333	0.11525714	1.48270406022454	0.043414	0.31947	0.59182	-0.75678
1691	Thiazolidine-4-carboxylic acid	0.969187529			MS2 matched	134.02523	230.3245	0.2146624	0.127524215	1.34487792645993	0.081778	0.41037	0.59407	-0.7513
1058	Aconitine	0.970987072			MS2 matched	646.31656	381.06	0.0080912205	0.00484004966666667	1.01575863378936	0.2152	0.58524	0.59819	-0.74134
1714	Trp-Pro-Lys	0.762238122			MS2 matched	430.22645	453.9205	0.0212262591666667	0.0127022656666667	1.67520999589076	0.019726	0.26062	0.59842	-0.74076
1716	Tyr-Asp	0.762			MS2 matched	296.09599	89.7225	0.0195232558333333	0.011683171	1.3258671046533	0.088731	0.4207	0.59842	-0.74076
1016	"4',5,7-trihydroxy 3,3',6,8-tetramethoxyflavone"	0.925233206			MS2 matched	413.08012	316.169	0.0178009068333333	0.0106671656666667	1.96634350280234	0.0031917	0.13228	0.59925	-0.73877
1380	Ketazolam	0.797136447			MS2 matched	737.18305	399.724	0.0104581182666667	0.00629254766666667	1.11359159166516	0.1601	0.53403	0.60169	-0.73291
976	3-hydroxybutyrylcarnitine	0.997782851			MS2 matched	248.14913	326.477	1.99994171666667	1.20359358333333	1.14991402559038	0.15876	0.53403	0.60181	-0.73261
1368	Indole-3-pyruvic acid	0.991167827			MS2 matched	158.05809	54.395	0.0253596613333333	0.0154305148333333	0.570958724354556	0.5315	0.80533	0.60847	-0.71675
1269	Ethyl quinoxaline-2-carboxylate	0.931315378			MS2 matched	191.07926	50.72	0.0107115919166667	0.00653475298333333	0.583157269415248	0.52735	0.80146	0.61006	-0.71297
583	Oxyresveratrol	0.872803616			MS2 matched	487.12204	161.8525	0.0166468538333333	0.0101672223333333	1.90352624236526	0.0073749	0.16704	0.61076	-0.71132
1059	Acrinathrin	0.91217178			MS2 matched	496.15036	407.8625	0.0049683805	0.00304828633333333	1.1344167259278	0.16285	0.53403	0.61354	-0.70478
229	Androstendione	0.70615044			MS2 matched	285.16439	237.4635	0.00158162153333333	0.000970622266666667	1.76559247336707	0.014327	0.23745	0.61369	-0.70442
1520	Neoandrographolide	0.959192366			MS2 matched	503.2529	424.851	0.00846879566666667	0.00519763583333333	1.43746205102596	0.069	0.39186	0.61374	-0.7043
1018	5-(2-hydroxyethyl)-4-methylthiazole	0.816401735			MS2 matched	144.06326	388.3195	0.00463452833333333	0.002845626	1.55900587251002	0.03751	0.30873	0.61401	-0.70368
1579	Phenylethyl 2-glucoside	0.720606399			MS2 matched	302.15734	375.273	0.0567133516666667	0.0348476633333333	1.35118116486357	0.075807	0.40063	0.61445	-0.70263
1220	Darunavir	0.962606312			MS2 matched	570.2379	207.5685	0.00450092416666667	0.00277066833333333	0.754219928269082	0.35614	0.70261	0.61558	-0.69999
1274	Ferricrocin [m-h2+fe]	0.934153538			MS2 matched	718.33562	426.964	0.0157961278333333	0.00973790416666667	1.95053686039459	0.0050313	0.14993	0.61647	-0.69789
1658	Siduron	0.901074331			MS2 matched	137.06942	313.038	0.151872051666667	0.0937049933333333	1.02631748811444	0.19166	0.57206	0.617	-0.69666
800	alpha-L-Asp-L-Lys	0.95219266			MS2 matched	262.13769	460.771	0.0194167601666667	0.0120109443333333	2.02161428975518	0.002205	0.11898	0.61859	-0.69295
17	(2-aminoethoxy)[2-[docosa-4.7.10.13.16.19-hexaenoyloxy]-3-[octadeca-1.9-dien-1-yloxy]propoxy]phosphinic acid	0.762872139			MS2 matched	772.51525	140.6075	0.24315945	0.150825416666667	1.64748421035384	0.025377	0.26986	0.62027	-0.68902
1325	n-(4-fluorophenyl)-n'-hydroxy-Guanidine	0.917876469			MS2 matched	170.0769	295.393	0.00679135916666667	0.00422142066666667	1.50174993524822	0.039595	0.31105	0.62159	-0.68597
1375	Izenamide c	0.886599492			MS2 matched	697.39067	519.4805	0.0060188755	0.00375339016666667	1.71686638258134	0.023383	0.26861	0.6236	-0.6813
1445	Mangostine	0.716099518			MS2 matched	411.17617	351.4445	0.00322254	0.002014272	1.52059402903306	0.041892	0.31377	0.62506	-0.67794
858	1-Methylnicotinamide	0.8187			MS2 matched	137.06924	342.308	0.08542841	0.0534002478333333	0.997716761261135	0.19684	0.57579	0.62509	-0.67787
1112	Asp-Asp-Lys	0.798934762			MS2 matched	189.07399	325.9295	0.0183970745	0.0115135816666667	1.28122091332439	0.10907	0.4605	0.62584	-0.67614
136	"3-[4,5-dihydroxy-3-[(2r,3r,4r,5r,6s)-3,4,5-trihydroxy-6-methyloxan-2-yl]oxy-6-[[(2r,3r,4r,5r,6s)-3,4,5-trihydroxy-6-methyloxan-2-yl]oxymethyl]oxan-2-yl]oxy-5-hydroxy-2-(4-hydroxyphenyl)-7-methoxychromen-4-one"	0.989338948			MS2 matched	753.21866	456.049	0.0131197768	0.00825358781666667	0.922060705247155	0.24	0.61021	0.6291	-0.66865
1036	5-methyluridine	0.739448704			MS2 matched	259.09068	353.7355	0.0158532141666667	0.00997818583333333	0.980928931053392	0.19393	0.57404	0.62941	-0.66793
848	"1-hexadecyl-2-(5z,8z,11z,14z-eicosatetraenoyl)-sn-glycero-3-phosphocholine"	0.742300717			MS2 matched	768.57937	143.484	0.209646983333333	0.132693635	1.26478003922793	0.11996	0.4801	0.63294	-0.65986
444	Indolelactic acid	0.988020028			MS2 matched	158.05869	36.487	0.156747115	0.09937562	0.719339136067717	0.42615	0.75071	0.63399	-0.65748
315	D-Mannose 1-phosphate	0.9871			MS2 matched	259.01782	388.123	0.0283487413333333	0.0179894293333333	1.74664411541777	0.013986	0.23745	0.63458	-0.65614
575	Octadecanoic acid	0.998648155			MS2 matched	283.26054	37.094	10.0190078433333	6.389146805	1.36811838122875	0.087979	0.41922	0.6377	-0.64904
411	Glycerol 3-phosphate	0.999843557			MS2 matched	171.02717	441.3185	0.2077824855	0.133319921166667	0.453188246548932	0.56984	0.82663	0.64163	-0.64018
1124	Azlocillin	0.941396733			MS2 matched	484.1026	369.7905	0.0143341247666667	0.00919904036666667	1.05656724817152	0.17633	0.55508	0.64176	-0.6399
1267	Erucamide	0.975843695			MS2 matched	338.33948	35.577	0.571600633333333	0.367444516666667	1.04749303898167	0.15654	0.53152	0.64283	-0.63748
445	Indomethacin	0.944798414			MS2 matched	713.15735	478.363	0.00517142283333333	0.00332970366666667	2.38748729526865	2.4491e-05	0.0071187	0.64387	-0.63517
304	D-glucarate	0.83082257			MS2 matched	208.98264	156.067	0.0520978373333333	0.0336960893333333	1.20277512560064	0.11855	0.47879	0.64678	-0.62864
1191	Cromolyn	0.701905683			MS2 matched	491.07466	350.0745	0.00133089518333333	0.00086389301	1.15653981155198	0.12781	0.4867	0.64911	-0.62347
1742	Vindesine	0.910273833			MS2 matched	754.395	324.808	0.000489672233333333	0.00031817425	0.992288560380488	0.25542	0.61807	0.64977	-0.622
1188	Coumarin-suberoylanilide hydroxamic acid	0.891601439			MS2 matched	347.13937	528.249	0.00987636316666667	0.00641863983333333	1.15226578319347	0.13738	0.50683	0.6499	-0.62171
910	"1,2-ditetradecanoyl-sn-glycero-3-phosphocholine"	0.983979851			MS2 matched	678.50123	154.5035	0.00568692516666667	0.00369734766666667	1.63145072043829	0.029908	0.28817	0.65015	-0.62116
1012	"4,4'-methylenebis(2,6-di-tert-butylphenol)"	0.830280764			MS2 matched	442.34787	196.796	0.0146496316666667	0.0095635885	0.832311057106437	0.33611	0.68319	0.65282	-0.61524
1521	Neodiosmin	0.714600575			MS2 matched	609.18423	426.964	0.00561115566666667	0.00366978166666667	1.4095527020739	0.075157	0.39962	0.65402	-0.6126
991	3'-fucosyllactose	0.976876953			MS2 matched	511.16888	383.483	0.0499030365	0.0326450346666667	1.31273106153983	0.085003	0.41792	0.65417	-0.61226
328	Dehydroascorbic acid (Oxidized vitamin C)	0.8248			MS2 matched	173.00636	156.0465	0.180795163333333	0.118373725	1.14223828531993	0.14088	0.51068	0.65474	-0.61101
302	D-Galactarate	0.7503			MS2 matched	191.01656	156.102	0.123570948333333	0.0812550133333333	1.41436367010103	0.059442	0.36664	0.65756	-0.60481
1656	Ser-Gly-Lys	0.933237883			MS2 matched	291.16331	452.272	0.0278308711666667	0.0183379371666667	1.65723722204983	0.021205	0.26194	0.65891	-0.60185
1636	Roxithromycin (roxl-150)	0.787608773			MS2 matched	859.49423	404.1125	0.0117893868333333	0.0077714295	2.02076802132344	0.0024896	0.11974	0.65919	-0.60124
973	3-deacetylsalannin	0.952059435			MS2 matched	577.27554	272.159	0.00185973881666667	0.00123438965	1.45766917722662	0.0476	0.33073	0.66374	-0.5913
418	Guanidinopropionic acid	0.986102512			MS2 matched	392.20347	191.244	0.062188475	0.0414388666666667	1.2820882876673	0.094622	0.43888	0.66634	-0.58566
1035	5-methylmyosmine	0.954741429			MS2 matched	161.10555	264.746	0.0250242883333333	0.0167588016666667	1.57997764071043	0.040014	0.31293	0.6697	-0.57841
1006	4-imidazoleacetic acid	0.999793845			MS2 matched	127.0483	325.858	0.00430732963333333	0.00289108741666667	1.09703801011562	0.15069	0.52876	0.6712	-0.57518
293	D-(+)-mannose	0.995284194			MS2 matched	179.05361	264.5815	1.54023138333333	1.03656718333333	1.52471498449885	0.041772	0.31377	0.67299	-0.57133
1421	Lewis x trisaccharide	0.782795227			MS2 matched	547.23933	444.0465	0.00718147016666667	0.00485857816666667	1.14286336027709	0.13641	0.50683	0.67654	-0.56375
1192	Cucurbitacin b	0.812335728			MS2 matched	581.30995	513.416	0.00910827333333333	0.006162643	1.50907320872167	0.041443	0.31377	0.6766	-0.56363
1401	L-Norleucine	0.935			MS2 matched	173.12645	247.222	0.0827527933333333	0.0562122016666667	1.63837955642578	0.022228	0.26551	0.67928	-0.55792
393	Glucose	0.933022795			MS2 matched	179.01046	323.1235	0.00288125466666667	0.00196290266666667	1.21519528472938	0.12823	0.48722	0.68127	-0.55371
1558	Pargyline	0.7262			MS2 matched	182.0903	253.74	0.003727262	0.002539537	1.5019026447288	0.045996	0.32861	0.68134	-0.55355
768	Trifluoroacetic acid	0.725856446			MS2 matched	226.99235	156.051	0.216636368333333	0.147884923333333	1.03081240396502	0.18216	0.55833	0.68264	-0.5508
1358	Ile-Glu	0.79			MS2 matched	261.14256	253.6485	0.00349083471666667	0.00238409078333333	0.804286752998986	0.37156	0.71288	0.68296	-0.55013
1657	Ser-Thr	0.793835132			MS2 matched	207.11091	235.0995	0.0617402083333333	0.04226441	1.61075294952133	0.025192	0.26986	0.68455	-0.54677
1118	Aspon	0.885776065			MS2 matched	401.05026	306.8215	0.0123491825	0.00847542916666667	1.24418363065531	0.094368	0.43887	0.68632	-0.54306
977	3-hydroxyhexadecanoylcarnitine	0.952042854			MS2 matched	416.33194	201.547	0.0221703771666667	0.0152177528333333	0.741179569576553	0.39311	0.72879	0.6864	-0.54288
772	Udp-n-acetylglucosamine	0.985985961			MS2 matched	606.06401	431.609	0.104785556666667	0.0719646266666667	1.37476510767847	0.074442	0.39962	0.68678	-0.54208
569	Nicotinamide adenine dinucleotide (NAD)	0.9932			MS2 matched	662.11397	471.871	0.004319972	0.00296702216666667	1.32347231791554	0.10412	0.45035	0.68682	-0.54201
909	"1,2-disinapoyl diglucoside"	0.986543755			MS2 matched	777.22726	454.611	0.0275937733333333	0.019068508	0.971891368994718	0.22725	0.59418	0.69104	-0.53315
309	D-Glucuronate	0.96179489			MS2 matched	193.03249	388.183	1.02988023333333	0.714801783333333	1.47242069812519	0.055924	0.36029	0.69406	-0.52686
712	S-Nitroso-L-glutathione	0.6118			MS2 matched	335.07269	135.9785	0.0923544883333333	0.0642641	1.52062736650573	0.043985	0.32096	0.69584	-0.52317
1699	Thr-Leu	0.879098849			MS2 matched	233.15248	34.7	0.00935293483333333	0.00651136833333333	0.951680571635448	0.26454	0.626	0.69618	-0.52246
942	2-docosahexaenoyl-1-stearoyl-sn-glycero-3-phosphoethanolamine	0.967082145			MS2 matched	792.54637	62.107	0.2977483	0.207304183333333	1.68061231284793	0.021474	0.26194	0.69624	-0.52234
509	Maltitol	0.87998485			MS2 matched	379.08494	415.323	0.005928057	0.00413662583333333	1.52356668183889	0.039263	0.31105	0.6978	-0.5191
1270	Ethynylestradiol 3-sulfate	0.910768649			MS2 matched	421.10882	320.178	0.00365188816666667	0.00255092433333333	1.60725724355504	0.024342	0.26986	0.69852	-0.51762
934	2-(5-oxovaleryl)phosphatidylcholine	0.98035814			MS2 matched	594.37037	176.164	0.0162368251666667	0.0113509008333333	0.910711691252504	0.29804	0.65136	0.69908	-0.51646
1379	Keracyanin	0.930120855			MS2 matched	595.14332	490.0985	0.0264144433333333	0.0185337183333333	1.72203742700715	0.018396	0.25666	0.70165	-0.51117
968	"3-[(2s,3r,4s,5s,6r)-6-[[(2r,3r,4r)-3,4-dihydroxy-4-(hydroxymethyl)oxolan-2-yl]oxymethyl]-3,4,5-trihydroxyoxan-2-yl]oxy-2-methylpyran-4-one"	0.986912313			MS2 matched	421.14111	410.663	0.007201694	0.00505558833333333	0.794186803138566	0.29284	0.64777	0.702	-0.51046
931	8-quinolinyl ester 1-(5-fluoropentyl)-1h-indazole-3-carboxylic acid	0.839949958			MS2 matched	378.15684	307.081	0.0121127566666667	0.00851089966666667	0.903158583954467	0.25274	0.61651	0.70264	-0.50914
455	Kendomycin	0.991134425			MS2 matched	485.26986	32.493	0.457192316666667	0.321780133333333	0.935410091015178	0.2666	0.62831	0.70382	-0.50673
677	Poricoic acid a	0.995315604			MS2 matched	497.32194	32.418	0.0987934516666667	0.0695789266666667	0.980506755285699	0.20976	0.58433	0.70429	-0.50576
1349	Ht-2 toxin	0.892818138			MS2 matched	447.21682	293.6545	0.00171083045	0.00120534635	1.02794689416884	0.17477	0.55204	0.70454	-0.50525
1299	Gln-Arg-Arg	0.769304941			MS2 matched	459.28721	513.89	0.00480470433333333	0.00339533683333333	1.37101430672993	0.069738	0.39203	0.70667	-0.50089
1698	Thr-Glu-Lys	0.835845185			MS2 matched	377.20046	452.608	0.017868313	0.0126430355	1.17697025089587	0.13913	0.51028	0.70757	-0.49906
300	D-fructose	0.993569276			MS2 matched	179.0541	282.501	3.73337483333333	2.64406516666667	1.4262548449211	0.060833	0.36838	0.70822	-0.49772
202	Acetyl-L-Cysteine	0.6281			MS2 matched	162.01955	127.343	0.00873076583333333	0.00619279883333333	0.892677284610113	0.27822	0.63789	0.70931	-0.49552
422	Harpagoside	0.849992664			MS2 matched	529.14768	383.02	0.077254555	0.05488276	1.01202482366469	0.20881	0.58433	0.71041	-0.49327
717	Secoisolariciresinol diglucoside	0.993871368			MS2 matched	685.26946	207.629	0.000882209866666667	0.000626788	0.702423817827113	0.40374	0.73423	0.71047	-0.49314
725	Sertraline carbamoyl glucuronide	0.849989417			MS2 matched	524.0967	483.009	0.00498978733333333	0.00355028183333333	0.974096492412786	0.2142	0.5846	0.71151	-0.49104
499	Lumichrome	0.979075514			MS2 matched	241.06918	63.265	0.84848825	0.6053118	0.925381040263757	0.28272	0.64165	0.7134	-0.48722
1576	4-[2-[[2-benzo[b]thien-3-yl-9-(1-methylethyl)-9h-purin-6-yl]amino]ethyl]-Phenol	0.861891563			MS2 matched	388.12832	403.952	0.00999543666666667	0.00714045883333333	1.19818557534719	0.11554	0.47188	0.71437	-0.48525
1517	Naproxen	0.866123976			MS2 matched	231.11124	245.932	0.006646016	0.00475291	0.730868522780072	0.38274	0.71968	0.71515	-0.48368
16	(2-aminoethoxy)[2-[docosa-4.7.10.13.16.19-hexaenoyloxy]-3-[hexadec-1-en-1-yloxy]propoxy]phosphinic acid	0.851712981			MS2 matched	746.50053	141.9015	0.503661383333333	0.360232383333333	1.61936826065525	0.030591	0.2887	0.71523	-0.48353
1204	Cytidine 5'-diphosphocholine	0.99352738			MS2 matched	489.11062	444.247	0.145162236666667	0.103885655	1.44067039625049	0.059916	0.36664	0.71565	-0.48267
139	3-deoxy-d-glycero-d-galacto-2-nonulosonic acid	0.990828573			MS2 matched	535.14365	218.7295	0.0442002533333333	0.0316350216666667	1.76182487466027	0.014352	0.23745	0.71572	-0.48253
1060	Actinomycin d	0.89850713			MS2 matched	628.32726	484.031	0.0110839225	0.00793550533333333	1.14542030756375	0.15561	0.53152	0.71595	-0.48207
850	1-hexadecyl-2-(9z-octadecenoyl)-sn-glycero-3-phosphocholine	0.96625086			MS2 matched	746.59685	147.613	0.16572135	0.118953526666667	1.20114175940308	0.12215	0.48358	0.71779	-0.47836
251	Blood group b trisaccharide	0.818326128			MS2 matched	487.17062	380.313	3.00165261666667	2.16159853333333	1.04282317107914	0.18526	0.56344	0.72014	-0.47366
1458	"Methyl (4s,5z,6s)-5-ethylidene-4-[2-[[(2r,3s,4r,5r,6r)-3-[2-[(2s,3z,4s)-3-ethylidene-5-methoxycarbonyl-2-[(2s,3r,4s,5s,6r)-3,4,5-trihydroxy-6-(hydroxymethyl)oxan-2-yl]oxy-4h-pyran-4-yl]acetyl]oxy-4,5-dihydroxy-6-[2-(4-hydroxyphenyl)ethoxy]oxan-2-yl]methoxy]-2-oxoethyl]-6-[(2s,3r,4s,5s,6r)-3,4,5-trihydroxy-6-(hydroxymethyl)oxan-2-yl]oxy-4h-pyran-3-carboxylate"	0.944422506			MS2 matched	1095.36026	509.384	0.00279470483333333	0.00201845883333333	1.41956022507939	0.055451	0.36029	0.72224	-0.46944
715	Salidroside	0.917452432			MS2 matched	299.09254	306.675	0.0659500983333333	0.0476597583333333	1.47294205058352	0.047404	0.33069	0.72266	-0.4686
446	Indoxyl sulfate	0.989290307			MS2 matched	212.00132	29.9665	0.7727965	0.559038333333333	0.617364327631698	0.38866	0.72733	0.7234	-0.46714
246	3-[[(3-carboxycyclohexyl)amino]carbonyl]-4-[3-[4-(4-phenoxybutoxy)phenyl]propoxy]-Benzoic acid	0.904556768			MS2 matched	544.27424	532.6855	0.00213816795	0.00154915323333333	0.748554463541377	0.35502	0.70208	0.72452	-0.4649
1472	Myosmine	0.909608277			MS2 matched	147.08972	55.7225	0.021814479	0.0158189856666667	1.17159919226546	0.14096	0.51068	0.72516	-0.46363
1387	L-carnitine	0.999188684			MS2 matched	323.21476	359.0585	0.337282916666667	0.244963333333333	1.4526134890895	0.051258	0.34854	0.72628	-0.46139
739	Spinosine	0.968078369			MS2 matched	607.1727	444.964	0.00980052283333333	0.00712646966666667	1.51162928666069	0.041209	0.31377	0.72715	-0.45967
1116	Asp-Val-Arg	0.909757892			MS2 matched	389.21084	411.563	0.0175437626666667	0.0127855228333333	1.00345026629816	0.2053	0.58313	0.72878	-0.45645
1476	Myristoyl-l-carnitine	0.993560376			MS2 matched	372.30833	181.779	0.0153460025	0.011206333	0.852867248656667	0.32006	0.6725	0.73024	-0.45355
369	Fenhexamid	0.858439305			MS2 matched	302.05066	79.549	0.00732083833333333	0.005357314	1.2328250042236	0.12454	0.48358	0.73179	-0.4505
1695	Thr-Ala	0.815963189			MS2 matched	191.08252	257.8565	0.01801062	0.0132157283333333	1.36300871454158	0.067506	0.38981	0.73377	-0.44659
856	1-methylhistamine	0.980683003			MS2 matched	126.10086	372.668	0.0174685963333333	0.0128261221666667	0.542136985324593	0.52616	0.80146	0.73424	-0.44568
1519	NCGC00347708-02	0.884162875			MS2 matched	711.43008	503.977	0.00351499835	0.00258161988333333	1.21343509757061	0.1174	0.47672	0.73446	-0.44525
1398	L-Leucine	0.8048			MS2 matched	132.10049	322.7765	0.544518435166667	0.400180681666667	1.12923037157593	0.16396	0.5353	0.73493	-0.44433
1190	Creatinine	0.999779411			MS2 matched	114.06452	174.4365	0.34048415	0.2503389	0.884241276656296	0.23994	0.61021	0.73524	-0.44371
1070	Ala-Gln-Lys	0.733103486			MS2 matched	346.20586	455.046	0.0321316966666667	0.02365413	1.11607596336705	0.15669	0.53152	0.73616	-0.44191
741	Steviolbioside	0.939974897			MS2 matched	479.27312	31.883	0.146715853333333	0.108171701666667	1.23492059113754	0.13162	0.4964	0.73729	-0.4397
643	Phenaceturic acid	0.999911771			MS2 matched	192.06343	183.478	0.107876541666667	0.0796150416666667	0.550758699321776	0.44077	0.75657	0.73802	-0.43827
197	"9R,10S-EpOME"	0.9726			MS2 matched	295.22194	106.7915	0.0469398866666667	0.0346632166666667	0.667739425902641	0.46007	0.7707	0.73846	-0.43741
253	Brazilin	0.957319475			MS2 matched	571.15842	393.245	0.0362518284166667	0.0267811734833333	0.566152683488501	0.47493	0.77671	0.73875	-0.43683
1009	4-oxoretinol	0.748506689			MS2 matched	301.21431	35.4375	0.09844862	0.0727580383333333	1.04680829062417	0.18584	0.56344	0.73905	-0.43626
1531	Norbuprenorphine glucuronide	0.939608814			MS2 matched	612.29335	394.8425	0.0464640216666667	0.034368235	1.34441615481193	0.079881	0.40498	0.73967	-0.43504
279	Citrate	0.9805082			MS2 matched	191.01696	501.955	0.982583516666667	0.727514616666667	0.879458774552044	0.30019	0.6519	0.74041	-0.4336
1053	Acebutolol	0.919094101			MS2 matched	319.18781	34.5205	0.0134113561666667	0.009934403	0.525168771252079	0.49778	0.79123	0.74075	-0.43295
879	1-palmitoyl-2-thiopalmitoyl phosphatidylcholine	0.799337542			MS2 matched	750.55665	162.759	0.0253024916666667	0.0187569533333333	1.7877966157501	0.011343	0.21045	0.74131	-0.43185
1206	Cytochalasin b	0.818499278			MS2 matched	444.24965	417.744	0.0122878906666667	0.0091157155	0.656451343191493	0.4106	0.73976	0.74185	-0.43081
827	(R)-(+)-Citronellic acid	0.7711			MS2 matched	188.16231	51.333	0.00333633801666667	0.00247511846666667	0.975389552192417	0.1996	0.58016	0.74187	-0.43077
210	Adenylosuccinic acid	0.979430666			MS2 matched	462.05748	491.873	0.0899475166666667	0.066859095	0.836664064866163	0.32862	0.68108	0.74331	-0.42796
1394	L-histidinol	0.858223932			MS2 matched	124.08534	77.0695	0.669113211666667	0.497851548333333	0.635914501465607	0.47239	0.77671	0.74405	-0.42653
1084	Anhydrobrazilic acid	0.886899139			MS2 matched	257.05103	302.0285	0.00957400783333333	0.00713238816666667	1.68801401055188	0.021524	0.26194	0.74497	-0.42474
1301	Gln-lys	0.954643852			MS2 matched	275.16935	450.511	0.0582526533333333	0.043438395	1.16091958161166	0.13746	0.50683	0.74569	-0.42335
1309	Glu-Thr-Arg	0.916621992			MS2 matched	405.20559	403.77	0.157077506666667	0.117154393333333	0.895162593542712	0.25947	0.62276	0.74584	-0.42307
852	1-lignoceroyl-2-hydroxy-sn-glycero-3-phosphocholine	0.910861987			MS2 matched	608.45862	186.635	0.014538196	0.0108664231666667	0.58891216317468	0.51529	0.79797	0.74744	-0.41997
1377	Jasplakinolide	0.973104951			MS2 matched	731.2656	481.949	0.00497825133333333	0.0037273185	1.1980247328514	0.13083	0.49495	0.74872	-0.4175
1469	Morphine n-oxide	0.749837648			MS2 matched	603.2569	459.722	0.0115454946666667	0.008647951	1.0676677972581	0.18649	0.56344	0.74903	-0.4169
1172	Chaetoglobosins	0.957063245			MS2 matched	551.2331	452.231	0.0407508583333333	0.0305845883333333	1.41789226949349	0.068243	0.3915	0.75053	-0.41403
1207	Cytosine	0.976105489			MS2 matched	112.04907	242.9385	0.125546591666667	0.09444323	1.90231173398402	0.0070801	0.16686	0.75226	-0.4107
214	Agnuside	0.920856507			MS2 matched	501.12117	473.272	0.0114708005	0.00863372983333333	0.951839745274571	0.24634	0.6153	0.75267	-0.40991
1165	Carbetamide	0.797421104			MS2 matched	237.13232	371.4935	0.0116022148333333	0.00873610716666667	0.538218546434886	0.52236	0.80146	0.75297	-0.40934
385	Ganoderic acid a	0.940264503			MS2 matched	497.29923	28.738	0.07729278	0.058244555	1.11289924923573	0.18179	0.55833	0.75356	-0.40821
622	Pentagastrin	0.735235674			MS2 matched	766.32403	168.994	0.00465012586666667	0.00350906558333333	0.383101845528439	0.65478	0.87363	0.75462	-0.40618
824	(cis+trans)-nerodilol	0.916203361			MS2 matched	123.11521	36.143	0.193484805	0.1462646	0.710315897336576	0.40999	0.73976	0.75595	-0.40364
614	Pe(16:1e/14-hdohe)	0.76903467			MS2 matched	762.49639	64.0665	1.58168048333333	1.19657201666667	1.03834685865352	0.21329	0.58433	0.75652	-0.40255
461	"L-Arabinono-1,4-lactone"	0.935324621			MS2 matched	147.02765	79.546	0.763137983333333	0.577729083333333	1.68366194602009	0.025337	0.26986	0.75704	-0.40155
34	"1-(1,2-dihexanoylphosphatidyl)inositol-5-phosphate"	0.93650744			MS2 matched	591.16816	411.024	0.0738072046666667	0.0559215035	0.948114507330013	0.24686	0.6153	0.75767	-0.40036
256	Calceolarioside a	0.755186831			MS2 matched	477.12518	405.6655	0.00984255516666667	0.00746786866666667	1.01686695641195	0.17881	0.55716	0.75873	-0.39834
530	N-[3-hydroxy-1-{[3.4.5-trihydroxy-6-(hydroxymethyl)oxan-2-yl]oxy}octadec-4-en-2-yl]hexadecanamide	0.815675861			MS2 matched	698.54402	86.227	0.013404068	0.0101792603333333	1.06391268530496	0.17417	0.55204	0.75942	-0.39704
1407	L-Serine	0.6709			MS2 matched	147.07457	90.081	0.0365700333333333	0.0278131516666667	1.28237251771589	0.086269	0.41792	0.76054	-0.39489
817	(2r)-3-hydroxyisovaleroylcarnitine	0.998656692			MS2 matched	262.16318	311.887	0.323945183333333	0.246517633333333	1.52906836989849	0.038534	0.31105	0.76099	-0.39406
1729	Val-Asp	0.996165985			MS2 matched	233.11078	403.38	0.0846095416666667	0.06460717	1.42979631940109	0.059061	0.36656	0.76359	-0.38913
20	(2r)-2-hydroxy-2-phenethylglucosinolate	0.873239095			MS2 matched	438.0739	409.129	0.01575576	0.0120433298333333	1.26920357724755	0.088771	0.4207	0.76438	-0.38764
1666	Sphingomyelin (d18:1/18:0)	0.9297			MS2 matched	769.5512	146.022	0.210301753333333	0.16126661	0.986878481310024	0.19519	0.57404	0.76683	-0.38301
297	"D-Arabinono-1,4-lactone"	0.9579			MS2 matched	147.02752	134.107	0.148627183333333	0.114092715	1.67978508467011	0.024216	0.26986	0.76764	-0.38149
1115	Asp-Pro-Arg	0.811562104			MS2 matched	387.19456	437.2255	0.00927188916666667	0.00714271033333333	1.56469069157725	0.033037	0.29437	0.77036	-0.37639
318	D-Ribose 5-phosphate	0.9232			MS2 matched	289.02758	467.347	0.0662432916666667	0.0512988933333333	1.25671137017352	0.11172	0.46555	0.7744	-0.36885
838	"1-(1z-octadecenyl)-2-(5z,8z,11z,14z-eicosatetraenoyl)-sn-glycero-3-phosphocholine"	0.959770033			MS2 matched	794.59742	40.536	0.320397033333333	0.24840215	1.18202102294506	0.15001	0.52807	0.77529	-0.36718
1348	Homoharringtonine	0.733701718			MS2 matched	546.28815	444.832	0.011082803	0.0086010645	0.618327536112189	0.44303	0.75749	0.77607	-0.36574
943	2-edahma [dmed-fahfa]	0.740624968			MS2 matched	605.54306	76.2555	0.015892464	0.0123373491666667	1.32516374926088	0.10049	0.44807	0.7763	-0.36531
83	11-dehydrothromboxane b2	0.971277942			MS2 matched	349.19498	216.1725	0.00820591466666667	0.006372621	1.07019827614932	0.15388	0.53152	0.77659	-0.36478
227	alpha-Tocopherol (Vitamin E)	0.996467436			MS2 matched	429.36498	33.832	0.131008663333333	0.101792556666667	0.780329507153331	0.29651	0.65136	0.77699	-0.36403
960	2'-deoxycytidine	0.997027825			MS2 matched	228.0951	209.8995	0.00619708333333333	0.0048159175	1.21996490115688	0.12609	0.48399	0.77713	-0.36378
1599	Pro-phe	0.989909891			MS2 matched	263.12161	451.203	0.0304887866666667	0.02369613	1.35580934276128	0.076253	0.40136	0.77721	-0.36363
984	"3,4-dimethylbenzaldehyde"	0.997621494			MS2 matched	135.07846	37.328	0.0715794066666667	0.0558225133333333	1.69346286355156	0.023323	0.26861	0.77987	-0.3587
818	"(2r)-5-methoxy-2-methyl-2,3,8,9-tetrahydrofuro[2,3-h]chromen-4-one"	0.8167278			MS2 matched	257.07223	238.352	0.00654683116666667	0.00510786083333333	0.675881139581544	0.37405	0.71529	0.7802	-0.35808
1616	Proximpham	0.743585137			MS2 matched	149.10555	251.841	0.0120837595	0.00944764983333333	1.09456358897242	0.1781	0.55716	0.78185	-0.35504
1140	Beta-octylglucoside	0.83680178			MS2 matched	310.19849	207.5495	0.0302766438333333	0.0236744831666667	0.92457682469771	0.2509	0.61621	0.78194	-0.35487
354	Enrofloxacin	0.892854768			MS2 matched	717.30676	207.902	0.0034241825	0.00268359216666667	0.958938440784422	0.23083	0.59996	0.78372	-0.35159
711	Rosolic Acid	0.8902			MS2 matched	289.0811	43.611	0.00824719166666667	0.006468097	0.924903248105722	0.24135	0.61021	0.78428	-0.35056
154	3-thiatetradecanoic acid	0.869993333			MS2 matched	245.13471	323.72	0.0024990755	0.00196029766666667	1.0155089663118	0.21208	0.58433	0.78441	-0.35032
727	Sinefungin	0.966577339			MS2 matched	380.1664	167.546	0.00347527035	0.00273036261666667	0.362975961008518	0.62771	0.8615	0.78565	-0.34803
1019	5-(galactosylhydroxy)-l-lysine	0.965762992			MS2 matched	325.15782	525.422	0.02614037	0.0205873466666667	1.45913920541118	0.059795	0.36664	0.78757	-0.34452
729	Sm d34:1	0.989720748			MS2 matched	761.57003	182.9385	1.2225381	0.96291145	1.53952203441298	0.04173	0.31377	0.78763	-0.3444
706	Raffinose	0.966916981			MS2 matched	503.17863	313.432	0.000592397583333333	0.000467188916666667	0.677190909489508	0.36552	0.70797	0.78864	-0.34256
1687	Tetrandrine	0.954786173			MS2 matched	623.31033	245.399	0.189701093333333	0.149610548333333	1.09053360670399	0.16421	0.5353	0.78866	-0.34252
619	Pe(18:1e/20-hdohe)	0.845223779			MS2 matched	790.52594	105.641	0.747214516666667	0.589363133333333	1.04661966927834	0.1805	0.55833	0.78875	-0.34237
138	3-cyano-7-hydroxycoumarin	0.745472609			MS2 matched	186.02018	204.399	0.0102296223333333	0.00807295833333333	0.493314141774781	0.50763	0.79715	0.78917	-0.34158
1000	4-hydroperoxy-2-nonenal	0.736441766			MS2 matched	155.1046	35.24	0.029317935	0.0232058683333333	0.717780698122127	0.40783	0.73976	0.79152	-0.33729
649	Phosphatidylethanolamine	0.776555334			MS2 matched	746.54634	149.556	0.0136607531666667	0.0108150721666667	0.784074681005678	0.29215	0.64777	0.79169	-0.33699
1315	Gly-Gly-Lys	0.97605851			MS2 matched	261.15367	445.2045	0.026474545	0.0209791416666667	1.0876056917745	0.16264	0.53403	0.79243	-0.33565
223	Alpha-d-glucose	0.992144824			MS2 matched	179.055	306.28	19.894582	15.7714336666667	1.5962907649901	0.028846	0.28584	0.79275	-0.33506
335	Dihydrouracil	0.942115812			MS2 matched	113.02267	388.815	0.203317038333333	0.161282103333333	1.13404556150032	0.15679	0.53152	0.79325	-0.33414
648	Phomopsin a	0.853366213			MS2 matched	787.26137	481.0435	0.000909856583333333	0.000722097333333333	1.44058744694949	0.056191	0.36029	0.79364	-0.33345
1017	"4',6'-dimethoxy-4-dimethylamino-2'-hydroxychalcone"	0.7001662			MS2 matched	328.1362	302.0285	0.040297705	0.0319912666666667	1.05523897975936	0.17016	0.54852	0.79387	-0.33302
559	N-palmitoyl-d-erythro-dihydroceramide-1-phosphate	0.993446529			MS2 matched	618.4656	37.1165	0.167526618333333	0.133444855	0.624012731053951	0.41226	0.74054	0.79656	-0.32815
146	3-hydroxystanozolol glucuronide	0.987865711			MS2 matched	519.28024	174.599	0.0244739238333333	0.0194982285	0.399896361196207	0.64995	0.87328	0.79669	-0.3279
357	Erythritol	0.7412			MS2 matched	143.03283	306.532	0.72424275	0.577204	1.49813244297056	0.0421	0.31377	0.79698	-0.32739
1247	DL-asparagine	0.987523935			MS2 matched	133.05902	380.667	0.08867133	0.0707448383333333	0.792472377814728	0.29227	0.64777	0.79783	-0.32584
1637	RU-0211	0.6354			MS2 matched	390.21561	411.496	0.0106393461666667	0.00848852683333333	1.01153123728022	0.20629	0.58402	0.79784	-0.32582
1485	N-(octadecanoyl)sphing-4-enine-1-phosphocholine	0.992999148			MS2 matched	731.60018	181.652	0.401463416666667	0.320401116666667	1.03007286611482	0.21814	0.58678	0.79808	-0.32539
714	Salicylic acid beta-d-o-glucuronide	0.986162946			MS2 matched	627.11133	429.75	0.006591597	0.00526188583333333	0.637334936974265	0.41676	0.74394	0.79827	-0.32505
1106	Artemisinin	0.991435832			MS2 matched	305.15423	79.173	0.0454385716666667	0.0363524466666667	1.62641551652473	0.026527	0.27374	0.80003	-0.32187
126	"2,6-di-tert-butyl-4-methoxyphenol"	0.98674124			MS2 matched	220.14347	20.931	0.0269701075	0.021592001	0.271418497096304	0.6756	0.88321	0.80059	-0.32086
1202	Cytidine	0.99922953			MS2 matched	266.07275	242.348	0.153463153333333	0.123088703333333	1.69071817062237	0.023348	0.26861	0.80207	-0.31819
949	2-methylhippuric acid	0.980325301			MS2 matched	119.03348	218.378	0.0399738333333333	0.0320986616666667	0.940385015181843	0.26102	0.62276	0.80299	-0.31654
830	(r)-aminocarnitine	0.986393011			MS2 matched	481.34639	35.577	0.0738809633333333	0.0594430316666667	0.893039774961807	0.2636	0.62461	0.80458	-0.31369
1635	Rotundine	0.932854592			MS2 matched	192.10011	268.512	0.00970957783333333	0.00781323933333333	0.888542604317586	0.24944	0.6153	0.80469	-0.31349
1577	"5-(1,1-dimethylheptyl)-2-[(1r,2r,5r)-5-hydroxy-2-(3-hydroxypropyl)cyclohexyl]-Phenol"	0.764990701			MS2 matched	341.302	200.3	0.110161066666667	0.0887462533333333	0.799495348225021	0.29106	0.64777	0.8056	-0.31186
1184	Convallatoxin	0.810321425			MS2 matched	573.25863	469.103	0.00626127833333333	0.005061449	0.397171773608423	0.60236	0.84787	0.80837	-0.30691
740	Stearoyl-coa	0.959747643			MS2 matched	1032.35841	479.83	0.0010861881	0.000881322516666667	0.970979281346164	0.21766	0.58678	0.81139	-0.30153
1322	Glycyrrhizic acid	0.839022051			MS2 matched	845.40588	374.1195	0.00864011633333333	0.00702016583333333	1.06260066564296	0.17121	0.54975	0.81251	-0.29955
1243	DL-2-Aminoadipic acid	0.7638			MS2 matched	162.07428	305.7985	0.0158377683333333	0.0128837496666667	0.764012539623272	0.3628	0.70712	0.81348	-0.29782
1437	Lys-Val	0.985215992			MS2 matched	246.17948	385.317	0.026138575	0.021269365	1.04309334564753	0.19731	0.57579	0.81372	-0.2974
5	"alpha,alpha'-trehalose 6-phosphate"	0.713588852			MS2 matched	421.06674	481.884	0.0153500916666667	0.0124922863333333	0.51048220944088	0.53119	0.80533	0.81382	-0.29721
1523	"NG,NG-dimethyl-L-arginine(ADMA)"	0.9949			MS2 matched	203.14901	576.1925	0.920051466666667	0.7487952	0.51572620613501	0.507	0.79715	0.81386	-0.29714
1626	Pyroglu-pro	0.835339746			MS2 matched	227.10064	415.287	0.013451606	0.0109570756666667	1.04168118404399	0.19431	0.57404	0.81456	-0.29592
176	"5,2'-O-dimethylcytidine"	0.75856941			MS2 matched	270.1039	399.63	0.00666199316666667	0.00542734016666667	0.528533908659466	0.50174	0.7943	0.81467	-0.29571
498	Ltc4-[d5]	0.961514502			MS2 matched	629.31516	323.168	0.00472502116666667	0.00385938533333333	0.438590597612718	0.62029	0.85518	0.8168	-0.29195
387	Gartanin	0.962926637			MS2 matched	395.16103	23.159	0.00148209483333333	0.00121179356666667	0.936460525043559	0.26107	0.62276	0.81762	-0.29049
93	16-Hydroxypalmitic acid	0.9851			MS2 matched	271.22305	104.95	0.0304536491666667	0.0249379883333333	0.546114877656269	0.52378	0.80146	0.81888	-0.28827
938	2-aminoadipic acid	0.948545546			MS2 matched	162.07416	408.939	0.03615511	0.0296081383333333	0.952611343043419	0.2362	0.60579	0.81892	-0.28821
137	3-amino-1-propanesulfonic acid	0.942683715			MS2 matched	138.01995	269.019	0.03179442	0.02608482	0.552002832584831	0.4748	0.77671	0.82042	-0.28556
921	"15(r),19(r)-hydroxyprostaglandin f2alpha"	0.827563369			MS2 matched	353.22789	120.577	0.07299325	0.0598939783333333	0.868818658375226	0.29044	0.64777	0.82054	-0.28535
1429	Lys-Asn	0.984893729			MS2 matched	261.15355	467.3175	0.0293594233333333	0.0241325983333333	1.28788243751471	0.099835	0.44807	0.82197	-0.28284
310	D-Lyxose	0.9885			MS2 matched	209.06335	287.5685	0.625249166666667	0.515134533333333	1.0015369083127	0.20056	0.582	0.82389	-0.27948
226	alpha-N-Acetyl-L-glutamine	0.6889			MS2 matched	187.0693	398.14	0.00830445716666667	0.00684760733333333	0.676524650315942	0.39021	0.72733	0.82457	-0.27829
1645	S(-)-cathinone	0.965021897			MS2 matched	132.07893	160.255	0.0840682633333333	0.0693695266666667	0.488789744123774	0.57949	0.83318	0.82516	-0.27726
983	3-pyridylacetic acid	0.967076131			MS2 matched	138.05384	302.178	0.5503479	0.454549683333333	1.15482363737492	0.16087	0.53403	0.82593	-0.27591
1593	Pro-Glu-Lys	0.888017821			MS2 matched	373.20474	460.2895	0.0208651146666667	0.0172377075	0.951186821584449	0.22774	0.59459	0.82615	-0.27552
1141	Betaine	0.99627952			MS2 matched	118.0859	278.485	3.99885633333333	3.30976	0.989167594851682	0.21343	0.58433	0.82768	-0.27286
336	Dihydroxyacetone	1			MS2 matched	89.02323	153.431	0.190749	0.15795215	0.762589464229952	0.33571	0.68319	0.82806	-0.27219
306	"D-glucono-1,5-lactone"	0.855908447			MS2 matched	177.03753	181.056	0.11933708	0.0988396933333333	0.674471809232075	0.43326	0.75334	0.82824	-0.27188
1005	4-hydroxyquinoline	0.969208016			MS2 matched	146.05817	68.378	0.0282177926666667	0.023379636	0.308406031943631	0.76304	0.92347	0.82854	-0.27135
808	(+/-)-dropropizine	0.704379526			MS2 matched	237.17789	284.352	0.00804615383333333	0.00666786833333333	0.65098649623538	0.41016	0.73976	0.8287	-0.27107
356	Erucic acid	0.985966937			MS2 matched	337.30415	45.412	0.107936826666667	0.0896297383333333	0.969762769971239	0.24238	0.61032	0.83039	-0.26814
1021	"5-[(4s,8as)-4-acetyloxy-2,5,5,8a-tetramethyl-3-oxo-4a,6,7,8-tetrahydro-4h-naphthalen-1-yl]-3-methylpentanoic acid"	0.985493844			MS2 matched	401.2125	120.885	0.010352164	0.00859744333333333	0.907544584357016	0.30031	0.6519	0.8305	-0.26795
1069	Ala-Asn-Lys	0.847256028			MS2 matched	332.19003	462.127	0.0325817733333333	0.02707404	0.848769567387841	0.2971	0.65136	0.83096	-0.26715
801	"5-[3-[(2,2,3,3-tetramethylcyclopropyl)carbonyl]-1h-indol-1-yl]pentyl beta-d-glucopyranosiduronic acid"	0.967870178			MS2 matched	504.23617	431.806	0.0179858466666667	0.0149603666666667	0.669361520261697	0.37563	0.71596	0.83179	-0.26572
632	Pg 38:6	0.779118689			MS2 matched	793.48963	39.212	0.91887765	0.765149066666667	0.923998677378473	0.24028	0.61021	0.8327	-0.26413
1356	Ikarugamycin	0.963286128			MS2 matched	501.2722	433.005	0.00967978116666667	0.00806175033333333	0.928236970520285	0.24057	0.61021	0.83284	-0.26388
1727	Urobilin	0.820098175			MS2 matched	591.32693	441.466	0.00793526166666667	0.00660892416666667	0.700372392780667	0.35198	0.70074	0.83286	-0.26386
878	1-palmitoyl-2-oleoyl-sn-glycerol	0.954645893			MS2 matched	577.5134	79.4105	0.215205333333333	0.179465483333333	1.50133803992758	0.052615	0.35267	0.83393	-0.26201
809	"((4r)-4-((3r,5r,9s,10s,12s,13r,14s,17r)-3,12-dihydroxy-10,13-dimethylhexadecahydro-1h-cyclopenta[a]phenanthren-17-yl)pentanoyl)glycylglycine"	0.791863311			MS2 matched	529.30322	408.756	0.009732245	0.00811853016666667	1.85409623124313	0.011195	0.21045	0.83419	-0.26155
62	1-palmitoyl-2-oleoyl-phosphatidylglycerol	0.992189341			MS2 matched	747.50601	39.014	0.82615205	0.689221083333333	1.33428831292385	0.08686	0.41846	0.83425	-0.26144
80	"1,2-distearoyl-sn-glycero-3-phospho-(1'-rac-glycerol)"	0.875428563			MS2 matched	777.54867	141.1705	0.0270652961666667	0.0225841241666667	0.33651058339992	0.66962	0.8807	0.83443	-0.26114
936	"2-[6-[2-[(2e,6e,10e)-12-[4-[3,4-dihydroxy-6-methyl-5-(3,4,5-trihydroxy-6-methyloxan-2-yl)oxyoxan-2-yl]oxy-3,5-dihydroxy-6-(hydroxymethyl)oxan-2-yl]oxy-3,7,11-trimethyldodeca-2,6,10-trienoxy]-3,5-dihydroxy-6-(hydroxymethyl)oxan-4-yl]oxy-4,5-dihydroxy-2-methyloxan-3-yl]oxy-6-methyloxane-3,4,5-triol"	0.884615863			MS2 matched	1164.57608	244.6665	0.00224131916666667	0.0018723785	0.611904576157358	0.4775	0.77671	0.83539	-0.25948
447	Inosine	0.997662232			MS2 matched	267.07035	218.784	2.5091295	2.09625716666667	1.55528042695097	0.03532	0.30607	0.83545	-0.25937
1424	Linustatin	0.81310143			MS2 matched	432.12475	259.579	0.0395733883333333	0.03306271	1.06455611570785	0.17262	0.55038	0.83548	-0.25933
1612	Prostaglandin d1	0.980417182			MS2 matched	377.22652	114.881	0.0116801606666667	0.00976529416666667	0.346653610086809	0.72674	0.89975	0.83606	-0.25832
707	Reserpic acid	0.980182894			MS2 matched	399.21273	32.738	0.0437837283333333	0.0366111733333333	0.776339324963194	0.37248	0.7138	0.83618	-0.25811
514	Melphalan	0.915958442			MS2 matched	303.0475	79.256	0.02669779	0.0223245066666667	0.739058976155254	0.36665	0.70812	0.83619	-0.25809
962	2'-Deoxyguanosine 5'-monophosphate (dGMP)	0.9595			MS2 matched	389.10112	483.918	0.0461573833333333	0.03860574	1.12025504893109	0.12584	0.48399	0.83639	-0.25775
1157	Cabergoline	0.975701848			MS2 matched	474.28727	429.036	0.0393031233333333	0.032879685	0.733816651375471	0.37286	0.7138	0.83657	-0.25745
429	His-Cys	0.985699914			MS2 matched	257.07331	143.863	0.0660334533333333	0.0552439766666667	0.999388708097817	0.22219	0.58916	0.83661	-0.25738
634	Pg 40:8	0.887493232			MS2 matched	817.48941	39.0495	1.78832365	1.49654546666667	1.08299869202497	0.1869	0.56344	0.83684	-0.25697
1431	Lys-Leu	0.765			MS2 matched	260.19472	532.872	0.0212104133333333	0.0177664516666667	1.0389916444538	0.20279	0.58313	0.83763	-0.25562
1093	Arg-asp	0.96711292			MS2 matched	290.14416	445.307	0.0150377501666667	0.0125965613333333	0.778290382236478	0.32774	0.68045	0.83766	-0.25556
466	L-Glutamine	0.7476			MS2 matched	145.05963	432.242	0.0168257846666667	0.0141005578333333	0.311859311828595	0.70866	0.89884	0.83803	-0.25492
776	Uridine 5'-diphosphoglucuronic acid (UDP-D-glucuronate)	0.991428883			MS2 matched	579.01606	476.5735	0.0219985376666667	0.01843763	0.468570787582229	0.62013	0.85518	0.83813	-0.25475
1474	Myriocin-12-en	0.773989365			MS2 matched	400.26473	225.583	0.00408063033333333	0.0034267045	0.580373614377806	0.45485	0.76791	0.83975	-0.25197
1464	Metronidazole	0.961857499			MS2 matched	128.06885	226.539	0.005011601	0.00420964366666667	0.617464178428834	0.46854	0.77583	0.83998	-0.25157
1113	Asp-Ile-Arg	0.865495623			MS2 matched	403.22521	396.1785	0.011010936	0.00925528266666667	0.394487873546457	0.61768	0.85427	0.84055	-0.25059
1566	Peridinin	0.896207879			MS2 matched	653.34528	521.884	0.005600442	0.00472170616666667	0.619196357692706	0.46256	0.77131	0.8431	-0.24623
1677	Tamoxifen	0.706896197			MS2 matched	372.23507	246.497	0.012263838	0.0103472235	0.533107740842306	0.48302	0.78132	0.84372	-0.24517
701	Pyruvate	0.946006236			MS2 matched	87.00764	134.126	0.497577033333333	0.42008205	1.23781848371398	0.1067	0.45496	0.84426	-0.24425
1516	Napropamide	0.713173788			MS2 matched	272.18324	106.593	0.0228945483333333	0.0193425166666667	1.41371971634682	0.060769	0.36838	0.84485	-0.24323
284	Creatinol o-phosphate	0.707106427			MS2 matched	154.04858	265.193	0.0581604716666667	0.0492261283333333	0.532438164729022	0.5019	0.7943	0.84638	-0.24061
1001	"4-hydroxy-1-(2-hydroxyethyl)-2,2,6,6-tetramethylpiperidine"	0.81497409			MS2 matched	202.17895	115.8155	1.61905905	1.37101238333333	0.713911215064312	0.34512	0.69358	0.8468	-0.23991
568	Nervonic acid	0.810057406			MS2 matched	365.33534	44.706	0.0937903283333333	0.0794350983333333	1.00372790039795	0.22284	0.58916	0.84694	-0.23966
1702	trans-cinnamate	0.752384901			MS2 matched	149.07225	70.1505	0.0223236115	0.018907832	0.589049989687043	0.43429	0.75392	0.84699	-0.23959
898	"1,2-dihexadecanoyl-sn-glycero-3-phosphocholine"	0.968032442			MS2 matched	734.56444	151.58	2.893588	2.45116933333333	1.40859887912962	0.066595	0.38786	0.8471	-0.23939
1372	Isopimaric acid	0.825921761			MS2 matched	303.22973	37.386	0.193630038333333	0.164211665	0.437290524710031	0.61478	0.85223	0.84807	-0.23775
44	1-Hexadecanoyl-2-(9Z-octadecenoyl)-sn-glycero-3-phosphoric acid	0.894428862			MS2 matched	673.46737	150.2275	0.00747450383333333	0.00634375683333333	1.22507042865353	0.12667	0.48446	0.84872	-0.23664
1027	5-aminoimidazole-4-carboxamide	0.85381078			MS2 matched	110.03325	171.3045	0.177731071666667	0.150966641666667	1.1662059080608	0.13254	0.49662	0.84941	-0.23547
1075	Ala-Val	0.99903539			MS2 matched	189.12132	50.9495	0.02413047	0.0204966016666667	0.6767528408956	0.39539	0.7297	0.84941	-0.23547
963	2'-deoxyinosine	0.992362989			MS2 matched	137.04417	204.572	0.718814833333333	0.6110598	1.33030721206594	0.077617	0.40167	0.85009	-0.23431
775	Uridine	0.939150951			MS2 matched	243.0597	162.4685	13.7282506666667	11.6866531666667	1.27997456895	0.098868	0.44807	0.85128	-0.23229
305	D-gluconate	0.981006316			MS2 matched	195.0478	317.282	0.077553705	0.0662109883333333	1.4381156658758	0.067195	0.38933	0.85374	-0.22813
1344	His-Pro	0.998101629			MS2 matched	253.1273	385.0825	0.012421044	0.010606963	0.462501725992583	0.54933	0.81258	0.85395	-0.22777
1405	L-propionylcarnitine	0.998906005			MS2 matched	218.13658	286.745	0.0492131766666667	0.0420291683333333	0.577359691090024	0.48529	0.7822	0.85402	-0.22765
59	1-palmitoyl-2-lauroyl-sn-glycero-3-phosphorylcholine	0.836888223			MS2 matched	722.50025	142.575	0.401860966666667	0.34338125	0.847875074173046	0.29955	0.6519	0.85448	-0.22689
135	"3-[(2s,3r,4s,5s,6r)-4,5-dihydroxy-3-[(2s,3r,4r,5r,6s)-3,4,5-trihydroxy-6-methyloxan-2-yl]oxy-6-[[(2s,3r,4r,5r,6s)-3,4,5-trihydroxy-6-methyloxan-2-yl]oxymethyl]oxan-2-yl]oxy-5-hydroxy-2-(4-hydroxyphenyl)-6-methoxy-7-[(2s,3r,4r,5r,6s)-3,4,5-trihydroxy-6-methyloxan-2-yl]oxychromen-4-one"	0.970120403			MS2 matched	915.26665	487.0955	0.00153992953333333	0.00131702051666667	0.323851726872474	0.7069	0.89726	0.85525	-0.22559
822	"(4r)-4-((3r,5r,6s,7r,9s,10r,12s,13r,17r)-3,6,7,12-tetrahydroxy-10,13-dimethylhexadecahydro-1h-cyclopenta[a]phenanthren-17-yl)pentanoic acid"	0.745010034			MS2 matched	407.27512	153.899	0.0114095438333333	0.00976376816666667	0.425510141367808	0.65968	0.87467	0.85575	-0.22473
1020	"5-[(3s,8r,10r,13r,14s,17r)-3-[(2r,3r,4r,5s,6r)-3,4-dihydroxy-6-(hydroxymethyl)-5-[(2s,3r,4r,5r,6s)-3,4,5-trihydroxy-6-methyloxan-2-yl]oxyoxan-2-yl]oxy-14-hydroxy-10,13-dimethyl-1,2,3,6,7,8,9,11,12,15,16,17-dodecahydrocyclopenta[a]phenanthren-17-yl]pyran-2-one"	0.711189919			MS2 matched	693.36736	440.2025	0.0147136616666667	0.012601675	0.99347012493113	0.20803	0.58417	0.85646	-0.22354
1331	Heptacarboxylporphyrin i	0.927017948			MS2 matched	787.23068	467.676	0.0120653681666667	0.0103336898333333	0.629260525952558	0.42331	0.74783	0.85648	-0.22352
64	1-stearoyl-2-docosahexaenoyl-sn-glycero-3-phospho-(1'-sn-glycerol)	0.867756197			MS2 matched	821.51817	49.811	0.93774095	0.803536533333333	0.877638218819616	0.27921	0.63789	0.85689	-0.22283
1156	C17-sphinganine	0.824177975			MS2 matched	288.28732	47.9735	0.988642666666667	0.84719695	0.575666776072556	0.43446	0.75392	0.85693	-0.22275
144	3-Hydroxyisovaleric acid	0.757			MS2 matched	99.04361	373.579	0.0137326951666667	0.0117717753333333	0.360238444752096	0.64604	0.8694	0.85721	-0.22228
1618	Purmorphamine	0.838670216			MS2 matched	521.27817	373.6475	0.00732211916666667	0.00627799983333333	0.70760827239131	0.35014	0.69949	0.8574	-0.22196
799	alpha-ergocryptine	0.766591608			MS2 matched	558.31635	450.499	0.00922101366666667	0.00791133766666667	0.402863776867802	0.63545	0.86333	0.85797	-0.221
1605	Pro-Val-Arg	0.906407197			MS2 matched	186.10395	347.053	0.0288876786666667	0.0247874581666667	0.457468038281527	0.52753	0.80146	0.85806	-0.22084
1419	Leukotriene d4 methyl ester	0.795615909			MS2 matched	511.29207	472.469	0.0103816921666667	0.00891298766666667	0.723022713545519	0.3513	0.70019	0.85853	-0.22006
1497	N-docosanoyl-4-sphingenyl-1-o-phosphorylcholine	0.955011426			MS2 matched	787.65867	178.168	0.03314868	0.0284768166666667	0.695674052008375	0.42768	0.75118	0.85906	-0.21916
1607	Propaquizafop	0.889609547			MS2 matched	466.0953	247.207	0.000772313483333333	0.000663505383333333	0.428130942085806	0.61239	0.8521	0.85911	-0.21908
1391	dimethyl ester L-glutamic acid	0.917781153			MS2 matched	144.06386	103.695	0.0971301683333333	0.0834917	0.867495364365019	0.27885	0.63789	0.85959	-0.21829
1139	Beta-alanine	0.758680787			MS2 matched	90.03585	44.95	0.0103628451666667	0.00891759566666667	0.283790799953976	0.72783	0.89975	0.86054	-0.21669
883	1-stearoyl-2-arachidonoyl-sn-glycero-3-phospho-(1'-myo-inositol)	0.946631383			MS2 matched	887.5558	190.119	0.181046416666667	0.155880833333333	1.60034460732906	0.027289	0.27832	0.861	-0.21592
389	Ginsenoside f3	0.979050391			MS2 matched	815.47265	48.65	0.0807392483333333	0.06953369	0.928909364988182	0.24142	0.61021	0.86121	-0.21556
1245	"DL-2,4-Diaminobutyric acid"	0.7518			MS2 matched	101.06966	375.356	0.0487265533333333	0.0419878383333333	0.583555146467639	0.46498	0.772	0.8617	-0.21474
596	Pc(16:0e/13-hode)	0.745841329			MS2 matched	818.57466	103.0505	0.4852591	0.41814895	0.523417090348926	0.53437	0.80552	0.8617	-0.21474
51	1-oleoyl-2-palmitoyl-sn-glycero-3-phosphocholine	0.975570982			MS2 matched	794.55508	143.135	0.104679335	0.0902236716666667	0.936420628671423	0.23299	0.60107	0.86191	-0.2144
243	Baicalin	0.986732661			MS2 matched	445.06978	215.9435	0.000953115216666667	0.000822464483333333	0.631523054579327	0.45338	0.76692	0.86292	-0.2127
671	Pi(18:0/12-hete)	0.973829834			MS2 matched	901.52827	198.374	0.0517099033333333	0.0446235416666667	0.694727589033645	0.4204	0.74569	0.86296	-0.21264
1119	Avocadyne acetate	0.712737277			MS2 matched	344.25837	85.438	0.562022016666667	0.485774983333333	0.473040920696986	0.51032	0.79715	0.86433	-0.21034
857	1-Methylhistidine	0.956			MS2 matched	170.09082	461.03	0.05102735	0.0441402333333333	0.595199220402835	0.49388	0.78861	0.86503	-0.20918
1249	DL-Glutamic acid	0.998084006			MS2 matched	148.05923	397.709	1.91951866666667	1.6610395	0.854132170951795	0.28979	0.64777	0.86534	-0.20866
617	Pe(18:1/10-hdohe)	0.78913416			MS2 matched	804.54217	144.65	0.0942488866666667	0.0815723716666667	0.788876551044443	0.35404	0.70164	0.8655	-0.2084
1268	Eszopiclone n-oxide	0.782996533			MS2 matched	143.07978	325.2735	0.024490865	0.0212065983333333	0.637811438773995	0.43633	0.7545	0.8659	-0.20773
1317	Gly-Pro-Arg	0.843591974			MS2 matched	329.19034	467.367	0.0386863533333333	0.033554335	0.526394389317346	0.51133	0.79761	0.86734	-0.20533
1682	Terfenadine	0.96086626			MS2 matched	472.33778	171.3045	0.0660791616666667	0.0573231383333333	0.679051992012708	0.39141	0.72733	0.86749	-0.20508
15	(2-{[3-hydroxy-2-tetradecanamidooctadec-4-en-1-yl phosphonato]oxy}ethyl)trimethylazanium	0.937698017			MS2 matched	733.53701	184.915	0.0113926233333333	0.0098842725	1.07528574314956	0.17977	0.55813	0.8676	-0.20489
294	D-2-phosphoglyceric acid	0.908113161			MS2 matched	185.00953	58.185	0.0970354916666667	0.0841877966666667	0.382116332845972	0.62848	0.86169	0.8676	-0.2049
1461	Methylphenidate	0.946019033			MS2 matched	234.14288	442.946	0.0358346833333333	0.03109096	0.750167592065646	0.36504	0.70797	0.86762	-0.20486
1266	Ergothioneine	0.992192689			MS2 matched	230.09369	347.0995	0.138543501666667	0.120303078333333	0.401544214539704	0.57821	0.83318	0.86834	-0.20367
899	"1,2-dihydroxyheptadec-16-yn-4-yl acetate"	0.925166348			MS2 matched	327.22867	75.024	0.0776648366666667	0.06753228	0.278334265596511	0.71746	0.89975	0.86953	-0.20168
55	1-palmitoyl-2-arachidonoyl-sn-glycero-3-phosphocholine	0.942562218			MS2 matched	826.54788	41.177	0.0354776233333333	0.030860535	1.07143471977277	0.18134	0.55833	0.86986	-0.20115
235	Asiatic acid	0.994262974			MS2 matched	487.33268	106.535	0.149661801666667	0.130238198333333	0.717034171285378	0.40725	0.73976	0.87022	-0.20055
501	Lusitanicoside	0.710931065			MS2 matched	441.18673	34.413	0.0383144583333333	0.033348585	0.319477028297407	0.71563	0.89975	0.87039	-0.20026
103	2-amino-3-[hydroxy-[2-hydroxy-3-[octadec-9-enoyl]oxypropoxy]phosphoryl]oxypropanoic acid	0.923695593			MS2 matched	522.27339	240.9905	0.105485818333333	0.0918434	0.504017272842321	0.56721	0.82535	0.87067	-0.1998
1418	Leu-Ser-Arg	0.860643988			MS2 matched	188.13745	517.8175	0.02711083	0.023620635	0.765820754670677	0.3411	0.68851	0.87126	-0.19882
185	6'-sialyllactose	0.998761508			MS2 matched	632.18278	257.529	0.00160040368333333	0.00139641315	0.422997953857947	0.5824	0.83451	0.87254	-0.19671
792	Wogonoside	0.967242787			MS2 matched	919.19515	408.522	0.00111167811666667	0.000970001033333333	0.350217071083962	0.62785	0.8615	0.87256	-0.19668
732	Sm d40:2	0.984912766			MS2 matched	843.64538	178.594	0.0122221506666667	0.0106760951666667	0.928160181135125	0.25275	0.61651	0.8735	-0.19511
1166	Carnitine	0.964169191			MS2 matched	162.11701	360.7915	22.3814416666667	19.572555	0.99776947314609	0.2092	0.58433	0.8745	-0.19347
959	2alpha-methyl-5alpha-androstan-3alpha-ol-17-one glucuronide	0.897847253			MS2 matched	525.25937	303.527	0.0040809695	0.00356959266666667	0.38671690397072	0.6673	0.88048	0.87469	-0.19315
1129	"n-(5z,8z,11z,14z)-5,8,11,14-eicosatetraen-1-yl-4-hydroxy-Benzamide"	0.837769615			MS2 matched	290.29333	71.971	0.0163624413333333	0.014327937	0.460582425048262	0.54327	0.80992	0.87566	-0.19156
1076	Albendazole	0.953626653			MS2 matched	266.09066	310.0515	0.0089026785	0.00779855166666667	0.632848004156138	0.41935	0.74569	0.87598	-0.19103
1559	Patchouli alcohol	0.870484209			MS2 matched	109.09984	35.59	0.0637491283333333	0.05585389	0.388925457108236	0.67156	0.8807	0.87615	-0.19075
123	2-Oxoadipic acid	0.6444			MS2 matched	176.05366	285.6655	0.0700527566666667	0.06140933	0.709332390164186	0.38255	0.71968	0.87662	-0.18998
1170	Cepharanthine	0.71866034			MS2 matched	564.23925	409.1395	0.00312305716666667	0.00274172066666667	0.736790987489159	0.39765	0.73024	0.8779	-0.18788
876	1-palmitoyl-2-myristoyl-sn-glycero-3-phosphocholine	0.992072788			MS2 matched	706.53098	152.568	0.176277833333333	0.154788066666667	0.838464160903696	0.30308	0.65255	0.87809	-0.18756
765	Trans-carboxyglimepiride	0.855162918			MS2 matched	350.12053	55.582	0.00775335778333333	0.00680850501666667	0.225759546680835	0.82115	0.94225	0.87814	-0.18748
811	(+)-aphidicolin	0.706027574			MS2 matched	285.2193	35.569	0.108321656666667	0.0951257983333333	0.714116275889362	0.36616	0.70797	0.87818	-0.18741
1726	Uridine 5'-diphosphate	0.880668551			MS2 matched	405.00564	444.9005	0.0106403541666667	0.0093472555	0.30489642223415	0.71953	0.89975	0.87847	-0.18693
849	"1-hexadecyl-2-(8z,11z,14z-eicosatrienoyl)-sn-glycero-3-phosphocholine"	0.830892168			MS2 matched	770.60962	33.365	0.0189269251666667	0.0166266828333333	0.457829570716867	0.51439	0.79764	0.87847	-0.18694
278	Citraconic acid	1			MS2 matched	129.01749	236.56	0.0236359366666667	0.0207757483333333	0.984197035607634	0.20576	0.5835	0.87899	-0.18608
454	Isovalerylglycine	0.70062347			MS2 matched	158.05842	179.764	0.130000971666667	0.114339405	0.832957222342063	0.28827	0.64777	0.87953	-0.1852
237	Asp-Ala	0.764908642			MS2 matched	203.06396	309.73	0.06066738	0.0533678883333333	1.07940750078926	0.16232	0.53403	0.87968	-0.18495
329	Dehydrocholic acid	0.761213377			MS2 matched	383.23613	119.782	0.0310798948333333	0.0273538558333333	0.385392581410882	0.67898	0.88321	0.88011	-0.18424
1281	Forskolin	0.774595728			MS2 matched	433.22736	204.567	0.00641463	0.00564778433333333	0.916770304558573	0.24471	0.61407	0.88045	-0.18368
1024	"5-[5-(acetyloxymethyl)-1,2,4a-trimethyl-7-oxo-3,4,8,8a-tetrahydro-2h-naphthalen-1-yl]-3-methylpentanoic acid"	0.844212651			MS2 matched	401.21083	410.945	0.157509866666667	0.138741333333333	0.962792711744986	0.23165	0.60107	0.88084	-0.18304
1513	N6-methyladenosine	0.9984			MS2 matched	282.11724	323.5545	0.0275999883333333	0.0243157366666667	0.458553032682979	0.55891	0.81869	0.88101	-0.18278
1511	N.omega.-propyl-l-arginine	0.978259811			MS2 matched	217.16355	256.0465	0.0207657033333333	0.0182965366666667	1.17861417460153	0.12161	0.48358	0.88109	-0.18263
558	N-lauroyl-d-erythro-sphingosylphosphorylcholine	0.914821918			MS2 matched	645.49857	119.115	0.0602202616666667	0.05306332	0.529025606923281	0.50475	0.79715	0.88115	-0.18253
1261	Emetine	0.801569887			MS2 matched	464.25489	368.6235	0.006987344	0.00615844733333333	0.389075139726124	0.60592	0.84931	0.88137	-0.18218
1390	L-Glutamate	0.956			MS2 matched	148.05862	426.9875	0.0275054933333333	0.0242456466666667	0.307150771184637	0.75193	0.91448	0.88148	-0.18199
608	Pe 39:6	0.741339688			MS2 matched	776.50974	40.833	0.0823189833333333	0.0726042833333333	0.518807476148196	0.51946	0.79941	0.88199	-0.18117
581	Orotidine	0.990096471			MS2 matched	287.0465	309.771	0.05237274	0.0462337833333333	0.940033166808038	0.21645	0.58524	0.88278	-0.17987
875	1-palmitoyl-2-linoleoyl-rac-glycerol	0.941470765			MS2 matched	313.27107	159.089	0.0705589766666667	0.0623206183333333	1.03610888489102	0.20209	0.58313	0.88324	-0.17912
224	alpha-D-Glucose 1-phosphate	0.6864			MS2 matched	319.03714	476.1635	0.014517465	0.0128318433333333	0.856601007187621	0.29865	0.65187	0.88389	-0.17806
92	16-hydroxyhexadecanoic acid	0.998521636			MS2 matched	271.22314	62.758	0.438033616666667	0.387882966666667	0.636988860928774	0.41042	0.73976	0.88551	-0.17542
630	Pg 36:5	0.822640931			MS2 matched	767.47397	49.8845	0.0681900266666667	0.06041478	0.958682725105416	0.23246	0.60107	0.88598	-0.17466
436	Hypocrellin a	0.963297026			MS2 matched	545.14248	400.3635	0.0503398816666667	0.0446263066666667	0.403973601448843	0.57973	0.83318	0.8865	-0.17381
1215	D-Proline	0.9827			MS2 matched	116.06903	423.659	0.05027904	0.04459091	0.51438882509353	0.51056	0.79715	0.88687	-0.17321
161	3'-dephosphocoenzyme a	0.996169189			MS2 matched	686.12955	354.4455	0.0119691585	0.0106166845	0.353368706657821	0.63517	0.86333	0.887	-0.17299
468	L-Gulonic gamma-lactone	0.901			MS2 matched	177.03756	152.13	0.262881216666667	0.233322633333333	1.47811364663333	0.057193	0.36079	0.88756	-0.17208
635	Pg 42:11	0.900574771			MS2 matched	839.47234	38.108	0.0650324633333333	0.0577690866666667	0.669495129657757	0.39592	0.7299	0.88831	-0.17086
1196	Cyanazine	0.986023353			MS2 matched	263.09398	219.574	0.0276146833333333	0.0245935133333333	0.620098731291526	0.42072	0.74569	0.8906	-0.16716
687	Propionylglycine	0.9988			MS2 matched	190.06878	319.283	0.0094568635	0.008429377	0.842730707827762	0.30217	0.65236	0.89135	-0.16594
728	Sm d33:1	0.977555634			MS2 matched	747.55226	183.5935	0.0520042083333333	0.0463812766666667	1.04196467382822	0.21556	0.58524	0.89188	-0.16509
1077	Alisol a	0.948273948			MS2 matched	513.3713	244.052	0.0032538975	0.00290654583333333	0.580793989841966	0.51028	0.79715	0.89325	-0.16286
1392	L-glutarylcarnitine	0.988560177			MS2 matched	276.14338	403.8825	1.7790445	1.58950105	0.446880310098707	0.57998	0.83318	0.89346	-0.16253
190	"7,7-dimethyl-(5z,8z)-eicosadienoic acid"	0.994933799			MS2 matched	335.289	45.443	0.0635155033333333	0.0567980866666667	0.689296477960183	0.40343	0.73423	0.89424	-0.16127
131	20-trifluoroleukotriene b4	0.750647168			MS2 matched	371.18617	317.068	0.010242616	0.00916610283333333	0.580833615481635	0.49784	0.79123	0.8949	-0.1602
1050	"7,8-dihydroneopterin"	0.996053001			MS2 matched	256.09486	260.8695	0.0164009933333333	0.0146884083333333	0.895923381374284	0.25503	0.61807	0.89558	-0.15911
170	5-(4-hydroxyphenyl)-5-phenylhydantoin	0.87802613			MS2 matched	224.07906	1.719	0.00944767016666667	0.00846127816666667	0.243539490281414	0.73191	0.90054	0.89559	-0.15908
974	3-dehydrocarnitine	0.996984356			MS2 matched	116.10556	227.0565	0.113363311666667	0.101627215	0.598058005798552	0.44159	0.75657	0.89647	-0.15767
1507	N-succinyl-5-aminoimidazole-4-carboxamide ribose	0.958968871			MS2 matched	375.12634	160.164	0.0554329683333333	0.0497060583333333	0.824763276697407	0.29243	0.64777	0.89669	-0.15732
94	16-phenyltetranorprostaglandin f2alpha	0.981483439			MS2 matched	355.18784	32.8	0.033479275	0.0300333266666667	0.536957575500516	0.5017	0.7943	0.89707	-0.1567
746	Sulfobacin b	0.804371686			MS2 matched	574.44117	32.993	0.622642166666667	0.558678433333333	0.393117945353918	0.61377	0.85223	0.89727	-0.15639
1713	Trp-his	0.710927129			MS2 matched	342.15302	295.714	0.00639672966666667	0.0057407195	0.741212492999699	0.35365	0.70164	0.89745	-0.1561
731	Sm d38:1	0.950114577			MS2 matched	817.62908	180.0295	0.00962690116666667	0.00864257316666667	0.47995467009688	0.55258	0.8133	0.89775	-0.15561
506	Malate	0.973448802			MS2 matched	133.01389	405.7765	7.38500566666667	6.63064133333333	1.42600644669183	0.069193	0.39186	0.89785	-0.15545
1181	Clozapine	0.851982563			MS2 matched	270.06251	409.863	0.00752052216666667	0.00676021933333333	0.590274354627327	0.4747	0.77671	0.8989	-0.15376
1108	Asn-Glu-Lys	0.907099738			MS2 matched	390.19571	472.2805	0.01640436	0.0147513523333333	0.383852372523566	0.61125	0.85145	0.89923	-0.15323
66	1-stearoyl-2-hydroxy-sn-glycero-3-phosphate	0.84226277			MS2 matched	437.25824	194.4925	0.120942668333333	0.108768225	0.318413436249465	0.7371	0.90361	0.89934	-0.15307
656	Pi 36:2	0.97617531			MS2 matched	861.53266	193.2475	0.2187065	0.196700983333333	0.658515966652123	0.43109	0.7532	0.89938	-0.15299
1126	Bafilomycin a1	0.973954401			MS2 matched	569.39713	36.783	0.0584974933333333	0.0526549916666667	0.491195851633409	0.54119	0.8085	0.90012	-0.1518
1433	Lys-Pro	0.995842513			MS2 matched	244.16351	453.807	0.0353277916666667	0.0318007766666667	0.116368437318388	0.85765	0.95819	0.90016	-0.15174
1544	(4r)-4-[(1-oxo-7-phenylheptyl)amino]-Octanoic acid	0.964053295			MS2 matched	142.12077	36.771	0.043512015	0.03920046	0.804253060042135	0.2972	0.65136	0.90091	-0.15054
42	1-deoxy-1-(methylamino)-d-galactitol	0.9557767			MS2 matched	176.08977	277.9215	0.0142735523333333	0.0128628676666667	0.501981958460339	0.54654	0.81121	0.90117	-0.15013
1653	Scytophycin d	0.938018569			MS2 matched	844.51753	46.513	0.0734500016666667	0.0661937016666667	0.309502596296779	0.7296	0.89975	0.90121	-0.15007
1330	Hc toxin	0.934933196			MS2 matched	459.22797	420.1295	0.00918583483333333	0.00827932933333333	0.600062617847077	0.47648	0.77671	0.90131	-0.1499
1212	D-glutamine	0.999281651			MS2 matched	147.07546	375.4515	1.26216228333333	1.1379626	0.496075632809942	0.54435	0.80995	0.9016	-0.14944
1101	Arg-Pro-Pro	0.905189472			MS2 matched	369.22168	466.378	0.018459265	0.016644625	0.699670713821583	0.36375	0.70722	0.90169	-0.14929
57	1-palmitoyl-2-hydroxy-sn-glycero-3-phospho-(1'-rac-glycerol)	0.998732574			MS2 matched	483.26358	158.66	0.82814675	0.748438066666667	0.506196562975556	0.53624	0.80552	0.90375	-0.146
994	3'-sialyllactose	0.839792137			MS2 matched	672.18963	451.998	0.00558695983333333	0.0050503305	0.368262746647291	0.57811	0.83318	0.90395	-0.14569
1434	Lys-Thr	0.994617225			MS2 matched	248.15855	442.2565	0.0316077783333333	0.0285720416666667	0.253970755691556	0.73406	0.90156	0.90396	-0.14568
699	"inner salt 1-[(7r)-7-(acetyloxy)-4-hydroxy-4-oxido-3,5,9-trioxa-4-phosphapentacos-1-yl]-1-methyl-Pyrrolidinium"	0.948224016			MS2 matched	584.36617	346.772	0.00227355825	0.00205647636666667	0.312297891732677	0.72351	0.89975	0.90452	-0.14478
655	Pi 35:2	0.981383754			MS2 matched	847.53301	39.064	0.123030493333333	0.111314891666667	0.371770364758239	0.63622	0.86333	0.90477	-0.14437
1146	Bipleiophylline	0.83036883			MS2 matched	795.35729	348.964	0.0112876766666667	0.0102233723333333	0.487313598712698	0.52275	0.80146	0.90571	-0.14288
477	L-pyroglutamic acid	0.917110978			MS2 matched	128.03429	301.469	3.181561	2.88265016666667	1.26887326984027	0.10346	0.45035	0.90605	-0.14234
1176	Cholesterol	0.880338391			MS2 matched	369.34808	34.652	0.100852716666667	0.0914036666666667	0.588436758678023	0.47763	0.77671	0.90631	-0.14193
1674	Swertisin	0.955226332			MS2 matched	429.10722	312.353	0.0337227283333333	0.0305953565	0.302642142364868	0.6923	0.88713	0.90726	-0.14041
1203	"Cytidine 2',3'-cyclic phosphate"	0.971558933			MS2 matched	306.04693	317.75	0.00273436133333333	0.0024812705	0.295199634367865	0.72861	0.89975	0.90744	-0.14012
1538	O-phosphotyrosine	0.837361397			MS2 matched	136.07409	50.368	0.0157160866666667	0.014274913	0.442596057697959	0.57723	0.83318	0.9083	-0.13876
836	"1-(1z-octadecenyl)-2-(4z,7z,10z,13z,16z,19z-docosahexaenoyl)-sn-glycero-3-phosphocholine"	0.875850253			MS2 matched	818.59752	40.3665	0.154852975	0.14078107	0.487185532920255	0.58661	0.8367	0.90913	-0.13745
159	"3beta,7alpha-dihydroxy-5-cholestenoic acid"	0.75590421			MS2 matched	431.30742	107.03	0.0294225508333333	0.0267516103333333	0.242089318712274	0.78676	0.93388	0.90922	-0.1373
1409	L-Tyrosine	0.9893			MS2 matched	182.07861	211.756	0.00310407531666667	0.00282265505	0.338905005366904	0.69807	0.89168	0.90934	-0.13711
79	"1,2-dipalmitoyl-sn-glycero-3-phospho-(1'-rac-glycerol)"	0.955462784			MS2 matched	721.48854	82.0145	0.0266433883333333	0.0242296633333333	0.547166045666756	0.51436	0.79764	0.90941	-0.137
577	Oligomycin b	0.711340297			MS2 matched	803.47288	112.074	0.00605213016666667	0.005511964	0.952369574136641	0.26266	0.62408	0.91075	-0.13488
1357	Ile-Asn	0.6853			MS2 matched	284.10182	479.948	0.00326681313333333	0.00297544608333333	0.137401890167346	0.84524	0.95241	0.91081	-0.13478
1475	Myristamine oxide	0.973103754			MS2 matched	258.27691	151.8605	0.0157584622	0.0143625768833333	0.249738666557686	0.74612	0.90931	0.91142	-0.13381
359	Ethyl 4-hydroxy-7-(trifluoromethyl)quinoline-3-carboxylate	0.766152393			MS2 matched	256.04493	319.2935	0.029489395	0.026877115	0.335383766131221	0.64068	0.86481	0.91142	-0.13382
651	p-[2-[3-[[(1-benzoyl-4-piperidinyl)methylamino]carbonyl]-2-naphthalenyl]-1-(1-naphthalenyl)-2-oxoethyl]-Phosphonic acid	0.815164971			MS2 matched	619.17875	383.071	0.00726001	0.00661889966666667	0.292985880065208	0.68748	0.88408	0.91169	-0.13338
613	Pe(16:0e/12-hete)	0.715441954			MS2 matched	740.50974	148.313	0.726602166666667	0.66257765	0.744940290167088	0.34981	0.69949	0.91189	-0.13308
23	"(5e)-3,4,9-trihydroxy-2-propyl-2,3,4,7,8,9-hexahydrooxecin-10-one"	0.882240066			MS2 matched	243.1309	286.21	0.00817802933333333	0.00746196116666667	0.46944133037188	0.55261	0.8133	0.91244	-0.1322
835	1-(1z-hexadecenyl)-sn-glycero-3-phosphocholine	0.945578624			MS2 matched	480.33971	188.973	0.109511165	0.099965075	0.223714447718415	0.82787	0.94225	0.91283	-0.13158
433	Hydroquinone	0.873935561			MS2 matched	109.02823	25.5345	0.0265529656666667	0.0242389691666667	0.185769579968128	0.85336	0.95647	0.91285	-0.13154
395	Glutamic acid	0.998357599			MS2 matched	146.04469	397.09	4.97106016666667	4.54406666666667	0.615094273756844	0.4532	0.76692	0.9141	-0.12957
1444	Man3 a	0.976674754			MS2 matched	933.30717	497.291	0.00412666416666667	0.00377363383333333	0.381845950045427	0.6203	0.85518	0.91445	-0.12902
1096	Arg-glu	0.975458787			MS2 matched	304.1591	455.7655	0.152019083333333	0.139074516666667	0.691496764389405	0.37549	0.71596	0.91485	-0.12839
1311	Glutaraldehyde	0.855759333			MS2 matched	83.05936	402.468	0.16154709	0.147797346666667	0.647266474633752	0.43739	0.75451	0.91489	-0.12833
755	Teniposide	0.943833843			MS2 matched	701.14075	372.377	0.0028667205	0.0026255235	0.299290731349026	0.68018	0.88321	0.91586	-0.1268
1669	Stachydrine	0.922569201			MS2 matched	102.05374	397.8805	0.248091183333333	0.227265466666667	0.638342073293993	0.43587	0.7545	0.91606	-0.12649
244	Behenic acid	0.853084976			MS2 matched	339.32025	35.17	0.043964595	0.040316845	0.330286256294684	0.66052	0.87467	0.91703	-0.12496
1314	Gly-Glu	0.998245938			MS2 matched	205.08279	425.316	0.247955166666667	0.22741685	0.610949297101307	0.45083	0.76484	0.91717	-0.12474
247	Benzylphosphonic acid	0.998441409			MS2 matched	171.03855	413.695	0.0127901405	0.011735943	0.195688421602748	0.81502	0.94216	0.91758	-0.1241
259	Cdp-ethanolamine	0.972022519			MS2 matched	445.04404	447.297	0.0412266233333333	0.0378326333333333	0.331427049031385	0.68165	0.88321	0.91767	-0.12395
289	Cytidine 5'-diphosphocholine (CDP-choline)	0.9327			MS2 matched	547.11124	443.958	0.01839278	0.01688534	0.579569732120062	0.48664	0.78293	0.91804	-0.12337
255	Butylated hydroxytoluene	0.883765769			MS2 matched	219.17182	1.751	0.0142904573333333	0.0131204965	0.132616076372997	0.81628	0.94216	0.91813	-0.12323
1354	Hypoxanthine	0.993816113			MS2 matched	137.04582	171.1955	19.5387183333333	17.9551333333333	0.731933428832985	0.35304	0.70125	0.91895	-0.12194
370	Ferulic acid ethyl ester	0.712112155			MS2 matched	221.07821	1.566	0.0136079181	0.0125057545333333	0.0864616330273195	0.86176	0.95866	0.91901	-0.12185
1219	Dapsone	0.944321154			MS2 matched	497.14299	420.746	0.0105165026666667	0.00966596366666667	0.179076254464636	0.79832	0.93567	0.91912	-0.12167
1052	"8z,14z-eicosadienoic acid"	0.804416759			MS2 matched	309.27655	35.513	0.240051758333333	0.220711225	0.374279997809174	0.60479	0.84931	0.91943	-0.12119
396	Glutamine	0.994589437			MS2 matched	145.06049	375.412	2.151126	1.97819833333333	0.424407711540415	0.61	0.85111	0.91961	-0.1209
47	1-myristoyl-2-palmitoyl-sn-glycero-3-phosphocholine	0.882764624			MS2 matched	750.52187	56.219	0.108190456666667	0.09950108	0.279018077533625	0.74762	0.91048	0.91968	-0.12079
1420	Leukotriene e4 methyl ester	0.771708375			MS2 matched	454.24535	464.861	0.0058389175	0.00537040533333333	0.187316914205821	0.86524	0.95869	0.91976	-0.12067
1452	Met-Lys	0.6449			MS2 matched	277.15154	503.406	0.00944568916666667	0.00868798833333333	0.539210330317779	0.51177	0.79761	0.91978	-0.12063
627	Pg 32:1	0.813143391			MS2 matched	719.47376	80.53	0.0377730916666667	0.0347630616666667	0.531971750677543	0.51453	0.79764	0.92031	-0.1198
1425	Lithocholylglycine	0.730290148			MS2 matched	434.33317	182.281	0.00394166316666667	0.003627754	0.277707528477106	0.66912	0.8807	0.92036	-0.11973
478	L-threonate	0.986851997			MS2 matched	135.02778	321.279	0.1732372	0.159575933333333	0.665631362758091	0.40843	0.73976	0.92114	-0.11851
748	Swietenocoumarin b	0.966755558			MS2 matched	283.10373	31.348	0.0166310603333333	0.0153302773333333	0.252910848058397	0.72915	0.89975	0.92179	-0.1175
1694	Thiomiltefosine	0.860041582			MS2 matched	446.26754	403.3415	0.0100451521666667	0.009262731	0.260318640227987	0.75868	0.91949	0.92211	-0.11699
517	Met-Trp	0.852463138			MS2 matched	334.12608	250.53	0.00315337716666667	0.0029089295	0.56780124492398	0.48475	0.78205	0.92248	-0.11641
816	"(2r,3s,4s,5r,6s)-2-(hydroxymethyl)-6-[4-[(e)-3-hydroxyprop-1-enyl]phenoxy]oxane-3,4,5-triol"	0.821311309			MS2 matched	330.13669	352.4245	0.014087811	0.0129996055	0.294896064042541	0.69864	0.89168	0.92276	-0.11598
565	Naringin	0.86541632			MS2 matched	579.15066	391.3455	0.003428083	0.00316793883333333	0.297058054285122	0.73221	0.90054	0.92411	-0.11386
140	"(2r,3s)-tetrahydro-4-methylene-2-octyl-5-oxo-3-furancarboxylic acid"	0.701333866			MS2 matched	507.3038	33.103	0.0271182883333333	0.0250730366666667	0.475041323745554	0.61523	0.85223	0.92458	-0.11313
408	Glyceraldehyde	0.999983666			MS2 matched	89.02322	281.771	0.283229883333333	0.26211385	0.781623489508835	0.33153	0.68108	0.92545	-0.11178
916	"(alphas)-n-[(1s,3s,4s)-4-[[2-(2,6-dimethylphenoxy)acetyl]amino]-3-hydroxy-5-phenyl-1-(phenylmethyl)pentyl]tetrahydro-4-hydroxy-alpha-(1-methylethyl)-2-oxo-1(2h)-pyrimidineacetamide"	0.767018926			MS2 matched	627.3562	526.5325	0.002906578	0.00269019483333333	0.793264519853156	0.33564	0.68319	0.92555	-0.11161
1640	S-adenosyl-l-methionine	0.915623311			MS2 matched	399.14162	489.381	0.0164589216666667	0.0152366933333333	0.339877034235855	0.6775	0.88321	0.92574	-0.11132
696	Pyridoxal	0.969527377			MS2 matched	166.04832	102.0575	0.0756402033333333	0.070065405	0.493045252000488	0.59452	0.84297	0.9263	-0.11045
1706	Trans-zeatin	0.902064769			MS2 matched	136.05981	253.0235	0.0153354383333333	0.01420786	0.396198118599984	0.57966	0.83318	0.92647	-0.11018
313	D-Mannitol 1-phosphate	0.6885			MS2 matched	321.16556	33.4595	0.0278671038333333	0.0258185693333333	0.163234211951511	0.84979	0.95492	0.92649	-0.11015
1097	Arg-gly	0.997094631			MS2 matched	232.13866	446.473	0.110645225	0.1026472	0.272404932526687	0.72146	0.89975	0.92771	-0.10825
105	2-arachidonoyl-1-palmitoyl-sn-glycero-3-phosphoethanolamine	0.930881167			MS2 matched	738.49665	147.038	1.93439283333333	1.79532633333333	0.685929507700234	0.39359	0.72879	0.92811	-0.10763
1092	Arg-Ala-Lys	0.77863309			MS2 matched	374.25005	241.286	0.028776105	0.0267080316666667	0.198337982287925	0.77701	0.93031	0.92813	-0.1076
941	2-docosahexaenoyl-1-palmitoyl-sn-glycero-3-phosphoethanolamine	0.949267863			MS2 matched	764.51564	146.413	1.72225016666667	1.59973416666667	0.604312406331259	0.45745	0.77012	0.92886	-0.10646
358	Esculin	0.7947818			MS2 matched	339.07206	198.4895	0.0222046036666667	0.0206295803333333	0.146611550442097	0.79134	0.93566	0.92907	-0.10614
391	Glucoiberin	0.819856446			MS2 matched	358.04888	426.921	0.00421212566666667	0.00391522016666667	0.0956495426766289	0.84946	0.95492	0.92951	-0.10546
1415	Leu-Glu-Arg	0.941249959			MS2 matched	417.24257	343.5475	0.2409027	0.2239537	0.482732938855657	0.5103	0.79715	0.92964	-0.10525
320	D-Tagatose	0.6684			MS2 matched	161.04295	281.548	0.16711229	0.155435706666667	0.149563118107765	0.80208	0.93567	0.93013	-0.1045
1546	Oleamide	0.908450012			MS2 matched	282.27992	36.627	18.045965	16.8029716666667	1.26583863387832	0.096806	0.44312	0.93112	-0.10296
102	"2-[[6-[[17-[5,6-dimethyl-3-[3,4,5-trihydroxy-6-(hydroxymethyl)oxan-2-yl]oxyhept-5-en-2-yl]-1-hydroxy-10,13-dimethyl-2,3,4,7,8,9,11,12,14,15,16,17-dodecahydro-1h-cyclopenta[a]phenanthren-3-yl]oxy]-3,4,5-trihydroxyoxan-2-yl]methoxy]-6-(hydroxymethyl)oxane-3,4,5-triol"	0.925726593			MS2 matched	915.50718	204.054	0.00614605416666667	0.00572648833333333	0.378441470844713	0.6879	0.88408	0.93173	-0.10201
873	1-palmitoyl-2-docosahexaenoyl-sn-glycero-3-phosphocholine	0.87867355			MS2 matched	806.56364	348.264	0.00519637616666667	0.00484227616666667	0.328350919386688	0.65813	0.87467	0.93186	-0.10182
1502	N-oleoyl-d-erythro-sphingosylphosphorylcholine	0.984017297			MS2 matched	729.58411	42.952	0.0165117098333333	0.0153881895	0.294898459914696	0.72562	0.89975	0.93196	-0.10167
334	Dihydrothymine	0.982796072			MS2 matched	127.04969	375.412	0.5019051	0.4678277	0.351632803930137	0.67115	0.8807	0.9321	-0.10144
178	5(S)-HpETE	0.7665			MS2 matched	357.20688	253.699	0.0118446145	0.0110533716666667	0.216379733767845	0.81615	0.94216	0.9332	-0.099745
1610	Proscillaridin a	0.934396454			MS2 matched	531.30878	436.003	0.0129995736666667	0.0121330026666667	0.293297760298142	0.72564	0.89975	0.93334	-0.099528
1067	Adipoyl-l-carnitine	0.99106372			MS2 matched	290.15797	399.463	0.5718197	0.533712483333333	0.230761497613182	0.7991	0.93567	0.93336	-0.099498
826	(r)-(+)-arachidonyl-1'-hydroxy-2'-propylamide	0.794190994			MS2 matched	362.32292	79.3755	0.064227185	0.0599629333333333	0.452670710675832	0.54804	0.81258	0.93361	-0.099113
1258	Dodemorph	0.993213536			MS2 matched	282.27662	203.974	0.02081575	0.01943778	0.6601158635144	0.43128	0.7532	0.9338	-0.098812
1660	Sinapine	0.765786395			MS2 matched	310.18428	528.1325	0.00554670083333333	0.00518051383333333	0.322926051087576	0.72821	0.89975	0.93398	-0.098535
629	Pg 36:3	0.728215402			MS2 matched	771.50604	51.003	1.64959758333333	1.54187331666667	0.329278742006042	0.6879	0.88408	0.9347	-0.09743
1548	Oleoyl ethylamide	0.940119341			MS2 matched	619.6073	35.5285	0.1894329	0.177210083333333	0.58703078284638	0.42814	0.75118	0.93548	-0.096226
733	Sm d42:3	0.980276971			MS2 matched	869.65972	177.832	0.028456495	0.0266255366666667	0.443616968536313	0.58282	0.83451	0.93566	-0.095947
1125	Baccatin iii	0.838419847			MS2 matched	609.25407	237.696	0.004308594	0.00403251933333333	0.450824701233695	0.60225	0.84787	0.93592	-0.095536
1556	Palmitoyl sphingomyelin	0.992548907			MS2 matched	703.57217	183.125	5.48547033333333	5.13665016666667	0.304134204060276	0.72108	0.89975	0.93641	-0.094787
1595	Pro-Gly-Pro	0.890884042			MS2 matched	270.1421	396.1065	0.022053625	0.0206512366666667	0.479283300423921	0.55185	0.8133	0.93641	-0.094788
394	Glutaconic acid	0.707106781			MS2 matched	129.01763	437.948	0.0411750931666667	0.0385732396666667	0.202359015892801	0.82322	0.94225	0.93681	-0.094172
303	D-galacturonic acid	0.9112			MS2 matched	193.03272	312.302	0.0608263983333333	0.05700123	0.504261596787568	0.49067	0.78579	0.93711	-0.093704
1043	"(6ar,10ar)-3-(1,1-dimethylheptyl)-6a,7,10,10a-tetrahydro-1-methoxy-6,6,9-trimethyl-6h-dibenzo[b,d]pyran"	0.992377841			MS2 matched	385.28898	36.171	0.173402749666667	0.162508807666667	0.173629819883459	0.80045	0.93567	0.93718	-0.093609
1402	L-palmitoylcarnitine	0.995074513			MS2 matched	400.33823	177.5345	0.160770073333333	0.150703978333333	0.325497645071413	0.74222	0.90583	0.93739	-0.093281
1617	Psychosine	0.816168761			MS2 matched	282.27691	73.777	0.285234016666667	0.26738335	0.726028732728219	0.37085	0.71228	0.93742	-0.093236
116	2-Isopropylmalic acid	0.913697207			MS2 matched	175.05812	376.103	0.0108099111666667	0.010137157	0.153584091861319	0.85447	0.95693	0.93777	-0.092702
153	3-Phosphoserine	0.7147			MS2 matched	185.01283	374.907	0.002553312	0.00239518866666667	0.38854590404269	0.6336	0.86333	0.93807	-0.09223
923	"16,16-dimethylprostaglandin e2 p-(p-acetamidobenzamido) phenyl ester"	0.738738974			MS2 matched	615.34484	541.6795	0.0156928715	0.01473202	0.307455662370443	0.65673	0.87363	0.93877	-0.091154
834	"1-(1',3'-benzodioxol-5'-yl)-2-butanamine"	0.935596222			MS2 matched	194.11534	336.3245	0.03385625	0.0318008683333333	0.398325216248259	0.63161	0.86333	0.93929	-0.090356
1432	Lys-Phe	0.770555835			MS2 matched	294.17861	336.35	0.00197567666666667	0.001855825	0.336301995181531	0.72023	0.89975	0.93934	-0.090286
510	Maltol	0.899887647			MS2 matched	125.02237	314.85	0.0341516713333333	0.0321041836666667	0.08528096570174	0.90805	0.97696	0.94005	-0.089195
68	1-stearoyl-2-linoleoyl-sn-glycero-3-phosphoethanolamine	0.952030069			MS2 matched	742.52558	40.9435	0.1457138	0.13703845	0.482563358023205	0.55735	0.8182	0.94046	-0.088557
612	Pe(16:0/8-hepe)	0.744805318			MS2 matched	752.51021	146.3405	0.04864972	0.0457572516666667	0.547398202800673	0.56483	0.82402	0.94055	-0.088431
1565	"Peonidin-3,5-o-di-beta-glucoside"	0.867974207			MS2 matched	625.15189	476.309	0.0029666665	0.00279075533333333	0.389218881969911	0.6822	0.88326	0.9407	-0.088187
582	Oxazepam	0.7877			MS2 matched	286.04518	398.979	0.0214383483333333	0.0201760533333333	0.284851075037315	0.68594	0.88397	0.94112	-0.08755
957	"2,4-dihydroxy-6-methyl-3-[(2e,6e)-3,7,11-trimethyldodeca-2,6,10-trienyl]benzaldehyde"	0.726624839			MS2 matched	379.22933	120.071	0.0117179236666667	0.0110283426666667	0.624615550553751	0.4941	0.78861	0.94115	-0.087501
232	Arbutin	0.738729725			MS2 matched	543.16307	317.401	0.00541389488333333	0.00510064616666667	0.175751284461493	0.8225	0.94225	0.94214	-0.085987
119	2-linoleoyl-1-palmitoyl-sn-glycero-3-phosphoethanolamine	0.994916216			MS2 matched	714.49541	150.2245	0.6280547	0.5919078	0.34140184835933	0.68108	0.88321	0.94245	-0.085518
1580	Pheophorbide a	0.859349214			MS2 matched	593.28437	475.606	0.0265127316666667	0.0250148433333333	0.272849583874429	0.72783	0.89975	0.9435	-0.083901
730	Sm d34:2	0.9906372			MS2 matched	759.55337	182.967	0.03879464	0.0366426216666667	0.425899545022976	0.63556	0.86333	0.94453	-0.082335
1186	Cordycepin	0.995017866			MS2 matched	252.10471	115.402	0.0299388166666667	0.0283158983333333	0.179630052804452	0.76626	0.92481	0.94579	-0.080405
908	"1,2-dipalmitoyl-sn-glycero-3-phosphoethanolamine-n,n-dimethyl"	0.973196619			MS2 matched	742.52953	149.559	0.19564345	0.185348616666667	0.471793205597681	0.53453	0.80552	0.94738	-0.077985
1138	Bestatin	0.6636			MS2 matched	326.20395	303.354	0.00645221666666667	0.006114852	0.201627454288583	0.78095	0.93223	0.94771	-0.077477
1646	Salannin	0.877143675			MS2 matched	597.29415	441.3655	0.012437311	0.0117884776666667	0.37784022275613	0.65612	0.87363	0.94783	-0.077297
588	Pc 35:2	0.724723941			MS2 matched	830.57617	147.6205	0.0535699783333333	0.050784125	0.424035483523159	0.59256	0.84087	0.948	-0.077047
1537	O-acetyl-l-serine	0.884165298			MS2 matched	148.05863	94.064	0.0619171283333333	0.0587088666666667	0.242254105985716	0.79022	0.93497	0.94818	-0.07676
1667	Sphingosine	0.973333539			MS2 matched	282.27824	109.525	2.256682	2.14097566666667	0.290375390646121	0.66743	0.88048	0.94873	-0.075935
990	3'-alpha-sialyl-n-acetyllactosamine	0.934549848			MS2 matched	657.23986	266.744	0.00915121316666667	0.0086897025	0.727242222363723	0.3361	0.68319	0.94957	-0.074656
1453	Met-Trp-Arg	0.969481554			MS2 matched	492.23707	474.173	0.0100018925	0.0095005525	0.218162397973022	0.78681	0.93388	0.94988	-0.07419
531	N-[tris(hydroxymethyl)methyl]-3-amino-2-hydroxypropanesulfonic acid	0.726931559			MS2 matched	517.1308	467.71	0.00574076416666667	0.00545387833333333	0.141391700879624	0.79936	0.93567	0.95003	-0.07396
628	Pg 34:3	0.803230798			MS2 matched	743.47203	39.003	0.06008695	0.0571228566666667	0.364271800606781	0.65516	0.87363	0.95067	-0.072983
397	oxidized Glutathione	0.94221422			MS2 matched	611.1387	491.6385	7.92021216666667	7.53209483333333	0.57489234757319	0.4571	0.77012	0.951	-0.072488
967	20-Hydroxyarachidonic acid	0.6539			MS2 matched	362.26958	48.998	0.0260210833333333	0.024759565	0.187072940375235	0.79547	0.93567	0.95152	-0.071695
713	Saccharin	0.7977			MS2 matched	181.98875	33.2035	0.253626333333333	0.241508166666667	0.453504483648894	0.57469	0.83245	0.95222	-0.070633
264	Cer[ns] d34:1	0.717942095			MS2 matched	596.51564	35.7735	0.97180935	0.926237133333333	0.217569669688306	0.82508	0.94225	0.95311	-0.069292
774	Uric acid	0.894092185			MS2 matched	167.04139	374.807	0.33666575	0.3209393	0.230253012887324	0.78327	0.93308	0.95329	-0.069017
996	"4-(2-oxo-1,2,3,4-tetrahydroquinolin-6-yl)oxycilostazol"	0.714218115			MS2 matched	531.26619	467.964	0.00968617133333333	0.00923410266666667	0.190571683219145	0.80119	0.93567	0.95333	-0.068955
1561	"PC(20:5(5Z,8Z,11Z,14Z,17Z)/20:5(5Z,8Z,11Z,14Z,17Z))"	0.6098			MS2 matched	844.56791	141.09	0.0138505576666667	0.013216226	0.25607500300203	0.68913	0.88501	0.9542	-0.067634
1063	"Adenosine 3',5'-cyclic phosphate (cAMP)"	0.9599			MS2 matched	347.08158	419.891	0.0166013	0.0158518733333333	0.298694274655315	0.68161	0.88321	0.95486	-0.066643
1216	D-pyroglutamic acid	0.996706384			MS2 matched	130.04872	397.8985	1.33052555	1.27060713333333	0.443315637061443	0.59596	0.84422	0.95497	-0.066478
1148	"Bis(2,2,6,6-tetramethyl-4-piperidyl) sebacate"	0.955889722			MS2 matched	464.38224	178.4545	0.013146268	0.0125603686666667	0.329430073495042	0.63921	0.86478	0.95543	-0.065774
966	2(1h)-pyridinone	0.981268269			MS2 matched	96.04299	65.267	0.103466411666667	0.09886149	0.389714293509621	0.59735	0.84422	0.95549	-0.065682
578	Olopatadine	0.993184978			MS2 matched	336.14167	247.4615	0.00529517983333333	0.005060544	0.159443752471333	0.82697	0.94225	0.95569	-0.065387
653	Phytanic acid	0.978033753			MS2 matched	311.29004	36.3855	0.2639568	0.252264566666667	0.292560790791273	0.70645	0.89726	0.9557	-0.065364
1232	Digitoxin	0.727116111			MS2 matched	787.42176	457.5935	0.0080338565	0.00767834916666666	0.299460370772609	0.72259	0.89975	0.95575	-0.065297
1430	Lys-Glu-Arg	0.918566346			MS2 matched	432.25121	508.305	0.005385403	0.00514897766666667	0.163413769645735	0.78716	0.93388	0.9561	-0.064768
953	"6-[2-[5-chloro-2-[(2,4-difluorophenyl)methoxy]phenyl]-1-cyclopenten-1-yl]-2-pyridinecarboxylic acid"	0.701211496			MS2 matched	442.0982	242.44	0.00093817085	0.00089702205	0.324119541050627	0.71016	0.89901	0.95614	-0.064707
189	7-o-methylquercetin-3-o-galactoside-6''-rhamnoside	0.97971366			MS2 matched	769.21468	463.007	0.00124361215	0.00118925481666667	0.189221486989792	0.82386	0.94225	0.95629	-0.064479
1501	N-nervonoyl-d-erythro-sphingosylphosphorylcholine	0.98693477			MS2 matched	813.67673	157.197	0.055208865	0.05280652	0.386478404955931	0.64607	0.8694	0.95649	-0.064184
298	D-arabinose	0.996824098			MS2 matched	149.04325	153.4575	0.705789033333333	0.67521245	0.268710767296052	0.75561	0.91786	0.95668	-0.063896
1608	Propiconazole	0.826029783			MS2 matched	344.08817	371.425	0.0622575466666667	0.05956136	0.355855621076805	0.63591	0.86333	0.95669	-0.063872
1161	Camostat	0.961098617			MS2 matched	797.3159	241.0885	0.0230054133333333	0.0220160516666667	0.390809169142856	0.644	0.86795	0.95699	-0.063418
1111	Asn-Ser-Arg	0.766276083			MS2 matched	376.19111	468.2	0.0119976973333333	0.0114852533333333	0.127723087414888	0.82621	0.94225	0.95729	-0.062975
265	Cer[ns] d34:2	0.713727514			MS2 matched	594.49947	35.7735	0.161413183333333	0.154573983333333	0.197863854891401	0.84879	0.95492	0.95763	-0.062461
747	Swertiamarin	0.778339719			MS2 matched	373.10783	158.6805	0.0153865133333333	0.0147427066666667	0.26798918940167	0.77397	0.93025	0.95816	-0.061665
1302	Gln-Thr-Lys	0.823789961			MS2 matched	376.21043	449.699	0.0139594183333333	0.0133762066666667	0.187330407666359	0.82179	0.94225	0.95822	-0.06157
870	1-oleoyl-2-palmitoyl-rac-glycerol	0.755240034			MS2 matched	339.28605	156.478	0.0324470183333333	0.0311132816666667	0.110236466765274	0.86354	0.95866	0.9589	-0.060555
1194	Cucurbitacin i	0.952456719			MS2 matched	537.27262	401.634	0.0113316253333333	0.0108705406666667	0.150192190504642	0.81307	0.94216	0.95931	-0.059931
972	3-aminoquinoline	0.898000921			MS2 matched	145.0742	125.1005	0.568091883333333	0.545205666666667	0.177303940628462	0.79795	0.93567	0.95971	-0.059324
1193	Cucurbitacin d	0.889508177			MS2 matched	499.29897	88.684	0.0093399305	0.00897290983333333	0.312286599227458	0.73729	0.90361	0.9607	-0.057836
480	Lactitol	0.843915865			MS2 matched	325.10754	331.4415	0.0214956943333333	0.0206561323333333	0.0959664867327793	0.89216	0.97197	0.96094	-0.057478
50	1-oleoyl-2-hydroxy-sn-glycero-3-phospho-(1'-rac-glycerol)	0.971719981			MS2 matched	509.27838	147.622	0.592172716666667	0.5690718	0.0876329972523553	0.85244	0.95647	0.96099	-0.057407
950	2-palmitoyl-rac-glycerol	0.956371064			MS2 matched	313.271	203.359	0.189068533333333	0.18172075	0.268942039603594	0.73858	0.90455	0.96114	-0.057186
479	"n-(4-methoxy-1,4-dioxobutyl)-l-alanyl-l-alanyl-l-prolyl-n-(4-methyl-2-oxo-2h-1-benzopyran-7-yl)-L-valinamide"	0.858102152			MS2 matched	662.24954	159.28	0.0112457005	0.0108115716666667	0.0837549260602876	0.91776	0.97953	0.9614	-0.056797
866	1-octadecyl lysophosphatidic acid	0.992472577			MS2 matched	447.26748	234.0405	0.0103143451666667	0.009919401	0.121141695683432	0.91831	0.97953	0.96171	-0.056327
1486	N-(omega)-Hydroxyarginine	0.9718			MS2 matched	232.13835	467.756	0.0173266351666667	0.0166706085	0.161887977247479	0.83954	0.95013	0.96214	-0.055685
1251	DL-Indole-3-lactic acid	0.7472			MS2 matched	188.07182	317.0445	0.0612738083333333	0.0589553316666667	0.0430146737089424	0.89583	0.97221	0.96216	-0.055648
1668	Spiramycin	0.823869845			MS2 matched	843.50718	49.176	0.0184596266666667	0.0177713366666667	0.184009057962889	0.81781	0.94225	0.96271	-0.054821
665	Pi 40:6	0.970274233			MS2 matched	909.5329	188.8175	0.212965283333333	0.205329833333333	0.243213256095987	0.76855	0.9263	0.96415	-0.052675
1265	Equol	0.77560172			MS2 matched	243.09854	212.259	0.00110054141666667	0.00106122165	0.464748941825846	0.61049	0.85111	0.96427	-0.052487
1227	Desglucoruscin	0.941225756			MS2 matched	729.36941	451.9935	0.0105385786666667	0.0101634876666667	0.110836273792487	0.86311	0.95866	0.96441	-0.052285
1175	Chlordimeform	0.906354788			MS2 matched	117.05573	84.7145	0.300370933333333	0.28969725	0.0914990298133955	0.87688	0.9649	0.96447	-0.052199
654	Pi 34:2	0.976635335			MS2 matched	833.50359	194.827	0.182378333333333	0.17593195	0.2371607767779	0.80064	0.93567	0.96465	-0.051917
33	[6]-gingerol	0.888581615			MS2 matched	293.17067	65.9445	0.127911541666667	0.123531613333333	0.253573315512456	0.79709	0.93567	0.96576	-0.050266
285	Curcumin	0.727627561			MS2 matched	367.1003	314.921	8.74108833333333	8.44494	0.189593584475665	0.82543	0.94225	0.96612	-0.049726
1297	Gentiopicroside	0.991324776			MS2 matched	379.11811	318.113	0.0182204526666667	0.0176168538333333	0.0890726923489234	0.89372	0.97221	0.96687	-0.048603
405	Gly-pro-arg-pro-amide	0.991807448			MS2 matched	423.26674	232.6955	0.07387317	0.0714504466666667	0.107833649328379	0.93158	0.98824	0.9672	-0.048107
1672	Stearoyl ethanolamide	0.947475006			MS2 matched	328.31896	37.081	0.048662455	0.0470780883333333	0.178429280255458	0.83609	0.94896	0.96744	-0.047753
1289	G0	0.809922208			MS2 matched	681.23252	237.716	0.00425779933333333	0.00412171883333333	0.159273670588869	0.81946	0.94225	0.96804	-0.046862
351	Echinocystic acid	0.950406123			MS2 matched	471.32308	156.133	0.006174336	0.00597796783333333	0.154341829148588	0.85904	0.95866	0.9682	-0.046629
1650	Schisandrol a	0.864368693			MS2 matched	433.20176	473.092	0.0106311561666667	0.0103036068333333	0.22389037725561	0.76589	0.92481	0.96919	-0.045149
1665	Soyasapogenol b + dhex + hex + hexa + malonyl	0.860545222			MS2 matched	1029.50452	205.089	0.00385823033333333	0.00373979	0.182387984350051	0.87673	0.9649	0.9693	-0.044982
2	alpha-keto-gamma-(methylthio)butyric acid	0.851918721			MS2 matched	147.02771	154.805	0.0689385983333333	0.0668325733333333	0.494986699871534	0.56242	0.82149	0.96945	-0.044761
1360	Ile-Met	0.6616			MS2 matched	301.09231	238.7055	0.00308185116666667	0.00298792433333333	0.171453853887726	0.84456	0.95241	0.96952	-0.044653
551	N-arachidonoyldopamine	0.846217219			MS2 matched	438.29012	206.5495	0.0381704933333333	0.0370136366666667	0.138486324446533	0.90978	0.9779	0.96969	-0.044401
188	7-Methylxanthine	0.8737			MS2 matched	165.03844	115.449	0.0291912641666667	0.028319377	0.072222883347146	0.89584	0.97221	0.97013	-0.043747
869	1-oleoyl-2-myristoyl-sn-glycero-3-phosphocholine	0.945746875			MS2 matched	732.54872	150.7685	1.7210085	1.67061833333333	0.341719531327176	0.65206	0.87363	0.97072	-0.042872
893	"1,2-bis(o-octanoyl)-sn-glycerylphophorylcholine"	0.748524942			MS2 matched	510.31421	210.516	0.0092807735	0.00901492983333333	0.709980923677703	0.37872	0.71843	0.97136	-0.041929
1323	Gomisin c	0.935290055			MS2 matched	554.24589	175.29	0.0281875858333333	0.0273876413333333	0.0842508292299707	0.95642	0.99108	0.97162	-0.041535
1284	Fumonisin b1	0.729883717			MS2 matched	744.35791	457.013	0.0071689195	0.0069656665	0.359285663626153	0.66627	0.88028	0.97165	-0.041494
508	Maleic acid	0.9975			MS2 matched	115.00282	405.769	2.9340795	2.85414316666667	0.342054642156852	0.71336	0.89975	0.97276	-0.03985
1456	"[1-(hexahydro-1-methyl-1h-azepin-3-yl)-1h-indol-3-yl](2,2,3,3-tetramethylcyclopropyl)-Methanone"	0.742905557			MS2 matched	375.22024	407.075	0.0252774116666667	0.024591985	0.182597349255861	0.83708	0.94896	0.97288	-0.03966
1095	Arg-Gln	0.960938445			MS2 matched	303.17529	445.8435	0.0716442383333333	0.06976033	0.0685870557819282	0.9339	0.98864	0.9737	-0.038444
969	3-[(cholamidopropyl)dimethylammonio]-1-propanesulfonate	0.878905018			MS2 matched	448.33796	172.9325	0.312941666666667	0.304742816666667	0.143485597139237	0.84537	0.95241	0.9738	-0.038302
1057	Acipimox	0.784840353			MS2 matched	155.04085	379.6045	0.0343572016666667	0.0334669933333333	0.0966962262042331	0.90062	0.9741	0.97409	-0.037874
1609	Prosapogenin a	0.99459579			MS2 matched	745.41279	378.047	0.0179642231666667	0.0175121206666667	0.093968355783142	0.93568	0.98864	0.97483	-0.036773
1629	Quercetin 3-o-malonylglucoside	0.917492792			MS2 matched	573.06452	348.175	0.00162003885	0.00158057391666667	0.122953485550221	0.88966	0.97197	0.97564	-0.03558
435	Hydroxyproline	0.996259911			MS2 matched	130.06429	116.5295	0.161422433333333	0.157532033333333	0.213257064199485	0.84067	0.95079	0.9759	-0.035196
195	"9-phenyl-1-(2,4,6-trihydroxyphenyl)nonan-1-one"	0.992235866			MS2 matched	341.17255	33.1395	0.0376289516666667	0.0367795183333333	0.248019673883717	0.78946	0.93497	0.97743	-0.03294
415	Glycocholic acid	0.911317333			MS2 matched	464.3042	204.116	0.0391569316666667	0.0382944566666667	0.100515367173006	0.9159	0.97935	0.97797	-0.032132
30	"[(2r,3s,4s,5r,6s)-6-[(2s,3r,4r,5r,6s)-2-[5,7-dihydroxy-2-(4-hydroxyphenyl)-4-oxochromen-3-yl]oxy-4,5-dihydroxy-6-methyloxan-3-yl]oxy-3,4,5-trihydroxyoxan-2-yl]methyl (e)-3-(4-hydroxyphenyl)prop-2-enoate"	0.910785789			MS2 matched	739.19027	493.881	0.003137313	0.00306845716666667	0.113075075976212	0.88145	0.96865	0.97805	-0.032016
1085	Anserine	0.983085254			MS2 matched	241.12748	424.1515	0.0664415466666667	0.0650237533333333	0.0543866256069455	0.97982	0.99622	0.97866	-0.031119
599	Pc(16:1/8-hete)	0.741327432			MS2 matched	854.5745	41.1855	0.009610833	0.00940642866666667	0.134098315024816	0.89144	0.97197	0.97873	-0.031014
523	Mgmg 18:2	0.701134759			MS2 matched	561.32023	191.355	0.0326127433333333	0.0319251133333333	0.159394082133411	0.84468	0.95241	0.97892	-0.030744
110	2-docosahexaenoyl-1-stearoyl-sn-glycero-3-phosphoserine	0.959932761			MS2 matched	834.51219	192.571	0.365815366666667	0.358136316666667	0.128523259467691	0.8764	0.9649	0.97901	-0.030607
1454	Metanicotine	0.814829115			MS2 matched	106.06359	84.422	0.44238	0.433439783333333	0.0478449358110162	0.92257	0.98228	0.97979	-0.029455
633	Pg 40:5	0.765051666			MS2 matched	823.53445	38.436	0.339659483333333	0.33281575	0.125857604087771	0.87115	0.9628	0.97985	-0.029366
843	1-behenoyl-2-hydroxy-sn-glycero-3-phosphocholine	0.8557755			MS2 matched	580.42688	188.962	0.0198717093333333	0.0194765413333333	0.107420311864406	0.92048	0.98064	0.98011	-0.028978
77	"1,2-dioleoyl-sn-glycero-3-phosphoethanolamine-n-methyl"	0.88522698			MS2 matched	756.53973	62.857	0.016672939	0.0163551055	0.0472111166626108	0.93666	0.98864	0.98094	-0.027767
1329	Harringtonine	0.95514634			MS2 matched	532.27843	440.381	0.0151497996666667	0.014865597	0.136485886187715	0.86446	0.95866	0.98124	-0.027321
1083	Androsterone glucuronide	0.870092792			MS2 matched	431.23213	461.523	0.11931875	0.11713534	0.100281411320775	0.90205	0.9741	0.9817	-0.026644
679	Pristimerin	0.943999567			MS2 matched	463.296	203.8885	0.0255578383333333	0.0250970733333333	0.0554489248979372	0.96328	0.99171	0.98197	-0.026247
1686	Tetrahydrogambogic acid	0.844811203			MS2 matched	655.30143	444.765	0.00956621866666667	0.0094007165	0.0857117337790643	0.88607	0.97119	0.9827	-0.025178
1013	"4,4'-thiodianiline"	0.845518139			MS2 matched	217.10276	64.7195	0.169709516666667	0.166917	0.162082489215716	0.85937	0.95866	0.98355	-0.023937
616	"Pe(18:0/19,20-epdpe)"	0.814838868			MS2 matched	806.52152	153.466	0.0260730816666667	0.0256503116666667	0.0704271849670433	0.94453	0.98892	0.98379	-0.023585
1541	Obacunone	0.792438202			MS2 matched	455.19755	343.3815	0.0110461468333333	0.0108682905	0.0907643303085088	0.88485	0.9706	0.9839	-0.023418
691	Ps 40:4	0.94023887			MS2 matched	838.54191	193.417	0.0330150233333333	0.03248844	0.142747577557176	0.86466	0.95866	0.98405	-0.023196
1692	Thioetheramide-PC	0.959			MS2 matched	758.56593	122.8975	4.87585233333333	4.7989875	0.0582268607535888	0.91044	0.9779	0.98424	-0.022924
705	Raddeanin a	0.890547944			MS2 matched	895.51606	189.8715	0.00616103366666667	0.00606429416666667	0.143127220722236	0.91061	0.9779	0.9843	-0.022833
118	2-keto-l-gulonic acid	0.986869151			MS2 matched	193.03228	350.361	0.00888620183333333	0.00875104983333333	0.19187451079119	0.81539	0.94216	0.98479	-0.022111
52	1-Oleoyl-L-alpha-lysophosphatidic acid	0.696			MS2 matched	435.24281	195.807	0.0577367983333333	0.0568847483333333	0.00676864988406167	0.91757	0.97953	0.98524	-0.021449
430	His-Lys	0.991410765			MS2 matched	282.0791	264.5705	0.1810524	0.17841215	0.106848679003537	0.89821	0.97357	0.98542	-0.021193
155	"3,4-dichlorophenol"	0.959096225			MS2 matched	160.94673	332.638	0.233085733333333	0.229694483333333	0.231735887053258	0.79332	0.93567	0.98545	-0.021145
1400	L-ng-monomethylarginine	0.998173501			MS2 matched	189.13286	506.0965	0.1930905	0.190291183333333	0.10758938630891	0.86881	0.96082	0.9855	-0.021068
888	1-stearoyl-2-oleoyl-sn-glycero-3-phosphoethanolamine	0.720439461			MS2 matched	768.54681	65.306	0.18636065	0.183668666666667	0.287693892440239	0.72245	0.89975	0.98555	-0.020992
1597	Pro-leu	0.804812328			MS2 matched	229.1528	376.261	0.151254211666667	0.149080918333333	0.0505999237472491	0.98	0.99622	0.98563	-0.02088
1743	Vindoline	0.77957522			MS2 matched	457.24878	460.8265	0.00658909116666667	0.00649987333333333	0.0429046305673481	0.94027	0.98864	0.98646	-0.019668
88	"12s-hydroxy-5z,8z,10e,14z-eicosatetraenoic acid"	0.905821222			MS2 matched	319.22168	56.219	0.320965616666667	0.316628516666667	0.104554400274481	0.95247	0.99047	0.98649	-0.019628
615	"Pe(16:1e/14,15-epete)"	0.715629213			MS2 matched	736.47936	147.106	0.192665666666667	0.190075983333333	0.0523368810877813	0.91534	0.97935	0.98656	-0.019523
1744	Yunaconitine	0.731385974			MS2 matched	660.35064	446.686	0.0151909596666667	0.0149870108333333	0.141281782672088	0.94175	0.98881	0.98657	-0.0195
854	1-methyl-l-histidine	0.984102779			MS2 matched	170.09055	400.5625	0.349160833333333	0.344783033333333	0.0363065478594324	0.94617	0.98892	0.98746	-0.018203
598	Pc(16:0e/8-hepe)	0.943841693			MS2 matched	840.56387	144.4905	1.8239155	1.80133016666667	0.179073292533303	0.85554	0.95707	0.98762	-0.017976
1256	Dl-tmap	0.734869442			MS2 matched	229.15273	308.2575	0.229110316666667	0.226323583333333	0.047061732972721	0.98364	0.99622	0.98784	-0.017655
390	Glucoheptonic acid	0.848979149			MS2 matched	207.03275	374.7625	0.0463503816666667	0.0457884483333333	0.0577266417614033	0.94662	0.98892	0.98788	-0.017598
1173	Chaulmoogric acid	0.773729097			MS2 matched	298.27149	50.135	0.044214255	0.0436852283333333	0.0842684814131054	0.93803	0.98864	0.98803	-0.017366
673	Pi(18:1/15-hete)	0.98231239			MS2 matched	899.55061	188.805	0.0372142033333333	0.0367697483333333	0.0864468522072597	0.95897	0.99145	0.98806	-0.017334
1254	DL-phenylalanine	0.997951343			MS2 matched	331.16215	259.639	0.0268254283333333	0.026509115	0.104437865818073	0.89545	0.97221	0.98821	-0.017113
43	1-Deoxy-D-xylulose 5-phosphate	0.98265162			MS2 matched	213.01339	348.065	0.0233132366666667	0.0230400383333333	0.100559282634452	0.90373	0.97532	0.98828	-0.017006
917	10-deacetylbaccatin iii	0.887032118			MS2 matched	545.25344	469.5325	0.00864993266666667	0.008550793	0.0391785410044642	0.91949	0.98019	0.98854	-0.016631
100	"2-(2,6-dihydroxy-4-methoxycarbonylbenzoyl)-3-hydroxybenzoic acid"	0.872216374			MS2 matched	331.04324	374.15	0.00876501	0.00866777683333333	0.0895948811603624	0.93585	0.98864	0.98891	-0.016094
211	Adenylyl(3'-5')cytidine	0.973546148			MS2 matched	571.11954	372.251	0.00622667983333333	0.00615850083333333	0.0683668071090886	0.92761	0.98584	0.98905	-0.015884
507	Maleamic acid	0.9469			MS2 matched	114.01796	378.661	0.0473583616666667	0.04685508	0.00176579246721164	0.95904	0.99145	0.98937	-0.015414
901	"1,2-dilinoleoyl-sn-glycero-3-phosphocholine"	0.723746355			MS2 matched	782.56669	40.658	13.0286083333333	12.8916283333333	0.0727643018992077	0.90184	0.9741	0.98949	-0.015248
603	Pc(18:1/10-hdohe)	0.889734473			MS2 matched	906.60739	140.3605	0.0112526951666667	0.0111366233333333	0.0801205243940467	0.96184	0.99171	0.98968	-0.014959
1025	"5-[6-[[3,4-dihydroxy-4-(hydroxymethyl)oxolan-2-yl]oxymethyl]-3,4,5-trihydroxyoxan-2-yl]oxy-4-(3,4-dihydroxyphenyl)-7-methoxychromen-2-one"	0.942304826			MS2 matched	617.1613	260.7825	0.0074995195	0.0074225795	0.0464831456271808	0.94157	0.98881	0.98974	-0.014878
605	Pe 32:1	0.826936197			MS2 matched	688.47997	151.555	0.0166412266666667	0.016471165	0.0640541754515421	0.94534	0.98892	0.98978	-0.014819
1581	Phosphamidon	0.737457869			MS2 matched	174.04939	126.637	0.026170195	0.0259235683333333	0.0827681466040233	0.97756	0.99622	0.99058	-0.01366
1631	Retrorsine n-oxide	0.849086533			MS2 matched	735.35058	471.202	0.0141993808333333	0.0140658643333333	0.0649638374316095	0.9441	0.98892	0.9906	-0.01363
241	Asparagine	0.994392229			MS2 matched	131.04437	379.0205	0.2554648	0.25310455	0.0824016343057774	0.93987	0.98864	0.99076	-0.013391
620	Pe(18:2e/7-hdohe)	0.812917403			MS2 matched	788.51307	143.817	3.37792383333333	3.34720883333333	0.0287785107770703	0.93742	0.98864	0.99091	-0.013178
652	Physcion	0.941625258			MS2 matched	283.06446	22.637	0.00367448683333333	0.0036422335	0.000619342196082912	0.96245	0.99171	0.99122	-0.012719
1678	Tangeritin	0.95287352			MS2 matched	395.11399	403.38	0.00716662666666667	0.00710454583333333	0.0116049950245745	0.97028	0.99622	0.99134	-0.012552
1037	5'-carboxymeloxicam	0.71299064			MS2 matched	145.02979	248.0325	0.00579950816666667	0.00575306	0.0608198302899563	0.97667	0.99622	0.99199	-0.011601
262	Cer(d18:1/18:1(9Z))	0.975537271			MS2 matched	562.50921	35.221	0.11370963	0.112816068333333	0.0521722183209096	0.93912	0.98864	0.99214	-0.011382
1147	Bis(2-ethylhexyl) adipate	0.886659218			MS2 matched	371.31264	33.938	0.0162983733333333	0.0161708633333333	0.00744022269141338	0.95766	0.99119	0.99218	-0.011331
1271	Exumolide a	0.876522453			MS2 matched	752.38033	456.343	0.0223551166666667	0.022191895	0.0162260735594477	0.92434	0.98356	0.9927	-0.010572
956	"2,3-dinor-8-isoprostaglandin-f2alpha"	0.997471515			MS2 matched	349.17971	88.487	0.0258101233333333	0.0256570783333333	0.0520781759905128	0.96083	0.99153	0.99407	-0.0085802
749	Taurine	0.999607646			MS2 matched	124.00761	299.629	23.376095	23.25248	0.025744545397927	0.96076	0.99153	0.99471	-0.0076492
989	"3,21-diacetate 3beta-tetrahydrocortisol"	0.895580417			MS2 matched	433.25357	231.26	0.00309936666666667	0.00308600116666667	0.00884524549904287	0.97545	0.99622	0.99569	-0.0062348
926	17beta-nandrolone decanoate	0.983476791			MS2 matched	429.31598	36.933	0.117885161666667	0.117531933333333	0.0489192447320587	0.98651	0.99622	0.997	-0.0043293
764	Tigecycline	0.888557198			MS2 matched	584.2707	87.531	0.0135953316666667	0.0135561016666667	0.0449390302125318	0.99033	0.99777	0.99711	-0.004169
1534	Normorphine	0.993692486			MS2 matched	254.11552	208.1805	0.0136602093333333	0.0136215955	0.0201608720732985	0.98923	0.99723	0.99717	-0.0040839
1226	Deoxyguanosine	0.969203926			MS2 matched	152.05491	264.9655	0.153026531666667	0.152603345	0.00179429758590494	0.98216	0.99622	0.99723	-0.0039952
1499	N-lauroyl-d-erythro-sphinganine	0.85974538			MS2 matched	484.46906	34.3435	0.082703715	0.0824756616666667	0.0794278567327676	0.95574	0.99108	0.99724	-0.0039837
192	8-hydroxyquinoline-2-carboxamide	0.931921069			MS2 matched	187.03523	121.9765	0.03236477	0.0322930966666667	0.014464753273986	0.99198	0.99797	0.99779	-0.0031984
270	Cholesteryl sulfate	0.863472963			MS2 matched	465.31407	27.373	11.454077	11.4291346666667	0.0600597060050595	0.98476	0.99622	0.99782	-0.003145
1098	Arg-Lys	0.854862602			MS2 matched	303.20015	465.1645	0.010046225	0.0100256193333333	0.055369408837311	0.99392	0.99797	0.99795	-0.0029621
1367	Indole-3-acetonitrile	0.96469083			MS2 matched	157.07405	121.172	0.32407125	0.32341805	0.0385967083341175	0.98896	0.99723	0.99798	-0.0029109
918	13-cis-retinol	0.977414643			MS2 matched	269.22444	34.5795	0.254040166666667	0.25353485	0.0784163930450995	0.99215	0.99797	0.99801	-0.0028725
1596	Pro-hyp	0.998379551			MS2 matched	229.11622	428.693	0.149145	0.14894725	0.0210688088404577	0.99261	0.99797	0.99867	-0.0019141
1530	Nomilin	0.977133336			MS2 matched	537.21814	457.737	0.0247517183333333	0.0247290816666667	0.0472295069613809	0.99612	0.99797	0.99909	-0.0013199
636	Pg 44:11	0.872435632			MS2 matched	867.53809	42.183	0.0443940516666667	0.0443600083333333	0.0210692006396071	0.99872	0.99874	0.99923	-0.0011067
376	Fructose 1-phosphate	0.999710144			MS2 matched	259.01726	443.933	0.0249712066666667	0.02495254	0.0545231288944856	0.99293	0.99797	0.99925	-0.001079
1540	O-toluidine	0.988549103			MS2 matched	91.05304	304.5025	0.0629640583333333	0.0629420883333333	0.0196635980797525	0.99754	0.99868	0.99965	-0.00050348
886	1-stearoyl-2-docosahexaenoyl-sn-glycerol	0.965144819			MS2 matched	651.52868	189.585	0.0388535183333333	0.038858785	0.0160159632756304	0.99874	0.99874	1.0001	0.0001955
1305	Glu-Glu-Lys	0.774621076			MS2 matched	405.1947	439.0455	0.110313695	0.11039594	0.057809141377702	0.99575	0.99797	1.0007	0.0010752
1527	Nicotine	0.986042205			MS2 matched	163.12283	84.778	14.4798901666667	14.4953586666667	0.0343168365047894	0.99625	0.99797	1.0011	0.0015404
339	Djenkolic acid	0.700262812			MS2 matched	253.0344	428.4985	0.0123944526666667	0.0124156328333333	0.0564938020099338	0.99451	0.99797	1.0017	0.0024632
1231	Dibucaine	0.79308998			MS2 matched	344.2251	88.8605	0.23310935	0.233558233333333	0.0289919965797202	0.97257	0.99622	1.0019	0.0027755
156	"3,4-dihydroxyhydrocinnamic acid"	0.774682154			MS2 matched	181.00645	360.7695	0.0735346916666667	0.07368269	0.0187893609026168	0.9859	0.99622	1.002	0.0029007
277	"Cis,cis-muconic acid"	0.999942258			MS2 matched	141.01542	360.304	1.07947415	1.08202213333333	0.0247975648974937	0.98349	0.99622	1.0024	0.0034013
631	Pg 38:5	0.804698082			MS2 matched	795.5036	70.6735	0.191904883333333	0.192383283333333	0.0236580768321341	0.98646	0.99622	1.0025	0.0035922
642	Phe(benzoyl)-leu-arg	0.971837766			MS2 matched	537.2933	311.6145	0.0174308183333333	0.0174754916666667	0.018653060519261	0.9726	0.99622	1.0026	0.0036928
1741	Vincristine sulfate	0.736193428			MS2 matched	825.42514	496.719	0.0065275455	0.00654709733333333	0.0107580986297616	0.98531	0.99622	1.003	0.0043149
1410	L-Valine	0.9517			MS2 matched	118.08454	382.42	0.0785938616666667	0.0788492333333333	0.064294439174721	0.95632	0.99108	1.0032	0.0046801
1210	D-erythro-sphingosine c-20	0.962347461			MS2 matched	310.30606	201.547	0.00768777316666667	0.007713326	0.0112814366447314	0.97909	0.99622	1.0033	0.0047874
639	Phe-lys	0.841958006			MS2 matched	292.1609	335.741	0.00359812366666667	0.00361079516666667	0.0279061055484104	0.98152	0.99622	1.0035	0.0050718
1263	Epirubicin	0.70846082			MS2 matched	544.16625	265.8365	0.00734926483333333	0.00737581883333333	0.00168711022046008	0.97685	0.99622	1.0036	0.0052033
165	4-hydroxyquinoline-2-carbaldehyde	0.99367905			MS2 matched	172.03713	53.645	0.0134605103333333	0.0135153018333333	0.0626709409534026	0.99549	0.99797	1.0041	0.0058606
426	Hexadecanedioic acid	0.981586251			MS2 matched	285.20204	202.7245	0.08580669	0.086204945	0.0036089186741554	0.9814	0.99622	1.0046	0.0066805
871	1-Oleoyl-sn-glycero-3-phosphocholine	0.8438			MS2 matched	544.33521	132.6315	1.02400753333333	1.02867465	0.0642035714830259	0.98362	0.99622	1.0046	0.0065604
585	Pantetheine	0.951375064			MS2 matched	277.11787	69.3415	0.090755915	0.0911929016666667	0.0426031444881217	0.98626	0.99622	1.0048	0.0069298
592	Pc 42:7	0.817835005			MS2 matched	918.60162	140.6005	0.02412883	0.0242437766666667	0.0667503612851249	0.9775	0.99622	1.0048	0.0068564
1303	Glu-Arg	0.797584874			MS2 matched	304.15872	395.532	0.0597152833333333	0.060009865	0.0408501192996234	0.97654	0.99622	1.0049	0.0070995
129	2'-Deoxyuridine	0.7147			MS2 matched	227.0636	115.2485	0.110709866666667	0.111339495	0.00682519986452344	0.96999	0.99622	1.0057	0.0081816
1644	S-methyl-5'-thioadenosine	0.998922795			MS2 matched	298.09546	102.343	1.39864163333333	1.40732188333333	0.0903574196691916	0.95998	0.99153	1.0062	0.008926
945	2-linoleoylglycerol	0.990233958			MS2 matched	263.23496	36.459	0.492674833333333	0.495708616666667	0.161205537933465	0.86112	0.95866	1.0062	0.0088566
1585	Pravastatin	0.961264991			MS2 matched	447.21594	427.0415	0.024699255	0.0248557216666667	0.0329937742572261	0.94803	0.98892	1.0063	0.0091105
1385	L-Aspartate	0.9755			MS2 matched	134.04302	432.1125	0.0491854166666667	0.0494985833333333	0.0414943132204197	0.98273	0.99622	1.0064	0.0091566
561	N-palmitoyltaurine	0.97907606			MS2 matched	362.25977	36.462	0.109812307333333	0.110554607	0.0497433744586515	0.98876	0.99723	1.0068	0.0097194
38	"1-(9z,12z-octadecadienoyl-2-hydroxy-sn-glycero-3-phosphocholine"	0.891393375			MS2 matched	564.3198	190.754	0.0613314083333333	0.0617648883333333	0.0127333374818247	0.97159	0.99622	1.0071	0.010161
1011	4-piperidinecarboxamide	0.763643714			MS2 matched	129.10059	520.594	0.04901508	0.0493694033333333	0.0399004527520519	0.94826	0.98892	1.0072	0.010392
222	alpha-D-Galactose 1-phosphate	0.999347156			MS2 matched	259.01796	476.357	0.281443033333333	0.283678833333333	0.0878551749972195	0.98039	0.99622	1.0079	0.011416
874	1-palmitoyl-2-glutaryl phosphatidylcholine	0.888146509			MS2 matched	632.36828	516.9435	0.0070189265	0.00707530933333333	0.0511479413041722	0.96885	0.99622	1.008	0.011543
1690	Thiamine monophosphate	0.998370283			MS2 matched	345.07522	504.9975	0.0409837666666667	0.041317295	0.0524157826167571	0.97632	0.99622	1.0081	0.011693
505	Macluraxanthone	0.743430955			MS2 matched	393.12613	265.87	0.0650491133333333	0.0656150116666667	0.186437155007076	0.87693	0.9649	1.0087	0.012496
892	1-Stearoyl-sn-glycerol 3-phosphocholine(LPC(18:0))	0.886428773			MS2 matched	524.36599	88.536	0.0474734585	0.0478896201666667	0.0137940824793474	0.98589	0.99622	1.0088	0.012592
660	Pi 37:5	0.757160196			MS2 matched	869.53901	188.035	0.024371815	0.0245916783333333	0.109420478762526	0.91235	0.97879	1.009	0.012956
263	Cer[ns] d33:1	0.827816328			MS2 matched	582.49901	35.6815	0.133617628333333	0.134840596666667	0.0305698173851117	0.94976	0.98947	1.0092	0.013145
944	2-hydroxybenzyl alcohol	0.988372267			MS2 matched	107.0477	237.497	0.0339299233333333	0.034266775	0.0746361409131054	0.89412	0.97221	1.0099	0.014252
212	Adp-glucose	0.956882268			MS2 matched	588.06476	429.086	0.00290803683333333	0.002938637	0.113895141421014	0.93502	0.98864	1.0105	0.015102
10	gamma-glutamyl-(s)-allyl-l-cysteine	0.947985746			MS2 matched	271.06149	319.3055	0.00843770366666667	0.008534456	0.0706759588311955	0.92996	0.98713	1.0115	0.016449
607	Pe 38:7	0.799731539			MS2 matched	760.47895	145.7665	0.27699685	0.280459466666667	0.139453816202261	0.90147	0.9741	1.0125	0.017923
434	Hydroxycerivastatin	0.839935028			MS2 matched	474.22217	64.051	0.014432393	0.0146148783333333	0.0148828871875027	0.94409	0.98892	1.0126	0.018127
1633	Ribothymidine	0.7387			MS2 matched	259.09042	418.261	0.0102096363333333	0.01033886	0.140980564987925	0.95484	0.99108	1.0127	0.018146
72	"1,2-dilinolenoyl-sn-glycero-3-phosphoethanolamine"	0.902036299			MS2 matched	734.46382	147.677	0.0147388708333333	0.0149268178333333	0.0661711026318802	0.95764	0.99119	1.0128	0.018281
1248	Dl-cystathionine	0.998312911			MS2 matched	223.07256	476.3145	0.034968915	0.0354330833333333	0.133447462715038	0.93673	0.98864	1.0133	0.019024
1174	Chloramphenicol palmitate	0.875714077			MS2 matched	543.24856	418.3125	0.0188948916666667	0.0191541016666667	0.0902601642932751	0.9284	0.98607	1.0137	0.019657
333	Diflubenzuron	0.909863707			MS2 matched	309.0096	216.2995	0.0429550033333333	0.0435529183333333	0.240526829480813	0.79577	0.93567	1.0139	0.019943
790	Vitamin c	0.949537307			MS2 matched	351.0499	408.518	0.0443736233333333	0.0449961983333333	0.0923619453572633	0.95091	0.98981	1.014	0.020101
360	Ethyl 8-fluoro-4-hydroxyquinoline-3-carboxylate	0.830030471			MS2 matched	206.03997	169.551	0.0182079423333333	0.01846382	0.0813196108527457	0.94246	0.98892	1.0141	0.020133
1342	His-Ile	0.8097			MS2 matched	268.14892	247.229	0.0051624645	0.00523559066666667	0.0693047404764462	0.94866	0.98892	1.0142	0.020292
470	L-homocysteic acid	0.7761			MS2 matched	163.99999	64.6685	1.56773533333333	1.5901705	0.160236465208044	0.89176	0.97197	1.0143	0.020499
82	"10-formyl-7,8-dihydrofolic acid"	0.838527068			MS2 matched	470.12856	425.793	0.00401860816666667	0.00407611583333333	0.114528480562854	0.95298	0.99047	1.0143	0.020499
986	"3,6,9,12-tetraoxatetracosan-1-ol"	0.717269476			MS2 matched	363.30741	36.771	0.561875583333333	0.569949483333333	0.187126646078524	0.82537	0.94225	1.0144	0.020583
1213	D-ornithine	0.997123042			MS2 matched	116.07075	315.303	4.70122183333333	4.773836	0.201354931072815	0.84341	0.95241	1.0154	0.022113
61	1-palmitoyl-2-linoleoyl-sn-glycero-3-phosphocholine	0.975068304			MS2 matched	792.51867	157.3545	0.158553193333333	0.161006325	0.123104028693006	0.91493	0.97935	1.0155	0.02215
1071	Ala-His	0.7981			MS2 matched	287.13333	429.854	0.00597902883333333	0.00607492166666667	0.128115035323953	0.94046	0.98864	1.016	0.022955
1287	Fuziline	0.956452055			MS2 matched	454.27306	471.983	0.0366983033333333	0.0372902966666667	0.0877982060267971	0.93396	0.98864	1.0161	0.023087
26	(r)-2-hydroxystearic acid	0.996090313			MS2 matched	299.25313	39.5895	0.0206002371666667	0.0209364291666667	0.0459203342422812	0.95122	0.98981	1.0163	0.023354
1128	Bendiocarb	0.951286038			MS2 matched	167.09063	131.785	0.0279052203333333	0.0283812381666667	0.00946343718907125	0.9629	0.99171	1.0171	0.024402
1603	Pro-Trp	0.979949152			MS2 matched	302.30325	69.5645	0.543453583333333	0.5530648	0.241978814832657	0.77101	0.92798	1.0177	0.025292
221	Alpha-chaconine	0.886173847			MS2 matched	850.48865	213.3745	0.0022940507	0.00233520878333333	0.00527170641582542	0.9739	0.99622	1.0179	0.025654
1466	Mitoxantrone	0.729658754			MS2 matched	358.11867	439.694	0.0141104061666667	0.0143637191666667	0.0497487971428202	0.88822	0.9718	1.018	0.02567
602	Pc(16:1e/9-hode)	0.863267657			MS2 matched	816.56492	148.9295	2.91447683333333	2.96760183333333	0.172417804502741	0.80323	0.93567	1.0182	0.026061
76	"1,2-dioleoyl-sn-glycero-3-phospho-l-serine"	0.997517825			MS2 matched	769.49013	75.616	1.03898363333333	1.05795928333333	0.126508067404953	0.90581	0.97635	1.0183	0.026111
536	N-acetyl-l-aspartic acid	0.979607084			MS2 matched	174.03766	394.499	0.01802907	0.0183640416666667	0.0142350526856571	0.94708	0.98892	1.0186	0.026559
295	D-Allose	0.9919			MS2 matched	239.07299	280.52	0.0912979266666667	0.0930539133333333	0.125679909725793	0.95378	0.9907	1.0192	0.027485
1031	5-methoxydimethyltryptamine	0.956863932			MS2 matched	174.10082	213.99	0.0571261966666667	0.05826787	0.246261832682101	0.7871	0.93388	1.02	0.028548
1460	Methylene blue	0.785288499			MS2 matched	240.99706	228.572	0.0182409166666667	0.0186098716666667	0.276427637424638	0.80369	0.93567	1.0202	0.02889
32	"[3,4,5-trihydroxy-6-[4-hydroxy-2-[(1,2,3,6-tetrahydroxycyclohexanecarbonyl)oxymethyl]phenoxy]oxan-2-yl]methyl benzoate"	0.706186959			MS2 matched	579.16831	321.847	0.00307586016666667	0.0031383755	0.10728178538756	0.92538	0.98406	1.0203	0.029028
441	Indole-3-carboxaldehyde	0.959617124			MS2 matched	144.04316	117.672	0.244252683333333	0.24944015	0.142743953709006	0.90508	0.97616	1.0212	0.030319
560	N-palmitoyl-d-sphingosine	0.908578103			MS2 matched	536.49584	35.7735	1.57847733333333	1.61203016666667	0.146721323649867	0.88707	0.97119	1.0213	0.030345
1324	Gramine	0.95476957			MS2 matched	130.06332	84.88	0.9632174	0.983897616666667	0.155851776544133	0.90661	0.97661	1.0215	0.030647
1145	Biliverdin	0.957842755			MS2 matched	583.2408	354.373	0.000728000316666667	0.000743873333333333	0.0150280851511525	0.97204	0.99622	1.0218	0.031118
114	2-hydroxy-6-methylquinoline-3-carbaldehyde	0.902368453			MS2 matched	186.04311	227.361	0.866664083333333	0.886015	0.338821702755814	0.72196	0.89975	1.0223	0.031858
1352	Hygromycin b	0.909580153			MS2 matched	528.23639	404.602	0.02534142	0.02590567	0.221067994521179	0.82457	0.94225	1.0223	0.031771
1086	Apigenin 7-glucoside	0.961533824			MS2 matched	455.11308	432.305	0.00280185333333333	0.00286493816666667	0.154409574597675	0.8871	0.97119	1.0225	0.032123
929	n-[(1s)-1-(aminocarbonyl)-2-methylpropyl]-1-(5-fluoropentyl)-1h-indazole-3-carboxamide	0.937979248			MS2 matched	371.20043	108.318	0.0032574215	0.00333137916666667	0.0275709632012735	0.94035	0.98864	1.0227	0.032389
1333	Hexaethylene glycol	0.89725535			MS2 matched	283.17272	79.333	0.441621733333333	0.451704033333333	0.390942030002644	0.63661	0.86333	1.0228	0.032567
890	1-stearoyl-rac-glycerol	0.927803367			MS2 matched	341.30305	245.6345	0.293235833333333	0.2999636	0.199809597595889	0.83661	0.94896	1.0229	0.032726
316	D-Quinovose	0.989			MS2 matched	201.02205	284.542	0.83193155	0.8516108	0.191544002355715	0.83741	0.94896	1.0237	0.033729
770	Tyr-Met	0.858186527			MS2 matched	311.10967	241.704	0.0758606233333333	0.07766113	0.160328626648109	0.88489	0.9706	1.0237	0.033841
940	2-dhahpa [dmed-fahfa]	0.721770815			MS2 matched	653.54051	189.558	0.0107656215	0.0110208433333333	0.127066826441681	0.91256	0.97879	1.0237	0.033803
1238	Dinaciclib	0.877655658			MS2 matched	397.25221	462.399	0.0776872383333333	0.0795702116666667	0.278109637943555	0.78385	0.93312	1.0242	0.034551
807	(-)-Tylocrebrine	0.7233			MS2 matched	411.23613	542.008	0.00717875116666667	0.007354676	0.167640751363662	0.85727	0.95819	1.0245	0.034929
70	1-Stearoyl-sn-glycerol	0.9912			MS2 matched	715.59728	35.7735	0.145121205	0.148698051666667	0.117592474816481	0.90195	0.9741	1.0246	0.035127
438	Ile-His	0.934702011			MS2 matched	267.14138	304.534	0.0497986183333333	0.05106096	0.124780203590815	0.89471	0.97221	1.0253	0.036115
1619	Pyridine	0.917092448			MS2 matched	80.04858	64.7275	0.707141016666667	0.72511465	0.369053906088527	0.69136	0.88702	1.0254	0.036211
1234	Dihydroergotamine	0.923624533			MS2 matched	584.30022	167.32	0.0039047779	0.00400456556666667	0.01792473054576	0.94512	0.98892	1.0256	0.036405
548	N-acetylserine	0.837630672			MS2 matched	146.04359	301.466	0.18503465	0.189773866666667	0.194311691994035	0.79963	0.93567	1.0256	0.036486
1685	Tetraethylene glycol	0.991252778			MS2 matched	195.12047	64.69	0.453039533333333	0.465197883333333	0.358634287559739	0.67769	0.88321	1.0268	0.038208
199	"2-[4-[(5,6-diphenyl-2-pyrazinyl)(1-methylethyl)amino]butoxy]-Acetic acid"	0.995281139			MS2 matched	418.21786	177.761	0.0538071966666667	0.0552670816666667	0.155041063468511	0.86083	0.95866	1.0271	0.038621
1262	Enniatin b	0.792570342			MS2 matched	640.39618	267.384	0.00284042683333333	0.0029176855	0.202667385739362	0.87372	0.9649	1.0272	0.038717
662	Pi 38:6	0.985960554			MS2 matched	881.50315	190.617	0.19794	0.203342966666667	0.226647537219391	0.82624	0.94225	1.0273	0.038852
999	4-Aminobutyric acid(GABA)	0.966684219			MS2 matched	104.06946	377.1785	0.210090383333333	0.21590985	0.113353389070854	0.88231	0.96899	1.0277	0.039419
1427	Lpc 18:2	0.835884638			MS2 matched	520.33852	190.768	13.610305	13.98843	0.187277453530948	0.82288	0.94225	1.0278	0.039535
1545	Octanoylcarnitine	0.987682071			MS2 matched	288.2142	208.152	0.00333715366666667	0.00343024133333333	0.1642264570505	0.89228	0.97197	1.0279	0.039692
1509	Nepsilon-acetyl-l-lysine	0.998445138			MS2 matched	189.1215	353.105	0.0209332483333333	0.0215185433333333	0.216349260206087	0.8161	0.94216	1.028	0.039784
1107	Asn-Ala-Arg	0.714251683			MS2 matched	360.18862	248.377	0.0166114016666667	0.0170817	0.27522688596861	0.80428	0.93573	1.0283	0.040278
1647	Saponarin	0.846448727			MS2 matched	617.15242	312.177	0.0023359522	0.0024021776	0.119261012138337	0.88948	0.97197	1.0284	0.040332
1436	Lys-Trp-Lys	0.90505937			MS2 matched	231.16843	382.2635	0.0191728316666667	0.0197479933333333	0.28519071979657	0.78565	0.93388	1.03	0.042643
1663	Solamargine	0.74228962			MS2 matched	868.51718	136.6245	0.00741712166666667	0.007641532	0.113755374194234	0.91787	0.97953	1.0303	0.043002
1560	PC(16:0/16:0)	0.9977			MS2 matched	756.5482	148.833	1.40992783333333	1.45374333333333	0.408187811033046	0.65454	0.87363	1.0311	0.044151
894	"1,2-di-(9z,12z,15z-octadecatrienoyl)-sn-glycero-3-phosphocholine"	0.964244057			MS2 matched	778.53156	146.305	0.139459933333333	0.14381225	0.233155748733658	0.8077	0.93909	1.0312	0.044336
1627	Pyroglutamylglycine	0.99121041			MS2 matched	187.06928	425.52	0.01621554	0.01672499	0.137155132055678	0.85229	0.95647	1.0314	0.044628
53	1-oleoyl-sn-glycero-3-phosphoethanolamine	0.949099578			MS2 matched	478.2855	200.7965	4.986602	5.14620716666667	0.176052026047812	0.86443	0.95866	1.032	0.045452
1042	"6',7'-dihydroxybergamottin"	0.870237126			MS2 matched	355.15506	312.141	0.00250938338333333	0.0025903217	0.0803040362157382	0.9382	0.98864	1.0323	0.045798
1073	Ala-Lys	0.998025194			MS2 matched	218.14792	443.431	0.086761525	0.089601285	0.197535723060478	0.82264	0.94225	1.0327	0.046464
58	1-palmitoyl-2-hydroxy-sn-glycero-3-phosphoethanolamine	0.921000611			MS2 matched	452.27256	203.384	11.3915628333333	11.7645826666667	0.278607123609321	0.76008	0.92054	1.0327	0.046484
207	"Adenosine 3',5'-cyclic monophosphate"	0.786144665			MS2 matched	328.02892	51.127	0.0110488285	0.0114112311666667	0.124722095158066	0.90785	0.97696	1.0328	0.046561
872	1-palmitoyl-2-azelaoylphosphatidylcholine	0.942479715			MS2 matched	666.42766	238.333	0.002434913	0.00251523366666667	0.221202320354203	0.79603	0.93567	1.033	0.046822
1641	S-Adenosylmethionine	0.983579641			MS2 matched	399.14147	512.4765	0.04259285	0.0440013766666667	0.0978057733434279	0.89908	0.97391	1.0331	0.046937
1539	O-t-butyl-l-threonine methyl ester	0.940219751			MS2 matched	134.07945	67.751	0.0310672483333333	0.0321211883333333	0.228379165315739	0.82825	0.94225	1.0339	0.048131
1611	Prostaglandin a2	0.981581107			MS2 matched	357.18491	116.2705	0.0138092733333333	0.01427686	0.220102903472128	0.76408	0.92347	1.0339	0.048041
326	Dehydro-l-(+)-ascorbic acid dimer	0.960864745			MS2 matched	129.01723	73.947	0.319171683333333	0.330026083333333	0.215600483736776	0.8146	0.94216	1.034	0.048247
106	2-arachidonoyl-1-stearoyl-sn-glycero-3-phosphoethanolamine	0.751852117			MS2 matched	766.52578	40.722	0.390965916666667	0.4043668	0.326774064131483	0.71655	0.89975	1.0343	0.048622
319	D-ribulose 5-phosphate	0.977020863			MS2 matched	229.03458	56.887	0.087311855	0.0903370633333333	0.138456479363533	0.87596	0.9649	1.0346	0.04914
1198	Cyanidin-3-o-sambubioside-5-o-glucoside	0.882969988			MS2 matched	743.2139	259.0665	0.00996395383333333	0.0103215221666667	0.261127348261158	0.77544	0.93031	1.0359	0.050865
907	"1,2-dipalmitoleoyl-sn-glycero-3-phosphocholine"	0.898658611			MS2 matched	730.53081	150.9895	0.315069966666667	0.326545183333333	0.344191485814852	0.70611	0.89726	1.0364	0.05161
1105	Argininosuccinic acid	0.976177805			MS2 matched	291.12778	470.541	0.114674226666667	0.119016611666667	0.239963612449584	0.73354	0.90155	1.0379	0.053622
149	3-methyl-2-oxobutyric acid	0.705978118			MS2 matched	115.01917	227.1175	0.0455555533333333	0.0472945766666667	0.327753485193557	0.69872	0.89168	1.0382	0.054048
1628	Pyrrol	0.84968784			MS2 matched	68.0487	315.156	0.0359753016666667	0.03739193	0.402338918293959	0.63254	0.86333	1.0394	0.05572
1307	Glu-Lys	0.608			MS2 matched	317.18039	308.078	0.00575274566666667	0.00598371783333333	0.163570271754895	0.86689	0.9593	1.0401	0.056792
597	"Pc(16:0e/5,6-eet)"	0.935519172			MS2 matched	842.57537	146.3405	0.844437433333333	0.878445016666667	0.644397961012935	0.43786	0.75457	1.0403	0.056962
1403	L-pipecolic acid	0.998957967			MS2 matched	130.08455	311.832	0.0559532116666667	0.0582217866666667	0.225753196765208	0.7973	0.93567	1.0405	0.057338
1132	Benzoic acid	0.968430292			MS2 matched	123.04257	304.493	0.200474016666667	0.2086551	0.32655105040469	0.72524	0.89975	1.0408	0.057705
1496	N-desbutylbupivacaine	0.990761636			MS2 matched	233.14772	482.234	0.020326495	0.021155885	0.248770670236885	0.79241	0.93567	1.0408	0.057698
1253	Dl-octopamine	0.997801779			MS2 matched	136.0745	304.5025	0.7169088	0.746247966666667	0.327627863592169	0.72985	0.89975	1.0409	0.057865
1623	Pyroglu-Ala	0.712073655			MS2 matched	201.08504	404.117	0.0103174208333333	0.0107457876666667	0.20114505683546	0.83891	0.95004	1.0415	0.058689
802	beta-homoproline	0.944260734			MS2 matched	130.08421	78.0895	0.0141875303333333	0.0147822378333333	0.172845906343994	0.83064	0.94435	1.0419	0.059241
958	"2,4,6-tri-tert-butylaniline"	0.771093835			MS2 matched	246.24052	81.145	0.21010645	0.218984766666667	0.566189342751838	0.49058	0.78579	1.0423	0.05971
1144	Betulinic acid	0.974249086			MS2 matched	457.34796	36.962	0.106306903333333	0.110810903333333	0.303098650092442	0.71873	0.89975	1.0424	0.059865
67	1-stearoyl-2-hydroxy-sn-glycero-3-phosphoethanolamine	0.940440997			MS2 matched	480.30079	181.607	2.3950014	2.49896451666667	0.26075166987985	0.7793	0.93153	1.0434	0.061304
1733	Val-Leu-Arg	0.960616476			MS2 matched	387.26771	321.937	0.00622609333333333	0.0064979845	0.0959012605172179	0.91426	0.97935	1.0437	0.061665
1462	Methyltyrosinate	0.834538033			MS2 matched	196.09443	50.394	0.042901565	0.0447949733333333	0.397261358713929	0.67121	0.8807	1.0441	0.062307
797	Zinniol	0.957757945			MS2 matched	265.15118	27.373	8.382524	8.75545433333333	0.474754898398471	0.55868	0.81869	1.0445	0.062797
74	"1,2-dioleoyl-sn-glycero-3-phosphate"	0.855349278			MS2 matched	417.233	61.873	0.0174064266666667	0.0181819733333333	0.247646060424629	0.73053	0.89975	1.0446	0.062889
1594	Pro-Gly-Arg	0.833876805			MS2 matched	329.19483	511.398	0.009686736	0.010128627	0.355066816303462	0.68488	0.88396	1.0456	0.064356
1529	Nodularin	0.880363093			MS2 matched	825.43829	354.8925	0.00224876203333333	0.00235272261666667	0.1700363657196	0.89114	0.97197	1.0462	0.0652
600	Pc(16:1e/17-hdohe)	0.944847064			MS2 matched	864.56353	143.201	2.18040833333333	2.2817525	0.523070472243098	0.50827	0.79715	1.0465	0.065544
1230	Diaveridine	0.918907877			MS2 matched	261.12853	69.504	0.114942091666667	0.120343113333333	0.440010886213203	0.61269	0.8521	1.047	0.066246
881	1-Palmitoylglycerol	0.9651			MS2 matched	313.27168	34.9765	0.20198535	0.211519533333333	0.540807446220958	0.48318	0.78132	1.0472	0.06654
1675	Synephrine	0.854823672			MS2 matched	151.08461	244.0945	0.0159706816666667	0.0167268916666667	0.42791740677862	0.60817	0.85055	1.0473	0.066743
296	D-arabinonic acid	0.958718371			MS2 matched	165.03806	333.41	0.7653873	0.801799633333333	0.130987454820722	0.83363	0.94714	1.0476	0.067052
301	D-fructose 6-phosphate	0.982269653			MS2 matched	259.00825	254.3605	0.0255109483333333	0.0267243216666667	0.284960457396797	0.77601	0.93031	1.0476	0.067037
1563	Penitrem a	0.946694621			MS2 matched	634.27409	394.308	0.00982253866666667	0.0102974201666667	0.212279754425956	0.82082	0.94225	1.0483	0.068115
1601	Pro-Ser	0.6997			MS2 matched	263.12155	421.482	0.0361006683333333	0.0378507316666667	0.162301599372274	0.80246	0.93567	1.0485	0.068296
624	Pepstatin a	0.963332828			MS2 matched	684.44238	182.266	0.0112637075	0.011811567	0.266761275024314	0.75625	0.91786	1.0486	0.068519
1746	Zerumbone	0.890245374			MS2 matched	119.08362	37.674	0.20020005	0.20995685	0.418198006721974	0.651	0.87334	1.0487	0.068651
832	"[(2r,3s,4s,5r,6s)-6-[3,5-dihydroxy-4-[3-(4-hydroxyphenyl)propanoyl]phenoxy]-3,4,5-trihydroxyoxan-2-yl]methyl 3,4,5-trihydroxybenzoate"	0.822956598			MS2 matched	611.1231	449.989	0.00635059183333333	0.00666285066666667	0.33873736234926	0.73006	0.89975	1.0492	0.069248
1334	Hexanoyl-l-carnitine	0.986703554			MS2 matched	260.1832	229.7435	0.0113909126666667	0.011952128	0.256731401661805	0.77008	0.92749	1.0493	0.069384
664	Pi 39:4	0.976986644			MS2 matched	899.56534	188.1265	0.043026395	0.04514634	0.271033672692414	0.7291	0.89975	1.0493	0.069387
1185	Coproporphyrin I	0.984353151			MS2 matched	655.27143	403.576	0.00681533166666667	0.00715258116666667	0.204244978864385	0.86104	0.95866	1.0495	0.06968
1542	Octaethylene glycol	0.997734246			MS2 matched	393.20604	99.621	0.0163845123333333	0.0171978811666667	0.142485600069187	0.84149	0.9511	1.0496	0.069898
1683	Testosterone cypionate	0.958691674			MS2 matched	413.3214	36.459	0.089703895	0.09418799	0.390696983783212	0.66615	0.88028	1.05	0.070372
332	Dhas18	0.972186949			MS2 matched	363.20975	161.945	0.0822099716666667	0.0863279566666667	0.267949888738946	0.78262	0.93294	1.0501	0.070514
1257	DL-tyrosine	0.99388349			MS2 matched	182.08009	304.451	1.2936683	1.35855883333333	0.379618619579743	0.68112	0.88321	1.0502	0.070609
231	Araloside a	0.97707753			MS2 matched	925.4702	453	0.00215873883333333	0.00226744533333333	0.180095482994514	0.85487	0.95693	1.0504	0.070879
546	N-acetylneuraminic acid	0.9974612			MS2 matched	308.09287	375.4415	0.09882131	0.103859175	0.339351755847319	0.68488	0.88396	1.051	0.071735
1588	Pro-asn	0.938531894			MS2 matched	230.11095	377.7235	0.0246935383333333	0.0259906716666667	0.281512173318736	0.74811	0.91048	1.0525	0.07386
1602	Pro-Thr	0.984302728			MS2 matched	217.12762	373.059	0.0090827065	0.00956141983333333	0.352439106284622	0.72007	0.89975	1.0527	0.074103
1225	Delphinidine	0.75063482			MS2 matched	303.06821	309.106	0.00347800083333333	0.00366149483333333	0.26305857732999	0.81092	0.94175	1.0528	0.074175
1500	N-myristoylsphinganine	0.92062947			MS2 matched	512.4998	34.578	0.319171533333333	0.336219516666667	0.550044814181404	0.51054	0.79715	1.0534	0.075071
274	"Cis-4,7,10,13,16,19-docosahexaenoic acid"	0.960776386			MS2 matched	327.22848	48.602	21.905305	23.0846916666667	0.164489127079243	0.7745	0.93025	1.0538	0.075656
1197	"Cyanidin 3,5-diglucoside"	0.810800671			MS2 matched	611.14307	261.4275	0.00955906166666667	0.010073897	0.427768528296381	0.65636	0.87363	1.0539	0.075681
716	Salvianolic acid b	0.907032114			MS2 matched	717.1358	403.895	0.004198243	0.00442458816666667	0.192265013530446	0.86586	0.95877	1.0539	0.075757
1703	Trans-cinnamic acid	0.89568785			MS2 matched	149.05779	259.0395	0.198623816666667	0.209409216666667	0.678635334698155	0.42179	0.74657	1.0543	0.076286
1171	Cevadine	0.718512429			MS2 matched	492.27685	223.798	0.00322046581666667	0.00339653036666667	0.187604348492861	0.77925	0.93153	1.0547	0.076792
288	"Cytidine 2',3'-cyclic monophosphoric acid"	0.957444521			MS2 matched	609.07528	217.1025	0.0192359833333333	0.0202899666666667	0.683364398603669	0.42074	0.74569	1.0548	0.076959
887	1-stearoyl-2-hydroxy-sn-glycero-3-phosphocholine	0.704204032			MS2 matched	524.37024	194.3885	21.005295	22.1559533333333	0.759078596191377	0.38053	0.71968	1.0548	0.076941
1570	Phe-arg	0.958192352			MS2 matched	322.18465	318.344	0.0170834543333333	0.0180244698333333	0.177189517486441	0.84655	0.95312	1.0551	0.077357
805	gamma-l-glu-epsilon-l-lys	0.979765966			MS2 matched	276.15336	475.629	0.246145283333333	0.259739933333333	0.24353167702528	0.73982	0.9048	1.0552	0.077558
37	"1-(5z,8z,11z,14z-eicosatetraenoyl)-sn-glycero-3-phosphoserine"	0.785183307			MS2 matched	544.25758	234.6595	0.16247875	0.171510683333333	0.381780948760606	0.65993	0.87467	1.0556	0.078047
104	2-Aminopyrazine	0.776609717			MS2 matched	94.02841	81.203	0.00743642033333333	0.00785046466666667	0.180415247228818	0.81107	0.94175	1.0557	0.07817
164	4-hydroxybenzaldehyde	0.825191762			MS2 matched	121.02763	207.807	0.0370176866666667	0.0390850066666667	0.406521828700406	0.6333	0.86333	1.0558	0.0784
1547	Oleandrin	0.787372407			MS2 matched	599.30878	384.338	0.00657654466666667	0.00694664583333333	0.299595576349668	0.67857	0.88321	1.0563	0.078987
659	Pi 37:4	0.978681146			MS2 matched	871.53076	46.902	0.1138792	0.120409105	0.233254920220162	0.78172	0.93251	1.0573	0.08044
495	Lovastatin hydroxy acid	0.903570482			MS2 matched	319.17031	135.148	0.025158885	0.0266059066666667	0.174826028589742	0.80129	0.93567	1.0575	0.080679
778	Uridine diphosphate glucose(UDP-D-Glucose)	0.9266			MS2 matched	565.03662	445.2945	0.047386105	0.0501230583333333	0.126079499673616	0.88051	0.96823	1.0578	0.08101
432	Humulone	0.970960702			MS2 matched	361.19487	168.898	0.379435516666667	0.401633716666667	0.252181846103677	0.81549	0.94216	1.0585	0.082026
859	1-methylxanthine	0.915471863			MS2 matched	110.03341	217.7665	0.039419335	0.0417258383333333	0.643169297591656	0.47131	0.77671	1.0585	0.082038
784	Val-Phe	0.843518883			MS2 matched	263.13536	185.4205	0.0388244583333333	0.041099465	0.340752464924682	0.70963	0.89901	1.0586	0.082154
1528	Nivalenol	0.89845754			MS2 matched	335.08923	317.344	0.00919324466666667	0.009732961	0.3470732729889	0.66277	0.87699	1.0587	0.082305
24	(methylsulfonyl)octyl glucosinolate	0.807505362			MS2 matched	508.1135	304.6625	0.00874199933333333	0.00925850683333333	0.327464860324229	0.7059	0.89726	1.0591	0.082816
528	N-(1.3-dihydroxyoctadeca-4.14-dien-2-yl)palmitamide	0.92679232			MS2 matched	534.47879	35.7355	0.2456162	0.26020785	0.395277832847774	0.65562	0.87363	1.0594	0.083259
307	D-Glucosamine 1-phosphate (Glucosamine-1P)	0.9756			MS2 matched	258.03335	368.941	0.0100531698333333	0.0106546885	0.537028026970192	0.52757	0.80146	1.0598	0.083838
690	Ps 38:6	0.723025363			MS2 matched	806.48361	192.0055	0.13758685	0.145857766666667	0.414430652278365	0.63423	0.86333	1.0601	0.08422
13	(+)-catechin	0.904327458			MS2 matched	289.08355	12.462	0.00131748215	0.00139684613333333	0.265824398328865	0.72674	0.89975	1.0602	0.08439
1209	D-erythro-imidazolylglycerol phosphate	0.994224525			MS2 matched	111.05392	230.688	0.39722945	0.42119925	0.606019586448699	0.4873	0.78327	1.0603	0.08453
846	1-hexadecanoyl-2-octadecadienoyl-sn-glycero-3-phosphocholine	0.921642634			MS2 matched	758.56684	40.9845	14.1575866666667	15.01436	0.629700261953963	0.44293	0.75749	1.0605	0.084768
884	1-Stearoyl-2-arachidonoyl-sn-glycerol	0.8903			MS2 matched	627.52867	190.1645	0.61423015	0.651666483333333	0.598895162679024	0.46888	0.77583	1.0609	0.085354
1221	Dasatinib n-oxide	0.97620261			MS2 matched	504.16472	267.1705	0.0326239216666667	0.034621865	1.02764243693996	0.21162	0.58433	1.0612	0.085753
22	"(4Z,7Z,10Z,13Z,16Z,19Z)-4,7,10,13,1 6,19-Docosahexaenoic acid"	0.9149			MS2 matched	327.22668	105.6705	0.481583	0.511123183333333	0.101312355186494	0.91326	0.97893	1.0613	0.085887
670	Pi(18:0/12-hepe)	0.963426515			MS2 matched	899.5506	42.3235	0.0078903535	0.00837637766666667	0.309463412219896	0.71943	0.89975	1.0616	0.086237
474	L-methionine	0.999812531			MS2 matched	148.04213	285.659	1.5939525	1.69306183333333	0.530088034379204	0.53885	0.80665	1.0622	0.087026
1408	L-Threonine	0.6566			MS2 matched	120.06417	354.914	0.0993056183333333	0.10550308	0.455947965262505	0.61833	0.85449	1.0624	0.087338
1078	"all cis-(6,9,12)-Linolenic acid"	0.8123			MS2 matched	296.25591	37.36	0.2014401	0.21408065	0.474164762809007	0.53755	0.80584	1.0628	0.087803
1696	Thr-Ala-Lys	0.937104102			MS2 matched	319.19135	52.078	0.0193575285	0.020575113	0.089319187287716	0.89789	0.97357	1.0629	0.088006
995	4-(1-piperazinyl)-1h-indole	0.879163025			MS2 matched	159.08972	261.385	0.0321138733333333	0.034132995	0.457016839547828	0.64015	0.86478	1.0629	0.08797
1479	"N-(1-amino-3,3-dimethyl-1-oxobutan-2-yl)-1-pentyl-1h-indole-3-carboxamide"	0.843558096			MS2 matched	327.19844	88.494	0.186529333333333	0.198287166666667	0.947027304228351	0.25896	0.62276	1.063	0.088189
487	Leucine	0.979668434			MS2 matched	130.0876	265.878	10.2919468333333	10.9400046666667	0.935938582541905	0.2477	0.6153	1.063	0.088097
555	N-glycolylneuraminic acid	0.987258285			MS2 matched	324.08747	397.4	0.407633066666667	0.4335357	0.440096068643441	0.59655	0.84422	1.0635	0.08888
1286	o-hex-dhex-dhex Furostane base -2h + o-hex	0.764167382			MS2 matched	1031.52248	487.427	0.00612072333333333	0.00651301533333333	0.363223033705604	0.64677	0.86968	1.0641	0.089623
666	Pi 40:7	0.980423644			MS2 matched	907.51635	188.145	0.0620833333333333	0.066059895	0.361567353570157	0.71911	0.89975	1.0641	0.089569
544	N-Acetylglucosamine 1-phosphate	0.9957			MS2 matched	300.04337	475.905	0.0636082316666667	0.06770079	0.605089721603565	0.50823	0.79715	1.0643	0.089959
1046	"7-benzyl-11,14-dimethyl-16-(2-methylpropyl)-10,13-di(propan-2-yl)-17-oxa-1,5,8,11,14-pentazabicyclo[17.3.0]docosane-2,6,9,12,15,18-hexone"	0.727632405			MS2 matched	694.34891	449.671	0.014130025	0.0150430583333333	0.392539866232024	0.6721	0.8807	1.0646	0.090334
842	1-arachidoyl-2-hydroxy-sn-glycero-3-phosphocholine	0.954779186			MS2 matched	552.39572	191.421	0.0597697416666667	0.0636806983333333	0.651968990893452	0.45878	0.77065	1.0654	0.091441
1382	L-beta-homoserine	0.958053071			MS2 matched	120.07913	84.81	0.306505516666667	0.326607366666667	0.329830213783282	0.71584	0.89975	1.0656	0.091644
1506	N-stearoylsphinganine	0.925375625			MS2 matched	568.56184	34.82	0.140676366666667	0.149942316666667	0.841788461741256	0.30837	0.65842	1.0659	0.092027
1662	Sofalcone	0.820912148			MS2 matched	383.16317	218.55	0.00494696983333333	0.005273312	0.409156469227	0.66897	0.8807	1.066	0.092164
572	Nocardamine	0.959375101			MS2 matched	599.31644	245.5805	5.51181716666667	5.87592916666667	0.54580240264903	0.52425	0.80146	1.0661	0.092289
112	2-heptyl-4-hydroxyquinoline n-oxide	0.943064956			MS2 matched	517.30664	158.722	0.0697914566666667	0.0745169683333333	0.166531515783065	0.82401	0.94225	1.0677	0.094519
1339	His-Glu	0.997762945			MS2 matched	285.11699	419.5875	0.168224716666667	0.1796155	0.536890474691421	0.54147	0.8085	1.0677	0.094522
1032	5-methyl-2'-deoxycytidine	0.787017664			MS2 matched	126.06443	254.289	0.100294921666667	0.107147776666667	0.609434785482048	0.47065	0.77671	1.0683	0.095353
771	Tyrosine	0.901405891			MS2 matched	180.06322	370.416	0.0230007183333333	0.0245709383333333	1.18407845286749	0.14294	0.51295	1.0683	0.095274
1524	Niacinamide	0.903413256			MS2 matched	123.05927	64.916	15.4210778333333	16.4827571666667	0.29067454261714	0.70446	0.89677	1.0688	0.096054
124	"2,4-di-tert-butylphenol"	0.999626421			MS2 matched	205.15683	33.786	0.227692016666667	0.243441083333333	0.575861230665047	0.52412	0.80146	1.0692	0.096489
1135	Benzyl alcohol	0.965520527			MS2 matched	91.05297	259.298	0.0444526366666667	0.0475579583333333	0.835771895037058	0.30897	0.65842	1.0699	0.097418
287	Cysteic acid	0.995002124			MS2 matched	167.99438	365.9085	0.008750689	0.00936414033333333	0.416155033836262	0.62481	0.85936	1.0701	0.09775
142	3-Hydroxydodecanoic acid	0.8039			MS2 matched	215.16151	104.02	0.03448067	0.0369306316666667	0.141867688774718	0.8532	0.95647	1.0711	0.09903
683	2-(4-chloro-2-methylphenoxy)-Propanoic acid	0.81845888			MS2 matched	213.05146	21.09	0.00397120866666667	0.00425342416666667	0.49211352826869	0.53496	0.80552	1.0711	0.099047
1587	Pro-Ala	0.999479536			MS2 matched	187.10637	345.322	0.2242828	0.240382483333333	0.362715200803249	0.69458	0.88873	1.0718	0.10001
1651	Sclareolide	0.981797455			MS2 matched	501.3738	37.7285	0.0518040966666667	0.055525875	0.473327567112862	0.5337	0.80552	1.0718	0.10009
1080	Aminocarb	0.789856709			MS2 matched	152.11618	345.339	0.004500167	0.004823881	0.422946191494838	0.66026	0.87467	1.0719	0.10022
1557	Pantothenic acid	0.987217489			MS2 matched	220.11704	270.877	1.1650365	1.24900115	0.67960078159979	0.43889	0.75557	1.0721	0.1004
1022	"5-[(8as)-2,5,5,8a-tetramethyl-3-oxo-4a,6,7,8-tetrahydro-4h-naphthalen-1-yl]-3-methylpentanoic acid"	0.711460016			MS2 matched	338.27041	49.8645	0.05575291	0.0598304633333333	0.426916689204482	0.62576	0.85999	1.0731	0.10183
166	4-nitrophenol	0.912849844			MS2 matched	138.03998	278.475	0.0559941283333333	0.0600884266666667	0.863402125311408	0.3011	0.6519	1.0731	0.10181
847	1-hexadecanoyl-2-sn-glycero-3-phosphate	0.933984791			MS2 matched	393.23614	203.964	0.012130147	0.0130174131666667	0.473592422914037	0.56648	0.82534	1.0731	0.10185
1590	Pro-gln	0.985277858			MS2 matched	244.12689	373.2585	0.047824905	0.0513237833333333	0.333421449324273	0.70113	0.89318	1.0732	0.10187
668	Pi(16:0e/15-hete)	0.988937487			MS2 matched	859.51611	192.02	0.427770916666667	0.459065166666667	0.654855056346501	0.46534	0.772	1.0732	0.10186
1158	Caffeine	0.836104471			MS2 matched	195.08557	599.311	0.0049773165	0.00534484383333333	0.513162586708392	0.51363	0.79764	1.0738	0.10278
1708	Trillin	0.870143621			MS2 matched	599.34423	411.7505	0.00666260766666667	0.00715900983333333	0.231434599536841	0.73675	0.90361	1.0745	0.10367
902	"1,2-dilinoleoyl-sn-glycero-3-phosphoethanolamine"	0.975553334			MS2 matched	740.51492	147.7395	0.358834	0.38588735	0.849160752784342	0.30941	0.65842	1.0754	0.10486
372	Fludrocortisone	0.92934136			MS2 matched	421.21162	344.893	0.0042386135	0.004559169	0.58082874396947	0.54523	0.80995	1.0756	0.10518
386	Garcinol	0.974508675			MS2 matched	601.35203	32.512	0.102780118333333	0.110696038333333	0.552669256638524	0.47565	0.77671	1.077	0.10704
157	"(r)-4-oxide inner salt 7-(acetyloxy)-24-carboxy-4-hydroxy-n,n,n-trimethyl-3,5,9-trioxa-4-phosphatetracosan-1-aminium"	0.972830459			MS2 matched	552.32499	53.6645	0.005198094	0.00560377433333333	0.301337535079151	0.72458	0.89975	1.078	0.10842
121	2-oleoyl-1-palmitoyl-sn-glycero-3-phosphocholine	0.947751407			MS2 matched	794.53031	156.712	0.156504466666667	0.168872566666667	0.716635246275101	0.39448	0.72879	1.079	0.10973
606	Pe 38:6	0.769963277			MS2 matched	762.49574	40.745	2.38342666666667	2.5722385	1.01076974479522	0.20362	0.58313	1.0792	0.10999
1386	L-aspartic acid	0.984515826			MS2 matched	134.04322	403.291	0.266284133333333	0.2874742	0.756064258044513	0.35775	0.70403	1.0796	0.11047
1711	Trp-Gln-Lys	0.775678025			MS2 matched	461.24192	465.447	0.0161223623333333	0.0174065818333333	0.226031566119914	0.76369	0.92347	1.0797	0.11057
1370	Isobutyryl-l-carnitine	0.999796975			MS2 matched	232.15231	264.437	0.108483031666667	0.117241855	0.267341345947837	0.72079	0.89975	1.0807	0.11202
260	Cefixime	0.885829067			MS2 matched	452.05587	304.012	0.0101641505	0.0109862035	0.588257910818552	0.52738	0.80146	1.0809	0.1122
89	15-cyclohexylpentanorprostaglandin f2alpha	0.989452263			MS2 matched	365.22572	190.095	0.0746486283333333	0.0807638916666667	0.501028500511232	0.59922	0.8455	1.0819	0.11359
1428	Lsta	0.968700938			MS2 matched	538.14999	266.104	0.0219296983333333	0.0237303633333333	0.99175237354834	0.2322	0.60107	1.0821	0.11385
1512	N(6)-oh-me-adenosine	0.954765228			MS2 matched	298.13105	125.302	0.0282466816666667	0.0305727083333333	0.528397528779347	0.53766	0.80584	1.0823	0.11416
937	2-amino-1-phenylethanol	0.998962669			MS2 matched	120.08141	259.5905	7.801095	8.44370583333333	1.13521135646147	0.16091	0.53403	1.0824	0.1142
1701	trans-3-Coumaric acid	0.6304			MS2 matched	147.04289	323.92	0.0141614933333333	0.01533001	0.820804043019259	0.33683	0.68376	1.0825	0.11439
1319	Gly-Tyr	0.982411446			MS2 matched	239.10073	307.707	0.00635934033333333	0.00688653716666667	0.298663079950178	0.7419	0.90583	1.0829	0.1149
841	1-Aminocyclopropanecarboxylic acid	0.9374			MS2 matched	84.04364	397.884	0.536438266666667	0.58100105	0.314460995361311	0.68139	0.88321	1.0831	0.11513
476	L-phenylalanyl-L-proline	0.8958			MS2 matched	261.11976	238.502	0.0259559166666667	0.0281363333333333	0.312717892001656	0.71529	0.89975	1.084	0.11637
586	Pantothenate	0.967690818			MS2 matched	218.10157	270.975	6.094148	6.60610383333333	0.73576709614162	0.38295	0.71968	1.084	0.11638
1632	Riboflavin	0.867891333			MS2 matched	377.16004	233.068	0.00222144401666667	0.00240897308333333	0.40547937026902	0.60572	0.84931	1.0844	0.11692
87	12(13)-epoxy-9z-octadecenoic acid	0.984001798			MS2 matched	295.22229	58.198	0.4685687	0.508202783333333	0.333640192024898	0.63566	0.86333	1.0846	0.11714
345	DL-threonine	0.994959251			MS2 matched	118.04969	354.437	0.92303295	1.00225043333333	0.799187353739776	0.33156	0.68108	1.0858	0.11879
1393	L-Histidine	0.9625			MS2 matched	156.07619	433.574	1.68028933333333	1.82498033333333	0.613561290325929	0.46426	0.77184	1.0861	0.11917
882	1-Palmitoyllysophosphatidylcholine	0.826			MS2 matched	538.38128	193.168	0.199354633333333	0.216522516666667	0.691737049538508	0.4205	0.74569	1.0861	0.11918
861	1-myristoyl-2-hydroxy-sn-glycero-3-phosphoethanolamine	0.808343403			MS2 matched	426.25614	208.1265	0.0051346205	0.00557793633333333	0.393096727013695	0.65051	0.87334	1.0863	0.11947
234	Ascorbyl stearate	0.7177			MS2 matched	463.27306	194.8045	0.023270579	0.0252886151666667	0.144589587315309	0.82729	0.94225	1.0867	0.11998
73	"1,2-dilinoleoyl-sn-glycero-3-phospho-(1'-rac-glycerol)"	0.990085593			MS2 matched	769.49	39.831	0.728827333333333	0.792441183333333	0.353079627825791	0.68347	0.88396	1.0873	0.12073
28	(S)-2-Hydroxyglutarate	0.957668766			MS2 matched	147.02757	393.875	0.042126485	0.0458136083333333	0.726414389731255	0.41783	0.74508	1.0875	0.12105
1292	Gamma-glu-glu	0.984226494			MS2 matched	276.11656	418.28	0.0381287233333333	0.04146769	0.451271002996109	0.63263	0.86333	1.0876	0.12111
1351	Hydroxyflutamide	0.930810891			MS2 matched	293.08167	384.3105	0.0271720533333333	0.0295538266666667	0.518611472456583	0.58675	0.8367	1.0877	0.12122
1697	Thr-Asp-Arg	0.738954227			MS2 matched	391.18985	417.9425	0.01531912	0.01666353	0.563518750303722	0.5451	0.80995	1.0878	0.12136
1102	Arg-Thr	0.970887917			MS2 matched	276.16375	410.3595	0.04501235	0.0489816683333333	0.411618242917613	0.64162	0.86541	1.0882	0.12192
337	Dihydroxyacetone phosphate	0.9484			MS2 matched	229.0079	477.871	0.0143213918333333	0.0155876653333333	0.228469022035432	0.75792	0.9192	1.0884	0.12223
1055	Acetylcitrulline	0.930778649			MS2 matched	218.11156	322.24	0.0046993475	0.0051175165	0.283528427456809	0.77621	0.93031	1.089	0.12298
276	Cis-aconitate	1			MS2 matched	129.0174	393.896	0.043604735	0.047488675	0.533742510080877	0.49393	0.78861	1.0891	0.1231
213	Adp-ribose	0.98800945			MS2 matched	558.05304	421.611	0.00261203433333333	0.00284621066666667	0.653430867298182	0.42674	0.751	1.0897	0.12387
1578	Phenylacetaldehyde	0.948951298			MS2 matched	103.053	259.0355	0.594273066666667	0.6482341	1.08026284359551	0.17986	0.55813	1.0908	0.12539
794	Xanthosine	0.999657009			MS2 matched	283.06407	311.62	0.991399866666667	1.08163065	0.577237260606525	0.52154	0.80139	1.091	0.12567
1233	Dihydrocapsaicin	0.735859362			MS2 matched	308.21902	111.366	0.004462262	0.0048691155	0.202480468251389	0.79633	0.93567	1.0912	0.12588
601	"Pc(16:1e/8,9-epete)"	0.923624806			MS2 matched	838.54558	145.1065	0.116393631666667	0.127043405	0.762273148767335	0.38185	0.71968	1.0915	0.12631
1584	Phytolaccasaponin G	0.96412325			MS2 matched	687.37171	376.3845	0.00518659583333333	0.00566409816666667	0.771269925085982	0.36045	0.7071	1.0921	0.12706
132	3-(5-phenylthiophen-2-yl)prop-2-ynyl acetate	0.931043888			MS2 matched	255.0552	375.894	0.0061126295	0.00667673133333333	0.372829262022002	0.65394	0.87363	1.0923	0.12735
1229	Diallyl sulfide	0.823825774			MS2 matched	115.0485	352.1065	0.01809853	0.019785475	0.427096840646853	0.60613	0.84931	1.0932	0.12857
584	Palmitic acid	0.999676747			MS2 matched	255.23084	51.119	34.1145916666667	37.29325	0.970739836804987	0.22019	0.58807	1.0932	0.12853
587	Pc 34:3	0.7165031			MS2 matched	814.54561	148.298	0.166436716666667	0.181952066666667	0.930093676518182	0.24932	0.6153	1.0932	0.12858
885	1-stearoyl-2-arachidonyl-sn-glycero-3-phosphocholine	0.955259106			MS2 matched	810.5935	61.152	1.36845445	1.49668406666667	0.619248507493111	0.4633	0.77131	1.0937	0.12922
1361	Ile-Pro	0.992548023			MS2 matched	229.1527	245.9785	0.193650133333333	0.21182435	0.314092540140972	0.72503	0.89975	1.0939	0.12942
1457	Methionine sulfoxide	0.993586857			MS2 matched	166.05124	370.945	0.036674535	0.0401219616666667	0.427984661802315	0.57814	0.83318	1.094	0.12961
442	Indole-3-carboxylic acid	1			MS2 matched	160.059	409.1605	0.0198428733333333	0.021711145	0.640566392588768	0.40373	0.73423	1.0942	0.12981
409	Glyceric acid	0.6151			MS2 matched	165.03768	366.384	0.330327966666667	0.361645866666667	0.378300511140441	0.63984	0.86478	1.0948	0.13068
196	"(alphas)-alpha-amino-alpha-[(1s,2s)-2-carboxycyclopropyl]-9h-xanthene-9-propanoic acid "	0.979753464			MS2 matched	352.11546	81.159	0.0147696186666667	0.0161799088333333	0.232669673158944	0.76767	0.92588	1.0955	0.13157
1163	Capecitabine	0.967459573			MS2 matched	244.13416	113.1935	0.0267424066666667	0.0292989833333333	0.384566279954735	0.69172	0.88702	1.0956	0.13172
342	Dl-lactate	0.992131019			MS2 matched	89.02506	228.9625	3.35543533333333	3.67627816666667	1.15270665776399	0.15407	0.53152	1.0956	0.13175
108	2-chloro-2'-hydroxy-4'-methylbenzophenone	0.96472218			MS2 matched	245.02496	88.268	0.228893766666667	0.250823666666667	0.351522235380216	0.65339	0.87363	1.0958	0.132
353	Eicosenoic acid	0.990524406			MS2 matched	309.27398	46.0805	1.29854366666667	1.42295916666667	0.909556345480076	0.24761	0.6153	1.0958	0.132
1179	Chrysosplenetin	0.904412776			MS2 matched	375.11326	259.59	0.00772360133333333	0.00846559133333333	0.417992197183421	0.66836	0.8807	1.0961	0.13234
877	1-palmitoyl-2-oleoyl-sn-glycero-3-phosphoethanolamine	0.918676807			MS2 matched	718.53668	41.392	0.0550230133333333	0.0603264433333333	0.468387412259968	0.60892	0.85093	1.0964	0.13276
1438	Lysine	0.999127821			MS2 matched	130.0854	520.671	1.02734068333333	1.12695861666667	0.545432349082581	0.51336	0.79764	1.097	0.13352
54	1-Palmitoyl Lysophosphatidic Acid	0.9698			MS2 matched	409.2277	197.8705	0.09073339	0.0995320133333333	0.440878642553742	0.63354	0.86333	1.097	0.13353
1295	Genipin	0.832041474			MS2 matched	249.05876	260.869	0.0115332446666667	0.0126576923333333	0.605735794760578	0.51367	0.79764	1.0975	0.13422
594	Pc(14:0/8-hete)	0.853697797			MS2 matched	828.56016	146.9735	0.0381396166666667	0.0418800416666667	0.868867052173171	0.28957	0.64777	1.0981	0.13497
348	Docosatrienoic acid	0.964690291			MS2 matched	333.27298	44.862	0.251294433333333	0.275998783333333	0.573283572593889	0.45422	0.7676	1.0983	0.13528
1090	Arachidoyl ethanolamide	0.986457977			MS2 matched	356.34951	62.3295	0.118044983333333	0.1296615	1.06860135646242	0.19509	0.57404	1.0984	0.13541
1395	L-homoarginine	0.790737847			MS2 matched	144.10021	534.9545	0.0153855816666667	0.0169397533333333	0.724487478392444	0.36935	0.71046	1.101	0.13883
1008	4-ketopimelic acid	0.738725642			MS2 matched	129.06422	344.0195	0.041812725	0.0460404066666667	0.968297123626782	0.25552	0.61807	1.1011	0.13896
187	7-methyluric acid	0.942800461			MS2 matched	181.04499	278.236	0.0925871416666667	0.10196448	0.912341897296183	0.25234	0.61651	1.1013	0.13918
1671	Stearamide	0.6815			MS2 matched	284.29282	17.514	0.045520725	0.050138575	0.429803565799982	0.56509	0.82402	1.1014	0.1394
1723	Tyramine	0.9128			MS2 matched	120.07894	167.684	0.0089829875	0.00989386833333333	0.46723353490379	0.58456	0.83494	1.1014	0.13934
299	D-Aspartic acid	0.9009			MS2 matched	132.02808	466.7435	0.0835177516666667	0.0920309633333333	0.33548654238817	0.67294	0.8807	1.1019	0.14004
427	Hexylglutathione	0.992786827			MS2 matched	390.18692	201.991	0.022403365	0.0246851533333333	0.547902243498521	0.50341	0.79596	1.1019	0.13993
1088	Arachidonoylthiophosphorylcholine	0.737212288			MS2 matched	784.58024	146.444	8.83131316666667	9.734165	1.54055690980762	0.045836	0.32861	1.1022	0.14043
1045	"7-[3-[(2r,3r,4r)-3,4-dihydroxy-4-(hydroxymethyl)oxolan-2-yl]oxy-4,5-dihydroxy-6-(hydroxymethyl)oxan-2-yl]oxy-3-(4-methoxyphenyl)chromen-4-one"	0.881282271			MS2 matched	585.14031	218.195	0.00356800333333333	0.00393296116666667	0.897679909554879	0.26074	0.62276	1.1023	0.1405
1487	N-(phenylacetyl)-l-phenylalanine	0.950075611			MS2 matched	238.10501	167.504	0.0424164466666667	0.0467667933333333	0.72360210804709	0.4165	0.74394	1.1026	0.14086
1384	L-Asparagine	0.9801			MS2 matched	133.05898	297.7635	0.00345375816666667	0.00380847633333333	0.404139389231389	0.63787	0.86388	1.1027	0.14105
1648	Sarcosine	0.894311347			MS2 matched	90.05379	270.876	0.0105613743333333	0.011648024	0.719153379739363	0.41469	0.74176	1.1029	0.14129
60	1-palmitoyl-2-linoleoyl-sn-glycero-3-phospho-(1'-rac-glycerol)	0.989702825			MS2 matched	745.48965	39.727	0.252550568333333	0.278780751666667	0.38874274123952	0.71034	0.89901	1.1039	0.14256
880	1-palmitoyl-sn-glycero-3-phosphocholine	0.976968229			MS2 matched	496.33896	170.392	30.5399063333333	33.7316298333333	0.324033671308444	0.70068	0.89318	1.1045	0.14341
1034	5-methylbenzotriazole	0.780219732			MS2 matched	134.0579	113.307	0.0107157843333333	0.0118375763333333	0.292027308258199	0.78092	0.93223	1.1047	0.14364
1492	N-acetylglucosamine	0.996874975			MS2 matched	465.16492	259.0035	0.297146266666667	0.32825335	1.12549860107375	0.17162	0.54975	1.1047	0.14364
1183	Colchicine	0.931421452			MS2 matched	422.13507	311.297	0.004674859	0.00516678066666667	0.430923810869491	0.57937	0.83318	1.1052	0.14434
1275	Fexofenadine	0.965577448			MS2 matched	502.30985	256.607	0.00206051233333333	0.00227719383333333	0.864333117725991	0.30661	0.65771	1.1052	0.14425
481	Lactobionic acid	0.836941741			MS2 matched	357.09671	420.969	0.07321203	0.0809403383333333	0.468713287676358	0.54335	0.80992	1.1056	0.14478
48	"1-o-(9z-octadecenyl)-sn-glycero-2,3-cyclic-phosphate"	0.883679008			MS2 matched	403.24074	111.26	0.071815835	0.0794185283333333	0.245459410511414	0.73921	0.90469	1.1059	0.14517
458	Kukoamine a	0.992904582			MS2 matched	529.29633	32.0905	0.489902616666667	0.541822766666667	0.633002285143206	0.40897	0.73976	1.106	0.14533
697	Pyridoxamine 5-phosphate	0.799789913			MS2 matched	495.09146	468.795	0.0366697833333333	0.0405553983333333	0.455292129149858	0.5877	0.83737	1.106	0.1453
1707	Triethylene glycol	0.963229757			MS2 matched	151.09468	66.5295	0.0866280666666667	0.0958285666666667	1.08790822129688	0.19102	0.57206	1.1062	0.14562
914	"1,5-pentanediamine"	0.85155312			MS2 matched	86.09661	266.1385	2.24646183333333	2.4852755	1.27957820854906	0.10547	0.45194	1.1063	0.14575
1562	Penconazole	0.703377111			MS2 matched	286.08688	408.3415	0.00280530856666667	0.00310378751666667	0.27971813247532	0.7738	0.93025	1.1064	0.14587
1423	Linoleoylcarnitine	0.953354372			MS2 matched	424.33801	176.2585	0.186664733333333	0.206757166666667	0.519675009123457	0.53606	0.80552	1.1076	0.14749
1689	Thiamine	0.995430964			MS2 matched	265.11046	366.3545	2.19991116666667	2.4368215	0.733598818818911	0.38959	0.72733	1.1077	0.14756
589	Pc 38:7	0.862687768			MS2 matched	862.54479	143.2105	0.0808699433333333	0.0895923333333333	1.00242475401416	0.21906	0.58678	1.1079	0.14777
804	gamma-aminobutyric acid	0.747699077			MS2 matched	104.06933	306.1685	0.0251619783333333	0.0278852166666667	0.451494109498951	0.63801	0.86388	1.1082	0.14826
416	Glycyl-L-leucine	0.9357			MS2 matched	187.11299	221.321	0.0012627679	0.00139947318333333	0.476655301222762	0.59103	0.83976	1.1083	0.14829
167	4-pyridoxic acid	0.997110464			MS2 matched	182.04289	43.485	0.996033883333333	1.1043861	0.52207232318956	0.54858	0.81258	1.1088	0.14898
745	Sulfoacetic acid	0.815514274			MS2 matched	138.98546	405.299	0.0177474316666667	0.0196905216666667	0.769845479839558	0.38091	0.71968	1.1095	0.14989
686	Propionic acid	0.999930387			MS2 matched	73.02874	386.924	0.12120448	0.134513893333333	0.505390450868111	0.58236	0.83451	1.1098	0.15031
1332	Heptadecasphing-4-enine	0.893367691			MS2 matched	286.27176	112.932	0.0286726766666667	0.0318270616666667	0.60552186111269	0.46568	0.772	1.11	0.15058
1133	Benzophenone	0.921625885			MS2 matched	105.04312	65.31	0.0387369933333333	0.0430062366666667	0.820839373737642	0.32232	0.67402	1.1102	0.15083
1189	Creatine	0.991783991			MS2 matched	132.07838	352.9975	3.69832066666667	4.10606283333333	0.589760104304213	0.47946	0.77784	1.1103	0.15089
1056	Acetylglycine	0.907921236			MS2 matched	118.05953	354.9325	0.0044134965	0.00490052916666667	0.702885234400277	0.43284	0.75334	1.1104	0.15102
757	Theophylline	0.770780087			MS2 matched	179.05126	189.37	0.0110234713333333	0.012255978	0.697514717953471	0.39069	0.72733	1.1118	0.15291
1642	S-isopropylisothiourea	0.809200268			MS2 matched	119.07117	259.596	0.0191593383333333	0.0213042133333333	0.883426021532644	0.27931	0.63789	1.1119	0.15309
1435	Lys-Trp	0.9035			MS2 matched	333.18669	438.379	0.0145408183333333	0.016174635	0.686384295621374	0.41325	0.7407	1.1124	0.15362
1731	Val-Gly-Lys	0.782223165			MS2 matched	303.20047	418.348	0.0099686435	0.0110994775	0.441750483539496	0.5892	0.83883	1.1134	0.15502
819	"(3r,5r,6r,7s,9s,10r,13r,17r)-17-((r)-5-methoxy-5-oxopentan-2-yl)-10,13-dimethylhexadecahydro-1h-cyclopenta[a]phenanthrene-3,6,7-triyl triacetate"	0.914673642			MS2 matched	571.33045	310.479	0.00285108416666667	0.00317660183333333	0.235712760563657	0.81262	0.94216	1.1142	0.15597
1187	Cortisol 21-sulfate	0.809887583			MS2 matched	363.21329	167.702	0.032618585	0.0363653083333333	0.399086418924606	0.67289	0.8807	1.1149	0.15687
382	Gamma-Glu-Cys	0.996844883			MS2 matched	249.05885	130.7185	0.0946484933333333	0.105629511666667	0.530334174721539	0.53516	0.80552	1.116	0.15836
417	Glyoxylate	0.6359			MS2 matched	133.01347	216.1985	0.0261425333333333	0.0291827083333333	1.11885381312834	0.14513	0.51654	1.1163	0.15871
1550	Orcinol beta-d-glucoside	0.910850637			MS2 matched	251.07493	130.06	0.113953015	0.127220316666667	0.771973368050862	0.39047	0.72733	1.1164	0.15889
657	Pi 36:4	0.932766111			MS2 matched	857.50283	111.614	0.158784915	0.17733373	0.260702372729925	0.80329	0.93567	1.1168	0.15939
1680	Tauroursocholic acid	0.76100741			MS2 matched	1053.56404	174.859	0.0218529196666667	0.0244098906666667	0.111929006253396	0.87506	0.9649	1.117	0.15964
437	Hypotaurine	0.999927666			MS2 matched	108.01076	346.7765	0.0213943966666667	0.0238978216666667	0.398396891070361	0.6766	0.88321	1.117	0.15965
1007	4-imidazoleacrylic acid	0.727091887			MS2 matched	139.04824	153.6425	0.0136478576666667	0.0152513336666667	0.423192997479947	0.62393	0.85882	1.1175	0.16026
36	"1-(1,2r-dioctanoylphosphatidyl)inositol-3,4-bisphosphate"	0.960858676			MS2 matched	372.09247	394.5525	0.0183835033333333	0.0205436033333333	0.847567977200152	0.30071	0.6519	1.1175	0.16028
249	Bilirubin	0.732539832			MS2 matched	583.25553	94.679	0.00739847833333333	0.00827182566666667	0.32841634537593	0.68094	0.88321	1.118	0.16098
1276	Flavine mononucleotide	0.816283859			MS2 matched	439.08146	241.8885	0.0063054415	0.00705239266666667	0.596731530843854	0.50652	0.79715	1.1185	0.16152
448	Isoanhydroicaritin	0.927469525			MS2 matched	367.09809	381.154	0.0334104366666667	0.0373725496666667	0.253101327409482	0.79013	0.93497	1.1186	0.16168
855	1-methyladenosine	0.999241249			MS2 matched	282.11751	293.591	0.12460273	0.139400501666667	0.791136940939441	0.34719	0.69678	1.1188	0.1619
1250	DL-histidine	0.884059622			MS2 matched	156.07499	304.326	0.0170356216666667	0.01906272	0.965744267695511	0.25412	0.61769	1.119	0.1622
1604	Pro-val	0.999383898			MS2 matched	215.13726	296.0345	0.0913587866666666	0.102306045	0.439265718052369	0.6133	0.85223	1.1198	0.16328
1208	Cytotrienin a	0.936858324			MS2 matched	631.34994	380.035	0.0146839928333333	0.0164503773333333	0.576147956875319	0.49469	0.78861	1.1203	0.16388
905	"1,2-dioleoyl-sn-glycero-3-phosphoethanolamine-n,n-dimethyl"	0.713790432			MS2 matched	772.57824	148.056	0.307238683333333	0.344586766666667	0.736678565408328	0.3748	0.71593	1.1216	0.16551
734	Smiglaside c (not validated) + 1acetyl	0.906591615			MS2 matched	861.22219	482.48	0.00338720573333333	0.0038005108	0.224010774068199	0.86305	0.95866	1.122	0.1661
574	O-phosphoethanolamine	1			MS2 matched	140.00946	397.0445	0.0317129183333333	0.035598095	0.876028070544733	0.26139	0.62276	1.1225	0.16673
1676	Syrosingopine	0.983687942			MS2 matched	506.1958	373.654	0.0172796866666667	0.019406065	1.18670094243741	0.15298	0.53152	1.1231	0.16743
392	Gluconolactone	0.6265			MS2 matched	177.03765	358.7055	0.0711389333333333	0.0799000633333333	0.784857969048231	0.36949	0.71046	1.1232	0.16756
1552	Ouabain	0.938567463			MS2 matched	607.27769	268.3445	0.004461379	0.00501129266666667	0.578075206455948	0.44881	0.76396	1.1233	0.16769
1664	Solanidine base + o-hex-hex	0.885510041			MS2 matched	722.45335	238.352	0.0005565812	0.0006254553	0.244230884557469	0.74557	0.90928	1.1237	0.16831
1296	Genistein	0.993720726			MS2 matched	271.05765	25.648	0.00136627333333333	0.00153632976666667	0.569171465345358	0.50624	0.79715	1.1245	0.16924
183	6-phosphogluconic acid	0.968462232			MS2 matched	275.01253	498.583	0.0301815735	0.0339385371666667	0.257772975572005	0.72876	0.89975	1.1245	0.16926
545	N-acetylglutamine	0.976948721			MS2 matched	187.06938	313.534	0.141481088333333	0.159276983333333	0.606152075636888	0.48651	0.78293	1.1258	0.17093
148	3-methoxylimaprost	0.998189188			MS2 matched	393.25667	203.4545	0.0945019683333333	0.106443863333333	0.223004392792785	0.75629	0.91786	1.1264	0.17168
177	"5alpha-pregnan-3alpha,17-diol-20-one 3-sulfate"	0.976322835			MS2 matched	413.21316	32.493	0.0172114001666667	0.0194216738333333	0.290423281039619	0.6863	0.88397	1.1284	0.1743
1091	Arg-Ala	0.895909591			MS2 matched	246.15401	423.3175	0.0908415983333333	0.102659575	0.661291951515762	0.43145	0.7532	1.1301	0.17644
1477	N-alpha-(tert-butoxycarbonyl)-l-histidine	0.984576628			MS2 matched	110.07051	402.546	3.59373766666667	4.06120833333333	1.29433542756513	0.10478	0.45073	1.1301	0.17642
217	Alanine	0.987337488			MS2 matched	88.04028	348.2325	0.964632816666667	1.09036568333333	1.10982467694024	0.1611	0.53403	1.1303	0.17676
1291	Gamabufotalin	0.935021281			MS2 matched	403.25132	437.866	0.0818055916666667	0.092496675	0.800318384830591	0.32698	0.68045	1.1307	0.1772
1236	Dihydroketoprofen	0.745102294			MS2 matched	239.11174	551.241	0.013733413	0.0155305906666667	0.517734928517185	0.56023	0.8194	1.1309	0.17742
1214	D-Pipecolinic acid	0.9958			MS2 matched	130.0849	552.822	0.0816693683333333	0.0923842683333333	0.239505108341649	0.74163	0.90583	1.1312	0.17785
1373	Isorhapontin	0.73916591			MS2 matched	420.15938	444.25	0.0665515783333333	0.0752896216666667	0.760627400720201	0.32064	0.67293	1.1313	0.17798
163	4-acetoxyphenol	0.980860869			MS2 matched	151.02362	311.6365	0.0640990883333333	0.07256572	1.11503124788436	0.17858	0.55716	1.1321	0.17898
1252	DL-Methionine sulfoxide	0.9393			MS2 matched	166.0563	323.022	0.00881146066666666	0.0099870645	1.17862011456842	0.13927	0.51028	1.1334	0.18068
1613	Prostaglandin i2	0.840906654			MS2 matched	353.22904	163.0445	0.0195053433333333	0.0221074691666667	0.377421449708386	0.60785	0.85055	1.1334	0.18066
1413	Lauric acid leelamide	0.814241696			MS2 matched	468.40052	165.278	0.06565645	0.07450055	0.683922212716906	0.42439	0.74837	1.1347	0.18231
1525	Niclosamide	0.85705552			MS2 matched	155.00834	254.233	0.0206091116666667	0.0233875616666667	0.550969287262562	0.47831	0.77671	1.1348	0.18246
547	N-acetylputrescine	0.997669924			MS2 matched	129.1011	310.4	0.0032086995	0.00364257583333333	0.407079563266263	0.65543	0.87363	1.1352	0.18297
678	Porphobilinogen	0.933419704			MS2 matched	225.09522	367.829	0.0242424283333333	0.0275352616666667	0.544427815043176	0.52889	0.80277	1.1358	0.18375
65	1-stearoyl-2-docosahexaenoyl-sn-glycero-3-phosphocholine	0.880531563			MS2 matched	868.55942	177.524	0.0105130532	0.0119432450833333	0.42958164759097	0.61765	0.85427	1.136	0.18401
736	Sorbitol 6-phosphate	0.95152288			MS2 matched	261.02372	304.636	0.0275450683333333	0.031294515	0.72267375883413	0.42813	0.75118	1.1361	0.18412
1241	Dipivefrine	0.944993876			MS2 matched	352.21961	545.134	0.002917064	0.00331427683333333	0.521546242668152	0.51578	0.79797	1.1362	0.18418
913	"1,5-diaminonaphthalene"	0.730505697			MS2 matched	159.08962	122.4445	0.10568176	0.120070786666667	0.61574685463468	0.47725	0.77671	1.1362	0.18416
722	Ser-His	0.804218609			MS2 matched	241.08984	364.633	0.044130095	0.05019861	0.490345273280157	0.5702	0.82663	1.1375	0.18588
1491	N-acetyl-d-lactosamine	0.997462206			MS2 matched	406.12848	372.497	0.178407666666667	0.202957783333333	0.807962136714829	0.31579	0.66838	1.1376	0.186
347	DL-Vanillylmandelic acid	0.7054			MS2 matched	257.06307	117.04	0.0050604605	0.005757957	0.37708880255587	0.67315	0.8807	1.1378	0.18629
1237	Dimepiperate	0.785641005			MS2 matched	286.10516	282.883	0.015894385	0.0180957316666667	1.34401935728221	0.092741	0.43596	1.1385	0.18713
839	1-(1z-octadecenyl)-sn-glycero-3-phosphocholine	0.921136832			MS2 matched	508.37072	199.758	0.54988755	0.6260522	0.867761634396072	0.28958	0.64777	1.1385	0.18715
1094	Arg-Asp-Arg	0.711843483			MS2 matched	446.23076	400.4155	0.008571306	0.009762771	0.663728422704635	0.44944	0.76396	1.139	0.18778
769	Tropisetron	0.882874093			MS2 matched	283.13564	30.558	0.0193213196666667	0.0220167948333333	0.437580967831215	0.55503	0.81617	1.1395	0.18841
1389	L-cystathionine	0.998302446			MS2 matched	223.07259	456.43	0.0419866566666667	0.0478498833333333	0.587499082235988	0.52486	0.80146	1.1396	0.18858
889	1-Stearoyl-2-oleoyl-sn-glycerol 3-phosphocholine (SOPC)	0.9991			MS2 matched	832.57997	141.1125	4.481415	5.10948866666667	1.02881444561641	0.2233	0.58916	1.1402	0.18922
343	Dl-malic acid	0.987738902			MS2 matched	267.04885	424.0675	0.0010530026	0.00120197298333333	0.811845458250102	0.33757	0.68376	1.1415	0.1909
1490	N-acetyl-d-glucosamine	0.943331265			MS2 matched	204.08502	257.186	0.518268583333333	0.59165415	1.39482749688168	0.084405	0.41792	1.1416	0.19105
1654	Scytophycin e	0.943938046			MS2 matched	844.51845	236.867	0.00311400726666667	0.00355538441666667	0.674317491820271	0.43502	0.75415	1.1417	0.19123
1583	Phosphorylcholine	0.98713558			MS2 matched	184.0753	492.4115	22.4096966666667	25.5998483333333	0.927200720320544	0.23543	0.60469	1.1424	0.19201
1114	Asp-Pro	0.871109501			MS2 matched	231.07517	312.488	0.0277301483333333	0.031686115	0.528850485710549	0.5354	0.80552	1.1427	0.1924
1725	Urea	0.999157209			MS2 matched	61.03897	104.2915	0.256037766666667	0.2926488	1.32045035385478	0.10746	0.45708	1.143	0.19281
1109	Asn-Gly	0.708933949			MS2 matched	190.09547	254.818	0.00792484283333333	0.0090621135	0.568822950641247	0.55571	0.81648	1.1435	0.19347
451	Isofraxidin	0.806615252			MS2 matched	221.05663	292.647	0.0513113433333333	0.0586787183333333	0.532947285850579	0.53785	0.80584	1.1436	0.19356
111	2-ethyl-2-hydroxybutyric acid	0.796934911			MS2 matched	131.06926	136.1445	0.06848841	0.07837438	0.773680174034599	0.33807	0.68398	1.1443	0.19452
1199	Cyclosulfamuron	0.892589953			MS2 matched	422.10184	372.515	0.127262633333333	0.145761791666667	0.778154451239571	0.32961	0.68108	1.1454	0.1958
998	4-acetamidobutanoate	0.8411			MS2 matched	146.07925	344.889	0.032067895	0.0367560966666667	0.916760992711418	0.29143	0.64777	1.1462	0.19685
469	"L-gulono-1,4-lactone"	0.993490779			MS2 matched	195.04914	358.28	2.038222	2.337654	0.919380654973937	0.2686	0.62962	1.1469	0.19775
1362	Ile-Pro-Ile	0.961748198			MS2 matched	342.23502	227.941	0.0124422605	0.0142745473333333	0.579345619370395	0.46296	0.77131	1.1473	0.1982
644	Phenylalanine	0.979237584			MS2 matched	164.07113	259.549	8.78346016666667	10.0825605	1.37249974488773	0.076406	0.40136	1.1479	0.199
927	19(r)-hydroxyprostaglandin f2alpha	0.944941356			MS2 matched	393.21735	246.192	0.005598974	0.00642708933333333	0.936217798321311	0.2543	0.61769	1.1479	0.199
1369	Irbesartan	0.870487534			MS2 matched	429.24085	396.165	0.00734854566666667	0.00843804833333333	0.422191324732329	0.62088	0.85531	1.1483	0.19945
8	beta-glycerophosphate	0.999712292			MS2 matched	343.01349	437.296	0.0945576831666667	0.108581296	0.262868198944023	0.77722	0.93031	1.1483	0.19951
1573	Phe-pro	0.988305525			MS2 matched	263.13693	238.696	0.114070251666667	0.131036371666667	0.547976796993107	0.51927	0.79941	1.1487	0.20004
1589	Pro-Asp	0.999480322			MS2 matched	231.09581	425.6345	0.186259066666667	0.2140133	1.01147449499982	0.22139	0.58916	1.149	0.20039
1044	7-(triethylsilyl)-10-deacetylbaccatin iii	0.916469094			MS2 matched	681.31888	445.881	0.0116520321666667	0.013389227	1.22274302305502	0.11332	0.46834	1.1491	0.20049
906	"1,2-dioleoyl-sn-glycerol"	0.988586431			MS2 matched	339.28712	33.763	0.449706966666667	0.516860066666667	1.57882405419508	0.033083	0.29437	1.1493	0.20079
1142	Betaine aldehyde	0.9787			MS2 matched	102.08992	363.113	0.31570905	0.362921933333333	0.495911939563399	0.5441	0.80995	1.1495	0.20106
1061	Adenosine 2'-monophosphate	0.918414609			MS2 matched	348.08612	397.298	0.0306471433333333	0.035246095	1.0078489179452	0.19843	0.57772	1.1501	0.20171
1123	Azithromycin	0.939940601			MS2 matched	375.25709	401.6395	0.07055084	0.0811488933333333	0.430225713680175	0.59718	0.84422	1.1502	0.20191
527	Myristic acid	0.977218379			MS2 matched	227.19784	52.303	0.916069633333333	1.05372106666667	1.0977103709195	0.16227	0.53403	1.1503	0.20196
900	"1,2-dilauroyl-sn-glycero-3-phospho-sn-glycerol"	0.900032335			MS2 matched	633.35069	250.606	0.00897210216666667	0.0103273701666667	0.755484800825868	0.38131	0.71968	1.1511	0.20296
785	Valerenic acid	0.981135772			MS2 matched	233.15096	33.0805	0.0735733416666667	0.08471025	0.984767989315282	0.24185	0.61032	1.1514	0.20335
793	Xanthine	0.953152391			MS2 matched	151.02607	217.132	6.94051433333333	7.99397033333333	1.52455160342603	0.037529	0.30873	1.1518	0.20387
205	Adenine	0.986527663			MS2 matched	134.04533	102.5265	0.244388583333333	0.281535233333333	0.910587235812951	0.28504	0.64476	1.152	0.20414
1553	Oxypurinol	0.96328673			MS2 matched	153.03891	311.5755	0.0958224766666667	0.110398885	0.951417730067109	0.25777	0.62215	1.1521	0.20429
56	1-palmitoyl-2-arachidonoyl-sn-glycero-3-phosphoserine	0.948874445			MS2 matched	782.48515	193.0695	0.0415431766666667	0.0478690516666667	0.720082809116048	0.39376	0.72879	1.1523	0.20448
1600	Pro-pro	0.999040985			MS2 matched	213.12219	423.3645	0.65684885	0.75744315	0.442940660145892	0.5913	0.83976	1.1531	0.20558
920	"15-deoxy-.delta.12,14-prostaglandin j2 glutathione"	0.899547303			MS2 matched	646.28667	512.2345	0.00394419525	0.00454914685	0.684480748524772	0.42208	0.74657	1.1534	0.20587
419	Guanosine	0.9149			MS2 matched	264.06848	168.5965	0.002175923	0.00250997183333333	0.558693770142989	0.55186	0.8133	1.1535	0.20604
141	3-Guanidinopropanoate	0.7264			MS2 matched	168.01529	351.042	0.0656141383333333	0.075694085	0.311040541969313	0.68458	0.88396	1.1536	0.20617
948	2-methylbutyryl-l-carnitine	0.9986101			MS2 matched	246.16904	246.537	1.41339521666667	1.63099143333333	0.445806651953836	0.5835	0.83481	1.154	0.20658
1110	Asn-Gly-Lys	0.852558218			MS2 matched	318.17329	456.239	0.0105450871666667	0.0121738868333333	1.57272679601498	0.03616	0.3083	1.1545	0.20722
1242	Diprotin b	0.9600523			MS2 matched	328.22024	246.555	0.0233187383333333	0.026924175	0.595188224133273	0.49537	0.78898	1.1546	0.20741
667	Pi 40:8	0.952798507			MS2 matched	905.50286	187.467	0.0663394483333333	0.076616435	0.616332854814934	0.48178	0.78088	1.1549	0.20779
122	2-oleoyl-1-palmitoyl-sn-glycero-3-phosphoserine	0.991764769			MS2 matched	760.50634	55.902	0.0197517733333333	0.022817195	0.583923698533324	0.45042	0.76484	1.1552	0.20814
45	"1-Hexadecanoyl-2-(9Z,12Z-octadecadienoyl)-sn-glycero-3-phosphoric acid"	0.982102693			MS2 matched	671.45332	149.585	0.0106870201666667	0.0123510948333333	1.50831633156615	0.04076	0.31377	1.1557	0.20878
1481	N-(2-chloroethyl)acetamide	0.9017111			MS2 matched	122.02211	83.526	0.355133833333333	0.410476683333333	0.59546531778499	0.47079	0.77671	1.1558	0.20894
868	1-oleoyl-2-linoleoyl-rac-glycerol	0.994343607			MS2 matched	601.51373	33.6965	0.128348	0.1483484	1.13366095215912	0.14175	0.51068	1.1558	0.20893
895	"1,2-diamino-2-methylpropane"	0.928483649			MS2 matched	72.08063	303.7665	0.859674083333333	0.993752366666667	1.23822615625436	0.11513	0.47188	1.156	0.2091
896	"1,2-diarachidonoyl-sn-glycero-3-phosphocholine"	0.950033657			MS2 matched	830.56224	40.4375	0.90270815	1.04372535	0.695939958672479	0.38517	0.72229	1.1562	0.20941
773	Uracil	0.99803525			MS2 matched	111.01973	87.7045	6.57728483333333	7.61013283333333	1.20675890255146	0.12627	0.48399	1.157	0.21043
562	N6-Acetyl-L-lysine	0.7995			MS2 matched	187.1056	471.011	0.00319511866666667	0.00369779966666667	1.45337664111188	0.063214	0.37668	1.1573	0.2108
450	Isoevernic acid	0.817695501			MS2 matched	217.01502	31.463	0.0527792883333333	0.0611553216666667	0.205007058924044	0.79016	0.93497	1.1587	0.21251
1137	Berbamine	0.860232821			MS2 matched	609.29325	247.845	0.00293096433333333	0.0033968035	0.576297747721903	0.48778	0.78332	1.1589	0.2128
821	"(3s,6r,9s,12r,15s,18r)-3-butan-2-yl-4,10,16-trimethyl-6,9,12,15,18-penta(propan-2-yl)-1,7,13-trioxa-4,10,16-triazacyclooctadecane-2,5,8,11,14,17-hexone"	0.727887439			MS2 matched	692.36587	417.1195	0.01929334	0.0223682383333333	1.4301916353909	0.060467	0.36838	1.1594	0.21335
853	1-linoleoyl-2-oleoyl-rac-glycerol	0.942256917			MS2 matched	641.5071	33.708	0.0797089866666667	0.0925422483333333	0.927553364724352	0.24074	0.61021	1.161	0.21537
863	1-o-hexadecyl-2-deoxy-2-thio-s-acetyl-sn-glyceryl-3-phosphorylcholine	0.992188819			MS2 matched	184.07112	188.91	0.210604333333333	0.24474125	0.95089307436227	0.2435	0.6119	1.1621	0.21672
381	Gambogic acid	0.832716296			MS2 matched	583.31386	249.222	0.0046851135	0.00545615516666667	1.43414085443515	0.059731	0.36664	1.1646	0.2198
275	Cis-9-palmitoleic acid	0.871529357			MS2 matched	253.21337	51.114	3.82270416666667	4.45406816666667	1.27584073692211	0.10669	0.45496	1.1652	0.22053
215	Ala-Arg	0.781628476			MS2 matched	244.1373	423.461	0.00338423283333333	0.00394456083333333	0.548510034782496	0.50942	0.79715	1.1656	0.22104
971	3-aminobutanoic acid	0.991658194			MS2 matched	104.06917	53.211	0.0150463825	0.017542794	0.639862092003104	0.48342	0.78132	1.1659	0.22146
1130	n-[(1s)-1-(aminocarbonyl)-4-[(2-chloro-1-iminoethyl)amino]butyl]-Benzamide	0.752779116			MS2 matched	311.12617	118.5275	0.01883179	0.0219636483333333	0.661122402743208	0.38514	0.72229	1.1663	0.22195
1062	Adenosine 3'-monophosphate	0.999136475			MS2 matched	348.06733	409.4505	0.220377833333333	0.257147516666667	1.43382013893656	0.062327	0.37482	1.1668	0.22262
845	1-heptadecanoyl-sn-glycero-3-phosphocholine	0.992594625			MS2 matched	510.3502	196.188	0.647502016666667	0.755565616666667	1.28682211984075	0.10932	0.4605	1.1669	0.22267
708	Reserpine	0.844105919			MS2 matched	607.28043	240.195	0.00502511516666667	0.00586518033333333	0.462766386203076	0.55241	0.8133	1.1672	0.22302
1712	Trp-Glu-Arg	0.985964337			MS2 matched	490.2225	373.9245	0.03763706	0.043941025	1.52598711573778	0.051264	0.34854	1.1675	0.22341
412	Glycerophosphate(2)	0.999960491			MS2 matched	171.00415	437.823	0.685101033333333	0.799986666666667	0.569263644092139	0.50623	0.79715	1.1677	0.22366
1522	"Ng,ng-dimethyl-l-arginine"	0.996925716			MS2 matched	203.14944	497.305	4.99443483333333	5.832376	0.537410870764955	0.50015	0.79368	1.1678	0.22376
1508	"N,n'-diacetylchitobiose"	0.898160258			MS2 matched	204.09545	377.221	0.00574924433333333	0.006715083	0.626330421253809	0.45136	0.76499	1.168	0.22403
1564	Pentapropylene glycol	0.800297058			MS2 matched	309.22373	45.053	0.0200679178333333	0.0234407101666667	0.122636209539143	0.82552	0.94225	1.1681	0.22413
1722	Tyr-Val	0.995253771			MS2 matched	281.14743	216.389	0.01379292	0.0161164083333333	0.940537884195348	0.24993	0.6153	1.1685	0.2246
904	"1,2-dioleoyl-sn-glycero-3-phosphatidylcholine"	0.998			MS2 matched	830.56365	141.5555	1.83648283333333	2.14662066666667	1.3395375523864	0.092285	0.43499	1.1689	0.22512
1510	Nepsilon-methyl-l-lysine	0.914246644			MS2 matched	161.12656	534.079	0.0343003283333333	0.0400994283333333	0.968742710874771	0.21937	0.58678	1.1691	0.22536
1719	Tyr-His	0.8661			MS2 matched	319.13751	308.6915	0.00906521416666667	0.0106008211666667	0.652780909675127	0.45748	0.77012	1.1694	0.22576
1068	Ala-Ala	0.899333575			MS2 matched	161.10505	127.939	0.00941744683333333	0.0110141548333333	0.497491587869522	0.53434	0.80552	1.1695	0.22595
261	Cephalothin	0.743067929			MS2 matched	395.05485	285.69	0.0311973066666667	0.0365067433333333	1.10577771280076	0.1718	0.54975	1.1702	0.22674
63	1-stearoyl-2-arachidonoyl-sn-glycero-3-phosphoserine	0.964234573			MS2 matched	810.50902	41.573	0.0604556833333333	0.0707575733333333	0.947662926035123	0.24781	0.6153	1.1704	0.22701
1439	Lyso-sphingomyelin	0.970969113			MS2 matched	465.34069	245.856	0.00217211066666667	0.00254242416666667	1.0289579254647	0.18564	0.56344	1.1705	0.22711
1345	His-Ser	0.887773386			MS2 matched	243.10654	370.4755	0.027822025	0.0326053566666667	0.719690918746487	0.41413	0.74152	1.1719	0.22888
291	Cytidine diphosphate (CDP)	0.632			MS2 matched	383.99204	469.4355	0.0022793945	0.00267281183333333	0.636598510987726	0.43652	0.7545	1.1726	0.22971
1023	5-[[4-[5-[[4-[5-[acetyl(hydroxy)amino]pentylamino]-4-oxobutanoyl]-hydroxyamino]pentylamino]-4-oxobutanoyl]-hydroxyamino]pentanoic acid	0.746085703			MS2 matched	598.28799	446.686	0.0066836935	0.007838474	0.52361305372828	0.49815	0.79123	1.1728	0.22993
1223	Dauricine	0.977970781			MS2 matched	625.32484	399.22	0.0145387633333333	0.017065835	1.32611904348233	0.095395	0.44013	1.1738	0.23121
837	"1-(1z-octadecenyl)-2-(4z,7z,10z,13z,16z,19z-docosahexaenoyl)-sn-glycero-3-phosphoethanolamine"	0.973010883			MS2 matched	385.27061	37.958	0.21705919	0.254815166666667	0.593552434324087	0.47385	0.77671	1.1739	0.23136
346	DL-tryptophan	0.998170663			MS2 matched	203.07923	261.3745	0.59380855	0.697136483333333	0.982407764699017	0.23735	0.60785	1.174	0.23144
1473	Myriocin	0.85923906			MS2 matched	402.28002	224.394	0.00121806418333333	0.0014303353	0.295959068091828	0.72574	0.89975	1.1743	0.23176
1494	N-acetylmannosamine	0.980867778			MS2 matched	222.09536	258.426	0.535708866666667	0.6292177	1.6856378054857	0.025787	0.27256	1.1746	0.23211
919	"13,14-dihydro-16,16-difluoroprostaglandin e1"	0.800884089			MS2 matched	375.22068	503.418	0.074346325	0.0873584666666667	1.62930142963873	0.03184	0.29036	1.175	0.23269
618	Pe(18:1/12-hete)	0.775493238			MS2 matched	780.54143	144.4765	0.0236690533333333	0.0278161433333333	0.705421382930651	0.3566	0.70272	1.1752	0.23292
1709	Trimethylamine	0.99603217			MS2 matched	60.08018	277.975	0.0760436766666667	0.0893982533333333	1.73018495393027	0.014844	0.2397	1.1756	0.23342
250	Biopterin	0.934838127			MS2 matched	236.07455	262.66	0.0421390183333333	0.0495379483333333	1.2363938924504	0.12502	0.48358	1.1756	0.23338
1143	Betamethasone dipropionate	0.913996899			MS2 matched	505.25795	424.925	0.0100729395	0.0118449283333333	0.767832725108052	0.35507	0.70208	1.1759	0.23378
486	Leu-Gln	0.903455372			MS2 matched	258.14139	290.111	0.0722887783333333	0.0850385066666667	0.740100967131879	0.37712	0.71687	1.1764	0.23434
1388	L-carnosine	0.949802754			MS2 matched	227.11168	368.47	0.04547627	0.0535459383333333	1.09107675524885	0.17431	0.55204	1.1774	0.23566
590	Pc 40:7	0.907613626			MS2 matched	890.57605	141.2475	0.418050083333333	0.49260225	1.23417693891515	0.12413	0.48358	1.1783	0.23675
1681	Tebufenozide	0.762225784			MS2 matched	375.19526	441.466	0.03606406	0.042526565	1.10637574526539	0.16284	0.53403	1.1792	0.2378
349	Dodecanoic acid	0.973562414			MS2 matched	199.16732	53.648	0.127258465	0.150093116666667	0.731045806077906	0.33911	0.68529	1.1794	0.2381
85	11beta-hydroxyprogesterone	0.784619138			MS2 matched	329.22731	86.205	0.060619615	0.0715293883333333	1.00387388779091	0.19338	0.57404	1.18	0.23875
1103	Arg-Val	0.9238			MS2 matched	274.18525	385.0715	0.035325335	0.0416988633333333	0.848773123318437	0.31082	0.66026	1.1804	0.2393
1049	7-methylguanosine	0.997385786			MS2 matched	298.112	230.937	0.00755094066666667	0.00891527716666667	0.768766448501737	0.34796	0.69752	1.1807	0.23962
756	Tetradecanedioic acid	0.881641762			MS2 matched	257.1713	239.788	0.03278491	0.0387424783333333	0.878276925220004	0.28229	0.64165	1.1817	0.24088
1381	Khelloside	0.720138084			MS2 matched	431.11377	317.372	0.00273934866666667	0.003238575	0.479565267468679	0.60014	0.84611	1.1822	0.24153
401	Gly-Gly	0.996174287			MS2 matched	131.0441	350.248	0.0638717483333333	0.0755246716666667	0.635374956038511	0.47765	0.77671	1.1824	0.24177
1308	Glu-Lys-Lys	0.810275776			MS2 matched	404.24606	511.455	0.0122604646666667	0.014502004	0.62716714691956	0.46296	0.77131	1.1828	0.24224
352	Eicosapentaenoic Acid	0.647			MS2 matched	301.21142	105.9395	0.0385656966666667	0.045660145	0.920637090703752	0.25261	0.61651	1.184	0.24362
143	3-hydroxyglutaric acid	0.76865359			MS2 matched	147.04357	259.387	1.42678633333333	1.6904955	1.19003300230097	0.1336	0.49886	1.1848	0.24468
981	3-methylcytidine	0.999576427			MS2 matched	258.10628	254.289	0.05465456	0.0647689166666667	1.05436123262792	0.20497	0.58313	1.1851	0.24496
1718	Tyr-Gly	0.986161332			MS2 matched	239.09842	293.1065	0.00417195183333333	0.004951244	0.734175290797604	0.39862	0.73024	1.1868	0.24707
626	Perseitol	0.81288262			MS2 matched	211.07848	333.382	0.0354224266666667	0.04205308	0.665145718538767	0.4635	0.77131	1.1872	0.24755
1205	Cytochalasin a	0.85131293			MS2 matched	460.24575	206.305	0.0144403106666667	0.0171513753333333	0.347909323645386	0.69893	0.89168	1.1877	0.24822
946	2-methyl-3-buten-2-ol	0.996770121			MS2 matched	69.06892	278.001	0.03511778	0.0417574766666667	1.24299797706001	0.1042	0.45035	1.1891	0.24983
491	Linoleic acid	0.999909324			MS2 matched	279.22996	48.59	42.4960383333333	50.5384016666667	1.17939479130036	0.12331	0.48358	1.1892	0.25005
978	3-hydroxyoleylcarnitine	0.954857301			MS2 matched	424.33854	130.244	0.0309154333333333	0.0367898933333333	0.619508883935721	0.44915	0.76396	1.19	0.25098
1630	Rabeprazole sulfone	0.702593753			MS2 matched	258.07124	270.273	0.0659397266666667	0.078484645	1.155655746662	0.15713	0.53152	1.1902	0.25126
1277	Flutriafol	0.977293557			MS2 matched	302.13184	425.6985	0.0225121266666667	0.0268042766666667	1.0457397719016	0.18651	0.56344	1.1907	0.25176
1575	Phenol	0.707106781			MS2 matched	95.05912	403.464	0.0734675433333333	0.087503015	0.75721986647635	0.36259	0.70712	1.191	0.25223
1293	Gamma-l-glutamyl-l-glutamic acid	0.995198359			MS2 matched	277.08869	317.774	1.43575568333333	1.71044828333333	0.473099331858245	0.58436	0.83494	1.1913	0.25256
609	Pe 40:8	0.73455678			MS2 matched	786.49512	143.8505	0.388910633333333	0.463466333333333	1.46702995574379	0.057625	0.3615	1.1917	0.25303
425	Heptadecanoic acid	0.981690977			MS2 matched	269.24395	37.962	0.184191583333333	0.219763566666667	1.17599116233958	0.15377	0.53152	1.1931	0.25475
939	2-arachidonoylglycerol	0.977179432			MS2 matched	361.27264	237.334	0.639670816666667	0.763379316666667	0.807834108813496	0.3452	0.69358	1.1934	0.25507
1606	Progesterone	0.854207435			MS2 matched	337.23244	84.5155	0.03389418	0.0404712466666667	0.648129300706526	0.43931	0.75557	1.194	0.25586
862	1-myristoyl-sn-glycero-3-phosphocholine	0.982376947			MS2 matched	468.30463	202.751	0.422925366666667	0.505128683333333	1.42463855582282	0.070787	0.39203	1.1944	0.25625
521	Methylmalonic acid	0.999117774			MS2 matched	117.01769	386.883	0.3791717	0.4529526	0.583111207200969	0.51721	0.79894	1.1946	0.25651
242	Aspartic acid	0.97001135			MS2 matched	132.02886	402.2045	1.48192466666667	1.77106066666667	1.71039590420314	0.016423	0.25397	1.1951	0.25714
1504	N-oleoylethanolamine	0.97969134			MS2 matched	326.30296	37.1195	0.0608751133333333	0.0727588983333333	0.858534419296477	0.27666	0.63789	1.1952	0.25727
538	N-Acetyl-L-Histidine	0.9778			MS2 matched	196.0688	398.932	0.0051179755	0.00612290666666667	0.521196322374692	0.57719	0.83318	1.1964	0.25864
688	Prostaglandin d3	0.993165512			MS2 matched	331.18533	102.7125	0.04089671	0.04892932	0.920780791358446	0.30929	0.65842	1.1964	0.25871
266	Cer[ns] d42:3	0.913984425			MS2 matched	704.60727	35.134	0.0721649683333333	0.0863463483333333	0.73741645028416	0.36615	0.70797	1.1965	0.25884
1168	Caylin-1	0.916969038			MS2 matched	651.10649	491.482	0.03013716	0.0360651316666667	1.48348833386407	0.054869	0.35974	1.1967	0.25906
1343	His-Leu	0.792926483			MS2 matched	269.15863	303.332	0.102857056666667	0.123091248333333	0.64800071139372	0.44601	0.76184	1.1967	0.25909
979	3-hydroxyphenazepam	0.786061349			MS2 matched	728.93549	234.5255	0.002086402	0.00249768866666667	0.874083963271363	0.27737	0.63789	1.1971	0.25958
1310	Glucosamine	0.76028949			MS2 matched	180.08458	113.822	0.067397895	0.0806869533333333	0.592317562221676	0.43715	0.75451	1.1972	0.25963
1649	Schaftoside	0.806182119			MS2 matched	587.1143	429.466	0.00726421	0.00869650766666667	1.06131305009252	0.19725	0.57579	1.1972	0.25963
181	"5s-hydroxy-6e,8z,11z,14z-eicosatetraenoic acid"	0.964113792			MS2 matched	301.21173	48.553	1.21167083333333	1.45160025	1.08507322102297	0.17791	0.55716	1.198	0.26065
812	(25s)-7-dafachronic acid	0.846392393			MS2 matched	415.31584	157.402	0.00171910598333333	0.00206006758333333	0.1853802682213	0.80285	0.93567	1.1983	0.26103
922	"15s-hydroxy-5z,8z,11z,13e-eicosatetraene-(2-biotinyl)hydrazide"	0.921134321			MS2 matched	583.31226	450.293	0.0102959418333333	0.0123420165	0.659618504857318	0.447	0.76266	1.1987	0.2615
1467	Molinate	0.805278314			MS2 matched	188.12609	224.389	0.004841516	0.0058046635	0.99050225174835	0.19743	0.57579	1.1989	0.26175
1285	o-pen-dhex o-hex Furostane base -2h + 1o	0.726404522			MS2 matched	871.46909	440.267	0.00384552266666667	0.0046126925	0.435897019023268	0.59908	0.8455	1.1995	0.26243
1304	Glu-Asn-Arg	0.813102957			MS2 matched	418.2006	429.345	0.015145345	0.01818407	1.05482637647518	0.17244	0.55038	1.2006	0.2638
14	"(1r,4s,7r,8s)-7-[(2e,4e)-hexa-2,4-dienoyl]-3-hydroxy-8-[(2s)-3-hydroxy-2,4-dimethyl-5-oxo-2,5-dihydrofuran-2-yl]-5-[(2e,4e)-1-hydroxyhexa-2,4-dien-1-ylidene]-1,3-dimethylbicyclo[2.2.2]octane-2,6-dione"	0.743505666			MS2 matched	495.21381	307.7595	0.00751766166666667	0.009037434	0.53297135374306	0.52558	0.80146	1.2022	0.26563
604	"Pc(18:1/8,9-epete)"	0.953713037			MS2 matched	880.5546	153.789	0.0189263366666667	0.02276147	1.09158665944934	0.16898	0.54852	1.2026	0.2662
1365	Indole	0.905687507			MS2 matched	118.06347	260.2065	0.0551710833333333	0.0663897416666667	1.30643796236548	0.10249	0.45035	1.2033	0.26705
1014	"4,6-dihydroxypyrimidine"	0.97369992			MS2 matched	225.05983	87.9145	0.01601362	0.0192816116666667	1.10708283110376	0.17501	0.55204	1.2041	0.26793
1337	His-Asp	0.993763554			MS2 matched	271.10158	424.0295	0.0267927083333333	0.0322870966666667	1.53322252788597	0.038523	0.31105	1.2051	0.26912
1127	Beclomethasone	0.990839255			MS2 matched	409.15606	46.272	0.00610252833333333	0.00736142266666667	0.752576843471331	0.35886	0.70479	1.2063	0.27058
81	"1,5-anhydro-d-sorbitol"	0.906327042			MS2 matched	163.05875	205.893	0.091508275	0.110418335	1.62481974594721	0.02927	0.28678	1.2066	0.27101
1446	Manoalide	0.963500626			MS2 matched	417.26663	412.456	0.0558789683333333	0.0675069816666667	0.919695814184501	0.26212	0.62365	1.2081	0.27273
330	Deoxycholic acid	0.99910644			MS2 matched	391.27715	153.4545	0.189503553333333	0.229033293333333	0.463083176154524	0.55909	0.81869	1.2086	0.27333
735	sn-Glycerol 3-phosphoethanolamine	0.999894957			MS2 matched	214.04558	396.5225	1.831948	2.21573716666667	1.38487406370073	0.061431	0.37071	1.2095	0.27441
975	3-hydroxybutyric acid	0.84621083			MS2 matched	87.025	286.5155	0.014891355	0.0180112583333333	1.34623434965742	0.094288	0.43887	1.2095	0.27442
1567	Perifosine	0.943216525			MS2 matched	462.39004	251.255	0.00203546933333333	0.0024629545	1.14542693387093	0.159	0.53403	1.21	0.27503
1150	Bitertanol	0.906231039			MS2 matched	338.1791	380.7975	0.00726675283333333	0.00879704816666667	1.40209138779745	0.070669	0.39203	1.2106	0.27571
703	Quinolin-2-ol	0.984144235			MS2 matched	144.04286	69.981	0.021459195	0.0259960983333333	0.478430122917558	0.5198	0.79941	1.2114	0.2767
783	Val-Ile	0.934262271			MS2 matched	229.15169	201.3855	0.066450045	0.0805060233333333	0.915329828624087	0.27684	0.63789	1.2115	0.27683
1217	Dactolisib	0.991868868			MS2 matched	470.17405	462.132	0.0118731965	0.0143853101666667	1.03547044444285	0.22315	0.58916	1.2116	0.27689
452	Isoleucine	0.9701425			MS2 matched	130.06439	95.7365	0.04864678	0.0590051066666667	1.22432656770754	0.11	0.46099	1.2129	0.2785
1002	4-hydroxy-l-isoleucine	0.982576941			MS2 matched	102.09084	322.204	2.5274065	3.06692233333333	0.553140839757242	0.47197	0.77671	1.2135	0.27913
1569	Phe-Ala	0.998948947			MS2 matched	237.12099	208.802	0.0088495035	0.0107416315	0.762126831382209	0.35024	0.69949	1.2138	0.27954
193	8-o-acetylharpagide	0.740630479			MS2 matched	405.11819	471.725	0.0043752325	0.00531674083333333	0.777749830764626	0.31935	0.67183	1.2152	0.28118
1404	L-Proline	0.9992			MS2 matched	116.06931	582.172	0.0909194083333333	0.110490455	1.03136278751448	0.20729	0.58402	1.2153	0.28126
1554	Oxyquinoline	0.6874			MS2 matched	146.05835	89.111	0.036339145	0.0441613416666667	0.7810535208247	0.33097	0.68108	1.2153	0.28126
1321	Glycylproline	0.9845			MS2 matched	173.09003	426.981	0.00803443216666667	0.009765383	0.839604192422362	0.29001	0.64777	1.2154	0.28148
1167	Catalposide	0.985287438			MS2 matched	465.13422	317.974	0.0322746216666667	0.0392316466666667	0.58896278495274	0.48963	0.78557	1.2156	0.28162
903	"1,2-dilinoleoylglycerol"	0.943638531			MS2 matched	634.53558	33.6765	0.441252366666667	0.5367232	0.844374590261374	0.29082	0.64777	1.2164	0.28257
290	Cytidine 5'-monophosphate	0.997557528			MS2 matched	322.03829	462.411	0.102124156666667	0.124236363333333	1.00655838439553	0.21406	0.5846	1.2165	0.28276
31	"[3-hydroxy-1-(4-methoxy-7-oxofuro[3,2-g]chromen-9-yl)oxy-3-methylbutan-2-yl] (e)-2-methylbut-2-enoate"	0.819217116			MS2 matched	415.14913	272.026	0.0049572875	0.00603153483333333	1.07590836351126	0.19444	0.57404	1.2167	0.28297
1591	Pro-Glu	0.999648278			MS2 matched	245.11161	418.6775	0.442570633333333	0.538531933333333	1.239794103102	0.1245	0.48358	1.2168	0.28312
374	Fosamine	0.74948393			MS2 matched	152.00723	259.6765	0.0376143683333333	0.045770545	1.89176295112364	0.0072703	0.16704	1.2168	0.28314
473	L-Malic acid	0.878			MS2 matched	133.01311	434.195	1.41682466666667	1.72459466666667	0.880917116735813	0.27555	0.63789	1.2172	0.2836
1300	Gln-Glu-Arg	0.954623592			MS2 matched	432.21605	445.9305	0.02826613	0.0344590516666667	1.35261092916138	0.074479	0.39962	1.2191	0.28581
236	Asn-Thr	0.770628615			MS2 matched	232.08976	349.471	0.0348493716666667	0.04253066	0.873699788204467	0.28756	0.64777	1.2204	0.28737
379	Galactonic acid	0.9773			MS2 matched	195.048	394.425	0.911472266666667	1.11233118333333	0.917605462588332	0.25792	0.62215	1.2204	0.28732
1621	Pyridoxine	0.994315109			MS2 matched	170.07894	112.5865	0.0676434998333333	0.0826085215	0.527463967359516	0.54924	0.81258	1.2212	0.28834
695	"(3s,6s,12as)-1,1-dimethylethyl ester 1,2,3,4,6,7,12,12a-octahydro-9-methoxy-6-(2-methylpropyl)- 1,4-dioxo-Pyrazino[1',2':1,6]pyrido[3,4-b] indole-3-propanoic acid "	0.969496274			MS2 matched	468.23249	57.4485	0.0121843293333333	0.0148790618333333	0.616947585753666	0.42949	0.75204	1.2212	0.28826
365	Fahfa 36:3	0.89758094			MS2 matched	559.46228	49.082	0.21527205	0.2629328	0.73022670271355	0.34335	0.69227	1.2214	0.28853
1688	Thiamet g	0.810188906			MS2 matched	231.05629	50.948	0.013127966	0.016038916	0.503032393829211	0.56743	0.82535	1.2217	0.28893
252	Blood group h trisaccharide	0.927207812			MS2 matched	564.17186	306.285	0.00418619075	0.0051152454	0.479027942164889	0.56052	0.8194	1.2219	0.28917
1151	Blood group h disaccharide	0.895926761			MS2 matched	675.24665	266.123	0.00735244883333333	0.009002981	1.5993311012851	0.024665	0.26986	1.2245	0.29218
1572	Phe-gly	0.995535671			MS2 matched	223.10574	234.5945	0.01117638	0.0136860768333333	0.897338627788846	0.27916	0.63789	1.2246	0.29226
1244	Dl-2-aminocaprylic acid	0.966011028			MS2 matched	160.13112	55.808	0.00768037033333333	0.009408319	0.91919632667751	0.25388	0.61769	1.225	0.29276
1643	S-methyl-3-thioacetaminophen	0.819728381			MS2 matched	156.03828	63.504	0.0127284833333333	0.0155931828333333	0.640865838951971	0.46048	0.7707	1.2251	0.29285
786	Valeric acid	0.906173492			MS2 matched	101.0593	101.309	0.06750542	0.08271926	0.767560294244653	0.36228	0.70712	1.2254	0.29322
1592	Pro-Glu-Arg	0.903192223			MS2 matched	201.0859	301.39	0.006107399	0.00748449766666667	0.734256190827103	0.39781	0.73024	1.2255	0.29335
492	Linolenic acid	0.980526188			MS2 matched	277.21241	49.743	1.30148966666667	1.59577333333333	1.27668913866154	0.10388	0.45035	1.2261	0.29409
1416	Leu-Leu-Lys	0.714821388			MS2 matched	373.27789	309.7015	0.0044199525	0.00542202133333333	0.425848078677514	0.61489	0.85223	1.2267	0.2948
1099	Arg-Pro	0.995872639			MS2 matched	272.16958	461.2935	0.0861722833333333	0.10576887	0.894208167856962	0.27749	0.63789	1.2274	0.29562
1735	Val-Pro	0.991458386			MS2 matched	215.13717	265.554	0.0138730795	0.017044011	0.859774020489403	0.27202	0.63253	1.2286	0.29698
368	Farrerol	0.960023181			MS2 matched	299.0927	279.563	0.0261499516666667	0.0321301666666667	1.61744615300263	0.030273	0.28851	1.2287	0.29712
795	Xylitol	0.8699			MS2 matched	211.07868	234.2885	0.00209794	0.0025781132	0.615383241793443	0.47153	0.77671	1.2289	0.29734
175	5-trans-latanoprost acid	0.7187887			MS2 matched	371.23622	105.7035	0.0298427316666667	0.0366754016666667	0.751631582072822	0.32925	0.68108	1.229	0.29743
1355	Ibutilide	0.727807706			MS2 matched	385.23177	73.788	0.014510035	0.0178410793333333	0.777652908876846	0.31734	0.67034	1.2296	0.29815
361	Fa 18:1+1o	0.933761134			MS2 matched	297.23776	60.735	0.487068683333333	0.599185866666667	1.01275361489986	0.20526	0.58313	1.2302	0.29888
693	Pseudouridine	0.947165918			MS2 matched	243.05807	243.218	0.17998115	0.22147055	1.32917470670669	0.086212	0.41792	1.2305	0.29927
955	"n-[[4'-[[3-butyl-1,5-dihydro-5-oxo-1-[2-(trifluoromethyl)phenyl]-4h-1,2,4-triazol-4-yl]methyl][1,1'-biphenyl]-2-yl]sulfonyl]-3-methyl-2-thiophenecarboxamide"	0.956876975			MS2 matched	677.16971	478.7385	0.0122010741666667	0.0150135613333333	0.846733821506647	0.30224	0.65236	1.2305	0.29926
91	15-ketolatanoprost (free acid)	0.769238206			MS2 matched	369.22082	209.8055	0.0270583013333333	0.0333197956666667	0.55042119732205	0.45912	0.77065	1.2314	0.30031
1734	Val-met	0.985307733			MS2 matched	249.12431	205.75	0.0119105616666667	0.0146682033333333	1.12077401387401	0.17036	0.54852	1.2315	0.30045
1493	N-acetylhistidine	0.980655726			MS2 matched	198.08547	320.695	0.0236444516666667	0.029143515	0.839783773346558	0.33721	0.68376	1.2326	0.30167
145	3-hydroxyoctanoic acid	0.99993841			MS2 matched	159.09018	261.459	0.0148841416666667	0.01836972	1.25427307712451	0.12318	0.48358	1.2342	0.30355
1378	Karbutilate	0.826917259			MS2 matched	559.30237	455.986	0.00970834266666667	0.0119852038333333	1.15094817943619	0.14993	0.52807	1.2345	0.30396
1574	Phe-ser	0.984833813			MS2 matched	253.11628	247.789	0.0149473671666667	0.0184584996666667	0.547802253901667	0.51829	0.7992	1.2349	0.30439
539	N-acetyl-l-methionine	0.99458672			MS2 matched	190.05093	198.976	0.083000575	0.102619856666667	0.839876710749235	0.32407	0.67677	1.2364	0.30612
160	3'-AMP	0.992970455			MS2 matched	346.04911	409.7115	0.2314116	0.28619785	1.84765583591703	0.0092746	0.18808	1.2367	0.30655
1659	Silodosin	0.841198974			MS2 matched	518.21706	438.055	0.00600004216666667	0.00743293666666667	0.831750793294105	0.28954	0.64777	1.2388	0.30896
1655	Ser-Asn	0.982591466			MS2 matched	220.08996	370.417	0.00355686366666667	0.004406821	0.924025001083571	0.26777	0.6296	1.239	0.30913
947	2-Methylbutyroylcarnitine	0.9935			MS2 matched	246.16714	164.944	0.00363280233333333	0.00450118466666667	0.603230666002848	0.47301	0.77671	1.239	0.30922
591	Pc 40:8	0.877673837			MS2 matched	888.5605	141.267	0.2080108	0.258071033333333	1.66954663019929	0.0238	0.26986	1.2407	0.31111
533	N-Acetyl-D-Glucosamine 6-Phosphate	0.999602656			MS2 matched	300.04374	448.4905	0.274267983333333	0.340628516666667	1.64094941236008	0.032612	0.29317	1.242	0.31261
928	"1-(5-hydroxypentyl)-n-tricyclo[3.3.1.1(3,7)]dec-1-yl-1h-indazole-3-carboxamide"	0.746910187			MS2 matched	404.21276	322.392	0.00263788666666667	0.003279049	0.828653307372601	0.33125	0.68108	1.2431	0.31389
1468	Monoelaidin	0.887327771			MS2 matched	339.28649	200.941	0.05629464	0.070000795	0.874923486703626	0.30801	0.65842	1.2435	0.31437
1003	4-hydroxy-l-phenylglycine	0.749311988			MS2 matched	168.07466	383.4155	0.00288742566666667	0.0035908425	1.14368001510447	0.15261	0.53152	1.2436	0.31454
1154	Buprenorphine	0.808903653			MS2 matched	450.29336	202.747	0.0102680281666667	0.0127698285	1.42874424140553	0.054642	0.35961	1.2436	0.31458
580	Orotate	0.981900172			MS2 matched	155.00744	228.2685	0.054234135	0.067514595	1.4696730346614	0.046399	0.32861	1.2449	0.316
1346	His-Thr	0.995545205			MS2 matched	257.12177	369.949	0.0120653225	0.0150252996666667	1.01460407117591	0.20688	0.58402	1.2453	0.31653
1450	Mesaconitine	0.973801289			MS2 matched	632.29119	206.918	0.0061987925	0.00771955166666667	0.352357241338467	0.65935	0.87467	1.2453	0.31653
710	Ricinoleic acid	0.957311579			MS2 matched	297.23807	38.3475	0.0900287583333333	0.112234546666667	1.33542138973174	0.070807	0.39203	1.2467	0.31806
685	3-[[[2-[(aminoiminomethyl)amino]-4-thiazolyl]methyl]thio]-Propanoic acid	0.851765799			MS2 matched	259.03472	107.549	0.00964443983333333	0.0120249356666667	0.651278341417605	0.45873	0.77065	1.2468	0.31826
216	Ala-asp	0.987727277			MS2 matched	203.06375	425.311	0.0954271933333333	0.119069268333333	1.35358013341301	0.086596	0.41835	1.2477	0.31933
1571	Phe-Asn	0.6343			MS2 matched	340.15753	413.077	0.0192710083333333	0.024065715	0.917940260590754	0.26823	0.6296	1.2488	0.32055
1338	His-Gln	0.847422826			MS2 matched	284.13305	381.723	0.0173603333333333	0.0216858266666667	1.1433414085795	0.14896	0.52696	1.2492	0.32096
500	Luminespib	0.980913498			MS2 matched	464.19828	265.833	0.0595112283333333	0.0743681083333333	1.63850084185366	0.0277	0.27932	1.2496	0.32152
208	Adenosine 5'-phosphosulfate	0.991341871			MS2 matched	346.04913	434.3	0.223215483333333	0.2790845	1.35812671355691	0.085423	0.41792	1.2503	0.32226
404	Gly-Leu	0.990350763			MS2 matched	187.10586	290.1355	0.3573523	0.446799016666667	0.854812030912113	0.30537	0.65667	1.2503	0.32228
113	2-hydroxy-3-methylbutyric acid	0.939922038			MS2 matched	117.05384	153.1785	0.0583963283333333	0.07303077	1.19269458631881	0.12348	0.48358	1.2506	0.32263
951	2-phenylpiperidine-2-acetamide	0.985945107			MS2 matched	219.13172	372.382	0.0101912626666667	0.0127605548333333	1.26458418145364	0.11538	0.47188	1.2521	0.32436
1459	Methyl deoxycholate	0.778986837			MS2 matched	389.3015	48.9565	0.0202110416666667	0.025312065	0.77533360623796	0.33513	0.68319	1.2524	0.32468
543	N-acetylaspartylglutamic acid	0.977780179			MS2 matched	303.07903	442.836	0.006031217	0.00756019216666667	0.561765546915728	0.47832	0.77671	1.2535	0.32597
497	Lpc 16:0	0.911003614			MS2 matched	540.31955	179.707	0.0583681383333333	0.0731732616666667	0.948338434801282	0.24023	0.61021	1.2537	0.32614
1478	N-alpha-acetyl-l-ornithine	0.999212393			MS2 matched	115.08519	514.331	0.141601733333333	0.17777371	0.883643783714271	0.27041	0.63167	1.2554	0.3282
230	Arachidonic acid (peroxide free)	0.952897236			MS2 matched	303.2293	46.7955	27.4046383333333	34.4142183333333	1.37023684434073	0.072148	0.3971	1.2558	0.32858
535	N-Acetyl-L-alanine	0.8086			MS2 matched	130.04891	377.005	0.009449167	0.0118736308333333	0.927030507483892	0.249	0.6153	1.2566	0.3295
867	1-octadecyl-2-acetyl-sn-glycero-3-phosphocholine	0.949747007			MS2 matched	552.39685	157.5115	0.0173059466666667	0.0217639766666667	0.618035775665229	0.47328	0.77671	1.2576	0.33067
1397	L-hydroxyarginine	0.894427191			MS2 matched	116.06912	245.867	0.0295074683333333	0.037124465	0.725255517460018	0.39857	0.73024	1.2581	0.33129
789	Visnadine	0.859240513			MS2 matched	387.14707	416.567	0.00437262866666667	0.00550562283333333	0.70395411134059	0.39835	0.73024	1.2591	0.3324
1568	Perindopril	0.950825102			MS2 matched	369.247	545.436	0.128024716666667	0.161293566666667	1.5194766194837	0.046729	0.32861	1.2599	0.33327
1040	6-Benzylaminopurine	0.6664			MS2 matched	208.09451	211.66	0.0097240395	0.0122565688333333	1.36211019016416	0.085389	0.41792	1.2604	0.33393
78	"1,2-dipalmitoyl-sn-glycero-3-phospho-(1'-myo-inositol)"	0.960472596			MS2 matched	809.51509	39.003	0.0183186166666667	0.0230951916666667	1.16771286833578	0.14057	0.51068	1.2607	0.33428
782	Val-Gln	0.954273515			MS2 matched	244.12595	308.476	0.147122131666667	0.185520291666667	0.795808253113546	0.33277	0.68276	1.261	0.33456
814	"(2r,3r)-2-(2,6-dihydroxyphenyl)-3,5,7-trihydroxy-2,3-dihydrochromen-4-one"	0.959249436			MS2 matched	305.07178	216.418	0.00490529616666667	0.00618968333333333	1.0961954903061	0.18332	0.55991	1.2618	0.33553
1455	[1-(5-fluoropentyl)-6-hydroxy-1h-indol-3-yl]-1-naphthalenyl-Methanone	0.905389001			MS2 matched	376.19357	407.945	0.0209050283333333	0.0263982316666667	1.10914789531715	0.16099	0.53403	1.2628	0.33659
1326	Guanidinoethyl sulfonate	0.842664462			MS2 matched	168.04162	296.944	0.02943858	0.0372016833333333	1.53497971154796	0.043755	0.32063	1.2637	0.33766
1555	P-methoxycinnamic acid ethyl ester	0.913729159			MS2 matched	207.08632	354.5955	0.00218777098333333	0.00276858151666667	0.76347956486326	0.34459	0.69358	1.2655	0.33969
935	"2-[4-[(3r,3ar,6s,6ar)-3-(3,4-dimethoxyphenyl)-1,3,3a,4,6,6a-hexahydrofuro[3,4-c]furan-6-yl]-2-methoxyphenoxy]-6-(hydroxymethyl)oxane-3,4,5-triol"	0.913700371			MS2 matched	535.20815	216.449	0.00195699666666667	0.0024772755	0.849961154529107	0.31934	0.67183	1.2659	0.34011
414	"1,1'-(1,8-dioxo-1,8-octanediyl)bis[glycyl-Glycine"	0.725725362			MS2 matched	200.06456	371.688	0.00505923833333333	0.00640907066666667	1.32223832102139	0.091761	0.43369	1.2668	0.34119
1745	Zafirlukast	0.981176335			MS2 matched	576.23017	205.743	0.00383556883333333	0.00486182566666667	0.507677242870946	0.53973	0.80728	1.2676	0.34206
987	"3,7,3'-trimethoxyflavone"	0.825332214			MS2 matched	313.09696	211.9915	0.018980845	0.0240611933333333	1.75534962045459	0.018287	0.25666	1.2677	0.34216
1710	Trimethylamine N-oxide	0.6645			MS2 matched	120.04241	362.536	0.0074215755	0.0094104835	0.920552149747839	0.23295	0.60107	1.268	0.34254
760	Thr-Gly	0.867840839			MS2 matched	175.06955	351.417	0.108627108333333	0.137797121666667	1.31586659614096	0.098194	0.44807	1.2685	0.34316
1134	Benzoylhypaconine	0.790069327			MS2 matched	574.30945	445.009	0.00908834233333333	0.011529976	0.831426243141301	0.28011	0.6382	1.2687	0.3433
1162	Candesartan cilexetil	0.931592033			MS2 matched	611.24647	250.063	0.0115481536666667	0.014658183	1.16702772094076	0.15705	0.53152	1.2693	0.34404
1283	Fumagillin	0.868732433			MS2 matched	459.24342	180.631	0.00537323766666667	0.0068244315	0.749136073397717	0.36488	0.70797	1.2701	0.34492
1079	Allantoic acid	0.999931952			MS2 matched	177.03681	366.871	0.00272419995	0.00346222825	0.477776858464574	0.58087	0.83377	1.2709	0.34587
1064	Adenosine 5'-diphosphoribose	0.920694996			MS2 matched	560.07353	421.8525	0.00139607598333333	0.00177450016666667	0.758218742254926	0.35253	0.70104	1.2711	0.34604
308	D-glucose 6-phosphate	0.860855674			MS2 matched	259.00847	207.8085	0.0111080701666667	0.014123382	1.23529412738829	0.13684	0.50683	1.2715	0.34648
494	Loganic acid	0.761772434			MS2 matched	375.10823	468.616	0.00733020433333333	0.009330076	0.818959224318427	0.3257	0.67863	1.2728	0.34804
1224	Decanoyl-L-carnitine	0.7859			MS2 matched	393.16597	372.812	0.00443102616666667	0.0056516985	1.29622644126619	0.10057	0.44807	1.2755	0.35104
439	Ile-Lys	0.971832385			MS2 matched	258.03417	417.23	0.0736152483333333	0.0939901333333333	1.26956061522665	0.095957	0.44039	1.2768	0.3525
1030	5-L-Glutamyl-L-alanine	0.838929261			MS2 matched	219.09564	413.1105	0.0451657666666667	0.0576865666666667	1.44266970775516	0.069498	0.39203	1.2772	0.35301
398	Gly-Ala	0.951323499			MS2 matched	145.05973	346.816	0.125279663333333	0.160007215	1.26635393516886	0.11466	0.47188	1.2772	0.35298
1041	6-ketoprostaglandin f1alpha	0.988758827			MS2 matched	393.22063	209.295	0.0116712215	0.0149132365	0.98290704293381	0.20429	0.58313	1.2778	0.35364
12	(+)-6-aminopenicillanic acid	0.948370251			MS2 matched	215.06104	364.2325	0.0095678165	0.0122410005	1.12308685067277	0.17047	0.54852	1.2794	0.35546
1661	Sn-glycerol-3-phosphoethanolamine	0.956804265			MS2 matched	238.04267	397.162	0.0959577466666667	0.122870191666667	1.14221538714037	0.13732	0.50683	1.2805	0.35666
496	Loxistatin acid	0.810876826			MS2 matched	627.36138	258.138	0.00374845933333333	0.00480039066666667	1.41917801455595	0.056988	0.36079	1.2806	0.35685
682	Proline	0.997941968			MS2 matched	114.05505	314.2525	1.55967583333333	1.9974195	1.44516960410146	0.056904	0.36079	1.2807	0.35689
813	"(2E,6E)-Farnesol"	0.767			MS2 matched	337.24904	174.9335	0.0248048678333333	0.0317778406666667	0.40487124926384	0.61051	0.85111	1.2811	0.3574
1720	Tyr-Ile	0.6966			MS2 matched	295.1623	206.961	0.0117647465	0.0150758243333333	1.1792224347351	0.14162	0.51068	1.2814	0.35777
406	Gly-Ser	0.794463657			MS2 matched	161.05422	370.311	0.0383322416666667	0.0491353083333333	1.255535291869	0.11185	0.46555	1.2818	0.3582
930	n-[1-(aminocarbonyl)-2-methylpropyl]-1-(4-hydroxypentyl)-1h-indazole-3-carboxamide	0.926814059			MS2 matched	369.17229	443.29	0.0155741716666667	0.01996871	1.39200208521029	0.076981	0.40167	1.2822	0.35859
99	"2-(2-hydroxybut-3-en-2-yl)-3a,6,6,9a-tetramethyl-2,4,5,5a,7,8,9,9b-octahydro-1h-benzo[e][1]benzofuran-4,5-diol"	0.746727499			MS2 matched	337.2307	41.682	0.06274015	0.0804599183333333	0.533803897604669	0.49446	0.78861	1.2824	0.35888
1451	Met-Arg	0.6048			MS2 matched	306.1643	301.7115	0.00182362516666667	0.0023392795	0.86319413648712	0.30958	0.65842	1.2828	0.35926
1100	Arg-Pro-Arg	0.729318859			MS2 matched	428.28304	536.4335	0.00136354083333333	0.00174995633333333	1.456337388513	0.049301	0.34119	1.2834	0.35996
280	Clausarin	0.975305513			MS2 matched	379.20492	215.605	0.0128392028333333	0.016479599	0.913817561599485	0.27856	0.63789	1.2835	0.36013
115	2-hydroxymyristic acid	0.937066297			MS2 matched	243.19268	41.947	0.0108570133333333	0.013947464	1.13236877063886	0.15726	0.53152	1.2847	0.36138
344	DL-serine	0.99475871			MS2 matched	104.03417	378.52	0.338714266666667	0.435210433333333	1.38512237492828	0.070291	0.39203	1.2849	0.36164
127	"2,8-quinolinediol"	0.769711736			MS2 matched	202.06886	258.815	0.0322798083333333	0.0414963333333333	1.85229309112395	0.0086347	0.17927	1.2855	0.36235
206	Adenosine	0.999427322			MS2 matched	266.08455	174.291	0.0131027645	0.0168501146666667	0.614211185063826	0.44736	0.76266	1.286	0.36289
637	Phe-asp	0.813323513			MS2 matched	279.0936	346.2345	0.014228175	0.0183087683333333	1.1568359315284	0.15912	0.53403	1.2868	0.36378
204	Acetylcysteine	0.868859594			MS2 matched	162.02027	207.19	0.0427234233333333	0.0549976233333333	1.03856490039693	0.22717	0.59418	1.2873	0.36434
1294	Gemcitabine	0.8647			MS2 matched	549.12964	400.314	0.00512916916666667	0.00660624633333333	0.737767140313454	0.36347	0.70722	1.288	0.36511
25	(n-(-2-acetamido))-2-aminoethanesulfonic acid	0.950868848			MS2 matched	181.02586	303.42	0.3317204	0.427892333333333	1.15839899434633	0.15665	0.53152	1.2899	0.36728
964	2'-O-methyladenosine	0.9047			MS2 matched	326.08898	242.361	0.010100422	0.0130325013333333	1.15407410768923	0.15658	0.53152	1.2903	0.3677
399	Gly-Asn	0.945986531			MS2 matched	188.06495	384.291	0.0798477683333333	0.103042813333333	1.24463795127961	0.12327	0.48358	1.2905	0.36792
341	Dl-homocysteine	0.999935185			MS2 matched	116.03361	266.4565	0.0184733866666667	0.0238568166666667	1.84078043298198	0.0092237	0.18808	1.2914	0.36895
1074	Ala-phe	0.985536546			MS2 matched	237.12114	235.959	0.00988516033333333	0.0127682713333333	1.53502827224213	0.044356	0.32165	1.2917	0.36923
621	Pentadecanoic acid	0.937513744			MS2 matched	241.21304	51.7505	0.176952816666667	0.228589483333333	1.87510900787868	0.0069861	0.16686	1.2918	0.36939
503	Lys-Asp	0.97376738			MS2 matched	260.12076	461.913	0.0233982583333333	0.03022986	1.30589790780557	0.098697	0.44807	1.292	0.36957
661	Pi 38:5	0.978970752			MS2 matched	883.51922	189.45	1.00957356666667	1.30460673333333	1.42795812939391	0.069182	0.39186	1.2922	0.36987
1598	Pro-met	0.808871553			MS2 matched	247.11634	419.055	0.00719026033333333	0.00929721933333333	1.6364251378286	0.034791	0.30338	1.293	0.37076
257	Calciferol	0.757997655			MS2 matched	395.30701	114.9245	0.00145094271666667	0.00187666483333333	1.03385314483854	0.19727	0.57579	1.2934	0.37118
1153	Bufotalin	0.96766789			MS2 matched	445.25145	211.741	0.00320533083333333	0.00414614983333333	0.440563338245131	0.59084	0.83976	1.2935	0.3713
777	Uridine 5'-monophosphate	0.705548377			MS2 matched	323.01305	112.0275	0.0521105783333333	0.0674526366666667	1.36574778352195	0.085538	0.41792	1.2944	0.3723
1004	4-hydroxybenzyl alcohol	0.996546697			MS2 matched	107.04767	259.055	0.0464245483333333	0.0600973116666667	0.911396331751696	0.26356	0.62461	1.2945	0.37241
219	Aldosterone	0.965856399			MS2 matched	359.17927	133.959	0.0350974475	0.0454433686666667	0.504582140998753	0.55021	0.8132	1.2948	0.3727
269	Chenodeoxycholate	0.9997			MS2 matched	391.2774	132.3065	0.0761998033333333	0.0987738483333333	0.86165854810458	0.26821	0.6296	1.2962	0.37434
720	Ser-Asp	0.939331354			MS2 matched	219.05861	420.36	0.0723995283333333	0.0940619766666667	1.09632968482462	0.18191	0.55833	1.2992	0.37763
186	7-ethyl-10-(4-n-aminopentanoic acid)-1-piperidino)carbonyloxycamptothecin	0.84078657			MS2 matched	617.26239	169.6585	0.245816766666667	0.319499733333333	0.805970138491925	0.36914	0.71046	1.2997	0.37823
1482	"N-(2-phosphate-1r-methylethyl)-5z,8z,11z,14z-eicosatetraenamide"	0.85014844			MS2 matched	480.25141	385.581	0.00528577366666667	0.00687613066666667	0.72120646117239	0.38954	0.72733	1.3009	0.37948
638	Phe-gln	0.754923887			MS2 matched	292.12507	263.9135	0.0181843066666667	0.0236614166666667	0.875238698947903	0.29343	0.64777	1.3012	0.37984
865	1-o-hexadecyl-2-o-ethyl-sn-glycero-3-phosphocholine	0.778049707			MS2 matched	510.38513	200.361	0.0628559483333333	0.0818192526666667	0.806277295559237	0.27408	0.63647	1.3017	0.38039
1117	Aspartame	0.901718669			MS2 matched	295.12585	347.086	0.00996011516666667	0.0129900736666667	1.94581858790188	0.0059219	0.15648	1.3042	0.38318
1048	7-methyladenine	0.755920584			MS2 matched	150.0756	253.042	0.00437609916666667	0.00570866283333333	1.27083794009311	0.12003	0.4801	1.3045	0.38351
860	1-monolinoleoyl-rac-glycerol	0.978195531			MS2 matched	337.27142	33.599	0.380715733333333	0.496718783333333	1.51826231841604	0.040892	0.31377	1.3047	0.38372
400	Gly-Asp	0.99119035			MS2 matched	189.04872	432.2735	0.0677892683333333	0.0885719166666667	1.3619825261326	0.080713	0.40683	1.3066	0.38579
522	Mevalonic acid	0.948622228			MS2 matched	295.13423	341.843	0.00262389886666667	0.0034313708	0.822951619484186	0.33437	0.68319	1.3077	0.38707
1182	Cocamidoprpylbetaine	0.988911727			MS2 matched	343.29164	174.125	0.0063660935	0.00832706466666667	0.445433118689931	0.60592	0.84931	1.308	0.3874
1290	Gabapentin	0.844174917			MS2 matched	172.13119	46.304	0.0225527783333333	0.0295123116666667	1.21826880451178	0.10348	0.45035	1.3086	0.38801
90	15-keto-PGE1	0.6225			MS2 matched	333.20009	42.3435	0.00466391183333333	0.00610390133333333	0.959801174095066	0.22644	0.59418	1.3088	0.38819
1340	His-Gly	0.8022			MS2 matched	213.09611	384.135	0.0321506333333333	0.042083705	1.383943246926	0.084063	0.41792	1.309	0.38841
362	Fahfa 34:0	0.788849587			MS2 matched	537.47782	49.297	0.188400733333333	0.24668265	1.67326063636531	0.020276	0.26194	1.3094	0.38885
1087	Arachidonoylglycine	0.81132336			MS2 matched	362.26625	112.593	0.012827993	0.0167995401666667	0.894523806885501	0.28031	0.6382	1.3096	0.38913
519	Methyl hexadecanoate	0.96016791			MS2 matched	315.248	98.121	0.386731083333333	0.5067112	1.60283611844586	0.024135	0.26986	1.3102	0.38983
781	Val-Asn	0.95979927			MS2 matched	230.11057	314.8445	0.0825945833333333	0.108245298333333	0.898517857570487	0.27944	0.63789	1.3106	0.39019
1177	Choline	0.6336			MS2 matched	104.10557	367.8465	0.371952566666667	0.487652916666667	1.54677045059878	0.036473	0.3083	1.3111	0.39074
29	"(z)-5,8,11-trihydroxyoctadec-9-enoic acid"	0.897952035			MS2 matched	329.22713	155.366	0.0997079583333333	0.130783241666667	1.24521201160082	0.1152	0.47188	1.3117	0.3914
1211	D-glucosamine 6-phosphate	0.927324636			MS2 matched	260.07173	288.9485	0.04829175	0.0633768616666667	1.49782881828191	0.051562	0.34854	1.3124	0.39218
1615	Protoporphyrin ix	0.985131936			MS2 matched	563.25914	177.4775	0.0151337783333333	0.0198695883333333	1.3592895860028	0.10125	0.44931	1.3129	0.39279
39	"1-(9z,12z-octadecadienoyl)-2-hydroxy-sn-glycero-3-phosphoethanolamine"	0.982960453			MS2 matched	476.26852	196.385	1.25638668333333	1.65197975	0.696975655638798	0.42932	0.75204	1.3149	0.39492
1414	Leu-Glu	0.983444043			MS2 matched	261.14158	354.93	0.0306179666666667	0.0403175916666667	1.73302683640395	0.017376	0.25465	1.3168	0.39703
820	"(3r,5s,7r,8r,9s,10s,12s,13r,14s,17r)-17-((2r)-6,7-dihydroxy-6-methylheptan-2-yl)-10,13-dimethylhexadecahydro-1h-cyclopenta[a]phenanthrene-3,7,12-triol"	0.980859369			MS2 matched	475.33489	119.459	0.0149692586666667	0.019719684	0.617177359556592	0.44043	0.75657	1.3173	0.39763
658	Pi 36:5	0.977451956			MS2 matched	855.48807	191.8315	0.0344950883333333	0.0454519383333333	1.31011999791389	0.099233	0.44807	1.3176	0.39795
1347	Histidine	0.997251256			MS2 matched	156.07611	402.4245	5.80853983333333	7.6634855	1.65670126126263	0.026039	0.27356	1.3193	0.39983
796	Zanamivir	0.773813202			MS2 matched	663.27423	268.071	0.00800492766666667	0.0105667405	0.809955803378747	0.3	0.6519	1.32	0.40057
623	Pentosidine	0.997527767			MS2 matched	377.18943	212.804	0.009690274	0.012806202	0.865836945264031	0.29763	0.65136	1.3216	0.40223
829	"(r)-4-((5s,8s,9s,10r,13r,14s,17r)-10,13-dimethyl-3,6-dioxohexadecahydro-1h-cyclopenta[a]phenanthren-17-yl)pentanoic acid"	0.700899858			MS2 matched	389.26484	122.707	0.03066187	0.0405380066666667	0.740010907253617	0.32442	0.67677	1.3221	0.40283
194	"8,9-dihydroxy-5z,11z,14z-eicosatrienoic acid"	0.878040463			MS2 matched	337.23183	95.0735	0.0783201616666667	0.103591413333333	1.07404897688653	0.17505	0.55204	1.3227	0.40345
1195	Curine	0.935825024			MS2 matched	595.27868	250.0645	0.01435227	0.018991795	1.33280255264068	0.095245	0.44013	1.3233	0.4041
1715	Tylosin	0.949494883			MS2 matched	916.51746	136.3195	0.00349991591666667	0.00463150333333333	0.61196894942442	0.43309	0.75334	1.3233	0.40416
753	Taurolithocholic acid sulfate	0.934724935			MS2 matched	482.28441	73.6825	0.0647035766666667	0.0857207266666667	0.837640164778136	0.2833	0.64165	1.3248	0.4058
1218	Daidzein	0.994508269			MS2 matched	255.06293	51.059	0.0181816236666667	0.0240911986666667	0.348660094143701	0.69349	0.888	1.325	0.40603
174	5-Oxo-ETE	0.7473			MS2 matched	635.44303	33.0505	0.0037020675	0.00490531833333333	0.862787501526434	0.26518	0.62627	1.325	0.40602
286	Cyclic adenosine diphosphate ribose	0.957896619			MS2 matched	540.04243	436.4355	0.0200047083333333	0.0265282533333333	1.59488856407901	0.030938	0.2887	1.3261	0.40719
162	4-(2-hydroxyethyl)piperazine-1-ethanesulfonic acid	0.951123762			MS2 matched	237.0881	179.115	1.04472528333333	1.3855067	0.996395395203089	0.24252	0.61032	1.3262	0.40729
520	"Methyl-9-hydroperoxy-delta10e,12e-octadecadienoic acid"	0.904698091			MS2 matched	311.21663	42.196	0.0445673866666667	0.0591241166666667	0.77736028262177	0.33148	0.68108	1.3266	0.40776
420	Guanosine 5'-diphospho-beta-l-fucose	0.839202216			MS2 matched	362.04304	442.92	0.0252843666666667	0.0335483366666667	0.978168671050919	0.21223	0.58433	1.3268	0.408
1503	N-oleoyl-l-serine	0.975966259			MS2 matched	370.29075	120.4045	0.0134724311666667	0.0179163006666667	0.697500783135689	0.37734	0.71687	1.3298	0.41126
201	Acetyl-dl-leucine	0.997035718			MS2 matched	172.09521	193.537	0.0603713633333333	0.080282585	1.11895329757042	0.15019	0.52807	1.3298	0.41122
413	Glycine	0.995558108			MS2 matched	74.02399	364.708	0.43077795	0.572896416666667	1.36368186443119	0.082881	0.41417	1.3299	0.41133
534	N-acetyl-d-mannosamine	0.983290935			MS2 matched	220.07935	258.806	0.890244016666667	1.18501663333333	1.90213573491821	0.0067558	0.16651	1.3311	0.41263
1152	Bufalin	0.755673572			MS2 matched	387.22991	325.926	0.00138974345	0.0018511758	0.750582769393253	0.38001	0.71959	1.332	0.41362
985	"3,5,7,15-tetraacetoxy-8-benzoyloxy-2-hydroxy-9,14-dioxojatropha-6(17),11e-diene"	0.778407098			MS2 matched	693.24775	250.03	0.00130672918333333	0.0017413654	1.43440650889527	0.066182	0.38732	1.3326	0.41426
570	Nicotinate d-ribonucleotide	0.893217261			MS2 matched	210.99763	409.1655	0.017691225	0.023576575	2.12220502066272	0.0007855	0.05708	1.3327	0.41432
1341	His-His	0.8808			MS2 matched	257.11395	297.769	0.003450058	0.004600861	1.89620708293608	0.0052431	0.14993	1.3336	0.41528
704	Rac-2-despiperidyl-2-aminorepaglinide	0.846811628			MS2 matched	767.3951	372.5175	0.0013521282	0.00180350643333333	1.14619376962844	0.14495	0.51654	1.3338	0.41557
980	3-methylbenzyl alcohol	0.997201946			MS2 matched	105.06805	38.215	0.1071658195	0.14307385	1.01926841756572	0.21582	0.58524	1.3351	0.41692
1122	Azelaic acid	0.994864932			MS2 matched	171.11099	290.689	0.0044265235	0.00591888433333333	0.843631331752156	0.30592	0.65706	1.3371	0.41915
1515	NAD+	0.913313524			MS2 matched	664.10986	436.6095	0.0271438366666667	0.0363496916666667	1.71965359041558	0.019136	0.25979	1.3392	0.42132
1120	Axinastatin 1	0.724937739			MS2 matched	753.44267	236.761	0.00539747033333333	0.00722956983333333	1.44591500410428	0.066719	0.38786	1.3394	0.42163
698	Pyridoxamine 5'-phosphate	0.8877			MS2 matched	229.04274	461.2235	0.013076855	0.0175179216666667	1.27975656342012	0.10027	0.44807	1.3396	0.42182
610	Pe 42:10	0.891546177			MS2 matched	810.49451	141.2965	0.21428525	0.287223133333333	1.28764986121615	0.10822	0.45811	1.3404	0.42264
1704	Trans-epoxysuccinyl-l-leucylamido(4-guanidino)butane	0.837151507			MS2 matched	358.19426	429.4195	0.006877801	0.00922204233333333	1.33624664973739	0.0794	0.40371	1.3408	0.42314
897	"1,2-didocosahexaenoyl-sn-glycero-3-phosphocholine"	0.970873934			MS2 matched	878.5604	40.42	0.098053025	0.131499843333333	1.36639959910548	0.073045	0.3981	1.3411	0.42343
763	Thymine	0.896016071			MS2 matched	125.03366	76.597	0.0677173383333333	0.0908365183333333	1.12286352299752	0.14863	0.52686	1.3414	0.42375
1484	N-(4-fluorobenzoyl)-5-amino-1h-indole	0.876437501			MS2 matched	255.09552	382.816	0.0111282835	0.0149612951666667	1.46773394372332	0.054342	0.35898	1.3444	0.427
84	11-ketofusidic acid	0.988237612			MS2 matched	513.2998	31.934	0.174259373333333	0.234424626666667	1.33993264710823	0.075087	0.39962	1.3453	0.42789
239	Asp-Gln	0.758895756			MS2 matched	260.08409	422.225	0.063770645	0.0858043316666667	1.46571072878444	0.057911	0.36199	1.3455	0.42816
504	Lys-Glu	0.980019572			MS2 matched	274.13598	462.949	0.0667547216666667	0.0898609533333333	1.58327620860412	0.036594	0.3083	1.3461	0.42882
1732	Val-His	0.976801148			MS2 matched	255.14308	321.6045	0.0211625115	0.0285055403333333	0.736644879187904	0.37899	0.71843	1.347	0.42973
864	1-o-hexadecyl-2-o-(2e-butenoyl)-sn-glyceryl-3-phosphocholine	0.772298441			MS2 matched	550.38094	192.585	0.243605116666667	0.328406683333333	1.41505372016661	0.072605	0.3981	1.3481	0.43094
220	Allantoin	0.965254976			MS2 matched	157.0343	184.2615	0.552939183333333	0.746729283333333	1.42263738467812	0.063236	0.37668	1.3505	0.43346
810	"(+-)8,9-DHET"	0.6452			MS2 matched	338.2518	199.466	0.009410625	0.012723135	0.477842542929309	0.56934	0.82663	1.352	0.43509
485	Leu-Arg	0.808114766			MS2 matched	286.18336	342.332	0.00700444916666667	0.009484668	1.26950389074604	0.10961	0.46063	1.3541	0.43733
1371	Isopentenyladenosine	0.930525323			MS2 matched	336.16354	70.814	0.0227711733333333	0.0308719633333333	1.00508644850022	0.20456	0.58313	1.3557	0.43909
245	Bensulfuron-methyl	0.908573728			MS2 matched	409.09864	18.224	0.002393955	0.0032456615	0.47805060289467	0.56933	0.82663	1.3558	0.43912
46	1-methylguanosine	0.993306711			MS2 matched	296.09485	230.809	0.00549014716666667	0.007448294	0.939384227926155	0.24602	0.6153	1.3567	0.44007
377	o-hex-dhex-dhex-dhex Furostane base -2h + o-hex	0.987431315			MS2 matched	1193.57633	248.5545	0.000367998316666667	0.00049982815	0.601094074892233	0.46254	0.77131	1.3582	0.44173
1316	Gly-Phe-Lys	0.833542284			MS2 matched	351.19907	374.0175	0.00367860133333333	0.005000199	0.830102952831784	0.30303	0.65255	1.3593	0.44283
268	Chalepensin	0.763637444			MS2 matched	253.08203	431.494	0.00654096016666667	0.00889498	1.23562581649063	0.12227	0.48358	1.3599	0.44349
625	Perfluorooctylsulfonic acid	0.999018664			MS2 matched	498.92227	23.1435	0.0682352406666667	0.0927939496666667	0.671458038918995	0.40296	0.73423	1.3599	0.44351
593	Pc 44:12	0.919622168			MS2 matched	936.5607	137.379	0.0607022633333333	0.0825828916666667	1.80948989308946	0.010629	0.20829	1.3605	0.44409
1246	DL-arginine	0.998910073			MS2 matched	116.06926	513.102	0.60398735	0.822164183333333	1.68677242573302	0.020115	0.26194	1.3612	0.44491
787	Valine	0.974087345			MS2 matched	116.0705	303.3595	1.67044283333333	2.27843466666667	1.37165888782879	0.072996	0.3981	1.364	0.44781
1426	Lnt	0.996276177			MS2 matched	730.23151	484.6585	0.0231388566666667	0.0316329783333333	1.28155409642139	0.10071	0.44807	1.3671	0.45111
563	Naringenin	0.777774511			MS2 matched	271.05212	446.132	0.04498327	0.06158034	1.53534859503704	0.042649	0.31651	1.369	0.45308
997	4-[5-[[4-[5-[acetyl(hydroxy)amino]pentylamino]-4-oxobutanoyl]-hydroxyamino]pentylamino]-4-oxobutanoic acid	0.99037661			MS2 matched	478.28809	202.154	0.564919116666667	0.774075266666667	1.72743814826682	0.017096	0.25451	1.3702	0.45443
233	Arg-Gly-Arg	0.988634729			MS2 matched	386.2295	42.2	0.378467266666667	0.51889315	1.54951636989394	0.04197	0.31377	1.371	0.45527
718	Sedoheptulosan	0.766425257			MS2 matched	191.06997	107.955	0.0666500966666667	0.0914128616666667	1.00500104589257	0.20307	0.58313	1.3715	0.45579
1684	Testosterone propionate	0.808931255			MS2 matched	345.24677	419.278	0.0286217433333333	0.0392689216666667	1.061004896428	0.18185	0.55833	1.372	0.45628
1505	N-oleoylglycine	0.974483324			MS2 matched	340.28172	118.0365	0.028908905	0.039684375	1.0154236198881	0.21102	0.58433	1.3727	0.45706
407	Gly-Val	0.948711856			MS2 matched	173.09041	291.02	0.0829640883333333	0.113892536666667	0.917088655147976	0.27152	0.63222	1.3728	0.45711
1483	N-(3-(aminomethyl)benzyl)acetamidine	0.982878517			MS2 matched	178.13154	209.287	0.00580537533333333	0.00797388233333333	0.688606232869127	0.41948	0.74569	1.3735	0.45789
460	L-Alanine	0.7861			MS2 matched	88.0393	402.8305	0.140974683333333	0.193678333333333	1.81500969814645	0.010061	0.19939	1.3739	0.45823
133	3-(cyclohexylamino)-2-hydroxy-1-propanesulfonic acid	0.995215802			MS2 matched	236.09243	31.896	0.07272881	0.099932275	1.00854614943844	0.21312	0.58433	1.374	0.45842
542	N-acetyl-p-fluoro-dl-phenylalanine	0.748046693			MS2 matched	449.1597	85.77	0.0128134886666667	0.0176350656666667	1.03999887582525	0.1784	0.55716	1.3763	0.46078
325	Decahydrogambogic acid	0.985501844			MS2 matched	637.38379	169.211	0.0145468716666667	0.0200324638333333	0.910707530175523	0.28325	0.64165	1.3771	0.46163
97	1-(4-methoxyphenyl)-2-methyl-3-nitro-1h-indol-6-ol	0.933978742			MS2 matched	297.08014	354.42	0.00532382733333333	0.00733232183333333	1.47990765093133	0.053494	0.35518	1.3773	0.46181
961	2'-deoxyguanosine 5'-monophosphate	0.964983041			MS2 matched	348.04968	258.2085	0.0408412533333333	0.056255435	1.9176996359308	0.0067041	0.16651	1.3774	0.46197
970	"3-[6-[[(2r,3r,4r,5s,6s)-3,5-dihydroxy-6-methyl-4-[(2s,3r,4r,5r,6s)-3,4,5-trihydroxy-6-methyloxan-2-yl]oxyoxan-2-yl]oxymethyl]-3,4,5-trihydroxyoxan-2-yl]oxy-5-hydroxy-2-(4-hydroxyphenyl)-7-methoxychromen-4-one"	0.972308525			MS2 matched	793.19591	465.806	0.00392653305	0.00540897638333333	0.715160090262999	0.39413	0.72879	1.3775	0.4621
844	1-docosahexaenoyl-2-stearoyl-sn-glycero-3-phosphocholine	0.93788501			MS2 matched	878.56186	138.1045	0.426736533333333	0.5882246	1.8046666512487	0.013197	0.23248	1.3784	0.46302
556	N-isobutyrylglycine	0.998874628			MS2 matched	144.06439	216.825	0.0757736566666667	0.104530266666667	0.94923573698201	0.25897	0.62276	1.3795	0.46415
1028	5-aminovaleric acid betaine	0.841054511			MS2 matched	160.1322	391.3295	4.19279033333333	5.79195683333333	1.07300728532125	0.18706	0.56344	1.3814	0.46614
641	Phe-thr	0.760307483			MS2 matched	265.11472	214.7985	0.0545481583333333	0.07543967	1.08565071737863	0.18248	0.55833	1.383	0.46779
982	"(4s)-1,1-dimethylethyl ester 2,2-dimethyl-4-(1-oxo-2-hexadecyn-1-yl)-3-oxazolidinecarboxylic acid "	0.82395124			MS2 matched	458.30449	311.871	0.00337652965	0.00468282645	0.324698999805767	0.68527	0.88396	1.3869	0.47184
209	Adenosine 5'-triphosphate (atp)	0.94304252			MS2 matched	505.97794	499.213	0.00427172005	0.00593079911666667	0.629825324168661	0.41231	0.74054	1.3884	0.47341
456	Ketoleucine	0.874462914			MS2 matched	129.05372	112.204	0.482342	0.669703333333333	1.2952901134582	0.095748	0.44039	1.3884	0.47347
924	17-trifluoromethylphenyltrinorprostaglandin f2alpha isopropyl ester	0.890071316			MS2 matched	481.25543	109.012	0.0074164525	0.010306638	0.530828283345314	0.52632	0.80146	1.3897	0.47477
1282	Fortunellin	0.983500387			MS2 matched	615.17394	293.924	0.00296690966666667	0.00412840733333333	1.40504225840313	0.074836	0.39962	1.3915	0.47662
459	Kynurenic acid	0.998758285			MS2 matched	188.03244	183.52	0.0073697445	0.0102553976666667	1.14678678890483	0.16298	0.53403	1.3916	0.4767
182	6-(trifluoromethyl)quinolin-4-ol	0.812207547			MS2 matched	212.01968	253.7655	0.00350976416666667	0.00488679216666667	1.1917037872765	0.14373	0.51366	1.3923	0.47751
933	"2-((4r)-4-((3r,5r,6s,7r,9s,10r,13r,14s,17r)-3,6,7-trihydroxy-10,13-dimethylhexadecahydro-1h-cyclopenta[a]phenanthren-17-yl)pent-2-enamido)ethane-1-sulfonic acid"	0.808935594			MS2 matched	536.26033	128.43	0.0384930766666667	0.053652115	0.417930040803142	0.6063	0.84931	1.3938	0.47904
1136	Benzyl butyl phthalate	0.991690645			MS2 matched	335.10926	241.802	0.00776396833333333	0.0108256415	1.31595229621899	0.094136	0.43887	1.3943	0.47959
1320	Glycerophosphocholine	0.982249505			MS2 matched	258.11116	391.3235	20.7298933333333	28.9743283333333	1.63500130782135	0.025343	0.26986	1.3977	0.48306
595	Pc(16:0/5-hete)	0.92005755			MS2 matched	856.55218	154.8595	0.017251309	0.024115907	1.60951043831895	0.025202	0.26986	1.3979	0.48328
71	"1,2-di(4z,7z,10z,13z,16z,19z-docosahexaenoyl)-sn-glycero-3-phosphoethanolamine"	0.986584196			MS2 matched	834.49428	139.986	0.2069124	0.289737033333333	1.28325519545846	0.10493	0.45073	1.4003	0.48572
831	"[(2r,3r,4s,5s,6r)-3-acetyloxy-2-(acetyloxymethyl)-5-hexanoyloxy-6-[(2s,3r)-2,3,4-trihydroxybutoxy]oxan-4-yl] tetradecanoate"	0.986012626			MS2 matched	699.37189	423.893	0.00581132266666667	0.00814398483333333	0.73333779795192	0.36936	0.71046	1.4014	0.48687
338	Dinoterb	0.945251973			MS2 matched	239.06341	23.074	0.0172378916666667	0.0241790621666667	0.931294276458196	0.22722	0.59418	1.4027	0.48817
384	gamma-L-Glutamyl-L-valine	0.964132129			MS2 matched	245.11002	379.6605	0.05102599	0.0715754666666667	1.37191599353768	0.079185	0.40371	1.4027	0.48823
566	NCGC00169011-01	0.997065749			MS2 matched	384.21363	38.795	0.0234794833333333	0.032936095	0.922971970831423	0.26047	0.62276	1.4028	0.48827
719	Sedoheptulose	0.7056			MS2 matched	269.08283	383.0205	0.0214623416666667	0.0301174233333333	1.22703056470176	0.1272	0.4854	1.4033	0.48879
767	free acid Trh	0.963182386			MS2 matched	362.15593	62.3505	0.0466449066666667	0.065457955	1.57923445681377	0.031925	0.29036	1.4033	0.48885
557	N-isovaleroylglycine	0.998500798			MS2 matched	158.07958	195.8535	0.080018245	0.112433925	1.04059144022846	0.20823	0.58417	1.4051	0.49068
1082	Androstan-3-ol-17-one 3-glucuronide	0.973939599			MS2 matched	484.27214	508.015	0.0180967772666667	0.0254494902833333	1.3377986870386	0.08597	0.41792	1.4063	0.4919
150	3-methylcrotonylglycine	0.948595456			MS2 matched	156.06389	202.2005	0.00928542501666667	0.0130620703833333	0.832388150704357	0.30128	0.6519	1.4067	0.49234
273	Cinobufagin	0.9892426			MS2 matched	487.22671	219.7775	0.00301154266666667	0.0042379895	0.938323290309494	0.22929	0.59773	1.4072	0.49288
724	Ser-Ser	0.902514573			MS2 matched	191.06406	356.352	0.03869972	0.05452644	1.0124611196018	0.21242	0.58433	1.409	0.49463
549	N-arachidonoyl-l-alanine	0.998833282			MS2 matched	374.26238	88.3905	0.070337175	0.09928408	0.923150076816073	0.25122	0.61621	1.4115	0.49728
1514	"N6,N6,N6-Trimethyl-L-lysine"	0.991172102			MS2 matched	189.15815	526.684	0.457185366666667	0.646510533333333	1.36266817820109	0.079031	0.40371	1.4141	0.49989
1705	trans-Vaccenic acid	0.8585			MS2 matched	265.24992	109.8135	0.0138741988333333	0.0196296985	1.25002045189477	0.11895	0.47879	1.4148	0.50063
238	Asp-Asp	0.982381812			MS2 matched	247.05269	461.262	0.00687237883333333	0.0097331365	1.35155536645108	0.081885	0.41037	1.4163	0.5021
9	beta-nicotinamide adenine dinucleotide(NAD)	0.998373978			MS2 matched	662.08903	436.035	0.0120647038333333	0.0171078788333333	1.80029130354622	0.011141	0.21045	1.418	0.50387
1471	Mulberroside a	0.95195893			MS2 matched	591.15911	381.0995	0.00150716133333333	0.00213893443333333	0.809717568334947	0.31779	0.67034	1.4192	0.50506
191	7alpha-hydroxy-3-oxo-4-cholestenoic acid	0.982004342			MS2 matched	429.29182	42.058	0.0103059728333333	0.0146355103333333	0.951411584585406	0.21635	0.58524	1.4201	0.50599
1399	L-Lysine	0.9338			MS2 matched	129.10064	393.995	0.00973888416666667	0.013840913	0.779195181052542	0.31437	0.66637	1.4212	0.50711
742	Suberoylanilide hydroxamic acid	0.932403379			MS2 matched	527.29433	56.912	0.0273766833333333	0.038938485	0.668675401157965	0.40902	0.73976	1.4223	0.50825
1551	Ornithine	0.9996			MS2 matched	133.09538	581.971	0.0401407333333333	0.0572839716666667	0.836433261501397	0.32108	0.67294	1.4271	0.51306
1121	Azadirachtin b	0.966459809			MS2 matched	685.26311	270.283	0.00356708383333333	0.00509918533333333	1.23054003305921	0.11301	0.46834	1.4295	0.51552
101	2-(n-morpholino)ethanesulfonic acid	0.96037384			MS2 matched	194.04579	91.8085	0.0468325166666667	0.0670008166666667	1.05025502680715	0.22322	0.58916	1.4306	0.51667
1033	"5-methyl-5,6-dihydrouracil"	0.812012975			MS2 matched	129.06414	401.082	0.0188912433333333	0.0270266816666667	0.966668833734529	0.21895	0.58678	1.4306	0.51667
1066	Adenosine monophosphate (AMP)	0.9991			MS2 matched	348.06769	477.284	0.04537206	0.0649596566666667	1.76995372457039	0.014258	0.23745	1.4317	0.51774
993	3'-O-methyladenosine	0.6785			MS2 matched	299.14335	122.968	0.0134190405	0.0192349971666667	0.80809465729817	0.31446	0.66637	1.4334	0.51945
1051	7alpha-hydroxy-4-cholesten-3-one	0.908609872			MS2 matched	401.33851	35.569	0.3013901	0.432398783333333	1.55109829741128	0.039202	0.31105	1.4347	0.52073
1264	Epothilone b	0.962615912			MS2 matched	490.28208	448.574	0.00979994783333333	0.0140621568333333	0.988562528556813	0.21015	0.58433	1.4349	0.52097
1328	Guanosine 5'-diphospho-alpha-d-mannose	0.754685877			MS2 matched	606.08685	444.3995	0.00725781666666667	0.0104198633333333	1.82750857672969	0.0082626	0.17573	1.4357	0.52173
203	Acetylcholine	0.948683298			MS2 matched	145.09657	521.53	0.462803533333333	0.665203483333333	1.56880777440003	0.035851	0.308	1.4373	0.5234
1417	Leu-Pro	0.89054049			MS2 matched	229.15258	271.824	0.0443921366666667	0.0639034666666667	1.21039286426483	0.13776	0.50687	1.4395	0.52559
518	Methopterine	0.920090816			MS2 matched	325.1016	219.405	0.205982316666667	0.2965169	1.56749542018391	0.040905	0.31377	1.4395	0.52559
3	alpha-L-Glu-L-Asp	0.929649387			MS2 matched	261.06828	459.271	0.0638822133333333	0.0919691016666667	1.5770980842795	0.038943	0.31105	1.4397	0.52573
152	3-phosphoglyceric acid	0.952378814			MS2 matched	370.97097	483.118	0.00318104683333333	0.00459056416666667	0.702390213381307	0.35807	0.70403	1.4431	0.52917
179	"5(s),14(r)-lipoxin b4"	0.941079083			MS2 matched	333.20076	116.986	0.08229916	0.118790865	1.24034227342473	0.13387	0.49886	1.4434	0.52947
823	"(6r)-2-(hydroxymethyl)-6-((3r,5r,7r,8r,9s,10s,12s,13r,14s,17r)-3,7,12-trihydroxy-10,13-dimethylhexadecahydro-1h-cyclopenta[a]phenanthren-17-yl)heptyl hydrogen sulfate"	0.993505605			MS2 matched	555.29053	119.2665	0.00928176116666667	0.0134125763333333	1.1229910775636	0.15363	0.53152	1.445	0.53112
340	Dl-a-hydroxybutyric acid	0.995719495			MS2 matched	103.03854	188.837	0.145548283333333	0.21056465	1.66345394519783	0.023254	0.26861	1.4467	0.53277
180	"5alpha-Androstane-3,17-dione"	0.912616788			MS2 matched	287.21726	107.923	0.03206815	0.0464154916666667	1.59936688051878	0.031237	0.28977	1.4474	0.53347
1278	Fluvastatin	0.779604371			MS2 matched	434.17506	428.113	0.0107292828333333	0.0155405848333333	1.74645068962197	0.01722	0.25451	1.4484	0.53449
371	Flavin mononucleotide (fmn)	0.91056815			MS2 matched	455.088	413.1415	0.00484230183333333	0.00703597833333333	1.49912091883781	0.058954	0.36656	1.453	0.53906
1730	Val-Gly	0.993826377			MS2 matched	175.10589	291.842	0.00649092516666667	0.00945380183333333	1.03425026945383	0.20834	0.58417	1.4565	0.54247
1178	Chrysomycin a	0.923756413			MS2 matched	473.15094	258.0025	0.035695255	0.0521345333333333	1.73374684145603	0.01935	0.25979	1.4605	0.54651
1065	Adenosine 5'-monophosphate	0.999138257			MS2 matched	348.0679	434.553	0.421665383333333	0.616456766666667	1.2619912018064	0.10053	0.44807	1.462	0.5479
1447	Marbofloxacin	0.987613934			MS2 matched	363.14501	291.291	0.007826518	0.0114480045	1.58785577016341	0.033859	0.29824	1.4627	0.54865
1089	Arachidonyl trifluoromethyl ketone	0.890809113			MS2 matched	357.24733	538.15	0.192125866666667	0.282040983333333	1.34676414320277	0.076769	0.40167	1.468	0.55385
1376	Jasmine lactone	0.8018			MS2 matched	337.23081	43.037	0.00985725016666667	0.0144804201666667	0.545150678627356	0.48385	0.78132	1.469	0.55485
529	N-(4-aminobenzoyl)-l-glutamic acid	0.726910688			MS2 matched	265.07818	360.842	0.0621476733333333	0.091409615	1.73700748320647	0.016298	0.25397	1.4708	0.55665
363	Fahfa 34:2	0.719340421			MS2 matched	533.44691	49.952	0.0432466066666667	0.0636426816666667	1.07761226025826	0.17046	0.54852	1.4716	0.55741
751	Taurocholate	0.987689939			MS2 matched	514.27779	199.004	17.8628186666667	26.393683	0.664806449459253	0.39965	0.73062	1.4776	0.56323
1624	Pyroglu-Asn-Lys	0.885067614			MS2 matched	372.1905	319.521	0.00568836313333333	0.00841841121666667	1.61259755395062	0.036983	0.3086	1.4799	0.56553
851	1-hexadecyl-sn-glycero-3-phosphocholine	0.9833797			MS2 matched	482.35358	203.359	0.365296716666667	0.540838133333333	0.989551175258185	0.20718	0.58402	1.4805	0.56613
1586	Primaquine	0.6576			MS2 matched	298.13909	406.2195	0.0110661008333333	0.0164209208333333	1.99256156166195	0.0044159	0.14262	1.4839	0.56939
965	2'-o-methylcytidine	0.999062155			MS2 matched	258.10646	176.362	0.0119628951666667	0.0177536245	1.02209732662636	0.20517	0.58313	1.4841	0.56955
1259	Dopamine	0.939			MS2 matched	136.0737	211.656	0.00250902388333333	0.00372899541666667	1.35524965165683	0.075098	0.39962	1.4862	0.57166
1737	Val-Val	0.998455248			MS2 matched	217.15245	215.9365	0.02116228	0.0315018966666667	1.61621368380969	0.034582	0.30307	1.4886	0.57394
431	Homovanillic acid sulfate	0.852827225			MS2 matched	261.00274	237.924	0.0108403766666667	0.0161594041666667	1.04201069708952	0.22283	0.58916	1.4907	0.57596
49	1-octadecanoyl-sn-glycero-3-phospho-(1'-myo-inositol)	0.802396851			MS2 matched	599.30888	372.288	0.0271389716666667	0.0404611933333333	1.13756395364493	0.1435	0.51366	1.4909	0.57617
27	(R)-mevalonic acid 5-Phosphate	0.881			MS2 matched	244.16236	535.288	0.0032121155	0.00479736783333333	2.08208653996267	0.0015022	0.090341	1.4935	0.57872
86	"12,13-dihydroxy-9z-octadecenoic acid"	0.915099078			MS2 matched	313.23241	82.3885	0.300033933333333	0.44841805	1.65731134307025	0.020994	0.26194	1.4946	0.57972
258	Carboxyphosphamide	0.835228993			MS2 matched	587.01824	444.7755	0.00275305183333333	0.00412531455	0.740941939180439	0.36202	0.70712	1.4985	0.58347
380	Galangin	0.706869409			MS2 matched	269.10884	353.1645	0.00153864551666667	0.002311708	1.00854006457634	0.21582	0.58524	1.5024	0.5873
891	1-Stearoyl-sn-glycerol 3-phosphocholine	0.6105			MS2 matched	568.3387	186.0735	12.4665766666667	18.7434466666667	1.74862499232876	0.014777	0.2397	1.5035	0.58832
723	Ser-Lys	0.978485599			MS2 matched	232.12613	442.057	0.0055393175	0.00832988883333333	1.10003081934858	0.16321	0.53403	1.5038	0.58859
271	Cholic acid	0.995826202			MS2 matched	407.27284	189.368	4.39163766666667	6.61362433333333	1.36017371000928	0.063553	0.377	1.506	0.59068
762	Thr-Thr	0.976246455			MS2 matched	219.09512	321.801	0.102046446666667	0.153720836666667	1.22739135011381	0.12575	0.48399	1.5064	0.59109
640	Phe-met-arg-phe-amide	0.957490555			MS2 matched	597.29393	246.754	0.369080433333333	0.558820833333333	1.67218748544666	0.027076	0.27776	1.5141	0.59845
1738	Val-Val-Lys	0.762976866			MS2 matched	345.24533	355.038	0.00273728333333333	0.004155089	1.15453830050691	0.1544	0.53152	1.518	0.60213
1164	Captopril	0.89212594			MS2 matched	172.0583	387.121	0.00298997183333333	0.00454504983333333	1.34001529662333	0.093587	0.43875	1.5201	0.60416
130	2'-o-methyluridine	0.848986624			MS2 matched	257.07343	90.875	0.0773471266666667	0.117627653333333	1.56235743329411	0.036397	0.3083	1.5208	0.60481
840	1-[1-(1-methylcyclooctyl)-4-piperidinyl]-2-[(3r)-3-piperidinyl]-1h-benzimidazole	0.718518868			MS2 matched	409.33915	216.396	0.00165252033333333	0.00251332533333333	1.26735236347933	0.10432	0.45035	1.5209	0.60493
1072	Ala-Leu-Arg	0.838572789			MS2 matched	359.22617	254.256	0.0060438775	0.00920018916666667	1.04091417659217	0.19468	0.57404	1.5222	0.60619
172	5-ethyl-2'-deoxyuridine	0.879295852			MS2 matched	255.08425	216.0665	0.020999345	0.0319737695	1.70918705063347	0.023292	0.26861	1.5226	0.60654
128	2'-deoxyadenosine 5'-monophosphate	0.702705223			MS2 matched	661.11517	483.4535	0.0280279183333333	0.04276164	1.82497328705369	0.011248	0.21045	1.5257	0.60945
1736	Val-Ser	0.826234114			MS2 matched	205.11615	296.944	0.00838377866666667	0.0127993401666667	1.21342457347444	0.13179	0.4964	1.5267	0.6104
184	6alpha-prostaglandin i1	0.996231908			MS2 matched	335.21621	111.6055	0.0434400033333333	0.0666441466666667	1.72513944037479	0.020991	0.26194	1.5342	0.61745
1543	"2-[[4-[([1,1'-biphenyl]-4-ylmethyl)amino]-6-chloro-2-pyrimidinyl]thio]-Octanoic acid"	0.985816686			MS2 matched	470.18082	271.9025	0.02470946	0.0379148083333333	1.54212079694033	0.044925	0.32376	1.5344	0.6177
925	17beta-hydroxywortmannin	0.747532314			MS2 matched	453.16814	36.694	0.0641109633333333	0.0984231233333333	1.65010056591456	0.021887	0.26325	1.5352	0.61843
1335	Hirsutine	0.947260918			MS2 matched	369.21011	404.3665	0.025298565	0.03884566	1.97614609648629	0.0029701	0.12634	1.5355	0.6187
513	Medicagenic acid base + o-hex	0.936631466			MS2 matched	663.36261	215.542	0.0136592966666667	0.0209815903333333	0.607048801770724	0.45999	0.7707	1.5361	0.61924
1155	Butafenacil	0.810895552			MS2 matched	492.11923	422.178	0.00673552283333333	0.0103734358333333	1.64971111444322	0.023411	0.26861	1.5401	0.62303
1363	Ile-Thr	0.98877971			MS2 matched	233.14744	240.053	0.0362697266666667	0.0558746083333333	1.64879937775824	0.02792	0.27932	1.5405	0.62343
1717	Tyr-Gln	0.796			MS2 matched	348.10431	403.5325	0.0113395395	0.0175066951666667	1.70471589220419	0.018258	0.25666	1.5439	0.62654
366	Fahfa 36:4	0.756644402			MS2 matched	557.44528	50.4925	0.044116915	0.0682772416666667	0.708449118906222	0.37706	0.71687	1.5476	0.63007
1255	DL-proline	0.999679765			MS2 matched	116.06911	346.445	0.0498431433333333	0.0771916083333333	0.825561483718771	0.29776	0.65136	1.5487	0.63105
1639	S-adenosyl-l-homocysteine	0.997944871			MS2 matched	385.1254	384.6925	0.0604187083333333	0.09381499	1.76300763921658	0.016455	0.25397	1.5527	0.63482
465	L-fucose-1-phosphate	0.989408074			MS2 matched	243.02342	452.42	0.00680181116666667	0.0105627781666667	2.03366923676479	0.0027313	0.12359	1.5529	0.635
240	Asp-Glu	0.945085671			MS2 matched	261.0508	465.061	0.00981804233333333	0.015255567	0.693983852305293	0.41117	0.74003	1.5538	0.63583
248	Beta-hydroxybutyrate	0.941713363			MS2 matched	103.03887	234.012	0.0933548216666667	0.14517145	1.0071105148839	0.1904	0.57152	1.5551	0.63696
367	Fahfa 38:5	0.870839069			MS2 matched	583.4621	48.004	0.102399188333333	0.159297195	1.09386279849344	0.15531	0.53152	1.5556	0.63752
650	Phosphoenolpyruvate	0.984415735			MS2 matched	166.97226	475.01	0.0155601293333333	0.0242794065	0.881918148661843	0.2707	0.63167	1.5604	0.64188
564	Naringenin-4'-o-beta-d-glucuronide	0.939037464			MS2 matched	447.08259	210.981	0.000459852716666667	0.00071770635	1.23729883950848	0.12505	0.48358	1.5607	0.64222
471	L-iditol	0.965406658			MS2 matched	181.06749	303.3475	0.202295673333333	0.316182145	1.74072437272483	0.014432	0.23745	1.563	0.64429
1463	Metrafenone	0.731457113			MS2 matched	209.0933	312.508	0.0146082228333333	0.0229220416666667	1.3484953323254	0.085897	0.41792	1.5691	0.64995
158	"3alpha,7alpha-dihydroxy-12-oxocholanoic acid"	0.996587926			MS2 matched	405.25645	137.3265	0.478905516666667	0.751888933333333	1.06733219340597	0.16037	0.53403	1.57	0.65078
69	1-stearoyl-2-myristoyl-sn-glycero-3-phosphocholine	0.892335477			MS2 matched	778.55137	55.623	0.019778751	0.0311291856666667	0.531894399217672	0.51774	0.79906	1.5739	0.65432
1470	Morphine-3-glucuronide	0.861896641			MS2 matched	462.16871	426.034	0.0330616783333333	0.05229539	1.56220862277724	0.039573	0.31105	1.5818	0.66152
1673	Stearoylcarnitine	0.986167747			MS2 matched	428.36799	43.8095	0.0107563178333333	0.0170504375	0.679627486891962	0.39154	0.72733	1.5852	0.66462
98	1h-indole-3-propanoic acid	0.930662987			MS2 matched	188.06829	108.437	0.00562406823333333	0.00894685066666667	1.20582560513956	0.14059	0.51068	1.5908	0.66977
825	(methylenecyclopropyl)acetyl-l-carnitine	0.841397525			MS2 matched	197.08782	311.178	0.00446740183333333	0.00713687466666667	1.224546695895	0.12386	0.48358	1.5975	0.67586
552	N-caffeoyl-o-methyltyramine	0.818642566			MS2 matched	625.27829	225.898	0.00335925116666667	0.00537488633333333	1.39547281988409	0.069204	0.39186	1.6	0.67809
331	Desmethyleneparoxetine	0.994911446			MS2 matched	352.1145	295.222	0.002859399	0.00457661016666667	1.84501069080929	0.0083666	0.1758	1.6005	0.67857
1359	Ile-Gly	0.99087163			MS2 matched	189.12135	268.9435	0.0242277333333333	0.03892962	1.34989317618229	0.08745	0.41849	1.6068	0.68421
11	(-)-secoisolariciresinol	0.897704681			MS2 matched	346.16215	62.753	0.0118221938333333	0.0190291508333333	1.3700916485365	0.064595	0.38188	1.6096	0.68671
541	N-Acetyl-L-tyrosine	0.829633308			MS2 matched	222.07329	219.0665	0.0169122566666667	0.027307945	1.49200201244033	0.047176	0.33042	1.6147	0.69125
403	Gly-His	0.994110742			MS2 matched	211.08008	383.636	0.0484402	0.0785358633333333	1.62031611363499	0.029441	0.28684	1.6213	0.69715
571	"Nname,cis-9,10-Epoxystearic acid"	0.9424			MS2 matched	297.23799	104.4875	0.0246196533333333	0.03994663	1.56766623992422	0.033546	0.29698	1.6226	0.69826
758	Thiorphan	0.959244731			MS2 matched	505.17158	210.949	0.00060921555	0.000989848766666667	1.59655512707763	0.031919	0.29036	1.6248	0.70026
550	N-arachidonoyl-l-serine	0.998223981			MS2 matched	360.24714	111.2275	0.117459631666667	0.191148581666667	0.998440774511607	0.21298	0.58433	1.6274	0.70253
169	4'-methoxyflavone	0.841838374			MS2 matched	251.07268	350.683	0.0078219345	0.0127495486666667	1.69313417156112	0.019266	0.25979	1.63	0.70485
1228	Desmethylbosentan	0.90176428			MS2 matched	520.14876	460.684	0.00617769616666667	0.0100992401666667	1.93011349659865	0.0067787	0.16651	1.6348	0.70911
502	Lys-Ala	0.704673057			MS2 matched	216.13141	442.257	0.00525860783333333	0.00861537566666667	1.32783796752098	0.087149	0.41849	1.6383	0.71223
721	Ser-Glu	0.983679502			MS2 matched	233.07387	415.883	0.0563295416666667	0.0926027316666667	1.48288821352284	0.055848	0.36029	1.6439	0.71716
1273	Fenpropidin	0.923330225			MS2 matched	274.2718	43.158	0.2833648	0.468290633333333	1.39068919533241	0.063285	0.37668	1.6526	0.72474
317	D-ribose 1-phosphate	0.979083374			MS2 matched	229.00783	400.872	0.00862346216666667	0.0142733251666667	1.66508707597225	0.02425	0.26986	1.6552	0.72698
674	Pizotifene	0.809446049			MS2 matched	294.13238	101.29	0.003977045	0.00663128816666667	1.25331396350676	0.11754	0.47672	1.6674	0.73759
423	Hederacoside c	0.759780412			MS2 matched	609.30187	225.699	0.001714127	0.00287060825	1.0389518884511	0.17367	0.55204	1.6747	0.74388
694	Pterine	0.74361678			MS2 matched	162.0397	205.36	0.020363338	0.0341131623333333	1.20310188956617	0.1468	0.52141	1.6752	0.74435
1336	His-Asn	0.966778415			MS2 matched	270.1168	394.27	0.009827135	0.0165094286666667	0.871349444312047	0.26976	0.63149	1.68	0.74845
726	Silydianin	0.943535285			MS2 matched	499.12026	411.6595	0.0257582175	0.0432762328333333	0.965320001564025	0.24597	0.6153	1.6801	0.74854
1383	L-alanyl-l-norleucine	0.995637332			MS2 matched	203.13702	237.457	0.0221206766666667	0.0375923866666667	1.47117600631483	0.057305	0.36079	1.6994	0.76505
647	Philanthotoxin 74	0.949598515			MS2 matched	433.32297	101.395	0.0321767883333333	0.0547079433333333	1.9010740368571	0.0058162	0.15614	1.7002	0.76573
1279	Folate	0.994152961			MS2 matched	442.14134	443.9	0.00925135466666667	0.0157586763333333	1.81744434058916	0.0099835	0.19939	1.7034	0.76841
475	L-Phenylalanine	0.9701			MS2 matched	164.06923	176.2105	0.0055348445	0.00949376383333333	1.01508125699794	0.21933	0.58678	1.7153	0.77844
1526	Nicotinate	0.993065171			MS2 matched	124.03772	219.5495	0.0148529266666667	0.02556369	1.74331182888284	0.019564	0.26046	1.7211	0.78335
493	Linoleoylglycine	0.999406352			MS2 matched	336.24777	119.616	0.1367295	0.235505766666667	1.07942966950381	0.16868	0.54852	1.7224	0.78444
779	Urocanate	0.970784653			MS2 matched	137.0336	290.428	0.009034088	0.0155902008333333	1.51243945535104	0.042895	0.31699	1.7257	0.78719
1740	Veratramine	0.917430718			MS2 matched	410.28484	186.6055	0.00524056535	0.00905471691666667	0.633545161721684	0.44162	0.75657	1.7278	0.78895
537	N-acetyl-l-glutamate	0.966429799			MS2 matched	188.05334	388.103	0.0459954733333333	0.0797340066666667	1.7903210955327	0.012414	0.2279	1.7335	0.7937
815	"(2r,3s,4s,5r,6r)-5-[(2s,3r,4r)-3,4-dihydroxy-4-(hydroxymethyl)oxolan-2-yl]oxy-2-(hydroxymethyl)-6-(2-phenylethoxy)oxane-3,4-diol"	0.995884431			MS2 matched	439.13789	385.318	0.0134763988333333	0.023451789	0.99999429149974	0.23375	0.60128	1.7402	0.79926
791	Vitamin k1	0.972457468			MS2 matched	449.31812	180.367	0.0065752035	0.0114428903333333	1.10939442831604	0.15609	0.53152	1.7403	0.79934
19	"(2r,3s,4s,5r,6r)-6-[1,7-bis(4-hydroxyphenyl)heptan-3-yloxy]-5-[(2s,3r,4r)-3,4-dihydroxy-4-(hydroxymethyl)oxolan-2-yl]oxy-2-(hydroxymethyl)oxane-3,4-diol"	0.744949431			MS2 matched	593.2619	169.7185	0.0109940501666667	0.019177753	0.921632109367582	0.26537	0.62627	1.7444	0.80271
1724	Unoprostone	0.734531122			MS2 matched	405.25978	212.503	0.00137139275	0.00239447833333333	0.726305873734265	0.35595	0.70261	1.746	0.80407
151	3-Phospho-D-glycerate	0.999904847			MS2 matched	184.98252	500.0025	0.0198649551666667	0.0346880455	1.05323360704429	0.1789	0.55716	1.7462	0.80421
388	Gdp-l-fucose	0.927424225			MS2 matched	588.09436	442.802	0.0066227525	0.0115943883333333	1.72372867431909	0.017136	0.25451	1.7507	0.80792
646	Phenylpyruvate	0.9614			MS2 matched	163.03711	106.9615	0.22294635	0.390606233333333	1.00134358793373	0.2033	0.58313	1.752	0.80902
402	Gly-Gly-His	0.762945113			MS2 matched	268.10014	392.296	0.00427482083333333	0.00749216883333333	1.20268869312638	0.12978	0.49202	1.7526	0.80952
540	N-Acetyl-L-phenylalanine	0.7835			MS2 matched	206.07872	177.1655	0.04753742	0.0835863333333333	1.45716063036944	0.055112	0.35998	1.7583	0.8142
759	Thr-Glu	0.9799978			MS2 matched	247.08944	404.061	0.027805295	0.0488899116666667	1.66729421250208	0.026416	0.27374	1.7583	0.81418
611	"Pe(16:0/19,20-epdpe)"	0.990204576			MS2 matched	778.51479	56.287	0.0189259501666667	0.033451172	0.768109376392034	0.33362	0.68301	1.7675	0.82169
803	beta-muricholic acid	0.941884226			MS2 matched	355.25951	189.618	0.0618071216666667	0.10941844	1.13113024199539	0.14202	0.51068	1.7703	0.82401
1679	Taurodeoxycholic acid	0.9893			MS2 matched	517.32471	152.431	0.0784812883333333	0.140091953333333	0.912681578279378	0.24885	0.6153	1.785	0.83595
410	Glycerol	0.977499823			MS2 matched	91.05397	106.63	0.096176635	0.17169503	1.25053994972633	0.099902	0.44807	1.7852	0.83609
988	3beta-hydroxy-5-cholestenoic acid	0.71548046			MS2 matched	399.32372	42.305	0.00526464766666667	0.00942001	1.19032771105413	0.12174	0.48358	1.7893	0.83939
40	"1-[2,4,6-trihydroxy-3-[7-hydroxy-2-(4-hydroxyphenyl)-3,4-dihydro-2h-chromen-4-yl]phenyl]dodecan-1-one"	0.989864017			MS2 matched	547.28496	108.362	0.0633652716666667	0.113665853333333	0.683803104837585	0.39737	0.73024	1.7938	0.84303
312	D-mannitol	0.789063289			MS2 matched	181.04751	186.6995	0.0479036266666667	0.08617809	1.65819426376592	0.029166	0.28678	1.799	0.84719
680	Probucol	0.98126499			MS2 matched	515.29401	58.203	0.116723758333333	0.210017318333333	0.93075173450545	0.24841	0.6153	1.7993	0.84741
692	Pseudojervine	0.958611786			MS2 matched	632.33897	264.5525	0.002551561	0.004601518	1.49230537123313	0.046644	0.32861	1.8034	0.85073
1440	Malioxamycin	0.706802624			MS2 matched	249.09329	368.2795	0.0021121885	0.00381238933333333	1.69641039395874	0.021016	0.26194	1.8049	0.85196
1721	Tyr-Pro-Phe	0.789512765			MS2 matched	426.19014	445.898	0.00513618116666667	0.00930070966666667	1.52475269370785	0.038819	0.31105	1.8108	0.85664
198	Acamprosate	0.978029644			MS2 matched	180.03068	121.739	0.519111783333333	0.942147583333333	1.35205858365174	0.080196	0.40539	1.8149	0.85991
1728	Ursocholic acid	0.972110734			MS2 matched	355.26051	224.8065	0.0666604216666667	0.12126933	0.982494109243885	0.21059	0.58433	1.8192	0.86331
364	Fahfa 36:2	0.948201216			MS2 matched	561.47805	43.91	0.287935366666667	0.52593635	1.91339116447646	0.0049681	0.14993	1.8266	0.86914
1582	Phosphocholine	0.99684538			MS2 matched	367.13682	493.6065	0.50224155	0.918580683333333	1.64825114287796	0.026254	0.27374	1.829	0.87103
911	"1,24-dihydroxyvitamin d3"	0.803691605			MS2 matched	417.33236	119.59	0.05941721	0.108993645	0.877477027642286	0.27548	0.63789	1.8344	0.87529
1488	N-[(2s)-2-[[(1z)-1-methyl-3-oxo-3-[4-(trifluoromethyl)phenyl]-1-propen-1-yl]amino]-3-[4-[2-(5-methyl-2-phenyl-4-oxazolyl)ethoxy]phenyl]propyl]propanamide	0.989149035			MS2 matched	620.27043	525.886	0.00853367733333333	0.0159034841666667	0.969602855023339	0.22677	0.59418	1.8636	0.8981
440	Imatinib	0.99011155			MS2 matched	492.23261	124.9735	0.0499877566666667	0.093522925	0.748980524101658	0.36289	0.70712	1.8709	0.90375
225	alpha-hydroxy myristic acid	0.6484			MS2 matched	243.19242	103.238	0.0242434133333333	0.04584478	1.59280503430709	0.035451	0.30607	1.891	0.91916
1532	Nordihydroguaiaretic Acid	0.7365			MS2 matched	622.34363	66.518	0.00843168183333333	0.016020703	1.21634648553036	0.11311	0.46834	1.9001	0.92605
1327	Guanosine 5'-diphosphate	0.902043647			MS2 matched	488.0101	342.4105	0.000441710108333333	0.00083942275	1.12064323155474	0.15165	0.53107	1.9004	0.9263
663	Pi 38:7	0.897849383			MS2 matched	879.48641	190.392	0.00503399166666667	0.00963041	1.47136246719408	0.053562	0.35518	1.9131	0.93589
1038	5'-phosphoribosyl-5-amino-4-imidazolecarboxamide (aicar)	0.957847018			MS2 matched	677.14635	481.0035	0.0094723065	0.0182169491666667	2.27423009415303	0.00018087	0.021761	1.9232	0.94349
576	Oleic acid	0.7814			MS2 matched	563.49325	47.885	0.370676383333333	0.726104783333333	1.57115906342267	0.030956	0.2887	1.9589	0.97002
1614	Protopine	0.749006175			MS2 matched	354.13646	443.5265	0.0201242383333333	0.039824625	1.94337491256257	0.0042761	0.14262	1.9789	0.98473
1298	Ginkgolide b	0.847115662			MS2 matched	407.11038	387.7985	0.0061450775	0.0121683673333333	1.17928578382092	0.1327	0.49662	1.9802	0.98563
449	Isobutyrylglycine	0.9399			MS2 matched	289.13496	218.153	0.00986153016666667	0.0195573161666667	1.58842372555733	0.037363	0.30873	1.9832	0.98782
171	"5-[(z)-14-(3,5-dihydroxyphenyl)tetradec-8-enyl]benzene-1,3-diol"	0.869804704			MS2 matched	411.26625	36.378	0.00894965666666667	0.01775458	1.20080031350777	0.11901	0.47879	1.9838	0.98829
1495	N-alpha-acetyl-l-lysine	0.998250066			MS2 matched	189.12135	373.5195	0.0519709533333333	0.103258061666667	0.954889706489924	0.22058	0.58822	1.9868	0.99048
109	2-cis-4-trans-abscisic acid	0.945427958			MS2 matched	527.25397	63.1425	0.0189452556666667	0.0377007038333333	0.936567441988048	0.25014	0.6153	1.99	0.99275
806	(-)-riboflavin	0.993424817			MS2 matched	377.14253	215.948	0.0607928383333333	0.121726388333333	1.95887255796068	0.0051024	0.14993	2.0023	1.0017
1353	Hymenamide h	0.767383187			MS2 matched	904.54022	243.2205	0.00113873301666667	0.00228511941666667	0.808184961795175	0.30889	0.65842	2.0067	1.0048
120	2-Methylguanosine	0.992			MS2 matched	296.09364	201.481	0.00470333966666667	0.00946235166666667	1.35351336404611	0.075807	0.40063	2.0118	1.0085
472	L-kynurenine	0.998065411			MS2 matched	207.07396	263.5345	0.0160650376666667	0.0328673473333333	1.94959300026444	0.0043414	0.14262	2.0459	1.0327
1620	Pyridoxal (Vitamin B6)	0.9096			MS2 matched	168.0635	129.6985	0.0104032143333333	0.0215732293333333	1.80322490584856	0.015676	0.25082	2.0737	1.0522
952	"2-cyano-3-[5-(2,5-dichlorophenyl)-2-furanyl]-n-5-quinolinyl-2-propenamide"	0.969469192			MS2 matched	434.0356	363.136	0.000826471216666667	0.0017162288	0.882615667731231	0.29382	0.64782	2.0766	1.0542
421	Guanosine 5'-monophosphate (GMP)	0.9734			MS2 matched	362.05204	392.128	0.00202013205	0.00419527088333333	1.72294822078951	0.017857	0.25666	2.0767	1.0543
1441	Malonyl-l-carnitine	0.997392618			MS2 matched	248.11086	393.713	0.2254049	0.468396066666667	2.06207566593542	0.0018497	0.10406	2.078	1.0552
4	alpha-muricholic acid	0.995969322			MS2 matched	815.55351	189.412	0.0537610935	0.112201248166667	1.23793001157056	0.10156	0.44956	2.087	1.0615
484	Lecanoric acid	0.7966			MS2 matched	355.02649	403.923	0.00190499866666667	0.00397820066666667	1.75317065898296	0.013007	0.23248	2.0883	1.0623
463	L-cysteine-glutathione disulfide	0.910135952			MS2 matched	425.07358	477.1675	0.725117716666667	1.52981215	1.85990692530231	0.0081528	0.17573	2.1097	1.0771
6	"n-[2-(2-pyridinyl)-6-(1,2,4,5-tetrahydro-3h-3-benzazepin-3-yl)-4-pyrimidinyl]-beta-alanine"	0.927032472			MS2 matched	388.17182	85.9795	0.00937780033333333	0.0198635781666667	1.73796612088558	0.016755	0.2541	2.1181	1.0828
516	Mesoporphyrin ix	0.97758513			MS2 matched	565.27246	111.597	0.037484045	0.0797479316666667	1.37366416617082	0.077471	0.40167	2.1275	1.0892
1549	Oleoyl-l-carnitine	0.984504608			MS2 matched	426.35449	44.2285	0.00568279766666667	0.012127117	1.19313367695901	0.11915	0.47879	2.134	1.0936
1306	Glu-His	0.995283625			MS2 matched	285.07339	50.9535	0.0200763653333333	0.0429684613333333	0.872692416744453	0.29335	0.64777	2.1403	1.0978
689	Prostaglandin f2alpha	0.71956035			MS2 matched	389.20183	171.157	0.00173098498333333	0.00373632655	0.997939450410755	0.20431	0.58313	2.1585	1.11
524	Microcystin lr	0.904697739			MS2 matched	496.26372	42.546	0.159821791666667	0.34522662	0.647397466357003	0.42366	0.74783	2.1601	1.1111
750	Taurochenodeoxycholate	0.997813776			MS2 matched	498.28133	151.472	2.4088335	5.22448116666667	1.03078986031611	0.19162	0.57206	2.1689	1.117
462	L-citrulline	0.985495916			MS2 matched	174.08536	392.63	0.0160513266666667	0.03508086	1.46901767933082	0.050478	0.34796	2.1855	1.128
147	3-ketofusidic acid	0.972865229			MS2 matched	471.30166	110.58	0.0584730533333333	0.130765825	1.19878273693007	0.12279	0.48358	2.2363	1.1611
676	Polygalic acid	0.951392764			MS2 matched	487.29587	168.251	0.00446929733333333	0.010015915	1.6835843287115	0.017844	0.25666	2.241	1.1642
428	Hippuric acid	0.975660716			MS2 matched	178.04793	190.022	0.021314356	0.0478876216666667	1.01972236433248	0.21857	0.58678	2.2467	1.1678
932	"(3z)-n-(3-chlorophenyl)-3-[[3,5-dimethyl-4-[(4-methyl-1-piperazinyl)carbonyl]-1h-pyrrol-2-yl]methylene]-2,3-dihydro-n-methyl-2-oxo-1h-indole-5-sulfonamide"	0.960392119			MS2 matched	568.17921	439.9055	0.0428595816666667	0.09671805	1.94794490633851	0.0040941	0.14	2.2566	1.1742
737	o-c6h7o3(ddmp) Soyasapogenol b base + o-hexa-hex-pen	0.986047781			MS2 matched	1067.52324	205.0625	0.00359362888333333	0.00813418088333333	0.512993686683257	0.53226	0.80552	2.2635	1.1786
573	Norfloxacin	0.821382718			MS2 matched	637.2645	271.424	0.00170814831666667	0.00389127196666667	1.39286479860749	0.065935	0.38717	2.2781	1.1878
489	Leukotriene f4	0.943521342			MS2 matched	567.28773	135.226	0.0155544825	0.0354635033333333	1.18550725462204	0.14103	0.51068	2.28	1.189
645	Phenyllactic acid	0.89697413			MS2 matched	165.05297	121.849	0.021513409	0.0492031705	1.625368477134	0.031966	0.29036	2.2871	1.1935
375	Fosfomycin	0.8945			MS2 matched	197.0186	390.686	0.0140661216666667	0.0326454783333333	1.77815783011438	0.012628	0.22941	2.3209	1.2147
1160	Calcitriol	0.742683461			MS2 matched	363.28622	33.341	0.0258363066666667	0.0604907683333333	0.737744944364692	0.40007	0.73062	2.3413	1.2273
738	Specnuezhenide	0.883794789			MS2 matched	721.20747	402.369	0.000933851416666667	0.00221114566666667	1.52899280959969	0.041605	0.31377	2.3678	1.2435
1239	Dioctyl phthalate	0.9285			MS2 matched	391.27998	33.2075	0.00896285016666667	0.021528846	0.832592580054897	0.32754	0.68045	2.402	1.2642
754	Tauroursodeoxycholic acid	0.996410922			MS2 matched	498.28107	87.6735	2.07786351666667	5.08156443333333	1.04210701475234	0.18681	0.56344	2.4456	1.2902
1638	S-(2-aminoethyl)isothiourea	0.831053946			MS2 matched	120.04266	95.2825	0.0154733155	0.0378561521666667	1.36901924589284	0.074142	0.39962	2.4465	1.2907
75	"1,2-dioleoyl-sn-glycero-3-phospho-(1'-myo-inositol-3',4'-bisphosphate)"	0.982291801			MS2 matched	510.2429	108.948	0.527946183333333	1.3093958	0.664082314125986	0.41287	0.7407	2.4802	1.3104
323	Daidzein 4'-sulfate	0.999937289			MS2 matched	333.0015	32.567	0.0340136146666667	0.0852759008333333	0.699004954652158	0.40008	0.73062	2.5071	1.326
18	"(2r,3s,4s,5r,6r)-2-[[(2s,3r,4r)-3,4-dihydroxy-4-(hydroxymethyl)oxolan-2-yl]oxymethyl]-6-(2-phenylethoxy)oxane-3,4,5-triol"	0.787332774			MS2 matched	415.13746	393.872	0.00863123105	0.02228642255	1.01525071468409	0.21185	0.58433	2.5821	1.3685
378	Fustin	0.90769055			MS2 matched	575.11949	404.726	0.0015668228	0.00413911863333333	1.84665174136826	0.0078687	0.17573	2.6417	1.4015
1535	Notopterol	0.905190164			MS2 matched	377.13887	357.921	0.000456574291666667	0.00123768176666667	1.37948578087227	0.070704	0.39203	2.7108	1.4387
675	Platencin	0.966138518			MS2 matched	442.18104	69.928	0.012740371	0.0350231851666667	1.19005263171514	0.13239	0.49662	2.749	1.4589
490	Limaprost	0.97212285			MS2 matched	379.24074	222.569	0.00249978733333333	0.006897878	1.35310748768128	0.067726	0.38981	2.7594	1.4643
173	5-methyltetrahydrofolic acid	0.982009063			MS2 matched	458.17524	64.623	0.0036181449	0.01017115605	0.860800107291946	0.27092	0.63167	2.8112	1.4912
272	Cinnamoylglycine	0.744787955			MS2 matched	204.06512	171.9575	0.00537862133333333	0.0152429066666667	1.79301794319624	0.014158	0.23745	2.834	1.5028
457	Ketoprofen	0.895000888			MS2 matched	507.18094	317.41	0.00123399196666667	0.00349718703333333	1.06659979449224	0.18217	0.55833	2.834	1.5029
702	Quinate	0.952287392			MS2 matched	191.053	345.134	0.024359065	0.06948321	0.91544265565844	0.26042	0.62276	2.8525	1.5122
709	Rhapontigenin	0.732220989			MS2 matched	515.1689	317.4245	0.00170603901666667	0.00489595686666667	0.975877158888967	0.22623	0.59418	2.8698	1.5209
752	Taurocholic acid	0.770675506			MS2 matched	1029.5581	174.701	0.749291508333333	2.19425137333333	0.532140199878889	0.51612	0.79797	2.9284	1.5501
96	"3-[(tricyclo[3.3.1.1(3,7)]dec-1-ylamino)carbonyl]-1h-indazole-1-pentanoic acid"	0.866932345			MS2 matched	394.21889	116.5705	0.00590192583333333	0.0174779591666667	1.27808426789371	0.10374	0.45035	2.9614	1.5663
355	Eplerenone hydroxy acid	0.915379354			MS2 matched	431.20253	63.8515	0.0133198275	0.0406293111666667	1.52508328314956	0.046346	0.32861	3.0503	1.6089
1700	Thr-Phe	0.633			MS2 matched	249.12489	355.447	0.00113290933333333	0.00346907436666667	0.848990668327624	0.28648	0.64718	3.0621	1.6145
1039	6-(3-dimethylaminopropionyl)forskolin	0.734745854			MS2 matched	510.31518	61.7	0.00271010216666667	0.00921048883333333	1.48311702816044	0.052591	0.35267	3.3986	1.7649
383	Gamma-Glutamylcysteine	0.9316			MS2 matched	249.05327	394.4895	0.2088562605	0.732388961333333	0.821655082578694	0.33123	0.68108	3.5067	1.8101
281	Cochlioquinone a	0.990455715			MS2 matched	531.29082	118.169	2.03743725	7.4720795	0.782785402763722	0.33367	0.68301	3.6674	1.8748
828	"(r)-4-((3r,5s,7r,8r,9s,10s,12r,13r,14s,17r)-3,7,12-trihydroxy-10,13-dimethylhexadecahydro-1h-cyclopenta[a]phenanthren-17-yl)pentanoic acid"	0.829555935			MS2 matched	817.57619	224.31	0.0006315913	0.00234818221666667	0.950573725692368	0.23052	0.59996	3.7179	1.8945
464	L-cystine	0.726273041			MS2 matched	239.01343	433.562	0.00473946683333333	0.0178031505	1.25566463613645	0.10793	0.45796	3.7564	1.9093
218	"Alanine-2,3,3,3-d4"	0.948619384			MS2 matched	92.04951	102.9345	0.05128242	0.194589105	1.67172070347421	0.020923	0.26194	3.7945	1.9239
1498	N-Formylmethionine	0.695			MS2 matched	219.08242	371.866	0.000737303816666667	0.00304050593333333	1.85992432274899	0.0070538	0.16686	4.1238	2.044
21	"(2s,3s,4s,5r,6r)-6-[[(2s,3r,4r,6ar,6bs,8as,14br)-2-hydroxy-4-(hydroxymethyl)-4,6a,6b,11,11,14b-hexamethyl-8a-[(2s,3r,4s,5s,6r)-3,4,5-trihydroxy-6-(hydroxymethyl)oxan-2-yl]oxycarbonyl-1,2,3,4a,5,6,7,8,9,10,12,12a,14,14a-tetradecahydropicen-3-yl]oxy]-3,4,5-trihydroxyoxane-2-carboxylic acid"	0.924248443			MS2 matched	825.43293	454.583	0.000218672316666667	0.000975461598333333	1.46308270688209	0.05278	0.35267	4.4608	2.1573
424	Hematoporphyrin	0.993094093			MS2 matched	579.25247	110.322	0.0234011341666667	0.121083926666667	1.98584323297822	0.003603	0.13228	5.1743	2.3714
1235	Dihydrofolic acid	0.760930356			MS2 matched	466.12706	450.145	0.000941455566666667	0.0053890659	2.14813614134517	0.00061153	0.048477	5.7242	2.5171
579	Orientin	0.727776046			MS2 matched	483.06823	402.802	0.0134294805	0.103079783833333	0.783170724572536	0.36085	0.7071	7.6756	2.9403
788	Virginiamycin component b	0.911708578			MS2 matched	524.21826	57.476	0.00076015865	0.0142356673666667	0.814652932767571	0.31787	0.67034	18.727	4.2271
350	Doxorubicin	0.822890205			MS2 matched	395.0574	107.061	0.0160774508333333	1.2199287605	0.858105678957988	0.29201	0.64777	75.878	6.2456
