# Supplementary material for: Combined metabolomics and 16S rDNA sequence analyses of the gut microbiome reveal the action mechanism of Fructus Akebiae against hepatic fibrosis
Source: Front Med (Lausanne). 2025 Feb 5;11:1492383. doi: 10.3389/fmed.2024.1492383 (PMC11835924; doi:10.3389/fmed.2024.1492383)
Supplement: Supplementary file 1 [file Data_Sheet_1.zip › data/merge-Statistical-Analysis-Results.YZZvsNOR.xlsx]

## Sheet: file explanation
Table header name	descriptive
id	Unique data number of the substance in this characterization
MS2 name	Name of the substance obtained by qualitative matching analysis of secondary mass spectrometry
MS2.score	Scoring of second-level matches, taking values [0, 1], the larger the better
MS1.name	Substance names derived from primary mass spectrometry matches are for reference only due to the high number of isomers in the metabolite.
MS1.ppm	Deviation of the measured and theoretical values of mz as a result of the first level mass spectral matching.
type	Matching modes, including secondary forward/reverse (MS2 forward/reverse) primary average molecular weight/single isotope molecular weight matches and no matches, among others
mzmed	The median mass-to-charge ratio, which represents the mass-to-charge ratio of this peak across all samples.
rtmed	Median retention time, representing the retention time of this peak across all samples.
MEAN OO	Mean relative quantitative value of the substance in one of the experimental groups within the set of comparisons
MEAN XX	Mean value of the relative quantitative value of the substance in another experimental group within the group comparison
VIP	The variable projected importance of the substance obtained from the OPLS-DA model for this group comparison
P-VALUE	P-value obtained from the t-test of the substance in the group comparison, P-value = probability that the hypothesis is correct but rejected = number of negative results/total number of results, a test probability against the sample data
Q-VALUE	Hypothesis testing statistic (P-value) corrected for multiple hypothesis testing, Q-value = probability of being rejected but correct = number of false positives/number of presumed positives, a test probability of an inference drawn from a statistical test, re-statistics for P-value
FOLD CHANGE	The multiplicative relationship of the substance between the two sets of experiments in this group of comparisons
LOG_FOLDCHANGE	FOLD CHANGE takes logarithms with a base of 2

## Sheet: result
id	MS2.name	MS2.score	MS1.name	MS1.ppm	type	mzmed	rtmed	Mean NOR	Mean YZZ	VIP	P_VALUE	Q_VALUE	FOLD_CHANGE	LOG_FOLDCHANGE
1533	Norharmane	0.996707524			MS2 matched	169.07393	50.467	0.0314172977833333	0.00202929845	1.07924126821694	0.040623	0.10418	0.064592	-3.9525
973	3-deacetylsalannin	0.952059435			MS2 matched	577.27554	272.159	0.0158741928166667	0.00123438965	1.62311336343868	7.0511e-05	0.00205	0.077761	-3.6848
323	Daidzein 4'-sulfate	0.999937289			MS2 matched	333.0015	32.567	1.06405023516667	0.0852759008333333	0.857179152110014	0.098813	0.19561	0.080143	-3.6413
727	Sinefungin	0.966577339			MS2 matched	380.1664	167.546	0.0304870376833333	0.00273036261666667	1.35460149153717	0.0038313	0.020409	0.089558	-3.481
7	beta-d-allose	0.916031007			MS2 matched	359.12496	218.084	0.00285051925	0.000272192466666667	0.993974072402994	0.056499	0.13185	0.095489	-3.3885
1218	Daidzein	0.994508269			MS2 matched	255.06293	51.059	0.245796034166667	0.0240911986666667	1.43126921933187	0.0014379	0.010911	0.098013	-3.3509
1489	N-3-hydroxydecanoyl-l-homoserine lactone	0.946964903			MS2 matched	102.03585	52.314	0.0239218554	0.00242426658333333	1.10038322167722	0.038137	0.098536	0.10134	-3.3027
1029	5-azacytidine	0.789866469			MS2 matched	245.11125	123.6435	0.0321896590833333	0.00333794225	1.66858245262705	8.5859e-06	0.00065104	0.1037	-3.2696
1602	Pro-Thr	0.984302728			MS2 matched	217.12762	373.059	0.0895141833333333	0.00956141983333333	1.60589000979738	5.3446e-05	0.0017698	0.10681	-3.2268
243	Baicalin	0.986732661			MS2 matched	445.06978	215.9435	0.00769786473333333	0.000822464483333333	0.613126248433028	0.24456	0.37424	0.10684	-3.2264
968	"3-[(2s,3r,4s,5s,6r)-6-[[(2r,3r,4r)-3,4-dihydroxy-4-(hydroxymethyl)oxolan-2-yl]oxymethyl]-3,4,5-trihydroxyoxan-2-yl]oxy-2-methylpyran-4-one"	0.986912313			MS2 matched	421.14111	410.663	0.0472088465	0.00505558833333333	1.68636389982821	1.0891e-05	0.00069674	0.10709	-3.2231
1364	Imidazoleacetic acid	0.999750209			MS2 matched	127.0486	353.947	0.0247156241666667	0.00277053736666667	1.45518205044155	0.0011754	0.0097357	0.1121	-3.1572
1010	4-phosphonobutyric acid	0.794763312			MS2 matched	337.03402	29.894	0.0122285088	0.00154135023333333	1.48648275917131	0.00096622	0.0086236	0.12605	-2.988
1036	5-methyluridine	0.739448704			MS2 matched	259.09068	353.7355	0.07771409	0.00997818583333333	1.46090941873673	0.0010738	0.0090912	0.1284	-2.9613
515	Menthyl salicylate	0.896516467			MS2 matched	275.16363	33.286	0.133230608333333	0.01838355	0.888857705443713	0.10076	0.19849	0.13798	-2.8574
1055	Acetylcitrulline	0.930778649			MS2 matched	218.11156	322.24	0.033827841	0.0051175165	1.30058123479576	0.0075589	0.031537	0.15128	-2.7247
717	Secoisolariciresinol diglucoside	0.993871368			MS2 matched	685.26946	207.629	0.00410122323333333	0.000626788	0.989899017740453	0.055456	0.13079	0.15283	-2.71
934	2-(5-oxovaleryl)phosphatidylcholine	0.98035814			MS2 matched	594.37037	176.164	0.0734151503333333	0.0113509008333333	1.51205865284296	0.00041303	0.0055839	0.15461	-2.6933
351	Echinocystic acid	0.950406123			MS2 matched	471.32308	156.133	0.0378989161666667	0.00597796783333333	1.57573383228101	0.00017161	0.0033253	0.15773	-2.6644
185	6'-sialyllactose	0.998761508			MS2 matched	632.18278	257.529	0.00834422366666667	0.00139641315	1.00457463879806	0.047348	0.11567	0.16735	-2.5791
706	Raffinose	0.966916981			MS2 matched	503.17863	313.432	0.00273864796666667	0.000467188916666667	0.899381385620667	0.078053	0.1644	0.17059	-2.5514
1716	Tyr-Asp	0.762			MS2 matched	296.09599	89.7225	0.0659274628333333	0.011683171	1.4276046405649	0.0025195	0.015749	0.17721	-2.4964
1350	Hydroquinidine	0.702247406			MS2 matched	327.1886	184.102	0.0151995287833333	0.00275386261666667	1.48688156915648	0.00070732	0.0072563	0.18118	-2.4645
322	D-turanose	0.849867992			MS2 matched	161.04315	489.255	0.0661306075	0.0125042166666667	0.958447271049262	0.083984	0.17293	0.18908	-2.4029
952	"2-cyano-3-[5-(2,5-dichlorophenyl)-2-furanyl]-n-5-quinolinyl-2-propenamide"	0.969469192			MS2 matched	434.0356	363.136	0.00897734791666667	0.0017162288	1.47314589777472	0.00062259	0.0067025	0.19117	-2.387
812	(25s)-7-dafachronic acid	0.846392393			MS2 matched	415.31584	157.402	0.0107257426	0.00206006758333333	0.61247643742812	0.23403	0.36409	0.19207	-2.3803
139	3-deoxy-d-glycero-d-galacto-2-nonulosonic acid	0.990828573			MS2 matched	535.14365	218.7295	0.16257374	0.0316350216666667	1.41370662326171	0.0024688	0.015543	0.19459	-2.3615
842	1-arachidoyl-2-hydroxy-sn-glycero-3-phosphocholine	0.954779186			MS2 matched	552.39572	191.421	0.325539588333333	0.0636806983333333	1.60633598590036	0.00013454	0.0029358	0.19562	-2.3539
135	"3-[(2s,3r,4s,5s,6r)-4,5-dihydroxy-3-[(2s,3r,4r,5r,6s)-3,4,5-trihydroxy-6-methyloxan-2-yl]oxy-6-[[(2s,3r,4r,5r,6s)-3,4,5-trihydroxy-6-methyloxan-2-yl]oxymethyl]oxan-2-yl]oxy-5-hydroxy-2-(4-hydroxyphenyl)-6-methoxy-7-[(2s,3r,4r,5r,6s)-3,4,5-trihydroxy-6-methyloxan-2-yl]oxychromen-4-one"	0.970120403			MS2 matched	915.26665	487.0955	0.00650593926666667	0.00131702051666667	1.31613440837168	0.010281	0.039394	0.20243	-2.3045
1149	Bispyribac	0.801429977			MS2 matched	469.09447	347.759	1.54553981333333	0.314590438333333	1.71829737967489	1.3775e-06	0.00026692	0.20355	-2.2966
1005	4-hydroxyquinoline	0.969208016			MS2 matched	146.05817	68.378	0.11406308	0.0233796333333333	1.20099352152737	0.013953	0.049061	0.20497	-2.2865
1296	Genistein	0.993720726			MS2 matched	271.05765	25.648	0.007097423	0.00153632983333333	0.973523877912012	0.057987	0.13394	0.21646	-2.2078
1607	Propaquizafop	0.889609547			MS2 matched	466.0953	247.207	0.00304076955	0.000663505383333333	1.42329339572073	0.0025931	0.01598	0.2182	-2.1963
553	N-docosanoyltaurine	0.995808397			MS2 matched	446.3208	37.688	0.0318334211666667	0.00702129716666667	0.761459229335976	0.15097	0.26516	0.22056	-2.1807
1670	Stachyose	0.6599			MS2 matched	684.25148	488.839	1.30164567	0.29533082	1.24944394759389	0.014929	0.051354	0.22689	-2.1399
511	Maltotetraose	0.884113326			MS2 matched	665.20635	489.43	3.81968165	0.868089716666667	1.26188792398216	0.013389	0.047652	0.22727	-2.1375
443	Indoleacetic acid	0.802340127			MS2 matched	130.06465	36.323	0.0260606116666667	0.00598756933333333	1.40455669246424	0.002122	0.013912	0.22976	-2.1218
734	Smiglaside c (not validated) + 1acetyl	0.906591615			MS2 matched	861.22219	482.48	0.0163051026666667	0.00380051083333333	0.984321217599554	0.086725	0.1771	0.23309	-2.1011
912	"1,4-d-xylobiose"	0.99027974			MS2 matched	305.08352	307.343	0.0575752671666667	0.0134322175	1.34263220181645	0.0064177	0.028921	0.2333	-2.0998
1422	Linarin	0.985949788			MS2 matched	615.16999	412.039	0.257657221833333	0.0608743095	1.5970219352218	0.00020119	0.0035804	0.23626	-2.0815
531	N-[tris(hydroxymethyl)methyl]-3-amino-2-hydroxypropanesulfonic acid	0.726931559			MS2 matched	517.1308	467.71	0.023084166	0.00545387833333333	1.62936368337658	4.8448e-05	0.0017156	0.23626	-2.0815
1139	Beta-alanine	0.758680787			MS2 matched	90.03585	44.95	0.0376956733333333	0.00891759566666667	0.930212797150002	0.098228	0.1949	0.23657	-2.0797
1006	4-imidazoleacetic acid	0.999793845			MS2 matched	127.0483	325.858	0.0119493186333333	0.00289108741666667	1.56124060731959	0.00022009	0.0037631	0.24195	-2.0472
1000	4-hydroperoxy-2-nonenal	0.736441766			MS2 matched	155.1046	35.24	0.0949872916666667	0.0232058683333333	1.53941230480903	0.00023951	0.0040165	0.2443	-2.0332
1240	Diosmin	0.980428081			MS2 matched	631.1438	411.6435	0.171008485333333	0.0423747201666667	1.54360237883137	0.00064919	0.006865	0.24779	-2.0128
254	Bungeiside c	0.997790915			MS2 matched	429.11894	348.102	1.06569128166667	0.269949938333333	1.68437486250154	1.0797e-05	0.00069674	0.25331	-1.981
136	"3-[4,5-dihydroxy-3-[(2r,3r,4r,5r,6s)-3,4,5-trihydroxy-6-methyloxan-2-yl]oxy-6-[[(2r,3r,4r,5r,6s)-3,4,5-trihydroxy-6-methyloxan-2-yl]oxymethyl]oxan-2-yl]oxy-5-hydroxy-2-(4-hydroxyphenyl)-7-methoxychromen-4-one"	0.989338948			MS2 matched	753.21866	456.049	0.03243454565	0.00825358781666667	1.35652611827156	0.0064514	0.028943	0.25447	-1.9744
1366	Indole-3-acetamide	0.710197328			MS2 matched	175.08456	54.3975	0.146465886666667	0.0373515316666667	1.1920398755106	0.014613	0.05054	0.25502	-1.9713
419	Guanosine	0.9149			MS2 matched	264.06848	168.5965	0.009792499	0.00250997183333333	1.42797179583385	0.0018579	0.012833	0.25632	-1.964
1380	Ketazolam	0.797136447			MS2 matched	737.18305	399.724	0.0244326295666667	0.00629254766666667	1.46952240073639	0.0013895	0.010911	0.25755	-1.9571
292	D-(+)-Galactose	0.879221597			MS2 matched	179.05285	490.085	0.0153473686666667	0.003953902	1.04756889371318	0.046998	0.11567	0.25763	-1.9566
1480	N-(2-acetamido)iminodiacetic acid	0.985015235			MS2 matched	191.04613	229.504	0.0123977383333333	0.00320725033333333	0.691105288803952	0.25522	0.3857	0.2587	-1.9507
765	Trans-carboxyglimepiride	0.855162918			MS2 matched	350.12053	55.582	0.0259311226666667	0.006808505	1.65192212324288	3.2913e-05	0.0012453	0.26256	-1.9293
525	Muramic acid	0.9958			MS2 matched	310.10856	277.275	0.132530713333333	0.0349382866666667	1.35655736709617	0.0050197	0.024522	0.26362	-1.9234
1652	Scutellarin	0.813886284			MS2 matched	507.04734	348.236	0.06009102875	0.0159500378166667	1.68573069919136	8.4009e-06	0.00065104	0.26543	-1.9136
1742	Vindesine	0.910273833			MS2 matched	754.395	324.808	0.00117862905	0.00031817425	1.13251140263842	0.02384	0.070824	0.26995	-1.8892
104	2-Aminopyrazine	0.776609717			MS2 matched	94.02841	81.203	0.0289970115	0.00785046466666667	1.47177157394976	0.0015176	0.011168	0.27073	-1.8851
453	Isomaltose	0.867668405			MS2 matched	683.21643	391.356	9.26020066666667	2.51741691353333	1.18444754482594	0.024243	0.07154	0.27185	-1.8791
1448	Melezitose	0.885746218			MS2 matched	522.20029	451.105	5.17749310166667	1.421521985	1.12297994866536	0.035842	0.093901	0.27456	-1.8648
444	Indolelactic acid	0.988020028			MS2 matched	158.05869	36.487	0.360807346666667	0.09937562	1.36476253606012	0.0031835	0.018203	0.27543	-1.8603
652	Physcion	0.941625258			MS2 matched	283.06446	22.637	0.0131988885	0.0036422335	0.692453160762605	0.18535	0.30873	0.27595	-1.8575
1450	Mesaconitine	0.973801289			MS2 matched	632.29119	206.918	0.0279087033333333	0.00771955166666667	1.52940157534909	0.00078374	0.0075935	0.2766	-1.8541
512	Maltotriose	0.980641208			MS2 matched	503.15486	451.2855	10.1457081116667	2.83227042	1.24027666639796	0.016563	0.055058	0.27916	-1.8408
1280	Folinic acid	0.997730675			MS2 matched	474.16854	407.715	0.0450246385	0.0126042406666667	1.51152238719569	0.00069908	0.0072563	0.27994	-1.8368
1269	Ethyl quinoxaline-2-carboxylate	0.931315378			MS2 matched	191.07926	50.72	0.023128485	0.00653475316666667	1.10717263714195	0.026625	0.076213	0.28254	-1.8235
1200	Cyhalothrin	0.942122417			MS2 matched	467.13008	451.027	0.0115569853333333	0.00327108516666667	1.26776628474934	0.01497	0.051393	0.28304	-1.8209
1086	Apigenin 7-glucoside	0.961533824			MS2 matched	455.11308	432.305	0.0100719195	0.00286493816666667	1.74907202022117	3.5135e-07	0.00012255	0.28445	-1.8138
1222	Daunorubicin	0.978706871			MS2 matched	363.08773	309.3045	1.40831586983333	0.4070130845	1.22014510751593	0.017516	0.057313	0.28901	-1.7908
1447	Marbofloxacin	0.987613934			MS2 matched	363.14501	291.291	0.0383893688333333	0.0114480045	0.391138107093126	0.44952	0.58424	0.29821	-1.7456
835	1-(1z-hexadecenyl)-sn-glycero-3-phosphocholine	0.945578624			MS2 matched	480.33971	188.973	0.332547217833333	0.0999650746666667	0.365494869766816	0.47339	0.60604	0.3006	-1.7341
1368	Indole-3-pyruvic acid	0.991167827			MS2 matched	158.05809	54.395	0.0513095293333333	0.0154305148333333	1.06986947181249	0.03496	0.092638	0.30073	-1.7334
1191	Cromolyn	0.701905683			MS2 matched	491.07466	350.0745	0.00287038816666667	0.00086389301	1.37144041109725	0.0031509	0.018076	0.30097	-1.7323
909	"1,2-disinapoyl diglucoside"	0.986543755			MS2 matched	777.22726	454.611	0.0633029796666667	0.019068508	1.49393966393658	0.0013168	0.010523	0.30123	-1.7311
200	Acetoacetic acid	0.987675338			MS2 matched	101.02311	78.207	0.146152923333333	0.04433839	0.851114070716783	0.14225	0.25549	0.30337	-1.7209
373	Forsythoside a	0.849314903			MS2 matched	623.19267	391.3495	0.0697431860666667	0.0212843695833333	1.15791506722028	0.029635	0.08243	0.30518	-1.7123
207	"Adenosine 3',5'-cyclic monophosphate"	0.786144665			MS2 matched	328.02892	51.127	0.0365735695	0.0114112311666667	1.38300028919469	0.0045499	0.022934	0.31201	-1.6803
1372	Isopimaric acid	0.825921761			MS2 matched	303.22973	37.386	0.517852353333333	0.164211665	1.4945372314034	0.0010696	0.0090912	0.3171	-1.657
1481	N-(2-chloroethyl)acetamide	0.9017111			MS2 matched	122.02211	83.526	1.29261526666667	0.410476683333333	1.58968372373712	0.00017136	0.0033253	0.31756	-1.6549
928	"1-(5-hydroxypentyl)-n-tricyclo[3.3.1.1(3,7)]dec-1-yl-1h-indazole-3-carboxamide"	0.746910187			MS2 matched	404.21276	322.392	0.0101976991666667	0.003279049	1.25516493037081	0.012185	0.044179	0.32155	-1.6369
824	(cis+trans)-nerodilol	0.916203361			MS2 matched	123.11521	36.143	0.451953585	0.1462646	1.62710764975589	6.4628e-05	0.0019774	0.32363	-1.6276
1219	Dapsone	0.944321154			MS2 matched	497.14299	420.746	0.0297590171666667	0.00966596366666667	1.31897930263177	0.0063146	0.028679	0.32481	-1.6223
1015	4alpha-mannobiose	0.994110882			MS2 matched	707.21655	388.29	1.92821000933333	0.629319080166667	1.22342445044536	0.017888	0.058093	0.32637	-1.6154
1739	Validamycin a	0.737945252			MS2 matched	520.21265	384.053	0.0157096958333333	0.00514534316666667	0.964052139986034	0.065407	0.14482	0.32753	-1.6103
1664	Solanidine base + o-hex-hex	0.885510041			MS2 matched	722.45335	238.352	0.00189326386666667	0.0006254553	0.811102370540739	0.11437	0.21656	0.33036	-1.5979
867	1-octadecyl-2-acetyl-sn-glycero-3-phosphocholine	0.949747007			MS2 matched	552.39685	157.5115	0.0656147816666667	0.0217639766666667	1.55399255156655	0.00083466	0.0079111	0.33169	-1.5921
34	"1-(1,2-dihexanoylphosphatidyl)inositol-5-phosphate"	0.93650744			MS2 matched	591.16816	411.024	0.1683906375	0.0559215035	1.21233840388958	0.02227	0.067663	0.33209	-1.5903
970	"3-[6-[[(2r,3r,4r,5s,6s)-3,5-dihydroxy-6-methyl-4-[(2s,3r,4r,5r,6s)-3,4,5-trihydroxy-6-methyloxan-2-yl]oxyoxan-2-yl]oxymethyl]-3,4,5-trihydroxyoxan-2-yl]oxy-5-hydroxy-2-(4-hydroxyphenyl)-7-methoxychromen-4-one"	0.972308525			MS2 matched	793.19591	465.806	0.0162459772	0.00540897638333333	1.50755675915807	0.0010128	0.0088318	0.33294	-1.5867
992	3'-galactosyllactose	0.999452159			MS2 matched	1031.31825	451.4175	0.400986920266667	0.133663300766667	1.19226600783212	0.023915	0.070824	0.33334	-1.585
482	Lactose	0.858608444			MS2 matched	387.10646	391.296	0.0406666451666667	0.013607624	1.20824515986738	0.018235	0.05844	0.33461	-1.5794
564	Naringenin-4'-o-beta-d-glucuronide	0.939037464			MS2 matched	447.08259	210.981	0.00213610068333333	0.00071770635	0.619026824219395	0.2379	0.36555	0.33599	-1.5735
321	D-Threitol	0.7613			MS2 matched	143.03285	451.275	0.0497745321666667	0.01678662	1.14993259342123	0.029913	0.082677	0.33725	-1.5681
1586	Primaquine	0.6576			MS2 matched	298.13909	406.2195	0.0483299883333333	0.0164209216666667	1.65578065081715	1.9423e-05	0.00099627	0.33977	-1.5574
117	2-keto-D-Gluconic acid	0.7794			MS2 matched	175.022	217.726	0.0600296966666667	0.0204630483333333	1.49537755694593	0.0012197	0.0099866	0.34088	-1.5527
1411	Laminaritetraose	0.981389933			MS2 matched	705.17859	487.592	0.0681717605	0.0232540501666667	1.14495356538369	0.029564	0.082364	0.34111	-1.5517
1058	Aconitine	0.970987072			MS2 matched	646.31656	381.06	0.0141618145	0.00484004966666667	0.90897233928998	0.098054	0.1949	0.34177	-1.5489
1445	Mangostine	0.716099518			MS2 matched	411.17617	351.4445	0.005851865	0.002014272	1.51710695833661	0.00046569	0.0058429	0.34421	-1.5386
314	D-Mannose	0.984367677			MS2 matched	179.05318	451.137	0.361364249666667	0.125043369166667	1.08230752150287	0.046208	0.11398	0.34603	-1.531
954	2-sdahma [dmed-fahfa]	0.709893108			MS2 matched	573.47997	78.109	0.0060681779	0.00211109281666667	1.63680518045887	0.00012156	0.002904	0.3479	-1.5233
1465	Mexiletine	0.6252			MS2 matched	144.11878	291.1425	0.00613806716666667	0.00214132683333333	1.538806521685	0.00035871	0.0052823	0.34886	-1.5193
1443	Maltose	0.993065257			MS2 matched	360.14855	392.922	9.87963561666667	3.44808081666667	1.23970154218412	0.016495	0.055058	0.34901	-1.5187
157	"(r)-4-oxide inner salt 7-(acetyloxy)-24-carboxy-4-hydroxy-n,n,n-trimethyl-3,5,9-trioxa-4-phosphatetracosan-1-aminium"	0.972830459			MS2 matched	552.32499	53.6645	0.0160426523333333	0.00560377433333333	1.22033819984518	0.01125	0.041567	0.3493	-1.5174
1535	Notopterol	0.905190164			MS2 matched	377.13887	357.921	0.00354133418333333	0.00123768193333333	1.44686875206922	0.0015755	0.011449	0.3495	-1.5167
1272	Fenamiphos sulfone	0.970936977			MS2 matched	671.19515	451.345	0.00349656313333333	0.0012261532	0.890542353348872	0.10719	0.20765	0.35067	-1.5118
23	"(5e)-3,4,9-trihydroxy-2-propyl-2,3,4,7,8,9-hexahydrooxecin-10-one"	0.882240066			MS2 matched	243.1309	286.21	0.0211763003333333	0.00746196116666667	0.550712167487934	0.29166	0.42529	0.35237	-1.5048
732	Sm d40:2	0.984912766			MS2 matched	843.64538	178.594	0.0301521361666667	0.0106760951666667	1.55767267560164	0.0002989	0.0046962	0.35407	-1.4979
35	"1-(1,2r-dihexanoylphosphatidyl)inositol-3,5-bisphosphate"	0.861848866			MS2 matched	689.14765	487.738	0.00640008888333333	0.00230037406666667	1.18591117604513	0.020313	0.062855	0.35943	-1.4762
393	Glucose	0.933022795			MS2 matched	179.01046	323.1235	0.0054431365	0.00196290266666667	0.932794359486292	0.10048	0.19823	0.36062	-1.4714
1406	L-saccharopine	0.998732606			MS2 matched	277.13711	450.122	0.271460386666667	0.0982325816666667	1.51170507062754	0.00084599	0.0079752	0.36187	-1.4665
196	"(alphas)-alpha-amino-alpha-[(1s,2s)-2-carboxycyclopropyl]-9h-xanthene-9-propanoic acid "	0.979753464			MS2 matched	352.11546	81.159	0.0443959916666667	0.0161799083333333	0.716299102218677	0.17256	0.29332	0.36445	-1.4562
532	N-acetyl-d-galactosaminitol	0.905071902			MS2 matched	222.09466	283.985	0.06059637	0.0223327158333333	0.89629661446357	0.11854	0.22157	0.36855	-1.4401
915	"1,6-anhydro-beta-d-glucose"	0.755429001			MS2 matched	145.04774	392.528	0.455310193333333	0.168570061666667	1.36273995655258	0.0057951	0.026808	0.37023	-1.4335
744	Sucrose	0.7572			MS2 matched	323.09208	451.655	0.0297802445	0.0110718283333333	1.14388620984699	0.02842	0.079558	0.37178	-1.4275
1562	Penconazole	0.703377111			MS2 matched	286.08688	408.3415	0.00834816833333333	0.00310378751666667	1.52668201724736	0.00070318	0.0072563	0.37179	-1.4274
676	Polygalic acid	0.951392764			MS2 matched	487.29587	168.251	0.0268779986666667	0.010015915	1.19636869127693	0.014018	0.049124	0.37264	-1.4241
1433	Lys-Pro	0.995842513			MS2 matched	244.16351	453.807	0.0849065816666667	0.0318007766666667	0.954846840101097	0.090411	0.18228	0.37454	-1.4168
1180	Citrinin	0.968578251			MS2 matched	233.06131	292.537	0.439880746666667	0.165856001666667	1.62922125965297	8.7104e-05	0.0023736	0.37705	-1.4072
1442	Maltopentaose	0.8323			MS2 matched	846.30302	505.6645	0.464150826666667	0.176513556666667	1.17305809149243	0.025125	0.073397	0.38029	-1.3948
1313	Gly-Arg	0.7807			MS2 matched	295.14786	462.742	0.496720683333333	0.191247216666667	1.49971885603936	0.00074371	0.0073695	0.38502	-1.377
1521	Neodiosmin	0.714600575			MS2 matched	609.18423	426.964	0.00952834566666667	0.00366978166666667	1.56070928942447	0.00029172	0.0046251	0.38514	-1.3765
1559	Patchouli alcohol	0.870484209			MS2 matched	109.09984	35.59	0.144902733333333	0.05585389	1.59483118721455	0.0001277	0.0029358	0.38546	-1.3754
1688	Thiamet g	0.810188906			MS2 matched	231.05629	50.948	0.0414366515	0.016038916	0.934345640262624	0.070797	0.15434	0.38707	-1.3693
1412	Larixinic Acid	0.8529			MS2 matched	127.03677	450.628	0.0134717705	0.00523178116666667	1.24567803030081	0.015675	0.053391	0.38835	-1.3646
447	Inosine	0.997662232			MS2 matched	267.07035	218.784	5.3671175	2.09625716666667	1.5537897357565	0.00033028	0.0050527	0.39057	-1.3563
1008	4-ketopimelic acid	0.738725642			MS2 matched	129.06422	344.0195	0.116956953333333	0.0460404066666667	1.75972043880262	1.0794e-08	1.678e-05	0.39365	-1.345
1629	Quercetin 3-o-malonylglucoside	0.917492792			MS2 matched	573.06452	348.175	0.0040135773	0.00158057391666667	1.56992625538562	0.00018266	0.0034344	0.39381	-1.3444
173	5-methyltetrahydrofolic acid	0.982009063			MS2 matched	458.17524	64.623	0.0257521159833333	0.01017115605	0.813710785626166	0.11283	0.21506	0.39496	-1.3402
827	(R)-(+)-Citronellic acid	0.7711			MS2 matched	188.16231	51.333	0.00625710566666667	0.00247511846666667	1.5383714245456	0.00035561	0.0052823	0.39557	-1.338
790	Vitamin c	0.949537307			MS2 matched	351.0499	408.518	0.113668905	0.0449961983333333	1.55841714415297	0.00048161	0.0059995	0.39585	-1.337
1059	Acrinathrin	0.91217178			MS2 matched	496.15036	407.8625	0.0076629245	0.00304828633333333	1.34465333444789	0.0068125	0.029703	0.3978	-1.3299
1471	Mulberroside a	0.95195893			MS2 matched	591.15911	381.0995	0.00537657085	0.00213893443333333	0.918588844931141	0.083469	0.17207	0.39783	-1.3298
818	"(2r)-5-methoxy-2-methyl-2,3,8,9-tetrahydrofuro[2,3-h]chromen-4-one"	0.8167278			MS2 matched	257.07223	238.352	0.0127393805	0.00510786083333333	1.15199175224378	0.024288	0.071552	0.40095	-1.3185
1579	Phenylethyl 2-glucoside	0.720606399			MS2 matched	302.15734	375.273	0.086794665	0.0348476633333333	1.05713901935998	0.045633	0.113	0.4015	-1.3165
1449	Melibiose	0.986137931			MS2 matched	365.1048	387.133	14.2795628333333	5.73688575	1.37749775567186	0.0046002	0.023092	0.40175	-1.3156
311	D-Maltose	0.98603942			MS2 matched	341.10448	391.94	13.9257027833333	5.6152508	1.22346097481323	0.018727	0.059598	0.40323	-1.3103
1396	L-homoserine	0.883054866			MS2 matched	102.05342	51.948	0.027754131	0.0112175658333333	1.33973495753055	0.0065167	0.029067	0.40418	-1.3069
794	Xanthosine	0.999657009			MS2 matched	283.06407	311.62	2.67330278333333	1.08163065	1.64266685321732	2.9369e-05	0.0012094	0.4046	-1.3054
1288	G-guanidinobutyrate	0.989139105			MS2 matched	146.09055	366.7475	0.266119086666667	0.108470038333333	1.02785166603319	0.04369	0.11011	0.4076	-1.2948
1071	Ala-His	0.7981			MS2 matched	287.13333	429.854	0.0148660965	0.00607492166666667	1.42560429930643	0.0019173	0.01296	0.40864	-1.2911
700	Pyruvaldehyde	0.7957			MS2 matched	143.03283	391.9265	0.524234414666667	0.2149776595	1.14832081647829	0.031556	0.085456	0.41008	-1.286
738	Specnuezhenide	0.883794789			MS2 matched	721.20747	402.369	0.00537795153333333	0.00221114566666667	1.44443679003159	0.0013	0.010448	0.41115	-1.2823
1567	Perifosine	0.943216525			MS2 matched	462.39004	251.255	0.00594557783333333	0.0024629545	1.68414494428361	1.1186e-05	0.00069674	0.41425	-1.2714
483	Lactulose	0.810906279			MS2 matched	161.04399	391.485	8.34718908333333	3.46710936666667	1.14557554134075	0.031695	0.085698	0.41536	-1.2676
41	"1-[4,5-dihydroxy-6-(hydroxymethyl)-3-[(e)-3-(4-hydroxyphenyl)prop-2-enoyl]oxyoxan-2-yl]oxy-6-hydroxy-7-methylidene-4a,5,6,7a-tetrahydro-1h-cyclopenta[c]pyran-4-carboxylic acid"	0.983984958			MS2 matched	519.14605	460.125	0.0263351566666667	0.010950151	1.38042864836767	0.0055208	0.026231	0.4158	-1.266
1169	Cellobiose	0.824492625			MS2 matched	325.11028	489.356	0.097021108	0.0404482348333333	0.861598933750087	0.15449	0.26942	0.4169	-1.2622
1464	Metronidazole	0.961857499			MS2 matched	128.06885	226.539	0.0100915493333333	0.00420964366666667	0.791794290082591	0.18051	0.30241	0.41715	-1.2614
1064	Adenosine 5'-diphosphoribose	0.920694996			MS2 matched	560.07353	421.8525	0.0042492829	0.00177450016666667	1.3279635803953	0.0068991	0.030005	0.4176	-1.2598
795	Xylitol	0.8699			MS2 matched	211.07868	234.2885	0.00613886916666667	0.00257811333333333	1.54590182526642	0.00057869	0.0063875	0.41997	-1.2517
1374	Isosafrole	0.711476276			MS2 matched	180.08473	392.918	0.0726622024166667	0.0305333083166667	1.16754232340748	0.02745	0.077713	0.42021	-1.2508
1699	Thr-Leu	0.879098849			MS2 matched	233.15248	34.7	0.0154006926666667	0.00651136833333333	1.54139303789078	0.00032728	0.0050512	0.4228	-1.242
674	Pizotifene	0.809446049			MS2 matched	294.13238	101.29	0.0156812646666667	0.00663128816666667	1.29966137838201	0.01109	0.041328	0.42288	-1.2417
1026	5-Amino-4-carbamoylimidazole (AICA)	0.790092178			MS2 matched	127.03727	392.519	0.0929128358333333	0.039460232	1.21918507649336	0.019597	0.06158	0.4247	-1.2355
689	Prostaglandin f2alpha	0.71956035			MS2 matched	389.20183	171.157	0.0087347112	0.00373632655	0.963761661346902	0.079373	0.16638	0.42776	-1.2251
741	Steviolbioside	0.939974897			MS2 matched	479.27312	31.883	0.252837151666667	0.108171701666667	1.56759483557962	0.00019294	0.003505	0.42783	-1.2249
1497	N-docosanoyl-4-sphingenyl-1-o-phosphorylcholine	0.955011426			MS2 matched	787.65867	178.168	0.06654716	0.0284768166666667	1.51440691947642	0.00063359	0.006779	0.42792	-1.2246
657	Pi 36:4	0.932766111			MS2 matched	857.50283	111.614	0.413901771666667	0.17733373	0.942387889830289	0.082513	0.17087	0.42844	-1.2228
1171	Cevadine	0.718512429			MS2 matched	492.27685	223.798	0.00791827743333333	0.00339653036666667	0.461875669707569	0.37558	0.51425	0.42895	-1.2211
189	7-o-methylquercetin-3-o-galactoside-6''-rhamnoside	0.97971366			MS2 matched	769.21468	463.007	0.0027708435	0.00118925481666667	1.31477519015342	0.0096292	0.037402	0.4292	-1.2203
499	Lumichrome	0.979075514			MS2 matched	241.06918	63.265	1.40641426666667	0.6053118	1.50737125266415	0.0007437	0.0073695	0.43039	-1.2163
627	Pg 32:1	0.813143391			MS2 matched	719.47376	80.53	0.0804476183333333	0.0347630616666667	1.16925025863276	0.025862	0.075172	0.43212	-1.2105
283	Corticosterone	0.903143599			MS2 matched	345.22201	312.8975	0.00803758233333333	0.00347551716666667	0.88743998311445	0.12118	0.22555	0.43241	-1.2095
1344	His-Pro	0.998101629			MS2 matched	253.1273	385.0825	0.0245018471666667	0.010606963	1.15415683491857	0.022751	0.068554	0.4329	-1.2079
213	Adp-ribose	0.98800945			MS2 matched	558.05304	421.611	0.00657334916666667	0.00284621066666667	1.43706369858524	0.0024823	0.015573	0.43299	-1.2076
1297	Gentiopicroside	0.991324776			MS2 matched	379.11811	318.113	0.040607105	0.0176168538333333	0.68150923115026	0.27113	0.40209	0.43384	-1.2048
1003	4-hydroxy-l-phenylglycine	0.749311988			MS2 matched	168.07466	383.4155	0.008220425	0.0035908425	0.803248974444545	0.17186	0.29269	0.43682	-1.1949
1702	trans-cinnamate	0.752384901			MS2 matched	149.07225	70.1505	0.043264645	0.0189078316666667	1.14459370418198	0.029786	0.082485	0.43703	-1.1942
1306	Glu-His	0.995283625			MS2 matched	285.07339	50.9535	0.0970581285	0.0429684613333333	0.721681716460601	0.17508	0.29617	0.44271	-1.1756
780	Uroporphyrin i	0.995115763			MS2 matched	829.22497	476.192	0.001214541785	0.000544660838333333	0.820508236941513	0.16015	0.27708	0.44845	-1.157
466	L-Glutamine	0.7476			MS2 matched	145.05963	432.242	0.0313586428333333	0.0141005578333333	0.397901920715025	0.45736	0.59215	0.44965	-1.1531
1555	P-methoxycinnamic acid ethyl ester	0.913729159			MS2 matched	207.08632	354.5955	0.00615262816666667	0.0027685815	1.05382173908272	0.040895	0.10458	0.44998	-1.1521
1325	n-(4-fluorophenyl)-n'-hydroxy-Guanidine	0.917876469			MS2 matched	170.0769	295.393	0.00938061766666667	0.00422142066666667	1.43419048081371	0.0014715	0.01092	0.45002	-1.152
1553	Oxypurinol	0.96328673			MS2 matched	153.03891	311.5755	0.244814103333333	0.110398885	1.66742135224481	2.0746e-05	0.0010337	0.45095	-1.149
1674	Swertisin	0.955226332			MS2 matched	429.10722	312.353	0.0674345501666667	0.0305953565	1.04994881674064	0.042746	0.10812	0.4537	-1.1402
165	4-hydroxyquinoline-2-carbaldehyde	0.99367905			MS2 matched	172.03713	53.645	0.0296885183333333	0.0135153018333333	0.942507473782104	0.073673	0.15858	0.45524	-1.1353
707	Reserpic acid	0.980182894			MS2 matched	399.21273	32.738	0.08021979	0.0366111733333333	1.58273391581861	0.0001109	0.002763	0.45639	-1.1317
347	DL-Vanillylmandelic acid	0.7054			MS2 matched	257.06307	117.04	0.0126028861666667	0.005757957	1.35508150949526	0.0055349	0.026231	0.45688	-1.1301
1081	Ampicillin	0.962659141			MS2 matched	333.07633	265.736	0.076740742	0.0355273016666667	1.03811918172631	0.056551	0.13185	0.46295	-1.1111
599	Pc(16:1/8-hete)	0.741327432			MS2 matched	854.5745	41.1855	0.020193651	0.00940642866666667	1.65680574938547	2.7474e-05	0.0011979	0.46581	-1.1022
1693	Thiofluor 623	0.847263027			MS2 matched	696.18994	474.3195	0.0105474826666667	0.00493432666666667	1.07587225667641	0.047423	0.11567	0.46782	-1.096
1018	5-(2-hydroxyethyl)-4-methylthiazole	0.816401735			MS2 matched	144.06326	388.3195	0.00608036416666667	0.002845626	1.38414970872139	0.0037452	0.020208	0.468	-1.0954
1265	Equol	0.77560172			MS2 matched	243.09854	212.259	0.00226738771666667	0.00106122165	1.07470749487881	0.032669	0.088059	0.46804	-1.0953
1217	Dactolisib	0.991868868			MS2 matched	470.17405	462.132	0.0307317736666667	0.0143853101666667	1.60885652361958	0.00011603	0.0028104	0.46809	-1.0951
40	"1-[2,4,6-trihydroxy-3-[7-hydroxy-2-(4-hydroxyphenyl)-3,4-dihydro-2h-chromen-4-yl]phenyl]dodecan-1-one"	0.989864017			MS2 matched	547.28496	108.362	0.24077291	0.113665853333333	0.398165823729613	0.42334	0.55932	0.47209	-1.0829
1275	Fexofenadine	0.965577448			MS2 matched	502.30985	256.607	0.00478543	0.00227719383333333	0.521024604828808	0.32098	0.45622	0.47586	-1.0714
1496	N-desbutylbupivacaine	0.990761636			MS2 matched	233.14772	482.234	0.0437690433333333	0.021155885	1.65005343655669	1.7269e-05	0.00094115	0.48335	-1.0489
583	Oxyresveratrol	0.872803616			MS2 matched	487.12204	161.8525	0.0210211885	0.0101672223333333	1.39128837743186	0.0038297	0.020409	0.48367	-1.0479
833	"[(2s,3r,4s,5s,6r)-4,5-dihydroxy-6-(hydroxymethyl)-2-[2,4,6-trihydroxy-3-(4-hydroxybenzoyl)phenyl]oxan-3-yl] 4-hydroxybenzoate"	0.930815234			MS2 matched	551.13491	309.3685	0.0181641343333333	0.00883050281666667	1.05653301816421	0.047974	0.11685	0.48615	-1.0405
1678	Tangeritin	0.95287352			MS2 matched	395.11399	403.38	0.014571454	0.00710454583333333	1.43628699516769	0.0020713	0.01377	0.48757	-1.0363
1626	Pyroglu-pro	0.835339746			MS2 matched	227.10064	415.287	0.0223547023333333	0.0109570756666667	1.42459264907532	0.0032394	0.018267	0.49015	-1.0287
623	Pentosidine	0.997527767			MS2 matched	377.18943	212.804	0.0259872018333333	0.012806202	0.446927449262809	0.39564	0.53488	0.49279	-1.021
526	Myo-inositol	0.971375728			MS2 matched	179.05362	392.609	4.23441346666667	2.10412066666667	1.23239778887609	0.017843	0.058058	0.49691	-1.0089
56	1-palmitoyl-2-arachidonoyl-sn-glycero-3-phosphoserine	0.948874445			MS2 matched	782.48515	193.0695	0.0961364266666667	0.0478690516666667	1.4883376262151	0.0014095	0.010911	0.49793	-1.006
585	Pantetheine	0.951375064			MS2 matched	277.11787	69.3415	0.183040425	0.0911929016666667	1.08826418965527	0.047382	0.11567	0.49821	-1.0052
267	Cetirizine	0.979164879			MS2 matched	387.15058	23.548	0.00334413033333333	0.00166627616666667	1.50543152555331	0.00043026	0.0056456	0.49827	-1.005
1260	Dp7	0.901785239			MS2 matched	1153.37956	520.179	0.0456765991666667	0.0228649395	0.799476382757985	0.17003	0.29043	0.50058	-0.99832
991	3'-fucosyllactose	0.976876953			MS2 matched	511.16888	383.483	0.0650606621666667	0.0326450346666667	1.12745558959483	0.033053	0.088958	0.50176	-0.99492
1290	Gabapentin	0.844174917			MS2 matched	172.13119	46.304	0.0582768616666667	0.0295123116666667	1.52227314723887	0.00052287	0.0062033	0.50642	-0.98161
626	Perseitol	0.81288262			MS2 matched	211.07848	333.382	0.0827772316666667	0.04205308	1.44806718559886	0.0015517	0.01137	0.50803	-0.97702
653	Phytanic acid	0.978033753			MS2 matched	311.29004	36.3855	0.495157316666667	0.252264566666667	1.58051010078707	0.00028801	0.0046081	0.50946	-0.97295
36	"1-(1,2r-dioctanoylphosphatidyl)inositol-3,4-bisphosphate"	0.960858676			MS2 matched	372.09247	394.5525	0.0402990366666667	0.0205436033333333	1.47431472088066	0.0018697	0.012833	0.50978	-0.97206
1493	N-acetylhistidine	0.980655726			MS2 matched	198.08547	320.695	0.0568394066666667	0.029143515	1.33077646832078	0.0071427	0.030726	0.51273	-0.96372
715	Salidroside	0.917452432			MS2 matched	299.09254	306.675	0.0928894983333333	0.0476597583333333	1.57271302625727	0.0002576	0.0041597	0.51308	-0.96274
1215	D-Proline	0.9827			MS2 matched	116.06903	423.659	0.0863150083333333	0.04459091	1.13584721390385	0.02281	0.068554	0.51661	-0.95286
1104	Arginine	0.965072712			MS2 matched	158.11598	270.282	0.214596251666667	0.110983471666667	1.50908764463971	0.00056615	0.0063538	0.51717	-0.95128
567	Neochlorogenic acid	0.872924338			MS2 matched	707.19405	459.829	0.0280236671666667	0.014493559	0.975902531776131	0.086715	0.1771	0.51719	-0.95123
509	Maltitol	0.87998485			MS2 matched	379.08494	415.323	0.00783886183333333	0.00413662583333333	1.24133562414922	0.01446	0.050419	0.52771	-0.92219
445	Indomethacin	0.944798414			MS2 matched	713.15735	478.363	0.00630281266666667	0.00332970366666667	1.05405873327021	0.057434	0.13337	0.52829	-0.9206
545	N-acetylglutamine	0.976948721			MS2 matched	187.06938	313.534	0.301049713333333	0.159276983333333	1.20146715771762	0.020616	0.06341	0.52907	-0.91846
1327	Guanosine 5'-diphosphate	0.902043647			MS2 matched	488.0101	342.4105	0.00158012951666667	0.00083942275	0.879504540204639	0.089244	0.18035	0.53124	-0.91257
1614	Protopine	0.749006175			MS2 matched	354.13646	443.5265	0.0748464783333333	0.039824625	1.24061901202886	0.01561	0.053371	0.53208	-0.91027
1539	O-t-butyl-l-threonine methyl ester	0.940219751			MS2 matched	134.07945	67.751	0.0602402583333333	0.0321211883333333	1.08852101071898	0.040865	0.10458	0.53322	-0.9072
1644	S-methyl-5'-thioadenosine	0.998922795			MS2 matched	298.09546	102.343	2.63845233333333	1.40732183333333	1.34670867356514	0.0071529	0.030726	0.53339	-0.90674
654	Pi 34:2	0.976635335			MS2 matched	833.50359	194.827	0.328943183333333	0.17593195	1.339638249731	0.0065669	0.029083	0.53484	-0.90282
612	Pe(16:0/8-hepe)	0.744805318			MS2 matched	752.51021	146.3405	0.08549121	0.0457572516666667	1.42369193838692	0.0027796	0.016601	0.53523	-0.90178
798	alpha-cyclodextrin	0.957419857			MS2 matched	973.31565	515.177	0.0105460365333333	0.0056720946	0.787013374058486	0.17763	0.29981	0.53784	-0.89475
556	N-isobutyrylglycine	0.998874628			MS2 matched	144.06439	216.825	0.193638631666667	0.104530266666667	1.04488349606075	0.063908	0.14308	0.53982	-0.88945
753	Taurolithocholic acid sulfate	0.934724935			MS2 matched	482.28441	73.6825	0.157938495	0.0857207266666667	0.610309251067478	0.26104	0.39077	0.54275	-0.88165
1159	Calcimycin	0.964901769			MS2 matched	488.25452	483.851	0.0180912941666667	0.00983685816666667	0.829811094635898	0.15368	0.26856	0.54373	-0.87903
1660	Sinapine	0.765786395			MS2 matched	310.18428	528.1325	0.0095237545	0.00518051383333333	0.826360288236249	0.15112	0.26516	0.54396	-0.87844
615	"Pe(16:1e/14,15-epete)"	0.715629213			MS2 matched	736.47936	147.106	0.348894416666667	0.190075983333333	1.33264160786177	0.0088506	0.035161	0.5448	-0.87621
163	4-acetoxyphenol	0.980860869			MS2 matched	151.02362	311.6365	0.133123231666667	0.07256572	1.65136831655646	3.356e-05	0.0012453	0.5451	-0.8754
134	"3-[(2s,3r,4s,5r,6r)-3-[(2s,3r,4r,5s,6s)-3,5-dihydroxy-6-methyl-4-[(2s,3r,4s,5s,6r)-3,4,5-trihydroxy-6-(hydroxymethyl)oxan-2-yl]oxyoxan-2-yl]oxy-4,5-dihydroxy-6-[[(2r,3r,4r,5r,6s)-3,4,5-trihydroxy-6-methyloxan-2-yl]oxymethyl]oxan-2-yl]oxy-2-(3,4-dihydroxyphenyl)-5,7-dihydroxychromen-4-one"	0.952466895			MS2 matched	917.24724	506.74	0.00788620963333333	0.0043120493	0.950840100194995	0.084802	0.1742	0.54678	-0.87096
705	Raddeanin a	0.890547944			MS2 matched	895.51606	189.8715	0.0110557225	0.00606429416666667	1.2057663695596	0.021706	0.066298	0.54852	-0.86638
1520	Neoandrographolide	0.959192366			MS2 matched	503.2529	424.851	0.00947183966666667	0.00519763583333333	0.91654683371578	0.074153	0.15926	0.54875	-0.86579
1244	Dl-2-aminocaprylic acid	0.966011028			MS2 matched	160.13112	55.808	0.0171357905	0.009408319	1.41859222798867	0.0017713	0.012322	0.54904	-0.865
1007	4-imidazoleacrylic acid	0.727091887			MS2 matched	139.04824	153.6425	0.027747119	0.0152513336666667	1.27408208380301	0.011898	0.043319	0.54965	-0.8634
1634	Ronidazole	0.70281331			MS2 matched	140.06632	279.2415	0.20848825	0.1148293	1.2034884893085	0.017244	0.056636	0.55077	-0.86048
1420	Leukotriene e4 methyl ester	0.771708375			MS2 matched	454.24535	464.861	0.009740345	0.00537040533333333	0.795028852445983	0.15001	0.2647	0.55136	-0.85894
685	3-[[[2-[(aminoiminomethyl)amino]-4-thiazolyl]methyl]thio]-Propanoic acid	0.851765799			MS2 matched	259.03472	107.549	0.0217499003333333	0.0120249356666667	0.922421009142862	0.10659	0.20687	0.55287	-0.85498
1622	Pyripyropene a	0.803088658			MS2 matched	584.24968	238.886	0.0283689023333333	0.0157470076666667	0.7769587987834	0.16676	0.28557	0.55508	-0.84923
1118	Aspon	0.885776065			MS2 matched	401.05026	306.8215	0.0152184171666667	0.00847542916666667	1.37631623149125	0.0043216	0.022431	0.55692	-0.84446
811	(+)-aphidicolin	0.706027574			MS2 matched	285.2193	35.569	0.170313276666667	0.0951257983333333	1.15225516063169	0.022838	0.068554	0.55853	-0.84028
687	Propionylglycine	0.9988			MS2 matched	190.06878	319.283	0.015084675	0.008429377	1.24789583710058	0.011246	0.041567	0.5588	-0.83959
80	"1,2-distearoyl-sn-glycero-3-phospho-(1'-rac-glycerol)"	0.875428563			MS2 matched	777.54867	141.1705	0.040293806	0.0225841241666667	0.864862926029108	0.12757	0.2342	0.56049	-0.83525
60	1-palmitoyl-2-linoleoyl-sn-glycero-3-phospho-(1'-rac-glycerol)	0.989702825			MS2 matched	745.48965	39.727	0.497236733333333	0.27878075	1.40576841726178	0.0044735	0.022746	0.56066	-0.8348
1128	Bendiocarb	0.951286038			MS2 matched	167.09063	131.785	0.05057867	0.0283812366666667	1.17316437211454	0.020344	0.062855	0.56113	-0.83359
6	"n-[2-(2-pyridinyl)-6-(1,2,4,5-tetrahydro-3h-3-benzazepin-3-yl)-4-pyrimidinyl]-beta-alanine"	0.927032472			MS2 matched	388.17182	85.9795	0.0350800983333333	0.0198635783333333	1.07922344100454	0.035737	0.093864	0.56623	-0.82053
569	Nicotinamide adenine dinucleotide (NAD)	0.9932			MS2 matched	662.11397	471.871	0.0052398315	0.00296702216666667	0.680775676615923	0.18587	0.30876	0.56624	-0.8205
816	"(2r,3s,4s,5r,6s)-2-(hydroxymethyl)-6-[4-[(e)-3-hydroxyprop-1-enyl]phenoxy]oxane-3,4,5-triol"	0.821311309			MS2 matched	330.13669	352.4245	0.0229229285	0.0129996055	1.31589762193539	0.0073196	0.031135	0.5671	-0.81832
1068	Ala-Ala	0.899333575			MS2 matched	161.10505	127.939	0.0193180456666667	0.0110141548333333	0.969374735044011	0.094729	0.18881	0.57015	-0.81059
1601	Pro-Ser	0.6997			MS2 matched	263.12155	421.482	0.0661706733333333	0.0378507316666667	1.44304400897593	0.0022002	0.014159	0.57202	-0.80587
306	"D-glucono-1,5-lactone"	0.855908447			MS2 matched	177.03753	181.056	0.171750426666667	0.0988396933333333	1.09224039080478	0.044732	0.11176	0.57548	-0.79715
557	N-isovaleroylglycine	0.998500798			MS2 matched	158.07958	195.8535	0.194754568333333	0.112433925	1.03317010459622	0.059521	0.13605	0.57731	-0.79258
422	Harpagoside	0.849992664			MS2 matched	529.14768	383.02	0.0948958366666667	0.05488276	1.06498110447253	0.037631	0.097536	0.57835	-0.78999
1600	Pro-pro	0.999040985			MS2 matched	213.12219	423.3645	1.30692356666667	0.75744315	0.930591096235576	0.080656	0.16866	0.57956	-0.78697
251	Blood group b trisaccharide	0.818326128			MS2 matched	487.17062	380.313	3.72622016666667	2.16159853333333	1.00329074560321	0.063843	0.14308	0.5801	-0.78561
761	Thr-Lys	0.742182488			MS2 matched	246.14174	426.6075	0.003865329	0.00224748266666667	0.911162499855522	0.098234	0.1949	0.58145	-0.78228
770	Tyr-Met	0.858186527			MS2 matched	311.10967	241.704	0.133563216666667	0.07766113	1.38533471608317	0.0050697	0.02468	0.58146	-0.78226
754	Tauroursodeoxycholic acid	0.996410922			MS2 matched	498.28107	87.6735	8.73063365	5.08156443333333	0.265596202907099	0.57848	0.69529	0.58204	-0.78081
1056	Acetylglycine	0.907921236			MS2 matched	118.05953	354.9325	0.00832278083333333	0.00490052916666667	1.1964114558061	0.015799	0.053605	0.58881	-0.76413
1098	Arg-Lys	0.854862602			MS2 matched	303.20015	465.1645	0.0170086303333333	0.0100256193333333	1.271391346177	0.0088059	0.035129	0.58944	-0.76258
315	D-Mannose 1-phosphate	0.9871			MS2 matched	259.01782	388.123	0.0304775595	0.0179894293333333	1.35764881677186	0.0055188	0.026231	0.59025	-0.7606
766	Trehalose	0.937541512			MS2 matched	341.1021	491.7015	0.0674100583333333	0.040156159	0.751733832111934	0.19637	0.32006	0.5957	-0.74734
750	Taurochenodeoxycholate	0.997813776			MS2 matched	498.28133	151.472	8.76568236666667	5.22448125	0.2653961179565	0.57481	0.69279	0.59602	-0.74658
1621	Pyridoxine	0.994315109			MS2 matched	170.07894	112.5865	0.1385106575	0.0826085215	0.831357440947743	0.14417	0.25812	0.59641	-0.74563
72	"1,2-dilinolenoyl-sn-glycero-3-phosphoethanolamine"	0.902036299			MS2 matched	734.46382	147.677	0.0250236818333333	0.0149268178333333	1.03022616044643	0.061627	0.1394	0.59651	-0.74539
931	8-quinolinyl ester 1-(5-fluoropentyl)-1h-indazole-3-carboxylic acid	0.839949958			MS2 matched	378.15684	307.081	0.0141837341666667	0.00851089966666667	1.01915731924545	0.074698	0.16024	0.60005	-0.73685
105	2-arachidonoyl-1-palmitoyl-sn-glycero-3-phosphoethanolamine	0.930881167			MS2 matched	738.49665	147.038	2.98053533333333	1.79532633333333	1.35726786820913	0.0074375	0.031407	0.60235	-0.73133
11	(-)-secoisolariciresinol	0.897704681			MS2 matched	346.16215	62.753	0.0315671345	0.0190291508333333	1.42355930543388	0.0021793	0.014077	0.60282	-0.73021
726	Silydianin	0.943535285			MS2 matched	499.12026	411.6595	0.0717776036666667	0.0432762328333333	0.845637759952553	0.13725	0.24778	0.60292	-0.72996
455	Kendomycin	0.991134425			MS2 matched	485.26986	32.493	0.533590433333333	0.321780133333333	0.737735450812838	0.17238	0.2933	0.60305	-0.72966
107	"2-C-Methyl-D-erythritol 2,4-cyclodiphosphate"	0.8557			MS2 matched	337.01639	404.059	0.00279461331666667	0.00168924746666667	0.677148765843641	0.21871	0.34562	0.60447	-0.72627
1099	Arg-Pro	0.995872639			MS2 matched	272.16958	461.2935	0.174602935	0.10576887	0.930846844688907	0.092887	0.18577	0.60577	-0.72316
1518	Naringin dihydrochalcone	0.740107182			MS2 matched	583.18657	409.882	0.00321668345	0.00195848715	0.99781872380344	0.076543	0.16262	0.60885	-0.71583
296	D-arabinonic acid	0.958718371			MS2 matched	165.03806	333.41	1.31239343333333	0.801799633333333	1.48773555149176	0.00098296	0.008658	0.61094	-0.71089
1371	Isopentenyladenosine	0.930525323			MS2 matched	336.16354	70.814	0.050527805	0.0308719633333333	0.974493449696575	0.073741	0.15858	0.61099	-0.71078
1093	Arg-asp	0.96711292			MS2 matched	290.14416	445.307	0.0205232783333333	0.0125965613333333	0.577101138368316	0.28233	0.41587	0.61377	-0.70423
459	Kynurenic acid	0.998758285			MS2 matched	188.03244	183.52	0.0166957223333333	0.0102553976666667	0.881911905442514	0.10251	0.20087	0.61425	-0.7031
1009	4-oxoretinol	0.748506689			MS2 matched	301.21431	35.4375	0.118426345	0.0727580383333333	1.17330677045017	0.027316	0.077462	0.61437	-0.70281
737	o-c6h7o3(ddmp) Soyasapogenol b base + o-hexa-hex-pen	0.986047781			MS2 matched	1067.52324	205.0625	0.0132334528	0.00813418088333333	0.180794456487838	0.66358	0.76338	0.61467	-0.70212
205	Adenine	0.986527663			MS2 matched	134.04533	102.5265	0.45724445	0.281535233333333	1.13826819630962	0.039153	0.10086	0.61572	-0.69965
1351	Hydroxyflutamide	0.930810891			MS2 matched	293.08167	384.3105	0.0479517	0.0295538266666667	1.31476068181549	0.0069409	0.030112	0.61632	-0.69824
1079	Allantoic acid	0.999931952			MS2 matched	177.03681	366.871	0.00559685158333333	0.00346222825	0.823708993266613	0.15044	0.26476	0.6186	-0.69291
206	Adenosine	0.999427322			MS2 matched	266.08455	174.291	0.0272115975	0.0168501146666667	0.880850125467937	0.128	0.23449	0.61923	-0.69146
146	3-hydroxystanozolol glucuronide	0.987865711			MS2 matched	519.28024	174.599	0.0314695688333333	0.0194982285	0.245062583764028	0.59268	0.707	0.61959	-0.69061
150	3-methylcrotonylglycine	0.948595456			MS2 matched	156.06389	202.2005	0.0210536975	0.0130620703833333	0.70600929506132	0.23742	0.36514	0.62042	-0.68869
601	"Pc(16:1e/8,9-epete)"	0.923624806			MS2 matched	838.54558	145.1065	0.20436792	0.127043405	1.41442324779672	0.0038502	0.020409	0.62164	-0.68585
1537	O-acetyl-l-serine	0.884165298			MS2 matched	148.05863	94.064	0.0944244966666666	0.0587088666666667	1.32573583735958	0.008623	0.034571	0.62175	-0.68558
1517	Naproxen	0.866123976			MS2 matched	231.11124	245.932	0.00762585766666667	0.00475291	0.678489791080936	0.20077	0.32486	0.62326	-0.68209
226	alpha-N-Acetyl-L-glutamine	0.6889			MS2 matched	187.0693	398.14	0.0109474928333333	0.00684760733333333	0.967141493897451	0.076849	0.16262	0.6255	-0.67693
330	Deoxycholic acid	0.99910644			MS2 matched	391.27715	153.4545	0.36611745	0.229033316666667	0.812466652477667	0.13554	0.24546	0.62557	-0.67675
1116	Asp-Val-Arg	0.909757892			MS2 matched	389.21084	411.563	0.020435175	0.0127855228333333	0.986597470454926	0.065436	0.14482	0.62566	-0.67654
703	Quinolin-2-ol	0.984144235			MS2 matched	144.04286	69.981	0.0414529723333333	0.0259960976666667	0.775706440694446	0.14475	0.25812	0.62712	-0.67318
658	Pi 36:5	0.977451956			MS2 matched	855.48807	191.8315	0.0722978933333333	0.0454519383333333	1.24173835119401	0.016379	0.054931	0.62868	-0.66961
1085	Anserine	0.983085254			MS2 matched	241.12748	424.1515	0.103117831666667	0.0650237533333333	0.317666759689744	0.61638	0.72949	0.63058	-0.66526
377	o-hex-dhex-dhex-dhex Furostane base -2h + o-hex	0.987431315			MS2 matched	1193.57633	248.5545	0.00079008315	0.00049982815	0.688694752552737	0.23704	0.36498	0.63263	-0.66057
232	Arbutin	0.738729725			MS2 matched	543.16307	317.401	0.0080342574	0.00510064616666667	0.700007795643472	0.2565	0.38663	0.63486	-0.65548
244	Behenic acid	0.853084976			MS2 matched	339.32025	35.17	0.06339207	0.040316845	0.907650464116825	0.11515	0.21757	0.63599	-0.65292
1243	DL-2-Aminoadipic acid	0.7638			MS2 matched	162.07428	305.7985	0.0202378255	0.0128837496666667	0.84910591238551	0.12159	0.22607	0.63662	-0.6515
256	Calceolarioside a	0.755186831			MS2 matched	477.12518	405.6655	0.011725292	0.00746786866666667	1.33253374837033	0.0077629	0.032211	0.6369	-0.65086
663	Pi 38:7	0.897849383			MS2 matched	879.48641	190.392	0.015089958	0.00963041	0.979003334159432	0.063239	0.14232	0.6382	-0.64792
1310	Glucosamine	0.76028949			MS2 matched	180.08458	113.822	0.126310151666667	0.0806869533333333	0.99325461219775	0.075468	0.1607	0.6388	-0.64656
1581	Phosphamidon	0.737457869			MS2 matched	174.04939	126.637	0.0405314216666667	0.0259235683333333	0.894479235524394	0.10506	0.20471	0.63959	-0.64478
1278	Fluvastatin	0.779604371			MS2 matched	434.17506	428.113	0.02417645	0.0155405866666667	1.36303047042702	0.0045376	0.022934	0.6428	-0.63756
358	Esculin	0.7947818			MS2 matched	339.07206	198.4895	0.03204509725	0.0206295804333333	0.727728483986829	0.22129	0.34863	0.64377	-0.63539
10	gamma-glutamyl-(s)-allyl-l-cysteine	0.947985746			MS2 matched	271.06149	319.3055	0.013210032	0.008534456	1.59965340883365	0.00011436	0.002809	0.64606	-0.63026
298	D-arabinose	0.996824098			MS2 matched	149.04325	153.4575	1.04455196666667	0.67521245	1.12896297438842	0.031123	0.085192	0.64641	-0.62947
662	Pi 38:6	0.985960554			MS2 matched	881.50315	190.617	0.313824016666667	0.203342966666667	1.41623782948317	0.0035674	0.019645	0.64795	-0.62604
223	Alpha-d-glucose	0.992144824			MS2 matched	179.055	306.28	24.3049515	15.7714336666667	1.54698554909929	0.00040096	0.0054931	0.6489	-0.62394
310	D-Lyxose	0.9885			MS2 matched	209.06335	287.5685	0.791630183333333	0.515134533333333	1.40882404254083	0.0032398	0.018267	0.65073	-0.61988
651	p-[2-[3-[[(1-benzoyl-4-piperidinyl)methylamino]carbonyl]-2-naphthalenyl]-1-(1-naphthalenyl)-2-oxoethyl]-Phosphonic acid	0.815164971			MS2 matched	619.17875	383.071	0.0101658388333333	0.00661889966666667	0.884520492567586	0.10084	0.19849	0.65109	-0.61907
747	Swertiamarin	0.778339719			MS2 matched	373.10783	158.6805	0.0224796216666667	0.0147427066666667	1.31468195479976	0.0070092	0.030257	0.65583	-0.60862
339	Djenkolic acid	0.700262812			MS2 matched	253.0344	428.4985	0.0188514555	0.0124156328333333	1.05319204496832	0.058786	0.13472	0.6586	-0.60252
510	Maltol	0.899887647			MS2 matched	125.02237	314.85	0.0487432233333333	0.0321041836666667	0.542780139754037	0.30481	0.43969	0.65864	-0.60244
554	N-Formylmethionyl-Leucylphenylalanine	0.615			MS2 matched	474.15171	260.0315	0.0131435994666667	0.00866044586666667	0.703003923657375	0.23591	0.36456	0.65891	-0.60185
357	Erythritol	0.7412			MS2 matched	143.03283	306.532	0.873906316666667	0.577204	1.50202414441076	0.0009747	0.0086288	0.66049	-0.5984
984	"3,4-dimethylbenzaldehyde"	0.997621494			MS2 matched	135.07846	37.328	0.0844769433333333	0.0558225133333333	1.3476588292029	0.0037911	0.020343	0.6608	-0.59771
852	1-lignoceroyl-2-hydroxy-sn-glycero-3-phosphocholine	0.910861987			MS2 matched	608.45862	186.635	0.016417317	0.0108664231666667	1.02437525924064	0.045678	0.113	0.66189	-0.59534
1633	Ribothymidine	0.7387			MS2 matched	259.09042	418.261	0.0155915795	0.01033886	1.27142536803867	0.010324	0.039394	0.66311	-0.59269
1467	Molinate	0.805278314			MS2 matched	188.12609	224.389	0.00874719366666667	0.0058046635	1.35878111832057	0.0066359	0.029225	0.6636	-0.59161
607	Pe 38:7	0.799731539			MS2 matched	760.47895	145.7665	0.421303683333333	0.280459466666667	1.14120136058155	0.034036	0.091246	0.66569	-0.58707
392	Gluconolactone	0.6265			MS2 matched	177.03765	358.7055	0.119592608333333	0.0799000633333333	0.953866043566869	0.071048	0.15458	0.6681	-0.58186
1360	Ile-Met	0.6616			MS2 matched	301.09231	238.7055	0.0044711485	0.00298792433333333	0.77516838333085	0.17319	0.2941	0.66827	-0.5815
769	Tropisetron	0.882874093			MS2 matched	283.13564	30.558	0.0329327776666667	0.0220167948333333	0.810095381776184	0.14818	0.26237	0.66854	-0.58092
1361	Ile-Pro	0.992548023			MS2 matched	229.1527	245.9785	0.316765133333333	0.21182435	0.674102940372977	0.23486	0.36456	0.66871	-0.58055
1034	5-methylbenzotriazole	0.780219732			MS2 matched	134.0579	113.307	0.0176579596666667	0.0118375763333333	0.561068416293913	0.34045	0.47614	0.67038	-0.57694
1124	Azlocillin	0.941396733			MS2 matched	484.1026	369.7905	0.0137124061666667	0.00919904036666667	0.727328658505252	0.22561	0.35384	0.67086	-0.57593
428	Hippuric acid	0.975660716			MS2 matched	178.04793	190.022	0.071377555	0.0478876216666667	0.528429536352581	0.32566	0.461	0.67091	-0.57582
1394	L-histidinol	0.858223932			MS2 matched	124.08534	77.0695	0.741613198333333	0.497851548333333	0.526632065061405	0.41015	0.54854	0.67131	-0.57495
1016	"4',5,7-trihydroxy 3,3',6,8-tetramethoxyflavone"	0.925233206			MS2 matched	413.08012	316.169	0.0158616913333333	0.0106671656666667	1.09016237172203	0.029056	0.081078	0.67251	-0.57237
1507	N-succinyl-5-aminoimidazole-4-carboxamide ribose	0.958968871			MS2 matched	375.12634	160.164	0.0737434316666667	0.0497060583333333	1.25061713972482	0.007488	0.031467	0.67404	-0.56909
9	beta-nicotinamide adenine dinucleotide(NAD)	0.998373978			MS2 matched	662.08903	436.035	0.0253724516666667	0.0171078783333333	1.41955083914598	0.002811	0.016675	0.67427	-0.5686
437	Hypotaurine	0.999927666			MS2 matched	108.01076	346.7765	0.035436995	0.0238978216666667	0.671705029843881	0.24463	0.37424	0.67437	-0.56838
369	Fenhexamid	0.858439305			MS2 matched	302.05066	79.549	0.007938389	0.005357314	0.836494606629719	0.16715	0.28579	0.67486	-0.56734
98	1h-indole-3-propanoic acid	0.930662987			MS2 matched	188.06829	108.437	0.0132322438333333	0.0089468505	0.595583273702742	0.34533	0.48218	0.67614	-0.56461
739	Spinosine	0.968078369			MS2 matched	607.1727	444.964	0.0105390383333333	0.00712646966666667	1.22302478710672	0.017757	0.057885	0.6762	-0.56448
88	"12s-hydroxy-5z,8z,10e,14z-eicosatetraenoic acid"	0.905821222			MS2 matched	319.22168	56.219	0.466977933333333	0.316628516666667	1.0455078609148	0.065392	0.14482	0.67804	-0.56056
253	Brazilin	0.957319475			MS2 matched	571.15842	393.245	0.0394798670333333	0.0267811734833333	0.585785870397389	0.28485	0.41883	0.67835	-0.5599
228	Amygdalin	0.6636			MS2 matched	456.16167	303.437	0.0128941675666667	0.00874725748333333	0.681797737532098	0.24814	0.37828	0.67839	-0.55982
1714	Trp-Pro-Lys	0.762238122			MS2 matched	430.22645	453.9205	0.018684929	0.0127022656666667	0.924239828176277	0.11574	0.21821	0.67981	-0.55679
423	Hederacoside c	0.759780412			MS2 matched	609.30187	225.699	0.00421562125	0.00287060825	0.655029808991493	0.20677	0.33114	0.68095	-0.55439
229	Androstendione	0.70615044			MS2 matched	285.16439	237.4635	0.00141859118333333	0.000970622266666667	0.476710607182449	0.33904	0.47531	0.68422	-0.54748
731	Sm d38:1	0.950114577			MS2 matched	817.62908	180.0295	0.0126185088333333	0.00864257316666667	0.935035450602856	0.081928	0.1703	0.68491	-0.54601
480	Lactitol	0.843915865			MS2 matched	325.10754	331.4415	0.0300768043333333	0.0206561323333333	0.783569883520667	0.18638	0.3088	0.68678	-0.54208
873	1-palmitoyl-2-docosahexaenoyl-sn-glycero-3-phosphocholine	0.87867355			MS2 matched	806.56364	348.264	0.00703473183333333	0.00484227616666667	1.15885435978834	0.022625	0.068385	0.68834	-0.53881
195	"9-phenyl-1-(2,4,6-trihydroxyphenyl)nonan-1-one"	0.992235866			MS2 matched	341.17255	33.1395	0.05340133	0.0367795183333333	1.27885915218389	0.0064558	0.028943	0.68874	-0.53797
910	"1,2-ditetradecanoyl-sn-glycero-3-phosphocholine"	0.983979851			MS2 matched	678.50123	154.5035	0.0053484275	0.00369734766666667	0.861159010921446	0.11948	0.22309	0.6913	-0.53262
1035	5-methylmyosmine	0.954741429			MS2 matched	161.10555	264.746	0.02417661	0.0167588016666667	1.35005147938821	0.0046211	0.023092	0.69318	-0.52869
1576	4-[2-[[2-benzo[b]thien-3-yl-9-(1-methylethyl)-9h-purin-6-yl]amino]ethyl]-Phenol	0.861891563			MS2 matched	388.12832	403.952	0.0102879693333333	0.00714045883333333	0.650362487501854	0.25864	0.38852	0.69406	-0.52687
446	Indoxyl sulfate	0.989290307			MS2 matched	212.00132	29.9665	0.8053665	0.559038333333333	0.990711720718911	0.06467	0.14386	0.69414	-0.5267
649	Phosphatidylethanolamine	0.776555334			MS2 matched	746.54634	149.556	0.0155742713333333	0.0108150721666667	0.313173634427224	0.54809	0.6741	0.69442	-0.52612
181	"5s-hydroxy-6e,8z,11z,14z-eicosatetraenoic acid"	0.964113792			MS2 matched	301.21173	48.553	2.08938458333333	1.45160025	0.720811542200062	0.21473	0.34137	0.69475	-0.52543
1656	Ser-Gly-Lys	0.933237883			MS2 matched	291.16331	452.272	0.0263537426666667	0.0183379371666667	1.13837737583173	0.032348	0.087331	0.69584	-0.52318
701	Pyruvate	0.946006236			MS2 matched	87.00764	134.126	0.603582733333333	0.42008205	0.995378352126557	0.076857	0.16262	0.69598	-0.52288
337	Dihydroxyacetone phosphate	0.9484			MS2 matched	229.0079	477.871	0.0223724233333333	0.0155876653333333	0.794293544069511	0.16097	0.27796	0.69674	-0.52132
1181	Clozapine	0.851982563			MS2 matched	270.06251	409.863	0.00968424466666667	0.00676021933333333	1.3222692294589	0.005727	0.026624	0.69806	-0.51857
1623	Pyroglu-Ala	0.712073655			MS2 matched	201.08504	404.117	0.0153911888333333	0.0107457876666667	0.539039220911784	0.31939	0.45434	0.69818	-0.51833
1405	L-propionylcarnitine	0.998906005			MS2 matched	218.13658	286.745	0.0601006566666667	0.0420291683333333	0.697890559092382	0.18585	0.30876	0.69931	-0.51599
1666	Sphingomyelin (d18:1/18:0)	0.9297			MS2 matched	769.5512	146.022	0.230278681666667	0.16126661	0.986647955441796	0.081529	0.16967	0.70031	-0.51393
598	Pc(16:0e/8-hepe)	0.943841693			MS2 matched	840.56387	144.4905	2.56880833333333	1.80133016666667	1.41303678826971	0.0030871	0.017856	0.70123	-0.51204
119	2-linoleoyl-1-palmitoyl-sn-glycero-3-phosphoethanolamine	0.994916216			MS2 matched	714.49541	150.2245	0.8436276	0.5919078	0.976265101153947	0.078882	0.16575	0.70162	-0.51123
1529	Nodularin	0.880363093			MS2 matched	825.43829	354.8925	0.0033518842	0.00235272261666667	0.306256149213656	0.65266	0.7543	0.70191	-0.51064
710	Ricinoleic acid	0.957311579			MS2 matched	297.23807	38.3475	0.159769806666667	0.112234546666667	0.552322740057939	0.31394	0.44768	0.70248	-0.50948
429	His-Cys	0.985699914			MS2 matched	257.07331	143.863	0.0784050116666667	0.0552439766666667	1.07796397932081	0.048924	0.1185	0.7046	-0.50513
469	"L-gulono-1,4-lactone"	0.993490779			MS2 matched	195.04914	358.28	3.31400266666667	2.337654	0.857698939491026	0.12308	0.22786	0.70539	-0.50351
1270	Ethynylestradiol 3-sulfate	0.910768649			MS2 matched	421.10882	320.178	0.003615986	0.00255092433333333	1.30746887310548	0.006975	0.030185	0.70546	-0.50337
92	16-hydroxyhexadecanoic acid	0.998521636			MS2 matched	271.22314	62.758	0.549568733333333	0.387882966666667	0.784596069462142	0.2053	0.33012	0.7058	-0.50268
106	2-arachidonoyl-1-stearoyl-sn-glycero-3-phosphoethanolamine	0.751852117			MS2 matched	766.52578	40.722	0.572686816666667	0.4043668	1.42306037021207	0.0037175	0.020197	0.70609	-0.50208
514	Melphalan	0.915958442			MS2 matched	303.0475	79.256	0.03153434	0.0223245066666667	0.91695652580437	0.12241	0.2271	0.70794	-0.4983
1204	Cytidine 5'-diphosphocholine	0.99352738			MS2 matched	489.11062	444.247	0.146682011666667	0.103885655	1.09948839929614	0.034995	0.092638	0.70824	-0.4977
1381	Khelloside	0.720138084			MS2 matched	431.11377	317.372	0.00456219633333333	0.003238575	0.743468465958883	0.20046	0.32486	0.70987	-0.49437
1131	"n-[2-(dimethylamino)ethyl]-n-methyl-4-[[[[4-[4-(4-morpholinyl)-7-(2,2,2-trifluoroethyl)-7h-pyrrolo[2,3-d]pyrimidin-2-yl]phenyl]amino]carbonyl]amino]-Benzamide"	0.940022862			MS2 matched	625.26271	248.38	0.00178395816666667	0.00126658683333333	0.958732539517924	0.085053	0.17451	0.70999	-0.49414
1084	Anhydrobrazilic acid	0.886899139			MS2 matched	257.05103	302.0285	0.0100054845	0.00713238816666667	0.915317573929369	0.090726	0.18241	0.71285	-0.48833
713	Saccharin	0.7977			MS2 matched	181.98875	33.2035	0.337582966666667	0.241508166666667	1.507038753525	0.0012427	0.010084	0.7154	-0.48317
1635	Rotundine	0.932854592			MS2 matched	192.10011	268.512	0.0109141771666667	0.00781323933333333	0.977460364231497	0.064376	0.14366	0.71588	-0.48221
1141	Betaine	0.99627952			MS2 matched	118.0859	278.485	4.61202683333333	3.30976	0.925773033819528	0.082366	0.1708	0.71764	-0.47867
83	11-dehydrothromboxane b2	0.971277942			MS2 matched	349.19498	216.1725	0.00887430033333333	0.006372621	0.721753314448004	0.19161	0.31377	0.7181	-0.47775
804	gamma-aminobutyric acid	0.747699077			MS2 matched	104.06933	306.1685	0.0388065683333333	0.0278852166666667	0.563445354442688	0.30904	0.44292	0.71857	-0.4768
61	1-palmitoyl-2-linoleoyl-sn-glycero-3-phosphocholine	0.975068304			MS2 matched	792.51867	157.3545	0.223839616666667	0.161006333333333	0.918359661073443	0.10973	0.21066	0.71929	-0.47535
1515	NAD+	0.913313524			MS2 matched	664.10986	436.6095	0.0505025283333333	0.0363496916666667	1.18854900313772	0.020722	0.063512	0.71976	-0.47441
650	Phosphoenolpyruvate	0.984415735			MS2 matched	166.97226	475.01	0.0337265865	0.0242794065	0.696385179072616	0.25492	0.38558	0.71989	-0.47415
871	1-Oleoyl-sn-glycero-3-phosphocholine	0.8438			MS2 matched	544.33521	132.6315	1.42711811666667	1.02867465	0.98582638077563	0.071927	0.15563	0.72081	-0.47232
461	"L-Arabinono-1,4-lactone"	0.935324621			MS2 matched	147.02765	79.546	0.80137595	0.577729083333333	1.03758201924367	0.070119	0.15305	0.72092	-0.47209
325	Decahydrogambogic acid	0.985501844			MS2 matched	637.38379	169.211	0.0276838775	0.0200324638333333	0.553504854056105	0.31132	0.44431	0.72361	-0.46671
962	2'-Deoxyguanosine 5'-monophosphate (dGMP)	0.9595			MS2 matched	389.10112	483.918	0.05333673	0.03860574	1.39936848270997	0.0039565	0.020909	0.72381	-0.46631
101	2-(n-morpholino)ethanesulfonic acid	0.96037384			MS2 matched	194.04579	91.8085	0.0923133733333333	0.0670008166666667	0.508262839942139	0.4402	0.5755	0.7258	-0.46236
843	1-behenoyl-2-hydroxy-sn-glycero-3-phosphocholine	0.8557755			MS2 matched	580.42688	188.962	0.0268092876666667	0.0194765413333333	0.900256641600454	0.10151	0.19937	0.72648	-0.461
1268	Eszopiclone n-oxide	0.782996533			MS2 matched	143.07978	325.2735	0.02918801	0.0212065983333333	0.892756383678771	0.086947	0.17733	0.72655	-0.46086
1136	Benzyl butyl phthalate	0.991690645			MS2 matched	335.10926	241.802	0.0148748341666667	0.0108256415	0.932619392536476	0.10936	0.21066	0.72778	-0.45842
1616	Proximpham	0.743585137			MS2 matched	149.10555	251.841	0.0129764073333333	0.00944764983333333	1.04830787085821	0.055494	0.13079	0.72806	-0.45786
154	3-thiatetradecanoic acid	0.869993333			MS2 matched	245.13471	323.72	0.00269004733333333	0.00196029766666667	1.07771518045401	0.035473	0.09331	0.72872	-0.45656
335	Dihydrouracil	0.942115812			MS2 matched	113.02267	388.815	0.220001315	0.161282103333333	0.959337419341706	0.061126	0.13899	0.7331	-0.44793
37	"1-(5z,8z,11z,14z-eicosatetraenoyl)-sn-glycero-3-phosphoserine"	0.785183307			MS2 matched	544.25758	234.6595	0.23366315	0.171510683333333	0.973067526982962	0.067364	0.14834	0.73401	-0.44613
1595	Pro-Gly-Pro	0.890884042			MS2 matched	270.1421	396.1065	0.0280415083333333	0.0206512366666667	0.908270791805775	0.092501	0.18543	0.73645	-0.44134
716	Salvianolic acid b	0.907032114			MS2 matched	717.1358	403.895	0.00600685066666667	0.00442458816666667	0.5183971835997	0.39384	0.53368	0.73659	-0.44107
603	Pc(18:1/10-hdohe)	0.889734473			MS2 matched	906.60739	140.3605	0.0150689035	0.0111366233333333	0.679063778390321	0.28812	0.4226	0.73905	-0.43626
1206	Cytochalasin b	0.818499278			MS2 matched	444.24965	417.744	0.0123071601666667	0.0091157155	0.435098318286794	0.41384	0.55053	0.74068	-0.43307
352	Eicosapentaenoic Acid	0.647			MS2 matched	301.21142	105.9395	0.0614149783333333	0.045660145	0.632691819492178	0.32545	0.461	0.74347	-0.42766
318	D-Ribose 5-phosphate	0.9232			MS2 matched	289.02758	467.347	0.0689549633333333	0.0512988933333333	1.25920755176455	0.016609	0.055069	0.74395	-0.42673
468	L-Gulonic gamma-lactone	0.901			MS2 matched	177.03756	152.13	0.313527233333333	0.233322633333333	1.36128671185987	0.0063374	0.028705	0.74419	-0.42626
1706	Trans-zeatin	0.902064769			MS2 matched	136.05981	253.0235	0.0190536183333333	0.01420786	0.986483355625662	0.081522	0.16967	0.74568	-0.42338
575	Octadecanoic acid	0.998648155			MS2 matched	283.26054	37.094	8.56469868	6.389146805	0.838062653696961	0.15773	0.27398	0.74599	-0.42278
370	Ferulic acid ethyl ester	0.712112155			MS2 matched	221.07821	1.566	0.0167623521666667	0.0125057545333333	0.370628148037626	0.46211	0.59698	0.74606	-0.42263
1201	Cys-Gly	0.8994			MS2 matched	179.04677	450.628	0.0289368116666667	0.0216100716666667	0.892798028775036	0.11319	0.21523	0.7468	-0.4212
94	16-phenyltetranorprostaglandin f2alpha	0.981483439			MS2 matched	355.18784	32.8	0.0402143583333333	0.0300333266666667	0.873452162944808	0.084491	0.17376	0.74683	-0.42115
289	Cytidine 5'-diphosphocholine (CDP-choline)	0.9327			MS2 matched	547.11124	443.958	0.022595485	0.01688534	1.31111820318598	0.0074181	0.031401	0.74729	-0.42026
151	3-Phospho-D-glycerate	0.999904847			MS2 matched	184.98252	500.0025	0.0462985603333333	0.0346880455	0.632440238707364	0.30433	0.43936	0.74923	-0.41653
1526	Nicotinate	0.993065171			MS2 matched	124.03772	219.5495	0.0339728633333333	0.02556369	0.760001586524828	0.1938	0.31677	0.75247	-0.41029
382	Gamma-Glu-Cys	0.996844883			MS2 matched	249.05885	130.7185	0.14026812	0.105629511666667	0.670232830112092	0.23558	0.36456	0.75305	-0.40917
282	Corosolic acid	0.98273484			MS2 matched	471.33773	73.319	0.0215236751666667	0.0162309923333333	0.776355787689941	0.18001	0.30215	0.7541	-0.40717
520	"Methyl-9-hydroperoxy-delta10e,12e-octadecadienoic acid"	0.904698091			MS2 matched	311.21663	42.196	0.0783372566666667	0.0591241166666667	0.558657374956762	0.31707	0.4514	0.75474	-0.40595
1203	"Cytidine 2',3'-cyclic phosphate"	0.971558933			MS2 matched	306.04693	317.75	0.00328373483333333	0.0024812705	0.417335284554495	0.44957	0.58424	0.75562	-0.40426
777	Uridine 5'-monophosphate	0.705548377			MS2 matched	323.01305	112.0275	0.089250225	0.0674526366666667	1.05800050045071	0.055615	0.13089	0.75577	-0.40398
118	2-keto-l-gulonic acid	0.986869151			MS2 matched	193.03228	350.361	0.0115766293333333	0.00875104983333333	1.31639513083561	0.0082335	0.033471	0.75592	-0.40369
602	Pc(16:1e/9-hode)	0.863267657			MS2 matched	816.56492	148.9295	3.9221495	2.96760183333333	1.22087961608791	0.01647	0.055058	0.75663	-0.40235
1509	Nepsilon-acetyl-l-lysine	0.998445138			MS2 matched	189.1215	353.105	0.0284334883333333	0.0215185433333333	0.768972751435233	0.15938	0.27658	0.7568	-0.40201
336	Dihydroxyacetone	1			MS2 matched	89.02323	153.431	0.208491966666667	0.15795215	1.3569955902073	0.0047235	0.023469	0.75759	-0.4005
96	"3-[(tricyclo[3.3.1.1(3,7)]dec-1-ylamino)carbonyl]-1h-indazole-1-pentanoic acid"	0.866932345			MS2 matched	394.21889	116.5705	0.0230487535	0.0174779591666667	0.299685248626128	0.53536	0.66274	0.7583	-0.39915
882	1-Palmitoyllysophosphatidylcholine	0.826			MS2 matched	538.38128	193.168	0.284726433333333	0.216522516666667	1.23597118911707	0.012463	0.045095	0.76046	-0.39506
665	Pi 40:6	0.970274233			MS2 matched	909.5329	188.8175	0.269343616666667	0.205329833333333	1.08246517914633	0.047382	0.11567	0.76233	-0.3915
1513	N6-methyladenosine	0.9984			MS2 matched	282.11724	323.5545	0.031885395	0.0243157366666667	0.567004036079825	0.29125	0.42529	0.7626	-0.39101
1687	Tetrandrine	0.954786173			MS2 matched	623.31033	245.399	0.196112686666667	0.149610548333333	0.882740263504969	0.10442	0.20416	0.76288	-0.39047
949	2-methylhippuric acid	0.980325301			MS2 matched	119.03348	218.378	0.04201948	0.0320986616666667	0.905357976730339	0.11651	0.21914	0.7639	-0.38855
1358	Ile-Glu	0.79			MS2 matched	261.14256	253.6485	0.00311705105	0.00238409078333333	0.395981752488805	0.53673	0.66387	0.76485	-0.38674
87	12(13)-epoxy-9z-octadecenoic acid	0.984001798			MS2 matched	295.22229	58.198	0.664136816666667	0.508202783333333	0.763327295081967	0.19792	0.32228	0.76521	-0.38608
1047	7-hydroxycoumarin	0.779444439			MS2 matched	163.0582	288.241	0.060731255	0.0465349483333333	0.713135734715552	0.22432	0.35244	0.76624	-0.38412
434	Hydroxycerivastatin	0.839935028			MS2 matched	474.22217	64.051	0.0190699411666667	0.0146148783333333	1.05638807008995	0.050249	0.12088	0.76638	-0.38386
600	Pc(16:1e/17-hdohe)	0.944847064			MS2 matched	864.56353	143.201	2.97534966666667	2.2817525	1.33134277169089	0.0075523	0.031537	0.76689	-0.38292
245	Bensulfuron-methyl	0.908573728			MS2 matched	409.09864	18.224	0.00422431283333333	0.0032456615	0.232582782362012	0.63731	0.74394	0.76833	-0.3802
681	Procyanidin c1	0.886012719			MS2 matched	865.2117	493.5725	0.0140189951666667	0.0107969953333333	0.370461596568292	0.53384	0.6617	0.77017	-0.37675
523	Mgmg 18:2	0.701134759			MS2 matched	561.32023	191.355	0.041442665	0.0319251133333333	0.926167142253009	0.099448	0.19664	0.77034	-0.37642
675	Platencin	0.966138518			MS2 matched	442.18104	69.928	0.0454296125	0.0350231851666667	0.260849818338264	0.59405	0.70757	0.77093	-0.37532
110	2-docosahexaenoyl-1-stearoyl-sn-glycero-3-phosphoserine	0.959932761			MS2 matched	834.51219	192.571	0.464318283333333	0.358136316666667	0.82623891275397	0.13489	0.24463	0.77132	-0.37461
70	1-Stearoyl-sn-glycerol	0.9912			MS2 matched	715.59728	35.7735	0.192597421666667	0.148698051666667	0.740604417255554	0.19557	0.31905	0.77207	-0.3732
1024	"5-[5-(acetyloxymethyl)-1,2,4a-trimethyl-7-oxo-3,4,8,8a-tetrahydro-2h-naphthalen-1-yl]-3-methylpentanoic acid"	0.844212651			MS2 matched	401.21083	410.945	0.179230966666667	0.138741333333333	1.19392312547908	0.023194	0.069383	0.77409	-0.36942
755	Teniposide	0.943833843			MS2 matched	701.14075	372.377	0.00338581283333333	0.0026255235	0.50743857927794	0.402	0.54013	0.77545	-0.3669
1647	Saponarin	0.846448727			MS2 matched	617.15242	312.177	0.00309527216666667	0.00240217766666667	1.04093029838352	0.063577	0.1427	0.77608	-0.36572
1276	Flavine mononucleotide	0.816283859			MS2 matched	439.08146	241.8885	0.00908488416666667	0.00705239266666667	0.940343067835509	0.1032	0.202	0.77628	-0.36536
211	Adenylyl(3'-5')cytidine	0.973546148			MS2 matched	571.11954	372.251	0.00792741566666667	0.00615850083333333	0.684418050991247	0.2267	0.35458	0.77686	-0.36427
1233	Dihydrocapsaicin	0.735859362			MS2 matched	308.21902	111.366	0.006237014	0.0048691155	0.507055087589149	0.39478	0.53414	0.78068	-0.3572
257	Calciferol	0.757997655			MS2 matched	395.30701	114.9245	0.00240169036666667	0.00187666483333333	0.67996468096919	0.24337	0.37362	0.78139	-0.35588
529	N-(4-aminobenzoyl)-l-glutamic acid	0.726910688			MS2 matched	265.07818	360.842	0.116447315	0.091409615	0.889337803385912	0.11569	0.21821	0.78499	-0.34926
1532	Nordihydroguaiaretic Acid	0.7365			MS2 matched	622.34363	66.518	0.0203876065166667	0.0160207030166667	0.131295041723062	0.74463	0.82768	0.78581	-0.34775
911	"1,24-dihydroxyvitamin d3"	0.803691605			MS2 matched	417.33236	119.59	0.138491963333333	0.108993645	0.104469486879998	0.77816	0.85514	0.787	-0.34556
111	2-ethyl-2-hydroxybutyric acid	0.796934911			MS2 matched	131.06926	136.1445	0.09956339	0.07837438	0.887915572641964	0.10489	0.20471	0.78718	-0.34523
618	Pe(18:1/12-hete)	0.775493238			MS2 matched	780.54143	144.4765	0.0353010383333333	0.0278161433333333	0.716572220478895	0.236	0.36456	0.78797	-0.34379
77	"1,2-dioleoyl-sn-glycero-3-phosphoethanolamine-n-methyl"	0.88522698			MS2 matched	756.53973	62.857	0.0207548618333333	0.0163551055	0.455713168187371	0.4537	0.58873	0.78801	-0.34371
343	Dl-malic acid	0.987738902			MS2 matched	267.04885	424.0675	0.00152306283333333	0.001201973	1.06689630067525	0.036998	0.096305	0.78918	-0.34157
1696	Thr-Ala-Lys	0.937104102			MS2 matched	319.19135	52.078	0.0260588618333333	0.020575113	0.273067876549183	0.56567	0.68747	0.78956	-0.34087
924	17-trifluoromethylphenyltrinorprostaglandin f2alpha isopropyl ester	0.890071316			MS2 matched	481.25543	109.012	0.0130468345	0.010306638	0.173125949422705	0.67773	0.77584	0.78997	-0.34013
1190	Creatinine	0.999779411			MS2 matched	114.06452	174.4365	0.316781466666667	0.2503389	0.500472619857289	0.41164	0.54886	0.79026	-0.33961
270	Cholesteryl sulfate	0.863472963			MS2 matched	465.31407	27.373	14.4566626666667	11.4291346666667	0.872630231357984	0.10501	0.20471	0.79058	-0.33902
1516	Napropamide	0.713173788			MS2 matched	272.18324	106.593	0.0244412483333333	0.0193425166666667	0.985513535428614	0.066563	0.14694	0.79139	-0.33754
775	Uridine	0.939150951			MS2 matched	243.0597	162.4685	14.7654335	11.6866531666667	1.05268896289235	0.055392	0.13079	0.79149	-0.33736
996	"4-(2-oxo-1,2,3,4-tetrahydroquinolin-6-yl)oxycilostazol"	0.714218115			MS2 matched	531.26619	467.964	0.0116385676666667	0.00923410266666667	0.516341515776336	0.34031	0.47614	0.79341	-0.33387
1267	Erucamide	0.975843695			MS2 matched	338.33948	35.577	0.462824	0.367444516666667	0.823436552572091	0.18522	0.30873	0.79392	-0.33294
527	Myristic acid	0.977218379			MS2 matched	227.19784	52.303	1.32675598333333	1.05372106666667	0.524774778815	0.42016	0.55639	0.79421	-0.33241
1557	Pantothenic acid	0.987217489			MS2 matched	220.11704	270.877	1.56996401666667	1.24900115	1.12815846281139	0.035158	0.092638	0.79556	-0.32996
1172	Chaetoglobosins	0.957063245			MS2 matched	551.2331	452.231	0.0384154516666667	0.0305845883333333	0.61543082968509	0.3098	0.44322	0.79615	-0.32888
409	Glyceric acid	0.6151			MS2 matched	165.03768	366.384	0.45346155	0.361645866666667	1.01318181981287	0.06841	0.15007	0.79752	-0.3264
356	Erucic acid	0.985966937			MS2 matched	337.30415	45.412	0.112284036666667	0.0896297383333333	0.852851893069197	0.14806	0.26237	0.79824	-0.3251
587	Pc 34:3	0.7165031			MS2 matched	814.54561	148.298	0.227479833333333	0.181952066666667	0.986907475364544	0.0695	0.1519	0.79986	-0.32218
668	Pi(16:0e/15-hete)	0.988937487			MS2 matched	859.51611	192.02	0.573702316666667	0.459065166666667	0.83787698472457	0.1495	0.26417	0.80018	-0.3216
1349	Ht-2 toxin	0.892818138			MS2 matched	447.21682	293.6545	0.00150122403333333	0.00120534635	0.883983320122445	0.10752	0.20788	0.80291	-0.31669
1053	Acebutolol	0.919094101			MS2 matched	319.18781	34.5205	0.0123183806666667	0.009934403	0.310633614538847	0.62646	0.73598	0.80647	-0.31031
711	Rosolic Acid	0.8902			MS2 matched	289.0811	43.611	0.0080128985	0.006468097	0.690163835423781	0.24449	0.37424	0.80721	-0.30898
1671	Stearamide	0.6815			MS2 matched	284.29282	17.514	0.06205869	0.050138575	0.630048357872255	0.29662	0.43109	0.80792	-0.30771
125	"2,4-dichlorobenzoic acid"	0.722928871			MS2 matched	189.00115	83.106	0.0549468766666667	0.0444230683333333	0.422673847685569	0.52646	0.65468	0.80847	-0.30673
730	Sm d34:2	0.9906372			MS2 matched	759.55337	182.967	0.0452557566666667	0.0366426216666667	0.789080266800534	0.16637	0.28529	0.80968	-0.30458
436	Hypocrellin a	0.963297026			MS2 matched	545.14248	400.3635	0.0551014616666667	0.0446263066666667	0.543358397465632	0.35071	0.48837	0.80989	-0.3042
1251	DL-Indole-3-lactic acid	0.7472			MS2 matched	188.07182	317.0445	0.0727121216666667	0.0589553316666667	0.513589479571961	0.41081	0.54858	0.8108	-0.30257
981	3-methylcytidine	0.999576427			MS2 matched	258.10628	254.289	0.0798243233333333	0.0647689166666667	1.00209868776847	0.076929	0.16262	0.81139	-0.30153
985	"3,5,7,15-tetraacetoxy-8-benzoyloxy-2-hydroxy-9,14-dioxojatropha-6(17),11e-diene"	0.778407098			MS2 matched	693.24775	250.03	0.00214522716666667	0.0017413655	0.854961605345011	0.14906	0.26366	0.81174	-0.30091
130	2'-o-methyluridine	0.848986624			MS2 matched	257.07343	90.875	0.144622775	0.117627653333333	0.623894890233948	0.30933	0.44292	0.81334	-0.29807
1648	Sarcosine	0.894311347			MS2 matched	90.05379	270.876	0.0143182405	0.011648024	0.842598072487437	0.15734	0.27385	0.81351	-0.29777
1125	Baccatin iii	0.838419847			MS2 matched	609.25407	237.696	0.00493224833333333	0.00403251933333333	0.40237845525585	0.40114	0.53938	0.81758	-0.29056
115	2-hydroxymyristic acid	0.937066297			MS2 matched	243.19268	41.947	0.0170429205	0.013947464	0.421267037568717	0.54688	0.67356	0.81837	-0.28917
32	"[3,4,5-trihydroxy-6-[4-hydroxy-2-[(1,2,3,6-tetrahydroxycyclohexanecarbonyl)oxymethyl]phenoxy]oxan-2-yl]methyl benzoate"	0.706186959			MS2 matched	579.16831	321.847	0.00383237033333333	0.0031383755	0.482420285611561	0.39855	0.53701	0.81891	-0.28822
1692	Thioetheramide-PC	0.959			MS2 matched	758.56593	122.8975	5.85498583333333	4.7989875	0.878675300225885	0.090789	0.18241	0.81964	-0.28694
14	"(1r,4s,7r,8s)-7-[(2e,4e)-hexa-2,4-dienoyl]-3-hydroxy-8-[(2s)-3-hydroxy-2,4-dimethyl-5-oxo-2,5-dihydrofuran-2-yl]-5-[(2e,4e)-1-hydroxyhexa-2,4-dien-1-ylidene]-1,3-dimethylbicyclo[2.2.2]octane-2,6-dione"	0.743505666			MS2 matched	495.21381	307.7595	0.0110198318333333	0.009037434	0.264870453922463	0.56428	0.68674	0.82011	-0.28612
522	Mevalonic acid	0.948622228			MS2 matched	295.13423	341.843	0.00417195733333333	0.00343137066666667	0.339771777728005	0.48362	0.617	0.82248	-0.28194
222	alpha-D-Galactose 1-phosphate	0.999347156			MS2 matched	259.01796	476.357	0.344886183333333	0.283678833333333	0.366269280159632	0.56527	0.68747	0.82253	-0.28186
1457	Methionine sulfoxide	0.993586857			MS2 matched	166.05124	370.945	0.0487775933333333	0.0401219616666667	0.646948324704499	0.21845	0.34562	0.82255	-0.28183
269	Chenodeoxycholate	0.9997			MS2 matched	391.2774	132.3065	0.120078936666667	0.0987738483333333	0.487411047622623	0.39678	0.53559	0.82257	-0.28178
1536	O-(carbomethoxy)salicylic acid	0.808678934			MS2 matched	179.04661	427.4105	0.048009905	0.0394944566666667	0.329784191791018	0.62106	0.73234	0.82263	-0.28168
696	Pyridoxal	0.969527377			MS2 matched	166.04832	102.0575	0.08489285	0.070065405	0.632051797432189	0.27574	0.40719	0.82534	-0.27694
113	2-hydroxy-3-methylbutyric acid	0.939922038			MS2 matched	117.05384	153.1785	0.08838078	0.07303077	0.81827010221982	0.13752	0.24803	0.82632	-0.27523
1639	S-adenosyl-l-homocysteine	0.997944871			MS2 matched	385.1254	384.6925	0.113447901666667	0.09381499	0.429757842751314	0.44641	0.58143	0.82694	-0.27414
756	Tetradecanedioic acid	0.881641762			MS2 matched	257.1713	239.788	0.046599935	0.0387424783333333	0.687052576523802	0.25641	0.38663	0.83138	-0.26641
286	Cyclic adenosine diphosphate ribose	0.957896619			MS2 matched	540.04243	436.4355	0.0319064283333333	0.0265282533333333	0.709691344975587	0.20403	0.32886	0.83144	-0.26632
988	3beta-hydroxy-5-cholestenoic acid	0.71548046			MS2 matched	399.32372	42.305	0.0112694951666667	0.00942001	0.094873099446118	0.79269	0.86458	0.83589	-0.25862
1195	Curine	0.935825024			MS2 matched	595.27868	250.0645	0.022684815	0.018991795	0.729824261316212	0.21347	0.34	0.8372	-0.25635
387	Gartanin	0.962926637			MS2 matched	395.16103	23.159	0.00144291593333333	0.00121179356666667	0.40564515571018	0.54652	0.67356	0.83982	-0.25184
1077	Alisol a	0.948273948			MS2 matched	513.3713	244.052	0.00345596433333333	0.00290654583333333	0.732311538526371	0.16472	0.28359	0.84102	-0.24978
297	"D-Arabinono-1,4-lactone"	0.9579			MS2 matched	147.02752	134.107	0.135355266666667	0.114092715	0.714189254063993	0.25713	0.38691	0.84291	-0.24654
1640	S-adenosyl-l-methionine	0.915623311			MS2 matched	399.14162	489.381	0.0180734683333333	0.0152366933333333	0.419906555297209	0.48507	0.61794	0.84304	-0.24632
645	Phenyllactic acid	0.89697413			MS2 matched	165.05297	121.849	0.058330386	0.0492031705	0.262702796679843	0.66191	0.76197	0.84353	-0.2455
1162	Candesartan cilexetil	0.931592033			MS2 matched	611.24647	250.063	0.0173752476666667	0.014658183	0.657375425562795	0.27563	0.40719	0.84362	-0.24533
33	[6]-gingerol	0.888581615			MS2 matched	293.17067	65.9445	0.146233971666667	0.123531613333333	0.736882935766722	0.21444	0.34122	0.84475	-0.2434
606	Pe 38:6	0.769963277			MS2 matched	762.49574	40.745	3.04123616666667	2.5722385	1.30835354779329	0.0081384	0.033172	0.84579	-0.24163
501	Lusitanicoside	0.710931065			MS2 matched	441.18673	34.413	0.0393819666666667	0.033348585	0.248020369421966	0.62525	0.73529	0.8468	-0.23991
613	Pe(16:0e/12-hete)	0.715441954			MS2 matched	740.50974	148.313	0.782082133333333	0.66257765	0.705115911054582	0.25582	0.38628	0.8472	-0.23923
305	D-gluconate	0.981006316			MS2 matched	195.0478	317.282	0.0780785683333333	0.0662109883333333	1.14033918470437	0.026338	0.075869	0.848	-0.23786
588	Pc 35:2	0.724723941			MS2 matched	830.57617	147.6205	0.0597801133333333	0.050784125	0.993266113032978	0.054781	0.12981	0.84952	-0.23529
828	"(r)-4-((3r,5s,7r,8r,9s,10s,12r,13r,14s,17r)-3,7,12-trihydroxy-10,13-dimethylhexadecahydro-1h-cyclopenta[a]phenanthren-17-yl)pentanoic acid"	0.829555935			MS2 matched	817.57619	224.31	0.00276341726666667	0.00234818221666667	0.0720307763334406	0.81431	0.8783	0.84974	-0.23491
1397	L-hydroxyarginine	0.894427191			MS2 matched	116.06912	245.867	0.0434621416666667	0.037124465	0.360492407669548	0.56636	0.68747	0.85418	-0.22739
1017	"4',6'-dimethoxy-4-dimethylamino-2'-hydroxychalcone"	0.7001662			MS2 matched	328.1362	302.0285	0.03741963	0.0319912666666667	0.573551808238813	0.35155	0.48868	0.85493	-0.22612
209	Adenosine 5'-triphosphate (atp)	0.94304252			MS2 matched	505.97794	499.213	0.00693352728333333	0.00593079911666667	0.293774378516519	0.61844	0.73023	0.85538	-0.22536
79	"1,2-dipalmitoyl-sn-glycero-3-phospho-(1'-rac-glycerol)"	0.955462784			MS2 matched	721.48854	82.0145	0.02830417	0.0242296633333333	0.446694583783394	0.46457	0.59883	0.85605	-0.22424
810	"(+-)8,9-DHET"	0.6452			MS2 matched	338.2518	199.466	0.0147798753333333	0.012723135	0.0662516654040339	0.82543	0.88533	0.86084	-0.21618
1143	Betamethasone dipropionate	0.913996899			MS2 matched	505.25795	424.925	0.0137588921666667	0.0118449283333333	0.383784219850519	0.54075	0.66789	0.86089	-0.21609
1021	"5-[(4s,8as)-4-acetyloxy-2,5,5,8a-tetramethyl-3-oxo-4a,6,7,8-tetrahydro-4h-naphthalen-1-yl]-3-methylpentanoic acid"	0.985493844			MS2 matched	401.2125	120.885	0.00997930133333333	0.00859744333333333	0.779621862681889	0.17775	0.29981	0.86153	-0.21503
326	Dehydro-l-(+)-ascorbic acid dimer	0.960864745			MS2 matched	129.01723	73.947	0.383055766666667	0.330026083333333	0.524266272663734	0.41831	0.55477	0.86156	-0.21497
272	Cinnamoylglycine	0.744787955			MS2 matched	204.06512	171.9575	0.017686466	0.0152429066666667	0.310422131244407	0.5848	0.69924	0.86184	-0.21451
42	1-deoxy-1-(methylamino)-d-galactitol	0.9557767			MS2 matched	176.08977	277.9215	0.0149156958333333	0.0128628676666667	0.384052239086515	0.49002	0.62225	0.86237	-0.21362
1087	Arachidonoylglycine	0.81132336			MS2 matched	362.26625	112.593	0.0194586823333333	0.0167995401666667	0.33844127173306	0.58395	0.69924	0.86334	-0.21199
792	Wogonoside	0.967242787			MS2 matched	919.19515	408.522	0.00112084855	0.000970001033333333	0.490364529968966	0.40276	0.54074	0.86542	-0.20853
963	2'-deoxyinosine	0.992362989			MS2 matched	137.04417	204.572	0.705772216666667	0.6110598	0.655143466796739	0.28693	0.42122	0.8658	-0.20789
476	L-phenylalanyl-L-proline	0.8958			MS2 matched	261.11976	238.502	0.0324869883333333	0.0281363333333333	0.284377756995171	0.61656	0.72949	0.86608	-0.20743
669	Pi(17:0/15-hepe)	0.970220392			MS2 matched	885.53334	133.193	0.384535966666667	0.33388235	0.656048572856796	0.30345	0.43918	0.86827	-0.20378
905	"1,2-dioleoyl-sn-glycero-3-phosphoethanolamine-n,n-dimethyl"	0.713790432			MS2 matched	772.57824	148.056	0.39657485	0.344586766666667	0.639460617380403	0.18663	0.3088	0.86891	-0.20273
233	Arg-Gly-Arg	0.988634729			MS2 matched	386.2295	42.2	0.597053983333333	0.51889315	0.750120251650085	0.19322	0.31611	0.86909	-0.20242
672	Pi(18:0/9-hode)	0.920942554			MS2 matched	877.54488	289.5	0.000763774433333333	0.0006653553	0.338730746533107	0.68045	0.77715	0.87114	-0.19902
861	1-myristoyl-2-hydroxy-sn-glycero-3-phosphoethanolamine	0.808343403			MS2 matched	426.25614	208.1265	0.0063912675	0.00557793633333333	0.278545584994809	0.65472	0.7554	0.87274	-0.19637
1322	Glycyrrhizic acid	0.839022051			MS2 matched	845.40588	374.1195	0.0080420625	0.00702016583333333	0.930364133151634	0.078546	0.16524	0.87293	-0.19606
938	2-aminoadipic acid	0.948545546			MS2 matched	162.07416	408.939	0.0339170333333333	0.0296081383333333	0.407624996867317	0.52899	0.65663	0.87296	-0.19602
808	(+/-)-dropropizine	0.704379526			MS2 matched	237.17789	284.352	0.00763237916666667	0.00666786833333333	0.444964696605408	0.40909	0.54754	0.87363	-0.19491
1245	"DL-2,4-Diaminobutyric acid"	0.7518			MS2 matched	101.06966	375.356	0.0480318366666667	0.0419878383333333	0.289235658012302	0.60111	0.71412	0.87417	-0.19402
562	N6-Acetyl-L-lysine	0.7995			MS2 matched	187.1056	471.011	0.0042278585	0.00369779966666667	0.402560896019218	0.45724	0.59215	0.87463	-0.19326
815	"(2r,3s,4s,5r,6r)-5-[(2s,3r,4r)-3,4-dihydroxy-4-(hydroxymethyl)oxolan-2-yl]oxy-2-(hydroxymethyl)-6-(2-phenylethoxy)oxane-3,4-diol"	0.995884431			MS2 matched	439.13789	385.318	0.0268083218333333	0.023451789	0.163130520091091	0.74109	0.82431	0.8748	-0.19298
872	1-palmitoyl-2-azelaoylphosphatidylcholine	0.942479715			MS2 matched	666.42766	238.333	0.00286959066666667	0.00251523366666667	0.39945932631667	0.43866	0.57391	0.87651	-0.19015
821	"(3s,6r,9s,12r,15s,18r)-3-butan-2-yl-4,10,16-trimethyl-6,9,12,15,18-penta(propan-2-yl)-1,7,13-trioxa-4,10,16-triazacyclooctadecane-2,5,8,11,14,17-hexone"	0.727887439			MS2 matched	692.36587	417.1195	0.0254438583333333	0.0223682383333333	0.497022226381621	0.36926	0.50748	0.87912	-0.18587
51	1-oleoyl-2-palmitoyl-sn-glycero-3-phosphocholine	0.975570982			MS2 matched	794.55508	143.135	0.10261226	0.0902236716666667	0.506322560830456	0.42632	0.56155	0.87927	-0.18563
1032	5-methyl-2'-deoxycytidine	0.787017664			MS2 matched	126.06443	254.289	0.121849715	0.107147776666667	0.608690258000916	0.25943	0.38936	0.87934	-0.1855
1027	5-aminoimidazole-4-carboxamide	0.85381078			MS2 matched	110.03325	171.3045	0.171628286666667	0.150966641666667	0.628278880329414	0.30766	0.44218	0.87961	-0.18506
76	"1,2-dioleoyl-sn-glycero-3-phospho-l-serine"	0.997517825			MS2 matched	769.49013	75.616	1.20127928333333	1.05795928333333	0.515778822047052	0.42233	0.55841	0.88069	-0.18329
1212	D-glutamine	0.999281651			MS2 matched	147.07546	375.4515	1.29160738333333	1.1379626	0.336637038776453	0.55497	0.67934	0.88104	-0.18271
1293	Gamma-l-glutamyl-l-glutamic acid	0.995198359			MS2 matched	277.08869	317.774	1.94022471666667	1.71044828333333	0.225203216648862	0.6705	0.77033	0.88157	-0.18185
112	2-heptyl-4-hydroxyquinoline n-oxide	0.943064956			MS2 matched	517.30664	158.722	0.0842811616666667	0.0745169683333333	0.0719545806944382	0.83387	0.8911	0.88415	-0.17764
621	Pentadecanoic acid	0.937513744			MS2 matched	241.21304	51.7505	0.258313366666667	0.228589483333333	0.642473816823528	0.25283	0.38309	0.88493	-0.17636
552	N-caffeoyl-o-methyltyramine	0.818642566			MS2 matched	625.27829	225.898	0.00606821833333333	0.00537488633333333	0.258458636863874	0.60614	0.71912	0.88574	-0.17504
589	Pc 38:7	0.862687768			MS2 matched	862.54479	143.2105	0.101058205	0.0895923333333333	0.744131770925134	0.22827	0.35673	0.88654	-0.17374
725	Sertraline carbamoyl glucuronide	0.849989417			MS2 matched	524.0967	483.009	0.00400101666666667	0.00355028183333333	0.327562507265251	0.60394	0.717	0.88734	-0.17243
586	Pantothenate	0.967690818			MS2 matched	218.10157	270.975	7.438938	6.60610383333333	0.662604620609777	0.25114	0.38152	0.88804	-0.1713
1342	His-Ile	0.8097			MS2 matched	268.14892	247.229	0.005894017	0.00523559066666667	0.203319671115394	0.67703	0.77584	0.88829	-0.1709
45	"1-Hexadecanoyl-2-(9Z,12Z-octadecadienoyl)-sn-glycero-3-phosphoric acid"	0.982102693			MS2 matched	671.45332	149.585	0.0139006948333333	0.0123510948333333	0.553385882162479	0.39285	0.53276	0.88852	-0.17052
1106	Artemisinin	0.991435832			MS2 matched	305.15423	79.173	0.0409027266666667	0.0363524466666667	0.57503733129152	0.32377	0.45944	0.88875	-0.17014
175	5-trans-latanoprost acid	0.7187887			MS2 matched	371.23622	105.7035	0.0412218083333333	0.0366754016666667	0.287615360284966	0.64322	0.74881	0.88971	-0.16859
1170	Cepharanthine	0.71866034			MS2 matched	564.23925	409.1395	0.00308152716666667	0.00274172066666667	0.678129392980539	0.2332	0.36321	0.88973	-0.16856
1677	Tamoxifen	0.706896197			MS2 matched	372.23507	246.497	0.0116266946666667	0.0103472235	0.209069219811716	0.67886	0.77584	0.88995	-0.1682
1283	Fumagillin	0.868732433			MS2 matched	459.24342	180.631	0.0076657615	0.00682443143333333	0.267808182998535	0.69173	0.78643	0.89025	-0.16772
167	4-pyridoxic acid	0.997110464			MS2 matched	182.04289	43.485	1.23936433333333	1.1043861	0.388994280460884	0.5707	0.69089	0.89109	-0.16636
894	"1,2-di-(9z,12z,15z-octadecatrienoyl)-sn-glycero-3-phosphocholine"	0.964244057			MS2 matched	778.53156	146.305	0.161332115	0.143812253333333	0.518936724705519	0.39479	0.53414	0.89141	-0.16585
280	Clausarin	0.975305513			MS2 matched	379.20492	215.605	0.0184846533333333	0.016479599	0.17324348580694	0.69482	0.78778	0.89153	-0.16565
690	Ps 38:6	0.723025363			MS2 matched	806.48361	192.0055	0.1635776	0.145857766666667	0.453294496858095	0.46245	0.59698	0.89167	-0.16541
901	"1,2-dilinoleoyl-sn-glycero-3-phosphocholine"	0.723746355			MS2 matched	782.56669	40.658	14.4117233333333	12.8916283333333	0.730737482511121	0.21658	0.3437	0.89452	-0.16081
886	1-stearoyl-2-docosahexaenoyl-sn-glycerol	0.965144819			MS2 matched	651.52868	189.585	0.0433645416666667	0.038858785	0.6596642634876	0.2232	0.35099	0.8961	-0.15828
628	Pg 34:3	0.803230798			MS2 matched	743.47203	39.003	0.0636825416666667	0.0571228566666667	0.703996478067936	0.18688	0.30893	0.89699	-0.15683
751	Taurocholate	0.987689939			MS2 matched	514.27779	199.004	29.4084666666667	26.393683	0.0408879527951916	0.85899	0.91069	0.89749	-0.15604
1718	Tyr-Gly	0.986161332			MS2 matched	239.09842	293.1065	0.00551145066666667	0.004951244	0.470451759006575	0.49828	0.62845	0.89836	-0.15464
966	2(1h)-pyridinone	0.981268269			MS2 matched	96.04299	65.267	0.10975043	0.09886149	0.667558067269107	0.25007	0.38022	0.90078	-0.15075
495	Lovastatin hydroxy acid	0.903570482			MS2 matched	319.17031	135.148	0.0294898466666667	0.0266059095	0.306190702354923	0.62376	0.73453	0.90221	-0.14847
1050	"7,8-dihydroneopterin"	0.996053001			MS2 matched	256.09486	260.8695	0.0162782618333333	0.0146884085	0.396171019296533	0.48661	0.61945	0.90233	-0.14827
699	"inner salt 1-[(7r)-7-(acetyloxy)-4-hydroxy-4-oxido-3,5,9-trioxa-4-phosphapentacos-1-yl]-1-methyl-Pyrrolidinium"	0.948224016			MS2 matched	584.36617	346.772	0.00227808011666667	0.00205647636666667	0.168190241464678	0.74661	0.82936	0.90272	-0.14764
960	2'-deoxycytidine	0.997027825			MS2 matched	228.0951	209.8995	0.00533048483333333	0.0048159175	0.381918879782733	0.50196	0.63207	0.90347	-0.14646
1230	Diaveridine	0.918907877			MS2 matched	261.12853	69.504	0.133067665	0.120343113333333	0.436557655841121	0.46408	0.59863	0.90438	-0.14501
902	"1,2-dilinoleoyl-sn-glycero-3-phosphoethanolamine"	0.975553334			MS2 matched	740.51492	147.7395	0.426325333333333	0.38588735	0.577320650602935	0.36219	0.49898	0.90515	-0.14378
1475	Myristamine oxide	0.973103754			MS2 matched	258.27691	151.8605	0.0158669936666667	0.0143625768833333	0.328683750020604	0.65008	0.75387	0.90519	-0.14371
275	Cis-9-palmitoleic acid	0.871529357			MS2 matched	253.21337	51.114	4.92059	4.45406816666667	0.39638926304364	0.58467	0.69924	0.90519	-0.14371
180	"5alpha-Androstane-3,17-dione"	0.912616788			MS2 matched	287.21726	107.923	0.0512479	0.0464154916666667	0.225611936383902	0.74028	0.82431	0.90571	-0.14289
907	"1,2-dipalmitoleoyl-sn-glycero-3-phosphocholine"	0.898658611			MS2 matched	730.53081	150.9895	0.3597995	0.326545183333333	0.622475906643089	0.29737	0.43182	0.90758	-0.13991
857	1-Methylhistidine	0.956			MS2 matched	170.09082	461.03	0.0486074266666667	0.0441402333333333	0.23857352793139	0.65013	0.75387	0.9081	-0.13908
26	(r)-2-hydroxystearic acid	0.996090313			MS2 matched	299.25313	39.5895	0.0230223258333333	0.0209364291666667	0.24177387200265	0.71399	0.80364	0.9094	-0.13702
1560	PC(16:0/16:0)	0.9977			MS2 matched	756.5482	148.833	1.5944155	1.45374333333333	0.722035360018236	0.19001	0.31203	0.91177	-0.13325
140	"(2r,3s)-tetrahydro-4-methylene-2-octyl-5-oxo-3-furancarboxylic acid"	0.701333866			MS2 matched	507.3038	33.103	0.0274941316666667	0.0250730366666667	0.340389561626473	0.51641	0.64752	0.91194	-0.13299
197	"9R,10S-EpOME"	0.9726			MS2 matched	295.22194	106.7915	0.0380001331666667	0.0346632161666667	0.26751021110426	0.7116	0.80221	0.91219	-0.1326
470	L-homocysteic acid	0.7761			MS2 matched	163.99999	64.6685	1.738928	1.5901705	0.592302407117467	0.33767	0.47454	0.91445	-0.12902
1680	Tauroursocholic acid	0.76100741			MS2 matched	1053.56404	174.859	0.0266705394333333	0.0244098908666667	0.0168126277610291	0.9296	0.96044	0.91524	-0.12778
1663	Solamargine	0.74228962			MS2 matched	868.51718	136.6245	0.0083446905	0.007641532	0.28163701729688	0.6947	0.78778	0.91574	-0.127
565	Naringin	0.86541632			MS2 matched	579.15066	391.3455	0.0034591715	0.00316793883333333	0.256354274300199	0.72484	0.81399	0.91581	-0.12688
385	Ganoderic acid a	0.940264503			MS2 matched	497.29923	28.738	0.0635502433333333	0.058244555	0.373112558835225	0.49788	0.62845	0.91651	-0.12577
1594	Pro-Gly-Arg	0.833876805			MS2 matched	329.19483	511.398	0.0110288326666667	0.010128627	0.444227496143828	0.4485	0.58372	0.91838	-0.12284
524	Microcystin lr	0.904697739			MS2 matched	496.26372	42.546	0.374995841666667	0.34522662	0.018202812300239	0.93892	0.96383	0.92061	-0.11933
820	"(3r,5s,7r,8r,9s,10s,12s,13r,14s,17r)-17-((2r)-6,7-dihydroxy-6-methylheptan-2-yl)-10,13-dimethylhexadecahydro-1h-cyclopenta[a]phenanthrene-3,7,12-triol"	0.980859369			MS2 matched	475.33489	119.459	0.0214129131666667	0.019719684	0.0158694237709966	0.88081	0.92705	0.92092	-0.11884
887	1-stearoyl-2-hydroxy-sn-glycero-3-phosphocholine	0.704204032			MS2 matched	524.37024	194.3885	24.02199	22.1559533333333	0.656567908391853	0.28155	0.41507	0.92232	-0.11666
558	N-lauroyl-d-erythro-sphingosylphosphorylcholine	0.914821918			MS2 matched	645.49857	119.115	0.0575274616666667	0.05306332	0.317156350836458	0.68588	0.78181	0.9224	-0.11654
743	Succinate	0.910155501			MS2 matched	117.0175	85.559	0.0836371433333333	0.0771580883333333	0.216779770485998	0.82441	0.88532	0.92253	-0.11633
416	Glycyl-L-leucine	0.9357			MS2 matched	187.11299	221.321	0.00151495833333333	0.00139947316666667	0.267469592249623	0.56645	0.68747	0.92377	-0.11439
572	Nocardamine	0.959375101			MS2 matched	599.31644	245.5805	6.35148783333333	5.87592916666667	0.434864327539478	0.49174	0.62371	0.92513	-0.11228
1319	Gly-Tyr	0.982411446			MS2 matched	239.10073	307.707	0.007435578	0.00688653716666667	0.0838431514582473	0.86696	0.9158	0.92616	-0.11067
1196	Cyanazine	0.986023353			MS2 matched	263.09398	219.574	0.0265110416666667	0.0245935133333333	0.264906634890322	0.6271	0.73598	0.92767	-0.10832
156	"3,4-dihydroxyhydrocinnamic acid"	0.774682154			MS2 matched	181.00645	360.7695	0.0793581566666667	0.07368269	0.283412143606767	0.63415	0.74164	0.92848	-0.10705
161	3'-dephosphocoenzyme a	0.996169189			MS2 matched	686.12955	354.4455	0.0114304491666667	0.0106166845	0.175445780685526	0.80938	0.87458	0.92881	-0.10655
859	1-methylxanthine	0.915471863			MS2 matched	110.03341	217.7665	0.0448940183333333	0.0417258383333333	0.542092593241249	0.3592	0.49599	0.92943	-0.10558
1697	Thr-Asp-Arg	0.738954227			MS2 matched	391.18985	417.9425	0.0179181416666667	0.01666353	0.290914510524642	0.59438	0.70757	0.92998	-0.10473
1078	"all cis-(6,9,12)-Linolenic acid"	0.8123			MS2 matched	296.25591	37.36	0.2300396	0.21408065	0.552487119612883	0.37495	0.51408	0.93063	-0.10373
338	Dinoterb	0.945251973			MS2 matched	239.06341	23.074	0.02598005	0.02417906	0.195511119862265	0.69632	0.78856	0.93068	-0.10365
1312	Glutathione	0.986932703			MS2 matched	308.08971	402.7745	1.06717750666667	0.993719588333333	0.114163076094075	0.88544	0.92857	0.93117	-0.10289
1208	Cytotrienin a	0.936858324			MS2 matched	631.34994	380.035	0.017638035	0.0164503766666667	0.23713649722014	0.69334	0.78748	0.93266	-0.10057
1641	S-Adenosylmethionine	0.983579641			MS2 matched	399.14147	512.4765	0.0471407533333333	0.0440013766666667	0.237496364312762	0.79109	0.86391	0.9334	-0.099426
277	"Cis,cis-muconic acid"	0.999942258			MS2 matched	141.01542	360.304	1.15810195	1.08202213333333	0.256332680906781	0.65238	0.7543	0.93431	-0.098032
673	Pi(18:1/15-hete)	0.98231239			MS2 matched	899.55061	188.805	0.0393331583333333	0.0367697483333333	0.272884846852866	0.71083	0.80187	0.93483	-0.097227
1735	Val-Pro	0.991458386			MS2 matched	215.13717	265.554	0.018215853	0.017044011	0.157887099329379	0.78402	0.86104	0.93567	-0.09593
1205	Cytochalasin a	0.85131293			MS2 matched	460.24575	206.305	0.0183167908333333	0.0171513753333333	0.0138637028907402	0.91439	0.94938	0.93637	-0.094842
549	N-arachidonoyl-l-alanine	0.998833282			MS2 matched	374.26238	88.3905	0.106010865	0.09928408	0.193763568053736	0.81489	0.8783	0.93655	-0.094578
1354	Hypoxanthine	0.993816113			MS2 matched	137.04582	171.1955	19.144915	17.9551333333333	0.384014107137376	0.56143	0.68423	0.93785	-0.092565
986	"3,6,9,12-tetraoxatetracosan-1-ol"	0.717269476			MS2 matched	363.30741	36.771	0.607674516666667	0.569949483333333	0.55305223319837	0.33226	0.4692	0.93792	-0.092465
100	"2-(2,6-dihydroxy-4-methoxycarbonylbenzoyl)-3-hydroxybenzoic acid"	0.872216374			MS2 matched	331.04324	374.15	0.00920864466666667	0.00866777683333333	0.165313708716141	0.79251	0.86458	0.94127	-0.087327
845	1-heptadecanoyl-sn-glycero-3-phosphocholine	0.992594625			MS2 matched	510.3502	196.188	0.801574216666667	0.755565616666667	0.321853333458356	0.57204	0.69089	0.9426	-0.085279
749	Taurine	0.999607646			MS2 matched	124.00761	299.629	24.658515	23.25248	0.440912271089367	0.50295	0.63286	0.94298	-0.084701
1646	Salannin	0.877143675			MS2 matched	597.29415	441.3655	0.0124925421666667	0.0117884776666667	0.202571669089395	0.69518	0.78778	0.94364	-0.08369
1606	Progesterone	0.854207435			MS2 matched	337.23244	84.5155	0.0428398866666667	0.0404712466666667	0.142476019611322	0.83876	0.89304	0.94471	-0.082057
890	1-stearoyl-rac-glycerol	0.927803367			MS2 matched	341.30305	245.6345	0.317410883333333	0.2999636	0.288201008054828	0.65431	0.7554	0.94503	-0.081564
1092	Arg-Ala-Lys	0.77863309			MS2 matched	374.25005	241.286	0.028200245	0.0267080316666667	0.11300505212173	0.83071	0.88988	0.94709	-0.078434
883	1-stearoyl-2-arachidonoyl-sn-glycero-3-phospho-(1'-myo-inositol)	0.946631383			MS2 matched	887.5558	190.119	0.164530066666667	0.155880833333333	0.578203496504172	0.35088	0.48837	0.94743	-0.077908
584	Palmitic acid	0.999676747			MS2 matched	255.23084	51.119	39.355925	37.29325	0.425526860572426	0.51645	0.64752	0.94759	-0.077666
677	Poricoic acid a	0.995315604			MS2 matched	497.32194	32.418	0.0733069616666667	0.0695789266666667	0.0592065015230563	0.86447	0.91427	0.94914	-0.0753
1655	Ser-Asn	0.982591466			MS2 matched	220.08996	370.417	0.00464213316666667	0.004406821	0.187100721965544	0.73927	0.82389	0.94931	-0.07505
1550	Orcinol beta-d-glucoside	0.910850637			MS2 matched	251.07493	130.06	0.133993208333333	0.127220316666667	0.241758502993469	0.68791	0.78348	0.94945	-0.074831
1603	Pro-Trp	0.979949152			MS2 matched	302.30325	69.5645	0.582057233333333	0.5530648	0.470765044383164	0.41668	0.55388	0.95019	-0.073712
1048	7-methyladenine	0.755920584			MS2 matched	150.0756	253.042	0.0059997485	0.00570866283333333	0.177654439610571	0.73933	0.82389	0.95148	-0.071749
492	Linolenic acid	0.980526188			MS2 matched	277.21241	49.743	1.675577	1.59577333333333	0.18923984378877	0.69356	0.78748	0.95237	-0.070402
577	Oligomycin b	0.711340297			MS2 matched	803.47288	112.074	0.00578456666666667	0.005511964	0.220040725274679	0.78807	0.86332	0.95287	-0.069642
849	"1-hexadecyl-2-(8z,11z,14z-eicosatrienoyl)-sn-glycero-3-phosphocholine"	0.830892168			MS2 matched	770.60962	33.365	0.0174477345	0.0166266828333333	0.172135185187981	0.80805	0.87458	0.95294	-0.069539
1691	Thiazolidine-4-carboxylic acid	0.969187529			MS2 matched	134.02523	230.3245	0.133771218333333	0.127524215	0.109586369652905	0.88295	0.92763	0.9533	-0.068997
1472	Myosmine	0.909608277			MS2 matched	147.08972	55.7225	0.016585631	0.0158189856666667	0.141332207072674	0.8312	0.88988	0.95378	-0.068277
1689	Thiamine	0.995430964			MS2 matched	265.11046	366.3545	2.55469283333333	2.4368215	0.251247673298524	0.71673	0.80539	0.95386	-0.068149
68	1-stearoyl-2-linoleoyl-sn-glycero-3-phosphoethanolamine	0.952030069			MS2 matched	742.52558	40.9435	0.1433186	0.13703845	0.331424787812073	0.57716	0.69466	0.95618	-0.064645
1046	"7-benzyl-11,14-dimethyl-16-(2-methylpropyl)-10,13-di(propan-2-yl)-17-oxa-1,5,8,11,14-pentazabicyclo[17.3.0]docosane-2,6,9,12,15,18-hexone"	0.727632405			MS2 matched	694.34891	449.671	0.015728388	0.0150430563333333	0.123595196936238	0.8409	0.89477	0.95643	-0.064273
93	16-Hydroxypalmitic acid	0.9851			MS2 matched	271.22305	104.95	0.0260254363333333	0.0249379883333333	0.0805693012757265	0.90322	0.94268	0.95822	-0.061577
874	1-palmitoyl-2-glutaryl phosphatidylcholine	0.888146509			MS2 matched	632.36828	516.9435	0.00738070116666667	0.00707530933333333	0.149370281886458	0.82113	0.88235	0.95862	-0.060965
774	Uric acid	0.894092185			MS2 matched	167.04139	374.807	0.33442515	0.3209393	0.102293022472366	0.84725	0.89933	0.95967	-0.059383
888	1-stearoyl-2-oleoyl-sn-glycero-3-phosphoethanolamine	0.720439461			MS2 matched	768.54681	65.306	0.191263216666667	0.183668666666667	0.378890838842906	0.51984	0.64943	0.96029	-0.058454
230	Arachidonic acid (peroxide free)	0.952897236			MS2 matched	303.2293	46.7955	35.749535	34.4142183333333	0.214372935286564	0.77702	0.85458	0.96265	-0.05492
1547	Oleandrin	0.787372407			MS2 matched	599.30878	384.338	0.00720869733333333	0.00694664583333333	0.177668492443642	0.77298	0.85159	0.96365	-0.053422
1583	Phosphorylcholine	0.98713558			MS2 matched	184.0753	492.4115	26.55305	25.5998483333333	0.211689916654856	0.73211	0.81898	0.9641	-0.052742
1315	Gly-Gly-Lys	0.97605851			MS2 matched	261.15367	445.2045	0.0217540766666667	0.0209791416666667	0.163268452100301	0.80129	0.87123	0.96438	-0.05233
390	Glucoheptonic acid	0.848979149			MS2 matched	207.03275	374.7625	0.0474359183333333	0.0457884483333333	0.0863411568869317	0.87701	0.92403	0.96527	-0.050996
386	Garcinol	0.974508675			MS2 matched	601.35203	32.512	0.114532871666667	0.110696038333333	0.203602019309296	0.74731	0.8296	0.9665	-0.049158
302	D-Galactarate	0.7503			MS2 matched	191.01656	156.102	0.0840172816666667	0.0812550133333333	0.151224874239285	0.86826	0.91661	0.96712	-0.048229
246	3-[[(3-carboxycyclohexyl)amino]carbonyl]-4-[3-[4-(4-phenoxybutoxy)phenyl]propoxy]-Benzoic acid	0.904556768			MS2 matched	544.27424	532.6855	0.00160128783333333	0.00154915323333333	0.00185905822122477	0.93052	0.96082	0.96744	-0.047753
846	1-hexadecanoyl-2-octadecadienoyl-sn-glycero-3-phosphocholine	0.921642634			MS2 matched	758.56684	40.9845	15.5169266666667	15.01436	0.227274541959307	0.64754	0.75237	0.96761	-0.047499
109	2-cis-4-trans-abscisic acid	0.945427958			MS2 matched	527.25397	63.1425	0.0389444171666667	0.0377007038333333	0.0302431550915575	0.94721	0.96871	0.96806	-0.046825
1619	Pyridine	0.917092448			MS2 matched	80.04858	64.7275	0.748255616666667	0.72511465	0.308775803581815	0.65115	0.7543	0.96907	-0.045322
1417	Leu-Pro	0.89054049			MS2 matched	229.15258	271.824	0.065929825	0.0639034666666667	0.037048530404341	0.91003	0.94809	0.96926	-0.045037
597	"Pc(16:0e/5,6-eet)"	0.935519172			MS2 matched	842.57537	146.3405	0.90547865	0.878445016666667	0.31457960833126	0.67204	0.77107	0.97014	-0.043729
742	Suberoylanilide hydroxamic acid	0.932403379			MS2 matched	527.29433	56.912	0.0401265861666667	0.0389384836666667	0.0338545126321462	0.95888	0.97487	0.97039	-0.043362
1662	Sofalcone	0.820912148			MS2 matched	383.16317	218.55	0.00543053083333333	0.005273312	0.0815225029863581	0.89354	0.93426	0.97105	-0.042384
1704	Trans-epoxysuccinyl-l-leucylamido(4-guanidino)butane	0.837151507			MS2 matched	358.19426	429.4195	0.0094878575	0.00922204233333333	0.113216549078132	0.86433	0.91427	0.97198	-0.040996
885	1-stearoyl-2-arachidonyl-sn-glycero-3-phosphocholine	0.955259106			MS2 matched	810.5935	61.152	1.53974628333333	1.49668406666667	0.219738044566887	0.79092	0.86391	0.97203	-0.040923
719	Sedoheptulose	0.7056			MS2 matched	269.08283	383.0205	0.03094821	0.0301174233333333	0.0657529535981186	0.89294	0.93426	0.97316	-0.039257
712	S-Nitroso-L-glutathione	0.6118			MS2 matched	335.07269	135.9785	0.0660245041666667	0.0642640991666667	0.141578416693655	0.91454	0.94938	0.97334	-0.038989
1531	Norbuprenorphine glucuronide	0.939608814			MS2 matched	612.29335	394.8425	0.0352947916666667	0.034368235	0.115246558474737	0.84471	0.89773	0.97375	-0.03838
309	D-Glucuronate	0.96179489			MS2 matched	193.03249	388.183	0.7333296	0.714801783333333	0.0545089453230218	0.91529	0.94959	0.97473	-0.036919
278	Citraconic acid	1			MS2 matched	129.01749	236.56	0.0212996766666667	0.0207757483333333	0.178098896129953	0.81394	0.8783	0.9754	-0.035931
1427	Lpc 18:2	0.835884638			MS2 matched	520.33852	190.768	14.3182816666667	13.98843	0.244196717007092	0.77648	0.85458	0.97696	-0.033624
268	Chalepensin	0.763637444			MS2 matched	253.08203	431.494	0.00910298216666667	0.00889498	0.108818625146486	0.91195	0.94895	0.97715	-0.033348
550	N-arachidonoyl-l-serine	0.998223981			MS2 matched	360.24714	111.2275	0.195599256666667	0.191148581666667	0.0894338763346127	0.94906	0.96906	0.97725	-0.033206
1157	Cabergoline	0.975701848			MS2 matched	474.28727	429.036	0.0336328216666667	0.032879685	0.034829799151881	0.9402	0.96383	0.97761	-0.032673
1483	N-(3-(aminomethyl)benzyl)acetamidine	0.982878517			MS2 matched	178.13154	209.287	0.00813593466666667	0.00797388233333333	0.0943033726571748	0.95922	0.97487	0.98008	-0.029026
1460	Methylene blue	0.785288499			MS2 matched	240.99706	228.572	0.018953435	0.0186098716666667	0.170707479327672	0.79682	0.86799	0.98187	-0.026391
293	D-(+)-mannose	0.995284194			MS2 matched	179.05361	264.5815	1.05471288333333	1.03656718333333	0.108001772481197	0.91391	0.94938	0.9828	-0.025037
1599	Pro-phe	0.989909891			MS2 matched	263.12161	451.203	0.0241055966666667	0.02369613	0.167728343578095	0.86167	0.91297	0.98301	-0.024717
1659	Silodosin	0.841198974			MS2 matched	518.21706	438.055	0.007557194	0.00743293666666667	0.0146279171965791	0.90935	0.94809	0.98356	-0.023918
361	Fa 18:1+1o	0.933761134			MS2 matched	297.23776	60.735	0.609049383333333	0.599185866666667	0.116441576694061	0.93339	0.96208	0.98381	-0.023556
1728	Ursocholic acid	0.972110734			MS2 matched	355.26051	224.8065	0.123259621666667	0.12126933	0.0278614084515737	0.96574	0.97869	0.98385	-0.023486
958	"2,4,6-tri-tert-butylaniline"	0.771093835			MS2 matched	246.24052	81.145	0.222133633333333	0.218984766666667	0.151747721518411	0.83208	0.88999	0.98582	-0.020597
458	Kukoamine a	0.992904582			MS2 matched	529.29633	32.0905	0.54938725	0.541822766666667	0.0724234757238164	0.8933	0.93426	0.98623	-0.020002
1528	Nivalenol	0.89845754			MS2 matched	335.08923	317.344	0.00985554216666667	0.009732961	0.0407038959806186	0.94018	0.96383	0.98756	-0.018056
1183	Colchicine	0.931421452			MS2 matched	422.13507	311.297	0.005229756	0.00516678066666667	0.0522694272261736	0.91615	0.94993	0.98796	-0.017478
255	Butylated hydroxytoluene	0.883765769			MS2 matched	219.17182	1.751	0.0132720913333333	0.0131204965	0.0288678509121818	0.97023	0.98091	0.98858	-0.016573
129	2'-Deoxyuridine	0.7147			MS2 matched	227.0636	115.2485	0.112611106666667	0.111339495	0.0875775887088783	0.94	0.96383	0.98871	-0.016384
1679	Taurodeoxycholic acid	0.9893			MS2 matched	517.32471	152.431	0.141213031	0.140091953833333	0.0564060433754287	0.99103	0.9956	0.99206	-0.011499
171	"5-[(z)-14-(3,5-dihydroxyphenyl)tetradec-8-enyl]benzene-1,3-diol"	0.869804704			MS2 matched	411.26625	36.378	0.0178879793333333	0.01775458	0.0342961973080612	0.98975	0.99489	0.99254	-0.010799
1745	Zafirlukast	0.981176335			MS2 matched	576.23017	205.743	0.004897445	0.00486182566666667	0.0650062437417481	0.98723	0.99386	0.99273	-0.010531
800	alpha-L-Asp-L-Lys	0.95219266			MS2 matched	262.13769	460.771	0.012093302	0.0120109443333333	0.090461081839401	0.97241	0.98255	0.99319	-0.0098586
123	2-Oxoadipic acid	0.6444			MS2 matched	176.05366	285.6655	0.0618287733333333	0.06140933	0.0386826016284694	0.976	0.98561	0.99322	-0.0098205
1231	Dibucaine	0.79308998			MS2 matched	344.2251	88.8605	0.234958083333333	0.233558233333333	0.117999634382119	0.91187	0.94895	0.99404	-0.0086212
170	5-(4-hydroxyphenyl)-5-phenylhydantoin	0.87802613			MS2 matched	224.07906	1.719	0.0085048935	0.00846127816666667	0.0265580109425462	0.98422	0.99333	0.99487	-0.0074176
957	"2,4-dihydroxy-6-methyl-3-[(2e,6e)-3,7,11-trimethyldodeca-2,6,10-trienyl]benzaldehyde"	0.726624839			MS2 matched	379.22933	120.071	0.0110813508333333	0.0110283426666667	0.0107235639648305	0.96783	0.97963	0.99522	-0.0069178
940	2-dhahpa [dmed-fahfa]	0.721770815			MS2 matched	653.54051	189.558	0.0110538863333333	0.0110208433333333	0.02845722510425	0.98627	0.99386	0.99701	-0.0043191
1499	N-lauroyl-d-erythro-sphinganine	0.85974538			MS2 matched	484.46906	34.3435	0.08272109	0.0824756616666667	0.0301850529747143	0.9572	0.97396	0.99703	-0.0042868
880	1-palmitoyl-sn-glycero-3-phosphocholine	0.976968229			MS2 matched	496.33896	170.392	33.8027993333333	33.7316298333333	0.0297254506510391	0.99296	0.99643	0.99789	-0.0030407
594	Pc(14:0/8-hete)	0.853697797			MS2 matched	828.56016	146.9735	0.0419578566666667	0.0418800416666667	0.0343370693590895	0.98759	0.99386	0.99815	-0.0026781
2	alpha-keto-gamma-(methylthio)butyric acid	0.851918721			MS2 matched	147.02771	154.805	0.0669413083333333	0.0668325733333333	0.0456373116018386	0.98686	0.99386	0.99838	-0.0023453
643	Phenaceturic acid	0.999911771			MS2 matched	192.06343	183.478	0.0796895466666667	0.0796150416666667	0.0262129699721417	0.9962	0.99792	0.99907	-0.0013495
893	"1,2-bis(o-octanoyl)-sn-glycerylphophorylcholine"	0.748524942			MS2 matched	510.31421	210.516	0.0090194875	0.00901492983333333	0.00856109191796928	0.99412	0.99698	0.99949	-0.0007292
1126	Bafilomycin a1	0.973954401			MS2 matched	569.39713	36.783	0.0526692033333333	0.0526549916666667	0.0560260866325445	0.99843	0.999	0.99973	-0.00038934
177	"5alpha-pregnan-3alpha,17-diol-20-one 3-sulfate"	0.976322835			MS2 matched	413.21316	32.493	0.019419966	0.0194216738333333	0.0379833576152683	0.99971	0.99971	1.0001	0.00012687
1419	Leukotriene d4 methyl ester	0.795615909			MS2 matched	511.29207	472.469	0.008907157	0.00891298766666667	0.0482969399688814	0.99695	0.9981	1.0007	0.0009441
1192	Cucurbitacin b	0.812335728			MS2 matched	581.30995	513.416	0.006156932	0.006162643	0.00381260958640862	0.9949	0.99719	1.0009	0.0013376
417	Glyoxylate	0.6359			MS2 matched	133.01347	216.1985	0.0291454	0.0291827083333333	0.00535680270221869	0.98748	0.99386	1.0013	0.0018455
174	5-Oxo-ETE	0.7473			MS2 matched	635.44303	33.0505	0.00489566566666667	0.00490531833333333	0.0388666597937198	0.993	0.99643	1.002	0.0028418
38	"1-(9z,12z-octadecadienoyl-2-hydroxy-sn-glycero-3-phosphocholine"	0.891393375			MS2 matched	564.3198	190.754	0.06159164	0.0617648883333333	0.0358917720283006	0.98949	0.99489	1.0028	0.0040523
1133	Benzophenone	0.921625885			MS2 matched	105.04312	65.31	0.0428536983333333	0.0430062366666667	0.00182283697446228	0.9684	0.97963	1.0036	0.0051262
826	(r)-(+)-arachidonyl-1'-hydroxy-2'-propylamide	0.794190994			MS2 matched	362.32292	79.3755	0.0596760133333333	0.0599629333333333	0.00654834928631767	0.96588	0.97869	1.0048	0.0069198
425	Heptadecanoic acid	0.981690977			MS2 matched	269.24395	37.962	0.218622766666667	0.219763566666667	0.0796972784038088	0.96241	0.97754	1.0052	0.0075085
591	Pc 40:8	0.877673837			MS2 matched	888.5605	141.267	0.256644166666667	0.258071033333333	0.0126665615724258	0.95705	0.97396	1.0056	0.0079988
1052	"8z,14z-eicosadienoic acid"	0.804416759			MS2 matched	309.27655	35.513	0.218978778333333	0.220711225	0.0454156314311135	0.96347	0.97805	1.0079	0.011369
376	Fructose 1-phosphate	0.999710144			MS2 matched	259.01726	443.933	0.02475573	0.02495254	0.0269419809078188	0.93186	0.96163	1.0079	0.011424
320	D-Tagatose	0.6684			MS2 matched	161.04295	281.548	0.154177355	0.155435706666667	0.0109451732512486	0.954	0.97183	1.0082	0.011727
830	(r)-aminocarnitine	0.986393011			MS2 matched	481.34639	35.577	0.058957295	0.0594430316666667	0.0491973841411649	0.96418	0.9782	1.0082	0.011837
1707	Triethylene glycol	0.963229757			MS2 matched	151.09468	66.5295	0.0950245083333334	0.0958285666666667	0.0611794905587747	0.94062	0.96383	1.0085	0.012156
1565	"Peonidin-3,5-o-di-beta-glucoside"	0.867974207			MS2 matched	625.15189	476.309	0.00276471516666667	0.00279075533333333	0.0391495421789326	0.94889	0.96906	1.0094	0.013525
1378	Karbutilate	0.826917259			MS2 matched	559.30237	455.986	0.0118706413333333	0.0119852038333333	0.0623809530747606	0.93807	0.96383	1.0097	0.013857
1147	Bis(2-ethylhexyl) adipate	0.886659218			MS2 matched	371.31264	33.938	0.0160140988333333	0.0161708631666667	0.0559282581048534	0.96634	0.97869	1.0098	0.014054
1333	Hexaethylene glycol	0.89725535			MS2 matched	283.17272	79.333	0.446845933333333	0.451704033333333	0.0707956276187065	0.83698	0.89295	1.0109	0.0156
936	"2-[6-[2-[(2e,6e,10e)-12-[4-[3,4-dihydroxy-6-methyl-5-(3,4,5-trihydroxy-6-methyloxan-2-yl)oxyoxan-2-yl]oxy-3,5-dihydroxy-6-(hydroxymethyl)oxan-2-yl]oxy-3,7,11-trimethyldodeca-2,6,10-trienoxy]-3,5-dihydroxy-6-(hydroxymethyl)oxan-4-yl]oxy-4,5-dihydroxy-2-methyloxan-3-yl]oxy-6-methyloxane-3,4,5-triol"	0.884615863			MS2 matched	1164.57608	244.6665	0.00185129266666667	0.0018723785	0.0145898028361654	0.93828	0.96383	1.0114	0.016339
1410	L-Valine	0.9517			MS2 matched	118.08454	382.42	0.07794584	0.0788492333333333	0.13798459477527	0.88448	0.92857	1.0116	0.016625
1744	Yunaconitine	0.731385974			MS2 matched	660.35064	446.686	0.0147907698333333	0.0149870108333333	0.0851316674693231	0.94594	0.96815	1.0133	0.019016
656	Pi 36:2	0.97617531			MS2 matched	861.53266	193.2475	0.1940766	0.196700983333333	0.05740911635817	0.9217	0.9551	1.0135	0.019378
285	Curcumin	0.727627561			MS2 matched	367.1003	314.921	8.293998	8.44494	0.0226198188784509	0.90998	0.94809	1.0182	0.026019
580	Orotate	0.981900172			MS2 matched	155.00744	228.2685	0.0662889966666667	0.067514595	0.0791044418896357	0.93884	0.96383	1.0185	0.02643
192	8-hydroxyquinoline-2-carboxamide	0.931921069			MS2 matched	187.03523	121.9765	0.031658175	0.0322930966666667	0.0323444317203359	0.93468	0.96284	1.0201	0.028648
1519	NCGC00347708-02	0.884162875			MS2 matched	711.43008	503.977	0.00252763833333333	0.00258161988333333	0.0526656400557134	0.89934	0.93919	1.0214	0.030487
1573	Phe-pro	0.988305525			MS2 matched	263.13693	238.696	0.128208273333333	0.131036371666667	0.058680767328852	0.93309	0.96208	1.0221	0.031478
1725	Urea	0.999157209			MS2 matched	61.03897	104.2915	0.286285166666667	0.2926488	0.168355144267826	0.73744	0.82284	1.0222	0.031718
614	Pe(16:1e/14-hdohe)	0.76903467			MS2 matched	762.49639	64.0665	1.17032026666667	1.19657201666667	0.00982311041872126	0.89178	0.93409	1.0224	0.032004
54	1-Palmitoyl Lysophosphatidic Acid	0.9698			MS2 matched	409.2277	197.8705	0.097282105	0.0995320133333333	0.0147523512962519	0.92565	0.95749	1.0231	0.032986
1020	"5-[(3s,8r,10r,13r,14s,17r)-3-[(2r,3r,4r,5s,6r)-3,4-dihydroxy-6-(hydroxymethyl)-5-[(2s,3r,4r,5r,6s)-3,4,5-trihydroxy-6-methyloxan-2-yl]oxyoxan-2-yl]oxy-14-hydroxy-10,13-dimethyl-1,2,3,6,7,8,9,11,12,15,16,17-dodecahydrocyclopenta[a]phenanthren-17-yl]pyran-2-one"	0.711189919			MS2 matched	693.36736	440.2025	0.0123164146666667	0.012601674	0.111872577105709	0.84538	0.89789	1.0232	0.033033
124	"2,4-di-tert-butylphenol"	0.999626421			MS2 matched	205.15683	33.786	0.237703283333333	0.243441083333333	0.0173833704728452	0.83744	0.89295	1.0241	0.034411
431	Homovanillic acid sulfate	0.852827225			MS2 matched	261.00274	237.924	0.0157744816666667	0.0161594033333333	0.0608787132097996	0.89149	0.93409	1.0244	0.034781
1314	Gly-Glu	0.998245938			MS2 matched	205.08279	425.316	0.22191505	0.22741685	0.18053121925369	0.73186	0.81898	1.0248	0.035332
947	2-Methylbutyroylcarnitine	0.9935			MS2 matched	246.16714	164.944	0.0043903349	0.00450118493333333	0.0187177093933232	0.9476	0.96871	1.0252	0.035974
133	3-(cyclohexylamino)-2-hydroxy-1-propanesulfonic acid	0.995215802			MS2 matched	236.09243	31.896	0.0972297166666667	0.099932275	0.102599013989448	0.88513	0.92857	1.0278	0.039553
238	Asp-Asp	0.982381812			MS2 matched	247.05269	461.262	0.00946902883333333	0.0097331365	0.0793728155956842	0.93895	0.96383	1.0279	0.039688
126	"2,6-di-tert-butyl-4-methoxyphenol"	0.98674124			MS2 matched	220.14347	20.931	0.0210023346666667	0.021592001	0.0794991459400159	0.94982	0.96927	1.0281	0.039947
1746	Zerumbone	0.890245374			MS2 matched	119.08362	37.674	0.204117816666667	0.20995685	0.18429862862669	0.78617	0.86286	1.0286	0.040691
834	"1-(1',3'-benzodioxol-5'-yl)-2-butanamine"	0.935596222			MS2 matched	194.11534	336.3245	0.0309136066666667	0.0318008683333333	0.186543458552616	0.81447	0.8783	1.0287	0.040824
114	2-hydroxy-6-methylquinoline-3-carbaldehyde	0.902368453			MS2 matched	186.04311	227.361	0.861193383333333	0.886015	0.305671667088632	0.60907	0.7221	1.0288	0.040994
697	Pyridoxamine 5-phosphate	0.799789913			MS2 matched	495.09146	468.795	0.0394047916666667	0.0405553983333333	0.0752540911663602	0.84167	0.89504	1.0292	0.041523
1500	N-myristoylsphinganine	0.92062947			MS2 matched	512.4998	34.578	0.326567066666667	0.336219516666667	0.20639634686669	0.71424	0.80364	1.0296	0.042024
442	Indole-3-carboxylic acid	1			MS2 matched	160.059	409.1605	0.0210751616666667	0.021711145	0.090900476630262	0.89454	0.93474	1.0302	0.042892
636	Pg 44:11	0.872435632			MS2 matched	867.53809	42.183	0.043037385	0.0443600083333333	0.0834943289265283	0.94405	0.96678	1.0307	0.043669
1138	Bestatin	0.6636			MS2 matched	326.20395	303.354	0.005927402	0.006114852	0.0932724776727317	0.88186	0.9276	1.0316	0.044918
609	Pe 40:8	0.73455678			MS2 matched	786.49512	143.8505	0.447662483333333	0.463466333333333	0.107633056822598	0.79036	0.86391	1.0353	0.050053
396	Glutamine	0.994589437			MS2 matched	145.06049	375.412	1.9101641	1.97819841666667	0.106851331950582	0.8625	0.9133	1.0356	0.050491
1142	Betaine aldehyde	0.9787			MS2 matched	102.08992	363.113	0.3504173	0.362921933333333	0.0660791057967946	0.87741	0.92403	1.0357	0.050585
1554	Oxyquinoline	0.6874			MS2 matched	146.05835	89.111	0.0425963116666667	0.0441613416666667	0.187627328798659	0.75563	0.83618	1.0367	0.052055
1524	Niacinamide	0.903413256			MS2 matched	123.05927	64.916	15.884912	16.4827571666667	0.163662237182225	0.80786	0.87458	1.0376	0.053301
1090	Arachidoyl ethanolamide	0.986457977			MS2 matched	356.34951	62.3295	0.124888	0.1296615	0.309828142201635	0.55839	0.68196	1.0382	0.054115
605	Pe 32:1	0.826936197			MS2 matched	688.47997	151.555	0.0158464276666667	0.0164711656666667	0.0399942057711839	0.8704	0.91832	1.0394	0.055785
391	Glucoiberin	0.819856446			MS2 matched	358.04888	426.921	0.0037571285	0.00391522016666667	0.0912603647465348	0.92718	0.95851	1.0421	0.059463
939	2-arachidonoylglycerol	0.977179432			MS2 matched	361.27264	237.334	0.732294983333333	0.763379316666667	0.0860237326182371	0.81704	0.87958	1.0424	0.059975
1101	Arg-Pro-Pro	0.905189472			MS2 matched	369.22168	466.378	0.0159450383333333	0.016644625	0.26958367652254	0.64576	0.75081	1.0439	0.061949
155	"3,4-dichlorophenol"	0.959096225			MS2 matched	160.94673	332.638	0.219871583333333	0.229694483333333	0.426440350701914	0.49434	0.6261	1.0447	0.063055
855	1-methyladenosine	0.999241249			MS2 matched	282.11751	293.591	0.133380296666667	0.139400501666667	0.242012481657474	0.65731	0.75716	1.0451	0.06369
408	Glyceraldehyde	0.999983666			MS2 matched	89.02322	281.771	0.250567583333333	0.26211385	0.290887599881374	0.56971	0.69046	1.0461	0.064994
84	11-ketofusidic acid	0.988237612			MS2 matched	513.2998	31.934	0.22405705	0.234424633333333	0.174087746465262	0.72728	0.81568	1.0463	0.065258
62	1-palmitoyl-2-oleoyl-phosphatidylglycerol	0.992189341			MS2 matched	747.50601	39.014	0.6586228	0.689221083333333	0.163797104718034	0.67815	0.77584	1.0465	0.065514
1323	Gomisin c	0.935290055			MS2 matched	554.24589	175.29	0.0261683538333333	0.0273876413333333	0.108865802421005	0.95255	0.97149	1.0466	0.065702
881	1-Palmitoylglycerol	0.9651			MS2 matched	313.27168	34.9765	0.201923066666667	0.211519533333333	0.287799219336758	0.62847	0.7366	1.0475	0.066985
1685	Tetraethylene glycol	0.991252778			MS2 matched	195.12047	64.69	0.443962816666667	0.465197883333333	0.320255587058372	0.52189	0.65106	1.0478	0.067406
908	"1,2-dipalmitoyl-sn-glycero-3-phosphoethanolamine-n,n-dimethyl"	0.973196619			MS2 matched	742.52953	149.559	0.176677316666667	0.185348616666667	0.325572026307284	0.54757	0.67393	1.0491	0.069125
1224	Decanoyl-L-carnitine	0.7859			MS2 matched	393.16597	372.812	0.00538115483333333	0.0056516985	0.210197022446077	0.6785	0.77584	1.0503	0.070769
15	(2-{[3-hydroxy-2-tetradecanamidooctadec-4-en-1-yl phosphonato]oxy}ethyl)trimethylazanium	0.937698017			MS2 matched	733.53701	184.915	0.00941003333333333	0.0098842725	0.312817405136955	0.5833	0.69924	1.0504	0.070935
683	2-(4-chloro-2-methylphenoxy)-Propanoic acid	0.81845888			MS2 matched	213.05146	21.09	0.00404782133333333	0.00425342416666667	0.249439322155513	0.65535	0.7554	1.0508	0.071479
46	1-methylguanosine	0.993306711			MS2 matched	296.09485	230.809	0.00708247266666667	0.007448294	0.133997835823269	0.83232	0.88999	1.0517	0.072657
1311	Glutaraldehyde	0.855759333			MS2 matched	83.05936	402.468	0.14048909	0.147797346666667	0.211644633506698	0.74112	0.82431	1.052	0.073162
359	Ethyl 4-hydroxy-7-(trifluoromethyl)quinoline-3-carboxylate	0.766152393			MS2 matched	256.04493	319.2935	0.0255406	0.026877115	0.110967642467342	0.76133	0.84195	1.0523	0.073586
1210	D-erythro-sphingosine c-20	0.962347461			MS2 matched	310.30606	201.547	0.00732949016666667	0.007713326	0.0988879881318738	0.78991	0.86391	1.0524	0.07364
1727	Urobilin	0.820098175			MS2 matched	591.32693	441.466	0.00627946883333333	0.00660892416666667	0.162857047790821	0.79613	0.86778	1.0525	0.073773
169	4'-methoxyflavone	0.841838374			MS2 matched	251.07268	350.683	0.0121106813333333	0.0127495486666667	0.158984830066783	0.77255	0.85159	1.0528	0.074166
1546	Oleamide	0.908450012			MS2 matched	282.27992	36.627	15.95036	16.8029716666667	0.567191083211383	0.3078	0.44218	1.0535	0.075128
121	2-oleoyl-1-palmitoyl-sn-glycero-3-phosphocholine	0.947751407			MS2 matched	794.53031	156.712	0.160284216666667	0.168872566666667	0.344922668395788	0.47105	0.6045	1.0536	0.075302
664	Pi 39:4	0.976986644			MS2 matched	899.56534	188.1265	0.042806175	0.04514634	0.239169972715997	0.64362	0.74881	1.0547	0.07679
149	3-methyl-2-oxobutyric acid	0.705978118			MS2 matched	115.01917	227.1175	0.0448258666666667	0.0472945766666667	0.347043050974056	0.55321	0.67934	1.0551	0.077343
917	10-deacetylbaccatin iii	0.887032118			MS2 matched	545.25344	469.5325	0.00808958616666667	0.008550793	0.255990285428262	0.62465	0.73508	1.057	0.079992
312	D-mannitol	0.789063289			MS2 matched	181.04751	186.6995	0.0813710433333333	0.08617809	0.138893741776219	0.79063	0.86391	1.0591	0.082806
980	3-methylbenzyl alcohol	0.997201946			MS2 matched	105.06805	38.215	0.135092933333333	0.143073866666667	0.424341329847742	0.43321	0.56848	1.0591	0.082808
202	Acetyl-L-Cysteine	0.6281			MS2 matched	162.01955	127.343	0.00583946566666667	0.00619279883333333	0.108588175046183	0.88247	0.92763	1.0605	0.084755
481	Lactobionic acid	0.836941741			MS2 matched	357.09671	420.969	0.0762877966666667	0.0809403383333333	0.15407727501697	0.66749	0.76737	1.061	0.085407
349	Dodecanoic acid	0.973562414			MS2 matched	199.16732	53.648	0.14137006	0.150093116666667	0.100404743918034	0.8251	0.88533	1.0617	0.086381
1577	"5-(1,1-dimethylheptyl)-2-[(1r,2r,5r)-5-hydroxy-2-(3-hydroxypropyl)cyclohexyl]-Phenol"	0.764990701			MS2 matched	341.302	200.3	0.0835599566666667	0.0887462533333333	0.224854411398776	0.67849	0.77584	1.0621	0.086874
1506	N-stearoylsphinganine	0.925375625			MS2 matched	568.56184	34.82	0.141011733333333	0.149942316666667	0.471251672815141	0.37718	0.51552	1.0633	0.088592
680	Probucol	0.98126499			MS2 matched	515.29401	58.203	0.197303948333333	0.210017318333333	0.113184287861244	0.9251	0.95749	1.0644	0.090088
1013	"4,4'-thiodianiline"	0.845518139			MS2 matched	217.10276	64.7195	0.156590883333333	0.166917	0.472460704363506	0.43228	0.5677	1.0659	0.092131
477	L-pyroglutamic acid	0.917110978			MS2 matched	128.03429	301.469	2.70366466666667	2.88265016666667	0.644828620909602	0.29317	0.42678	1.0662	0.09248
506	Malate	0.973448802			MS2 matched	133.01389	405.7765	6.21496533333333	6.63064133333333	0.5214035616006	0.35166	0.48868	1.0669	0.093402
1683	Testosterone cypionate	0.958691674			MS2 matched	413.3214	36.459	0.0882293783333333	0.09418799	0.429342431339719	0.47209	0.60539	1.0675	0.094284
566	NCGC00169011-01	0.997065749			MS2 matched	384.21363	38.795	0.0308447033333333	0.032936095	0.137697480351358	0.8054	0.87407	1.0678	0.094647
1479	"N-(1-amino-3,3-dimethyl-1-oxobutan-2-yl)-1-pentyl-1h-indole-3-carboxamide"	0.843558096			MS2 matched	327.19844	88.494	0.185562516666667	0.198287166666667	0.449606449951076	0.44199	0.5774	1.0686	0.095686
276	Cis-aconitate	1			MS2 matched	129.0174	393.896	0.0444240783333333	0.047488675	0.348951874048821	0.54532	0.67259	1.069	0.096242
994	3'-sialyllactose	0.839792137			MS2 matched	672.18963	451.998	0.00472026216666667	0.0050503305	0.19307879602514	0.73341	0.81991	1.0699	0.097511
334	Dihydrothymine	0.982796072			MS2 matched	127.04969	375.412	0.437235466666667	0.4678277	0.203288508032292	0.73622	0.822	1.07	0.097567
1637	RU-0211	0.6354			MS2 matched	390.21561	411.496	0.00792343733333333	0.00848852683333333	0.228686068136616	0.77025	0.85074	1.0713	0.099388
65	1-stearoyl-2-docosahexaenoyl-sn-glycero-3-phosphocholine	0.880531563			MS2 matched	868.55942	177.524	0.0111485304833333	0.0119432450833333	0.0769977025196806	0.80922	0.87458	1.0713	0.099341
363	Fahfa 34:2	0.719340421			MS2 matched	533.44691	49.952	0.0593829516666667	0.0636426816666667	0.173166734146056	0.77716	0.85458	1.0717	0.099946
164	4-hydroxybenzaldehyde	0.825191762			MS2 matched	121.02763	207.807	0.0364442183333333	0.0390850066666667	0.241751876476142	0.67102	0.77041	1.0725	0.10093
1424	Linustatin	0.81310143			MS2 matched	432.12475	259.579	0.0308214166666667	0.03306271	0.345089767120713	0.55735	0.68116	1.0727	0.10127
63	1-stearoyl-2-arachidonoyl-sn-glycero-3-phosphoserine	0.964234573			MS2 matched	810.50902	41.573	0.0659332566666667	0.0707575733333333	0.322398676084325	0.55508	0.67934	1.0732	0.10188
698	Pyridoxamine 5'-phosphate	0.8877			MS2 matched	229.04274	461.2235	0.0162890681666667	0.0175179226666667	0.150443889862051	0.83765	0.89295	1.0754	0.10493
1146	Bipleiophylline	0.83036883			MS2 matched	795.35729	348.964	0.00949853366666667	0.0102233723333333	0.306755806734111	0.62781	0.73631	1.0763	0.10609
1566	Peridinin	0.896207879			MS2 matched	653.34528	521.884	0.0043794925	0.00472170616666667	0.303777359125722	0.68553	0.78181	1.0781	0.10854
1654	Scytophycin e	0.943938046			MS2 matched	844.51845	236.867	0.00329719566666667	0.00355538433333333	0.39437442605075	0.48253	0.61605	1.0783	0.10877
748	Swietenocoumarin b	0.966755558			MS2 matched	283.10373	31.348	0.014216666	0.0153302773333333	0.0934068887057891	0.83099	0.88988	1.0783	0.1088
327	Dehydroascorbic acid	0.800728985			MS2 matched	173.00627	55.669	0.106880103333333	0.11525714	0.0775865943864258	0.83543	0.89221	1.0784	0.10886
491	Linoleic acid	0.999909324			MS2 matched	279.22996	48.59	46.7829183333333	50.5384016666667	0.315506302354546	0.57155	0.69089	1.0803	0.1114
785	Valerenic acid	0.981135772			MS2 matched	233.15096	33.0805	0.0784138166666667	0.08471025	0.299797771035868	0.57169	0.69089	1.0803	0.11143
86	"12,13-dihydroxy-9z-octadecenoic acid"	0.915099078			MS2 matched	313.23241	82.3885	0.41491825	0.44841805	0.125421015553521	0.72841	0.81642	1.0807	0.11202
158	"3alpha,7alpha-dihydroxy-12-oxocholanoic acid"	0.996587926			MS2 matched	405.25645	137.3265	0.69553095	0.751888933333333	0.128287699052103	0.80338	0.87241	1.081	0.1124
933	"2-((4r)-4-((3r,5r,6s,7r,9s,10r,13r,14s,17r)-3,6,7-trihydroxy-10,13-dimethylhexadecahydro-1h-cyclopenta[a]phenanthren-17-yl)pent-2-enamido)ethane-1-sulfonic acid"	0.808935594			MS2 matched	536.26033	128.43	0.0496299571666667	0.0536521133333333	0.119359241705989	0.92533	0.95749	1.081	0.11242
1137	Berbamine	0.860232821			MS2 matched	609.29325	247.845	0.00314025066666667	0.0033968035	0.141319851113871	0.68538	0.78181	1.0817	0.1133
793	Xanthine	0.953152391			MS2 matched	151.02607	217.132	7.3850155	7.99397033333333	0.657600420764936	0.20616	0.33074	1.0825	0.11431
666	Pi 40:7	0.980423644			MS2 matched	907.51635	188.145	0.0610213083333333	0.066059895	0.210494237878058	0.64297	0.74881	1.0826	0.11446
1571	Phe-Asn	0.6343			MS2 matched	340.15753	413.077	0.02222531	0.024065715	0.261433029871472	0.64913	0.75371	1.0828	0.11478
379	Galactonic acid	0.9773			MS2 matched	195.048	394.425	1.0272815	1.11233118333333	0.309040012438635	0.59218	0.70689	1.0828	0.11475
5	"alpha,alpha'-trehalose 6-phosphate"	0.713588852			MS2 matched	421.06674	481.884	0.0115172431666667	0.0124922863333333	0.193697962682118	0.75278	0.83355	1.0847	0.11724
752	Taurocholic acid	0.770675506			MS2 matched	1029.5581	174.701	2.02292737923333	2.194251535	0.101427782889357	0.95326	0.97165	1.0847	0.11728
625	Perfluorooctylsulfonic acid	0.999018664			MS2 matched	498.92227	23.1435	0.0854851881666667	0.0927939496666667	0.0491461368609277	0.87146	0.91888	1.0855	0.11836
142	3-Hydroxydodecanoic acid	0.8039			MS2 matched	215.16151	104.02	0.034016585	0.0369306316666667	0.0872998891592854	0.86551	0.91482	1.0857	0.11858
1430	Lys-Glu-Arg	0.918566346			MS2 matched	432.25121	508.305	0.0047424295	0.00514897766666667	0.421059608390714	0.43375	0.56877	1.0857	0.11866
1209	D-erythro-imidazolylglycerol phosphate	0.994224525			MS2 matched	111.05392	230.688	0.38791495	0.42119925	0.401201745390436	0.52667	0.65468	1.0858	0.11876
667	Pi 40:8	0.952798507			MS2 matched	905.50286	187.467	0.0705015966666667	0.076616435	0.151969725939264	0.69834	0.79033	1.0867	0.12
1456	"[1-(hexahydro-1-methyl-1h-azepin-3-yl)-1h-indol-3-yl](2,2,3,3-tetramethylcyclopropyl)-Methanone"	0.742905557			MS2 matched	375.22024	407.075	0.02261462	0.024591985	0.405497563837994	0.49024	0.62225	1.0874	0.12093
331	Desmethyleneparoxetine	0.994911446			MS2 matched	352.1145	295.222	0.00420617833333333	0.00457661016666667	0.108608293483603	0.77101	0.85103	1.0881	0.12177
1234	Dihydroergotamine	0.923624533			MS2 matched	584.30022	167.32	0.0036770165	0.00400456556666667	0.121067468984521	0.81909	0.8807	1.0891	0.12311
856	1-methylhistamine	0.980683003			MS2 matched	126.10086	372.668	0.0117655818333333	0.0128261221666667	0.157180270467099	0.80694	0.87458	1.0901	0.12451
342	Dl-lactate	0.992131019			MS2 matched	89.02506	228.9625	3.36920633333333	3.67627816666667	0.888405354066535	0.13857	0.2494	1.0911	0.12584
299	D-Aspartic acid	0.9009			MS2 matched	132.02808	466.7435	0.0840989116666667	0.0920309633333333	0.248698483125525	0.69963	0.79077	1.0943	0.13003
454	Isovalerylglycine	0.70062347			MS2 matched	158.05842	179.764	0.104464868333333	0.114339405	0.432774254542274	0.49847	0.62845	1.0945	0.1303
1675	Synephrine	0.854823672			MS2 matched	151.08461	244.0945	0.0152798866666667	0.0167268916666667	0.524312791167326	0.39638	0.53547	1.0947	0.13054
1238	Dinaciclib	0.877655658			MS2 matched	397.25221	462.399	0.0726784683333333	0.0795702116666667	0.784223879023995	0.16241	0.28016	1.0948	0.1307
670	Pi(18:0/12-hepe)	0.963426515			MS2 matched	899.5506	42.3235	0.00765073166666667	0.00837637766666667	0.41175441411858	0.51925	0.64943	1.0948	0.13073
776	Uridine 5'-diphosphoglucuronic acid (UDP-D-glucuronate)	0.991428883			MS2 matched	579.01606	476.5735	0.0168402206666667	0.01843763	0.112038994103788	0.81885	0.8807	1.0949	0.13074
945	2-linoleoylglycerol	0.990233958			MS2 matched	263.23496	36.459	0.452520683333333	0.495708616666667	1.04143992570581	0.050141	0.12078	1.0954	0.13151
904	"1,2-dioleoyl-sn-glycero-3-phosphatidylcholine"	0.998			MS2 matched	830.56365	141.5555	1.9591955	2.14662066666667	0.572263934452188	0.29054	0.42473	1.0957	0.13181
1592	Pro-Glu-Arg	0.903192223			MS2 matched	201.0859	301.39	0.006821017	0.00748449766666667	0.240409455886401	0.68824	0.78348	1.0973	0.13392
850	1-hexadecyl-2-(9z-octadecenoyl)-sn-glycero-3-phosphocholine	0.96625086			MS2 matched	746.59685	147.613	0.108297348333333	0.118953526666667	0.271406041742514	0.69932	0.79077	1.0984	0.1354
797	Zinniol	0.957757945			MS2 matched	265.15118	27.373	7.9666445	8.75545433333333	0.407057734096653	0.41818	0.55477	1.099	0.13621
294	D-2-phosphoglyceric acid	0.908113161			MS2 matched	185.00953	58.185	0.0763343233333333	0.0841877966666667	0.476299019031429	0.45569	0.59087	1.1029	0.14128
875	1-palmitoyl-2-linoleoyl-rac-glycerol	0.941470765			MS2 matched	313.27107	159.089	0.056453975	0.0623206183333333	0.437589127240496	0.36222	0.49898	1.1039	0.14263
1544	(4r)-4-[(1-oxo-7-phenylheptyl)amino]-Octanoic acid	0.964053295			MS2 matched	142.12077	36.771	0.0355081983333333	0.03920046	0.596882383677645	0.25699	0.38691	1.104	0.14272
219	Aldosterone	0.965856399			MS2 matched	359.17927	133.959	0.0411550666666667	0.0454433683333333	0.139786138004271	0.73108	0.81888	1.1042	0.143
518	Methopterine	0.920090816			MS2 matched	325.1016	219.405	0.26844535	0.2965169	0.372294948563055	0.45991	0.59458	1.1046	0.14349
1698	Thr-Glu-Lys	0.835845185			MS2 matched	377.20046	452.608	0.0114435636666667	0.0126430355	0.223697388835661	0.72593	0.81469	1.1048	0.14381
513	Medicagenic acid base + o-hex	0.936631466			MS2 matched	663.36261	215.542	0.0189714478333333	0.0209815903333333	0.132353613372085	0.84862	0.90024	1.106	0.14529
1158	Caffeine	0.836104471			MS2 matched	195.08557	599.311	0.00483155216666667	0.00534484383333333	0.673076459249483	0.27957	0.41249	1.1062	0.14566
281	Cochlioquinone a	0.990455715			MS2 matched	531.29082	118.169	6.75388061666667	7.4720795	0.138691585650441	0.91443	0.94938	1.1063	0.14579
1144	Betulinic acid	0.974249086			MS2 matched	457.34796	36.962	0.100049395	0.110810903333333	0.548876424468265	0.37107	0.50916	1.1076	0.14739
1282	Fortunellin	0.983500387			MS2 matched	615.17394	293.924	0.0037246515	0.00412840733333333	0.294467372859933	0.6553	0.7554	1.1084	0.14848
183	6-phosphogluconic acid	0.968462232			MS2 matched	275.01253	498.583	0.0305790398333333	0.0339385371666667	0.139461509184758	0.73515	0.82134	1.1099	0.15038
1111	Asn-Ser-Arg	0.766276083			MS2 matched	376.19111	468.2	0.010342413	0.0114852533333333	0.281422828948958	0.6203	0.73193	1.1105	0.15121
1189	Creatine	0.991783991			MS2 matched	132.07838	352.9975	3.69647266666667	4.10606283333333	0.313316097890761	0.583	0.69924	1.1108	0.15161
448	Isoanhydroicaritin	0.927469525			MS2 matched	367.09809	381.154	0.0336384673333333	0.0373725496666667	0.167188079097042	0.80079	0.87123	1.111	0.15187
1023	5-[[4-[5-[[4-[5-[acetyl(hydroxy)amino]pentylamino]-4-oxobutanoyl]-hydroxyamino]pentylamino]-4-oxobutanoyl]-hydroxyamino]pentanoic acid	0.746085703			MS2 matched	598.28799	446.686	0.00704599566666667	0.007838474	0.378459320100438	0.53925	0.66651	1.1125	0.15377
300	D-fructose	0.993569276			MS2 matched	179.0541	282.501	2.37495083333333	2.64406516666667	0.309964923110773	0.52605	0.65468	1.1133	0.15486
450	Isoevernic acid	0.817695501			MS2 matched	217.01502	31.463	0.054848495	0.0611553216666667	0.183932943026302	0.81534	0.8783	1.115	0.15703
1001	"4-hydroxy-1-(2-hydroxyethyl)-2,2,6,6-tetramethylpiperidine"	0.81497409			MS2 matched	202.17895	115.8155	1.22893158333333	1.37101238333333	0.291941849266895	0.55701	0.68116	1.1156	0.15784
1385	L-Aspartate	0.9755			MS2 matched	134.04302	432.1125	0.0442428483333333	0.0494985833333333	0.177634908349398	0.71404	0.80364	1.1188	0.16194
1069	Ala-Asn-Lys	0.847256028			MS2 matched	332.19003	462.127	0.0241835416666667	0.02707404	0.369644457831745	0.51796	0.64871	1.1195	0.16288
926	17beta-nandrolone decanoate	0.983476791			MS2 matched	429.31598	36.933	0.104962053333333	0.117531933333333	0.418406720034476	0.48507	0.61794	1.1198	0.16318
535	N-Acetyl-L-alanine	0.8086			MS2 matched	130.04891	377.005	0.0106007971666667	0.0118736308333333	0.250150070045511	0.63367	0.74164	1.1201	0.16359
802	beta-homoproline	0.944260734			MS2 matched	130.08421	78.0895	0.0131831146666667	0.0147822378333333	0.327508639143275	0.55376	0.67934	1.1213	0.16517
1193	Cucurbitacin d	0.889508177			MS2 matched	499.29897	88.684	0.00799091383333333	0.00897290983333333	0.219105630807858	0.76349	0.84381	1.1229	0.16722
813	"(2E,6E)-Farnesol"	0.767			MS2 matched	337.24904	174.9335	0.0282946516666667	0.03177784	0.183573108716255	0.83817	0.89296	1.1231	0.16749
1207	Cytosine	0.976105489			MS2 matched	112.04907	242.9385	0.08403286	0.09444323	0.464202178091375	0.39906	0.53701	1.1239	0.16849
1558	Pargyline	0.7262			MS2 matched	182.0903	253.74	0.00225918845	0.00253953698333333	0.258849928267907	0.61638	0.72949	1.1241	0.16876
288	"Cytidine 2',3'-cyclic monophosphoric acid"	0.957444521			MS2 matched	609.07528	217.1025	0.018043805	0.0202899666666667	0.585451974261812	0.26169	0.39107	1.1245	0.16926
620	Pe(18:2e/7-hdohe)	0.812917403			MS2 matched	788.51307	143.817	2.97664366666667	3.34720883333333	0.392416829845603	0.41144	0.54886	1.1245	0.16927
67	1-stearoyl-2-hydroxy-sn-glycero-3-phosphoethanolamine	0.940440997			MS2 matched	480.30079	181.607	2.22225266666667	2.49896451666667	0.269500370015725	0.57252	0.69098	1.1245	0.16931
13	(+)-catechin	0.904327458			MS2 matched	289.08355	12.462	0.00124133468333333	0.00139684613333333	0.388395622384814	0.47729	0.60981	1.1253	0.17028
616	"Pe(18:0/19,20-epdpe)"	0.814838868			MS2 matched	806.52152	153.466	0.0227923861666667	0.0256503106666667	0.278840627884443	0.63053	0.73852	1.1254	0.17042
1686	Tetrahydrogambogic acid	0.844811203			MS2 matched	655.30143	444.765	0.008349191	0.0094007165	0.354345979007812	0.56325	0.68597	1.1259	0.17113
153	3-Phosphoserine	0.7147			MS2 matched	185.01283	374.907	0.00212574783333333	0.00239518866666667	0.262816449707274	0.59394	0.70757	1.1268	0.17217
479	"n-(4-methoxy-1,4-dioxobutyl)-l-alanyl-l-alanyl-l-prolyl-n-(4-methyl-2-oxo-2h-1-benzopyran-7-yl)-L-valinamide"	0.858102152			MS2 matched	662.24954	159.28	0.00959475883333333	0.0108115716666667	0.202157896585347	0.80246	0.87195	1.1268	0.17226
617	Pe(18:1/10-hdohe)	0.78913416			MS2 matched	804.54217	144.65	0.07235731	0.0815723716666667	0.401164904323604	0.53544	0.66274	1.1274	0.17294
733	Sm d42:3	0.980276971			MS2 matched	869.65972	177.832	0.0236164283333333	0.0266255366666667	0.442891155227674	0.42534	0.56075	1.1274	0.17302
1113	Asp-Ile-Arg	0.865495623			MS2 matched	403.22521	396.1785	0.00820781466666667	0.00925528266666667	0.318893084387259	0.63618	0.74314	1.1276	0.17328
1610	Proscillaridin a	0.934396454			MS2 matched	531.30878	436.003	0.0107566521666667	0.0121330026666667	0.264134641770468	0.65204	0.7543	1.128	0.17371
122	2-oleoyl-1-palmitoyl-sn-glycero-3-phosphoserine	0.991764769			MS2 matched	760.50634	55.902	0.0202042536666667	0.0228171948333333	0.23291208492255	0.59772	0.71058	1.1293	0.17546
1612	Prostaglandin d1	0.980417182			MS2 matched	377.22652	114.881	0.00864573166666667	0.00976529416666667	0.214531444867516	0.70315	0.79424	1.1295	0.17568
1262	Enniatin b	0.792570342			MS2 matched	640.39618	267.384	0.0025825785	0.0029176855	0.624371369561625	0.29163	0.42529	1.1298	0.17601
186	7-ethyl-10-(4-n-aminopentanoic acid)-1-piperidino)carbonyloxycamptothecin	0.84078657			MS2 matched	617.26239	169.6585	0.282791383333333	0.319499733333333	0.197199313234111	0.63448	0.74164	1.1298	0.17608
1336	His-Asn	0.966778415			MS2 matched	270.1168	394.27	0.014603804	0.0165094286666667	0.0872902580406398	0.80822	0.87458	1.1305	0.17695
1011	4-piperidinecarboxamide	0.763643714			MS2 matched	129.10059	520.594	0.0436486516666667	0.0493694033333333	0.459563358606383	0.38032	0.51899	1.1311	0.17768
823	"(6r)-2-(hydroxymethyl)-6-((3r,5r,7r,8r,9s,10s,12s,13r,14s,17r)-3,7,12-trihydroxy-10,13-dimethylhexadecahydro-1h-cyclopenta[a]phenanthren-17-yl)heptyl hydrogen sulfate"	0.993505605			MS2 matched	555.29053	119.2665	0.0118547161666667	0.0134125763333333	0.1921592227418	0.79776	0.86847	1.1314	0.17813
965	2'-o-methylcytidine	0.999062155			MS2 matched	258.10646	176.362	0.0156851089	0.0177536246833333	0.187446503054333	0.7039	0.79456	1.1319	0.17872
1630	Rabeprazole sulfone	0.702593753			MS2 matched	258.07124	270.273	0.069262015	0.078484645	0.55564484343959	0.29949	0.43417	1.1332	0.18035
1216	D-pyroglutamic acid	0.996706384			MS2 matched	130.04872	397.8985	1.11910726666667	1.27060713333333	0.518038020277268	0.33839	0.47517	1.1354	0.18317
380	Galangin	0.706869409			MS2 matched	269.10884	353.1645	0.00203583291666667	0.002311708	0.284401130044164	0.65226	0.7543	1.1355	0.18334
571	"Nname,cis-9,10-Epoxystearic acid"	0.9424			MS2 matched	297.23799	104.4875	0.03518017	0.03994663	0.11355087677401	0.77193	0.85152	1.1355	0.18331
757	Theophylline	0.770780087			MS2 matched	179.05126	189.37	0.0107929871666667	0.012255978	0.444157223977364	0.41307	0.54991	1.1356	0.18339
1534	Normorphine	0.993692486			MS2 matched	254.11552	208.1805	0.0119804928333333	0.0136215955	0.243753015055742	0.59549	0.70842	1.137	0.18521
1223	Dauricine	0.977970781			MS2 matched	625.32484	399.22	0.0149889966666667	0.017065835	0.729534526176875	0.18826	0.31059	1.1386	0.18721
237	Asp-Ala	0.764908642			MS2 matched	203.06396	309.73	0.0468651366666667	0.0533678883333333	0.587401061500815	0.3104	0.44336	1.1388	0.18746
1377	Jasplakinolide	0.973104951			MS2 matched	731.2656	481.949	0.00327251	0.0037273185	0.323413294704547	0.56937	0.69046	1.139	0.18774
892	1-Stearoyl-sn-glycerol 3-phosphocholine(LPC(18:0))	0.886428773			MS2 matched	524.36599	88.536	0.0420342925	0.0478896201666667	0.170337205103386	0.74978	0.8312	1.1393	0.18815
869	1-oleoyl-2-myristoyl-sn-glycero-3-phosphocholine	0.945746875			MS2 matched	732.54872	150.7685	1.4648305	1.67061833333333	0.498067962255922	0.35396	0.49032	1.1405	0.18965
1095	Arg-Gln	0.960938445			MS2 matched	303.17529	445.8435	0.06106448	0.06976033	0.366323762915934	0.49391	0.626	1.1424	0.19207
1289	G0	0.809922208			MS2 matched	681.23252	237.716	0.00359832666666667	0.00412171883333333	0.487940155529334	0.35749	0.49412	1.1455	0.19592
303	D-galacturonic acid	0.9112			MS2 matched	193.03272	312.302	0.049692165	0.05700123	0.838353737656057	0.11251	0.21491	1.1471	0.19797
989	"3,21-diacetate 3beta-tetrahydrocortisol"	0.895580417			MS2 matched	433.25357	231.26	0.00268659366666667	0.00308600116666667	0.523895525332601	0.37566	0.51425	1.1487	0.19996
1115	Asp-Pro-Arg	0.811562104			MS2 matched	387.19456	437.2255	0.0062021115	0.00714271033333333	0.664714226133403	0.26507	0.39473	1.1517	0.20371
1110	Asn-Gly-Lys	0.852558218			MS2 matched	318.17329	456.239	0.0105691573333333	0.0121738868333333	0.382120596160626	0.49524	0.6267	1.1518	0.20393
1347	Histidine	0.997251256			MS2 matched	156.07611	402.4245	6.65033883333333	7.6634855	0.597232768130871	0.25769	0.38743	1.1523	0.20457
1548	Oleoyl ethylamide	0.940119341			MS2 matched	619.6073	35.5285	0.15371145	0.177210083333333	0.991259542063736	0.058595	0.13464	1.1529	0.20524
1575	Phenol	0.707106781			MS2 matched	95.05912	403.464	0.0758146383333333	0.087503015	0.408100073484219	0.42818	0.56315	1.1542	0.20686
182	6-(trifluoromethyl)quinolin-4-ol	0.812207547			MS2 matched	212.01968	253.7655	0.00423120016666667	0.00488679216666667	0.33417714131348	0.4708	0.6045	1.1549	0.20782
1695	Thr-Ala	0.815963189			MS2 matched	191.08252	257.8565	0.011437835	0.0132157298333333	0.491244529061146	0.40439	0.54251	1.1554	0.20844
1049	7-methylguanosine	0.997385786			MS2 matched	298.112	230.937	0.007714738	0.00891527716666667	0.48090801237905	0.3988	0.53701	1.1556	0.20866
137	3-amino-1-propanesulfonic acid	0.942683715			MS2 matched	138.01995	269.019	0.0225692783333333	0.02608482	0.377472101146678	0.48814	0.6205	1.1558	0.20885
1045	"7-[3-[(2r,3r,4r)-3,4-dihydroxy-4-(hydroxymethyl)oxolan-2-yl]oxy-4,5-dihydroxy-6-(hydroxymethyl)oxan-2-yl]oxy-3-(4-methoxyphenyl)chromen-4-one"	0.881282271			MS2 matched	585.14031	218.195	0.0033997685	0.00393296116666667	0.641599207189597	0.26078	0.39072	1.1568	0.21018
426	Hexadecanedioic acid	0.981586251			MS2 matched	285.20204	202.7245	0.07435194	0.086204945	0.336451162705413	0.52155	0.65106	1.1594	0.2134
90	15-keto-PGE1	0.6225			MS2 matched	333.20009	42.3435	0.00526137583333333	0.00610390133333333	0.390279865375586	0.52709	0.65474	1.1601	0.21429
590	Pc 40:7	0.907613626			MS2 matched	890.57605	141.2475	0.42396625	0.49260225	0.687092401655502	0.17805	0.29984	1.1619	0.21647
1225	Delphinidine	0.75063482			MS2 matched	303.06821	309.106	0.003150146	0.00366149483333333	0.462988859252362	0.43645	0.57187	1.1623	0.21701
1461	Methylphenidate	0.946019033			MS2 matched	234.14288	442.946	0.026750605	0.03109096	0.858394308132509	0.14463	0.25812	1.1623	0.21692
397	oxidized Glutathione	0.94221422			MS2 matched	611.1387	491.6385	6.44844666666667	7.53209483333333	1.05960032121077	0.048263	0.11723	1.168	0.2241
1355	Ibutilide	0.727807706			MS2 matched	385.23177	73.788	0.0152678903333333	0.0178410793333333	0.417444902237202	0.42414	0.55996	1.1685	0.2247
1418	Leu-Ser-Arg	0.860643988			MS2 matched	188.13745	517.8175	0.0202077703333333	0.0236206341666667	0.485666976620187	0.41059	0.54858	1.1689	0.22514
1390	L-Glutamate	0.956			MS2 matched	148.05862	426.9875	0.020732035	0.0242456466666667	0.141311197870169	0.75018	0.8312	1.1695	0.22586
863	1-o-hexadecyl-2-deoxy-2-thio-s-acetyl-sn-glyceryl-3-phosphorylcholine	0.992188819			MS2 matched	184.07112	188.91	0.209222616666667	0.24474125	0.745167108377944	0.18897	0.31064	1.1698	0.22622
1249	DL-Glutamic acid	0.998084006			MS2 matched	148.05923	397.709	1.41902251666667	1.6610396	0.517686039627723	0.33522	0.47261	1.1706	0.22719
1302	Gln-Thr-Lys	0.823789961			MS2 matched	376.21043	449.699	0.0114059876666667	0.0133762076666667	0.582297683919804	0.32968	0.46594	1.1727	0.22988
319	D-ribulose 5-phosphate	0.977020863			MS2 matched	229.03458	56.887	0.0770205633333333	0.0903370633333333	0.76293949864692	0.18647	0.3088	1.1729	0.23007
728	Sm d33:1	0.977555634			MS2 matched	747.55226	183.5935	0.03941857	0.0463812766666667	0.753373163106491	0.18899	0.31064	1.1766	0.23467
1156	C17-sphinganine	0.824177975			MS2 matched	288.28732	47.9735	0.719981466666667	0.84719695	0.354417549899462	0.49554	0.6267	1.1767	0.23474
619	Pe(18:1e/20-hdohe)	0.845223779			MS2 matched	790.52594	105.641	0.500309866666667	0.589363133333333	0.580221449622332	0.2636	0.39359	1.178	0.23633
1194	Cucurbitacin i	0.952456719			MS2 matched	537.27262	401.634	0.00922354616666667	0.0108705406666667	0.518933459039217	0.38849	0.52849	1.1786	0.23703
899	"1,2-dihydroxyheptadec-16-yn-4-yl acetate"	0.925166348			MS2 matched	327.22867	75.024	0.05724909	0.06753228	0.176034775539204	0.74852	0.83042	1.1796	0.23832
1256	Dl-tmap	0.734869442			MS2 matched	229.15273	308.2575	0.19185256	0.226323586666667	0.153397923075808	0.78787	0.86332	1.1797	0.23839
807	(-)-Tylocrebrine	0.7233			MS2 matched	411.23613	542.008	0.00623220366666667	0.007354676	0.543379405007079	0.35621	0.49304	1.1801	0.23892
929	n-[(1s)-1-(aminocarbonyl)-2-methylpropyl]-1-(5-fluoropentyl)-1h-indazole-3-carboxamide	0.937979248			MS2 matched	371.20043	108.318	0.00281658866666667	0.00333137916666667	0.400272587014042	0.57763	0.69475	1.1828	0.24217
1145	Biliverdin	0.957842755			MS2 matched	583.2408	354.373	0.000628601583333333	0.000743873333333333	0.208822856552191	0.78789	0.86332	1.1834	0.24291
1421	Lewis x trisaccharide	0.782795227			MS2 matched	547.23933	444.0465	0.0040997175	0.00485857816666667	0.379225731509504	0.43117	0.56666	1.1851	0.24501
1174	Chloramphenicol palmitate	0.875714077			MS2 matched	543.24856	418.3125	0.0161506366666667	0.0191541016666667	0.527305125322338	0.33893	0.47531	1.186	0.24606
1596	Pro-hyp	0.998379551			MS2 matched	229.11622	428.693	0.125502881666667	0.148947243333333	0.55563701445187	0.30325	0.43918	1.1868	0.24708
595	Pc(16:0/5-hete)	0.92005755			MS2 matched	856.55218	154.8595	0.0203167483333333	0.0241159066666667	0.775163669410987	0.13718	0.24778	1.187	0.24732
1281	Forskolin	0.774595728			MS2 matched	433.22736	204.567	0.0047564385	0.00564778433333333	0.518951958425793	0.31451	0.44812	1.1874	0.2478
1432	Lys-Phe	0.770555835			MS2 matched	294.17861	336.35	0.00156273123333333	0.00185582473333333	0.60194325675971	0.37712	0.51552	1.1876	0.24799
1455	[1-(5-fluoropentyl)-6-hydroxy-1h-indol-3-yl]-1-naphthalenyl-Methanone	0.905389001			MS2 matched	376.19357	407.945	0.02220219	0.0263982316666667	0.563034826250459	0.31016	0.44336	1.189	0.24974
1088	Arachidonoylthiophosphorylcholine	0.737212288			MS2 matched	784.58024	146.444	8.1721105	9.734165	1.3932043570157	0.0023046	0.014723	1.1911	0.25235
1229	Diallyl sulfide	0.823825774			MS2 matched	115.0485	352.1065	0.0166096516666667	0.019785475	0.463690499444485	0.41915	0.55547	1.1912	0.25242
950	2-palmitoyl-rac-glycerol	0.956371064			MS2 matched	313.271	203.359	0.152489128333333	0.181720751666667	0.574974734414587	0.2699	0.40059	1.1917	0.25302
1470	Morphine-3-glucuronide	0.861896641			MS2 matched	462.16871	426.034	0.0438792383333333	0.05229539	0.533047845976315	0.3476	0.48498	1.1918	0.25315
85	11beta-hydroxyprogesterone	0.784619138			MS2 matched	329.22731	86.205	0.059978285	0.0715293883333333	0.495759479782095	0.33644	0.47326	1.1926	0.2541
592	Pc 42:7	0.817835005			MS2 matched	918.60162	140.6005	0.020289833	0.024243775	0.307608203731365	0.4967	0.62771	1.1949	0.25686
993	3'-O-methyladenosine	0.6785			MS2 matched	299.14335	122.968	0.0160765545	0.0192349971666667	0.323847471263036	0.58009	0.69675	1.1965	0.25878
1154	Buprenorphine	0.808903653			MS2 matched	450.29336	202.747	0.0106661795	0.0127698285	0.81950740414862	0.15301	0.26765	1.1972	0.2597
1202	Cytidine	0.99922953			MS2 matched	266.07275	242.348	0.102758586666667	0.123088703333333	0.750916179209094	0.1652	0.28385	1.1978	0.26044
494	Loganic acid	0.761772434			MS2 matched	375.10823	468.616	0.00777956083333333	0.009330076	0.389132707561455	0.50585	0.6356	1.1993	0.2622
1164	Captopril	0.89212594			MS2 matched	172.0583	387.121	0.00378953866666667	0.00454504983333333	0.382658650321044	0.55487	0.67934	1.1994	0.26227
399	Gly-Asn	0.945986531			MS2 matched	188.06495	384.291	0.0858901283333334	0.103042813333333	0.501721152006642	0.40795	0.54686	1.1997	0.26268
1611	Prostaglandin a2	0.981581107			MS2 matched	357.18491	116.2705	0.011891337	0.0142768613333333	0.601156441118406	0.26527	0.39473	1.2006	0.26377
55	1-palmitoyl-2-arachidonoyl-sn-glycero-3-phosphocholine	0.942562218			MS2 matched	826.54788	41.177	0.02569729	0.030860535	1.05320472148628	0.048113	0.11703	1.2009	0.26415
1653	Scytophycin d	0.938018569			MS2 matched	844.51753	46.513	0.0550666616666667	0.0661937016666667	0.370882206156079	0.56046	0.68352	1.2021	0.26551
884	1-Stearoyl-2-arachidonoyl-sn-glycerol	0.8903			MS2 matched	627.52867	190.1645	0.54172495	0.651666483333333	0.966239521452818	0.064418	0.14366	1.2029	0.26657
578	Olopatadine	0.993184978			MS2 matched	336.14167	247.4615	0.00419675083333333	0.005060544	0.613294409549869	0.27568	0.40719	1.2058	0.27002
919	"13,14-dihydro-16,16-difluoroprostaglandin e1"	0.800884089			MS2 matched	375.22068	503.418	0.0723298116666667	0.0873584666666667	1.1473896734234	0.024037	0.071051	1.2078	0.27236
333	Diflubenzuron	0.909863707			MS2 matched	309.0096	216.2995	0.0360580133333333	0.0435529183333333	1.18766749846132	0.016999	0.056041	1.2079	0.27245
1303	Glu-Arg	0.797584874			MS2 matched	304.15872	395.532	0.0496624666666667	0.060009865	0.645143773063598	0.30904	0.44292	1.2084	0.27304
1625	Pyroglu-Cys	0.92895158			MS2 matched	233.05654	402.775	0.0260278908333333	0.0314520845	0.215344158444617	0.63901	0.74494	1.2084	0.2731
193	8-o-acetylharpagide	0.740630479			MS2 matched	405.11819	471.725	0.0043988075	0.00531674083333333	0.495062184335587	0.36292	0.49955	1.2087	0.27343
190	"7,7-dimethyl-(5z,8z)-eicosadienoic acid"	0.994933799			MS2 matched	335.289	45.443	0.0469867066666667	0.0567980866666667	0.565201858505	0.30375	0.43926	1.2088	0.27359
927	19(r)-hydroxyprostaglandin f2alpha	0.944941356			MS2 matched	393.21735	246.192	0.0053134255	0.00642708933333333	1.07624933489733	0.052518	0.12581	1.2096	0.27452
1129	"n-(5z,8z,11z,14z)-5,8,11,14-eicosatetraen-1-yl-4-hydroxy-Benzamide"	0.837769615			MS2 matched	290.29333	71.971	0.0118396456666667	0.014327937	0.283915590263901	0.54952	0.67538	1.2102	0.2752
1393	L-Histidine	0.9625			MS2 matched	156.07619	433.574	1.50718283333333	1.82498033333333	0.876493796777463	0.11269	0.21502	1.2109	0.27603
433	Hydroquinone	0.873935561			MS2 matched	109.02823	25.5345	0.0200140461666667	0.0242389691666667	0.210784850260353	0.71605	0.80516	1.2111	0.27632
622	Pentagastrin	0.735235674			MS2 matched	766.32403	168.994	0.00289274145	0.00350906558333333	0.197409472021825	0.80892	0.87458	1.2131	0.27865
1636	Roxithromycin (roxl-150)	0.787608773			MS2 matched	859.49423	404.1125	0.00640190116666667	0.0077714295	0.720970678720883	0.19896	0.32337	1.2139	0.27968
951	2-phenylpiperidine-2-acetamide	0.985945107			MS2 matched	219.13172	372.382	0.01050231	0.0127605548333333	0.595700615828306	0.29281	0.42661	1.215	0.28098
1582	Phosphocholine	0.99684538			MS2 matched	367.13682	493.6065	0.755883666666667	0.918580683333333	0.50164111444604	0.4216	0.55786	1.2152	0.28124
187	7-methyluric acid	0.942800461			MS2 matched	181.04499	278.236	0.0837628516666667	0.10196448	0.909115064174254	0.089634	0.18093	1.2173	0.28368
1213	D-ornithine	0.997123042			MS2 matched	116.07075	315.303	3.92122366666667	4.773836	1.03233502806016	0.057871	0.13391	1.2174	0.28385
212	Adp-glucose	0.956882268			MS2 matched	588.06476	429.086	0.0024124545	0.002938637	0.7119721134539	0.16013	0.27708	1.2181	0.28465
1166	Carnitine	0.964169191			MS2 matched	162.11701	360.7915	16.0504866666667	19.572555	0.895368580465944	0.088699	0.17946	1.2194	0.28622
582	Oxazepam	0.7877			MS2 matched	286.04518	398.979	0.0165437133333333	0.0201760533333333	0.65636874228222	0.26161	0.39107	1.2196	0.28636
944	2-hydroxybenzyl alcohol	0.988372267			MS2 matched	107.0477	237.497	0.0280896566666667	0.034266775	1.24125518222153	0.016554	0.055058	1.2199	0.28677
27	(R)-mevalonic acid 5-Phosphate	0.881			MS2 matched	244.16236	535.288	0.00392980366666667	0.00479736783333333	0.982916460697235	0.047357	0.11567	1.2208	0.28779
493	Linoleoylglycine	0.999406352			MS2 matched	336.24777	119.616	0.192901943333333	0.235505766666667	0.297792967310944	0.57192	0.69089	1.2209	0.28789
159	"3beta,7alpha-dihydroxy-5-cholestenoic acid"	0.75590421			MS2 matched	431.30742	107.03	0.0219097333333333	0.0267516116666667	0.338035238479846	0.54148	0.66832	1.221	0.28805
1731	Val-Gly-Lys	0.782223165			MS2 matched	303.20047	418.348	0.009078204	0.0110994775	0.444476984690811	0.47327	0.60604	1.2227	0.29001
1247	DL-asparagine	0.987523935			MS2 matched	133.05902	380.667	0.0578218166666667	0.0707448383333333	0.381900589693719	0.51185	0.64267	1.2235	0.29101
1330	Hc toxin	0.934933196			MS2 matched	459.22797	420.1295	0.00676225516666667	0.00827932933333333	0.71431434753127	0.22999	0.35909	1.2243	0.29201
1304	Glu-Asn-Arg	0.813102957			MS2 matched	418.2006	429.345	0.0148345315	0.0181840703333333	0.606618808932321	0.26745	0.39764	1.2258	0.29372
1061	Adenosine 2'-monophosphate	0.918414609			MS2 matched	348.08612	397.298	0.0287498233333333	0.035246095	0.838253239959382	0.12777	0.2343	1.226	0.29391
1446	Manoalide	0.963500626			MS2 matched	417.26663	412.456	0.0550565533333333	0.0675069816666667	0.53636689327058	0.33581	0.47307	1.2261	0.29412
1248	Dl-cystathionine	0.998312911			MS2 matched	223.07256	476.3145	0.028891345	0.0354330833333333	0.644691061997008	0.28506	0.41883	1.2264	0.29446
1292	Gamma-glu-glu	0.984226494			MS2 matched	276.11656	418.28	0.0337969516666667	0.04146769	0.306451071854225	0.52435	0.65319	1.227	0.29509
538	N-Acetyl-L-Histidine	0.9778			MS2 matched	196.0688	398.932	0.004987381	0.00612290666666667	0.335857688250432	0.5594	0.68271	1.2277	0.29593
508	Maleic acid	0.9975			MS2 matched	115.00282	405.769	2.32440783333333	2.85414316666667	1.15253815835755	0.027538	0.077713	1.2279	0.29619
1649	Schaftoside	0.806182119			MS2 matched	587.1143	429.466	0.00708210283333333	0.00869650766666667	0.798303661123935	0.12938	0.23602	1.228	0.29626
942	2-docosahexaenoyl-1-stearoyl-sn-glycero-3-phosphoethanolamine	0.967082145			MS2 matched	792.54637	62.107	0.168671166666667	0.207304183333333	0.579139299947397	0.26387	0.39365	1.229	0.29754
20	(2r)-2-hydroxy-2-phenethylglucosinolate	0.873239095			MS2 matched	438.0739	409.129	0.00978593966666667	0.0120433298333333	0.516239921826711	0.37989	0.51882	1.2307	0.29945
889	1-Stearoyl-2-oleoyl-sn-glycerol 3-phosphocholine (SOPC)	0.9991			MS2 matched	832.57997	141.1125	4.14806716666667	5.10948866666667	1.00161146097227	0.048528	0.11771	1.2318	0.30074
1708	Trillin	0.870143621			MS2 matched	599.34423	411.7505	0.00580785083333333	0.00715900983333333	0.640277686728303	0.30728	0.44215	1.2326	0.30176
166	4-nitrophenol	0.912849844			MS2 matched	138.03998	278.475	0.0487150266666667	0.0600884266666667	1.02226427796141	0.051321	0.12328	1.2335	0.30272
1284	Fumonisin b1	0.729883717			MS2 matched	744.35791	457.013	0.00564262383333333	0.0069656665	0.921571630234976	0.082967	0.17124	1.2345	0.3039
1709	Trimethylamine	0.99603217			MS2 matched	60.08018	277.975	0.0724149083333333	0.0893982533333333	1.12703233175783	0.029797	0.082485	1.2345	0.30396
977	3-hydroxyhexadecanoylcarnitine	0.952042854			MS2 matched	416.33194	201.547	0.0123226776666667	0.0152177528333333	0.291229918360723	0.61841	0.73023	1.2349	0.30444
249	Bilirubin	0.732539832			MS2 matched	583.25553	94.679	0.00668464883333333	0.00827182566666667	0.4194675427209	0.48775	0.62044	1.2374	0.30735
799	alpha-ergocryptine	0.766591608			MS2 matched	558.31635	450.499	0.006387727	0.00791133766666667	0.881449061872677	0.11727	0.2197	1.2385	0.30862
57	1-palmitoyl-2-hydroxy-sn-glycero-3-phospho-(1'-rac-glycerol)	0.998732574			MS2 matched	483.26358	158.66	0.6038229	0.748438066666667	0.515017434706242	0.30927	0.44292	1.2395	0.30976
1615	Protoporphyrin ix	0.985131936			MS2 matched	563.25914	177.4775	0.0160229503333333	0.019869588	0.639770228818191	0.21993	0.34712	1.2401	0.31042
1255	DL-proline	0.999679765			MS2 matched	116.06911	346.445	0.062181375	0.0771916083333333	0.264423487847747	0.6219	0.73283	1.2414	0.31196
955	"n-[[4'-[[3-butyl-1,5-dihydro-5-oxo-1-[2-(trifluoromethyl)phenyl]-4h-1,2,4-triazol-4-yl]methyl][1,1'-biphenyl]-2-yl]sulfonyl]-3-methyl-2-thiophenecarboxamide"	0.956876975			MS2 matched	677.16971	478.7385	0.0120935346666667	0.0150135613333333	0.476753875850174	0.38094	0.51944	1.2415	0.31203
395	Glutamic acid	0.998357599			MS2 matched	146.04469	397.09	3.64665533333333	4.54406666666667	0.770746801961279	0.14796	0.26237	1.2461	0.31741
328	Dehydroascorbic acid (Oxidized vitamin C)	0.8248			MS2 matched	173.00636	156.0465	0.0949909033333333	0.118373725	0.388431580563339	0.44633	0.58143	1.2462	0.31749
853	1-linoleoyl-2-oleoyl-rac-glycerol	0.942256917			MS2 matched	641.5071	33.708	0.07425125	0.0925422483333333	0.91694203052031	0.12528	0.23072	1.2463	0.3177
763	Thymine	0.896016071			MS2 matched	125.03366	76.597	0.0728134366666667	0.0908365183333333	0.574694109012846	0.30586	0.44048	1.2475	0.31907
1261	Emetine	0.801569887			MS2 matched	464.25489	368.6235	0.00493453573333333	0.00615844726666667	0.3536906240825	0.51815	0.64871	1.248	0.31965
1241	Dipivefrine	0.944993876			MS2 matched	352.21961	545.134	0.0026526305	0.00331427683333333	0.516592417688788	0.3242	0.45968	1.2494	0.32127
953	"6-[2-[5-chloro-2-[(2,4-difluorophenyl)methoxy]phenyl]-1-cyclopenten-1-yl]-2-pyridinecarboxylic acid"	0.701211496			MS2 matched	442.0982	242.44	0.000717804866666667	0.00089702205	0.988798886912189	0.062534	0.14109	1.2497	0.32155
964	2'-O-methyladenosine	0.9047			MS2 matched	326.08898	242.361	0.0104268563333333	0.0130325013333333	0.759883447533112	0.19813	0.32233	1.2499	0.32181
1669	Stachydrine	0.922569201			MS2 matched	102.05374	397.8805	0.1817654	0.227265466666667	0.817694507448428	0.12864	0.23517	1.2503	0.3223
1484	N-(4-fluorobenzoyl)-5-amino-1h-indole	0.876437501			MS2 matched	255.09552	382.816	0.0119620538333333	0.0149612951666667	0.838720006339686	0.14449	0.25812	1.2507	0.32277
1508	"N,n'-diacetylchitobiose"	0.898160258			MS2 matched	204.09545	377.221	0.00536886666666667	0.006715083	0.616899780348361	0.28915	0.4234	1.2507	0.32279
1672	Stearoyl ethanolamide	0.947475006			MS2 matched	328.31896	37.081	0.0376409116666667	0.0470780883333333	0.870755955679501	0.10974	0.21066	1.2507	0.32275
1259	Dopamine	0.939			MS2 matched	136.0737	211.656	0.00297906083333333	0.00372899533333333	0.674263986420305	0.20623	0.33074	1.2517	0.32393
1258	Dodemorph	0.993213536			MS2 matched	282.27662	203.974	0.0155245933333333	0.01943778	0.93634835855821	0.081276	0.16955	1.2521	0.32431
91	15-ketolatanoprost (free acid)	0.769238206			MS2 matched	369.22082	209.8055	0.0266058678333333	0.0333197956666667	0.402341385200347	0.47675	0.60957	1.2523	0.32464
1301	Gln-lys	0.954643852			MS2 matched	275.16935	450.511	0.0346304933333333	0.043438395	0.742994245638628	0.16568	0.2844	1.2543	0.32693
1400	L-ng-monomethylarginine	0.998173501			MS2 matched	189.13286	506.0965	0.15171605	0.190291183333333	1.04160732446156	0.054141	0.12864	1.2543	0.32684
773	Uracil	0.99803525			MS2 matched	111.01973	87.7045	6.06263616666667	7.61013283333333	0.808419141535533	0.11606	0.21859	1.2553	0.32798
1070	Ala-Gln-Lys	0.733103486			MS2 matched	346.20586	455.046	0.0188375183333333	0.02365413	0.511374224163971	0.39191	0.53231	1.2557	0.32848
921	"15(r),19(r)-hydroxyprostaglandin f2alpha"	0.827563369			MS2 matched	353.22789	120.577	0.047677235	0.0598939783333333	0.90378659021748	0.11976	0.22338	1.2562	0.32911
1563	Penitrem a	0.946694621			MS2 matched	634.27409	394.308	0.00818537383333333	0.0102974201666667	0.762787537728908	0.17487	0.29617	1.258	0.33116
29	"(z)-5,8,11-trihydroxyoctadec-9-enoic acid"	0.897952035			MS2 matched	329.22713	155.366	0.10386104	0.130783241666667	0.6445136073665	0.21792	0.3452	1.2592	0.33252
877	1-palmitoyl-2-oleoyl-sn-glycero-3-phosphoethanolamine	0.918676807			MS2 matched	718.53668	41.392	0.0479087783333333	0.0603264433333333	0.941440675036572	0.094093	0.18776	1.2592	0.3325
1214	D-Pipecolinic acid	0.9958			MS2 matched	130.0849	552.822	0.07334009	0.0923842683333333	0.30112991120727	0.61705	0.72959	1.2597	0.33305
19	"(2r,3s,4s,5r,6r)-6-[1,7-bis(4-hydroxyphenyl)heptan-3-yloxy]-5-[(2s,3r,4r)-3,4-dihydroxy-4-(hydroxymethyl)oxolan-2-yl]oxy-2-(hydroxymethyl)oxane-3,4-diol"	0.744949431			MS2 matched	593.2619	169.7185	0.0152241251666667	0.019177753	0.327406435869276	0.57658	0.69444	1.2597	0.33307
1486	N-(omega)-Hydroxyarginine	0.9718			MS2 matched	232.13835	467.756	0.0132275506666667	0.0166706085	0.683059618449803	0.23451	0.36451	1.2603	0.33376
478	L-threonate	0.986851997			MS2 matched	135.02778	321.279	0.12657755	0.159575933333333	1.11947651256669	0.026071	0.07557	1.2607	0.33422
1545	Octanoylcarnitine	0.987682071			MS2 matched	288.2142	208.152	0.00271889103333333	0.00343024133333333	0.310097683846201	0.49873	0.62845	1.2616	0.33529
176	"5,2'-O-dimethylcytidine"	0.75856941			MS2 matched	270.1039	399.63	0.00430039183333333	0.00542734016666667	0.271843760400605	0.51979	0.64943	1.2621	0.33578
247	Benzylphosphonic acid	0.998441409			MS2 matched	171.03855	413.695	0.0092855595	0.011735943	0.379791478125665	0.57361	0.69182	1.2639	0.33787
1407	L-Serine	0.6709			MS2 matched	147.07457	90.081	0.0219985816666667	0.0278131516666667	0.959834577304605	0.079313	0.16638	1.2643	0.33836
610	Pe 42:10	0.891546177			MS2 matched	810.49451	141.2965	0.227154916666667	0.287223133333333	0.546894462732437	0.28414	0.41818	1.2644	0.3385
430	His-Lys	0.991410765			MS2 matched	282.0791	264.5705	0.140934211666667	0.178412145	0.77212216426395	0.1385	0.2494	1.2659	0.34019
1002	4-hydroxy-l-isoleucine	0.982576941			MS2 matched	102.09084	322.204	2.42195616666667	3.06692233333333	0.420241003895727	0.42728	0.5624	1.2663	0.34062
695	"(3s,6s,12as)-1,1-dimethylethyl ester 1,2,3,4,6,7,12,12a-octahydro-9-methoxy-6-(2-methylpropyl)- 1,4-dioxo-Pyrazino[1',2':1,6]pyrido[3,4-b] indole-3-propanoic acid "	0.969496274			MS2 matched	468.23249	57.4485	0.0117163893333333	0.0148790618333333	0.543986858329279	0.39222	0.53232	1.2699	0.34476
1107	Asn-Ala-Arg	0.714251683			MS2 matched	360.18862	248.377	0.013450605	0.0170817	0.891335877123864	0.11329	0.21523	1.27	0.34478
1403	L-pipecolic acid	0.998957967			MS2 matched	130.08455	311.832	0.0458072916666667	0.0582217866666667	0.857346039114932	0.11503	0.21757	1.271	0.34598
1279	Folate	0.994152961			MS2 matched	442.14134	443.9	0.012396965	0.0157586763333333	0.738952638249097	0.20005	0.32454	1.2712	0.34616
1083	Androsterone glucuronide	0.870092792			MS2 matched	431.23213	461.523	0.0921189583333333	0.11713534	0.75075116657041	0.2008	0.32486	1.2716	0.34661
1401	L-Norleucine	0.935			MS2 matched	173.12645	247.222	0.0441756416666667	0.0562122016666667	0.703057853077375	0.21162	0.33766	1.2725	0.34763
304	D-glucarate	0.83082257			MS2 matched	208.98264	156.067	0.0264514831666667	0.0336960893333333	0.391153985508522	0.44368	0.57918	1.2739	0.34923
896	"1,2-diarachidonoyl-sn-glycero-3-phosphocholine"	0.950033657			MS2 matched	830.56224	40.4375	0.819323133333333	1.04372535	0.769259077125133	0.1717	0.29269	1.2739	0.34924
864	1-o-hexadecyl-2-o-(2e-butenoyl)-sn-glyceryl-3-phosphocholine	0.772298441			MS2 matched	550.38094	192.585	0.257154716666667	0.328406683333333	0.686558633800635	0.17503	0.29617	1.2771	0.35285
1167	Catalposide	0.985287438			MS2 matched	465.13422	317.974	0.0307075066666667	0.0392316466666667	0.503881180126405	0.41701	0.55389	1.2776	0.35343
1665	Soyasapogenol b + dhex + hex + hexa + malonyl	0.860545222			MS2 matched	1029.50452	205.089	0.0029256178	0.00373979001666667	0.482062921695979	0.35033	0.48837	1.2783	0.35422
941	2-docosahexaenoyl-1-palmitoyl-sn-glycero-3-phosphoethanolamine	0.949267863			MS2 matched	764.51564	146.413	1.24858751666667	1.59973413333333	1.01780322841375	0.057238	0.1331	1.2812	0.35754
1063	"Adenosine 3',5'-cyclic phosphate (cAMP)"	0.9599			MS2 matched	347.08158	419.891	0.012371817	0.0158518716666667	0.879452596880678	0.087139	0.17733	1.2813	0.3576
1094	Arg-Asp-Arg	0.711843483			MS2 matched	446.23076	400.4155	0.00761724433333333	0.009762771	0.737420132235871	0.20707	0.33131	1.2817	0.35802
1134	Benzoylhypaconine	0.790069327			MS2 matched	574.30945	445.009	0.00899496983333333	0.011529976	0.711597061893207	0.18309	0.30557	1.2818	0.3582
1054	Acetylcarnitine	0.995077137			MS2 matched	204.12139	312.0855	0.156257426666667	0.200300696666667	0.504765196016193	0.4383	0.57387	1.2819	0.35824
768	Trifluoroacetic acid	0.725856446			MS2 matched	226.99235	156.051	0.115361498333333	0.147884923333333	0.417831103812627	0.40851	0.54719	1.2819	0.35831
188	7-Methylxanthine	0.8737			MS2 matched	165.03844	115.449	0.0220864128333333	0.028319377	0.383653787075974	0.42539	0.56075	1.2822	0.35863
831	"[(2r,3r,4s,5s,6r)-3-acetyloxy-2-(acetyloxymethyl)-5-hexanoyloxy-6-[(2s,3r)-2,3,4-trihydroxybutoxy]oxan-4-yl] tetradecanoate"	0.986012626			MS2 matched	699.37189	423.893	0.00634713083333333	0.00814398483333333	0.379611759246749	0.58537	0.69924	1.2831	0.35963
1657	Ser-Thr	0.793835132			MS2 matched	207.11091	235.0995	0.032876305	0.04226441	0.693352428576563	0.21304	0.33961	1.2856	0.3624
1490	N-acetyl-d-glucosamine	0.943331265			MS2 matched	204.08502	257.186	0.460159083333333	0.59165415	1.41158670760357	0.0029819	0.017451	1.2858	0.36262
18	"(2r,3s,4s,5r,6r)-2-[[(2s,3r,4r)-3,4-dihydroxy-4-(hydroxymethyl)oxolan-2-yl]oxymethyl]-6-(2-phenylethoxy)oxane-3,4,5-triol"	0.787332774			MS2 matched	415.13746	393.872	0.0173002239666667	0.02228642255	0.300992418248799	0.63772	0.74394	1.2882	0.36537
604	"Pc(18:1/8,9-epete)"	0.953713037			MS2 matched	880.5546	153.789	0.017651668	0.022761469	0.750564062256463	0.157	0.27354	1.2895	0.36679
1628	Pyrrol	0.84968784			MS2 matched	68.0487	315.156	0.0289686166666667	0.03739193	1.15949892762866	0.027001	0.076693	1.2908	0.36824
1012	"4,4'-methylenebis(2,6-di-tert-butylphenol)"	0.830280764			MS2 matched	442.34787	196.796	0.00740261	0.0095635885	0.365856784367941	0.53188	0.65974	1.2919	0.36952
956	"2,3-dinor-8-isoprostaglandin-f2alpha"	0.997471515			MS2 matched	349.17971	88.487	0.0198502333333333	0.0256570783333333	0.933503138748294	0.085748	0.17573	1.2925	0.3702
1108	Asn-Glu-Lys	0.907099738			MS2 matched	390.19571	472.2805	0.0114038385	0.0147513523333333	0.635356970294977	0.2896	0.4237	1.2935	0.37133
630	Pg 36:5	0.822640931			MS2 matched	767.47397	49.8845	0.0466839683333333	0.06041478	0.551190192705928	0.35233	0.4887	1.2941	0.37197
786	Valeric acid	0.906173492			MS2 matched	101.0593	101.309	0.0638952766666667	0.08271926	0.609762992283304	0.22605	0.3542	1.2946	0.37251
862	1-myristoyl-sn-glycero-3-phosphocholine	0.982376947			MS2 matched	468.30463	202.751	0.39001215	0.505128683333333	1.10754447246236	0.030759	0.084745	1.2952	0.37313
546	N-acetylneuraminic acid	0.9974612			MS2 matched	308.09287	375.4415	0.0801797233333333	0.103859175	0.945927771759518	0.087637	0.17813	1.2953	0.37332
1379	Keracyanin	0.930120855			MS2 matched	595.14332	490.0985	0.01429336	0.0185337183333333	1.06864348093525	0.044795	0.11176	1.2967	0.37481
1477	N-alpha-(tert-butoxycarbonyl)-l-histidine	0.984576628			MS2 matched	110.07051	402.546	3.13010166666667	4.06120833333333	0.960927494213841	0.060911	0.13881	1.2975	0.3757
661	Pi 38:5	0.978970752			MS2 matched	883.51922	189.45	1.00512396666667	1.30460673333333	0.892173438502224	0.074934	0.16055	1.298	0.37624
1168	Caylin-1	0.916969038			MS2 matched	651.10649	491.482	0.0277329716666667	0.0360651316666667	1.12582222335468	0.031178	0.085192	1.3004	0.379
1148	"Bis(2,2,6,6-tetramethyl-4-piperidyl) sebacate"	0.955889722			MS2 matched	464.38224	178.4545	0.00964284033333333	0.0125603686666667	1.10681254712749	0.02391	0.070824	1.3026	0.38135
1373	Isorhapontin	0.73916591			MS2 matched	420.15938	444.25	0.0577789966666667	0.0752896216666667	0.814689414841431	0.13101	0.23876	1.3031	0.38191
1179	Chrysosplenetin	0.904412776			MS2 matched	375.11326	259.59	0.006476301	0.00846559133333333	0.624298971453125	0.23561	0.36456	1.3072	0.38644
1299	Gln-Arg-Arg	0.769304941			MS2 matched	459.28721	513.89	0.00259514333333333	0.00339533683333333	0.872021396649207	0.10971	0.21066	1.3083	0.38774
1597	Pro-leu	0.804812328			MS2 matched	229.1528	376.261	0.113902703333333	0.149080918333333	0.220079032186289	0.69136	0.78643	1.3088	0.38829
608	Pe 39:6	0.741339688			MS2 matched	776.50974	40.833	0.0553609816666667	0.0726042833333333	0.569165989529381	0.26035	0.39041	1.3115	0.39119
1651	Sclareolide	0.981797455			MS2 matched	501.3738	37.7285	0.042268125	0.055525875	1.20180394880228	0.019523	0.061458	1.3137	0.39359
548	N-acetylserine	0.837630672			MS2 matched	146.04359	301.466	0.144344233333333	0.189773866666667	1.21339591294331	0.019891	0.062392	1.3147	0.39477
30	"[(2r,3s,4s,5r,6s)-6-[(2s,3r,4r,5r,6s)-2-[5,7-dihydroxy-2-(4-hydroxyphenyl)-4-oxochromen-3-yl]oxy-4,5-dihydroxy-6-methyloxan-3-yl]oxy-3,4,5-trihydroxyoxan-2-yl]methyl (e)-3-(4-hydroxyphenyl)prop-2-enoate"	0.910785789			MS2 matched	739.19027	493.881	0.0023329675	0.00306845716666667	0.807588443470942	0.13961	0.25102	1.3153	0.39535
999	4-Aminobutyric acid(GABA)	0.966684219			MS2 matched	104.06946	377.1785	0.164056683333333	0.21590985	0.601387867658027	0.27266	0.40401	1.3161	0.39623
1617	Psychosine	0.816168761			MS2 matched	282.27691	73.777	0.203009933333333	0.26738335	1.3513340780239	0.0042598	0.022243	1.3171	0.39736
496	Loxistatin acid	0.810876826			MS2 matched	627.36138	258.138	0.0036447715	0.00480039066666667	0.908299637609879	0.076602	0.16262	1.3171	0.39732
1100	Arg-Pro-Arg	0.729318859			MS2 matched	428.28304	536.4335	0.0013285915	0.00174995633333333	0.773348515545081	0.14348	0.25717	1.3172	0.39742
371	Flavin mononucleotide (fmn)	0.91056815			MS2 matched	455.088	413.1415	0.00533905933333333	0.00703597833333333	0.759171228849472	0.14739	0.26176	1.3178	0.39817
1580	Pheophorbide a	0.859349214			MS2 matched	593.28437	475.606	0.0189359066666667	0.0250148433333333	0.868591444495113	0.11235	0.21484	1.321	0.40166
772	Udp-n-acetylglucosamine	0.985985961			MS2 matched	606.06401	431.609	0.05447373	0.0719646266666667	1.07970054101802	0.045009	0.11198	1.3211	0.40173
307	D-Glucosamine 1-phosphate (Glucosamine-1P)	0.9756			MS2 matched	258.03335	368.941	0.0080623325	0.0106546885	1.0714596555031	0.037639	0.097536	1.3215	0.40222
1409	L-Tyrosine	0.9893			MS2 matched	182.07861	211.756	0.00213472375	0.00282265505	0.687199996530343	0.2442	0.37424	1.3223	0.403
841	1-Aminocyclopropanecarboxylic acid	0.9374			MS2 matched	84.04364	397.884	0.439196783333333	0.58100105	0.603523252766643	0.27308	0.40428	1.3229	0.40367
1632	Riboflavin	0.867891333			MS2 matched	377.16004	233.068	0.00182044283333333	0.00240897308333333	0.787386278745626	0.15182	0.26611	1.3233	0.40413
184	6alpha-prostaglandin i1	0.996231908			MS2 matched	335.21621	111.6055	0.0503251466666667	0.0666441466666667	0.72691815275521	0.14447	0.25812	1.3243	0.4052
1080	Aminocarb	0.789856709			MS2 matched	152.11618	345.339	0.0036384555	0.004823881	0.659139396802403	0.2114	0.33763	1.3258	0.40687
1221	Dasatinib n-oxide	0.97620261			MS2 matched	504.16472	267.1705	0.02610618	0.034621865	1.52779297686042	0.00056283	0.0063538	1.3262	0.40729
16	(2-aminoethoxy)[2-[docosa-4.7.10.13.16.19-hexaenoyloxy]-3-[hexadec-1-en-1-yloxy]propoxy]phosphinic acid	0.851712981			MS2 matched	746.50053	141.9015	0.271550766666667	0.360232383333333	1.0098061370792	0.053293	0.12732	1.3266	0.40771
366	Fahfa 36:4	0.756644402			MS2 matched	557.44528	50.4925	0.0514670883333333	0.0682772416666667	0.420180851601511	0.52278	0.6517	1.3266	0.40775
916	"(alphas)-n-[(1s,3s,4s)-4-[[2-(2,6-dimethylphenoxy)acetyl]amino]-3-hydroxy-5-phenyl-1-(phenylmethyl)pentyl]tetrahydro-4-hydroxy-alpha-(1-methylethyl)-2-oxo-1(2h)-pyrimidineacetamide"	0.767018926			MS2 matched	627.3562	526.5325	0.00202474233333333	0.00269019483333333	1.20539317051189	0.014664	0.05054	1.3287	0.40997
542	N-acetyl-p-fluoro-dl-phenylalanine	0.748046693			MS2 matched	449.1597	85.77	0.0132698075	0.0176350656666667	0.63520857796012	0.24517	0.37441	1.329	0.4103
99	"2-(2-hydroxybut-3-en-2-yl)-3a,6,6,9a-tetramethyl-2,4,5,5a,7,8,9,9b-octahydro-1h-benzo[e][1]benzofuran-4,5-diol"	0.746727499			MS2 matched	337.2307	41.682	0.06053321	0.0804599183333333	0.527254726514892	0.39114	0.53168	1.3292	0.41054
438	Ile-His	0.934702011			MS2 matched	267.14138	304.534	0.03841176	0.05106096	0.710238254935036	0.23496	0.36456	1.3293	0.41067
1542	Octaethylene glycol	0.997734246			MS2 matched	393.20604	99.621	0.0129279795	0.0171978811666667	0.659976932664534	0.24932	0.37969	1.3303	0.41173
1250	DL-histidine	0.884059622			MS2 matched	156.07499	304.326	0.0143033633333333	0.01906272	1.19736310509267	0.021592	0.066065	1.3327	0.4144
1437	Lys-Val	0.985215992			MS2 matched	246.17948	385.317	0.0159483333333333	0.021269365	0.974635333583704	0.071489	0.15488	1.3336	0.41537
847	1-hexadecanoyl-2-sn-glycero-3-phosphate	0.933984791			MS2 matched	393.23614	203.964	0.00975926666666667	0.0130174131666667	1.25118426629671	0.010074	0.038697	1.3339	0.4156
817	(2r)-3-hydroxyisovaleroylcarnitine	0.998656692			MS2 matched	262.16318	311.887	0.1847415	0.246517633333333	0.963743936934344	0.080045	0.16759	1.3344	0.41618
1135	Benzyl alcohol	0.965520527			MS2 matched	91.05297	259.298	0.0356324166666667	0.0475579583333333	1.27288642192871	0.012842	0.04599	1.3347	0.4165
891	1-Stearoyl-sn-glycerol 3-phosphocholine	0.6105			MS2 matched	568.3387	186.0735	14.0398266666667	18.7434466666667	1.01545841172799	0.055427	0.13079	1.335	0.41686
1723	Tyramine	0.9128			MS2 matched	120.07894	167.684	0.007406414	0.00989386833333333	0.826511795240817	0.12917	0.23589	1.3359	0.41776
686	Propionic acid	0.999930387			MS2 matched	73.02874	386.924	0.100548848333333	0.134513893333333	0.750874715152874	0.18021	0.3022	1.3378	0.41986
81	"1,5-anhydro-d-sorbitol"	0.906327042			MS2 matched	163.05875	205.893	0.0825199183333333	0.110418335	1.17899710095355	0.013577	0.048128	1.3381	0.42017
876	1-palmitoyl-2-myristoyl-sn-glycero-3-phosphocholine	0.992072788			MS2 matched	706.53098	152.568	0.115639058333333	0.154788065	0.998627799683383	0.061499	0.13929	1.3385	0.42067
1076	Albendazole	0.953626653			MS2 matched	266.09066	310.0515	0.0058233725	0.00779855166666667	0.767984894629284	0.18842	0.31059	1.3392	0.42135
639	Phe-lys	0.841958006			MS2 matched	292.1609	335.741	0.00269526816666667	0.00361079516666667	1.10617994060497	0.043638	0.11011	1.3397	0.42189
108	2-chloro-2'-hydroxy-4'-methylbenzophenone	0.96472218			MS2 matched	245.02496	88.268	0.187081185	0.250823696666667	0.645971151058964	0.23518	0.36456	1.3407	0.42301
714	Salicylic acid beta-d-o-glucuronide	0.986162946			MS2 matched	627.11133	429.75	0.00392237816666667	0.00526188583333333	0.818313198043773	0.15012	0.2647	1.3415	0.42385
471	L-iditol	0.965406658			MS2 matched	181.06749	303.3475	0.23535665	0.316182133333333	1.20355515910144	0.018805	0.059627	1.3434	0.42591
983	3-pyridylacetic acid	0.967076131			MS2 matched	138.05384	302.178	0.33659605	0.454549683333333	1.25214752962167	0.013358	0.047641	1.3504	0.43342
1404	L-Proline	0.9992			MS2 matched	116.06931	582.172	0.081700975	0.110490455	0.924101959190079	0.075461	0.1607	1.3524	0.4355
803	beta-muricholic acid	0.941884226			MS2 matched	355.25951	189.618	0.080902175	0.10941844	0.460461948819335	0.47096	0.6045	1.3525	0.43561
360	Ethyl 8-fluoro-4-hydroxyquinoline-3-carboxylate	0.830030471			MS2 matched	206.03997	169.551	0.0136376643333333	0.01846382	0.637437618038743	0.24485	0.37425	1.3539	0.4371
1474	Myriocin-12-en	0.773989365			MS2 matched	400.26473	225.583	0.00252935876666667	0.00342670445	0.607609274870973	0.34033	0.47614	1.3548	0.43805
1237	Dimepiperate	0.785641005			MS2 matched	286.10516	282.883	0.0133366566666667	0.0180957316666667	1.45883318612383	0.0017733	0.012322	1.3568	0.44025
1176	Cholesterol	0.880338391			MS2 matched	369.34808	34.652	0.0673550416666667	0.0914036666666667	1.29933497507095	0.007541	0.031537	1.357	0.44047
1294	Gemcitabine	0.8647			MS2 matched	549.12964	400.314	0.00485672583333333	0.00660624633333333	0.630051958127642	0.29507	0.4292	1.3602	0.44385
497	Lpc 16:0	0.911003614			MS2 matched	540.31955	179.707	0.05374762	0.0731732616666667	0.716359115811344	0.17613	0.29765	1.3614	0.44512
1328	Guanosine 5'-diphospho-alpha-d-mannose	0.754685877			MS2 matched	606.08685	444.3995	0.007651365	0.0104198633333333	1.06101548882007	0.043841	0.11017	1.3618	0.44555
291	Cytidine diphosphate (CDP)	0.632			MS2 matched	383.99204	469.4355	0.00196148116666667	0.00267281183333333	0.907633759939454	0.082672	0.17087	1.3626	0.44641
1252	DL-Methionine sulfoxide	0.9393			MS2 matched	166.0563	323.022	0.00732594716666667	0.0099870645	1.36089892861753	0.0035675	0.019645	1.3632	0.44705
990	3'-alpha-sialyl-n-acetyllactosamine	0.934549848			MS2 matched	657.23986	266.744	0.00637135983333333	0.0086897025	1.26870752085576	0.011815	0.043106	1.3639	0.44771
58	1-palmitoyl-2-hydroxy-sn-glycero-3-phosphoethanolamine	0.921000611			MS2 matched	452.27256	203.384	8.61073816666667	11.7645826666667	0.863131183844764	0.091832	0.1843	1.3663	0.45024
758	Thiorphan	0.959244731			MS2 matched	505.17158	210.949	0.000723986416666667	0.000989848766666667	0.962899582100948	0.090678	0.18241	1.3672	0.45125
242	Aspartic acid	0.97001135			MS2 matched	132.02886	402.2045	1.29446408333333	1.77106075	1.338140651481	0.004359	0.022492	1.3682	0.45226
1642	S-isopropylisothiourea	0.809200268			MS2 matched	119.07117	259.596	0.015560245	0.0213042133333333	1.34523704528352	0.0057124	0.026624	1.3691	0.45327
467	reduced L-glutathione	0.983187111			MS2 matched	306.07268	402.2045	1.91669785	2.62797125	0.386703412693165	0.471	0.6045	1.3711	0.45533
729	Sm d34:1	0.989720748			MS2 matched	761.57003	182.9385	0.701130816666667	0.96291145	1.21457439701132	0.017985	0.0583	1.3734	0.45772
1004	4-hydroxybenzyl alcohol	0.996546697			MS2 matched	107.04767	259.055	0.0437331966666667	0.0600973116666667	0.600436149878422	0.21652	0.3437	1.3742	0.45857
274	"Cis-4,7,10,13,16,19-docosahexaenoic acid"	0.960776386			MS2 matched	327.22848	48.602	16.7631883333333	23.0846916666667	1.1800241891472	0.020363	0.062855	1.3771	0.46164
1287	Fuziline	0.956452055			MS2 matched	454.27306	471.983	0.0270687466666667	0.0372902966666667	0.70335676925664	0.18299	0.30557	1.3776	0.46217
295	D-Allose	0.9919			MS2 matched	239.07299	280.52	0.067513505	0.0930539133333333	0.424824626407766	0.36667	0.50432	1.3783	0.46289
271	Cholic acid	0.995826202			MS2 matched	407.27284	189.368	4.79572166666667	6.61362433333333	0.65756931896698	0.2495	0.37969	1.3791	0.46369
1428	Lsta	0.968700938			MS2 matched	538.14999	266.104	0.0171978233333333	0.0237303633333333	1.44691160511143	0.0015119	0.011168	1.3798	0.46451
1609	Prosapogenin a	0.99459579			MS2 matched	745.41279	378.047	0.0126857815	0.0175121206666667	0.791861340793618	0.14682	0.26102	1.3805	0.46514
59	1-palmitoyl-2-lauroyl-sn-glycero-3-phosphorylcholine	0.836888223			MS2 matched	722.50025	142.575	0.248638983333333	0.34338125	1.12532324399229	0.028871	0.080692	1.381	0.46576
923	"16,16-dimethylprostaglandin e2 p-(p-acetamidobenzamido) phenyl ester"	0.738738974			MS2 matched	615.34484	541.6795	0.0106607666666667	0.01473202	0.92162539652497	0.086703	0.1771	1.3819	0.46664
1060	Actinomycin d	0.89850713			MS2 matched	628.32726	484.031	0.00574131833333333	0.00793550533333333	0.734614668068983	0.15771	0.27398	1.3822	0.46694
475	L-Phenylalanine	0.9701			MS2 matched	164.06923	176.2105	0.0068588855	0.00949376383333333	0.423717737503367	0.46896	0.6036	1.3842	0.46901
1398	L-Leucine	0.8048			MS2 matched	132.10049	322.7765	0.288954232166667	0.400180681666667	0.659145846843847	0.30411	0.43936	1.3849	0.46981
388	Gdp-l-fucose	0.927424225			MS2 matched	588.09436	442.802	0.00836550233333334	0.0115943883333333	0.913420038170589	0.11351	0.21541	1.386	0.4709
635	Pg 42:11	0.900574771			MS2 matched	839.47234	38.108	0.0416672283333333	0.0577690866666667	0.922808234693745	0.075467	0.1607	1.3864	0.47138
903	"1,2-dilinoleoylglycerol"	0.943638531			MS2 matched	634.53558	33.6765	0.38639575	0.5367232	1.00340058543927	0.081259	0.16955	1.3891	0.4741
1073	Ala-Lys	0.998025194			MS2 matched	218.14792	443.431	0.06448786	0.089601285	1.16932473775533	0.02255	0.068306	1.3894	0.47449
1572	Phe-gly	0.995535671			MS2 matched	223.10574	234.5945	0.00982652266666667	0.0136860768333333	1.02036725442099	0.059118	0.1353	1.3928	0.47796
860	1-monolinoleoyl-rac-glycerol	0.978195531			MS2 matched	337.27142	33.599	0.3566354	0.496718783333333	1.08424847834587	0.045926	0.11345	1.3928	0.47798
362	Fahfa 34:0	0.788849587			MS2 matched	537.47782	49.297	0.1767395	0.24668265	1.15745985799305	0.018516	0.059144	1.3957	0.48103
624	Pepstatin a	0.963332828			MS2 matched	684.44238	182.266	0.00845100801666667	0.0118115670666667	0.874021652992637	0.11032	0.21143	1.3977	0.48301
1540	O-toluidine	0.988549103			MS2 matched	91.05304	304.5025	0.0449968683333333	0.0629420883333333	1.10342518899573	0.030914	0.084904	1.3988	0.4842
1638	S-(2-aminoethyl)isothiourea	0.831053946			MS2 matched	120.04266	95.2825	0.0270287716666667	0.0378561516666667	0.471139405833447	0.3857	0.52511	1.4006	0.48603
1062	Adenosine 3'-monophosphate	0.999136475			MS2 matched	348.06733	409.4505	0.183580766666667	0.257147516666667	1.2562391747723	0.011457	0.042066	1.4007	0.48618
1451	Met-Arg	0.6048			MS2 matched	306.1643	301.7115	0.00166779616666667	0.0023392795	0.729561318337296	0.19116	0.31333	1.4026	0.48812
420	Guanosine 5'-diphospho-beta-l-fucose	0.839202216			MS2 matched	362.04304	442.92	0.0238823466666667	0.0335483366666667	0.74158395888954	0.20356	0.32862	1.4047	0.4903
1399	L-Lysine	0.9338			MS2 matched	129.10064	393.995	0.00983904983333333	0.013840913	0.536982531003116	0.33649	0.47326	1.4067	0.49235
878	1-palmitoyl-2-oleoyl-sn-glycerol	0.954645893			MS2 matched	577.5134	79.4105	0.12737915	0.179465483333333	1.26516253062572	0.0091155	0.035967	1.4089	0.49458
473	L-Malic acid	0.878			MS2 matched	133.01311	434.195	1.22360478333333	1.72459491666667	0.971747260802245	0.077967	0.1644	1.4094	0.49512
537	N-acetyl-l-glutamate	0.966429799			MS2 matched	188.05334	388.103	0.0565059416666667	0.0797340066666667	0.923940151885791	0.10556	0.20546	1.4111	0.49679
937	2-amino-1-phenylethanol	0.998962669			MS2 matched	120.08141	259.5905	5.983096	8.44370583333333	1.50785329158163	0.00065624	0.0068945	1.4113	0.49698
1300	Gln-Glu-Arg	0.954623592			MS2 matched	432.21605	445.9305	0.0243804166666667	0.0344590516666667	1.02720874513121	0.045311	0.11241	1.4134	0.49916
1391	dimethyl ester L-glutamic acid	0.917781153			MS2 matched	144.06386	103.695	0.059064715	0.0834917	0.754699956292023	0.17975	0.302	1.4136	0.49934
217	Alanine	0.987337488			MS2 matched	88.04028	348.2325	0.771364066666667	1.09036568333333	1.34769525416567	0.0044186	0.022665	1.4136	0.49933
1487	N-(phenylacetyl)-l-phenylalanine	0.950075611			MS2 matched	238.10501	167.504	0.0330779866666667	0.0467667933333333	1.1377820740137	0.023348	0.069725	1.4138	0.49961
487	Leucine	0.979668434			MS2 matched	130.0876	265.878	7.7346425	10.9400046666667	1.51087434407503	0.00077262	0.0075394	1.4144	0.50021
865	1-o-hexadecyl-2-o-ethyl-sn-glycero-3-phosphocholine	0.778049707			MS2 matched	510.38513	200.361	0.0578461283333333	0.0818192516666667	0.728329324149785	0.22656	0.35458	1.4144	0.50022
1175	Chlordimeform	0.906354788			MS2 matched	117.05573	84.7145	0.204656233333333	0.28969725	0.671506247422978	0.20538	0.33012	1.4155	0.50134
555	N-glycolylneuraminic acid	0.987258285			MS2 matched	324.08747	397.4	0.306275283333333	0.4335357	1.1738029113543	0.019324	0.060942	1.4155	0.50132
1458	"Methyl (4s,5z,6s)-5-ethylidene-4-[2-[[(2r,3s,4r,5r,6r)-3-[2-[(2s,3z,4s)-3-ethylidene-5-methoxycarbonyl-2-[(2s,3r,4s,5s,6r)-3,4,5-trihydroxy-6-(hydroxymethyl)oxan-2-yl]oxy-4h-pyran-4-yl]acetyl]oxy-4,5-dihydroxy-6-[2-(4-hydroxyphenyl)ethoxy]oxan-2-yl]methoxy]-2-oxoethyl]-6-[(2s,3r,4s,5s,6r)-3,4,5-trihydroxy-6-(hydroxymethyl)oxan-2-yl]oxy-4h-pyran-3-carboxylate"	0.944422506			MS2 matched	1095.36026	509.384	0.00142510578333333	0.00201845886666667	0.756698214153349	0.16006	0.27708	1.4164	0.50219
152	3-phosphoglyceric acid	0.952378814			MS2 matched	370.97097	483.118	0.00324070875	0.00459056428333333	0.426309621458558	0.45353	0.58873	1.4165	0.50236
116	2-Isopropylmalic acid	0.913697207			MS2 matched	175.05812	376.103	0.00714851216666667	0.010137157	1.03435120041715	0.04718	0.11567	1.4181	0.50394
1040	6-Benzylaminopurine	0.6664			MS2 matched	208.09451	211.66	0.00863777066666667	0.0122565688333333	1.15167830074475	0.024511	0.071964	1.419	0.50482
1478	N-alpha-acetyl-l-ornithine	0.999212393			MS2 matched	115.08519	514.331	0.125284006666667	0.17777371	0.889604277662166	0.099682	0.19688	1.419	0.50484
900	"1,2-dilauroyl-sn-glycero-3-phospho-sn-glycerol"	0.900032335			MS2 matched	633.35069	250.606	0.00726971083333334	0.0103273701666667	0.915198819079472	0.098687	0.19558	1.4206	0.5065
1568	Perindopril	0.950825102			MS2 matched	369.247	545.436	0.11353373	0.161293556666667	1.22937250799109	0.014055	0.049124	1.4207	0.50657
570	Nicotinate d-ribonucleotide	0.893217261			MS2 matched	210.99763	409.1655	0.016572675	0.023576575	1.37500906262567	0.0032084	0.018267	1.4226	0.50855
1492	N-acetylglucosamine	0.996874975			MS2 matched	465.16492	259.0035	0.230445816666667	0.32825335	1.46608507935031	0.0014477	0.010911	1.4244	0.51038
1627	Pyroglutamylglycine	0.99121041			MS2 matched	187.06928	425.52	0.0117333933333333	0.0167249908333333	1.1124198657149	0.036489	0.095121	1.4254	0.51139
1066	Adenosine monophosphate (AMP)	0.9991			MS2 matched	348.06769	477.284	0.0455246333333333	0.0649596566666667	1.02623871835088	0.056396	0.13185	1.4269	0.5129
1389	L-cystathionine	0.998302446			MS2 matched	223.07259	456.43	0.0335137933333333	0.0478498833333333	0.781380061900848	0.15026	0.2647	1.4278	0.51376
1038	5'-phosphoribosyl-5-amino-4-imidazolecarboxamide (aicar)	0.957847018			MS2 matched	677.14635	481.0035	0.0127547081666667	0.0182169491666667	1.11571380304271	0.019116	0.060395	1.4283	0.51425
1510	Nepsilon-methyl-l-lysine	0.914246644			MS2 matched	161.12656	534.079	0.0280705333333333	0.0400994283333333	1.20210977761323	0.020249	0.062855	1.4285	0.51453
771	Tyrosine	0.901405891			MS2 matched	180.06322	370.416	0.0171809366666667	0.0245709383333333	1.61693569265548	0.00010953	0.002763	1.4301	0.51614
1710	Trimethylamine N-oxide	0.6645			MS2 matched	120.04241	362.536	0.00657802966666667	0.0094104835	0.769921672487	0.19976	0.32437	1.4306	0.51661
1585	Pravastatin	0.961264991			MS2 matched	447.21594	427.0415	0.01737248	0.0248557216666667	1.32588841384854	0.0079192	0.032573	1.4308	0.51677
1246	DL-arginine	0.998910073			MS2 matched	116.06926	513.102	0.57420385	0.822164183333333	1.26799349383488	0.0083899	0.033792	1.4318	0.51786
1112	Asp-Asp-Lys	0.798934762			MS2 matched	189.07399	325.9295	0.008040359	0.0115135816666667	0.786939522533887	0.18868	0.31064	1.432	0.518
1681	Tebufenozide	0.762225784			MS2 matched	375.19526	441.466	0.0296887183333333	0.042526565	1.22348231573803	0.013607	0.048135	1.4324	0.51845
978	3-hydroxyoleylcarnitine	0.954857301			MS2 matched	424.33854	130.244	0.0256395333333333	0.0367898933333333	0.761818030524605	0.1705	0.29096	1.4349	0.52094
505	Macluraxanthone	0.743430955			MS2 matched	393.12613	265.87	0.0457236016666667	0.0656150116666667	1.49272323963365	0.0010041	0.0087997	1.435	0.52109
340	Dl-a-hydroxybutyric acid	0.995719495			MS2 matched	103.03854	188.837	0.146629711666667	0.210564671666667	0.830214923994642	0.12474	0.23045	1.436	0.52209
4	alpha-muricholic acid	0.995969322			MS2 matched	815.55351	189.412	0.0780241265	0.112201248166667	0.464008816930239	0.44466	0.58002	1.438	0.5241
415	Glycocholic acid	0.911317333			MS2 matched	464.3042	204.116	0.0266166316666667	0.0382944566666667	0.75573422727837	0.20633	0.33074	1.4387	0.52481
561	N-palmitoyltaurine	0.97907606			MS2 matched	362.25977	36.462	0.0768186703333333	0.110554607	0.480942121195766	0.46775	0.60247	1.4392	0.52523
1082	Androstan-3-ol-17-one 3-glucuronide	0.973939599			MS2 matched	484.27214	508.015	0.0176809316666667	0.02544949	1.36304949899534	0.0027528	0.016597	1.4394	0.52544
1321	Glycylproline	0.9845			MS2 matched	173.09003	426.981	0.0067807935	0.009765383	0.948809231067603	0.071173	0.15458	1.4402	0.52622
1523	"NG,NG-dimethyl-L-arginine(ADMA)"	0.9949			MS2 matched	203.14901	576.1925	0.5177144	0.7487952	0.571166258914004	0.35215	0.4887	1.4463	0.53241
1408	L-Threonine	0.6566			MS2 matched	120.06417	354.914	0.0727301783333333	0.10550308	1.15627370901299	0.024727	0.072478	1.4506	0.53666
1184	Convallatoxin	0.810321425			MS2 matched	573.25863	469.103	0.00348891243333333	0.00506144915	1.00355049301935	0.068399	0.15007	1.4507	0.53677
1527	Nicotine	0.986042205			MS2 matched	163.12283	84.778	9.99011133333333	14.4953586666667	0.678233757402445	0.20103	0.32493	1.451	0.53702
1724	Unoprostone	0.734531122			MS2 matched	405.25978	212.503	0.00164997745	0.00239447833333333	0.376228794974625	0.58473	0.69924	1.4512	0.53727
1096	Arg-glu	0.975458787			MS2 matched	304.1591	455.7655	0.09568041	0.139074525	1.11868228209699	0.035093	0.092638	1.4535	0.53956
691	Ps 40:4	0.94023887			MS2 matched	838.54191	193.417	0.0222827403333333	0.0324884415	0.824652387486195	0.12524	0.23072	1.458	0.544
914	"1,5-pentanediamine"	0.85155312			MS2 matched	86.09661	266.1385	1.70326133333333	2.4852755	1.53717622718501	0.00037985	0.0054931	1.4591	0.54511
559	N-palmitoyl-d-erythro-dihydroceramide-1-phosphate	0.993446529			MS2 matched	618.4656	37.1165	0.0914054266666667	0.133444855	0.73143265426424	0.17385	0.29493	1.4599	0.54589
829	"(r)-4-((5s,8s,9s,10r,13r,14s,17r)-10,13-dimethyl-3,6-dioxohexadecahydro-1h-cyclopenta[a]phenanthren-17-yl)pentanoic acid"	0.700899858			MS2 matched	389.26484	122.707	0.0277087625	0.0405380065	0.6752293193054	0.23234	0.36243	1.463	0.54893
440	Imatinib	0.99011155			MS2 matched	492.23261	124.9735	0.063904735	0.093522925	0.408753189840303	0.55401	0.67934	1.4635	0.5494
240	Asp-Glu	0.945085671			MS2 matched	261.0508	465.061	0.010422166	0.015255567	0.438880192209092	0.45895	0.59378	1.4638	0.54968
1643	S-methyl-3-thioacetaminophen	0.819728381			MS2 matched	156.03828	63.504	0.0106508235	0.0155931828333333	0.716943950939649	0.19065	0.31279	1.464	0.54995
1356	Ikarugamycin	0.963286128			MS2 matched	501.2722	433.005	0.00549697416666667	0.00806175033333333	1.07672257819987	0.037718	0.097596	1.4666	0.55246
1561	"PC(20:5(5Z,8Z,11Z,14Z,17Z)/20:5(5Z,8Z,11Z,14Z,17Z))"	0.6098			MS2 matched	844.56791	141.09	0.009006481	0.013216226	1.11338887500109	0.042776	0.10812	1.4674	0.55327
1114	Asp-Pro	0.871109501			MS2 matched	231.07517	312.488	0.0215695683333333	0.031686115	0.860751251353658	0.095112	0.18936	1.469	0.55485
1719	Tyr-His	0.8661			MS2 matched	319.13751	308.6915	0.00721372733333333	0.0106008211666667	0.829946558446437	0.13408	0.24408	1.4695	0.55536
1263	Epirubicin	0.70846082			MS2 matched	544.16625	265.8365	0.00501405016666667	0.00737581883333333	1.27897810573627	0.0076597	0.031882	1.471	0.55683
1494	N-acetylmannosamine	0.980867778			MS2 matched	222.09536	258.426	0.427406516666667	0.6292177	1.55709093617592	0.00036043	0.0052823	1.4722	0.55795
746	Sulfobacin b	0.804371686			MS2 matched	574.44117	32.993	0.379459066666667	0.558678433333333	0.936569121447609	0.088099	0.17866	1.4723	0.55807
231	Araloside a	0.97707753			MS2 matched	925.4702	453	0.00153961458333333	0.00226744533333333	0.829327133314383	0.11661	0.21914	1.4727	0.5585
365	Fahfa 36:3	0.89758094			MS2 matched	559.46228	49.082	0.1783824	0.2629328	1.04753050451152	0.057894	0.13391	1.474	0.55972
316	D-Quinovose	0.989			MS2 matched	201.02205	284.542	0.5763062	0.8516108	1.14563645292033	0.026701	0.076213	1.4777	0.56336
236	Asn-Thr	0.770628615			MS2 matched	232.08976	349.471	0.028779415	0.04253066	1.00117717973047	0.071342	0.15475	1.4778	0.56347
1650	Schisandrol a	0.864368693			MS2 matched	433.20176	473.092	0.0069689085	0.0103036068333333	1.25357020125858	0.010987	0.041032	1.4785	0.56414
517	Met-Trp	0.852463138			MS2 matched	334.12608	250.53	0.00196738416666667	0.0029089295	1.31064685692581	0.0062083	0.02827	1.4786	0.56421
1502	N-oleoyl-d-erythro-sphingosylphosphorylcholine	0.984017297			MS2 matched	729.58411	42.952	0.0104042928333333	0.0153881895	0.876706221621092	0.11222	0.21484	1.479	0.56464
216	Ala-asp	0.987727277			MS2 matched	203.06375	425.311	0.0804928766666667	0.119069268333333	1.20552625766178	0.016089	0.05431	1.4793	0.56487
239	Asp-Gln	0.758895756			MS2 matched	260.08409	422.225	0.05795943	0.0858043316666667	1.09825827896629	0.034883	0.092638	1.4804	0.56601
1388	L-carnosine	0.949802754			MS2 matched	227.11168	368.47	0.0361319983333333	0.0535459383333333	1.1536078665391	0.028357	0.079509	1.482	0.5675
160	3'-AMP	0.992970455			MS2 matched	346.04911	409.7115	0.193077683333333	0.28619785	1.39748708664189	0.0033249	0.018645	1.4823	0.56783
1226	Deoxyguanosine	0.969203926			MS2 matched	152.05491	264.9655	0.1025649	0.152603345	1.1105584147458	0.025312	0.07382	1.4879	0.57325
1369	Irbesartan	0.870487534			MS2 matched	429.24085	396.165	0.00566717816666667	0.00843804833333333	0.709709609845473	0.19545	0.31905	1.4889	0.57428
287	Cysteic acid	0.995002124			MS2 matched	167.99438	365.9085	0.00628015116666667	0.00936414033333333	1.23530024919193	0.018165	0.05844	1.4911	0.57635
1454	Metanicotine	0.814829115			MS2 matched	106.06359	84.422	0.290200416666667	0.433439783333333	0.791074813628313	0.13494	0.24463	1.4936	0.57878
932	"(3z)-n-(3-chlorophenyl)-3-[[3,5-dimethyl-4-[(4-methyl-1-piperazinyl)carbonyl]-1h-pyrrol-2-yl]methylene]-2,3-dihydro-n-methyl-2-oxo-1h-indole-5-sulfonamide"	0.960392119			MS2 matched	568.17921	439.9055	0.0647318683333333	0.09671805	1.03340695922143	0.062414	0.141	1.4941	0.57931
1578	Phenylacetaldehyde	0.948951298			MS2 matched	103.053	259.0355	0.433807783333333	0.6482341	1.51058535021016	0.00056712	0.0063538	1.4943	0.57946
353	Eicosenoic acid	0.990524406			MS2 matched	309.27398	46.0805	0.952109683333333	1.422959	1.23640058805721	0.0093033	0.036625	1.4945	0.57969
814	"(2r,3r)-2-(2,6-dihydroxyphenyl)-3,5,7-trihydroxy-2,3-dihydrochromen-4-one"	0.959249436			MS2 matched	305.07178	216.418	0.004134816	0.00618968333333333	0.934583719442161	0.073208	0.15782	1.497	0.58204
1042	"6',7'-dihydroxybergamottin"	0.870237126			MS2 matched	355.15506	312.141	0.00172965556666667	0.0025903217	0.56154718385221	0.37059	0.5089	1.4976	0.58265
141	3-Guanidinopropanoate	0.7264			MS2 matched	168.01529	351.042	0.05049876	0.075694085	0.5235072381271	0.35251	0.4887	1.4989	0.58393
44	1-Hexadecanoyl-2-(9Z-octadecenoyl)-sn-glycero-3-phosphoric acid	0.894428862			MS2 matched	673.46737	150.2275	0.00422274088333333	0.00634375688333333	0.953307596465809	0.054417	0.12912	1.5023	0.58716
1703	Trans-cinnamic acid	0.89568785			MS2 matched	149.05779	259.0395	0.139271366666667	0.209409216666667	1.52364897710063	0.00053355	0.0062539	1.5036	0.58843
530	N-[3-hydroxy-1-{[3.4.5-trihydroxy-6-(hydroxymethyl)oxan-2-yl]oxy}octadec-4-en-2-yl]hexadecanamide	0.815675861			MS2 matched	698.54402	86.227	0.00676878488333333	0.0101792602333333	0.699632901264319	0.16506	0.28385	1.5039	0.58866
1434	Lys-Thr	0.994617225			MS2 matched	248.15855	442.2565	0.0189928	0.0285720416666667	0.792852470175246	0.12747	0.2342	1.5044	0.58915
1522	"Ng,ng-dimethyl-l-arginine"	0.996925716			MS2 matched	203.14944	497.305	3.87505716666667	5.832376	0.825732996370754	0.13428	0.2441	1.5051	0.58987
367	Fahfa 38:5	0.870839069			MS2 matched	583.4621	48.004	0.105838931666667	0.159297195	0.868336873972866	0.13699	0.24778	1.5051	0.58985
1386	L-aspartic acid	0.984515826			MS2 matched	134.04322	403.291	0.1906751	0.2874742	1.43527440643205	0.0014462	0.010911	1.5077	0.59232
879	1-palmitoyl-2-thiopalmitoyl phosphatidylcholine	0.799337542			MS2 matched	750.55665	162.759	0.0124277303333333	0.0187569545	1.16422385873683	0.026668	0.076213	1.5093	0.59386
225	alpha-hydroxy myristic acid	0.6484			MS2 matched	243.19242	103.238	0.0303449295	0.0458447795	0.638667054828904	0.20876	0.33371	1.5108	0.5953
540	N-Acetyl-L-phenylalanine	0.7835			MS2 matched	206.07872	177.1655	0.055282643	0.0835863315	0.664639174496651	0.20495	0.33003	1.512	0.59644
1132	Benzoic acid	0.968430292			MS2 matched	123.04257	304.493	0.137968433333333	0.2086551	1.26749533493758	0.0096259	0.037402	1.5123	0.59678
1741	Vincristine sulfate	0.736193428			MS2 matched	825.42514	496.719	0.0043249455	0.00654709733333333	1.15042472091306	0.027524	0.077713	1.5138	0.59817
39	"1-(9z,12z-octadecadienoyl)-2-hydroxy-sn-glycero-3-phosphoethanolamine"	0.982960453			MS2 matched	476.26852	196.385	1.0902415	1.65197975	0.584304114562201	0.26522	0.39473	1.5152	0.59955
372	Fludrocortisone	0.92934136			MS2 matched	421.21162	344.893	0.00300536433333333	0.004559169	1.23451871231307	0.015638	0.053371	1.517	0.60123
1743	Vindoline	0.77957522			MS2 matched	457.24878	460.8265	0.004283907	0.00649987333333333	0.872826551976683	0.12655	0.23281	1.5173	0.60148
1127	Beclomethasone	0.990839255			MS2 matched	409.15606	46.272	0.00484527616666667	0.00736142266666667	0.95691816865927	0.071168	0.15458	1.5193	0.60341
53	1-oleoyl-sn-glycero-3-phosphoethanolamine	0.949099578			MS2 matched	478.2855	200.7965	3.38655353333333	5.14620688333333	0.765920763594297	0.13437	0.2441	1.5196	0.60369
172	5-ethyl-2'-deoxyuridine	0.879295852			MS2 matched	255.08425	216.0665	0.0210068693333333	0.0319737695	1.18271986934514	0.017668	0.057704	1.5221	0.60603
1701	trans-3-Coumaric acid	0.6304			MS2 matched	147.04289	323.92	0.010050948	0.0153300095	1.49827480656225	0.00093471	0.0084903	1.5252	0.60903
1713	Trp-his	0.710927129			MS2 matched	342.15302	295.714	0.0037591355	0.0057407195	1.43670751474329	0.0020766	0.01377	1.5271	0.61083
969	3-[(cholamidopropyl)dimethylammonio]-1-propanesulfonate	0.878905018			MS2 matched	448.33796	172.9325	0.199388283333333	0.304742816666667	1.02074704550349	0.056804	0.13226	1.5284	0.61201
1395	L-homoarginine	0.790737847			MS2 matched	144.10021	534.9545	0.0110679573333333	0.0169397531666667	1.34813002840108	0.0060422	0.027685	1.5305	0.61402
982	"(4s)-1,1-dimethylethyl ester 2,2-dimethyl-4-(1-oxo-2-hexadecyn-1-yl)-3-oxazolidinecarboxylic acid "	0.82395124			MS2 matched	458.30449	311.871	0.0030586073	0.00468282645	0.350069971477701	0.62676	0.73598	1.531	0.6145
679	Pristimerin	0.943999567			MS2 matched	463.296	203.8885	0.0163871638333333	0.025097073	0.538138699340284	0.41277	0.54991	1.5315	0.61495
596	Pc(16:0e/13-hode)	0.745841329			MS2 matched	818.57466	103.0505	0.272767165	0.418148971666667	1.19686327893545	0.016032	0.05429	1.533	0.61635
401	Gly-Gly	0.996174287			MS2 matched	131.0441	350.248	0.0492314333333333	0.0755246716666667	0.836303797114604	0.12815	0.23452	1.5341	0.61737
895	"1,2-diamino-2-methylpropane"	0.928483649			MS2 matched	72.08063	303.7665	0.646617683333333	0.993752366666667	1.42380168874149	0.0023531	0.014869	1.5368	0.61997
533	N-Acetyl-D-Glucosamine 6-Phosphate	0.999602656			MS2 matched	300.04374	448.4905	0.221541133333333	0.340628516666667	1.50428243303588	0.00081179	0.0078219	1.5375	0.62062
631	Pg 38:5	0.804698082			MS2 matched	795.5036	70.6735	0.124868713333333	0.192383291666667	1.18281352825498	0.013882	0.048922	1.5407	0.62357
1239	Dioctyl phthalate	0.9285			MS2 matched	391.27998	33.2075	0.0139489603333333	0.021528846	0.266105096856986	0.5853	0.69924	1.5434	0.62611
21	"(2s,3s,4s,5r,6r)-6-[[(2s,3r,4r,6ar,6bs,8as,14br)-2-hydroxy-4-(hydroxymethyl)-4,6a,6b,11,11,14b-hexamethyl-8a-[(2s,3r,4s,5s,6r)-3,4,5-trihydroxy-6-(hydroxymethyl)oxan-2-yl]oxycarbonyl-1,2,3,4a,5,6,7,8,9,10,12,12a,14,14a-tetradecahydropicen-3-yl]oxy]-3,4,5-trihydroxyoxane-2-carboxylic acid"	0.924248443			MS2 matched	825.43293	454.583	0.0006314496	0.000975461598333333	0.583524253728686	0.34451	0.48144	1.5448	0.62742
640	Phe-met-arg-phe-amide	0.957490555			MS2 matched	597.29393	246.754	0.361376466666667	0.558820833333333	1.0742440227207	0.02969	0.082451	1.5464	0.62888
1253	Dl-octopamine	0.997801779			MS2 matched	136.0745	304.5025	0.482220283333333	0.746247966666667	1.23250044750469	0.01283	0.04599	1.5475	0.62996
1324	Gramine	0.95476957			MS2 matched	130.06332	84.88	0.635143083333333	0.983897616666667	0.960763214514155	0.064586	0.14385	1.5491	0.63143
400	Gly-Asp	0.99119035			MS2 matched	189.04872	432.2735	0.0571681833333333	0.0885719166666667	1.10133959839893	0.031295	0.085192	1.5493	0.63164
1440	Malioxamycin	0.706802624			MS2 matched	249.09329	368.2795	0.00245690533333333	0.00381238933333333	0.907800075745021	0.1098	0.21066	1.5517	0.63385
1173	Chaulmoogric acid	0.773729097			MS2 matched	298.27149	50.135	0.0281456283333333	0.0436852283333333	1.06106938808537	0.035164	0.092638	1.5521	0.63423
544	N-Acetylglucosamine 1-phosphate	0.9957			MS2 matched	300.04337	475.905	0.043578165	0.06770079	1.56120732999311	0.00019734	0.003548	1.5535	0.63557
1348	Homoharringtonine	0.733701718			MS2 matched	546.28815	444.832	0.0055271735	0.0086010645	1.05556652515752	0.047254	0.11567	1.5561	0.63797
688	Prostaglandin d3	0.993165512			MS2 matched	331.18533	102.7125	0.0314070283333333	0.04892932	1.37323126808241	0.0028718	0.016978	1.5579	0.63961
1511	N.omega.-propyl-l-arginine	0.978259811			MS2 matched	217.16355	256.0465	0.0117432426666667	0.0182965355	1.52039229320399	0.00051352	0.0061764	1.558	0.63974
1569	Phe-Ala	0.998948947			MS2 matched	237.12099	208.802	0.0068876745	0.0107416315	1.16044384883546	0.031436	0.085358	1.5595	0.64112
17	(2-aminoethoxy)[2-[docosa-4.7.10.13.16.19-hexaenoyloxy]-3-[octadeca-1.9-dien-1-yloxy]propoxy]phosphinic acid	0.762872139			MS2 matched	772.51525	140.6075	0.0966840483333333	0.150825415	1.18183007937519	0.016708	0.055291	1.56	0.64153
1453	Met-Trp-Arg	0.969481554			MS2 matched	492.23707	474.173	0.0060889205	0.0095005525	1.01863346173693	0.055941	0.13131	1.5603	0.64182
1631	Retrorsine n-oxide	0.849086533			MS2 matched	735.35058	471.202	0.0090030205	0.0140658643333333	1.452804644488	0.0021373	0.013961	1.5623	0.64372
1423	Linoleoylcarnitine	0.953354372			MS2 matched	424.33801	176.2585	0.13215228	0.206757181666667	1.08154614142566	0.041559	0.10596	1.5645	0.64574
1375	Izenamide c	0.886599492			MS2 matched	697.39067	519.4805	0.00239555833333333	0.00375339016666667	1.31924374613465	0.010473	0.039621	1.5668	0.64783
789	Visnadine	0.859240513			MS2 matched	387.14707	416.567	0.0035104515	0.00550562283333333	0.787319755890984	0.14615	0.26035	1.5684	0.64925
102	"2-[[6-[[17-[5,6-dimethyl-3-[3,4,5-trihydroxy-6-(hydroxymethyl)oxan-2-yl]oxyhept-5-en-2-yl]-1-hydroxy-10,13-dimethyl-2,3,4,7,8,9,11,12,14,15,16,17-dodecahydro-1h-cyclopenta[a]phenanthren-3-yl]oxy]-3,4,5-trihydroxyoxan-2-yl]methoxy]-6-(hydroxymethyl)oxane-3,4,5-triol"	0.925726593			MS2 matched	915.50718	204.054	0.00364626921666667	0.00572648835	0.95846100112468	0.058673	0.13464	1.5705	0.65123
1732	Val-His	0.976801148			MS2 matched	255.14308	321.6045	0.0181475313333333	0.0285055403333333	0.700033459031343	0.23699	0.36498	1.5708	0.65147
922	"15s-hydroxy-5z,8z,11z,13e-eicosatetraene-(2-biotinyl)hydrazide"	0.921134321			MS2 matched	583.31226	450.293	0.007852308	0.0123420165	0.786213908359032	0.15113	0.26516	1.5718	0.65239
1329	Harringtonine	0.95514634			MS2 matched	532.27843	440.381	0.00945568416666667	0.014865597	1.27471216977162	0.011637	0.042637	1.5721	0.65272
435	Hydroxyproline	0.996259911			MS2 matched	130.06429	116.5295	0.100126576666667	0.157532035	1.30369149924644	0.0056793	0.026624	1.5733	0.65382
684	2-[[4-[2-[[(cyclohexylamino)carbonyl](4-cyclohexylbutyl)amino]ethyl]phenyl]thio]-2-methyl-Propanoic acid	0.981110235			MS2 matched	501.31273	112.404	0.9096616	1.43628583333333	0.763662331767721	0.1643	0.28314	1.5789	0.65894
519	Methyl hexadecanoate	0.96016791			MS2 matched	315.248	98.121	0.320803066666667	0.5067112	1.18047167234606	0.018263	0.05844	1.5795	0.65948
1257	DL-tyrosine	0.99388349			MS2 matched	182.08009	304.451	0.85941555	1.35855883333333	1.24657288048036	0.011341	0.041726	1.5808	0.66065
1429	Lys-Asn	0.984893729			MS2 matched	261.15355	467.3175	0.0152488085	0.024132599	1.25363777294747	0.0094517	0.037125	1.5826	0.66229
414	"1,1'-(1,8-dioxo-1,8-octanediyl)bis[glycyl-Glycine"	0.725725362			MS2 matched	200.06456	371.688	0.00404808266666667	0.00640907066666667	1.30399761485911	0.0054109	0.025996	1.5832	0.66288
1402	L-palmitoylcarnitine	0.995074513			MS2 matched	400.33823	177.5345	0.09499506	0.150703978333333	1.02133902693168	0.056437	0.13185	1.5864	0.66579
345	DL-threonine	0.994959251			MS2 matched	118.04969	354.437	0.6311113	1.00225043333333	1.43659764143327	0.0017219	0.012208	1.5881	0.66728
840	1-[1-(1-methylcyclooctyl)-4-piperidinyl]-2-[(3r)-3-piperidinyl]-1h-benzimidazole	0.718518868			MS2 matched	409.33915	216.396	0.00157731988333333	0.0025133253	0.844953893630952	0.11829	0.22135	1.5934	0.67212
1618	Purmorphamine	0.838670216			MS2 matched	521.27817	373.6475	0.00393873733333333	0.00627799983333333	1.52483865727917	0.00048982	0.0060585	1.5939	0.67257
398	Gly-Ala	0.951323499			MS2 matched	145.05973	346.816	0.100111941666667	0.160007215	1.25381009055874	0.012568	0.04538	1.5983	0.67652
1228	Desmethylbosentan	0.90176428			MS2 matched	520.14876	460.684	0.00626779066666667	0.0100992401666667	1.46999038241682	0.00088883	0.0082017	1.6113	0.68822
52	1-Oleoyl-L-alpha-lysophosphatidic acid	0.696			MS2 matched	435.24281	195.807	0.0352866093333333	0.0568847475	1.06380031037992	0.031471	0.085358	1.6121	0.68892
1177	Choline	0.6336			MS2 matched	104.10557	367.8465	0.302234033333333	0.487652916666667	1.29827414880559	0.006504	0.029067	1.6135	0.69019
1185	Coproporphyrin I	0.984353151			MS2 matched	655.27143	403.576	0.00443277433333333	0.00715258116666667	0.844889940394234	0.10836	0.20905	1.6136	0.69025
260	Cefixime	0.885829067			MS2 matched	452.05587	304.012	0.0067975605	0.0109862035	1.29683366514168	0.0067184	0.029366	1.6162	0.6926
1337	His-Asp	0.993763554			MS2 matched	271.10158	424.0295	0.019976175	0.0322870966666667	1.22495422726078	0.016265	0.05472	1.6163	0.69268
284	Creatinol o-phosphate	0.707106427			MS2 matched	154.04858	265.193	0.030418037	0.0492261261666667	0.85478612420185	0.16036	0.27717	1.6183	0.6945
1345	His-Ser	0.887773386			MS2 matched	243.10654	370.4755	0.0201375316666667	0.0326053566666667	1.14736283254006	0.026977	0.076693	1.6191	0.69522
946	2-methyl-3-buten-2-ol	0.996770121			MS2 matched	69.06892	278.001	0.0257895216666667	0.0417574766666667	1.51491185755023	0.00071804	0.0072805	1.6192	0.69525
693	Pseudouridine	0.947165918			MS2 matched	243.05807	243.218	0.136657516666667	0.22147055	1.36854053936637	0.0036156	0.019767	1.6206	0.69655
920	"15-deoxy-.delta.12,14-prostaglandin j2 glutathione"	0.899547303			MS2 matched	646.28667	512.2345	0.00280624566666667	0.00454914683333333	1.39116763859688	0.0033424	0.018683	1.6211	0.69695
324	Daidzin	0.844470112			MS2 matched	451.08063	244.278	0.004531979	0.0073483	0.633514041795554	0.23326	0.36321	1.6214	0.69727
1384	L-Asparagine	0.9801			MS2 matched	133.05898	297.7635	0.00234656365	0.00380847641666667	0.883200847967733	0.10106	0.19871	1.623	0.69866
1730	Val-Gly	0.993826377			MS2 matched	175.10589	291.842	0.005817521	0.00945380183333333	0.753940895592633	0.18589	0.30876	1.6251	0.70049
1476	Myristoyl-l-carnitine	0.993560376			MS2 matched	372.30833	181.779	0.00688865183333333	0.011206333	0.992811942970635	0.07271	0.15713	1.6268	0.70202
344	DL-serine	0.99475871			MS2 matched	104.03417	378.52	0.2672728	0.435210433333333	1.25046432458805	0.010368	0.039394	1.6283	0.7034
1153	Bufotalin	0.96766789			MS2 matched	445.25145	211.741	0.00254558533333333	0.00414614983333333	0.548969703178937	0.3971	0.53561	1.6288	0.70377
1624	Pyroglu-Asn-Lys	0.885067614			MS2 matched	372.1905	319.521	0.00516483183333333	0.008418411	1.27279712908268	0.010564	0.039878	1.6299	0.70483
131	20-trifluoroleukotriene b4	0.750647168			MS2 matched	371.18617	317.068	0.00561783883333333	0.00916610283333333	1.07730727677657	0.053891	0.12822	1.6316	0.70629
925	17beta-hydroxywortmannin	0.747532314			MS2 matched	453.16814	36.694	0.06027365	0.0984231233333333	1.3778052755024	0.0042523	0.022243	1.6329	0.70747
49	1-octadecanoyl-sn-glycero-3-phospho-(1'-myo-inositol)	0.802396851			MS2 matched	599.30888	372.288	0.0247603633333333	0.0404611933333333	0.782294048357479	0.1432	0.25694	1.6341	0.70851
1694	Thiomiltefosine	0.860041582			MS2 matched	446.26754	403.3415	0.00566596866666667	0.009262731	0.883359503023487	0.11728	0.2197	1.6348	0.70911
1014	"4,6-dihydroxypyrimidine"	0.97369992			MS2 matched	225.05983	87.9145	0.0117822198333333	0.0192816116666667	1.31279038344061	0.0057401	0.026624	1.6365	0.71061
647	Philanthotoxin 74	0.949598515			MS2 matched	433.32297	101.395	0.0334136566666667	0.0547079433333333	1.15194468319516	0.024911	0.072893	1.6373	0.71131
1382	L-beta-homoserine	0.958053071			MS2 matched	120.07913	84.81	0.199283516666667	0.326607366666667	1.06971444078896	0.037284	0.096906	1.6389	0.71273
1043	"(6ar,10ar)-3-(1,1-dimethylheptyl)-6a,7,10,10a-tetrahydro-1-methoxy-6,6,9-trimethyl-6h-dibenzo[b,d]pyran"	0.992377841			MS2 matched	385.28898	36.171	0.099142796	0.162508807666667	0.68851730961734	0.18639	0.3088	1.6391	0.71294
1320	Glycerophosphocholine	0.982249505			MS2 matched	258.11116	391.3235	17.6707316666667	28.9743283333333	1.29417981293058	0.01041	0.039466	1.6397	0.71341
203	Acetylcholine	0.948683298			MS2 matched	145.09657	521.53	0.405017516666667	0.665203483333333	1.24191446033606	0.012613	0.045448	1.6424	0.71581
1298	Ginkgolide b	0.847115662			MS2 matched	407.11038	387.7985	0.007403306	0.0121683673333333	0.634287079649328	0.26783	0.39787	1.6436	0.71689
132	3-(5-phenylthiophen-2-yl)prop-2-ynyl acetate	0.931043888			MS2 matched	255.0552	375.894	0.00406118916666667	0.00667673133333333	1.02355661400979	0.061312	0.13923	1.644	0.71724
224	alpha-D-Glucose 1-phosphate	0.6864			MS2 matched	319.03714	476.1635	0.007791781	0.0128318448333333	1.44471359600954	0.0018689	0.012833	1.6468	0.7197
1551	Ornithine	0.9996			MS2 matched	133.09538	581.971	0.034614985	0.0572839716666667	0.717447770283562	0.15278	0.26751	1.6549	0.72673
961	2'-deoxyguanosine 5'-monophosphate	0.964983041			MS2 matched	348.04968	258.2085	0.0339841183333333	0.056255435	1.45955846022837	0.0019154	0.01296	1.6553	0.72713
1438	Lysine	0.999127821			MS2 matched	130.0854	520.671	0.680610116666667	1.12695861666667	1.30484532051817	0.0057049	0.026624	1.6558	0.72753
1482	"N-(2-phosphate-1r-methylethyl)-5z,8z,11z,14z-eicosatetraenamide"	0.85014844			MS2 matched	480.25141	385.581	0.00414680233333333	0.00687613066666667	0.653989248710341	0.29773	0.43198	1.6582	0.7296
644	Phenylalanine	0.979237584			MS2 matched	164.07113	259.549	6.0736755	10.0825605	1.52955204896065	0.00049726	0.0060645	1.66	0.73122
935	"2-[4-[(3r,3ar,6s,6ar)-3-(3,4-dimethoxyphenyl)-1,3,3a,4,6,6a-hexahydrofuro[3,4-c]furan-6-yl]-2-methoxyphenoxy]-6-(hydroxymethyl)oxane-3,4,5-triol"	0.913700371			MS2 matched	535.20815	216.449	0.0014908405	0.00247727538333333	0.956025740348748	0.075363	0.1607	1.6617	0.73263
898	"1,2-dihexadecanoyl-sn-glycero-3-phosphocholine"	0.968032442			MS2 matched	734.56444	151.58	1.47450333333333	2.45116933333333	1.57384628225081	0.0002499	0.0041507	1.6624	0.73324
449	Isobutyrylglycine	0.9399			MS2 matched	289.13496	218.153	0.0117413751666667	0.0195573161666667	0.88211975589793	0.1061	0.20629	1.6657	0.73611
760	Thr-Gly	0.867840839			MS2 matched	175.06955	351.417	0.0826252633333333	0.137797121666667	1.34478096477836	0.0060481	0.027685	1.6677	0.73789
441	Indole-3-carboxaldehyde	0.959617124			MS2 matched	144.04316	117.672	0.149535758333333	0.24944013	1.37064383569727	0.0033922	0.018901	1.6681	0.7382
767	free acid Trh	0.963182386			MS2 matched	362.15593	62.3505	0.0392037433333333	0.065457955	1.03311872617123	0.042482	0.10769	1.6697	0.73958
1105	Argininosuccinic acid	0.976177805			MS2 matched	291.12778	470.541	0.0712459833333333	0.119016611666667	1.46222014152578	0.0014026	0.010911	1.6705	0.74028
1317	Gly-Pro-Arg	0.843591974			MS2 matched	329.19034	467.367	0.0200736766666667	0.033554335	1.01000314674746	0.076805	0.16262	1.6716	0.74119
1232	Digitoxin	0.727116111			MS2 matched	787.42176	457.5935	0.004589334	0.00767834916666666	1.40455300749081	0.0029146	0.017173	1.6731	0.74251
1211	D-glucosamine 6-phosphate	0.927324636			MS2 matched	260.07173	288.9485	0.0378502766666667	0.0633768616666667	1.38253619870569	0.0027598	0.016597	1.6744	0.74365
708	Reserpine	0.844105919			MS2 matched	607.28043	240.195	0.00349577466666667	0.00586518033333333	1.02286965515497	0.038739	0.099943	1.6778	0.74656
1186	Cordycepin	0.995017866			MS2 matched	252.10471	115.402	0.0168464883333333	0.0283158983333333	1.38947264355532	0.003092	0.017856	1.6808	0.74916
1501	N-nervonoyl-d-erythro-sphingosylphosphorylcholine	0.98693477			MS2 matched	813.67673	157.197	0.0314049533333333	0.05280652	1.49909323734635	0.00092621	0.0084571	1.6815	0.74972
1305	Glu-Glu-Lys	0.774621076			MS2 matched	405.1947	439.0455	0.0656394316666667	0.11039594	1.24344340028243	0.0083016	0.033592	1.6819	0.75005
250	Biopterin	0.934838127			MS2 matched	236.07455	262.66	0.0294522533333333	0.0495379483333333	1.49495317451759	0.00068621	0.0071662	1.682	0.75016
971	3-aminobutanoic acid	0.991658194			MS2 matched	104.06917	53.211	0.0104149975	0.017542794	1.26940195470682	0.0066618	0.029265	1.6844	0.75222
1552	Ouabain	0.938567463			MS2 matched	607.27769	268.3445	0.00297044116666667	0.00501129266666667	1.33152516743477	0.005298	0.025666	1.6871	0.75451
69	1-stearoyl-2-myristoyl-sn-glycero-3-phosphocholine	0.892335477			MS2 matched	778.55137	55.623	0.0183926836666667	0.0311291856666667	0.467045042683977	0.47364	0.60604	1.6925	0.75914
290	Cytidine 5'-monophosphate	0.997557528			MS2 matched	322.03829	462.411	0.0733371466666667	0.124236363333333	1.17886957275978	0.022974	0.068844	1.694	0.76047
3	alpha-L-Glu-L-Asp	0.929649387			MS2 matched	261.06828	459.271	0.05423086	0.0919691016666667	0.986314273420753	0.069506	0.1519	1.6959	0.76204
1367	Indole-3-acetonitrile	0.96469083			MS2 matched	157.07405	121.172	0.190603633333333	0.32341805	1.21505567702175	0.012728	0.045768	1.6968	0.76282
1452	Met-Lys	0.6449			MS2 matched	277.15154	503.406	0.005116169	0.00868798833333333	1.16994564465493	0.014652	0.05054	1.6981	0.76396
1466	Mitoxantrone	0.729658754			MS2 matched	358.11867	439.694	0.00845769883333333	0.0143637191666667	1.36600057961857	0.0061889	0.028255	1.6983	0.76409
407	Gly-Val	0.948711856			MS2 matched	173.09041	291.02	0.0670544316666667	0.113892536666667	0.773179299899777	0.16686	0.28557	1.6985	0.76427
421	Guanosine 5'-monophosphate (GMP)	0.9734			MS2 matched	362.05204	392.128	0.00246864101666667	0.00419527088333333	0.915243057996311	0.10664	0.20687	1.6994	0.76505
809	"((4r)-4-((3r,5r,9s,10s,12s,13r,14s,17r)-3,12-dihydroxy-10,13-dimethylhexadecahydro-1h-cyclopenta[a]phenanthren-17-yl)pentanoyl)glycylglycine"	0.791863311			MS2 matched	529.30322	408.756	0.0047681265	0.00811853016666667	1.46830244175515	0.0010234	0.0088625	1.7027	0.7678
1091	Arg-Ala	0.895909591			MS2 matched	246.15401	423.3175	0.06020095	0.102659575	1.28343060460107	0.0099714	0.038474	1.7053	0.77001
472	L-kynurenine	0.998065411			MS2 matched	207.07396	263.5345	0.0192613133333333	0.0328673483333333	1.21324500752493	0.018022	0.058314	1.7064	0.77095
89	15-cyclohexylpentanorprostaglandin f2alpha	0.989452263			MS2 matched	365.22572	190.095	0.0472535033333333	0.0807638916666667	0.999803358139992	0.056263	0.13185	1.7092	0.77329
682	Proline	0.997941968			MS2 matched	114.05505	314.2525	1.16542401666667	1.99741956666667	1.34214255403578	0.0046478	0.023159	1.7139	0.77728
1712	Trp-Glu-Arg	0.985964337			MS2 matched	490.2225	373.9245	0.0256180833333333	0.043941025	1.60545579392272	0.00015265	0.0031737	1.7152	0.77841
66	1-stearoyl-2-hydroxy-sn-glycero-3-phosphate	0.84226277			MS2 matched	437.25824	194.4925	0.063394135	0.108768225	1.21491017314493	0.016574	0.055058	1.7157	0.77884
1338	His-Gln	0.847422826			MS2 matched	284.13305	381.723	0.0126230816666667	0.0216858266666667	1.4298176299045	0.0032404	0.018267	1.718	0.78069
439	Ile-Lys	0.971832385			MS2 matched	258.03417	417.23	0.0546369433333333	0.0939901333333333	1.50309741376522	0.00058596	0.0064271	1.7203	0.78263
671	Pi(18:0/12-hete)	0.973829834			MS2 matched	901.52827	198.374	0.0259215606666667	0.0446235403333333	1.1568959009123	0.020068	0.062609	1.7215	0.78365
995	4-(1-piperazinyl)-1h-indole	0.879163025			MS2 matched	159.08972	261.385	0.01982571	0.034132995	1.43931935846458	0.0016357	0.011691	1.7217	0.78379
1346	His-Thr	0.995545205			MS2 matched	257.12177	369.949	0.00872052566666667	0.0150252996666667	1.3603982467351	0.0035684	0.019645	1.723	0.78491
1331	Heptacarboxylporphyrin i	0.927017948			MS2 matched	787.23068	467.676	0.00598419033333333	0.0103336898333333	1.1238108547596	0.031312	0.085192	1.7268	0.78813
1717	Tyr-Gln	0.796			MS2 matched	348.10431	403.5325	0.010130403	0.0175066951666667	1.09400696549329	0.043902	0.11017	1.7281	0.78922
997	4-[5-[[4-[5-[acetyl(hydroxy)amino]pentylamino]-4-oxobutanoyl]-hydroxyamino]pentylamino]-4-oxobutanoic acid	0.99037661			MS2 matched	478.28809	202.154	0.446463533333333	0.774075266666667	1.37445656658166	0.0027541	0.016597	1.7338	0.79393
692	Pseudojervine	0.958611786			MS2 matched	632.33897	264.5525	0.00265135066666667	0.004601518	0.938109283682333	0.072831	0.1572	1.7355	0.79538
611	"Pe(16:0/19,20-epdpe)"	0.990204576			MS2 matched	778.51479	56.287	0.019201215	0.0334511733333333	0.578981182436764	0.36101	0.49811	1.7421	0.80086
972	3-aminoquinoline	0.898000921			MS2 matched	145.0742	125.1005	0.312717766666667	0.545205666666667	1.15276913698191	0.020701	0.063512	1.7434	0.80194
1473	Myriocin	0.85923906			MS2 matched	402.28002	224.394	0.00081981385	0.0014303353	0.646064067860452	0.30581	0.44048	1.7447	0.80299
1291	Gamabufotalin	0.935021281			MS2 matched	403.25132	437.866	0.0530061366666667	0.092496675	1.35451868565423	0.0038384	0.020409	1.745	0.80324
1102	Arg-Thr	0.970887917			MS2 matched	276.16375	410.3595	0.0280542233333333	0.0489816683333333	1.09989072840057	0.034607	0.092286	1.746	0.80402
1031	5-methoxydimethyltryptamine	0.956863932			MS2 matched	174.10082	213.99	0.03332311	0.05826787	1.54427812623255	0.00043054	0.0056456	1.7486	0.80618
474	L-methionine	0.999812531			MS2 matched	148.04213	285.659	0.96672345	1.69306175	1.43784309972675	0.0014316	0.010911	1.7513	0.80846
543	N-acetylaspartylglutamic acid	0.977780179			MS2 matched	303.07903	442.836	0.00431401816666667	0.00756019216666667	0.919988501550181	0.10728	0.20765	1.7525	0.80939
1274	Ferricrocin [m-h2+fe]	0.934153538			MS2 matched	718.33562	426.964	0.005554139	0.00973790416666667	1.15411986893814	0.020214	0.062855	1.7533	0.81005
1435	Lys-Trp	0.9035			MS2 matched	333.18669	438.379	0.0092251065	0.0161746321666667	1.44317533430776	0.0018764	0.012833	1.7533	0.8101
220	Allantoin	0.965254976			MS2 matched	157.0343	184.2615	0.425729933333333	0.746729283333333	1.32522486945385	0.004745	0.023509	1.754	0.81065
1468	Monoelaidin	0.887327771			MS2 matched	339.28649	200.941	0.0398611116666667	0.070000795	0.955535995199767	0.057507	0.13337	1.7561	0.81239
1122	Azelaic acid	0.994864932			MS2 matched	171.11099	290.689	0.00337006566666667	0.00591888433333333	1.18123673433715	0.025667	0.074729	1.7563	0.81255
1339	His-Glu	0.997762945			MS2 matched	285.11699	419.5875	0.102262433333333	0.17961551	1.46982017451908	0.0016318	0.011691	1.7564	0.81264
1341	His-His	0.8808			MS2 matched	257.11395	297.769	0.00261689383333333	0.004600861	1.52345922080467	0.00076138	0.007502	1.7581	0.81405
1676	Syrosingopine	0.983687942			MS2 matched	506.1958	373.654	0.0110287055	0.0194060656666667	1.54555283461681	0.00040279	0.0054931	1.7596	0.81524
1711	Trp-Gln-Lys	0.775678025			MS2 matched	461.24192	465.447	0.00981541083333333	0.0174065818333333	1.19358123524168	0.022088	0.067228	1.7734	0.82651
723	Ser-Lys	0.978485599			MS2 matched	232.12613	442.057	0.00469672166666667	0.00832988883333333	0.965465362200109	0.087932	0.17853	1.7736	0.82664
967	20-Hydroxyarachidonic acid	0.6539			MS2 matched	362.26958	48.998	0.0139452501666667	0.0247595631666667	1.21981334210251	0.015766	0.053599	1.7755	0.82821
722	Ser-His	0.804218609			MS2 matched	241.08984	364.633	0.0282672783333333	0.05019861	1.13600395076809	0.036006	0.094145	1.7759	0.82851
740	Stearoyl-coa	0.959747643			MS2 matched	1032.35841	479.83	0.000495676333333333	0.000881322516666667	0.999638769711287	0.042284	0.1075	1.778	0.83027
832	"[(2r,3s,4s,5r,6s)-6-[3,5-dihydroxy-4-[3-(4-hydroxyphenyl)propanoyl]phenoxy]-3,4,5-trihydroxyoxan-2-yl]methyl 3,4,5-trihydroxybenzoate"	0.822956598			MS2 matched	611.1231	449.989	0.003744216	0.00666285066666667	1.32060044649608	0.0065398	0.029083	1.7795	0.83148
660	Pi 37:5	0.757160196			MS2 matched	869.53901	188.035	0.0138185623333333	0.0245916776666667	1.46301224269842	0.0010299	0.0088625	1.7796	0.83156
694	Pterine	0.74361678			MS2 matched	162.0397	205.36	0.0191533928333333	0.0341131623333333	0.922700371641113	0.07535	0.1607	1.7811	0.83273
822	"(4r)-4-((3r,5r,6s,7r,9s,10r,12s,13r,17r)-3,6,7,12-tetrahydroxy-10,13-dimethylhexadecahydro-1h-cyclopenta[a]phenanthren-17-yl)pentanoic acid"	0.745010034			MS2 matched	407.27512	153.899	0.00548102316666667	0.00976376816666667	0.700629138956457	0.24615	0.37557	1.7814	0.83299
1570	Phe-arg	0.958192352			MS2 matched	322.18465	318.344	0.010101351	0.0180244698333333	0.92623421975651	0.1018	0.19972	1.7844	0.83541
1505	N-oleoylglycine	0.974483324			MS2 matched	340.28172	118.0365	0.0222348466666667	0.039684375	0.966991011113318	0.055886	0.13131	1.7848	0.83575
642	Phe(benzoyl)-leu-arg	0.971837766			MS2 matched	537.2933	311.6145	0.00977269	0.0174754915	1.58479104371601	0.00013467	0.0029358	1.7882	0.83851
1285	o-pen-dhex o-hex Furostane base -2h + 1o	0.726404522			MS2 matched	871.46909	440.267	0.00257370633333333	0.0046126925	0.802040729903584	0.17954	0.30195	1.7922	0.84176
1044	7-(triethylsilyl)-10-deacetylbaccatin iii	0.916469094			MS2 matched	681.31888	445.881	0.00746343033333333	0.013389227	1.49219992595249	0.000575	0.0063873	1.794	0.84316
1187	Cortisol 21-sulfate	0.809887583			MS2 matched	363.21329	167.702	0.0202683055	0.0363653093333333	1.01045670852052	0.043871	0.11017	1.7942	0.84334
234	Ascorbyl stearate	0.7177			MS2 matched	463.27306	194.8045	0.0140935523333333	0.0252886151666667	1.06868029999318	0.042368	0.10756	1.7943	0.84345
837	"1-(1z-octadecenyl)-2-(4z,7z,10z,13z,16z,19z-docosahexaenoyl)-sn-glycero-3-phosphoethanolamine"	0.973010883			MS2 matched	385.27061	37.958	0.141661315	0.254815166666667	1.13953276600102	0.026217	0.075717	1.7988	0.84701
1441	Malonyl-l-carnitine	0.997392618			MS2 matched	248.11086	393.713	0.260077516666667	0.468396066666667	1.23974434015229	0.014656	0.05054	1.801	0.84879
332	Dhas18	0.972186949			MS2 matched	363.20975	161.945	0.0478551166666667	0.0863279566666667	1.05880029090925	0.045248	0.11241	1.8039	0.85115
720	Ser-Asp	0.939331354			MS2 matched	219.05861	420.36	0.052130405	0.0940619766666667	1.14320711974711	0.026593	0.076213	1.8044	0.85149
218	"Alanine-2,3,3,3-d4"	0.948619384			MS2 matched	92.04951	102.9345	0.107726963333333	0.194589105	0.730446101826927	0.18079	0.30259	1.8063	0.85305
539	N-acetyl-l-methionine	0.99458672			MS2 matched	190.05093	198.976	0.0567895016666667	0.102619856666667	0.959808286593917	0.063327	0.14232	1.807	0.85361
460	L-Alanine	0.7861			MS2 matched	88.0393	402.8305	0.10706574	0.193678345	1.47267703097345	0.00096917	0.0086236	1.809	0.85517
143	3-hydroxyglutaric acid	0.76865359			MS2 matched	147.04357	259.387	0.933988983333333	1.69049533333333	1.46526305284486	0.0012704	0.010257	1.81	0.85597
43	1-Deoxy-D-xylulose 5-phosphate	0.98265162			MS2 matched	213.01339	348.065	0.0127281548333333	0.0230400388333333	1.47308203765623	0.0009228	0.0084571	1.8102	0.85612
1022	"5-[(8as)-2,5,5,8a-tetramethyl-3-oxo-4a,6,7,8-tetrahydro-4h-naphthalen-1-yl]-3-methylpentanoic acid"	0.711460016			MS2 matched	338.27041	49.8645	0.0330112333333333	0.0598304633333333	1.40565075599223	0.0037543	0.020208	1.8124	0.85792
1057	Acipimox	0.784840353			MS2 matched	155.04085	379.6045	0.0184506901666667	0.0334669923333333	1.01657746444929	0.060917	0.13881	1.8139	0.85906
1538	O-phosphotyrosine	0.837361397			MS2 matched	136.07409	50.368	0.00785568766666667	0.014274913	1.19603379283482	0.011187	0.041529	1.8171	0.86167
127	"2,8-quinolinediol"	0.769711736			MS2 matched	202.06886	258.815	0.022827445	0.0414963333333333	1.59752488630975	0.00015286	0.0031737	1.8178	0.86221
1541	Obacunone	0.792438202			MS2 matched	455.19755	343.3815	0.00597322383333333	0.0108682905	1.49583473855027	0.00077383	0.0075394	1.8195	0.86354
1463	Metrafenone	0.731457113			MS2 matched	209.0933	312.508	0.0125760355	0.0229220416666667	1.10679572007887	0.030898	0.084904	1.8227	0.86606
1151	Blood group h disaccharide	0.895926761			MS2 matched	675.24665	266.123	0.00493878583333333	0.009002981	1.54801182784452	0.00035669	0.0052823	1.8229	0.86625
1089	Arachidonyl trifluoromethyl ketone	0.890809113			MS2 matched	357.24733	538.15	0.15402355	0.282040983333333	1.19701444344479	0.018147	0.05844	1.8312	0.87275
1469	Morphine n-oxide	0.749837648			MS2 matched	603.2569	459.722	0.00470940683333333	0.008647951	1.173876273177	0.026998	0.076693	1.8363	0.87681
28	(S)-2-Hydroxyglutarate	0.957668766			MS2 matched	147.02757	393.875	0.0249022466666667	0.0458136083333333	1.5045402395541	0.00053431	0.0062539	1.8397	0.8795
31	"[3-hydroxy-1-(4-methoxy-7-oxofuro[3,2-g]chromen-9-yl)oxy-3-methylbutan-2-yl] (e)-2-methylbut-2-enoate"	0.819217116			MS2 matched	415.14913	272.026	0.00327741116666667	0.00603153483333333	1.42943811431437	0.0014502	0.010911	1.8403	0.87997
534	N-acetyl-d-mannosamine	0.983290935			MS2 matched	220.07935	258.806	0.642779833333333	1.18501663333333	1.57465468033776	0.00019244	0.003505	1.8436	0.88251
1198	Cyanidin-3-o-sambubioside-5-o-glucoside	0.882969988			MS2 matched	743.2139	259.0665	0.00559689216666667	0.0103215221666667	1.4347364918047	0.0011073	0.0093291	1.8442	0.88296
1543	"2-[[4-[([1,1'-biphenyl]-4-ylmethyl)amino]-6-chloro-2-pyrimidinyl]thio]-Octanoic acid"	0.985816686			MS2 matched	470.18082	271.9025	0.0205579383333333	0.0379148083333333	1.20003203481847	0.016747	0.055316	1.8443	0.88307
1117	Aspartame	0.901718669			MS2 matched	295.12585	347.086	0.00704181033333333	0.0129900736666667	1.62851376123824	7.5328e-05	0.0021189	1.8447	0.88339
1564	Pentapropylene glycol	0.800297058			MS2 matched	309.22373	45.053	0.01270139	0.0234407101666667	0.656417171728517	0.21879	0.34562	1.8455	0.88403
1075	Ala-Val	0.99903539			MS2 matched	189.12132	50.9495	0.0110894033333333	0.0204966038333333	1.23723979202926	0.017325	0.056794	1.8483	0.8862
551	N-arachidonoyldopamine	0.846217219			MS2 matched	438.29012	206.5495	0.0200190633333333	0.0370136366666667	1.21910911897007	0.018067	0.058351	1.8489	0.88668
1353	Hymenamide h	0.767383187			MS2 matched	904.54022	243.2205	0.0012334135	0.00228511941666667	0.578606934070503	0.35755	0.49412	1.8527	0.88961
457	Ketoprofen	0.895000888			MS2 matched	507.18094	317.41	0.0018823924	0.00349718703333333	0.578327766439478	0.33421	0.47158	1.8578	0.89363
1658	Siduron	0.901074331			MS2 matched	137.06942	313.038	0.0504315416666667	0.0937049933333333	0.972945216949046	0.06425	0.14366	1.8581	0.8938
1103	Arg-Val	0.9238			MS2 matched	274.18525	385.0715	0.02241501	0.0416988633333333	1.36139495328079	0.0042355	0.022243	1.8603	0.89554
1343	His-Leu	0.792926483			MS2 matched	269.15863	303.332	0.0661365033333333	0.123091248333333	1.12578452641747	0.033411	0.089783	1.8612	0.89621
709	Rhapontigenin	0.732220989			MS2 matched	515.1689	317.4245	0.0026293737	0.00489595686666667	0.536872666710886	0.38488	0.5244	1.862	0.89687
975	3-hydroxybutyric acid	0.84621083			MS2 matched	87.025	286.5155	0.00966682066666667	0.0180112595	1.47351309693541	0.0010316	0.0088625	1.8632	0.89779
782	Val-Gln	0.954273515			MS2 matched	244.12595	308.476	0.0995073166666667	0.185520291666667	1.31172796357795	0.009603	0.037402	1.8644	0.8987
1462	Methyltyrosinate	0.834538033			MS2 matched	196.09443	50.394	0.0239632233333333	0.0447949733333333	1.61501428668348	3.2522e-05	0.0012453	1.8693	0.90251
1097	Arg-gly	0.997094631			MS2 matched	232.13866	446.473	0.0548939783333333	0.1026472	1.01893584109166	0.053649	0.12782	1.8699	0.90297
1121	Azadirachtin b	0.966459809			MS2 matched	685.26311	270.283	0.00272534766666667	0.00509918533333333	1.24482149406792	0.0095336	0.037319	1.871	0.90383
1525	Niclosamide	0.85705552			MS2 matched	155.00834	254.233	0.0124873543333333	0.023387564	1.27589473713033	0.010695	0.040197	1.8729	0.90527
1365	Indole	0.905687507			MS2 matched	118.06347	260.2065	0.0354370516666667	0.0663897416666667	1.51267266032028	0.00050565	0.006124	1.8735	0.9057
82	"10-formyl-7,8-dihydrofolic acid"	0.838527068			MS2 matched	470.12856	425.793	0.0021653485	0.00407611583333333	1.24104415026003	0.010601	0.039933	1.8824	0.9126
1072	Ala-Leu-Arg	0.838572789			MS2 matched	359.22617	254.256	0.00488624966666667	0.00920018916666667	0.875448492782349	0.12446	0.23018	1.8829	0.91294
1503	N-oleoyl-l-serine	0.975966259			MS2 matched	370.29075	120.4045	0.00950702616666667	0.0179163006666667	0.83480609357987	0.10777	0.20813	1.8845	0.91421
208	Adenosine 5'-phosphosulfate	0.991341871			MS2 matched	346.04913	434.3	0.148087766666667	0.2790845	1.45513981408571	0.0011779	0.0097357	1.8846	0.91425
1182	Cocamidoprpylbetaine	0.988911727			MS2 matched	343.29164	174.125	0.00441720816666667	0.00832706466666667	0.721764265066328	0.21688	0.34385	1.8851	0.91467
341	Dl-homocysteine	0.999935185			MS2 matched	116.03361	266.4565	0.0126422333333333	0.0238568166666667	1.36260202733609	0.0029373	0.017248	1.8871	0.91615
1415	Leu-Glu-Arg	0.941249959			MS2 matched	417.24257	343.5475	0.118289978333333	0.223953688333333	1.579820434015	0.00022282	0.0037727	1.8933	0.92087
637	Phe-asp	0.813323513			MS2 matched	279.0936	346.2345	0.00966848366666667	0.0183087685	1.37206231261967	0.0053233	0.025717	1.8937	0.92117
1556	Palmitoyl sphingomyelin	0.992548907			MS2 matched	703.57217	183.125	2.70443433333333	5.13665016666667	1.18364612544937	0.027806	0.078342	1.8993	0.9255
1729	Val-Asp	0.996165985			MS2 matched	233.11078	403.38	0.033998565	0.06460717	1.32932529602585	0.0056094	0.026512	1.9003	0.92622
179	"5(s),14(r)-lipoxin b4"	0.941079083			MS2 matched	333.20076	116.986	0.0624773916666667	0.118790865	1.21303088956686	0.010317	0.039394	1.9013	0.92702
1188	Coumarin-suberoylanilide hydroxamic acid	0.891601439			MS2 matched	347.13937	528.249	0.00337113866666667	0.00641863983333333	0.918386381945821	0.09319	0.18617	1.904	0.92903
1178	Chrysomycin a	0.923756413			MS2 matched	473.15094	258.0025	0.02733435	0.0521345333333333	1.46738658788721	0.0020045	0.013394	1.9073	0.93152
1286	o-hex-dhex-dhex Furostane base -2h + o-hex	0.764167382			MS2 matched	1031.52248	487.427	0.00340586733333333	0.00651301533333333	1.52702319684049	0.00056834	0.0063538	1.9123	0.9353
1273	Fenpropidin	0.923330225			MS2 matched	274.2718	43.158	0.2445412	0.468290633333333	1.16509650143319	0.026223	0.075717	1.915	0.93733
198	Acamprosate	0.978029644			MS2 matched	180.03068	121.739	0.491926383333333	0.942147583333333	0.910488383940826	0.067171	0.1481	1.9152	0.93751
1359	Ile-Gly	0.99087163			MS2 matched	189.12135	268.9435	0.0203173866666667	0.03892962	1.1165927474802	0.035082	0.092638	1.9161	0.93815
452	Isoleucine	0.9701425			MS2 matched	130.06439	95.7365	0.0307938038333333	0.059005105	1.42498466306136	0.0014184	0.010911	1.9161	0.9382
120	2-Methylguanosine	0.992			MS2 matched	296.09364	201.481	0.00492738185	0.00946235166666667	0.855014727052141	0.11703	0.21969	1.9204	0.94138
1161	Camostat	0.961098617			MS2 matched	797.3159	241.0885	0.011462595	0.0220160516666667	1.52373326526205	0.00039262	0.0054931	1.9207	0.94162
521	Methylmalonic acid	0.999117774			MS2 matched	117.01769	386.883	0.23530945	0.4529526	0.974798690126712	0.065034	0.14448	1.9249	0.9448
854	1-methyl-l-histidine	0.984102779			MS2 matched	170.09055	400.5625	0.178448533333333	0.344783033333333	1.39110419204504	0.0031301	0.018016	1.9321	0.95018
144	3-Hydroxyisovaleric acid	0.757			MS2 matched	99.04361	373.579	0.00608308861666667	0.0117717752666667	0.683232188460844	0.2216	0.3488	1.9352	0.95246
918	13-cis-retinol	0.977414643			MS2 matched	269.22444	34.5795	0.130849473333333	0.253534863333333	1.14845350044514	0.018595	0.059286	1.9376	0.95428
241	Asparagine	0.994392229			MS2 matched	131.04437	379.0205	0.13034936	0.253104526666667	1.41090981591855	0.0027146	0.016597	1.9417	0.95735
191	7alpha-hydroxy-3-oxo-4-cholestenoic acid	0.982004342			MS2 matched	429.29182	42.058	0.00753459966666667	0.0146355103333333	1.05253633391123	0.050067	0.12078	1.9424	0.95787
1574	Phe-ser	0.984833813			MS2 matched	253.11628	247.789	0.0094995685	0.0184584996666667	1.0800209080123	0.035859	0.093901	1.9431	0.95835
1504	N-oleoylethanolamine	0.97969134			MS2 matched	326.30296	37.1195	0.0374376333333333	0.0727588983333333	1.43758256869798	0.0016276	0.011691	1.9435	0.95863
201	Acetyl-dl-leucine	0.997035718			MS2 matched	172.09521	193.537	0.0411877966666667	0.080282585	1.32071311633937	0.0072504	0.030961	1.9492	0.96287
1307	Glu-Lys	0.608			MS2 matched	317.18039	308.078	0.00306173533333333	0.00598371783333333	1.12552111220445	0.040426	0.10383	1.9544	0.96669
1334	Hexanoyl-l-carnitine	0.986703554			MS2 matched	260.1832	229.7435	0.00611301416666667	0.011952128	1.21600377683255	0.017134	0.05638	1.9552	0.96731
261	Cephalothin	0.743067929			MS2 matched	395.05485	285.69	0.0185888416666667	0.0365067433333333	1.44748184262033	0.0011714	0.0097357	1.9639	0.97373
1041	6-ketoprostaglandin f1alpha	0.988758827			MS2 matched	393.22063	209.295	0.00758580316666667	0.0149132365	1.32917752939557	0.0078676	0.032437	1.9659	0.97522
787	Valine	0.974087345			MS2 matched	116.0705	303.3595	1.15877895	2.27843458333333	1.33181814466476	0.005902	0.027158	1.9662	0.97544
406	Gly-Ser	0.794463657			MS2 matched	161.05422	370.311	0.0249636716666667	0.0491353083333333	1.46600386349545	0.0014174	0.010911	1.9683	0.97693
781	Val-Asn	0.95979927			MS2 matched	230.11057	314.8445	0.0549027666666667	0.108245298333333	1.19416195992012	0.018774	0.059627	1.9716	0.97935
507	Maleamic acid	0.9469			MS2 matched	114.01796	378.661	0.02371692	0.04685508	1.14785912312956	0.028247	0.079327	1.9756	0.98229
48	"1-o-(9z-octadecenyl)-sn-glycero-2,3-cyclic-phosphate"	0.883679008			MS2 matched	403.24074	111.26	0.040140535	0.0794185283333333	0.927347166766559	0.07724	0.16308	1.9785	0.98442
1254	DL-phenylalanine	0.997951343			MS2 matched	331.16215	259.639	0.0133797746666667	0.0265091155	1.62267145869873	0.00012698	0.0029358	1.9813	0.98643
784	Val-Phe	0.843518883			MS2 matched	263.13536	185.4205	0.0207418196666667	0.0410994646666667	1.31266003567124	0.0049079	0.024111	1.9815	0.98658
836	"1-(1z-octadecenyl)-2-(4z,7z,10z,13z,16z,19z-docosahexaenoyl)-sn-glycero-3-phosphocholine"	0.875850253			MS2 matched	818.59752	40.3665	0.0709518883333333	0.14078107	1.27879441666472	0.011192	0.041529	1.9842	0.98854
1340	His-Gly	0.8022			MS2 matched	213.09611	384.135	0.021184895	0.042083705	1.43483493399492	0.0025622	0.015902	1.9865	0.99023
404	Gly-Leu	0.990350763			MS2 matched	187.10586	290.1355	0.224875766666667	0.446799016666667	0.985582439708712	0.067822	0.14916	1.9869	0.9905
1019	5-(galactosylhydroxy)-l-lysine	0.965762992			MS2 matched	325.15782	525.422	0.010342376	0.0205873465	1.41102438429165	0.0020992	0.013867	1.9906	0.99319
870	1-oleoyl-2-palmitoyl-rac-glycerol	0.755240034			MS2 matched	339.28605	156.478	0.0156118238333333	0.0311132845	1.30510340620353	0.0082798	0.033581	1.9929	0.99489
178	5(S)-HpETE	0.7665			MS2 matched	357.20688	253.699	0.0055329535	0.0110533716666667	1.06660226099383	0.061408	0.13927	1.9977	0.99836
764	Tigecycline	0.888557198			MS2 matched	584.2707	87.531	0.006781799	0.0135561016666667	1.27335493118389	0.010358	0.039394	1.9989	0.9992
1376	Jasmine lactone	0.8018			MS2 matched	337.23081	43.037	0.00723525233333333	0.0144804201666667	0.724503227307689	0.22086	0.34827	2.0014	1.001
721	Ser-Glu	0.983679502			MS2 matched	233.07387	415.883	0.0462159816666667	0.0926027316666667	1.01876078246854	0.052861	0.12646	2.0037	1.0027
528	N-(1.3-dihydroxyoctadeca-4.14-dien-2-yl)palmitamide	0.92679232			MS2 matched	534.47879	35.7355	0.129794333333333	0.26020785	1.52947227476151	0.00018152	0.0034344	2.0048	1.0034
913	"1,5-diaminonaphthalene"	0.730505697			MS2 matched	159.08962	122.4445	0.059892875	0.120070786666667	1.52346283599041	0.00040133	0.0054931	2.0048	1.0034
502	Lys-Ala	0.704673057			MS2 matched	216.13141	442.257	0.00429679166666667	0.00861537566666667	1.12585182192228	0.034149	0.091343	2.0051	1.0037
1736	Val-Ser	0.826234114			MS2 matched	205.11615	296.944	0.00638051616666667	0.0127993401666667	1.11403700413565	0.03406	0.091246	2.006	1.0043
1335	Hirsutine	0.947260918			MS2 matched	369.21011	404.3665	0.0193146113333333	0.0388456581666667	1.39168054618094	0.0025536	0.015902	2.0112	1.0081
503	Lys-Asp	0.97376738			MS2 matched	260.12076	461.913	0.0149922216666667	0.03022986	1.40870457799687	0.0027568	0.016597	2.0164	1.0118
432	Humulone	0.970960702			MS2 matched	361.19487	168.898	0.19876076	0.401633723333333	1.28123754993438	0.0056428	0.026598	2.0207	1.0148
1514	"N6,N6,N6-Trimethyl-L-lysine"	0.991172102			MS2 matched	189.15815	526.684	0.319391183333333	0.646510533333333	1.29025155417738	0.0080014	0.032757	2.0242	1.0173
73	"1,2-dilinoleoyl-sn-glycero-3-phospho-(1'-rac-glycerol)"	0.990085593			MS2 matched	769.49	39.831	0.39134005	0.792441183333333	1.13553597468534	0.030969	0.084921	2.0249	1.0179
1357	Ile-Asn	0.6853			MS2 matched	284.10182	479.948	0.00146625545	0.00297544608333333	0.857410800581646	0.092777	0.18577	2.0293	1.021
500	Luminespib	0.980913498			MS2 matched	464.19828	265.833	0.0364625266666667	0.0743681083333333	1.56207968279199	0.00021378	0.0036914	2.0396	1.0283
718	Sedoheptulosan	0.766425257			MS2 matched	191.06997	107.955	0.04466549	0.0914128616666667	1.17019552375891	0.020457	0.063034	2.0466	1.0332
536	N-acetyl-l-aspartic acid	0.979607084			MS2 matched	174.03766	394.499	0.00895252683333333	0.018364041	1.38593130181751	0.0048555	0.023988	2.0513	1.0365
1620	Pyridoxal (Vitamin B6)	0.9096			MS2 matched	168.0635	129.6985	0.010505395	0.0215732293333333	1.23936198661722	0.0091035	0.035967	2.0535	1.0381
1363	Ile-Thr	0.98877971			MS2 matched	233.14744	240.053	0.027186355	0.0558746083333333	1.25249678171873	0.014028	0.049124	2.0552	1.0393
1220	Darunavir	0.962606312			MS2 matched	570.2379	207.5685	0.00134420703333333	0.0027706682	0.72503150867185	0.23665	0.36498	2.0612	1.0435
581	Orotidine	0.990096471			MS2 matched	287.0465	309.771	0.022428075	0.0462337833333333	1.55127482840576	0.00043856	0.0056655	2.0614	1.0436
25	(n-(-2-acetamido))-2-aminoethanesulfonic acid	0.950868848			MS2 matched	181.02586	303.42	0.20688625	0.427892333333333	1.40231205322225	0.0019399	0.013063	2.0682	1.0484
451	Isofraxidin	0.806615252			MS2 matched	221.05663	292.647	0.0283436383333333	0.0586787183333333	1.26829726815879	0.007261	0.030961	2.0703	1.0498
1392	L-glutarylcarnitine	0.988560177			MS2 matched	276.14338	403.8825	0.76706815	1.58950105	1.33441838429168	0.0067171	0.029366	2.0722	1.0511
1682	Terfenadine	0.96086626			MS2 matched	472.33778	171.3045	0.0276444266666667	0.0573231383333333	1.25911104319544	0.011772	0.043039	2.0736	1.0521
783	Val-Ile	0.934262271			MS2 matched	229.15169	201.3855	0.0388166733333333	0.0805060233333333	1.26564838020265	0.0087869	0.035129	2.074	1.0524
235	Asiatic acid	0.994262974			MS2 matched	487.33268	106.535	0.0626775733333333	0.130238198333333	1.26956727975752	0.0077757	0.032211	2.0779	1.0551
1436	Lys-Trp-Lys	0.90505937			MS2 matched	231.16843	382.2635	0.00949958033333333	0.0197479941666667	1.63778553824389	4.9186e-05	0.0017156	2.0788	1.0558
1227	Desglucoruscin	0.941225756			MS2 matched	729.36941	451.9935	0.00488762366666667	0.0101634876666667	1.13498683606839	0.02381	0.070824	2.0794	1.0562
724	Ser-Ser	0.902514573			MS2 matched	191.06406	356.352	0.0262034366666667	0.05452644	1.09783604537558	0.042277	0.1075	2.0809	1.0572
168	"4,4'-sulfonylbisphenol"	0.812511111			MS2 matched	499.06577	403.46	0.0166326405	0.0346723493333333	0.796220744633723	0.12518	0.23072	2.0846	1.0598
1266	Ergothioneine	0.992192689			MS2 matched	230.09369	347.0995	0.0576543383333333	0.120303078333333	1.0191053117536	0.048998	0.11852	2.0866	1.0612
868	1-oleoyl-2-linoleoyl-rac-glycerol	0.994343607			MS2 matched	601.51373	33.6965	0.0710175233333333	0.148348408333333	1.63750162341685	7.4488e-05	0.0021189	2.0889	1.0627
745	Sulfoacetic acid	0.815514274			MS2 matched	138.98546	405.299	0.009415652	0.019690521	1.5996106591442	0.00012992	0.0029358	2.0913	1.0644
368	Farrerol	0.960023181			MS2 matched	299.0927	279.563	0.01535182	0.0321301666666667	1.62550414835378	5.5813e-05	0.0017698	2.0929	1.0655
75	"1,2-dioleoyl-sn-glycero-3-phospho-(1'-myo-inositol-3',4'-bisphosphate)"	0.982291801			MS2 matched	510.2429	108.948	0.625406073333333	1.30939580333333	0.445305605929428	0.50449	0.63434	2.0937	1.066
541	N-Acetyl-L-tyrosine	0.829633308			MS2 matched	222.07329	219.0665	0.0130212356666667	0.0273079463333333	1.22039044373388	0.014542	0.050519	2.0972	1.0685
1033	"5-methyl-5,6-dihydrouracil"	0.812012975			MS2 matched	129.06414	401.082	0.0128706183333333	0.0270266801666667	1.03768533040727	0.041269	0.10538	2.0999	1.0703
574	O-phosphoethanolamine	1			MS2 matched	140.00946	397.0445	0.01682242	0.035598095	1.63483253425021	3.2741e-05	0.0012453	2.1161	1.0814
593	Pc 44:12	0.919622168			MS2 matched	936.5607	137.379	0.0390265266666667	0.0825828916666667	1.51135767431081	0.00041994	0.0056336	2.1161	1.0814
490	Limaprost	0.97212285			MS2 matched	379.24074	222.569	0.00325518916666667	0.006897878	0.831869717043955	0.12298	0.22786	2.119	1.0834
215	Ala-Arg	0.781628476			MS2 matched	244.1373	423.461	0.00186065966666667	0.00394456083333333	1.20607763077869	0.016284	0.05472	2.12	1.0841
1605	Pro-Val-Arg	0.906407197			MS2 matched	186.10395	347.053	0.0116874066666667	0.0247874581666667	1.10016285970781	0.031296	0.085192	2.1209	1.0847
866	1-octadecyl lysophosphatidic acid	0.992472577			MS2 matched	447.26748	234.0405	0.00467319888333333	0.00991940093333333	0.805907978054793	0.1544	0.26942	2.1226	1.0858
848	"1-hexadecyl-2-(5z,8z,11z,14z-eicosatetraenoyl)-sn-glycero-3-phosphocholine"	0.742300717			MS2 matched	768.57937	143.484	0.0625110133333333	0.132693635	1.04921773739145	0.052172	0.12516	2.1227	1.0859
456	Ketoleucine	0.874462914			MS2 matched	129.05372	112.204	0.314973083333333	0.669703333333333	1.28621070913892	0.0072356	0.030961	2.1262	1.0883
1295	Genipin	0.832041474			MS2 matched	249.05876	260.869	0.00594532766666667	0.0126576923333333	1.4362225167623	0.0017602	0.012322	2.129	1.0902
1130	n-[(1s)-1-(aminocarbonyl)-4-[(2-chloro-1-iminoethyl)amino]butyl]-Benzamide	0.752779116			MS2 matched	311.12617	118.5275	0.0102787446666667	0.0219636463333333	1.31842117809352	0.0065703	0.029083	2.1368	1.0955
806	(-)-riboflavin	0.993424817			MS2 matched	377.14253	215.948	0.0569390483333333	0.121726388333333	1.40331396247271	0.0019608	0.013153	2.1378	1.0962
762	Thr-Thr	0.976246455			MS2 matched	219.09512	321.801	0.0718895133333333	0.153720836666667	1.10643901654641	0.036195	0.094498	2.1383	1.0965
735	sn-Glycerol 3-phosphoethanolamine	0.999894957			MS2 matched	214.04558	396.5225	1.03086606666667	2.21573718333333	1.65902650077499	2.3173e-05	0.0010923	2.1494	1.1039
759	Thr-Glu	0.9799978			MS2 matched	247.08944	404.061	0.0227142833333333	0.0488899116666667	1.1828834040131	0.019958	0.062491	2.1524	1.1059
1589	Pro-Asp	0.999480322			MS2 matched	231.09581	425.6345	0.0993669233333333	0.214013286666667	1.53092478513875	0.00038802	0.0054931	2.1538	1.1069
1604	Pro-val	0.999383898			MS2 matched	215.13726	296.0345	0.0473046183333333	0.102306045	1.27373252929288	0.011279	0.041586	2.1627	1.1128
22	"(4Z,7Z,10Z,13Z,16Z,19Z)-4,7,10,13,1 6,19-Docosahexaenoic acid"	0.9149			MS2 matched	327.22668	105.6705	0.2362052	0.511123183333333	0.633144047799702	0.25148	0.38152	2.1639	1.1136
1495	N-alpha-acetyl-l-lysine	0.998250066			MS2 matched	189.12135	373.5195	0.0477052233333333	0.103258061666667	0.682788911635718	0.20369	0.32862	2.1645	1.114
638	Phe-gln	0.754923887			MS2 matched	292.12507	263.9135	0.0109123301666667	0.0236614183333333	1.30254367792122	0.0097259	0.03761	2.1683	1.1166
1720	Tyr-Ile	0.6966			MS2 matched	295.1623	206.961	0.00694059083333333	0.0150758243333333	1.42012730423241	0.003247	0.018267	2.1721	1.1191
1598	Pro-met	0.808871553			MS2 matched	247.11634	419.055	0.00426384016666667	0.00929721933333333	1.39588508628598	0.0027957	0.016641	2.1805	1.1246
381	Gambogic acid	0.832716296			MS2 matched	583.31386	249.222	0.00249689216666667	0.00545615516666667	1.62402260658264	7.0528e-05	0.00205	2.1852	1.1278
563	Naringenin	0.777774511			MS2 matched	271.05212	446.132	0.028096475	0.06158034	1.4485093789504	0.0014625	0.010911	2.1917	1.1321
1530	Nomilin	0.977133336			MS2 matched	537.21814	457.737	0.0112544021666667	0.0247290818333333	1.26110577184586	0.012105	0.043982	2.1973	1.1357
678	Porphobilinogen	0.933419704			MS2 matched	225.09522	367.829	0.0124331398333333	0.0275352616666667	1.48097250858458	0.0014495	0.010911	2.2147	1.1471
486	Leu-Gln	0.903455372			MS2 matched	258.14139	290.111	0.0383440016666667	0.0850385066666667	1.36654109997548	0.0043391	0.022455	2.2178	1.1491
1332	Heptadecasphing-4-enine	0.893367691			MS2 matched	286.27176	112.932	0.0143331105	0.031827061	1.5848433620974	0.0001371	0.0029518	2.2205	1.1509
329	Dehydrocholic acid	0.761213377			MS2 matched	383.23613	119.782	0.0123137055	0.0273538558333333	0.848970299909822	0.1218	0.22622	2.2214	1.1515
987	"3,7,3'-trimethoxyflavone"	0.825332214			MS2 matched	313.09696	211.9915	0.0108136825	0.0240611946666667	1.68837709644306	1.517e-05	0.00085344	2.2251	1.1539
12	(+)-6-aminopenicillanic acid	0.948370251			MS2 matched	215.06104	364.2325	0.00549806733333333	0.0122410005	1.37409245232017	0.003743	0.020208	2.2264	1.1547
1155	Butafenacil	0.810895552			MS2 matched	492.11923	422.178	0.004657311	0.0103734358333333	1.44032146202833	0.0014579	0.010911	2.2273	1.1553
1242	Diprotin b	0.9600523			MS2 matched	328.22024	246.555	0.012057995	0.0269241745	1.3748496487298	0.0043968	0.022619	2.2329	1.1589
1485	N-(octadecanoyl)sphing-4-enine-1-phosphocholine	0.992999148			MS2 matched	731.60018	181.652	0.143311966666667	0.32040112	1.35021115794181	0.0077947	0.032213	2.2357	1.1607
1362	Ile-Pro-Ile	0.961748198			MS2 matched	342.23502	227.941	0.00638368866666667	0.0142745473333333	1.4173975354521	0.0018862	0.01285	2.2361	1.161
162	4-(2-hydroxyethyl)piperazine-1-ethanesulfonic acid	0.951123762			MS2 matched	237.0881	179.115	0.619483283333333	1.3855067	1.23317398471186	0.0099966	0.038486	2.2366	1.1613
194	"8,9-dihydroxy-5z,11z,14z-eicosatrienoic acid"	0.878040463			MS2 matched	337.23183	95.0735	0.0463084816666667	0.103591413333333	1.30623068343585	0.0089326	0.035406	2.237	1.1616
410	Glycerol	0.977499823			MS2 matched	91.05397	106.63	0.0766946216666667	0.17169503	0.989818087437761	0.058613	0.13464	2.2387	1.1627
389	Ginsenoside f3	0.979050391			MS2 matched	815.47265	48.65	0.0309159933333333	0.06953369	1.6405115617428	2.8408e-05	0.0012084	2.2491	1.1694
1413	Lauric acid leelamide	0.814241696			MS2 matched	468.40052	165.278	0.0330977716666667	0.07450055	1.4951317204368	0.00054246	0.006307	2.2509	1.1705
1383	L-alanyl-l-norleucine	0.995637332			MS2 matched	203.13702	237.457	0.0166839098333333	0.037592389	1.15681312112249	0.026085	0.07557	2.2532	1.172
646	Phenylpyruvate	0.9614			MS2 matched	163.03711	106.9615	0.172545353333333	0.390606248333333	0.835589648599053	0.11367	0.21548	2.2638	1.1787
1590	Pro-gln	0.985277858			MS2 matched	244.12689	373.2585	0.0226226066666667	0.0513237833333333	1.35261386493175	0.0055026	0.026231	2.2687	1.1819
50	1-oleoyl-2-hydroxy-sn-glycero-3-phospho-(1'-rac-glycerol)	0.971719981			MS2 matched	509.27838	147.622	0.250836483333333	0.5690718	1.20797549729589	0.0095437	0.037319	2.2687	1.1819
504	Lys-Glu	0.980019572			MS2 matched	274.13598	462.949	0.0395574433333333	0.0898609533333333	1.48118126787943	0.0012431	0.010084	2.2717	1.1837
1690	Thiamine monophosphate	0.998370283			MS2 matched	345.07522	504.9975	0.0181839083333333	0.041317295	1.15826717562371	0.026363	0.075869	2.2722	1.1841
1613	Prostaglandin i2	0.840906654			MS2 matched	353.22904	163.0445	0.0097252915	0.0221074691666667	1.19505744009771	0.02256	0.068306	2.2732	1.1847
1030	5-L-Glutamyl-L-alanine	0.838929261			MS2 matched	219.09564	413.1105	0.0252394066666667	0.0576865666666667	1.47158473963482	0.00088463	0.0082017	2.2856	1.1926
1271	Exumolide a	0.876522453			MS2 matched	752.38033	456.343	0.00969799366666667	0.0221918945	1.66053255672629	1.9316e-05	0.00099627	2.2883	1.1943
71	"1,2-di(4z,7z,10z,13z,16z,19z-docosahexaenoyl)-sn-glycero-3-phosphoethanolamine"	0.986584196			MS2 matched	834.49428	139.986	0.126242715	0.289737048333333	1.26290337948708	0.0088226	0.035129	2.2951	1.1985
1235	Dihydrofolic acid	0.760930356			MS2 matched	466.12706	450.145	0.002347962	0.005389066	1.12300157384053	0.034851	0.092638	2.2952	1.1986
403	Gly-His	0.994110742			MS2 matched	211.08008	383.636	0.0341488966666667	0.0785358633333333	1.37289626664563	0.0044676	0.022746	2.2998	1.2015
1661	Sn-glycerol-3-phosphoethanolamine	0.956804265			MS2 matched	238.04267	397.162	0.05335975	0.122870191666667	1.50328816282975	0.00071656	0.0072805	2.3027	1.2033
1264	Epothilone b	0.962615912			MS2 matched	490.28208	448.574	0.006102165	0.0140621568333333	1.2496652358818	0.013447	0.047764	2.3045	1.2044
1109	Asn-Gly	0.708933949			MS2 matched	190.09547	254.818	0.00392741066666667	0.0090621135	1.27170722132558	0.0065882	0.029088	2.3074	1.2063
384	gamma-L-Glutamyl-L-valine	0.964132129			MS2 matched	245.11002	379.6605	0.0309615966666667	0.0715754666666667	1.57968985462037	0.00021268	0.0036914	2.3117	1.209
128	2'-deoxyadenosine 5'-monophosphate	0.702705223			MS2 matched	661.11517	483.4535	0.0184089316666667	0.04276164	1.53218051230095	0.00039597	0.0054931	2.3229	1.2159
462	L-citrulline	0.985495916			MS2 matched	174.08536	392.63	0.0150910246666667	0.03508086	1.02532444118079	0.053495	0.12763	2.3246	1.217
1593	Pro-Glu-Lys	0.888017821			MS2 matched	373.20474	460.2895	0.00740555966666667	0.0172377075	1.37946303084747	0.003012	0.017568	2.3277	1.2189
1587	Pro-Ala	0.999479536			MS2 matched	187.10637	345.322	0.103046395	0.240382488333333	1.42628489595693	0.0030482	0.01772	2.3328	1.222
906	"1,2-dioleoyl-sn-glycerol"	0.988586431			MS2 matched	339.28712	33.763	0.22144815	0.516860066666667	1.69272217726192	3.5439e-06	0.00041611	2.334	1.2228
364	Fahfa 36:2	0.948201216			MS2 matched	561.47805	43.91	0.224710016666667	0.52593635	1.47817536405701	0.0013213	0.010523	2.3405	1.2268
1074	Ala-phe	0.985536546			MS2 matched	237.12114	235.959	0.00544913966666667	0.0127682713333333	1.6461027302086	2.982e-05	0.0012094	2.3432	1.2285
1721	Tyr-Pro-Phe	0.789512765			MS2 matched	426.19014	445.898	0.0039602465	0.00930070966666667	1.38651258344483	0.0048879	0.02408	2.3485	1.2318
641	Phe-thr	0.760307483			MS2 matched	265.11472	214.7985	0.0320998083333333	0.07543967	1.39999681015284	0.0026076	0.016013	2.3502	1.2328
346	DL-tryptophan	0.998170663			MS2 matched	203.07923	261.3745	0.295805216666667	0.697136483333333	1.49644839031931	0.00059924	0.0065317	2.3567	1.2368
1025	"5-[6-[[3,4-dihydroxy-4-(hydroxymethyl)oxolan-2-yl]oxymethyl]-3,4,5-trihydroxyoxan-2-yl]oxy-4-(3,4-dihydroxyphenyl)-7-methoxychromen-2-one"	0.942304826			MS2 matched	617.1613	260.7825	0.00314664016666667	0.0074225795	1.38919879115788	0.0027536	0.016597	2.3589	1.2381
465	L-fucose-1-phosphate	0.989408074			MS2 matched	243.02342	452.42	0.00446814883333333	0.0105627781666667	1.55161472549218	0.00042892	0.0056456	2.364	1.2412
844	1-docosahexaenoyl-2-stearoyl-sn-glycero-3-phosphocholine	0.93788501			MS2 matched	878.56186	138.1045	0.248731766666667	0.5882246	1.57780068221031	0.00013397	0.0029358	2.3649	1.2418
413	Glycine	0.995558108			MS2 matched	74.02399	364.708	0.241970416666667	0.572896416666667	1.46371555437518	0.0011317	0.009489	2.3676	1.2434
1150	Bitertanol	0.906231039			MS2 matched	338.1791	380.7975	0.003698072	0.00879704816666667	1.74003292734708	7.0508e-07	0.00019999	2.3788	1.2502
47	1-myristoyl-2-palmitoyl-sn-glycero-3-phosphocholine	0.882764624			MS2 matched	750.52187	56.219	0.0417777283333333	0.09950108	1.08184306244874	0.034309	0.091632	2.3817	1.252
1426	Lnt	0.996276177			MS2 matched	730.23151	484.6585	0.013149902	0.0316329773333333	1.43536902893114	0.0023003	0.014723	2.4056	1.2664
24	(methylsulfonyl)octyl glucosinolate	0.807505362			MS2 matched	508.1135	304.6625	0.00384119233333333	0.00925850683333333	1.44009018081105	0.0016229	0.011691	2.4103	1.2692
819	"(3r,5r,6r,7s,9s,10r,13r,17r)-17-((r)-5-methoxy-5-oxopentan-2-yl)-10,13-dimethylhexadecahydro-1h-cyclopenta[a]phenanthrene-3,6,7-triyl triacetate"	0.914673642			MS2 matched	571.33045	310.479	0.00130928585	0.00317660191666667	0.753686022238885	0.18811	0.31059	2.4262	1.2787
1705	trans-Vaccenic acid	0.8585			MS2 matched	265.24992	109.8135	0.0080704655	0.0196296985	1.52807739275104	0.00025472	0.0041597	2.4323	1.2823
1584	Phytolaccasaponin G	0.96412325			MS2 matched	687.37171	376.3845	0.00232411616666667	0.00566409816666667	1.69316128774209	3.7071e-06	0.00041611	2.4371	1.2852
1120	Axinastatin 1	0.724937739			MS2 matched	753.44267	236.761	0.00296366373333333	0.0072295697	1.50408474106523	0.00085822	0.0080138	2.4394	1.2865
308	D-glucose 6-phosphate	0.860855674			MS2 matched	259.00847	207.8085	0.00576827166666667	0.014123382	1.70145268449003	3.226e-06	0.00041611	2.4485	1.2919
1028	5-aminovaleric acid betaine	0.841054511			MS2 matched	160.1322	391.3295	2.35086016666667	5.79195683333333	1.33769009168591	0.0063532	0.028705	2.4638	1.3009
1277	Flutriafol	0.977293557			MS2 matched	302.13184	425.6985	0.0108730248333333	0.0268042776666667	1.61430042778142	0.00016083	0.0032088	2.4652	1.3017
1645	S(-)-cathinone	0.965021897			MS2 matched	132.07893	160.255	0.0280815538333333	0.0693695273333333	1.31648790596038	0.0081409	0.033172	2.4703	1.3047
974	3-dehydrocarnitine	0.996984356			MS2 matched	116.10556	227.0565	0.041098255	0.101627215	1.52713368178629	0.00044789	0.0057411	2.4728	1.3061
1316	Gly-Phe-Lys	0.833542284			MS2 matched	351.19907	374.0175	0.00201713715	0.005000199	1.40690817932801	0.0035709	0.019645	2.4789	1.3097
1065	Adenosine 5'-monophosphate	0.999138257			MS2 matched	348.0679	434.553	0.2481681	0.616456766666667	1.35766802067485	0.0046152	0.023092	2.484	1.3127
1387	L-carnitine	0.999188684			MS2 matched	323.21476	359.0585	0.0984952733333333	0.244963325	1.46437089067514	0.0017036	0.012127	2.4871	1.3144
838	"1-(1z-octadecenyl)-2-(5z,8z,11z,14z-eicosatetraenoyl)-sn-glycero-3-phosphocholine"	0.959770033			MS2 matched	794.59742	40.536	0.0996092616666667	0.248402128333333	1.42555010985054	0.0025866	0.01598	2.4938	1.3183
547	N-acetylputrescine	0.997669924			MS2 matched	129.1011	310.4	0.00145678613333333	0.00364257583333333	1.06515677557501	0.044217	0.1108	2.5004	1.3222
897	"1,2-didocosahexaenoyl-sn-glycero-3-phosphocholine"	0.970873934			MS2 matched	878.5604	40.42	0.05242752	0.131499843333333	1.4930801379683	0.00082991	0.0079104	2.5082	1.3267
1722	Tyr-Val	0.995253771			MS2 matched	281.14743	216.389	0.00642355683333333	0.0161164068333333	1.61761033068228	0.00010736	0.002763	2.509	1.3271
405	Gly-pro-arg-pro-amide	0.991807448			MS2 matched	423.26674	232.6955	0.0283906316666667	0.0714504466666667	0.949996832318541	0.082248	0.17076	2.5167	1.3315
1308	Glu-Lys-Lys	0.810275776			MS2 matched	404.24606	511.455	0.00576203175	0.0145020042	1.33040432412249	0.0083472	0.033698	2.5168	1.3316
301	D-fructose 6-phosphate	0.982269653			MS2 matched	259.00825	254.3605	0.0105655708333333	0.0267243221666667	1.70730013162177	6.5745e-06	0.0005733	2.5294	1.3388
1416	Leu-Leu-Lys	0.714821388			MS2 matched	373.27789	309.7015	0.0021428215	0.00542202133333333	0.912612592547982	0.11306	0.21523	2.5303	1.3393
485	Leu-Arg	0.808114766			MS2 matched	286.18336	342.332	0.0037323215	0.009484668	1.47159158863523	0.0013907	0.010911	2.5412	1.3455
858	1-Methylnicotinamide	0.8187			MS2 matched	137.06924	342.308	0.0209030811666667	0.0534002478333333	0.89176410583367	0.087076	0.17733	2.5547	1.3531
1733	Val-Leu-Arg	0.960616476			MS2 matched	387.26771	321.937	0.0025296946	0.00649798433333333	0.966265304083166	0.088701	0.17946	2.5687	1.361
825	(methylenecyclopropyl)acetyl-l-carnitine	0.841397525			MS2 matched	197.08782	311.178	0.00277136483333333	0.00713687466666667	1.2213159674617	0.018237	0.05844	2.5752	1.3647
1425	Lithocholylglycine	0.730290148			MS2 matched	434.33317	182.281	0.00140747148333333	0.00362775386666667	1.09619444738611	0.044905	0.11188	2.5775	1.366
402	Gly-Gly-His	0.762945113			MS2 matched	268.10014	392.296	0.00288768786666667	0.00749216878333333	1.07564737264059	0.044285	0.11081	2.5945	1.3755
1491	N-acetyl-d-lactosamine	0.997462206			MS2 matched	406.12848	372.497	0.0776512666666667	0.202957781666667	1.59666863887109	0.00016191	0.0032088	2.6137	1.3861
145	3-hydroxyoctanoic acid	0.99993841			MS2 matched	159.09018	261.459	0.00701609783333333	0.0183697201666667	1.59740847159651	9.448e-05	0.002535	2.6182	1.3886
1236	Dihydroketoprofen	0.745102294			MS2 matched	239.11174	551.241	0.00590860216666667	0.0155305906666667	1.34333922296469	0.0049223	0.024114	2.6285	1.3942
1140	Beta-octylglucoside	0.83680178			MS2 matched	310.19849	207.5495	0.009004437	0.0236744831666667	1.40684316793463	0.0045194	0.022912	2.6292	1.3946
1512	N(6)-oh-me-adenosine	0.954765228			MS2 matched	298.13105	125.302	0.0116049316666667	0.0305727073333333	1.6109550323283	6.8024e-05	0.0020454	2.6345	1.3975
1740	Veratramine	0.917430718			MS2 matched	410.28484	186.6055	0.003429066	0.00905471691666667	0.698305473045483	0.2544	0.38514	2.6406	1.4009
488	Leukotriene e4	0.983998267			MS2 matched	420.2335	169.743	0.00256933201666667	0.00680380651666667	1.15496468831322	0.021997	0.067069	2.6481	1.4049
976	3-hydroxybutyrylcarnitine	0.997782851			MS2 matched	248.14913	326.477	0.453607416666667	1.20359358333333	1.03627296607244	0.065929	0.14573	2.6534	1.4078
227	alpha-Tocopherol (Vitamin E)	0.996467436			MS2 matched	429.36498	33.832	0.0382655916666667	0.101792556666667	1.22289467524234	0.010814	0.040542	2.6602	1.4115
103	2-amino-3-[hydroxy-[2-hydroxy-3-[octadec-9-enoyl]oxypropoxy]phosphoryl]oxypropanoic acid	0.923695593			MS2 matched	522.27339	240.9905	0.0345079883333333	0.0918434	1.58739485932174	0.00015664	0.0032088	2.6615	1.4122
1197	"Cyanidin 3,5-diglucoside"	0.810800671			MS2 matched	611.14307	261.4275	0.00377237733333333	0.010073897	1.55922730418913	0.00018367	0.0034344	2.6704	1.4171
1737	Val-Val	0.998455248			MS2 matched	217.15245	215.9365	0.0117317716666667	0.0315018958333333	1.49573060791723	0.00083004	0.0079104	2.6852	1.425
1199	Cyclosulfamuron	0.892589953			MS2 matched	422.10184	372.515	0.0540407366666667	0.145761791666667	1.52864163527064	0.0004543	0.0057413	2.6973	1.4315
1431	Lys-Leu	0.765			MS2 matched	260.19472	532.872	0.006538337	0.0177664498333333	1.47759611116523	0.001464	0.010911	2.7173	1.4422
1326	Guanidinoethyl sulfonate	0.842664462			MS2 matched	168.04162	296.944	0.0136105768333333	0.0372016836666667	1.67828354686961	1.1907e-05	0.00071608	2.7333	1.4506
1715	Tylosin	0.949494883			MS2 matched	916.51746	136.3195	0.00168370163333333	0.00463150333333333	1.02804007638886	0.050094	0.12078	2.7508	1.4598
1123	Azithromycin	0.939940601			MS2 matched	375.25709	401.6395	0.029279655	0.0811488933333333	1.33400394745292	0.0085297	0.034276	2.7715	1.4707
348	Docosatrienoic acid	0.964690291			MS2 matched	333.27298	44.862	0.0990343416666667	0.275998793333333	1.73758146553173	1.605e-07	9.2526e-05	2.7869	1.4787
801	"5-[3-[(2,2,3,3-tetramethylcyclopropyl)carbonyl]-1h-indol-1-yl]pentyl beta-d-glucopyranosiduronic acid"	0.967870178			MS2 matched	504.23617	431.806	0.0053632685	0.0149603665	1.52491532583488	0.00055114	0.0063538	2.7894	1.48
1726	Uridine 5'-diphosphate	0.880668551			MS2 matched	405.00564	444.9005	0.003330415	0.0093472555	1.06155336467977	0.03986	0.10253	2.8066	1.4888
1684	Testosterone propionate	0.808931255			MS2 matched	345.24677	419.278	0.0139848256666667	0.0392689218333333	1.34152282828837	0.0050803	0.02468	2.808	1.4895
317	D-ribose 1-phosphate	0.979083374			MS2 matched	229.00783	400.872	0.00508142216666667	0.0142733251666667	1.36974305366946	0.0023204	0.014769	2.8089	1.49
1734	Val-met	0.985307733			MS2 matched	249.12431	205.75	0.00522155333333333	0.0146682045	1.601072140105	0.00018511	0.0034344	2.8092	1.4901
265	Cer[ns] d34:2	0.713727514			MS2 matched	594.49947	35.7735	0.05495376	0.154574008333333	1.58276723066185	0.00016027	0.0032088	2.8128	1.492
248	Beta-hydroxybutyrate	0.941713363			MS2 matched	103.03887	234.012	0.0511593583333333	0.14517145	1.16591585910076	0.026468	0.076045	2.8376	1.5047
147	3-ketofusidic acid	0.972865229			MS2 matched	471.30166	110.58	0.0460588033333333	0.130765825	0.996938116742747	0.069497	0.1519	2.8391	1.5054
1591	Pro-Glu	0.999648278			MS2 matched	245.11161	418.6775	0.18777005	0.538531933333333	1.59855867968475	0.00010952	0.002763	2.868	1.5201
259	Cdp-ethanolamine	0.972022519			MS2 matched	445.04404	447.297	0.0131728811666667	0.0378326346666667	1.42848828750148	0.0021106	0.01389	2.872	1.5221
313	D-Mannitol 1-phosphate	0.6885			MS2 matched	321.16556	33.4595	0.008974357	0.0258185693333333	0.970281091028262	0.082693	0.17087	2.8769	1.5245
214	Agnuside	0.920856507			MS2 matched	501.12117	473.272	0.002976416	0.00863372983333333	1.20221688915532	0.0161	0.05431	2.9007	1.5364
484	Lecanoric acid	0.7966			MS2 matched	355.02649	403.923	0.00137069553333333	0.00397820055	1.39779122621545	0.0036756	0.020032	2.9023	1.5372
95	18beta-glycyrrhetinic acid	0.993218568			MS2 matched	469.32241	62.097	0.00406188666666667	0.0118600125	1.21544297930493	0.02033	0.062855	2.9198	1.5459
374	Fosamine	0.74948393			MS2 matched	152.00723	259.6765	0.0156068325	0.0457705445	1.41499384856044	0.0017344	0.012246	2.9327	1.5522
796	Zanamivir	0.773813202			MS2 matched	663.27423	268.071	0.003602219	0.0105667405	1.30045163899773	0.0059007	0.027158	2.9334	1.5526
279	Citrate	0.9805082			MS2 matched	191.01696	501.955	0.244519766666667	0.727514616666667	1.2803373130873	0.010833	0.040542	2.9753	1.573
1352	Hygromycin b	0.909580153			MS2 matched	528.23639	404.602	0.008685625	0.0259056701666667	1.6295214609334	2.727e-05	0.0011979	2.9826	1.5766
1163	Capecitabine	0.967459573			MS2 matched	244.13416	113.1935	0.009688323	0.0292989823333333	1.36490235578296	0.0056729	0.026624	3.0242	1.5965
1444	Man3 a	0.976674754			MS2 matched	933.30717	497.291	0.00124688853333333	0.00377363375	1.51263487538446	0.00073713	0.0073695	3.0264	1.5976
648	Phomopsin a	0.853366213			MS2 matched	787.26137	481.0435	0.000238433026666667	0.000722097333333333	1.53820953583663	0.00040316	0.0054931	3.0285	1.5986
354	Enrofloxacin	0.892854768			MS2 matched	717.30676	207.902	0.000882688233333333	0.00268359223333333	1.50802858260865	0.0006495	0.006865	3.0402	1.6042
74	"1,2-dioleoyl-sn-glycero-3-phosphate"	0.855349278			MS2 matched	417.233	61.873	0.00595662833333333	0.0181819748333333	1.44819804987905	0.00085927	0.0080138	3.0524	1.6099
97	1-(4-methoxyphenyl)-2-methyl-3-nitro-1h-indol-6-ol	0.933978742			MS2 matched	297.08014	354.42	0.0023884135	0.00733232183333333	1.56985987755665	0.00020616	0.0036317	3.07	1.6182
704	Rac-2-despiperidyl-2-aminorepaglinide	0.846811628			MS2 matched	767.3951	372.5175	0.000586829866666667	0.00180350643333333	1.56208380749823	0.00025621	0.0041597	3.0733	1.6198
1039	6-(3-dimethylaminopropionyl)forskolin	0.734745854			MS2 matched	510.31518	61.7	0.00297728833333333	0.00921048883333333	0.9654017085331	0.063266	0.14232	3.0936	1.6293
1498	N-Formylmethionine	0.695			MS2 matched	219.08242	371.866	0.000977595933333333	0.00304050593333333	1.22756335877474	0.013886	0.048922	3.1102	1.637
78	"1,2-dipalmitoyl-sn-glycero-3-phospho-(1'-myo-inositol)"	0.960472596			MS2 matched	809.51509	39.003	0.00741415883333333	0.0230951938333333	1.61615210868522	0.00014422	0.0030674	3.115	1.6392
778	Uridine diphosphate glucose(UDP-D-Glucose)	0.9266			MS2 matched	565.03662	445.2945	0.0159468635	0.05012306	1.11029476015458	0.030151	0.083201	3.1431	1.6522
375	Fosfomycin	0.8945			MS2 matched	197.0186	390.686	0.010330511	0.0326454788333333	1.32165135996787	0.0074724	0.031467	3.1601	1.66
1037	5'-carboxymeloxicam	0.71299064			MS2 matched	145.02979	248.0325	0.00181783233333333	0.00575306	1.34021045531481	0.0054052	0.025996	3.1648	1.6621
263	Cer[ns] d33:1	0.827816328			MS2 matched	582.49901	35.6815	0.0425140983333333	0.134840596666667	1.5776417070497	0.00013254	0.0029358	3.1717	1.6652
1309	Glu-Thr-Arg	0.916621992			MS2 matched	405.20559	403.77	0.0367115266666667	0.117154393333333	1.36882639618874	0.004292	0.022344	3.1912	1.6741
1414	Leu-Glu	0.983444043			MS2 matched	261.14158	354.93	0.0125907086666667	0.0403175923333333	1.69623875349491	4.4721e-06	0.00044726	3.2022	1.679
1738	Val-Val-Lys	0.762976866			MS2 matched	345.24533	355.038	0.00127067076666667	0.00415508895	1.37912626611194	0.0036018	0.019753	3.27	1.7093
1152	Bufalin	0.755673572			MS2 matched	387.22991	325.926	0.0005640131	0.0018511758	1.17163807007551	0.027943	0.0786	3.2822	1.7146
1673	Stearoylcarnitine	0.986167747			MS2 matched	428.36799	43.8095	0.00508225566666667	0.0170504375	0.893495517079035	0.11994	0.22347	3.3549	1.7463
258	Carboxyphosphamide	0.835228993			MS2 matched	587.01824	444.7755	0.00122340686666667	0.00412531455	0.992247676634836	0.05814	0.13394	3.372	1.7536
568	Nervonic acid	0.810057406			MS2 matched	365.33534	44.706	0.0235155166666667	0.0794350983333333	1.64500582984485	2.686e-05	0.0011979	3.378	1.7562
1588	Pro-asn	0.938531894			MS2 matched	230.11095	377.7235	0.00768956316666667	0.0259906718333333	1.54172624284158	0.00056735	0.0063538	3.38	1.757
560	N-palmitoyl-d-sphingosine	0.908578103			MS2 matched	536.49584	35.7735	0.471519733333333	1.61203005	1.55712376643692	0.00010687	0.002763	3.4188	1.7735
634	Pg 40:8	0.887493232			MS2 matched	817.48941	39.0495	0.436886866666667	1.49654546666667	1.64733678072031	6.217e-05	0.0019362	3.4255	1.7763
998	4-acetamidobutanoate	0.8411			MS2 matched	146.07925	344.889	0.010652618	0.036756097	1.64551357775744	2.3032e-05	0.0010923	3.4504	1.7868
943	2-edahma [dmed-fahfa]	0.740624968			MS2 matched	605.54306	76.2555	0.00356897833333333	0.0123373491666667	1.62374714972723	8.375e-05	0.0023184	3.4568	1.7894
221	Alpha-chaconine	0.886173847			MS2 matched	850.48865	213.3745	0.000671985843333333	0.00233520883333333	0.8235959172451	0.14637	0.26048	3.4751	1.797
210	Adenylosuccinic acid	0.979430666			MS2 matched	462.05748	491.873	0.0188131143333333	0.0668590936666667	1.69494302022361	1.0744e-05	0.00069674	3.5539	1.8294
266	Cer[ns] d42:3	0.913984425			MS2 matched	704.60727	35.134	0.0242624533333333	0.0863463483333333	1.48103976236664	0.00073965	0.0073695	3.5588	1.8314
736	Sorbitol 6-phosphate	0.95152288			MS2 matched	261.02372	304.636	0.0087202645	0.0312945151666667	1.75761027247069	1.9244e-08	1.678e-05	3.5887	1.8435
959	2alpha-methyl-5alpha-androstan-3alpha-ol-17-one glucuronide	0.897847253			MS2 matched	525.25937	303.527	0.00099462835	0.00356959275	1.24586811778127	0.015609	0.053371	3.5889	1.8435
632	Pg 38:6	0.779118689			MS2 matched	793.48963	39.212	0.209822433333333	0.765149066666667	1.5462521642455	0.0003892	0.0054931	3.6467	1.8666
930	n-[1-(aminocarbonyl)-2-methylpropyl]-1-(4-hydroxypentyl)-1h-indazole-3-carboxamide	0.926814059			MS2 matched	369.17229	443.29	0.00545614433333333	0.01996871	1.61164446460082	5.4966e-05	0.0017698	3.6599	1.8718
262	Cer(d18:1/18:1(9Z))	0.975537271			MS2 matched	562.50921	35.221	0.0308143066666667	0.112816068333333	1.70138265282804	1.7625e-06	0.00030737	3.6612	1.8723
418	Guanidinopropionic acid	0.986102512			MS2 matched	392.20347	191.244	0.0112638635	0.0414388666666667	1.43898395645034	0.0021605	0.014007	3.6789	1.8793
791	Vitamin k1	0.972457468			MS2 matched	449.31812	180.367	0.00308834116666667	0.0114428903333333	1.17949963077466	0.02392	0.070824	3.7052	1.8895
273	Cinobufagin	0.9892426			MS2 matched	487.22671	219.7775	0.00113026173333333	0.00423798933333333	1.32506612330339	0.0097029	0.037604	3.7496	1.9067
252	Blood group h trisaccharide	0.927207812			MS2 matched	564.17186	306.285	0.00136068216666667	0.0051152454	1.43234553971156	0.0023393	0.014836	3.7593	1.9105
489	Leukotriene f4	0.943521342			MS2 matched	567.28773	135.226	0.00935942333333333	0.0354635033333333	1.04239516015577	0.058071	0.13394	3.7891	1.9218
779	Urocanate	0.970784653			MS2 matched	137.0336	290.428	0.00401615883333333	0.0155902008333333	1.46987828203956	0.0009567	0.0086004	3.8819	1.9568
655	Pi 35:2	0.981383754			MS2 matched	847.53301	39.064	0.0285200083333333	0.111314891666667	1.4125845991083	0.0017519	0.01232	3.903	1.9646
1370	Isobutyryl-l-carnitine	0.999796975			MS2 matched	232.15231	264.437	0.02992241	0.117241855	1.47558813894903	0.0011905	0.0097935	3.9182	1.9702
659	Pi 37:4	0.978681146			MS2 matched	871.53076	46.902	0.0291333916666667	0.120409105	1.44330712305153	0.0021523	0.014006	4.133	2.0472
1608	Propiconazole	0.826029783			MS2 matched	344.08817	371.425	0.014358575	0.05956136	1.72086082285997	8.027e-07	0.00019999	4.1481	2.0525
576	Oleic acid	0.7814			MS2 matched	563.49325	47.885	0.1738744	0.726104783333333	1.41752597507759	0.0027706	0.016601	4.176	2.0621
1165	Carbetamide	0.797421104			MS2 matched	237.13232	371.4935	0.00208676916666667	0.00873610716666667	1.56709530600887	0.00045099	0.0057411	4.1864	2.0657
1667	Sphingosine	0.973333539			MS2 matched	282.27824	109.525	0.50743615	2.14097548333333	1.70985893275982	9.3556e-07	0.00020395	4.2192	2.077
204	Acetylcysteine	0.868859594			MS2 matched	162.02027	207.19	0.0128526015	0.0549976233333333	1.54364821403407	0.00032304	0.0050301	4.2791	2.0973
1439	Lyso-sphingomyelin	0.970969113			MS2 matched	465.34069	245.856	0.000591393833333333	0.00254242415	1.65696613374791	4.7235e-05	0.0017156	4.299	2.104
394	Glutaconic acid	0.707106781			MS2 matched	129.01763	437.948	0.00890184783333333	0.0385732396666667	1.26851290228155	0.014484	0.050419	4.3332	2.1154
463	L-cysteine-glutathione disulfide	0.910135952			MS2 matched	425.07358	477.1675	0.352398566666667	1.52981215	1.54353368810796	0.00052208	0.0062033	4.3411	2.1181
1700	Thr-Phe	0.633			MS2 matched	249.12489	355.447	0.000796586233333333	0.00346907436666667	0.657101460791924	0.22497	0.35315	4.3549	2.1226
573	Norfloxacin	0.821382718			MS2 matched	637.2645	271.424	0.00089301745	0.00389127196666667	1.19949631343757	0.012872	0.046001	4.3574	2.1235
264	Cer[ns] d34:1	0.717942095			MS2 matched	596.51564	35.7735	0.20352625	0.926237133333333	1.53730818739469	0.00034038	0.005162	4.5509	2.1862
702	Quinate	0.952287392			MS2 matched	191.053	345.134	0.0151695816666667	0.06948321	0.799641684471387	0.17812	0.29984	4.5804	2.1955
1488	N-[(2s)-2-[[(1z)-1-methyl-3-oxo-3-[4-(trifluoromethyl)phenyl]-1-propen-1-yl]amino]-3-[4-[2-(5-methyl-2-phenyl-4-oxazolyl)ethoxy]phenyl]propyl]propanamide	0.989149035			MS2 matched	620.27043	525.886	0.0033252755	0.0159034841666667	1.14320744110959	0.024503	0.071964	4.7826	2.2578
1160	Calcitriol	0.742683461			MS2 matched	363.28622	33.341	0.0117783163333333	0.0604907668333333	0.581215133615177	0.23711	0.36498	5.1358	2.3606
355	Eplerenone hydroxy acid	0.915379354			MS2 matched	431.20253	63.8515	0.00782927633333333	0.0406293111666667	1.20662455207269	0.020014	0.062553	5.1894	2.3756
378	Fustin	0.90769055			MS2 matched	575.11949	404.726	0.000779742416666667	0.00413911863333333	1.45660185794823	0.0010379	0.0088728	5.3083	2.4083
383	Gamma-Glutamylcysteine	0.9316			MS2 matched	249.05327	394.4895	0.137349137166667	0.732388961333333	0.650825341617135	0.25157	0.38152	5.3323	2.4148
1051	7alpha-hydroxy-4-cholesten-3-one	0.908609872			MS2 matched	401.33851	35.569	0.080582715	0.432398785	1.63959248391931	5.5273e-05	0.0017698	5.3659	2.4238
138	3-cyano-7-hydroxycoumarin	0.745472609			MS2 matched	186.02018	204.399	0.00145563833333333	0.00807295825	1.35785999226469	0.0041124	0.021668	5.546	2.4714
633	Pg 40:5	0.765051666			MS2 matched	823.53445	38.436	0.0598650883333333	0.332815738333333	1.69894076698147	2.7788e-06	0.00041611	5.5594	2.4749
412	Glycerophosphate(2)	0.999960491			MS2 matched	171.00415	437.823	0.141351128333333	0.799986668333333	1.62038694998036	5.4702e-05	0.0017698	5.6596	2.5007
1549	Oleoyl-l-carnitine	0.984504608			MS2 matched	426.35449	44.2285	0.00210411008333333	0.0121271170833333	1.20273315622246	0.019063	0.060338	5.7635	2.527
427	Hexylglutathione	0.992786827			MS2 matched	390.18692	201.991	0.00422334583333333	0.0246851536666667	1.69644460649275	2.9254e-06	0.00041611	5.8449	2.5472
516	Mesoporphyrin ix	0.97758513			MS2 matched	565.27246	111.597	0.0134531806666667	0.0797479316666667	1.32965764750632	0.0079445	0.032601	5.9278	2.5675
1668	Spiramycin	0.823869845			MS2 matched	843.50718	49.176	0.00297083633333333	0.0177713383333333	1.54255642955704	0.00043389	0.0056471	5.9819	2.5806
805	gamma-l-glu-epsilon-l-lys	0.979765966			MS2 matched	276.15336	475.629	0.0423637916666667	0.259739936666667	1.75511171792813	2.1222e-07	9.2526e-05	6.1312	2.6162
948	2-methylbutyryl-l-carnitine	0.9986101			MS2 matched	246.16904	246.537	0.26187335	1.63099143333333	1.46089475760557	0.0015647	0.011418	6.2282	2.6388
64	1-stearoyl-2-docosahexaenoyl-sn-glycero-3-phospho-(1'-sn-glycerol)	0.867756197			MS2 matched	821.51817	49.811	0.1240386	0.803536535	1.68376032013894	4.8726e-06	0.00044726	6.4781	2.6956
839	1-(1z-octadecenyl)-sn-glycero-3-phosphocholine	0.921136832			MS2 matched	508.37072	199.758	0.09229553	0.62605221	1.72610972005639	3.8175e-06	0.00041611	6.7831	2.762
498	Ltc4-[d5]	0.961514502			MS2 matched	629.31516	323.168	0.00053160515	0.00385938515	1.18558345450849	0.022829	0.068554	7.2599	2.8599
851	1-hexadecyl-sn-glycero-3-phosphocholine	0.9833797			MS2 matched	482.35358	203.359	0.0713109814	0.540838120416667	1.3723482802602	0.0054969	0.026231	7.5842	2.923
464	L-cystine	0.726273041			MS2 matched	239.01343	433.562	0.00231543083333333	0.0178031505	1.02670449249961	0.060968	0.13881	7.6889	2.9428
1459	Methyl deoxycholate	0.778986837			MS2 matched	389.3015	48.9565	0.00328882166666667	0.0253120645	1.51600867607353	0.00060396	0.0065423	7.6964	2.9442
411	Glycerol 3-phosphate	0.999843557			MS2 matched	171.02717	441.3185	0.0150291156666667	0.133319921166667	0.678413954210823	0.18294	0.30557	8.8708	3.1491
1067	Adipoyl-l-carnitine	0.99106372			MS2 matched	290.15797	399.463	0.0599190166666667	0.533712491666667	1.3675372584503	0.0044638	0.022746	8.9072	3.155
629	Pg 36:3	0.728215402			MS2 matched	771.50604	51.003	0.167461916666667	1.54187331666667	1.69131009866721	4.8189e-06	0.00044726	9.2073	3.2028
979	3-hydroxyphenazepam	0.786061349			MS2 matched	728.93549	234.5255	0.000252858986666667	0.00249768866666667	1.65673459088042	9.0359e-06	0.00065661	9.8778	3.3042
1119	Avocadyne acetate	0.712737277			MS2 matched	344.25837	85.438	0.0486982931666667	0.4857749785	1.66896038162081	1.4517e-05	0.00084395	9.9752	3.3183
199	"2-[4-[(5,6-diphenyl-2-pyrazinyl)(1-methylethyl)amino]butoxy]-Acetic acid"	0.995281139			MS2 matched	418.21786	177.761	0.00543646083333333	0.0552670838333333	1.68291398349095	7.7499e-06	0.00064361	10.166	3.3457
579	Orientin	0.727776046			MS2 matched	483.06823	402.802	0.00682139883333333	0.103079783833333	0.583544362729844	0.32795	0.46386	15.111	3.9175
788	Virginiamycin component b	0.911708578			MS2 matched	524.21826	57.476	0.000870287183333333	0.0142356673666667	0.609651929776605	0.32168	0.45684	16.357	4.0319
424	Hematoporphyrin	0.993094093			MS2 matched	579.25247	110.322	0.00713962566666667	0.121083926666667	1.49063550888603	0.00095146	0.0085977	16.959	4.084
148	3-methoxylimaprost	0.998189188			MS2 matched	393.25667	203.4545	0.00377297401666667	0.10644386195	1.32991271078627	0.0073592	0.031227	28.212	4.8182
8	beta-glycerophosphate	0.999712292			MS2 matched	343.01349	437.296	0.00248410061666667	0.108581295916667	1.51540082125797	0.00049632	0.0060645	43.711	5.4499
350	Doxorubicin	0.822890205			MS2 matched	395.0574	107.061	0.00771856216666667	1.2199287605	0.643076348180268	0.28886	0.42333	158.05	7.3042
