# Supplementary material for: Combined metabolomics and 16S rDNA sequence analyses of the gut microbiome reveal the action mechanism of Fructus Akebiae against hepatic fibrosis
Source: Front Med (Lausanne). 2025 Feb 5;11:1492383. doi: 10.3389/fmed.2024.1492383 (PMC11835924; doi:10.3389/fmed.2024.1492383)
Supplement: Supplementary file 1 [file Data_Sheet_1.zip › data/merge_KEGG_annotation.xlsx]

## Sheet: file explanation
Table header name	descriptive
MS2 name	Name of the substance obtained by qualitative matching analysis of secondary mass spectrometry
Match	HMDB database matches substance names
HMDB_accession	id of the substance in the HDMB database
Exact Mass	Precise molecular weight of the substance
chemical_formula	The corresponding molecular formula of the substance
PubChem	Number of the substance in the PubChem database
ChEBI	Indexing of the substance in the ChEBI database
KEGG COMPOUND ID	Indexing of the substance in the KEGG COMPOUND database
metlin_id	Indexing of the substance in the METLIN database
CAS_number	CAS number of the substance
smiles	Molecular Structures Described in ASCII Strings
Super.Class	Secondary classification of the substance in the HMDB database
Class	Tertiary classification of the substance in the HMDB database
Sub.Class	Four levels of classification of the substance in the HMDB database

## Sheet: data
MS2 name	Match	HMDB_accession	Exact_Mass	chemical_formula	PubChem	ChEBI	KEGG_COMPOUND_ID	metlin_id	CAS_number	smiles	super_class	class	sub_class
Trillin	Collettiside I	HMDB0029310	576.3662186	C33H52O8	12314556	NA	NA	NA	14144-06-0	CC1C2C(CC3C4CC=C5CC(CCC5(C)C4CCC23C)OC2OC(CO)C(O)C(O)C2O)OC11CCC(C)CO1	Lipids and lipid-like molecules	Steroids and steroid derivatives	Steroidal glycosides
Camostat	Camostat	HMDB0249575	398.1590198	C20H22N4O5	NA	135632	NA	NA	NA	CN(C)C(=O)COC(=O)CC1=CC=C(OC(=O)C2=CC=C(NC(N)=N)C=C2)C=C1	Phenylpropanoids and polyketides	Depsides and depsidones	NA
5-(galactosylhydroxy)-l-lysine	5-(Galactosylhydroxy)-L-Lysine	HMDB0242167	324.1532657	C12H24N2O8	66995551	NA	NA	NA	NA	[H][C@](N)(CCC([H])(CN)OC1([H])O[C@]([H])(CO)[C@]([H])(O)[C@]([H])(O)[C@@]1([H])O)C(O)=O	Lipids and lipid-like molecules	Fatty Acyls	Fatty acyl glycosides
Perseitol	D-Glycero-D-galacto-heptitol	HMDB0033750	212.0896029	C7H16O7	101748	NA	C08255	NA	527-06-0	OCC(O)C(O)C(O)C(O)C(O)CO	Organic oxygen compounds	Organooxygen compounds	Carbohydrates and carbohydrate conjugates
Glutathione	Glutathione	HMDB0000125	307.083806	C10H17N3O6S	124886	16856	C00051	44	70-18-8	N[C@@H](CCC(=O)N[C@@H](CS)C(=O)NCC(O)=O)C(O)=O	Organic acids and derivatives	Carboxylic acids and derivatives	Amino acids,peptides,and analogues
Caffeine	Caffeine	HMDB0001847	194.0803756	C8H10N4O2	2519	27732	C07481	1455	58-08-2	CN1C=NC2=C1C(=O)N(C)C(=O)N2C	Organoheterocyclic compounds	Imidazopyrimidines	Purines and purine derivatives
Indomethacin	Indomethacin	HMDB0014473	357.0767857	C19H16ClNO4	3715	49662	C01926	NA	53-86-1	COC1=CC2=C(C=C1)N(C(=O)C1=CC=C(Cl)C=C1)C(C)=C2CC(O)=O	Organoheterocyclic compounds	Indoles and derivatives	Benzoylindoles
Methylene blue	Methylene blue	NA	NA	C16H18N3S.	3520	6872	C00220	NA	61-73-4	NA	NA	NA	NA
5-methoxydimethyltryptamine	5-Methoxydimethyltryptamine	HMDB0002004	218.1419132	C13H18N2O	1832	2086	C08309	NA	1019-45-0	COC1=CC2=C(NC=C2CCN(C)C)C=C1	Organoheterocyclic compounds	Indoles and derivatives	Tryptamines and derivatives
2-C-Methyl-D-erythritol 2,4-cyclodiphosphate	2-C-Methyl-D-erythritol 2,4-cyclodiphosphate	NA	NA	C5H12O9P2	13625	18425	C11453	NA	143488-44-2	NA	NA	NA	NA
Pro-phe	Prolylphenylalanine	HMDB0011179	262.1317424	C14H18N2O3	6351946	74795	NA	NA	13589-02-1	OC(=O)[C@H](CC1=CC=CC=C1)NC(=O)[C@@H]1CCCN1	Organic acids and derivatives	Carboxylic acids and derivatives	Amino acids,peptides,and analogues
Arg-Pro	Arginylproline	HMDB0028717	271.1644396	C11H21N5O3	151003	141419	NA	NA	2418-69-1	N[C@@H](CCCNC(N)=N)C(=O)N1CCC[C@H]1C(O)=O	Organic acids and derivatives	Carboxylic acids and derivatives	Amino acids,peptides,and analogues
Androsterone glucuronide	Androsterone glucuronide	HMDB0002829	466.2566682	C25H38O8	114833	28832	C11135	2796	1852-43-3	[H][C@@]12CCC(=O)[C@@]1(C)CC[C@@]1([H])[C@@]2([H])CC[C@@]2([H])C[C@@H](CC[C@]12C)O[C@@H]1O[C@@H]([C@@H](O)[C@H](O)[C@H]1O)C(O)=O	Lipids and lipid-like molecules	Steroids and steroid derivatives	Steroidal glycosides
D-Tagatose	D-Tagatose	HMDB0003418	180.0633881	C6H12O6	14408225	49092	C00795	NA	20197-42-6	OC[C@@]1(O)OC[C@@H](O)[C@H](O)[C@@H]1O	Organic oxygen compounds	Organooxygen compounds	Carbohydrates and carbohydrate conjugates
4-acetamidobutanoate	4-Acetamidobutanoic acid	HMDB0003681	145.0738932	C6H11NO3	18189	17645	C02946	NA	3025-96-5	CC(=O)NCCCC(O)=O	Organic acids and derivatives	Carboxylic acids and derivatives	Amino acids,peptides,and analogues
Flavin mononucleotide (fmn)	Flavin mononucleotide (fmn)	HMDB0001520	456.1046148	C17H21N4O9P	643976	17621	C00061	6295	146-17-8	CC1=CC2=C(C=C1C)N(C[C@H](O)[C@H](O)[C@H](O)COP(O)(O)=O)C1=NC(=O)NC(=O)C1=N2	Nucleosides,nucleotides,and analogues	Flavin nucleotides	NA
Cis-aconitate	cis-Aconitic acid	HMDB0000072	174.0164379	C6H6O6	643757	32805	C00417	5130	585-84-2	OC(=O)C\C(=C\C(O)=O)C(O)=O	Organic acids and derivatives	Carboxylic acids and derivatives	Tricarboxylic acids and derivatives
1-arachidoyl-2-hydroxy-sn-glycero-3-phosphocholine	1-arachidoyl-2-hydroxy-sn-glycero-3-phosphocholine	HMDB0010390	551.3950897	C28H58NO7P	24779473	74968	C04230	NA	108341-80-6	CCCCCCCCCCCCCCCCCCCC(=O)OC[C@@H](O)COP([O-])(=O)OCC[N+](C)(C)C	Lipids and lipid-like molecules	Glycerophospholipids	Glycerophosphocholines
5-methylmyosmine	5-methylmyosmine	NA	NA	C10H12N2	313369414	190393	C21154	NA	525-74-6	NA	Organoheterocyclic compounds	Pyridines and derivatives	Methylpyridines
D-arabinonic acid	Arabinonic acid	HMDB0000539	166.0477381	C5H10O6	122045	20912	C00878	NA	488-30-2	OC[C@@H](O)[C@@H](O)[C@H](O)C(O)=O	Organic oxygen compounds	Organooxygen compounds	Carbohydrates and carbohydrate conjugates
Aldosterone	Aldosterone	HMDB0000037	360.193674	C21H28O5	5839	27584	C01780	NA	52-39-1	[H][C@@]12CC[C@H](C(=O)CO)[C@]1(C[C@H](O)[C@@]1([H])[C@@]2([H])CCC2=CC(=O)CC[C@]12C)C=O	Lipids and lipid-like molecules	Steroids and steroid derivatives	Hydroxysteroids
Gamma-Glu-Cys	gamma-Glutamylcysteine	HMDB0001049	250.0623423	C8H14N2O5S	123938	17515	C00669	5966	636-58-8	N[C@@H](CCC(=O)N[C@@H](CS)C(O)=O)C(O)=O	Organic acids and derivatives	Carboxylic acids and derivatives	Amino acids,peptides,and analogues
Hematoporphyrin	Hematoporphyrin	HMDB0253077	598.279135	C34H38N4O6	NA	NA	NA	NA	NA	CC(O)C1=C(C)/C2=C/C3=C(C(C)O)C(C)=C(N3)\C=C3/N=C(/C=C4\N=C(\C=C\1/N\2)C(C)=C4CCC(O)=O)C(CCC(O)=O)=C3C	NA	NA	NA
Cer(d18:1/18:1(9Z))	Cer(d18:1/18:1(9Z))	HMDB0004948	563.5277451	C36H69NO3	5283563	77996	C00195	7201	5966-28-9	[H][C@@](CO)(NC(=O)CCCCCCC\C=C/CCCCCCCC)[C@H](O)\C=C\CCCCCCCCCCCCC	Lipids and lipid-like molecules	Sphingolipids	Ceramides
Cytidine 5-diphosphocholine	Citicoline	HMDB0001413	489.1151558	C14H27N4O11P2	13805	49086	C00307	6229	987-78-0	C[N+](C)(C)CCOP(O)(=O)OP(O)(=O)OC[C@H]1O[C@H]([C@H](O)[C@@H]1O)N1C=CC(N)=NC1=O	Organoheterocyclic compounds	Pteridines and derivatives	Pterins and derivatives
trans-3-Coumaric acid	m-Coumaric acid	HMDB0001713	164.0473441	C9H8O3	637541	32357	C12621	305	14755-02-3	OC(=O)\C=C\C1=CC(O)=CC=C1	Phenylpropanoids and polyketides	Cinnamic acids and derivatives	Hydroxycinnamic acids and derivatives
Lusitanicoside	Lusitanicoside	HMDB0034120	442.1838972	C21H30O10	4484591	NA	C10474	NA	NA	CC1OC(OCC2OC(OC3=CC=C(CC=C)C=C3)C(O)C(O)C2O)C(O)C(O)C1O	Organic oxygen compounds	Organooxygen compounds	Carbohydrates and carbohydrate conjugates
5-methyl-2-deoxycytidine	5-Methyldeoxycytidine	HMDB0002224	241.106256	C10H15N3O4	13279	27964	C03592	NA	838-07-3	CC1=CN([C@H]2CC(O)[C@@H](CO)O2)C(=O)N=C1N	Nucleosides,nucleotides,and analogues	Pyrimidine nucleosides	Pyrimidine 2-deoxyribonucleosides
1-(1z-hexadecenyl)-sn-glycero-3-phosphocholine	1-(1z-hexadecenyl)-sn-glycero-3-phosphocholine	HMDB0010407	479.3375748	C24H50NO6P	10917802	73850	NA	NA	NA	CCCCCCCCCCCCCC\C=C/OC[C@](O)([H])COP([O-])(=O)OCC[N+](C)(C)C	Lipids and lipid-like molecules	Glycerophospholipids	Glycerophosphocholines
Benzyl butyl phthalate	Benzyl butyl phthalate	HMDB0249068	312.1361591	C19H20O4	NA	NA	C14211	NA	NA	CCCCOC(=O)C1=CC=CC=C1C(=O)OCC1=CC=CC=C1	Benzenoids	Benzene and substituted derivatives	Benzoic acids and derivatives
Diflubenzuron	Diflubenzuron	HMDB0031778	310.0320617	C14H9ClF2N2O2	37123	34703	C14427	NA	35367-38-5	FC1=CC=CC(F)=C1C(=O)NC(=O)NC1=CC=C(Cl)C=C1	Benzenoids	Benzene and substituted derivatives	N-phenylureas
Sofalcone	Sofalcone	HMDB0042013	450.2042387	C27H30O6	5282219	135732	NA	NA	64506-49-6	CC(C)=CCOC1=CC=C(\C=C\C(=O)C2=C(OCC(O)=O)C=C(OCC=C(C)C)C=C2)C=C1	Phenylpropanoids and polyketides	Linear 1,3-diarylpropanoids	NA
Neoandrographolide	Neoandrographolide	HMDB0255516	480.2723182	C26H40O8	4662580	NA	NA	NA	NA	CC1(COC2OC(CO)C(O)C(O)C2O)CCCC2(C)C(CCC3=CCOC3=O)C(=C)CCC12	Lipids and lipid-like molecules	Prenol lipids	Terpene glycosides
1-palmitoyl-2-hydroxy-sn-glycero-3-phosphoethanolamine	LysoPE(16:0/0:0)	HMDB0011503	453.2855393	C21H44NO7P	9547069	73004	NA	NA	53862-35-4	[H][C@@](O)(COC(=O)CCCCCCCCCCCCCCC)COP(O)(=O)OCCN	Lipids and lipid-like molecules	Glycerophospholipids	Glycerophosphoethanolamines
Lys-Thr	Lysylthreonine	HMDB0028961	247.1532062	C10H21N3O4	7010718	73606	NA	NA	97791-84-9	C[C@@H](O)[C@H](NC(=O)[C@@H](N)CCCCN)C(O)=O	Organic acids and derivatives	Carboxylic acids and derivatives	Amino acids,peptides,and analogues
Imatinib	Imatinib	HMDB0014757	493.2590086	C29H31N7O	5291	45783	NA	NA	152459-95-5	CN1CCN(CC2=CC=C(C=C2)C(=O)NC2=CC(NC3=NC=CC(=N3)C3=CN=CC=C3)=C(C)C=C2)CC1	Organoheterocyclic compounds	Azolidines	Oxazolidines
Sulfoacetic acid	Sulfoacetic acid	HMDB0258590	139.9779439	C2H4O5S	NA	50519	C14179	NA	NA	OC(=O)CS(O)(=O)=O	Organic acids and derivatives	Organic sulfonic acids and derivatives	Organosulfonic acids and derivatives
Orotidine	Orotidine	HMDB0000788	288.0593654	C10H12N2O8	92751	25722	C01103	5754	314-50-1	OC[C@H]1O[C@H]([C@H](O)[C@@H]1O)N1C(=O)NC(=O)C=C1C(O)=O	Nucleosides,nucleotides,and analogues	Pyrimidine nucleosides	NA
Agnuside	Agnuside	HMDB0036561	466.1475117	C22H26O11	3512643	NA	C09765	NA	11027-63-7	OCC1OC(OC2OC=CC3C(O)C=C(COC(=O)C4=CC=C(O)C=C4)C23)C(O)C(O)C1O	Lipids and lipid-like molecules	Prenol lipids	Terpene glycosides
Corosolic acid	Corosolic acid	HMDB0250454	472.35526	C30H48O4	15917996	NA	NA	NA	NA	CC1CCC2(CCC3(C)C(=CCC4C5(C)CC(O)C(O)C(C)(C)C5CCC34C)C2C1C)C(O)=O	Lipids and lipid-like molecules	Prenol lipids	Triterpenoids
Maleic acid	Maleic acid	HMDB0000176	116.0109586	C4H4O4	444266	18300	C01384	NA	110-16-7	OC(=O)\C=C/C(O)=O	Organic acids and derivatives	Carboxylic acids and derivatives	Dicarboxylic acids and derivatives
Trifluoroacetic acid	Trifluoroacetic acid	HMDB0014118	113.9928639	C2HF3O2	6422	45892	NA	NA	76-05-1	OC(=O)C(F)(F)F	Organic acids and derivatives	Carboxylic acids and derivatives	Alpha-halocarboxylic acids and derivatives
alpha-L-Asp-L-Lys	Aspartyllysine	HMDB0004987	261.1324707	C10H19N3O5	6427003	73829	NA	NA	5891-51-0	NCCCC[C@H](NC(=O)[C@@H](N)CC(O)=O)C(O)=O	Organic acids and derivatives	Carboxylic acids and derivatives	Amino acids,peptides,and analogues
18beta-glycyrrhetinic acid	beta-Glycyrrhetinic acid	HMDB0034517	470.33961	C30H46O4	73398	NA	NA	NA	1449-05-4	[H][C@]12C[C@](C)(CC[C@]1(C)CC[C@]1(C)C2=CC(=O)[C@]2([H])[C@@]3(C)CC[C@H](O)C(C)(C)[C@]3([H])CC[C@@]12C)C(O)=O	Lipids and lipid-like molecules	Prenol lipids	Triterpenoids
Protoporphyrin ix	Protoporphyrin IX	HMDB0000241	562.2580056	C34H34N4O4	NA	15430	C02191	NA	553-12-8	CC1=C(CCC(O)=O)/C2=C/C3=N/C(=C\C4=C(C)C(C=C)=C(N4)/C=C4\N=C(\C=C\1/N\2)C(C=C)=C4C)/C(C)=C3CCC(O)=O	Organoheterocyclic compounds	Tetrapyrroles and derivatives	Porphyrins
Xanthosine	Xanthosine	HMDB0000299	284.0756841	C10H12N4O6	64959	18107	C01762	3408	146-80-5	OC[C@H]1O[C@H]([C@H](O)[C@@H]1O)N1C=NC2=C1N=C(O)N=C2O	Nucleosides,nucleotides,and analogues	Purine nucleosides	NA
Chrysosplenetin	Chrysosplenetin	HMDB0250217	374.1001676	C19H18O8	5281608	3689	C10030	NA	NA	COC1=C(O)C=CC(=C1)C1=C(OC)C(=O)C2=C(O)C(OC)=C(OC)C=C2O1	Phenylpropanoids and polyketides	Flavonoids	O-methylated flavonoids
Maltotriose	Maltotriose	HMDB0001262	504.169035	C18H32O16	439586	140999	C01835	3585	1109-28-0	OC[C@H]1O[C@H](O[C@H]2[C@H](O)[C@@H](O)[C@@H](O[C@H]3[C@H](O)[C@@H](O)C(O)O[C@@H]3CO)O[C@@H]2CO)[C@H](O)[C@@H](O)[C@@H]1O	Organic oxygen compounds	Organooxygen compounds	Carbohydrates and carbohydrate conjugates
Dl-a-hydroxybutyric acid	2-Hydroxybutyric acid	HMDB0000008	104.0473441	C4H8O3	440864	50613	C05984	NA	3347-90-8	CC[C@H](O)C(O)=O	Organic acids and derivatives	Hydroxy acids and derivatives	Alpha hydroxy acids and derivatives
2-hydroxybenzyl alcohol	2-Hydroxybenzyl alcohol	HMDB0059709	124.0524295	C7H8O2	5146	16464	C02323	NA	90-01-7	OCC1=C(O)C=CC=C1	Benzenoids	Benzene and substituted derivatives	Benzyl alcohols
Harpagoside	Harpagoside	HMDB0253053	494.1788118	C24H30O11	4221373	NA	C09783	NA	NA	CC1(CC(O)C2(O)C=COC(OC3OC(CO)C(O)C(O)C3O)C12)OC(=O)C=CC1=CC=CC=C1	Lipids and lipid-like molecules	Prenol lipids	Terpene glycosides
Epothilone b	Epothilone B	HMDB0251874	507.2654592	C27H41NO6S	4456137	NA	C12154	NA	NA	CC1CCCC2(C)OC2CC(OC(=O)CC(O)C(C)(C)C(=O)C(C)C1O)C(C)=CC1=CSC(C)=N1	Phenylpropanoids and polyketides	Macrolides and analogues	Epothilones and analogues
PC(16:0/16:0)	PC(16:0/16:0)	HMDB0000564	733.5621551	C40H80NO8P	452110	72999	C00157	5548	63-89-8	[H][C@@](COC(=O)CCCCCCCCCCCCCCC)(COP([O-])(=O)OCC[N+](C)(C)C)OC(=O)CCCCCCCCCCCCCCC	Lipids and lipid-like molecules	Glycerophospholipids	Glycerophosphocholines
Gly-Tyr	Glycyltyrosine	HMDB0028853	238.0953569	C11H14N2O4	92829	73517	NA	NA	658-79-7	NCC(=O)N[C@@H](CC1=CC=C(O)C=C1)C(O)=O	Organic acids and derivatives	Carboxylic acids and derivatives	Amino acids,peptides,and analogues
2-(n-morpholino)ethanesulfonic acid	2-(N-Morpholino)-ethanesulfonic acid	HMDB0246678	195.0565286	C6H13NO4S	78165	39005	NA	NA	NA	[O-]S(=O)(=O)CC[NH+]1CCOCC1	Organoheterocyclic compounds	Oxazinanes	Morpholines
D-(+)-Galactose	D-Galactose	HMDB0000143	180.0633881	C6H12O6	439357	28061	C00124	NA	3646-73-9	OC[C@H]1O[C@H](O)[C@H](O)[C@@H](O)[C@H]1O	Organic oxygen compounds	Organooxygen compounds	Carbohydrates and carbohydrate conjugates
Salidroside	Salidroside	HMDB0257463	300.120903	C14H20O7	4961358	NA	C06046	NA	NA	OCC1OC(OCCC2=CC=C(O)C=C2)C(O)C(O)C1O	Organic oxygen compounds	Organooxygen compounds	Carbohydrates and carbohydrate conjugates
1-oleoyl-2-myristoyl-sn-glycero-3-phosphocholine	PC(18:1(9Z)/14:0)	HMDB0008097	731.546505	C40H78NO8P	24778931	86092	NA	NA	NA	CCCCCCCCCCCCCC(=O)O[C@]([H])(COC(=O)CCCCCCC\C=C/CCCCCCCC)COP([O-])(=O)OCC[N+](C)(C)C	Lipids and lipid-like molecules	Glycerophospholipids	Glycerophosphocholines
L-Aspartate	L-Aspartic acid	HMDB0000191	133.0375077	C4H7NO4	5960	17053	C00049	5206	56-84-8	N[C@@H](CC(O)=O)C(O)=O	Organic acids and derivatives	Carboxylic acids and derivatives	Amino acids,peptides,and analogues
Vindoline	Vindoline	HMDB0259814	456.2260368	C25H32N2O6	425978	NA	C01626	NA	NA	CCC12C=CCN3CCC4(C13)C(N(C)C1=CC(OC)=CC=C41)C(O)(C2OC(C)=O)C(=O)OC	Alkaloids and derivatives	Plumeran-type alkaloids	NA
Pentagastrin	Pentagastrin	HMDB0014329	767.3312469	C37H49N7O9S	444007	NA	NA	NA	5534-95-2	CSCC[C@H](NC(=O)[C@H](CC1=CNC2=CC=CC=C12)NC(=O)CCNC(=O)OCC(C)C)C(=O)N[C@@H](CC(O)=O)C(=O)N[C@@H](CC1=CC=CC=C1)C(N)=O	Organic acids and derivatives	Peptidomimetics	Hybrid peptides
N,n-diacetylchitobiose	N,N-diacetylchitobiose	HMDB0062702	424.1693097	C16H28N2O11	439544	28681	C01674	NA	35061-50-8	CC(=O)N[C@H]1C(O)O[C@H](CO)[C@@H](O[C@@H]2O[C@H](CO)[C@@H](O)[C@H](O)[C@H]2NC(C)=O)[C@@H]1O	Organic oxygen compounds	Organooxygen compounds	Carbohydrates and carbohydrate conjugates
2-Methylbutyroylcarnitine	2-Methylbutyroylcarnitine	HMDB0000378	245.1627082	C12H23NO4	6426901	73026	NA	5367	31023-25-3	CCC(C)C(=O)OC(CC([O-])=O)C[N+](C)(C)C	Lipids and lipid-like molecules	Fatty Acyls	Fatty acid esters
Raddeanin a	Raddeanin A	HMDB0257094	896.5133364	C47H76O16	343425	NA	NA	NA	NA	CC1OC(OC2C(O)C(O)C(CO)OC2OC2C(O)C(O)COC2OC2CCC3(C)C(CCC4(C)C3CC=C3C5CC(C)(C)CCC5(CCC43C)C(O)=O)C2(C)C)C(O)C(O)C1O	Lipids and lipid-like molecules	Prenol lipids	Triterpenoids
N-(octadecanoyl)sphing-4-enine-1-phosphocholine	N-(octadecanoyl)sphing-4-enine-1-phosphocholine	HMDB0001348	730.5988754	C41H83N2O6P	6453725	83358	NA	NA	58909-84-5	[H][C@@](COP([O-])(=O)OCC[N+](C)(C)C)(NC(=O)CCCCCCCCCCCCCCCCC)[C@H](O)\C=C\CCCCCCCCCCCCC	Lipids and lipid-like molecules	Sphingolipids	Phosphosphingolipids
Maltol	Maltol	HMDB0030776	126.0316941	C6H6O3	8369	142577	C11918	NA	118-71-8	CC1=C(O)C(=O)C=CO1	Organoheterocyclic compounds	Pyrans	Pyranones and derivatives
Leu-Pro	Leucylproline	HMDB0011175	228.1473925	C11H20N2O3	80817	73580	NA	NA	6403-35-6	CC(C)C[C@H](N)C(=O)N1CCC[C@H]1C(O)=O	Organic acids and derivatives	Carboxylic acids and derivatives	Amino acids,peptides,and analogues
Indole-3-carboxaldehyde	Indole-3-carboxaldehyde	HMDB0029737	145.0527639	C9H7NO	10256	28238	C08493	NA	487-89-8	O=CC1=CNC2=C1C=CC=C2	Organoheterocyclic compounds	Indoles and derivatives	Indoles
Methyltyrosinate	Methyltyrosinate	HMDB0029217	195.0895433	C10H13NO3	70652	17215	C03404	NA	1080-06-4	COC(=O)[C@@H](N)CC1=CC=C(O)C=C1	Organic acids and derivatives	Carboxylic acids and derivatives	Amino acids,peptides,and analogues
Adenosine 5-monophosphate	Adenosine monophosphate	HMDB0000045	347.0630843	C10H14N5O7P	6083	16027	C00020	5111	61-19-8	NC1=C2N=CN([C@@H]3O[C@H](COP(O)(O)=O)[C@@H](O)[C@H]3O)C2=NC=N1	Nucleosides,nucleotides,and analogues	Purine nucleotides	Purine ribonucleotides
2-methyl-3-buten-2-ol	Isoprenyl alcohol	HMDB0033854	86.07316494	C5H10O	8257	132752	C21402	NA	115-18-4	CC(C)(O)C=C	Organic oxygen compounds	Organooxygen compounds	Alcohols and polyols
Morphine-3-glucuronide	Morphine-3-glucuronide	HMDB0041936	461.1685815	C23H27NO9	5484731	NA	C16643	NA	20290-09-9	[H][C@@]12CC3=C4C(O[C@H]5[C@@H](O)C=C[C@@H]1[C@@]45CCN2C)=C(O[C@@H]1O[C@@H]([C@@H](O)[C@H](O)[C@H]1O)C(O)=O)C=C3	Alkaloids and derivatives	Morphinans	NA
Pargyline	Pargyline	HMDB0015563	159.1047994	C11H13N	4688	128477	C07414	NA	555-57-7	CN(CC#C)CC1=CC=CC=C1	Benzenoids	Benzene and substituted derivatives	Phenylmethylamines
Aminocarb	Aminocarb	HMDB0248310	208.1211778	C11H16N2O2	16247	2653	C11071	NA	NA	CNC(=O)OC1=CC=C(N(C)C)C(C)=C1	Benzenoids	Benzene and substituted derivatives	Phenoxy compounds
D-2-phosphoglyceric acid	2-Phospho-D-glyceric acid	HMDB0003391	185.9929391	C3H7O7P	439278	17835	C00631	6915	3443-57-0	OC[C@@H](OP(O)(O)=O)C(O)=O	Organic oxygen compounds	Organooxygen compounds	Carbohydrates and carbohydrate conjugates
L-Malic acid	Malic acid	HMDB0000156	134.0215233	C4H6O5	222656	30797	C00149	NA	97-67-6	O[C@@H](CC(O)=O)C(O)=O	Organic acids and derivatives	Hydroxy acids and derivatives	Beta hydroxy acids and derivatives
Brazilin	Brazilin	NA	NA	C16H14O5	12106	3170	C09920	NA	474-07-7	NA	Organoheterocyclic compounds	Benzopyrans	1-benzopyrans
(-)-riboflavin	Riboflavin	HMDB0000244	376.1382844	C17H20N4O6	493570	17015	C00255	NA	83-88-5	CC1=C(C)C=C2N(C[C@H](O)[C@H](O)[C@H](O)CO)C3=NC(=O)NC(=O)C3=NC2=C1	Organoheterocyclic compounds	Pteridines and derivatives	Alloxazines and isoalloxazines
1-stearoyl-2-hydroxy-sn-glycero-3-phosphocholine	LysoPC(18:0/0:0)	HMDB0010384	523.3637896	C26H54NO7P	497299	73858	C04230	NA	19420-57-6	CCCCCCCCCCCCCCCCCC(=O)OC[C@@H](O)COP([O-])(=O)OCC[N+](C)(C)C	Lipids and lipid-like molecules	Glycerophospholipids	Glycerophosphocholines
Dinoterb	Dinoterb	NA	NA	C10H12N2O5	124489345	81883	C18671	NA	1420-07-1	NA	Benzenoids	Phenols	Nitrophenols
Taurolithocholic acid sulfate	Taurolithocholic acid 3-sulfate	HMDB0002580	563.2586588	C26H45NO8S2	440071	17864	C03642	6716	15324-65-9	[H][C@@]1(CC[C@@]2([H])[C@]3([H])CC[C@]4([H])C[C@@H](CC[C@]4(C)[C@@]3([H])CC[C@]12C)OS(O)(=O)=O)[C@H](C)CCC(=O)NCCS(O)(=O)=O	Lipids and lipid-like molecules	Steroids and steroid derivatives	Bile acids,alcohols and derivatives
4-nitrophenol	4-Nitrophenol	HMDB0001232	139.026943	C6H5NO3	980	16836	C00870	4100	100-02-7	OC1=CC=C(C=C1)[N+]([O-])=O	Benzenoids	Phenols	Nitrophenols
Manoalide	manoalide	HMDB0254329	416.2562743	C25H36O5	4009	NA	C17156	NA	NA	CC(CCC1=C(C)CCCC1(C)C)=CCCC1=CCC(OC1O)C1=CC(=O)OC1O	Lipids and lipid-like molecules	Prenol lipids	Terpene lactones
3beta-hydroxy-5-cholestenoic acid	3beta-Hydroxy-5-cholestenoic acid	HMDB0012453	416.3290453	C27H44O3	40579073	86378	NA	NA	56845-87-5	[H][C@@]1(CC[C@@]2([H])[C@]3([H])CC=C4C[C@@H](O)CC[C@]4(C)[C@@]3([H])CC[C@]12C)[C@H](C)CCC[C@@H](C)C(O)=O	Lipids and lipid-like molecules	Steroids and steroid derivatives	Bile acids,alcohols and derivatives
S-adenosyl-l-methionine	S-Adenosylmethionine	HMDB0001185	399.1450636	C15H23N6O5S	34756	15414	C00019	6064	485-80-3	C[S+](CC[C@H](N)C(O)=O)C[C@H]1O[C@H]([C@H](O)[C@@H]1O)N1C=NC2=C1N=CN=C2N	Nucleosides,nucleotides,and analogues	5-deoxyribonucleosides	5-deoxy-5-thionucleosides
Genistein	Genistein	HMDB0003217	270.0528234	C15H10O5	5280961	28088	C06563	3398	446-72-0	OC1=CC=C(C=C1)C1=COC2=CC(O)=CC(O)=C2C1=O	Phenylpropanoids and polyketides	Isoflavonoids	Isoflav-2-enes
Enrofloxacin	Enrofloxacin	HMDB0029861	359.1645198	C19H22FN3O3	71188	35720	NA	NA	93106-60-6	CCN1CCN(CC1)C1=CC2=C(C=C1F)C(=O)C(=CN2C1CC1)C(O)=O	Organoheterocyclic compounds	Quinolines and derivatives	Quinoline carboxylic acids
3-pyridylacetic acid	3-Pyridylacetic acid	HMDB0001538	137.0476785	C7H7NO2	108	86390	NA	6308	501-81-5	OC(=O)CC1=CN=CC=C1	Organoheterocyclic compounds	Pyridines and derivatives	NA
Arg-Gln	Arginylglutamine	HMDB0028707	302.1702532	C11H22N6O4	7019985	73813	NA	NA	2483-17-2	N[C@@H](CCCNC(N)=N)C(=O)N[C@@H](CCC(N)=O)C(O)=O	Organic acids and derivatives	Carboxylic acids and derivatives	Amino acids,peptides,and analogues
Prosapogenin a	Ophiopogonin C	HMDB0029312	722.4241274	C39H62O12	4483248	NA	NA	NA	19057-67-1	CC1C2C(CC3C4CC=C5CC(CCC5(C)C4CCC23C)OC2OC(CO)C(O)C(O)C2OC2OC(C)C(O)C(O)C2O)OC11CCC(C)CO1	Lipids and lipid-like molecules	Steroids and steroid derivatives	Steroidal glycosides
Pro-gln	Prolyl-Glutamine	HMDB0029015	243.121906	C10H17N3O4	23170895	NA	NA	NA	NA	NC(=O)CCC(NC(=O)C1CCCN1)C(O)=O	Organic acids and derivatives	Carboxylic acids and derivatives	Amino acids,peptides,and analogues
1-stearoyl-2-oleoyl-sn-glycero-3-phosphoethanolamine	PE(18:0/18:1(9Z))	HMDB0008993	745.5621555	C41H80NO8P	9546742	75038	NA	NA	6418-95-7	[H][C@@](COC(=O)CCCCCCCCCCCCCCCCC)(COP(O)(=O)OCCN)OC(=O)CCCCCCC\C=C/CCCCCCCC	Lipids and lipid-like molecules	Glycerophospholipids	Glycerophosphoethanolamines
Myristic acid	Myristic acid	HMDB0000806	228.2089301	C14H28O2	11005	28875	C06424	196	544-63-8	CCCCCCCCCCCCCC(O)=O	Lipids and lipid-like molecules	Fatty Acyls	Fatty acids and conjugates
Mangostine	Mangostine	HMDB0035796	410.1729386	C24H26O6	5281650	67547	C10080	NA	6147-11-1	COC1=C(O)C=C2OC3=C(C(O)=C(CC=C(C)C)C(O)=C3)C(=O)C2=C1CC=C(C)C	Organoheterocyclic compounds	Benzopyrans	1-benzopyrans
Lys-Glu	Lysylglutamic acid	HMDB0028950	275.1481208	C11H21N3O5	7010501	74557	NA	NA	45234-02-4	NCCCC[C@H](N)C(=O)N[C@@H](CCC(O)=O)C(O)=O	Organic acids and derivatives	Carboxylic acids and derivatives	Amino acids,peptides,and analogues
Dauricine	Dauricine	HMDB0250881	624.3199371	C38H44N2O6	235244	NA	C09419	NA	NA	COC1=CC2=C(C=C1OC)C(CC1=CC=C(OC3=CC(CC4N(C)CCC5=CC(OC)=C(OC)C=C45)=CC=C3O)C=C1)N(C)CC2	Organoheterocyclic compounds	Isoquinolines and derivatives	Benzylisoquinolines
Arg-glu	Arginylglutamic acid	HMDB0028708	303.1542688	C11H21N5O5	6995003	63357	NA	NA	15706-89-5	N[C@@H](CCCNC(N)=N)C(=O)N[C@@H](CCC(O)=O)C(O)=O	Organic acids and derivatives	Carboxylic acids and derivatives	Amino acids,peptides,and analogues
Melibiose	Melibiose	HMDB0000048	342.1162115	C12H22O11	6602503	NA	C05402	NA	13299-20-2	OC[C@H]1O[C@H](OC[C@H]2O[C@H](O)[C@H](O)[C@@H](O)[C@@H]2O)[C@H](O)[C@@H](O)[C@H]1O	Organic oxygen compounds	Organooxygen compounds	Carbohydrates and carbohydrate conjugates
Arg-gly	Arginylglycine	HMDB0028709	231.1331394	C8H17N5O3	142765	NA	NA	NA	2418-67-9	N[C@@H](CCCNC(N)=N)C(=O)NCC(O)=O	Organic acids and derivatives	Carboxylic acids and derivatives	Amino acids,peptides,and analogues
Gly-Ala	Glycyl-D-Alanine	HMDB0252875	146.0691422	C5H10N2O3	NA	NA	NA	NA	NA	CC(NC(=O)CN)C(O)=O	Organic acids and derivatives	Carboxylic acids and derivatives	Amino acids,peptides,and analogues
Ampicillin	Ampicillin	HMDB0014559	349.1096268	C16H19N3O4S	6249	28971	C06574	NA	69-53-4	[H][C@]12SC(C)(C)[C@@H](N1C(=O)[C@H]2NC(=O)[C@H](N)C1=CC=CC=C1)C(O)=O	Organoheterocyclic compounds	Lactams	Beta lactams
sn-Glycerol 3-phosphoethanolamine	sn-Glycerol 3-phosphoethanolamine	HMDB0000114	215.0558737	C5H14NO6P	123874	52330	C01233	5151	1190-00-7	NCCOP(O)(=O)OCC(O)CO	Lipids and lipid-like molecules	Glycerophospholipids	Glycerophosphoethanolamines
3-hydroxyoctanoic acid	3-Hydroxyoctanoic acid	HMDB0001954	160.1099444	C8H16O3	11367166	37100	C20793	NA	33796-86-0	CCCCC[C@H](O)CC(O)=O	Organic acids and derivatives	Hydroxy acids and derivatives	Medium-chain hydroxy acids and derivatives
Dibucaine	Dibucaine	HMDB0014668	343.2259772	C20H29N3O2	3025	247956	C07879	NA	85-79-0	CCCCOC1=NC2=CC=CC=C2C(=C1)C(=O)NCCN(CC)CC	Organoheterocyclic compounds	Quinolines and derivatives	Quinolones and derivatives
Myo-inositol	myo-Inositol	HMDB0000211	180.0633881	C6H12O6	NA	17268	C00137	5221	87-89-8	O[C@H]1[C@H](O)[C@@H](O)[C@H](O)[C@H](O)[C@@H]1O	Organic oxygen compounds	Organooxygen compounds	Alcohols and polyols
L-Lysine	L-Lysine	HMDB0000182	146.1055277	C6H14N2O2	5962	18019	C00047	5200	56-87-1	NCCCC[C@H](N)C(O)=O	Organic acids and derivatives	Carboxylic acids and derivatives	Amino acids,peptides,and analogues
Specnuezhenide	Specnuezhenide	HMDB0258412	686.2421999	C31H42O17	72987608	NA	NA	NA	NA	COC(=O)C1=COC(OC2OC(CO)C(O)C(O)C2O)C(=CC)C1CC(=O)OCC1OC(OCCC2=CC=C(O)C=C2)C(O)C(O)C1O	Lipids and lipid-like molecules	Saccharolipids	NA
Phe-ser	Phenylalanylserine	HMDB0029004	252.111007	C12H16N2O4	193508	71032	NA	NA	16053-39-7	N[C@@H](CC1=CC=CC=C1)C(=O)N[C@@H](CO)C(O)=O	Organic acids and derivatives	Carboxylic acids and derivatives	Amino acids,peptides,and analogues
Propiconazole	Propiconazole	HMDB0256825	341.0697822	C15H17Cl2N3O2	NA	8489	C11121	NA	NA	CCCC1COC(CN2C=NC=N2)(O1)C1=C(Cl)C=C(Cl)C=C1	Benzenoids	Benzene and substituted derivatives	Halobenzenes
Glucose	Glucose	HMDB0304632	180.0633881	C6H12O6	5793	4167	C00031	NA	NA	[H]C1(O)O[C@]([H])(CO)[C@@]([H])(O)[C@]([H])(O)[C@@]1([H])O	Organic oxygen compounds	Organooxygen compounds	Carbohydrates and carbohydrate conjugates
Malate	Malic acid	HMDB0000156	134.0215233	C4H6O5	222656	30797	C00149	NA	97-67-6	O[C@@H](CC(O)=O)C(O)=O	Organic acids and derivatives	Hydroxy acids and derivatives	Beta hydroxy acids and derivatives
Butylated hydroxytoluene	2,6-Di-tert-butyl-4-methylphenol	HMDB0033826	220.1827154	C15H24O	31404	34247	C14693	NA	128-37-0	CC1=CC(=C(O)C(=C1)C(C)(C)C)C(C)(C)C	Benzenoids	Benzene and substituted derivatives	Phenylpropanes
Isorhapontin	Isorhapontin	NA	NA	C21H24O9	12452	6053	C10266	NA	32727-29-0	NA	Phenylpropanoids and polyketides	Stilbenes	Stilbene glycosides
S-adenosyl-l-homocysteine	S-Adenosylhomocysteine	HMDB0000939	384.1215885	C14H20N6O5S	439155	16680	C00021	296	979-92-0	N[C@@H](CCSC[C@H]1O[C@H]([C@H](O)[C@@H]1O)N1C=NC2=C1N=CN=C2N)C(O)=O	Organoheterocyclic compounds	Lactones	Gamma butyrolactones
1-stearoyl-rac-glycerol	MG(18:0/0:0/0:0)	HMDB0011131	358.3083098	C21H42O4	15560610	75550	NA	NA	22610-61-3	[H][C@](O)(CO)COC(=O)CCCCCCCCCCCCCCCCC	Lipids and lipid-like molecules	Glycerolipids	Monoradylglycerols
Tetraethylene glycol	Tetraethylene glycol	HMDB0094708	194.1154237	C8H18O5	8200	44920	NA	NA	NA	OCCOCCOCCOCCO	Organic oxygen compounds	Organooxygen compounds	Ethers
Bensulfuron-methyl	BENSULFURON-METHYL	HMDB0248961	410.0896196	C16H18N4O7S	54960	3017	C10937	NA	NA	COC(=O)C1=CC=CC=C1CS(=O)(=O)NC(=O)NC1=NC(OC)=CC(OC)=N1	Benzenoids	Benzene and substituted derivatives	Benzoic acids and derivatives
DL-phenylalanine	D-Phenylalanine	HMDB0250791	165.0789786	C9H11NO2	NA	28044	C02265	NA	NA	NC(CC1=CC=CC=C1)C(O)=O	Organic acids and derivatives	Carboxylic acids and derivatives	Amino acids,peptides,and analogues
1-myristoyl-sn-glycero-3-phosphocholine	LysoPC(14:0/0:0)	HMDB0010379	467.3011893	C22H46NO7P	460604	64489	NA	NA	20559-16-4	CCCCCCCCCCCCCC(=O)OC[C@@H](O)COP([O-])(=O)OCC[N+](C)(C)C	Lipids and lipid-like molecules	Glycerophospholipids	Glycerophosphocholines
Gly-Glu	Glycyl-Glutamate	HMDB0028840	204.0746215	C7H12N2O5	306108	NA	NA	NA	NA	NCC(=O)NC(CCC(O)=O)C(O)=O	Organic acids and derivatives	Carboxylic acids and derivatives	Amino acids,peptides,and analogues
Gly-Gly	Glycyl-glycine	HMDB0011733	132.0534921	C4H8N2O3	11163	17201	C02037	NA	556-50-3	NCC(=O)NCC(O)=O	Organic acids and derivatives	Carboxylic acids and derivatives	Amino acids,peptides,and analogues
Lysine	L-Lysine	HMDB0000182	146.1055277	C6H14N2O2	5962	18019	C16440	5200	56-87-1	NCCCC[C@H](N)C(O)=O	Organic acids and derivatives	Carboxylic acids and derivatives	Amino acids,peptides,and analogues
(2E,6E)-Farnesol	Farnesol	HMDB0004305	222.1983655	C15H26O	445070	16619	C01126	7048	4602-84-0	CC(C)=CCC\C(C)=C\CC\C(C)=C\CO	Lipids and lipid-like molecules	Prenol lipids	Sesquiterpenoids
Ketazolam	Ketazolam	HMDB0015526	368.0927701	C20H17ClN2O3	33746	NA	NA	NA	27223-35-4	CN1C2=C(C=C(Cl)C=C2)C2(OC(C)=CC(=O)N2CC1=O)C1=CC=CC=C1	Organoheterocyclic compounds	Benzodiazepines	1,4-benzodiazepines
Garcinol	Garcinol	HMDB0252641	602.3607393	C38H50O6	3531	NA	C09929	NA	NA	CC(C)=CCC(CC12CC(CC=C(C)C)C(C)(C)C(CC=C(C)C)(C(=O)C(=C(O)C3=CC(O)=C(O)C=C3)C1=O)C2=O)C(C)=C	Lipids and lipid-like molecules	Prenol lipids	Monoterpenoids
Ergothioneine	Ergothioneine	HMDB0003045	229.0884974	C9H15N3O2S	5351619	4828	C05570	53	497-30-3	C[N+](C)(C)[C@@H](CC1=CNC(=S)N1)C([O-])=O	Organic acids and derivatives	Carboxylic acids and derivatives	Amino acids,peptides,and analogues
Metronidazole	Metronidazole	HMDB0015052	171.0643912	C6H9N3O3	4173	6909	C07203	NA	443-48-1	CC1=NC=C(N1CCO)[N+]([O-])=O	Organoheterocyclic compounds	Azoles	Imidazoles
Pantothenic acid	Pantothenic acid	HMDB0000210	219.1106727	C9H17NO5	6613	46905	C00864	NA	79-83-4	CC(C)(CO)[C@@H](O)C(=O)NCCC(O)=O	Organic oxygen compounds	Organooxygen compounds	Alcohols and polyols
Pro-Glu	Prolyl-Glutamate	HMDB0029016	244.1059216	C10H16N2O5	3563697	NA	NA	NA	NA	OC(=O)CCC(NC(=O)C1CCCN1)C(O)=O	Organic acids and derivatives	Carboxylic acids and derivatives	Amino acids,peptides,and analogues
Erucamide	13-Docosenamide	HMDB0244507	337.334465	C22H43NO	8214	NA	NA	NA	NA	CCCCCCCCC=CCCCCCCCCCCCC(N)=O	Lipids and lipid-like molecules	Fatty Acyls	Fatty amides
Hydroxyproline	4-Hydroxyproline	HMDB0000725	131.0582432	C5H9NO3	5810	18095	C01157	257	51-35-4	O[C@H]1CN[C@@H](C1)C(O)=O	Organic acids and derivatives	Carboxylic acids and derivatives	Amino acids,peptides,and analogues
D-fructose	D-Fructose	HMDB0000660	180.0633881	C6H12O6	439709	28645	C00095	135	53188-23-1	OC[C@H]1O[C@](O)(CO)[C@@H](O)[C@@H]1O	Organic oxygen compounds	Organooxygen compounds	Carbohydrates and carbohydrate conjugates
N-oleoylglycine	Oleoyl glycine	HMDB0013631	339.2773441	C20H37NO3	6436908	73723	NA	NA	2601-90-3	CCCCCCCC\C=C/CCCCCCCC(=O)NCC(O)=O	Organic acids and derivatives	Carboxylic acids and derivatives	Amino acids,peptides,and analogues
7-methylguanosine	7-Methylguanosine	HMDB0001107	298.1151436	C11H16N5O5	445404	20794	NA	6008	20244-86-4	CN1C=[N+]([C@@H]2O[C@H](CO)[C@@H](O)[C@H]2O)C2=C1C(=O)N=C(N)N2	Nucleosides,nucleotides,and analogues	Purine nucleosides	NA
Beclomethasone	beclomethasone	HMDB0248924	408.1703517	C22H29ClO5	2308	NA	C06842	NA	NA	CC1CC2C3CCC4=CC(=O)C=CC4(C)C3(Cl)C(O)CC2(C)C1(O)C(=O)CO	Lipids and lipid-like molecules	Steroids and steroid derivatives	Hydroxysteroids
Synephrine	p-Synephrine	HMDB0004826	167.0946287	C9H13NO2	7172	29081	C04548	7088	94-07-5	CNCC(O)C1=CC=C(O)C=C1	Benzenoids	Phenols	1-hydroxy-2-unsubstituted benzenoids
Gambogic acid	Gambogic acid	HMDB0034095	628.3036184	C38H44O8	5353639	NA	C10062	NA	2752-65-0	CC(C)=CCCC1(C)OC2=C(C=C1)C(O)=C1C(=O)C3=CC4CC5C(C)(C)OC(C\C=C(\C)C(O)=O)(C4=O)C35OC1=C2CC=C(C)C	Organoheterocyclic compounds	Benzopyrans	1-benzopyrans
(r)-2-hydroxystearic acid	(r)-2-hydroxystearic acid	NA	NA	C18H36O3	5945	15913	C03042	NA	629-22-1	NA	Lipids and lipid-like molecules	Fatty Acyls	Fatty acids and conjugates
Thr-Leu	Thr-Leu	HMDB0259044	232.1423071	C10H20N2O4	NA	NA	NA	NA	NA	CC(C)CC(NC(=O)C(N)C(C)O)C(O)=O	Organic acids and derivatives	Carboxylic acids and derivatives	Amino acids,peptides,and analogues
Ala-asp	Alanylaspartic acid	HMDB0028683	204.0746215	C7H12N2O5	99719	73803	NA	NA	20727-65-5	C[C@H](N)C(=O)N[C@@H](CC(O)=O)C(O)=O	Organic acids and derivatives	Peptidomimetics	Hybrid peptides
2-hydroxy-3-methylbutyric acid	2-Hydroxy-3-methylbutyric acid	HMDB0000407	118.0629942	C5H10O3	99823	60645	NA	5396	4026-18-0	CC(C)C(O)C(O)=O	Lipids and lipid-like molecules	Fatty Acyls	Fatty acids and conjugates
Digitoxin	Digitoxin	HMDB0015468	764.4346921	C41H64O13	441207	28544	C06955	NA	71-63-6	[H][C@]12CC[C@]3([H])[C@]([H])(CC[C@]4(C)[C@H](CC[C@]34O)C3=CC(=O)OC3)[C@@]1(C)CC[C@@H](C2)O[C@H]1C[C@H](O)[C@H](O[C@H]2C[C@H](O)[C@H](O[C@H]3C[C@H](O)[C@H](O)[C@@H](C)O3)[C@@H](C)O2)[C@@H](C)O1	Lipids and lipid-like molecules	Steroids and steroid derivatives	Steroid lactones
D-Mannose	D-Mannose	HMDB0000169	180.0633881	C6H12O6	185698	28729	C00159	NA	3458-28-4	OC[C@H]1O[C@H](O)[C@@H](O)[C@@H](O)[C@@H]1O	Organic oxygen compounds	Organooxygen compounds	Carbohydrates and carbohydrate conjugates
1-(1z-octadecenyl)-2-(4z,7z,10z,13z,16z,19z-docosahexaenoyl)-sn-glycero-3-phosphoethanolamine	PE(P-18:0/22:6(4Z,7Z,10Z,13Z,16Z,19Z))	HMDB0011394	775.5515904	C45H78NO7P	42607458	78263	NA	NA	206059-98-5	[H][C@@](CO\C=C/CCCCCCCCCCCCCCCC)(COP(O)(=O)OCCN)OC(=O)CC\C=C/C\C=C/C\C=C/C\C=C/C\C=C/C\C=C/CC	Lipids and lipid-like molecules	Glycerophospholipids	Glycerophosphoethanolamines
Penconazole	Penconazole	HMDB0256219	283.0643029	C13H15Cl2N3	NA	83993	C18801	NA	NA	CCCC(CN1C=NC=N1)C1=C(Cl)C=C(Cl)C=C1	Benzenoids	Benzene and substituted derivatives	Halobenzenes
Vitamin k1	Vitamin K1	HMDB0003555	450.3497807	C31H46O2	5284607	18067	C02059	7027	84-80-0	CC(C)CCC[C@@H](C)CCC[C@@H](C)CCC\C(C)=C\CC1=C(C)C(=O)C2=C(C=CC=C2)C1=O	Lipids and lipid-like molecules	Prenol lipids	Quinone and hydroquinone lipids
Swertiamarin	Swertiamarin	HMDB0258644	374.1212969	C16H22O10	3515878	NA	C09800	NA	NA	OCC1OC(OC2OC=C3C(=O)OCCC3(O)C2C=C)C(O)C(O)C1O	Organic oxygen compounds	Organooxygen compounds	Carbohydrates and carbohydrate conjugates
His-Pro	Histidylproline	HMDB0028893	252.1222404	C11H16N4O3	152322	74055	NA	NA	20930-58-9	N[C@@H](CC1=CNC=N1)C(=O)N1CCC[C@H]1C(O)=O	Organic acids and derivatives	Carboxylic acids and derivatives	Amino acids,peptides,and analogues
Rosolic Acid	Aurin	HMDB0248730	290.0942943	C19H14O3	NA	NA	C14213	NA	NA	OC1=CC=C(C=C1)C(C1=CC=C(O)C=C1)=C1C=CC(=O)C=C1	Benzenoids	Benzene and substituted derivatives	Diphenylmethanes
O-toluidine	O-Toluidine	HMDB0041965	107.0734993	C7H9N	7242	66892	C14403	NA	95-53-4	CC1=CC=CC=C1N	Benzenoids	Benzene and substituted derivatives	Toluenes
4-imidazoleacetic acid	Imidazoleacetic acid	HMDB0002024	126.0429274	C5H6N2O2	96215	16974	C02835	6445	645-65-8	OC(=O)CC1=CN=CN1	Organoheterocyclic compounds	Azoles	Imidazoles
L-Arabinono-1,4-lactone	L-Arabinono-1,4-lactone	NA	NA	C5H8O5	4346	17100	C01114	NA	51532-86-6	NA	NA	NA	NA
D-ribulose 5-phosphate	D-Ribulose 5-phosphate	HMDB0000618	230.0191538	C5H11O8P	439184	17363	C00199	NA	4151-19-3	OCC(=O)[C@H](O)[C@H](O)COP(O)(O)=O	Organic oxygen compounds	Organooxygen compounds	Carbohydrates and carbohydrate conjugates
4-hydroperoxy-2-nonenal	4-Hydroperoxy-2-nonenal	HMDB0060287	172.1099444	C9H16O3	6435432	NA	NA	NA	NA	CCCCCC(OO)\C=C\C=O	Organic oxygen compounds	Organooxygen compounds	Carbonyl compounds
Azithromycin	Azithromycin	HMDB0014352	748.5085258	C38H72N2O12	447043	2955	C06838	NA	83905-01-5	CC[C@H]1OC(=O)[C@H](C)[C@@H](O[C@H]2C[C@@](C)(OC)[C@@H](O)[C@H](C)O2)[C@H](C)[C@@H](O[C@@H]2O[C@H](C)C[C@@H]([C@H]2O)N(C)C)[C@](C)(O)C[C@@H](C)CN(C)[C@H](C)[C@@H](O)[C@]1(C)O	Organic oxygen compounds	Organooxygen compounds	Carbohydrates and carbohydrate conjugates
Luminespib	Luminespib	HMDB0254202	465.2263711	C26H31N3O5	135539077	83656	NA	NA	NA	CCNC(=O)C1=NOC(=C1C1=CC=C(CN2CCOCC2)C=C1)C1=C(O)C=C(O)C(=C1)C(C)C	Benzenoids	Benzene and substituted derivatives	Cumenes
1-stearoyl-2-arachidonyl-sn-glycero-3-phosphocholine	PC(18:0/20:0)	HMDB0008043	817.6560554	C46H92NO8P	NA	86167	NA	NA	NA	[H][C@@](COC(=O)CCCCCCCCCCCCCCCCC)(COP([O-])(=O)OCC[N+](C)(C)C)OC(=O)CCCCCCCCCCCCCCCCCCC	Lipids and lipid-like molecules	Glycerophospholipids	Glycerophosphocholines
His-Thr	Histidylthreonine	HMDB0028895	256.117155	C10H16N4O4	9878293	NA	NA	NA	142879-28-5	C[C@@H](O)[C@H](NC(=O)[C@@H](N)CC1=CNC=N1)C(O)=O	Organic acids and derivatives	Carboxylic acids and derivatives	Amino acids,peptides,and analogues
Ala-Arg	Alanylarginine	HMDB0028681	245.1487895	C9H19N5O3	446132	NA	NA	NA	16709-12-9	C[C@H](N)C(=O)N[C@@H](CCCNC(N)=N)C(O)=O	Organic acids and derivatives	Carboxylic acids and derivatives	Amino acids,peptides,and analogues
Trans-cinnamic acid	trans-Cinnamic acid	HMDB0000930	148.0524295	C9H8O2	444539	35697	C00423	5880	140-10-3	OC(=O)\C=C\C1=CC=CC=C1	Phenylpropanoids and polyketides	Cinnamic acids and derivatives	Cinnamic acids
3-Phospho-D-glycerate	3-Phosphoglyceric acid	HMDB0000807	185.9929391	C3H7O7P	724	17050	C00197	150	820-11-1	OC(COP(O)(O)=O)C(O)=O	Organic oxygen compounds	Organooxygen compounds	Carbohydrates and carbohydrate conjugates
Djenkolic acid	Djenkolic acid	HMDB0251505	254.0394983	C7H14N2O4S2	253305	NA	C08275	NA	NA	NC(CSCSCC(N)C(O)=O)C(O)=O	Organic acids and derivatives	Carboxylic acids and derivatives	Amino acids,peptides,and analogues
10-deacetylbaccatin iii	10-Deacetylbaccatin III	HMDB0244264	544.2308474	C29H36O10	125001	NA	C11700	NA	NA	CC(=O)OC12COC1CC(O)C1(C)C2C(OC(=O)C2=CC=CC=C2)C2(O)CC(O)C(C)=C(C(O)C1=O)C2(C)C	Lipids and lipid-like molecules	Prenol lipids	Diterpenoids
Salicylic acid beta-d-o-glucuronide	Salicylic acid beta-d-o-glucuronide	HMDB0010313	314.063782	C13H14O9	3084023	73961	NA	NA	NA	O[C@@H]1[C@@H](O)[C@H](OC2=CC=CC=C2C(O)=O)O[C@@H]([C@H]1O)C(O)=O	Organic oxygen compounds	Organooxygen compounds	Carbohydrates and carbohydrate conjugates
(2-{[3-hydroxy-2-tetradecanamidooctadec-4-en-1-yl phosphonato]oxy}ethyl)trimethylazanium	(2-{[3-hydroxy-2-tetradecanamidooctadec-4-en-1-yl phosphonato]oxy}ethyl)trimethylazanium	HMDB0012097	674.5362747	C37H75N2O6P	11433862	64486	NA	NA	121999-55-1	CCCCCCCCCCCCC\C=C\[C@@H](O)[C@H](COP([O-])(=O)OCC[N+](C)(C)C)NC(=O)CCCCCCCCCCCCC	Lipids and lipid-like molecules	Sphingolipids	Phosphosphingolipids
1-monolinoleoyl-rac-glycerol	MG(18:2(9Z,12Z)/0:0/0:0)	HMDB0011568	354.2770097	C21H38O4	6436630	75561	NA	NA	67968-46-1	[H][C@](O)(CO)COC(=O)CCCCCCC\C=C/C\C=C/CCCCC	Lipids and lipid-like molecules	Fatty Acyls	Lineolic acids and derivatives
2-keto-l-gulonic acid	2-Keto-L-gluconate	HMDB0011732	194.0426527	C6H10O7	50	88378	C15673	NA	91548-32-2	OCC(O)C(O)C(O)C(=O)C(O)=O	Organic oxygen compounds	Organooxygen compounds	Carbohydrates and carbohydrate conjugates
Dehydroascorbic acid	Dehydroascorbic acid	HMDB0001264	174.0164379	C6H6O6	440667	27956	C05422	342	490-83-5	[H][C@@]1(OC(=O)C(=O)C1=O)[C@@H](O)CO	Organoheterocyclic compounds	Lactones	Gamma butyrolactones
Dihydrofolic acid	Dihydrofolic acid	HMDB0001056	443.1553314	C19H21N7O6	98792	15633	C00415	5970	4033-27-6	NC1=NC(=O)C2=C(NCC(CNC3=CC=C(C=C3)C(=O)N[C@@H](CCC(O)=O)C(O)=O)=N2)N1	Organic acids and derivatives	Carboxylic acids and derivatives	Amino acids,peptides,and analogues
L-histidinol	L-Histidinol	HMDB0003431	141.090212	C6H11N3O	165271	16255	C00860	3267	4836-52-6	N[C@H](CO)CC1=CNC=N1	Organic nitrogen compounds	Organonitrogen compounds	Amines
Pheophorbide a	Pheophorbide a	HMDB0256449	592.2685703	C35H36N4O5	NA	NA	C18021	NA	NA	CCC1=C(C)C2=NC1=CC1=C(C)C3=C(O)C(C(=O)OC)\C(=C4\NC(=CC5=NC(=C2)C(C=C)=C5C)C(C)C4CCC(O)=O)C3=N1	NA	NA	NA
1-oleoyl-2-palmitoyl-sn-glycero-3-phosphocholine	PC(18:1(9Z)/16:0)	HMDB0008100	759.5778051	C42H82NO8P	24778933	74667	NA	NA	NA	CCCCCCCCCCCCCCCC(=O)O[C@]([H])(COC(=O)CCCCCCC\C=C/CCCCCCCC)COP([O-])(=O)OCC[N+](C)(C)C	Lipids and lipid-like molecules	Glycerophospholipids	Glycerophosphocholines
Azlocillin	Azlocillin	HMDB0015194	461.1369042	C20H23N5O6S	6479523	2956	C06839	NA	37091-66-0	[H][C@](NC(=O)N1CCNC1=O)(C(=O)N[C@@H]1C(=O)N2[C@@H](C(O)=O)C(C)(C)S[C@]12[H])C1=CC=CC=C1	Organic acids and derivatives	Carboxylic acids and derivatives	Amino acids,peptides,and analogues
1-palmitoyl-2-linoleoyl-sn-glycero-3-phosphocholine	PC(16:0/18:2(9Z,12Z))	HMDB0007973	757.5621551	C42H80NO8P	5287971	73002	NA	NA	17708-90-6	[H][C@@](COC(=O)CCCCCCCCCCCCCCC)(COP([O-])(=O)OCC[N+](C)(C)C)OC(=O)CCCCCCC\C=C/C\C=C/CCCCC	Lipids and lipid-like molecules	Glycerophospholipids	Glycerophosphocholines
Lys-Asp	Lysylaspartic acid	HMDB0028947	261.1324707	C10H19N3O5	6426943	73601	NA	NA	20556-18-7	NCCCC[C@H](N)C(=O)N[C@@H](CC(O)=O)C(O)=O	Organic acids and derivatives	Carboxylic acids and derivatives	Amino acids,peptides,and analogues
alpha-N-Acetyl-L-glutamine	N-Acetylglutamine	HMDB0006029	188.0797069	C7H12N2O4	182230	21553	NA	NA	2490-97-3	CC(=O)N[C@@H](CCC(N)=O)C(O)=O	Organic acids and derivatives	Carboxylic acids and derivatives	Amino acids,peptides,and analogues
Lys-Asn	Lysylasparagine	HMDB0028946	260.1484551	C10H20N4O4	11219156	157869	NA	NA	19908-06-6	NCCCC[C@H](N)C(=O)N[C@@H](CC(N)=O)C(O)=O	Organic acids and derivatives	Carboxylic acids and derivatives	Amino acids,peptides,and analogues
Propionylglycine	Propionylglycine	HMDB0000783	131.0582432	C5H9NO3	98681	89836	NA	5749	21709-90-0	CCC(=O)NCC(O)=O	Organic acids and derivatives	Carboxylic acids and derivatives	Amino acids,peptides,and analogues
D-Proline	D-Proline	HMDB0003411	115.0633285	C5H9NO2	8988	16313	C00763	NA	344-25-2	OC(=O)[C@H]1CCCN1	Organic acids and derivatives	Carboxylic acids and derivatives	Amino acids,peptides,and analogues
Leukotriene f4	Leukotriene F4	HMDB0006465	568.2818371	C28H44N2O8S	5280938	27491	C06462	NA	NA	CCCCC\C=C/C\C=C/C=C/C=C/[C@@H](SC[C@H](NC(=O)CC[C@H](N)C(O)=O)C(O)=O)[C@@H](O)CCCC(O)=O	Lipids and lipid-like molecules	Fatty Acyls	Eicosanoids
Ser-Lys	Seryllysine	HMDB0029044	233.1375561	C9H19N3O4	16122513	144702	NA	NA	22677-61-8	NCCCC[C@H](NC(=O)[C@@H](N)CO)C(O)=O	Organic acids and derivatives	Carboxylic acids and derivatives	Amino acids,peptides,and analogues
N-palmitoyltaurine	N-Palmitoyltaurine	HMDB0240594	363.2443298	C18H37NO4S	14504290	132477	NA	NA	83982-06-3	CCCCCCCCCCCCCCCC(=O)NCCS(O)(=O)=O	Lipids and lipid-like molecules	Fatty Acyls	Fatty amides
Dehydroascorbic acid (Oxidized vitamin C)	Dehydroascorbic acid (Oxidized vitamin C)	NA	NA	C6H6O6	7786	27956	C05422	NA	490-83-5	NA	NA	NA	NA
Guanosine 5-monophosphate (GMP)	Guanosine 5-monophosphate (GMP)	HMDB0001397	363.057999	C10H14N5O8P	6804	17345	C00144	6216	85-32-5	NC1=NC2=C(N=CN2[C@@H]2O[C@H](COP(O)(O)=O)[C@@H](O)[C@H]2O)C(=O)N1	Nucleosides,nucleotides,and analogues	Purine nucleotides	Purine ribonucleotides
Sedoheptulose	Sedoheptulose	HMDB0003219	210.0739528	C7H14O7	441483	27520	C02076	NA	470-46-2	OC[C@H]1O[C@](O)(CO)[C@@H](O)[C@H](O)[C@@H]1O	Organic oxygen compounds	Organooxygen compounds	Carbohydrates and carbohydrate conjugates
Naringenin	Naringenin	HMDB0002670	272.0684735	C15H12O5	439246	17846	C00509	3401	480-41-1	OC1=CC=C(C=C1)[C@@H]1CC(=O)C2=C(O1)C=C(O)C=C2O	Phenylpropanoids and polyketides	Flavonoids	Flavans
Tyr-Ile	Tyrosylglycine	HMDB0029105	238.0953569	C11H14N2O4	7021853	74990	NA	NA	673-08-5	N[C@@H](CC1=CC=C(O)C=C1)C(=O)NCC(O)=O	Organic acids and derivatives	Carboxylic acids and derivatives	Amino acids,peptides,and analogues
Isomaltose	Isomaltose	HMDB0002923	342.1162115	C12H22O11	10357	NA	C00252	NA	37169-69-0	OC[C@H]1O[C@H](OC[C@H]2O[C@@H](O)[C@H](O)[C@@H](O)[C@@H]2O)[C@H](O)[C@@H](O)[C@@H]1O	Organic oxygen compounds	Organooxygen compounds	Carbohydrates and carbohydrate conjugates
Loganic acid	loganate	HMDB0304409	375.1296705	C16H23O10	NA	NA	C01512	NA	NA	CC1C(O)CC2C1C(OC1OC(CO)C(O)C(O)C1O)OC=C2C([O-])=O	Lipids and lipid-like molecules	Prenol lipids	Terpene glycosides
Rhapontigenin	Rhapontigenin	HMDB0031842	258.0892089	C15H14O4	10879760	NA	NA	NA	500-65-2	COC1=C(O)C=C(\C=C/C2=CC(O)=CC(O)=C2)C=C1	Phenylpropanoids and polyketides	Stilbenes	NA
4-hydroxybenzaldehyde	4-Hydroxybenzaldehyde	HMDB0011718	122.0367794	C7H6O2	126	17597	C00633	NA	123-08-0	OC1=CC=C(C=O)C=C1	Organic oxygen compounds	Organooxygen compounds	Carbonyl compounds
1,5-diaminonaphthalene	1,5-Naphthalenediamine	HMDB0244231	158.0843983	C10H10N2	16720	53003	C19463	NA	NA	NC1=CC=CC2=C1C=CC=C2N	Benzenoids	Naphthalenes	NA
Urocanate	Urocanic acid	HMDB0000301	138.0429274	C6H6N2O2	736715	30817	C00785	298	3465-72-3	OC(=O)\C=C\C1=CNC=N1	Organoheterocyclic compounds	Azoles	Imidazoles
Pepstatin a	Pepstatin a	NA	NA	C34H63N5O9	4035	7989	C00773	NA	26305-03-3	NA	Organic acids and derivatives	Peptidomimetics	Hybrid peptides
Lys-Leu	Lysylleucine	HMDB0028955	259.1895917	C12H25N3O3	7016103	74561	NA	NA	7369-79-1	CC(C)C[C@H](NC(=O)[C@@H](N)CCCCN)C(O)=O	Organic acids and derivatives	Carboxylic acids and derivatives	Amino acids,peptides,and analogues
N-Acetyl-L-alanine	N-Acetyl-L-alanine	HMDB0000766	131.0582432	C5H9NO3	88064	40992	NA	5733	97-69-8	C[C@H](NC(C)=O)C(O)=O	Organic acids and derivatives	Carboxylic acids and derivatives	Amino acids,peptides,and analogues
Pro-pro	Prolylproline	HMDB0011180	212.1160924	C10H16N2O3	11622593	73646	NA	NA	20488-28-2	OC(=O)[C@@H]1CCCN1C(=O)[C@@H]1CCCN1	Organic acids and derivatives	Carboxylic acids and derivatives	Amino acids,peptides,and analogues
Ltc4-[d5]	Ltc4-[d5]	HMDB0001198	625.3033008	C30H47N3O9S	5280493	16978	C02166	NA	72025-60-6	CCCCC\C=C/C\C=C/C=C/C=C/[C@@H](SC[C@H](NC(=O)CC[C@H](N)C(O)=O)C(=O)NCC(O)=O)[C@@H](O)CCCC(O)=O	Organic acids and derivatives	Carboxylic acids and derivatives	Amino acids,peptides,and analogues
Karbutilate	Karbutilate	NA	NA	C14H21N3O3	124489107	81743	C18433	NA	4849-32-5	NA	Benzenoids	Benzene and substituted derivatives	N-phenylureas
Dihydrocapsaicin	Dihydrocapsaicin	HMDB0038457	307.2147438	C18H29NO3	107982	46932	C16952	NA	19408-84-5	COC1=C(O)C=CC(CNC(=O)CCCCCCC(C)C)=C1	Benzenoids	Phenols	Methoxyphenols
Gemcitabine	Gemcitabine	HMDB0014584	263.0717623	C9H11F2N3O4	60750	175901	C07650	NA	95058-81-4	NC1=NC(=O)N(C=C1)[C@@H]1O[C@H](CO)[C@@H](O)C1(F)F	Nucleosides,nucleotides,and analogues	Pyrimidine nucleosides	Pyrimidine 2-deoxyribonucleosides
2-Oxoadipic acid	Oxoadipic acid	HMDB0000225	160.0371734	C6H8O5	71	15753	C00322	5234	3184-35-8	OC(=O)CCCC(=O)C(O)=O	Organic acids and derivatives	Keto acids and derivatives	Medium-chain keto acids and derivatives
Pizotifene	Pizotifen	HMDB0256623	295.1394709	C19H21NS	27400	50212	NA	NA	NA	CN1CCC(CC1)=C1C2=C(CCC3=CC=CC=C13)SC=C2	Organoheterocyclic compounds	Cycloheptathiophenes	NA
N-oleoylethanolamine	Oleoylethanolamide	HMDB0002088	325.2980795	C20H39NO2	5283454	71466	NA	NA	111-58-0	CCCCCCCC\C=C/CCCCCCCC(=O)NCCO	Organic nitrogen compounds	Organonitrogen compounds	Amines
7-methyladenine	7-Methyladenine	HMDB0011614	149.0701452	C6H7N5	71593	28921	C02241	NA	935-69-3	CN1C=NC2=NC=NC(N)=C12	Organoheterocyclic compounds	Imidazopyrimidines	Purines and purine derivatives
L-gulono-1,4-lactone	L-Gulonolactone	HMDB0003466	178.0477381	C6H10O6	439373	17587	C01040	NA	1128-23-0	[H][C@@]1(OC(=O)[C@@H](O)[C@H]1O)[C@@H](O)CO	Organoheterocyclic compounds	Lactones	Gamma butyrolactones
Sarcosine	Sarcosine	HMDB0000271	89.04767847	C3H7NO2	1088	15611	C00213	51	107-97-1	CNCC(O)=O	Organic acids and derivatives	Carboxylic acids and derivatives	Amino acids,peptides,and analogues
2-[[4-[2-[[(cyclohexylamino)carbonyl](4-cyclohexylbutyl)amino]ethyl]phenyl]thio]-2-methyl-Propanoic acid	2-[[4-[2-[[(cyclohexylamino)carbonyl](4-cyclohexylbutyl)amino]ethyl]phenyl]thio]-2-methyl-Propanoic acid	NA	NA	C29H46N2O3S	17396612	70778	C15622	NA	265129-71-3	NA	Organosulfur compounds	Thioethers	Aryl thioethers
Harringtonine	Alkaloid C from cephalotaxus	HMDB0253054	531.2468318	C28H37NO9	3567	NA	C10597	NA	NA	COC(=O)CC(O)(CCC(C)(C)O)C(=O)OC1C2C3=CC4=C(OCO4)C=C3CCN3CCCC23C=C1OC	Alkaloids and derivatives	Cephalotaxus alkaloids	NA
Ganoderic acid a	Ganoderic acid A	HMDB0034931	516.3087038	C30H44O7	14109402	NA	NA	NA	81907-62-2	CC(CC(=O)CC(C)C(O)=O)C1CC(O)C2(C)C3=C(C(=O)CC12C)C1(C)CCC(=O)C(C)(C)C1CC3O	Lipids and lipid-like molecules	Prenol lipids	Triterpenoids
Glycerol 3-phosphate	Glycerol 3-phosphate	HMDB0000126	172.0136745	C3H9O6P	439162	15978	C00093	5161	57-03-4	OC[C@@H](O)COP(O)(O)=O	Lipids and lipid-like molecules	Glycerophospholipids	Glycerophosphates
7-hydroxycoumarin	Umbelliferone	HMDB0029865	162.0316941	C9H6O3	5281426	27510	C09315	NA	93-35-6	OC1=CC2=C(C=C1)C=CC(=O)O2	Phenylpropanoids and polyketides	Coumarins and derivatives	Hydroxycoumarins
D-pyroglutamic acid	Pyrrolidonecarboxylic acid	HMDB0000805	129.0425931	C5H7NO3	7405	18183	C02237	NA	98-79-3	OC(=O)[C@@H]1CCC(=O)N1	Organic acids and derivatives	Carboxylic acids and derivatives	Amino acids,peptides,and analogues
Dipivefrine	Dipivefrin	HMDB0014592	351.204573	C19H29NO5	3105	4646	C06963	NA	52365-63-6	CNCC(O)C1=CC(OC(=O)C(C)(C)C)=C(OC(=O)C(C)(C)C)C=C1	Benzenoids	Phenol esters	NA
L-homocysteic acid	L-Homocysteic acid	HMDB0002205	183.0201431	C4H9NO5S	177491	132223	C16511	6545	14857-77-3	N[C@@H](CCS(O)(=O)=O)C(O)=O	Organic acids and derivatives	Carboxylic acids and derivatives	Amino acids,peptides,and analogues
12,13-dihydroxy-9z-octadecenoic acid	12,13-DHOME	HMDB0004705	314.2457096	C18H34O4	25320870	72665	C14829	NA	7293-40-5	CCCCC[C@H](O)[C@@H](O)C\C=C/CCCCCCCC(O)=O	Lipids and lipid-like molecules	Fatty Acyls	Fatty acids and conjugates
Fluvastatin	Fluvastatin	HMDB0015227	411.1845865	C24H26FNO4	1548972	5136	C07014	NA	93957-54-1	CC(C)N1C(\C=C\[C@H](O)C[C@H](O)CC(O)=O)=C(C2=CC=C(F)C=C2)C2=CC=CC=C12	Organoheterocyclic compounds	Pyrroles	Substituted pyrroles
2-methylhippuric acid	2-Methylhippuric acid	HMDB0011723	193.0738932	C10H11NO3	91637	68455	C01586	NA	42013-20-7	CC1=C(C=CC=C1)C(=O)NCC(O)=O	Benzenoids	Benzene and substituted derivatives	Benzoic acids and derivatives
Thr-Gly	Threonylglycine	HMDB0029061	176.0797069	C6H12N2O4	7010575	74859	NA	NA	686-44-2	C[C@@H](O)[C@H](N)C(=O)NCC(O)=O	Organic acids and derivatives	Carboxylic acids and derivatives	Amino acids,peptides,and analogues
Glu-Arg	Glutamylarginine	HMDB0028813	303.1542688	C11H21N5O5	9796450	157844	NA	NA	7219-59-2	N[C@@H](CCC(O)=O)C(=O)N[C@@H](CCCNC(N)=N)C(O)=O	Organic acids and derivatives	Carboxylic acids and derivatives	Amino acids,peptides,and analogues
Thr-Glu	Threonylglutamic acid	HMDB0029060	248.1008362	C9H16N2O6	7020163	74857	NA	NA	54532-73-9	C[C@@H](O)[C@H](N)C(=O)N[C@@H](CCC(O)=O)C(O)=O	Organic acids and derivatives	Carboxylic acids and derivatives	Amino acids,peptides,and analogues
(+)-6-aminopenicillanic acid	6-Aminopenicillanic acid	HMDB0060618	216.056863	C8H12N2O3S	11082	16705	C02954	NA	NA	CC1(C)S[C@@H]2[C@H](N)C(=O)N2[C@H]1C(O)=O	Organic acids and derivatives	Carboxylic acids and derivatives	Amino acids,peptides,and analogues
Saccharin	Saccharin	HMDB0029723	182.9990137	C7H5NO3S	5143	32111	C12283	NA	81-07-2	OC1=NS(=O)(=O)C2=CC=CC=C12	Organoheterocyclic compounds	Benzothiazoles	NA
Psychosine	Galactosylsphingosine	HMDB0000648	461.3352529	C24H47NO7	5280458	16874	C01747	5620	2238-90-6	CCCCCCCCCCCCC\C=C\[C@@H](O)[C@@H](N)CO[C@@H]1O[C@H](CO)[C@H](O)[C@H](O)[C@H]1O	Lipids and lipid-like molecules	Sphingolipids	Glycosphingolipids
1-Aminocyclopropanecarboxylic acid	1-Aminocyclopropanecarboxylic acid	HMDB0036458	101.0476785	C4H7NO2	535	18053	C01234	NA	22059-21-8	NC1(CC1)C(O)=O	Organic acids and derivatives	Carboxylic acids and derivatives	Amino acids,peptides,and analogues
Adenosine 5-triphosphate (atp)	Adenosine 5-triphosphate (atp)	HMDB0000538	506.9957452	C10H16N5O13P3	5957	15422	C00002	5523	56-65-5	NC1=NC=NC2=C1N=CN2[C@@H]1O[C@H](COP(O)(=O)OP(O)(=O)OP(O)(O)=O)[C@@H](O)[C@H]1O	Nucleosides,nucleotides,and analogues	Purine nucleotides	Purine ribonucleotides
DL-serine	D-Serine	HMDB0003406	105.0425931	C3H7NO3	71077	16523	C00740	6920	312-84-5	N[C@H](CO)C(O)=O	Organic acids and derivatives	Carboxylic acids and derivatives	Amino acids,peptides,and analogues
Lys-Pro	Lysylproline	HMDB0028959	243.1582915	C11H21N3O3	171204	74567	NA	NA	52766-27-5	NCCCC[C@H](N)C(=O)N1CCC[C@H]1C(O)=O	Organic acids and derivatives	Carboxylic acids and derivatives	Amino acids,peptides,and analogues
Adenosine	Adenosine	HMDB0000050	267.0967539	C10H13N5O4	60961	16335	C00212	86	58-61-7	NC1=C2N=CN([C@@H]3O[C@H](CO)[C@@H](O)[C@H]3O)C2=NC=N1	Nucleosides,nucleotides,and analogues	Purine nucleosides	NA
Asn-Thr	Asparaginyl-Threonine	HMDB0028741	233.1011706	C8H15N3O5	18218186	NA	NA	NA	NA	CC(O)C(NC(=O)C(N)CC(N)=O)C(O)=O	Organic acids and derivatives	Carboxylic acids and derivatives	Amino acids,peptides,and analogues
3-[(cholamidopropyl)dimethylammonio]-1-propanesulfonate	3-[(cholamidopropyl)dimethylammonio]-1-propanesulfonate	NA	NA	C32H58N2O7S	13496	1418	C11321	NA	75621-03-3	NA	Lipids and lipid-like molecules	Steroids and steroid derivatives	"Bile acids, alcohols and derivatives"
gamma-aminobutyric acid	gamma-Aminobutyric acid	HMDB0000112	103.0633285	C4H9NO2	119	16865	C00334	NA	56-12-2	NCCCC(O)=O	Organic acids and derivatives	Carboxylic acids and derivatives	Amino acids,peptides,and analogues
Biopterin	Biopterin	HMDB0000468	237.0861892	C9H11N5O3	445040	63931	C06313	247	22150-76-1	C[C@H](O)[C@H](O)C1=CNC2=NC(N)=NC(=O)C2=N1	Organoheterocyclic compounds	Pteridines and derivatives	Pterins and derivatives
Syrosingopine	Syrosingopine	HMDB0258655	666.2788602	C35H42N2O11	NA	NA	NA	NA	NA	CCOC(=O)OC1=C(OC)C=C(C=C1OC)C(=O)OC1CC2CN3CCC4=C(NC5=C4C=CC(OC)=C5)C3CC2C(C1OC)C(=O)OC	Alkaloids and derivatives	Yohimbine alkaloids	NA
Dodecanoic acid	Dodecanoic acid	HMDB0000638	200.17763	C12H24O2	3893	30805	C02679	5611	143-07-7	CCCCCCCCCCCC(O)=O	Lipids and lipid-like molecules	Fatty Acyls	Fatty acids and conjugates
Apigenin 7-glucoside	Cosmosiin	HMDB0037340	432.1056468	C21H20O10	5280704	16778	C04608	NA	578-74-5	OC[C@H]1O[C@@H](OC2=CC(O)=C3C(=O)C=C(OC3=C2)C2=CC=C(O)C=C2)[C@H](O)[C@@H](O)[C@@H]1O	Phenylpropanoids and polyketides	Flavonoids	Flavonoid glycosides
3-hydroxyhexadecanoylcarnitine	3-Hydroxyhexadecanoylcarnitine	HMDB0013336	415.3297736	C23H45NO5	126456228	NA	NA	NA	195207-76-2	CCCCCCCCCCCCCC(O)CC(=O)O[C@H](CC([O-])=O)C[N+](C)(C)C	Lipids and lipid-like molecules	Fatty Acyls	Fatty acid esters
alpha-D-Glucose 1-phosphate	Glucose 1-phosphate	HMDB0001586	260.0297185	C6H13O9P	65533	29042	C00103	NA	59-56-3	OC[C@H]1O[C@H](OP(O)(O)=O)[C@H](O)[C@@H](O)[C@@H]1O	Organic oxygen compounds	Organooxygen compounds	Carbohydrates and carbohydrate conjugates
Val-Pro	Valylproline	HMDB0029135	214.1317424	C10H18N2O3	9837272	73701	NA	NA	20488-27-1	CC(C)[C@H](N)C(=O)N1CCC[C@H]1C(O)=O	Organic acids and derivatives	Carboxylic acids and derivatives	Amino acids,peptides,and analogues
Tetrandrine	Isotetrandrine	HMDB0030174	622.3042871	C38H42N2O6	5422	397244	C09654	NA	477-57-6	COC1=CC=C2CC3N(C)CCC4=C3C(OC3=CC5=C(CCN(C)C5CC5=CC=C(OC1=C2)C=C5)C=C3OC)=C(OC)C(OC)=C4	Lignans,neolignans and related compounds	NA	NA
Taurine	Taurine	HMDB0000251	125.0146638	C2H7NO3S	1123	15891	C00245	31	107-35-7	NCCS(O)(=O)=O	Organic acids and derivatives	Organic sulfonic acids and derivatives	Organosulfonic acids and derivatives
Hydroxyflutamide	Hydroxyflutamide	HMDB0060949	292.0670915	C11H11F3N2O4	91649	NA	C14204	NA	NA	CC(C)(O)C(O)=NC1=CC(=C(C=C1)N(=O)=O)C(F)(F)F	Benzenoids	Benzene and substituted derivatives	Trifluoromethylbenzenes
Epirubicin	Epirubicin	HMDB0014588	543.1740608	C27H29NO11	41867	47898	C11230	NA	56420-45-2	COC1=CC=CC2=C1C(=O)C1=C(O)C3=C(C[C@](O)(C[C@@H]3O[C@H]3C[C@H](N)[C@@H](O)[C@H](C)O3)C(=O)CO)C(O)=C1C2=O	Phenylpropanoids and polyketides	Anthracyclines	NA
Argininosuccinic acid	Argininosuccinic acid	HMDB0000052	290.1226343	C10H18N4O6	16950	15682	C03406	5115	2387-71-5	N[C@@H](CCCNC(=N)N[C@@H](CC(O)=O)C(O)=O)C(O)=O	Organic acids and derivatives	Carboxylic acids and derivatives	Amino acids,peptides,and analogues
Docosatrienoic acid	Docosatrienoic acid	HMDB0002823	334.2871805	C22H38O2	5312557	77807	NA	195	28845-86-5	CC\C=C/C\C=C/C\C=C/CCCCCCCCCCCC(O)=O	Lipids and lipid-like molecules	Fatty Acyls	Fatty acids and conjugates
Niacinamide	Niacinamide	HMDB0001406	122.0480128	C6H6N2O	936	17154	C00153	1497	98-92-0	NC(=O)C1=CC=CN=C1	Organoheterocyclic compounds	Pyridines and derivatives	Pyridinecarboxylic acids and derivatives
Norharmane	beta-Carboline	HMDB0012897	168.0687483	C11H8N2	64961	109895	C20157	NA	244-63-3	N1C2=CC=CC=C2C2=CC=NC=C12	Organoheterocyclic compounds	Indoles and derivatives	Pyridoindoles
Fenpropidin	Fenpropidin	HMDB0252217	273.24565	C19H31N	91694	83291	C18726	NA	NA	CC(CN1CCCCC1)CC1=CC=C(C=C1)C(C)(C)C	Benzenoids	Benzene and substituted derivatives	Phenylpropanes
Ile-His	Isoleucyl-Histidine	HMDB0028909	268.1535405	C12H20N4O3	18218219	NA	NA	NA	NA	CCC(C)C(N)C(=O)NC(CC1=CN=CN1)C(O)=O	Organic acids and derivatives	Carboxylic acids and derivatives	Amino acids,peptides,and analogues
Triethylene glycol	TRIETHYLENE GLYCOL	HMDB0259193	150.0892089	C6H14O4	NA	44926	NA	NA	NA	OCCOCCOCCO	Organic oxygen compounds	Organooxygen compounds	Ethers
Pro-Thr	Prolyl-Threonine	HMDB0029027	216.111007	C9H16N2O4	18218237	173620	NA	NA	NA	CC(O)C(NC(=O)C1CCCN1)C(O)=O	Organic acids and derivatives	Carboxylic acids and derivatives	Amino acids,peptides,and analogues
Dapsone	Dapsone	HMDB0014395	248.0619483	C12H12N2O2S	2955	4325	C07666	NA	80-08-0	NC1=CC=C(C=C1)S(=O)(=O)C1=CC=C(N)C=C1	Benzenoids	Benzene and substituted derivatives	Benzenesulfonyl compounds
Leukotriene e4	Leukotriene E4	HMDB0002200	439.2392445	C23H37NO5S	5280879	15650	C05952	NA	75715-89-8	CCCCC\C=C/C\C=C/C=C/C=C/[C@@H](SC[C@H](N)C(O)=O)[C@@H](O)CCCC(O)=O	Lipids and lipid-like molecules	Fatty Acyls	Eicosanoids
D-glucose 6-phosphate	Glucose 6-phosphate	HMDB0001401	260.0297185	C6H13O9P	5958	4170	C00092	145	56-73-5	OC1O[C@H](COP(O)(O)=O)[C@@H](O)[C@H](O)[C@H]1O	Organic oxygen compounds	Organooxygen compounds	Carbohydrates and carbohydrate conjugates
Ricinoleic acid	Ricinoleic acid	HMDB0034297	298.250795	C18H34O3	5282942	85639	C08365	NA	141-22-0	CCCCCCC(O)C\C=C/CCCCCCCC(O)=O	Lipids and lipid-like molecules	Fatty Acyls	Fatty acids and conjugates
Patchouli alcohol	Patchouli alcohol	HMDB0303114	222.1983655	C15H26O	442384	NA	C09705	NA	NA	C[C@H]1CCC2(O)C(C)(C)C3CC[C@@]2(C)C1C3	Organic oxygen compounds	Organooxygen compounds	Alcohols and polyols
Creatinine	Creatinine	HMDB0000562	113.0589119	C4H7N3O	588	16737	C00791	8	60-27-5	CN1CC(=O)NC1=N	Organic acids and derivatives	Carboxylic acids and derivatives	Amino acids,peptides,and analogues
1,2-dioleoyl-sn-glycero-3-phosphate	PA(18:1(9Z)/18:1(9Z))	HMDB0007865	700.5043063	C39H73O8P	14057128	83775	NA	NA	14268-17-8	[H][C@@](COC(=O)CCCCCCC\C=C/CCCCCCCC)(COP(O)(O)=O)OC(=O)CCCCCCC\C=C/CCCCCCCC	Lipids and lipid-like molecules	Glycerophospholipids	Glycerophosphates
Phytolaccasaponin G	Phytolaccasaponin G	HMDB0034636	664.3822626	C36H56O11	5070782	NA	NA	NA	60820-94-2	COC(=O)C1(C)CCC2(CCC3(C)C(=CCC4C5(C)CC(O)C(OC6OCC(O)C(O)C6O)C(C)(CO)C5CCC34C)C2C1)C(O)=O	Lipids and lipid-like molecules	Prenol lipids	Triterpenoids
Hippuric acid	Hippuric acid	HMDB0000714	179.0582432	C9H9NO3	464	18089	C01586	1301	495-69-2	OC(=O)CNC(=O)C1=CC=CC=C1	Benzenoids	Benzene and substituted derivatives	Benzoic acids and derivatives
Chlordimeform	Chlordimeform	HMDB0250093	196.0767261	C10H13ClN2	NA	NA	C14746	NA	NA	CN(C)C=NC1=C(C)C=C(Cl)C=C1	Benzenoids	Benzene and substituted derivatives	Halobenzenes
Mesaconitine	Mesaconitine	HMDB0254473	631.2992613	C33H45NO11	416228	NA	C08698	NA	NA	COCC12CN(C)C3C4C(OC)C1C3(C1CC3(O)C(OC(=O)C5=CC=CC=C5)C1C4(OC(C)=O)C(O)C3OC)C(CC2O)OC	Lipids and lipid-like molecules	Prenol lipids	Diterpenoids
Cevadine	veratrine	HMDB0259783	591.3407322	C32H49NO9	5658	NA	NA	NA	NA	CC=C(C)C(=O)OC1CCC2(C)C3CCC4C5(O)CC(O)C6(O)C(CN7CC(C)CCC7C6(C)O)C5(O)CC24OC13O	Lipids and lipid-like molecules	Steroids and steroid derivatives	Steroidal alkaloids
Nepsilon-acetyl-l-lysine	N6-Acetyl-L-lysine	HMDB0000206	188.1160924	C8H16N2O3	92832	17752	C02727	5216	692-04-6	CC(=O)NCCCC[C@H](N)C(O)=O	Organic acids and derivatives	Carboxylic acids and derivatives	Amino acids,peptides,and analogues
Gly-Arg	Glycyl-Arginine	HMDB0028835	231.1331394	C8H17N5O3	333414	NA	NA	NA	NA	NCC(O)=NC(CCCNC(N)=N)C(O)=O	Organic acids and derivatives	Carboxylic acids and derivatives	Amino acids,peptides,and analogues
Sclareolide	Norambreinolide	HMDB0035293	250.1932801	C16H26O2	61129	NA	NA	NA	564-20-5	CC12CCC3C(C)(C)CCCC3(C)C1CC(=O)O2	Organoheterocyclic compounds	Naphthofurans	NA
Araloside a	Araloside A	HMDB0034535	926.4875156	C47H74O18	15602013	NA	C17540	NA	7518-22-1	CC1(C)CCC2(CCC3(C)C(=CCC4C5(C)CCC(OC6OC(C(OC7OC(CO)C(O)C7O)C(O)C6O)C(O)=O)C(C)(C)C5CCC34C)C2C1)C(=O)OC1OC(CO)C(O)C(O)C1O	Lipids and lipid-like molecules	Prenol lipids	Terpene glycosides
Norfloxacin	Norfloxacin	HMDB0015192	319.1332197	C16H18FN3O3	4539	100246	C06687	NA	70458-96-7	CCN1C=C(C(O)=O)C(=O)C2=CC(F)=C(C=C12)N1CCNCC1	Organic acids and derivatives	Carboxylic acids and derivatives	Amino acids,peptides,and analogues
N-acetyl-d-lactosamine	N-acetyl-d-lactosamine	HMDB0006583	383.1427606	C14H25NO11	119547	NA	NA	4231	82441-98-3	CC(=O)N[C@@H](C=O)[C@@H](O)[C@H](O[C@@H]1O[C@H](CO)[C@H](O)[C@H](O)[C@H]1O)[C@H](O)CO	Lipids and lipid-like molecules	Fatty Acyls	Fatty acyl glycosides
Dl-2-aminocaprylic acid	DL-2-Aminooctanoic acid	HMDB0000991	159.1259288	C8H17NO2	69522	75145	NA	5923	644-90-6	CCCCCCC(N)C(O)=O	Organic acids and derivatives	Carboxylic acids and derivatives	Amino acids,peptides,and analogues
Cytosine	Cytosine	HMDB0000630	111.0432618	C4H5N3O	597	16040	C00380	283	71-30-7	NC1=CC=NC(=O)N1	Organoheterocyclic compounds	Diazines	Pyrimidines and pyrimidine derivatives
Procyanidin c1	Procyanidin C1	HMDB0038370	866.2058144	C45H38O18	169853	75643	C17624	NA	37064-30-5	[H][C@]1([C@@H](O)[C@H](OC2=CC(O)=CC(O)=C12)C1=CC(O)=C(O)C=C1)C1=C2O[C@@H]([C@H](O)[C@@]([H])(C3=C(O)C=C(O)C4=C3O[C@@H]([C@H](O)C4)C3=CC(O)=C(O)C=C3)C2=C(O)C=C1O)C1=CC(O)=C(O)C=C1	Phenylpropanoids and polyketides	Flavonoids	Biflavonoids and polyflavonoids
Daunorubicin	Daunorubicin	HMDB0014832	527.1791462	C27H29NO10	30323	41977	C01907	NA	20830-81-3	COC1=CC=CC2=C1C(=O)C1=C(O)C3=C(C[C@](O)(C[C@@H]3O[C@H]3C[C@H](N)[C@H](O)[C@H](C)O3)C(C)=O)C(O)=C1C2=O	Phenylpropanoids and polyketides	Anthracyclines	NA
N-[3-hydroxy-1-{[3.4.5-trihydroxy-6-(hydroxymethyl)oxan-2-yl]oxy}octadec-4-en-2-yl]hexadecanamide	N-[3-hydroxy-1-{[3.4.5-trihydroxy-6-(hydroxymethyl)oxan-2-yl]oxy}octadec-4-en-2-yl]hexadecanamide	HMDB0004971	699.5649184	C40H77NO8	14035030	84716	C01190	7224	NA	CCCCCCCCCCCCCCCC(=O)N[C@@H](CO[C@@H]1O[C@H](CO)[C@@H](O)[C@H](O)[C@H]1O)[C@H](O)\C=C\CCCCCCCCCCCCC	Lipids and lipid-like molecules	Sphingolipids	Glycosphingolipids
4-oxoretinol	4-Oxoretinol	HMDB0012329	300.2089301	C20H28O2	5289090	44597	C16683	NA	62702-55-0	C\C(=C/CO)\C=C\C=C(/C)\C=C\C1=C(C)C(=O)CCC1(C)C	Lipids and lipid-like molecules	Prenol lipids	Retinoids
Ginsenoside f3	Ginsenoside F3	HMDB0039556	770.4816423	C41H70O13	131752676	NA	NA	NA	62025-50-7	CC(C)=CCCC(C)(OC1OC(COC2OCC(O)C(O)C2O)C(O)C(O)C1O)C1CCC2(C)C1C(O)CC1C3(C)CCC(O)C(C)(C)C3C(O)CC21C	Lipids and lipid-like molecules	Prenol lipids	Terpene glycosides
alpha-muricholic acid	alpha-Muricholic acid	HMDB0000506	408.2875744	C24H40O5	5283852	81243	C17647	NA	2393-58-0	[H][C@@]1(CC[C@@]2([H])[C@]3([H])[C@H](O)[C@@H](O)[C@]4([H])C[C@H](O)CC[C@]4(C)[C@@]3([H])CC[C@]12C)[C@H](C)CCC(O)=O	Lipids and lipid-like molecules	Steroids and steroid derivatives	Bile acids,alcohols and derivatives
Nepsilon-methyl-l-lysine	Nepsilon-methyl-l-lysine	HMDB0002038	160.1211778	C7H16N2O2	164795	17604	C02728	NA	1188-07-4	CNCCCC[C@H](N)C(O)=O	Organic acids and derivatives	Carboxylic acids and derivatives	Amino acids,peptides,and analogues
Proline	L-Proline	HMDB0000162	115.0633285	C5H9NO2	145742	17203	C16435	29	147-85-3	OC(=O)[C@@H]1CCCN1	Organic acids and derivatives	Carboxylic acids and derivatives	Amino acids,peptides,and analogues
Glyoxylate	Glyoxylic acid	HMDB0000119	74.00039393	C2H2O3	760	16891	C00048	3213	298-12-4	OC(=O)C=O	Organic acids and derivatives	Carboxylic acids and derivatives	Carboxylic acids
1-(9z,12z-octadecadienoyl)-2-hydroxy-sn-glycero-3-phosphoethanolamine	LysoPE(18:2(9Z,12Z)/0:0)	HMDB0011507	477.2855393	C23H44NO7P	52925130	83058	NA	NA	85046-18-0	[H][C@@](O)(COC(=O)CCCCCCC\C=C/C\C=C/CCCCC)COP(O)(=O)OCCN	Lipids and lipid-like molecules	Glycerophospholipids	Glycerophosphoethanolamines
Tangeritin	Tangeritin	HMDB0030539	372.120903	C20H20O7	68077	9400	C10190	NA	481-53-8	COC1=CC=C(C=C1)C1=CC(=O)C2=C(OC)C(OC)=C(OC)C(OC)=C2O1	Phenylpropanoids and polyketides	Flavonoids	O-methylated flavonoids
Ouabain	Ouabain	HMDB0015224	584.2832769	C29H44O12	439501	472805	C01443	NA	630-60-4	[H][C@@]12CC[C@]3(O)C[C@H](C[C@@H](O)[C@]3(CO)[C@@]1([H])[C@H](O)C[C@]1(C)[C@H](CC[C@]21O)C1=CC(=O)OC1)O[C@@H]1O[C@@H](C)[C@H](O)[C@@H](O)[C@H]1O	Benzenoids	Naphthalenes	NA
Taurodeoxycholic acid	Taurodeoxycholic acid	HMDB0000896	499.2967589	C26H45NO6S	2733768	9410	C05463	5853	516-50-7	[H][C@@]1(CC[C@@]2([H])[C@]3([H])CC[C@]4([H])C[C@H](O)CC[C@]4(C)[C@@]3([H])C[C@H](O)[C@]12C)[C@H](C)CCC(=O)NCCS(O)(=O)=O	Lipids and lipid-like molecules	Steroids and steroid derivatives	Bile acids,alcohols and derivatives
Indole-3-acetonitrile	3-Indoleacetonitrile	HMDB0006524	156.0687483	C10H8N2	351795	17566	C02938	NA	771-51-7	N#CCC1=CNC2=C1C=CC=C2	Organoheterocyclic compounds	Indoles and derivatives	Indoles
Heptadecanoic acid	Heptadecanoic acid	HMDB0002259	270.2558803	C17H34O2	10465	32365	NA	6578	506-12-7	CCCCCCCCCCCCCCCCC(O)=O	Lipids and lipid-like molecules	Fatty Acyls	Fatty acids and conjugates
Adenosine 2-monophosphate	Adenosine 2-monophosphate	NA	NA	C10H14N5O7P	4197	28223	C00946	NA	130-49-4	NA	Organic oxygen compounds	Organooxygen compounds	Carbohydrates and carbohydrate conjugates
Neodiosmin	Diosmetin 7-neohesperidoside	HMDB0039856	608.1741204	C28H32O15	14310763	NA	NA	NA	38665-01-9	COC1=C(O)C=C(C=C1)C1=CC(=O)C2=C(O)C=C(OC3OC(CO)C(O)C(O)C3OC3OC(C)C(O)C(O)C3O)C=C2O1	Phenylpropanoids and polyketides	Flavonoids	Flavonoid glycosides
DL-asparagine	DL-Asparagine	HMDB0251512	132.0534921	C4H8N2O3	NA	22653	C16438	NA	NA	NC(CC(O)=N)C(O)=O	Organic acids and derivatives	Carboxylic acids and derivatives	Amino acids,peptides,and analogues
12(13)-epoxy-9z-octadecenoic acid	12(13)-epoxy-9z-octadecenoic acid	HMDB0004702	296.2351449	C18H32O3	5356421	38299	C14826	NA	NA	CCCCCC1OC1C\C=C/CCCCCCCC(O)=O	Lipids and lipid-like molecules	Fatty Acyls	Fatty acids and conjugates
Cromolyn	Cromoglicic acid	HMDB0015138	468.0692614	C23H16O11	2882	59773	C06928	NA	16110-51-3	OC(COC1=CC=CC2=C1C(=O)C=C(O2)C(O)=O)COC1=CC=CC2=C1C(=O)C=C(O2)C(O)=O	Organoheterocyclic compounds	Benzopyrans	1-benzopyrans
DL-tyrosine	DL-tyrosine	HMDB0000158	181.0738932	C9H11NO3	6057	17895	C00082	34	60-18-4	N[C@@H](CC1=CC=C(O)C=C1)C(O)=O	Organic acids and derivatives	Carboxylic acids and derivatives	Amino acids,peptides,and analogues
Diosmin	Diosmin	HMDB0029548	608.1741204	C28H32O15	5353588	1188022	C10039	NA	520-27-4	COC1=C(O)C=C(C=C1)C1=CC(=O)C2=C(O1)C=C(OC1OC(COC3OC(C)C(O)C(O)C3O)C(O)C(O)C1O)C=C2O	Phenylpropanoids and polyketides	Flavonoids	Flavonoid glycosides
Glu-His	Glutamylhistidine	HMDB0028821	284.1120696	C11H16N4O5	9921875	NA	NA	NA	21435-29-0	N[C@@H](CCC(O)=O)C(=O)N[C@@H](CC1=CNC=N1)C(O)=O	Organic acids and derivatives	Carboxylic acids and derivatives	Amino acids,peptides,and analogues
Thiamine monophosphate	Thiamine monophosphate	HMDB0002666	345.0786373	C12H18N4O4PS	1131	9533	C01081	NA	495-23-8	CC1=C(CCOP(O)(O)=O)SC=[N+]1CC1=CN=C(C)N=C1N	Organoheterocyclic compounds	Diazines	Pyrimidines and pyrimidine derivatives
Oxypurinol	Oxypurinol	HMDB0000786	152.0334254	C5H4N4O2	4644	28315	C07599	5752	2465-59-0	O=C1NC(=O)C2=CNNC2=N1	Organoheterocyclic compounds	Imidazopyrimidines	Purines and purine derivatives
Asp-Gln	Aspartyl-Glutamine	HMDB0028751	261.0960852	C9H15N3O6	22169419	NA	NA	NA	NA	NC(CC(O)=O)C(=O)NC(CCC(N)=O)C(O)=O	Organic acids and derivatives	Carboxylic acids and derivatives	Amino acids,peptides,and analogues
PC(20:5(5Z,8Z,11Z,14Z,17Z)/20:5(5Z,8Z,11Z,14Z,17Z))	PC(20:5(5Z,8Z,11Z,14Z,17Z)/20:5(5Z,8Z,11Z,14Z,17Z))	HMDB0008511	825.5308549	C48H76NO8P	52923375	NA	NA	NA	NA	CC\C=C/C\C=C/C\C=C/C\C=C/C\C=C/CCCC(=O)OC[C@]([H])(COP([O-])(=O)OCC[N+](C)(C)C)OC(=O)CCC\C=C/C\C=C/C\C=C/C\C=C/C\C=C/CC	Lipids and lipid-like molecules	Glycerophospholipids	Glycerophosphocholines
Asp-Glu	Aspartyl-Glutamate	HMDB0028752	262.0801008	C9H14N2O7	4130574	NA	NA	NA	NA	NC(CC(O)=O)C(=O)NC(CCC(O)=O)C(O)=O	Organic acids and derivatives	Carboxylic acids and derivatives	Amino acids,peptides,and analogues
Glutaconic acid	Glutaconic acid	HMDB0000620	130.0266087	C5H6O4	5280498	15670	C02214	5593	1724-02-3	OC(=O)C\C=C\C(O)=O	Organic acids and derivatives	Carboxylic acids and derivatives	Dicarboxylic acids and derivatives
Cytochalasin b	Cytochalasin B	HMDB0250718	479.2671733	C29H37NO5	2919	NA	C19954	NA	NA	CC1C2C(CC3=CC=CC=C3)NC(=O)C22OC(=O)C=CC(O)CCCC(C)CC=CC2C(O)C1=C	Alkaloids and derivatives	Cytochalasans	Cytochalasins
Cytochalasin a	Cytochalasin a	NA	NA	C29H35NO5	135626419	144392	C19953	NA	14110-64-6	NA	Alkaloids and derivatives	Cytochalasans	Cytochalasins
Fosamine	Fosamine	NA	NA	C3H8NO4P	124489463	81962	C18789	NA	59682-52-9	NA	Organic acids and derivatives	Organic phosphonic acids and derivatives	Organic phosphonic acids
Acetylcysteine	Acetylcysteine	HMDB0001890	163.0303138	C5H9NO3S	12035	28939	C06809	784	616-91-1	CC(=O)N[C@@H](CS)C(O)=O	Organic acids and derivatives	Carboxylic acids and derivatives	Amino acids,peptides,and analogues
D-arabinose	D-Arabinose	HMDB0029942	150.0528234	C5H10O5	444173	46996	C00216	NA	6748-95-4	O[C@@H]1CO[C@@H](O)[C@@H](O)[C@@H]1O	Organic oxygen compounds	Organooxygen compounds	Carbohydrates and carbohydrate conjugates
Ala-phe	Alanylphenylalanine	HMDB0028694	236.1160924	C12H16N2O3	96814	73807	NA	NA	3061-90-3	C[C@H](N)C(=O)N[C@@H](CC1=CC=CC=C1)C(O)=O	Organic acids and derivatives	Carboxylic acids and derivatives	Amino acids,peptides,and analogues
N-acetylglucosamine	N-Acetyl-D-glucosamine	HMDB0000215	221.0899372	C8H15NO6	439174	506227	C00140	3356	7512-17-6	CC(=O)N[C@H]1C(O)O[C@H](CO)[C@@H](O)[C@@H]1O	Organic oxygen compounds	Organooxygen compounds	Carbohydrates and carbohydrate conjugates
2-amino-1-phenylethanol	2-Hydroxyphenethylamine	HMDB0001065	137.084064	C8H11NO	1000	16343	C02735	59	7568-93-6	NCC(O)C1=CC=CC=C1	Organic nitrogen compounds	Organonitrogen compounds	Amines
Bis(2-ethylhexyl) adipate	Diethylhexyl adipate	HMDB0040270	370.3083098	C22H42O4	7641	34675	C14240	NA	103-23-1	CCCCC(CC)COC(=O)CCCCC(=O)OCC(CC)CCCC	Lipids and lipid-like molecules	Fatty Acyls	Fatty acid esters
Galactonic acid	Galactonic acid	HMDB0000565	196.0583027	C6H12O7	128869	16534	C00880	3336	13382-27-9	OC[C@@H](O)[C@H](O)[C@H](O)[C@@H](O)C(O)=O	Organic acids and derivatives	Hydroxy acids and derivatives	Medium-chain hydroxy acids and derivatives
Primaquine	Primaquine	HMDB0015219	259.1684623	C15H21N3O	4908	8405	C07627	NA	90-34-6	COC1=CC(NC(C)CCCN)=C2N=CC=CC2=C1	Organoheterocyclic compounds	Quinolines and derivatives	Aminoquinolines and derivatives
Tyramine	Tyramine	HMDB0000306	137.084064	C8H11NO	5610	15760	C00483	60	51-67-2	NCCC1=CC=C(O)C=C1	Benzenoids	Benzene and substituted derivatives	Phenethylamines
N-palmitoyl-d-erythro-dihydroceramide-1-phosphate	N-palmitoyl-d-erythro-dihydroceramide-1-phosphate	HMDB0010698	619.4940755	C34H70NO6P	5283582	NA	NA	NA	NA	[H][C@@](O)(CCCCCCCCCCCCCCC)[C@]([H])(COP(O)(O)=O)NC(=O)CCCCCCCCCCCCCCC	Lipids and lipid-like molecules	Sphingolipids	Phosphosphingolipids
DL-tryptophan	D-Tryptophan	HMDB0013609	204.0898776	C11H12N2O2	9060	16296	C00525	NA	153-94-6	N[C@H](CC1=CNC2=C1C=CC=C2)C(O)=O	Organoheterocyclic compounds	Indoles and derivatives	Indolyl carboxylic acids and derivatives
(-)-Tylocrebrine	(-)-Tylocrebrine	NA	NA	C24H27NO4	12803	120	C10620	NA	61302-92-9	NA	NA	NA	NA
Phytanic acid	Phytanic acid	HMDB0000801	312.3028305	C20H40O2	26840	16285	C01607	5765	14721-66-5	CC(C)CCCC(C)CCCC(C)CCCC(C)CC(O)=O	Lipids and lipid-like molecules	Prenol lipids	Diterpenoids
5-methyluridine	Ribothymidine	HMDB0000884	258.0851862	C10H14N2O6	445408	45996	NA	5843	1463-10-1	CC1=CN([C@@H]2O[C@H](CO)[C@@H](O)[C@H]2O)C(=O)NC1=O	Nucleosides,nucleotides,and analogues	Pyrimidine nucleosides	NA
Nervonic acid	Nervonic acid	HMDB0002368	366.3497807	C24H46O2	5281120	44247	C08323	262	506-37-6	CCCCCCCC\C=C/CCCCCCCCCCCCCC(O)=O	Lipids and lipid-like molecules	Fatty Acyls	Fatty acids and conjugates
Dl-malic acid	Malic acid	HMDB0000744	134.0215233	C4H6O5	222656	30797	C00149	NA	97-67-6	O[C@@H](CC(O)=O)C(O)=O	Organic acids and derivatives	Hydroxy acids and derivatives	Beta hydroxy acids and derivatives
1-palmitoyl-2-oleoyl-sn-glycero-3-phosphoethanolamine	PE(16:0/18:1(9Z))	HMDB0008927	717.5308554	C39H76NO8P	5283496	73007	NA	NA	26662-94-2	[H][C@@](COC(=O)CCCCCCCCCCCCCCC)(COP(O)(=O)OCCN)OC(=O)CCCCCCC\C=C/CCCCCCCC	Lipids and lipid-like molecules	Glycerophospholipids	Glycerophosphoethanolamines
Cyanidin 3,5-diglucoside	Cyanidin 3,5-diglucoside	HMDB0302152	611.1612099	C27H31O16	NA	NA	NA	NA	NA	OC[C@H]1O[C@@H](OC2=CC3=C(O[C@@H]4OC(CO)[C@@H](O)[C@H](O)[C@H]4O)C=C(O)C=C3[O+]=C2C2=CC(O)=C(O)C=C2)[C@H](O)[C@@H](O)[C@@H]1O	Lipids and lipid-like molecules	Fatty Acyls	Fatty alcohols
1-palmitoyl-sn-glycero-3-phosphocholine	LysoPC(16:0/0:0)	HMDB0010382	495.3324895	C24H50NO7P	460602	72998	C04102	NA	17364-16-8	CCCCCCCCCCCCCCCC(=O)OC[C@@H](O)COP([O-])(=O)OCC[N+](C)(C)C	Lipids and lipid-like molecules	Glycerophospholipids	Glycerophosphocholines
Capecitabine	Capecitabine	HMDB0015233	359.1492637	C15H22FN3O6	60953	31348	C12650	NA	154361-50-9	CCCCCOC(=O)NC1=NC(=O)N(C=C1F)[C@@H]1O[C@H](C)[C@@H](O)[C@H]1O	Nucleosides,nucleotides,and analogues	5-deoxyribonucleosides	NA
trans-cinnamate	trans-Cinnamic acid	HMDB0000930	148.0524295	C9H8O2	444539	35697	C00423	5880	140-10-3	OC(=O)\C=C\C1=CC=CC=C1	Phenylpropanoids and polyketides	Cinnamic acids and derivatives	Cinnamic acids
1-stearoyl-2-docosahexaenoyl-sn-glycerol	DG(18:0/22:6(4Z,7Z,10Z,13Z,16Z,19Z)/0:0)	HMDB0007179	668.5379754	C43H72O5	9543881	77129	NA	NA	NA	[H][C@](CO)(COC(=O)CCCCCCCCCCCCCCCCC)OC(=O)CC\C=C/C\C=C/C\C=C/C\C=C/C\C=C/C\C=C/CC	Lipids and lipid-like molecules	Glycerolipids	Diradylglycerols
Carnitine	L-Carnitine	HMDB0000062	162.1130184	C7H16NO3	10917	16347	C00487	52	541-15-1	C[N+](C)(C)C[C@H](O)CC(O)=O	Organic nitrogen compounds	Organonitrogen compounds	Quaternary ammonium salts
1-methylhistamine	1-Methylhistamine	HMDB0000898	125.0952974	C6H11N3	3614	29009	C05127	5854	501-75-7	CN1C=NC(CCN)=C1	Organic nitrogen compounds	Organonitrogen compounds	Amines
Phe-gly	Phenylalanylglycine	HMDB0028995	222.1004423	C11H14N2O3	6992303	73635	NA	NA	721-90-4	N[C@@H](CC1=CC=CC=C1)C(=O)NCC(O)=O	Organic acids and derivatives	Carboxylic acids and derivatives	Amino acids,peptides,and analogues
D-fructose 6-phosphate	D-fructose 6-phosphate	HMDB0304311	258.0140685	C6H11O9P	21872891	NA	C00085	NA	NA	OCC(=O)C(O)C(O)C(O)COP([O-])([O-])=O	Organic oxygen compounds	Organooxygen compounds	Carbohydrates and carbohydrate conjugates
1-(1z-octadecenyl)-sn-glycero-3-phosphocholine	LysoPC(P-18:0/0:0)	HMDB0013122	507.368875	C26H54NO6P	24779527	133662	C04230	NA	NA	CCCCCCCCCCCCCCCC\C=C/OC[C@](O)([H])COP([O-])(=O)OCC[N+](C)(C)C	Lipids and lipid-like molecules	Glycerophospholipids	Glycerophosphocholines
1h-indole-3-propanoic acid	Indole-3-propionic acid	HMDB0002302	189.0789786	C11H11NO2	3744	43580	NA	6602	830-96-6	OC(=O)CCC1=CNC2=C1C=CC=C2	Organoheterocyclic compounds	Indoles and derivatives	Indolyl carboxylic acids and derivatives
Linoleoylcarnitine	Linoleyl carnitine	HMDB0006469	424.3421354	C25H46NO4	6450015	84098	NA	NA	36816-10-1	CCCCC\C=C/C\C=C/CCCCCCCC(=O)O[C@H](CC(O)=O)C[N+](C)(C)C	Lipids and lipid-like molecules	Fatty Acyls	Fatty acid esters
16-Hydroxypalmitic acid	16-Hydroxyhexadecanoic acid	HMDB0006294	272.2351449	C16H32O3	10466	55328	C18218	NA	506-13-8	OCCCCCCCCCCCCCCCC(O)=O	Lipids and lipid-like molecules	Fatty Acyls	Fatty acids and conjugates
2-O-methyladenosine	2-O-Methyladenosine	HMDB0004326	281.112404	C11H15N5O4	317398	119928	C04779	NA	2140-79-6	COC1C(O)C(CO)OC1N1C=NC2=C(N)N=CN=C12	Nucleosides,nucleotides,and analogues	Purine nucleosides	NA
Behenic acid	Behenic acid	HMDB0000944	340.3341307	C22H44O2	8215	28941	C08281	260	112-85-6	CCCCCCCCCCCCCCCCCCCCCC(O)=O	Lipids and lipid-like molecules	Fatty Acyls	Fatty acids and conjugates
N-acetylserine	N-Acetylserine	HMDB0002931	147.0531578	C5H9NO4	65249	45441	NA	308	16354-58-8	CC(=O)N[C@@H](CO)C(O)=O	Organic acids and derivatives	Carboxylic acids and derivatives	Amino acids,peptides,and analogues
Chalepensin	Chalepensin	NA	NA	C16H14O3	11357	3572	C09165	NA	13164-03-9	NA	Phenylpropanoids and polyketides	Coumarins and derivatives	Furanocoumarins
L-Asparagine	L-Asparagine	HMDB0000168	132.0534921	C4H8N2O3	6267	17196	C00152	14	70-47-3	N[C@@H](CC(N)=O)C(O)=O	Organic acids and derivatives	Carboxylic acids and derivatives	Amino acids,peptides,and analogues
Khelloside	Khelloside	NA	NA	C19H20O10	11203	6134	C09011	NA	17226-75-4	NA	Organoheterocyclic compounds	Benzopyrans	1-benzopyrans
Arg-Ala	Arginylalanine	HMDB0028702	245.1487895	C9H19N5O3	7020333	73810	NA	NA	40968-45-4	C[C@H](NC(=O)[C@@H](N)CCCNC(N)=N)C(O)=O	Organic acids and derivatives	Carboxylic acids and derivatives	Amino acids,peptides,and analogues
Perifosine	Perifosine	HMDB0256342	461.3633962	C25H52NO4P	NA	67272	NA	NA	NA	CCCCCCCCCCCCCCCCCCOP([O-])(=O)OC1CC[N+](C)(C)CC1	Organic acids and derivatives	Organic phosphoric acids and derivatives	Phosphate esters
O-acetyl-l-serine	O-Acetylserine	HMDB0003011	147.0531578	C5H9NO4	99478	17981	C00979	3270	5147-00-2	CC(=O)OC[C@H](N)C(O)=O	Organic acids and derivatives	Carboxylic acids and derivatives	Amino acids,peptides,and analogues
2-linoleoylglycerol	MG(0:0/18:2(9Z,12Z)/0:0)	HMDB0011538	354.2770097	C21H38O4	5365676	75457	NA	NA	NA	[H]C(CO)(CO)OC(=O)CCCCCCC\C=C/C\C=C/CCCCC	Lipids and lipid-like molecules	Fatty Acyls	Lineolic acids and derivatives
Trimethylamine	Trimethylamine	HMDB0000906	59.07349929	C3H9N	1146	18139	C00565	3772	75-50-3	CN(C)C	Organic nitrogen compounds	Organonitrogen compounds	Amines
3-hydroxyglutaric acid	3-Hydroxyglutaric acid	HMDB0000428	148.0371734	C5H8O5	181976	39980	NA	5417	638-18-6	OC(CC(O)=O)CC(O)=O	Organic acids and derivatives	Hydroxy acids and derivatives	Beta hydroxy acids and derivatives
1-docosahexaenoyl-2-stearoyl-sn-glycero-3-phosphocholine	PC(22:6(4Z,7Z,10Z,13Z,16Z,19Z)/18:0)	HMDB0008727	833.5934552	C48H84NO8P	52923691	NA	NA	NA	NA	CCCCCCCCCCCCCCCCCC(=O)O[C@]([H])(COC(=O)CC\C=C/C\C=C/C\C=C/C\C=C/C\C=C/C\C=C/CC)COP([O-])(=O)OCC[N+](C)(C)C	Lipids and lipid-like molecules	Glycerophospholipids	Glycerophosphocholines
(+)-aphidicolin	(+)-aphidicolin	NA	NA	C20H34O4	8354	182955;2766	C06088	NA	38966-21-1	NA	Lipids and lipid-like molecules	Prenol lipids	Diterpenoids
Lsta	Sialyllacto-N-tetraose a	HMDB0006589	998.343824	C37H62N2O29	53477859	89919	NA	NA	64003-53-8	CC(=O)N[C@@H]1[C@@H](O)C[C@@](O[C@H]2[C@@H](O)[C@@H](CO)O[C@@H](OC3[C@H](O)[C@@H](CO)O[C@@H](OC4[C@@H](O)[C@@H](CO)O[C@@H](O[C@H]([C@H](O)CO)[C@H](O)[C@@H](O)C=O)[C@@H]4O)[C@@H]3NC(C)=O)[C@@H]2O)(OC1[C@H](O)[C@H](O)CO)C(O)=O	Organic oxygen compounds	Organooxygen compounds	Carbohydrates and carbohydrate conjugates
L-threonate	Threonic acid	HMDB0000943	136.0371734	C4H8O5	5460407	15908	C01620	NA	7306-96-9	OC[C@H](O)[C@@H](O)C(O)=O	Organic oxygen compounds	Organooxygen compounds	Carbohydrates and carbohydrate conjugates
Spinosine	Spinosine	NA	NA	C28H32O15	96024126	81360	C17834	NA	72063-39-9	NA	Phenylpropanoids and polyketides	Flavonoids	Flavonoid glycosides
Schisandrol a	Schisandrol a	NA	NA	C24H32O7	96023542	80900	C17064	NA	7432-28-2	NA	Phenylpropanoids and polyketides	Tannins	Hydrolyzable tannins
L-Glutamate	L-Glutamic acid	HMDB0000148	147.0531578	C5H9NO4	33032	16015	C00025	NA	56-86-0	N[C@@H](CCC(O)=O)C(O)=O	Organic acids and derivatives	Carboxylic acids and derivatives	Amino acids,peptides,and analogues
reduced L-glutathione	reduced L-glutathione	HMDB0062697	307.0838065	C10H17N3O6S	745	NA	NA	NA	NA	NC(CCC(O)=NC(CS)C(O)=NCC(O)=O)C(O)=O	Organic acids and derivatives	Carboxylic acids and derivatives	Amino acids,peptides,and analogues
6-phosphogluconic acid	6-Phosphogluconic acid	HMDB0001316	276.0246331	C6H13O10P	91493	48928	C00345	367	921-62-0	O[C@H](COP(O)(O)=O)[C@@H](O)[C@H](O)[C@@H](O)C(O)=O	Organic oxygen compounds	Organooxygen compounds	Carbohydrates and carbohydrate conjugates
Validamycin a	Validamycin A	HMDB0036592	497.2108402	C20H35NO13	131752015	NA	C12112	NA	37248-47-8	CC1C(O)C(NC2C=C(CO)C(O)C(O)C2O)C(O)C(O)C1OC1OC(CO)C(O)C(O)C1O	Organic oxygen compounds	Organooxygen compounds	Carbohydrates and carbohydrate conjugates
5(S)-HpETE	5-HPETE	HMDB0011135	336.2300595	C20H32O4	5283171	91268	C05356	NA	74581-83-2	CCCCC\C=C/C\C=C/C\C=C/C=C/C(CCCC(O)=O)OO	Lipids and lipid-like molecules	Fatty Acyls	Eicosanoids
Bufotalin	Bufotalin	HMDB0249432	444.2511889	C26H36O6	259578	NA	C16923	NA	NA	CC(=O)OC1CC2(O)C3CCC4CC(O)CCC4(C)C3CCC2(C)C1C1=COC(=O)C=C1	Lipids and lipid-like molecules	Steroids and steroid derivatives	Steroid lactones
Gly-Asn	Glycyl-Asparagine	HMDB0028836	189.0749559	C6H11N3O4	306141	NA	NA	NA	NA	NCC(=O)NC(CC(N)=O)C(O)=O	Organic acids and derivatives	Carboxylic acids and derivatives	Amino acids,peptides,and analogues
Val-Asp	Valylaspartic acid	HMDB0029123	232.1059216	C9H16N2O5	7009608	75009	NA	NA	20556-16-5	CC(C)[C@H](N)C(=O)N[C@@H](CC(O)=O)C(O)=O	Organic acids and derivatives	Carboxylic acids and derivatives	Amino acids,peptides,and analogues
4-hydroxybenzyl alcohol	4-Hydroxybenzyl alcohol	HMDB0011724	124.0524295	C7H8O2	125	67410	C17467	NA	623-05-2	OCC1=CC=C(O)C=C1	Benzenoids	Benzene and substituted derivatives	Benzyl alcohols
Testosterone cypionate	Durandro	HMDB0251641	412.2977451	C27H40O3	6012	NA	C08156	NA	NA	CC12CCC3C(CCC4=CC(=O)CCC34C)C1CCC2OC(=O)CCC1CCCC1	Lipids and lipid-like molecules	Steroids and steroid derivatives	Steroid esters
Val-Asn	Valylasparagine	HMDB0029122	231.121906	C9H17N3O4	7020200	73698	NA	NA	66170-00-1	CC(C)[C@H](N)C(=O)N[C@@H](CC(N)=O)C(O)=O	Organic acids and derivatives	Carboxylic acids and derivatives	Amino acids,peptides,and analogues
Gly-Asp	Glycyl-Aspartate	HMDB0028837	190.0589714	C6H10N2O5	273261	NA	NA	NA	NA	NCC(=O)NC(CC(O)=O)C(O)=O	Organic acids and derivatives	Carboxylic acids and derivatives	Amino acids,peptides,and analogues
Daidzein	Daidzein	HMDB0003312	254.0579088	C15H10O4	5281708	28197	C10208	NA	486-66-8	OC1=CC=C(C=C1)C1=COC2=C(C=CC(O)=C2)C1=O	Phenylpropanoids and polyketides	Isoflavonoids	Isoflav-2-enes
Ascorbyl stearate	Ascorbyl stearate	HMDB0038242	442.2930537	C24H42O7	54676866	NA	NA	NA	10605-09-1	CCCCCCCCCCCCCCCCCC(=O)OCC(O)C1OC(=O)C(O)=C1O	Lipids and lipid-like molecules	Fatty Acyls	Fatty acid esters
DL-proline	DL-Proline	HMDB0251528	115.0633285	C5H9NO2	614	26271	C16435	NA	NA	OC(=O)C1CCCN1	Organic acids and derivatives	Carboxylic acids and derivatives	Amino acids,peptides,and analogues
6-Benzylaminopurine	6-Benzylaminopurine	HMDB0039238	225.1014454	C12H11N5	62389	29022	C11263	NA	1214-39-7	C(NC1=C2N=CNC2=NC=N1)C1=CC=CC=C1	Organoheterocyclic compounds	Imidazopyrimidines	Purines and purine derivatives
beta-d-allose	Allose	HMDB0001151	180.0633881	C6H12O6	12285879	37741	C01487	348	6038-51-3	[H][C@@]1(CO)OC(O)[C@@]([H])(O)[C@@]([H])(O)[C@@]1([H])O	Organic oxygen compounds	Organooxygen compounds	Carbohydrates and carbohydrate conjugates
1-stearoyl-2-myristoyl-sn-glycero-3-phosphocholine	PC(18:0/14:0)	HMDB0008031	733.5621551	C40H80NO8P	3082163	86089	NA	NA	NA	[H][C@@](COC(=O)CCCCCCCCCCCCCCCCC)(COP([O-])(=O)OCC[N+](C)(C)C)OC(=O)CCCCCCCCCCCCC	Lipids and lipid-like molecules	Glycerophospholipids	Glycerophosphocholines
(+)-catechin	Epicatechin	HMDB0001871	290.0790382	C15H14O6	72276	90	C06562	3420	490-46-0	O[C@@H]1CC2=C(O)C=C(O)C=C2O[C@@H]1C1=CC(O)=C(O)C=C1	Phenylpropanoids and polyketides	Flavonoids	Flavans
Glucoheptonic acid	Glucoheptonic acid	HMDB0252766	226.0688674	C7H14O8	101713	NA	NA	NA	NA	OCC(O)C(O)C(O)C(O)C(O)C(O)=O	Organic oxygen compounds	Organooxygen compounds	Carbohydrates and carbohydrate conjugates
Cytidine 2,3-cyclic phosphate	Cytidine 2,3-cyclic phosphate	HMDB0011691	305.0412863	C9H12N3O7P	65359	17858	C00127	NA	15718-51-1	NC1=NC(=O)N(C=C1)C1O[C@H](CO)[C@H]2OP(O)(=O)O[C@@H]12	Organic acids and derivatives	Carboxylic acids and derivatives	Amino acids,peptides,and analogues
Terfenadine	Terfenadine	HMDB0014486	471.3137296	C32H41NO2	5405	119569	C07463	NA	50679-08-8	CC(C)(C)C1=CC=C(C=C1)C(O)CCCN1CCC(CC1)C(O)(C1=CC=CC=C1)C1=CC=CC=C1	Benzenoids	Benzene and substituted derivatives	Diphenylmethanes
3-phosphoglyceric acid	3-Phosphoglyceric acid	HMDB0000807	185.9929391	C3H7O7P	724	17050	C00597	150	820-11-1	OC(COP(O)(O)=O)C(O)=O	Organic oxygen compounds	Organooxygen compounds	Carbohydrates and carbohydrate conjugates
Prostaglandin f2alpha	Prostaglandin F2a	HMDB0001139	354.2406242	C20H34O5	5283078	15553	C00639	6032	551-11-1	CCCCC[C@H](O)\C=C\[C@H]1[C@H](O)C[C@H](O)[C@@H]1C\C=C\CCCC(O)=O	Lipids and lipid-like molecules	Fatty Acyls	Eicosanoids
Uridine 5-monophosphate	Uridine 5-monophosphate	HMDB0000288	324.0358665	C9H13N2O9P	6030	16695	C00105	NA	58-97-9	O[C@H]1[C@@H](O)[C@@H](O[C@@H]1COP(O)(O)=O)N1C=CC(=O)NC1=O	Nucleosides,nucleotides,and analogues	Pyrimidine nucleotides	Pyrimidine ribonucleotides
Citraconic acid	Citraconic acid	HMDB0000634	130.0266087	C5H6O4	643798	17626	C02226	5607	498-23-7	C\C(=C\C(O)=O)C(O)=O	Lipids and lipid-like molecules	Fatty Acyls	Fatty acids and conjugates
1-palmitoyl-2-myristoyl-sn-glycero-3-phosphocholine	PC(16:0/14:0)	HMDB0007965	705.5308549	C38H76NO8P	24778679	75304	NA	NA	NA	[H][C@@](COC(=O)CCCCCCCCCCCCCCC)(COP([O-])(=O)OCC[N+](C)(C)C)OC(=O)CCCCCCCCCCCCC	Lipids and lipid-like molecules	Glycerophospholipids	Glycerophosphocholines
2-keto-D-Gluconic acid	2-keto-D-Gluconic acid	NA	NA	C6H10O7	8705	27469	C06473	NA	669-90-9	NA	NA	NA	NA
Solanidine base + o-hex-hex	Solanidine base + o-hex-hex	HMDB0033696	721.4401119	C39H63NO11	75114729	NA	NA	NA	61877-94-9	CC1C2CCC(C)CN2C2CC3C4CC=C5CC(CCC5(C)C4CCC3(C)C12)OC1OC(CO)C(O)C(OC2OC(CO)C(O)C(O)C2O)C1O	Lipids and lipid-like molecules	Steroids and steroid derivatives	Steroidal glycosides
2-Methylguanosine	2-Methylguanosine	HMDB0005862	297.1073186	C11H15N5O5	3035422	19702	NA	NA	2140-77-4	CNC1=NC(=O)C2=C(N1)N(C=N2)[C@@H]1O[C@H](CO)[C@@H](O)[C@H]1O	Nucleosides,nucleotides,and analogues	Purine nucleosides	NA
3-hydroxybutyric acid	3-Hydroxybutyric acid	HMDB0000011	104.0473441	C4H8O3	92135	17066	C01089	NA	625-72-9	C[C@@H](O)CC(O)=O	Organic acids and derivatives	Hydroxy acids and derivatives	Beta hydroxy acids and derivatives
Tigecycline	Tigecycline	HMDB0014700	585.2798632	C29H39N5O8	NA	149836	C12012	NA	220620-09-7	[H][C@@]12CC3=C(C=C(NC(=O)CNC(C)(C)C)C(O)=C3C(=O)C1=C(O)[C@]1(O)C(=O)C(C(N)=O)=C(O)[C@@H](N(C)C)[C@]1([H])C2)N(C)C	Phenylpropanoids and polyketides	Tetracyclines	NA
L-Leucine	L-Leucine	HMDB0000687	131.0946287	C6H13NO2	6106	15603	C00123	24	61-90-5	CC(C)C[C@H](N)C(O)=O	Organic acids and derivatives	Carboxylic acids and derivatives	Amino acids,peptides,and analogues
1-palmitoyl-2-arachidonoyl-sn-glycero-3-phosphocholine	PC(16:0/20:4(5Z,8Z,11Z,14Z))	HMDB0007982	781.5621551	C44H80NO8P	10747814	73003	NA	NA	35418-58-7	CCCCCCCCCCCCCCCC(=O)OC[C@]([H])(COP([O-])(=O)OCC[N+](C)(C)C)OC(=O)CCC\C=C/C\C=C/C\C=C/C\C=C/CCCCC	Lipids and lipid-like molecules	Glycerophospholipids	Glycerophosphocholines
Gly-Val	Glycylvaline	HMDB0028854	174.1004423	C7H14N2O3	2724807	73922	NA	NA	1963-21-9	CC(C)[C@H](NC(=O)CN)C(O)=O	Organic acids and derivatives	Carboxylic acids and derivatives	Amino acids,peptides,and analogues
Colchicine	Colchicine	HMDB0015466	399.1681875	C22H25NO6	2833	23359	C07592	NA	64-86-8	COC1=CC2=C(C(OC)=C1OC)C1=CC=C(OC)C(=O)C=C1C(CC2)NC(C)=O	Hydrocarbon derivatives	Tropones	NA
Octaethylene glycol	Octaethylene glycol	HMDB0094680	370.2202827	C16H34O9	78798	44794	NA	NA	NA	OCCOCCOCCOCCOCCOCCOCCOCCO	Organic oxygen compounds	Organooxygen compounds	Ethers
Wogonoside	Wogonoside	HMDB0259901	460.1005615	C22H20O11	12004622	NA	NA	NA	NA	COC1=C(OC2OC(C(O)C(O)C2O)C(O)=O)C=C(O)C2=C1OC(=CC2=O)C1=CC=CC=C1	Phenylpropanoids and polyketides	Flavonoids	Flavonoid glycosides
Alpha-chaconine	alpha-Chaconine	HMDB0039353	851.503106	C45H73NO14	4115417	NA	C10796	NA	20562-03-2	CC1C2CCC(C)CN2C2CC3C4CC=C5CC(CCC5(C)C4CCC3(C)C12)OC1OC(CO)C(OC2OC(C)C(O)C(O)C2O)C(O)C1OC1OC(C)C(O)C(O)C1O	Lipids and lipid-like molecules	Steroids and steroid derivatives	Steroidal glycosides
D-Ribose 5-phosphate	D-Ribose 5-phosphate	HMDB0001548	230.0191538	C5H11O8P	440101	18189	C00117	NA	34980-65-9	O[C@H]1O[C@H](COP(O)(O)=O)[C@@H](O)[C@H]1O	Organic oxygen compounds	Organooxygen compounds	Carbohydrates and carbohydrate conjugates
Rac-2-despiperidyl-2-aminorepaglinide	Rac-2-despiperidyl-2-aminorepaglinide	HMDB0061005	384.2049074	C22H28N2O4	57826284	NA	NA	NA	NA	CCOC1=C(C=CC(CC(O)=NC(CC(C)C)C2=CC=CC=C2N)=C1)C(O)=O	Benzenoids	Benzene and substituted derivatives	Phenylacetamides
His-Ser	Histidylserine	HMDB0028894	242.1015049	C9H14N4O4	6992829	74056	NA	NA	21438-60-8	N[C@@H](CC1=CNC=N1)C(=O)N[C@@H](CO)C(O)=O	Organic acids and derivatives	Carboxylic acids and derivatives	Amino acids,peptides,and analogues
Cyclosulfamuron	Cyclosulfamuron	NA	NA	C17H19N5O6S	124489113	81747	C18439	NA	136849-15-5	NA	Organic oxygen compounds	Organooxygen compounds	Carbonyl compounds
1,2-dioleoyl-sn-glycero-3-phosphoethanolamine-n-methyl	PE-NMe(18:1(9Z)/18:1(9Z))	HMDB0010565	757.5621551	C42H80NO8P	9547032	85679	NA	NA	NA	[H][C@@](COC(=O)CCCCCCC\C=C/CCCCCCCC)(COP(O)(=O)OCCNC)OC(=O)CCCCCCC\C=C/CCCCCCCC	Lipids and lipid-like molecules	Glycerophospholipids	Glycerophosphoethanolamines
Dodemorph	Dodemorph	NA	NA	C18H35NO	124489460	81960	C18786	NA	1593-77-7	NA	Organoheterocyclic compounds	Oxazinanes	Morpholines
O-phosphotyrosine	O-Phosphotyrosine	HMDB0006049	261.0402236	C9H12NO6P	30819	37788	C06501	NA	NA	N[C@@H](CC1=CC=C(OP(O)(O)=O)C=C1)C(O)=O	Organic acids and derivatives	Carboxylic acids and derivatives	Amino acids,peptides,and analogues
N-acetyl-d-glucosamine	N-Acetyl-D-glucosamine	HMDB0000215	221.0899372	C8H15NO6	439174	506227	C00140	3356	7512-17-6	CC(=O)N[C@H]1C(O)O[C@H](CO)[C@@H](O)[C@@H]1O	Organic oxygen compounds	Organooxygen compounds	Carbohydrates and carbohydrate conjugates
Pantetheine	Pantetheine	HMDB0003426	278.1300279	C11H22N2O4S	479	16753	C00831	6928	496-65-1	CC(C)(CO)C(O)C(=O)NCCC(=O)NCCS	Organic acids and derivatives	Carboxylic acids and derivatives	Amino acids,peptides,and analogues
Actinomycin d	actinomycin D	HMDB0247983	1254.628475	C62H86N12O16	2019	NA	C06770	NA	NA	CC(C)C1NC(=O)C(NC(=O)C2=C3N=C4C(OC3=C(C)C=C2)=C(C)C(=O)C(N)=C4C(=O)NC2C(C)OC(=O)C(C(C)C)N(C)C(=O)CN(C)C(=O)C3CCCN3C(=O)C(NC2=O)C(C)C)C(C)OC(=O)C(C(C)C)N(C)C(=O)CN(C)C(=O)C2CCCN2C1=O	Organic acids and derivatives	Peptidomimetics	Depsipeptides
Palmitic acid	Palmitic acid	HMDB0000220	256.2402303	C16H32O2	985	15756	C00249	187	57-10-3	CCCCCCCCCCCCCCCC(O)=O	Lipids and lipid-like molecules	Fatty Acyls	Fatty acids and conjugates
Steviolbioside	Steviobioside	HMDB0036707	642.3251417	C32H50O13	16401639	145030	NA	NA	41093-60-1	[H][C@@]1(O[C@@H]2[C@@H](O)[C@H](O)[C@@H](CO)O[C@@]2([H])O[C@@]23C[C@]4(CC2=C)CC[C@]2([H])[C@@](C)(CCC[C@@]2(C)[C@]4([H])CC3)C(O)=O)O[C@H](CO)[C@@H](O)[C@H](O)[C@H]1O	Lipids and lipid-like molecules	Prenol lipids	Terpene glycosides
Met-Lys	Methionyl-Lysine	HMDB0028978	277.1460123	C11H23N3O3S	18218229	NA	NA	NA	NA	CSCCC(N)C(=O)NC(CCCCN)C(O)=O	Organic acids and derivatives	Carboxylic acids and derivatives	Amino acids,peptides,and analogues
Hexadecanedioic acid	Hexadecanedioic acid	HMDB0000672	286.2144094	C16H30O4	10459	73722	C19615	5642	505-54-4	OC(=O)CCCCCCCCCCCCCCC(O)=O	Lipids and lipid-like molecules	Fatty Acyls	Fatty acids and conjugates
D-Galactarate	Galactaric acid	HMDB0000639	210.0375673	C6H10O8	3037582	30852	C00879	5612	526-99-8	O[C@@H]([C@@H](O)[C@H](O)C(O)=O)[C@@H](O)C(O)=O	Organic oxygen compounds	Organooxygen compounds	Carbohydrates and carbohydrate conjugates
Phenylpyruvate	Phenylpyruvic acid	HMDB0000205	164.0473441	C9H8O3	997	30851	C00166	328	156-06-9	OC(=O)C(=O)CC1=CC=CC=C1	Benzenoids	Benzene and substituted derivatives	Phenylpyruvic acid derivatives
Ile-Glu	Isoleucyl-Glutamate	HMDB0028906	260.1372218	C11H20N2O5	18218218	NA	NA	NA	NA	CCC(C)C(N)C(=O)NC(CCC(O)=O)C(O)=O	Organic acids and derivatives	Carboxylic acids and derivatives	Amino acids,peptides,and analogues
N-acetylputrescine	N-Acetylputrescine	HMDB0002064	130.1106131	C6H14N2O	122356	17768	C02714	3252	18233-70-0	CC(=O)NCCCCN	Organic acids and derivatives	Carboximidic acids and derivatives	Carboximidic acids
Ile-Gly	Isoleucyl-Glycine	HMDB0028907	188.1160924	C8H16N2O3	342532	NA	NA	NA	NA	CCC(C)C(N)C(=O)NCC(O)=O	Organic acids and derivatives	Carboxylic acids and derivatives	Amino acids,peptides,and analogues
Eicosapentaenoic Acid	Eicosapentaenoic acid	HMDB0001999	302.2245802	C20H30O2	446284	28364	C06428	6423	10417-94-4	CC\C=C/C\C=C/C\C=C/C\C=C/C\C=C/CCCC(O)=O	Lipids and lipid-like molecules	Fatty Acyls	Fatty acids and conjugates
Acrinathrin	Acrinathrin	NA	NA	C26H21F6NO5	124489082	39091	C18408	NA	101007-06-1	NA	Lipids and lipid-like molecules	Fatty Acyls	Fatty acid esters
Uridine diphosphate glucose(UDP-D-Glucose)	Uridine diphosphate glucose(UDP-D-Glucose)	NA	NA	C15H24N2O17P2	3331	167608;18066;46229	C00029	NA	133-89-1	NA	"Nucleosides, nucleotides, and analogues"	Pyrimidine nucleotides	Pyrimidine nucleotide sugars
Pro-val	Prolyl-Valine	HMDB0029030	214.1317425	C10H18N2O3	142984	NA	NA	NA	NA	CC(C)C(NC(=O)C1CCCN1)C(O)=O	Organic acids and derivatives	Carboxylic acids and derivatives	Amino acids,peptides,and analogues
RU-0211	Lubiprostone	HMDB0015180	390.2217805	C20H32F2O5	656719	34945	C13707	NA	136790-76-6	[H][C@@]12CC(=O)[C@@H](CCCCCCC(O)=O)[C@@]1([H])CC[C@@](O)(O2)C(F)(F)CCCC	Lipids and lipid-like molecules	Fatty Acyls	Eicosanoids
Linoleic acid	Linoleic acid	HMDB0000673	280.2402303	C18H32O2	5280450	17351	C01595	191	60-33-3	CCCCC\C=C/C\C=C/CCCCCCCC(O)=O	Lipids and lipid-like molecules	Fatty Acyls	Lineolic acids and derivatives
1-Methylnicotinamide	1-Methylnicotinamide	HMDB0000699	137.0714879	C7H9N2O	457	16797	C02918	5667	3106-60-3	C[N+]1=CC=CC(=C1)C(N)=O	Organoheterocyclic compounds	Pyridines and derivatives	Pyridinecarboxylic acids and derivatives
5-Amino-4-carbamoylimidazole (AICA)	5-Amino-4-carbamoylimidazole (AICA)	HMDB0003192	126.0541608	C4H6N4O	9679	2030	C04051	629	360-97-4	NC(=O)C1=C(N)N=CN1	Organoheterocyclic compounds	Azoles	Imidazoles
D-glucono-1,5-lactone	Gluconolactone	HMDB0000150	178.0477381	C6H10O6	7027	16217	C00198	353	90-80-2	OC[C@H]1OC(=O)[C@H](O)[C@@H](O)[C@@H]1O	Organic oxygen compounds	Organooxygen compounds	Carbohydrates and carbohydrate conjugates
Prostaglandin i2	Prostaglandin I2	HMDB0001335	352.2249741	C20H32O5	5282411	15552	C01312	778	35121-78-9	CCCCC[C@H](O)\C=C\[C@H]1[C@H](O)C[C@@H]2OC(C[C@H]12)=CCCCC(O)=O	Lipids and lipid-like molecules	Fatty Acyls	Eicosanoids
Nivalenol	Nivalenol	HMDB0004304	312.120903	C15H20O7	440908	NA	C06080	7047	23282-20-4	[H][C@@]12O[C@]3([H])C=C(C)C(=O)[C@@H](O)[C@]3(CO)[C@@](C)([C@H](O)[C@H]1O)[C@@]21CO1	Lipids and lipid-like molecules	Prenol lipids	Sesquiterpenoids
Retrorsine n-oxide	Retrorsine n-oxide	NA	NA	C18H25NO7	12519	5977	C10333	NA	15503-86-3	NA	NA	NA	NA
Arachidonic acid (peroxide free)	Arachidonic acid (peroxide free)	HMDB0001043	304.2402303	C20H32O2	444899	15843	C00219	193	506-32-1	CCCCC\C=C/C\C=C/C\C=C/C\C=C/CCCC(O)=O	Lipids and lipid-like molecules	Fatty Acyls	Fatty acids and conjugates
3-Phosphoserine	Phosphoserine	HMDB0000272	185.0089235	C3H8NO6P	68841	15811	C01005	5270	407-41-0	N[C@@H](COP(O)(O)=O)C(O)=O	Organic acids and derivatives	Carboxylic acids and derivatives	Amino acids,peptides,and analogues
2-deoxyguanosine 5-monophosphate	2-Deoxyguanosine 5-monophosphate	HMDB0001044	347.0630843	C10H14N5O7P	65059	16192	C00362	NA	902-04-5	NC1=NC2=C(N=CN2[C@H]2C[C@H](O)[C@@H](COP(O)(O)=O)O2)C(=O)N1	Nucleosides,nucleotides,and analogues	Purine nucleotides	Purine deoxyribonucleotides
2,4-dichlorobenzoic acid	2,4-dichlorobenzoic acid	NA	NA	C7H4Cl2O2	8895	30748	C06670	NA	50-84-0	NA	NA	NA	NA
Ng,ng-dimethyl-l-arginine	Asymmetric dimethylarginine	HMDB0001539	202.1429758	C8H18N4O2	123831	17929	C03626	6309	30315-93-6	N[C@@H](CCC\N=C(/N)N(C)C)C(O)=O	Organic acids and derivatives	Carboxylic acids and derivatives	Amino acids,peptides,and analogues
Lys-Ala	Lysylalanine	HMDB0028944	217.1426415	C9H19N3O3	7010504	61872	NA	NA	17043-71-9	C[C@H](NC(=O)[C@@H](N)CCCCN)C(O)=O	Organic acids and derivatives	Carboxylic acids and derivatives	Amino acids,peptides,and analogues
Humulone	1,4,6-Trihydroxy-1,3-bis(2-isopentenyl)-5-isovaleryl-3,5-cyclohexadien-2-on	HMDB0253231	362.2093241	C21H30O5	549481	175659	C10695	NA	NA	CC(C)CC(=O)C1=C(O)C(CC=C(C)C)=C(O)C(O)(CC=C(C)C)C1=O	Organic oxygen compounds	Organooxygen compounds	Carbonyl compounds
13-cis-retinol	13-cis-retinol	HMDB0006221	286.2296656	C20H30O	9904001	45479	C19962	NA	2052-63-3	C\C(=C\CO)\C=C\C=C(/C)\C=C\C1=C(C)CCCC1(C)C	Lipids and lipid-like molecules	Prenol lipids	Retinoids
20-Hydroxyarachidonic acid	20-Hydroxyeicosatetraenoic acid	HMDB0005998	320.2351449	C20H32O3	5283157	34306	C14748	NA	79551-86-3	OCCCCC\C=C/C\C=C/C\C=C/C\C=C/CCCC(O)=O	Lipids and lipid-like molecules	Fatty Acyls	Fatty acids and conjugates
Ornithine	Ornithine	HMDB0000214	132.0898776	C5H12N2O2	6262	15729	C01602	27	3184-13-2	NCCC[C@H](N)C(O)=O	Organic acids and derivatives	Carboxylic acids and derivatives	Amino acids,peptides,and analogues
Rotundine	D-Tetrahydropalmatine	HMDB0250799	355.1783583	C21H25NO4	NA	NA	NA	NA	NA	COC1=CC2=C(C=C1OC)C1CC3=C(CN1CC2)C(OC)=C(OC)C=C3	Alkaloids and derivatives	Protoberberine alkaloids and derivatives	NA
Thr-Thr	Threonylthreonine	HMDB0029071	220.1059216	C8H16N2O5	NA	NA	NA	NA	96337-78-9	C[C@@H](O)[C@H](N)C(=O)N[C@@H](C(C)O)C(O)=O	Organic acids and derivatives	Carboxylic acids and derivatives	Amino acids,peptides,and analogues
1,2-diarachidonoyl-sn-glycero-3-phosphocholine	PC(20:4(5Z,8Z,11Z,14Z)/20:4(5Z,8Z,11Z,14Z))	HMDB0008443	829.5621551	C48H80NO8P	24779076	60657	NA	NA	NA	CCCCC\C=C/C\C=C/C\C=C/C\C=C/CCCC(=O)OC[C@]([H])(COP([O-])(=O)OCC[N+](C)(C)C)OC(=O)CCC\C=C/C\C=C/C\C=C/C\C=C/CCCCC	Lipids and lipid-like molecules	Glycerophospholipids	Glycerophosphocholines
Phenaceturic acid	Phenylacetylglycine	HMDB0000821	193.0738932	C10H11NO3	68144	27480	C05598	4237	500-98-1	OC(=O)CNC(=O)CC1=CC=CC=C1	Organic acids and derivatives	Carboxylic acids and derivatives	Amino acids,peptides,and analogues
Proscillaridin a	Proscillaridin	HMDB0256851	530.2879683	C30H42O8	4951	NA	NA	NA	NA	CC1OC(OC2CCC3(C)C4CCC5(C)C(CCC5(O)C4CCC3=C2)C2=COC(=O)C=C2)C(O)C(O)C1O	Lipids and lipid-like molecules	Steroids and steroid derivatives	Steroid lactones
Glutaraldehyde	Glutaral	HMDB0029599	100.0524295	C5H8O2	3485	64276	C12518	NA	111-30-8	O=CCCCC=O	Organic oxygen compounds	Organooxygen compounds	Carbonyl compounds
L-Threonine	L-Threonine	HMDB0000167	119.0582432	C4H9NO3	6288	16857	C00188	32	72-19-5	C[C@@H](O)[C@H](N)C(O)=O	Organic acids and derivatives	Carboxylic acids and derivatives	Amino acids,peptides,and analogues
D-ornithine	D-Ornithine	HMDB0003374	132.0898776	C5H12N2O2	71082	16176	C00515	6910	348-66-3	NCCC[C@@H](N)C(O)=O	Organic acids and derivatives	Carboxylic acids and derivatives	Amino acids,peptides,and analogues
Hypocrellin a	hypocrellin a	HMDB0253310	546.152597	C30H26O10	3664	NA	NA	NA	NA	COC1=CC(=O)C2=C3C1=C1C(OC)=CC(=O)C4=C1C1=C(C(C(C)=O)C(C)(O)CC(C(OC)=C2O)=C31)C(OC)=C4O	Benzenoids	Perylenequinones	NA
Pro-met	Prolyl-Methionine	HMDB0029023	246.1038131	C10H18N2O3S	5233577	NA	NA	NA	NA	CSCCC(NC(=O)C1CCCN1)C(O)=O	Organic acids and derivatives	Carboxylic acids and derivatives	Amino acids,peptides,and analogues
L-Norleucine	L-Norleucine	HMDB0001645	131.0946287	C6H13NO2	21236	18347	C01933	6334	327-57-1	CCCC[C@H](N)C(O)=O	Organic acids and derivatives	Carboxylic acids and derivatives	Amino acids,peptides,and analogues
Lecanoric acid	Lecanoric acid	NA	NA	C16H14O7	5804	15871	C02868	NA	480-56-8	NA	NA	NA	NA
Arachidonoylglycine	Arachidonoylglycine	HMDB0005096	361.261694	C22H35NO3	5283389	58961	NA	NA	179113-91-8	CCCCC\C=C/C\C=C/C\C=C/C\C=C/CCCC(=O)NCC(O)=O	Organic acids and derivatives	Carboxylic acids and derivatives	Amino acids,peptides,and analogues
Glycine	Glycine	HMDB0000123	75.03202841	C2H5NO2	750	15428	C00037	20	56-40-6	NCC(O)=O	Organic acids and derivatives	Carboxylic acids and derivatives	Amino acids,peptides,and analogues
Hexylglutathione	Hexylglutathione	NA	NA	C16H29N3O6S	5817	27704	C02886	NA	24425-56-7	NA	Organic acids and derivatives	Carboxylic acids and derivatives	"Amino acids, peptides, and analogues"
Cyanazine	Cyanazine	HMDB0250604	240.0890222	C9H13ClN6	30773	38069	C14299	NA	NA	CCN=C1NC(NC(C)(C)C#N)=NC(Cl)=N1	Organoheterocyclic compounds	Triazines	Aminotriazines
Ser-Thr	Serylthreonine	HMDB0029049	206.0902716	C7H14N2O5	54027404	141393	NA	NA	61043-85-4	C[C@@H](O)[C@H](NC(=O)[C@@H](N)CO)C(O)=O	Organic acids and derivatives	Carboxylic acids and derivatives	Amino acids,peptides,and analogues
Lactulose	Lactulose	HMDB0000740	342.1162115	C12H22O11	11333	6359	C07064	916	4618-18-2	OC[C@H]1O[C@](O)(CO)[C@@H](O)[C@@H]1O[C@@H]1O[C@H](CO)[C@H](O)[C@H](O)[C@H]1O	Organic oxygen compounds	Organooxygen compounds	Carbohydrates and carbohydrate conjugates
Berbamine	BERBAMINE	HMDB0242681	608.288637	C37H40N2O6	10170	NA	C09357	NA	NA	COC1=CC2=C3C=C1OC1=C4C(CC5=CC=C(O)C(OC6=CC=C(CC3N(C)CC2)C=C6)=C5)N(C)CCC4=CC(OC)=C1OC	Lignans,neolignans and related compounds	NA	NA
Tebufenozide	Tebufenozide	HMDB0258764	352.2150782	C22H28N2O2	NA	38452	C18526	NA	NA	CCC1=CC=C(C=C1)C(=O)NN(C(=O)C1=CC(C)=CC(C)=C1)C(C)(C)C	Benzenoids	Benzene and substituted derivatives	Benzoic acids and derivatives
Gly-Leu	Glycylleucine	HMDB0000759	188.1160924	C8H16N2O3	92843	73514	C02155	5727	869-19-2	CC(C)C[C@H](NC(=O)CN)C(O)=O	Organic acids and derivatives	Carboxylic acids and derivatives	Amino acids,peptides,and analogues
Linolenic acid	alpha-Linolenic acid	HMDB0001388	278.2245802	C18H30O2	5280934	27432	C06427	6208	463-40-1	CC\C=C/C\C=C/C\C=C/CCCCCCCC(O)=O	Lipids and lipid-like molecules	Fatty Acyls	Lineolic acids and derivatives
Citrinin	Citrinin	HMDB0041857	250.0841236	C13H14O5	NA	48707	C16765	NA	518-75-2	[H][C@]1(C)OC=C2C(O)=C(C(O)=O)C(=O)C(C)=C2[C@]1([H])C	Organoheterocyclic compounds	Benzopyrans	NA
Tyr-Met	Tyrosyl-Methionine	HMDB0029111	312.1143778	C14H20N2O4S	18218252	NA	NA	NA	NA	CSCCC(NC(=O)C(N)CC1=CC=C(O)C=C1)C(O)=O	Organic acids and derivatives	Carboxylic acids and derivatives	Amino acids,peptides,and analogues
Beta-alanine	beta-Alanine	HMDB0000056	89.04767847	C3H7NO2	239	16958	C00099	5119	107-95-9	NCCC(O)=O	Organic acids and derivatives	Carboxylic acids and derivatives	Amino acids,peptides,and analogues
Isobutyrylglycine	Isobutyrylglycine	HMDB0000730	145.0738932	C6H11NO3	10855600	70979	NA	5698	15926-18-8	CC(C)C(=O)NCC(O)=O	Organic acids and derivatives	Carboxylic acids and derivatives	Amino acids,peptides,and analogues
2-hydroxymyristic acid	2-Hydroxymyristic acid	HMDB0002261	244.2038448	C14H28O3	1563	59270	NA	6579	2507-55-3	CCCCCCCCCCCCC(O)C(O)=O	Lipids and lipid-like molecules	Fatty Acyls	Fatty acids and conjugates
D-glutamine	D-Glutamine	HMDB0003423	146.0691422	C5H10N2O3	145815	17061	C00819	6926	5959-95-5	N[C@H](CCC(N)=O)C(O)=O	Organic acids and derivatives	Carboxylic acids and derivatives	Amino acids,peptides,and analogues
N-desbutylbupivacaine	N-desbutylbupivacaine	HMDB0060725	232.1575633	C14H20N2O	115282	NA	NA	NA	NA	CC1=CC=CC(C)=C1N=C(O)C1CCCCN1	Organic acids and derivatives	Carboxylic acids and derivatives	Amino acids,peptides,and analogues
Zanamivir	Zanamivir	HMDB0014698	332.133199	C12H20N4O7	60855	50663	C08095	NA	139110-80-8	[H][C@]1(OC(=C[C@H](N=C(N)N)[C@H]1NC(C)=O)C(O)=O)[C@H](O)[C@H](O)CO	Organic acids and derivatives	Carboxylic acids and derivatives	Carboxylic acid derivatives
Ketoprofen	Ketoprofen	HMDB0015144	254.0942943	C16H14O3	3825	6128	C01716	NA	22071-15-4	CC(C(O)=O)C1=CC(=CC=C1)C(=O)C1=CC=CC=C1	Benzenoids	Benzene and substituted derivatives	Benzophenones
Trp-his	Tryptophyl-Histidine	HMDB0029085	341.1487895	C17H19N5O3	18218250	NA	NA	NA	NA	NC(CC1=CNC2=C1C=CC=C2)C(=O)NC(CC1=CN=CN1)C(O)=O	Organic acids and derivatives	Carboxylic acids and derivatives	Amino acids,peptides,and analogues
Maltose	D-Maltose	HMDB0000163	342.1162115	C12H22O11	10991489	47937	C00208	413	69-79-4	OC[C@H]1O[C@H](O[C@H]2[C@H](O)[C@H](O)[C@@H](O)O[C@@H]2CO)[C@H](O)[C@@H](O)[C@@H]1O	Organic oxygen compounds	Organooxygen compounds	Carbohydrates and carbohydrate conjugates
Acetylglycine	Acetylglycine	HMDB0000532	117.0425931	C4H7NO3	10972	40410	NA	5517	543-24-8	CC(=O)NCC(O)=O	Organic acids and derivatives	Carboxylic acids and derivatives	Amino acids,peptides,and analogues
Thr-Lys	Threonyllysine	HMDB0029066	247.1532062	C10H21N3O4	10332210	157893	NA	NA	23161-31-1	C[C@@H](O)[C@H](N)C(=O)N[C@@H](CCCCN)C(O)=O	Organic acids and derivatives	Carboxylic acids and derivatives	Amino acids,peptides,and analogues
beta-nicotinamide adenine dinucleotide(NAD)	beta-nicotinamide adenine dinucleotide(NAD)	HMDB0000902	663.1091216	C21H27N7O14P2	5892	44215	C00003	NA	53-84-9	NC(=O)C1=C[N+](=CC=C1)[C@@H]1O[C@H](COP([O-])(=O)OP(O)(=O)OC[C@H]2O[C@H]([C@H](O)[C@@H]2O)N2C=NC3=C2N=CN=C3N)[C@@H](O)[C@H]1O	Nucleosides,nucleotides,and analogues	(5->5)-dinucleotides	NA
Oligomycin b	Oligomycin b	NA	NA	C45H72O12	13487	7751	C11312	NA	11050-94-5	NA	NA	NA	NA
Asparagine	L-Asparagine	HMDB0000168	132.0534921	C4H8N2O3	6267	17196	C16438	14	70-47-3	N[C@@H](CC(N)=O)C(O)=O	Organic acids and derivatives	Carboxylic acids and derivatives	Amino acids,peptides,and analogues
4,4-thiodianiline	4,4-thiodianiline	NA	NA	C12H12N2S	124489975	82374	C19303	NA	139-65-1	NA	NA	NA	NA
2(1h)-pyridinone	2-Hydroxypyridine	HMDB0013751	95.03711379	C5H5NO	8871	16540	C02502	NA	142-08-5	OC1=CC=CC=N1	Organoheterocyclic compounds	Pyridines and derivatives	Hydropyridines
Dopamine	Dopamine	HMDB0000073	153.0789786	C8H11NO2	681	18243	C03758	64	62-31-7	NCCC1=CC(O)=C(O)C=C1	Benzenoids	Phenols	Benzenediols
Naproxen	Naproxen	HMDB0001923	230.0942943	C14H14O3	156391	7476	C01517	1461	22204-53-1	COC1=CC2=C(C=C1)C=C(C=C2)[C@H](C)C(O)=O	Benzenoids	Naphthalenes	NA
Thiazolidine-4-carboxylic acid	Thiazolidine-4-carboxylic acid	HMDB0258979	133.0197496	C4H7NO2S	NA	64564	NA	NA	NA	OC(=O)C1CSCN1	Organic acids and derivatives	Carboxylic acids and derivatives	Amino acids,peptides,and analogues
Homovanillic acid sulfate	Homovanillic acid sulfate	HMDB0011719	262.0147234	C9H10O7S	29981063	88405	NA	NA	38339-06-9	COC1=C(OS(O)(=O)=O)C=CC(CC(O)=O)=C1	Organic acids and derivatives	Organic sulfuric acids and derivatives	Arylsulfates
Ibutilide	Ibutilide	HMDB0014453	384.2446637	C20H36N2O3S	NA	NA	C07753	NA	122647-32-9	CCCCCCCN(CC)CCCC(O)C1=CC=C(NS(C)(=O)=O)C=C1	Benzenoids	Benzene and substituted derivatives	Phenylbutylamines
4-piperidinecarboxamide	4-piperidinecarboxamide	HMDB0000661	132.0422587	C5H8O4	743	17859	C00489	3254	110-94-1	OC(=O)CCCC(O)=O	Organic acids and derivatives	Carboxylic acids and derivatives	Dicarboxylic acids and derivatives
Fa 18:1+1o	Fa 18:1+1o	HMDB0061650	314.2457096	C18H34O4	16061045	138258	C19620	NA	154966-80-0	OCCCCCCCC[C@@H]1O[C@@H]1CCCCCCCC(O)=O	Lipids and lipid-like molecules	Fatty Acyls	Fatty acids and conjugates
D-glucosamine 6-phosphate	Glucosamine 6-phosphate	HMDB0001254	259.0457029	C6H14NO8P	439217	15873	C00352	6111	55722-81-1	N[C@H]1[C@@H](O)O[C@H](COP(O)(O)=O)[C@@H](O)[C@@H]1O	Organic oxygen compounds	Organooxygen compounds	Carbohydrates and carbohydrate conjugates
N-lauroyl-d-erythro-sphingosylphosphorylcholine	N-lauroyl-d-erythro-sphingosylphosphorylcholine	HMDB0012096	646.5049745	C35H71N2O6P	44260123	17636	C00550	NA	NA	CCCCCCCCCCCCC\C=C\[C@@H](O)[C@H](COP([O-])(=O)OCC[N+](C)(C)C)NC(=O)CCCCCCCCCCC	Lipids and lipid-like molecules	Sphingolipids	Phosphosphingolipids
Chaulmoogric acid	Chaulmoogric acid	NA	NA	C18H32O2	10480	27939;61391	C08282	NA	29106-32-9	NA	Lipids and lipid-like molecules	Fatty Acyls	Fatty acids and conjugates
1-palmitoyl-2-arachidonoyl-sn-glycero-3-phosphoserine	PS(16:0/20:4(5Z,8Z,11Z,14Z))	HMDB0012361	783.5050341	C42H74NO10P	24779544	90029	NA	NA	NA	[H][C@](N)(COP(O)(=O)OC[C@@]([H])(COC(=O)CCCCCCCCCCCCCCC)OC(=O)CCC\C=C/C\C=C/C\C=C/C\C=C/CCCCC)C(O)=O	Lipids and lipid-like molecules	Glycerophospholipids	Glycerophosphoserines
Probucol	Probucol	HMDB0015537	516.3095722	C31H48O2S2	4912	8427	C07373	NA	23288-49-5	CC(C)(SC1=CC(=C(O)C(=C1)C(C)(C)C)C(C)(C)C)SC1=CC(=C(O)C(=C1)C(C)(C)C)C(C)(C)C	Benzenoids	Benzene and substituted derivatives	Phenylpropanes
D-Pipecolinic acid	D-Pipecolic acid	HMDB0005960	129.0789786	C6H11NO2	736316	41582	NA	NA	1723-00-8	OC(=O)[C@H]1CCCCN1	Organic acids and derivatives	Carboxylic acids and derivatives	Amino acids,peptides,and analogues
Gabapentin	Gabapentin	HMDB0005015	171.1259288	C9H17NO2	3446	42797	C07018	2989	60142-96-3	NCC1(CC(O)=O)CCCCC1	Organic acids and derivatives	Carboxylic acids and derivatives	Amino acids,peptides,and analogues
Cetirizine	Cetirizine	HMDB0005032	388.1553704	C21H25ClN2O3	NA	3561	C07778	NA	83881-51-0	OC(=O)COCCN1CCN(CC1)C(C1=CC=CC=C1)C1=CC=C(Cl)C=C1	Benzenoids	Benzene and substituted derivatives	Diphenylmethanes
Artemisinin	Artemisinin	NA	NA	C15H22O5	11729	182445;182769;223316	C09538	NA	63968-64-9	NA	Lipids and lipid-like molecules	Prenol lipids	Terpene lactones
Lithocholylglycine	Lithocholic acid glycine conjugate	HMDB0000698	433.3192089	C26H43NO4	115245	37998	C15557	5666	474-74-8	[H][C@@]1(CC[C@@]2([H])[C@]3([H])CC[C@]4([H])C[C@H](O)CC[C@]4(C)[C@@]3([H])CC[C@]12C)[C@H](C)CCC(=O)NCC(O)=O	Lipids and lipid-like molecules	Steroids and steroid derivatives	Bile acids,alcohols and derivatives
Orientin	Orientin	HMDB0030614	448.1005615	C21H20O11	5382105	7781	C10114	NA	28608-75-5	OCC1OC(C(O)C(O)C1O)C1=C(O)C=C(O)C2=C1OC(=CC2=O)C1=CC(O)=C(O)C=C1	Phenylpropanoids and polyketides	Flavonoids	Flavonoid glycosides
Mevalonic acid	Mevalonic acid	HMDB0000227	148.0735589	C6H12O4	439230	17710	C00418	NA	17817-88-8	C[C@@](O)(CCO)CC(O)=O	Lipids and lipid-like molecules	Fatty Acyls	Fatty acids and conjugates
Dihydrouracil	Dihydrouracil	HMDB0000076	114.0429274	C4H6N2O2	649	15901	C00429	285	504-07-4	O=C1CCNC(=O)N1	Organoheterocyclic compounds	Diazines	Pyrimidines and pyrimidine derivatives
Neochlorogenic acid	5-Caffeoylquinic acid	HMDB0240477	354.0950822	C16H18O9	5280633	16384	C17147	NA	NA	[H]\C(=C(\[H])C1=CC(O)=C(O)C=C1)C(=O)O[C@]1([H])C[C@](O)(C[C@@]([H])(O)[C@]1([H])O)C(O)=O	Organic oxygen compounds	Organooxygen compounds	Alcohols and polyols
L-carnitine	L-Carnitine	HMDB0000062	162.1130184	C7H16NO3	10917	16347	C00318	52	541-15-1	C[N+](C)(C)C[C@H](O)CC(O)=O	Organic nitrogen compounds	Organonitrogen compounds	Quaternary ammonium salts
3-methyl-2-oxobutyric acid	alpha-Ketoisovaleric acid	HMDB0000019	116.0473441	C5H8O3	49	16530	C00141	5091	759-05-7	CC(C)C(=O)C(O)=O	Organic acids and derivatives	Keto acids and derivatives	Short-chain keto acids and derivatives
Cis-9-palmitoleic acid	Palmitoleic acid	HMDB0003229	254.2245802	C16H30O2	445638	28716	C08362	188	373-49-9	CCCCCC\C=C/CCCCCCCC(O)=O	Lipids and lipid-like molecules	Fatty Acyls	Fatty acids and conjugates
Physcion	Physcion	NA	NA	C16H12O5	96023523	38167	C17045	NA	521-61-9	NA	Benzenoids	Anthracenes	Anthraquinones
Dl-homocysteine	Homocysteine	HMDB0000742	135.0353992	C4H9NO2S	91552	17588	C05330	3256	6027-13-0	N[C@@H](CCS)C(O)=O	Organic acids and derivatives	Carboxylic acids and derivatives	Amino acids,peptides,and analogues
4-(2-hydroxyethyl)piperazine-1-ethanesulfonic acid	4-(2-hydroxyethyl)piperazine-1-ethanesulfonic acid	HMDB0062295	238.0987278	C8H18N2O4S	23830	42334	NA	NA	7365-45-9	OCCN1CCN(CCS(O)(=O)=O)CC1	Organoheterocyclic compounds	Diazinanes	Piperazines
Citrate	Citric acid	HMDB0000094	192.0270026	C6H8O7	311	30769	C00158	124	77-92-9	OC(=O)CC(O)(CC(O)=O)C(O)=O	Organic acids and derivatives	Carboxylic acids and derivatives	Tricarboxylic acids and derivatives
Glycerol	Glycerol	HMDB0000131	92.04734412	C3H8O3	753	17754	C00116	NA	56-81-5	OCC(O)CO	Organic oxygen compounds	Organooxygen compounds	Carbohydrates and carbohydrate conjugates
(S)-2-Hydroxyglutarate	L-2-Hydroxyglutaric acid	HMDB0000694	148.0371734	C5H8O5	439939	32797	C03196	NA	13095-48-2	O[C@@H](CCC(O)=O)C(O)=O	Organic acids and derivatives	Hydroxy acids and derivatives	Short-chain hydroxy acids and derivatives
2,8-quinolinediol	2,8-Quinolinediol	HMDB0240311	161.0476785	C9H7NO2	NA	17715	C06342	NA	15450-76-7	OC1=C2NC(=O)C=CC2=CC=C1	Organoheterocyclic compounds	Quinolines and derivatives	Quinolones and derivatives
L-ng-monomethylarginine	L-ng-monomethylarginine	HMDB0029416	188.1273258	C7H16N4O2	132862	28229	C03884	NA	17035-90-4	CNC(=N)NCCC[C@H](N)C(O)=O	Organic acids and derivatives	Carboxylic acids and derivatives	Amino acids,peptides,and analogues
5-methylbenzotriazole	5-methylbenzotriazole	NA	NA	C6H10O7	8705	27469	C06473	NA	669-90-9	NA	NA	NA	NA
Gly-His	Glycyl-Histidine	HMDB0028843	212.0909403	C8H12N4O3	417360	172454	NA	NA	NA	NCC(=O)NC(CC1=CN=CN1)C(O)=O	Organic acids and derivatives	Carboxylic acids and derivatives	Amino acids,peptides,and analogues
1-myristoyl-2-palmitoyl-sn-glycero-3-phosphocholine	PC(14:0/16:0)	HMDB0007869	705.5308549	C38H76NO8P	129657	75062	NA	NA	NA	[H][C@@](COC(=O)CCCCCCCCCCCCC)(COP([O-])(=O)OCC[N+](C)(C)C)OC(=O)CCCCCCCCCCCCCCC	Lipids and lipid-like molecules	Glycerophospholipids	Glycerophosphocholines
Gamma-l-glutamyl-l-glutamic acid	gamma-Glutamylglutamic acid	HMDB0011737	276.0957509	C10H16N2O7	92865	73705	C05282	NA	1116-22-9	N[C@@H](CCC(=O)N[C@@H](CCC(O)=O)C(O)=O)C(O)=O	Organic acids and derivatives	Carboxylic acids and derivatives	Amino acids,peptides,and analogues
L-pipecolic acid	L-Pipecolic acid	HMDB0000716	129.0789786	C6H11NO2	439227	30913	C00408	5684	3105-95-1	OC(=O)[C@@H]1CCCCN1	Organic acids and derivatives	Carboxylic acids and derivatives	Amino acids,peptides,and analogues
Acetylcholine	Acetylcholine	HMDB0000895	146.1181038	C7H16NO2	187	15355	C01996	57	51-84-3	CC(=O)OCC[N+](C)(C)C	Organic nitrogen compounds	Organonitrogen compounds	Quaternary ammonium salts
alpha-Tocopherol (Vitamin E)	alpha-Tocopherol (Vitamin E)	HMDB0001893	430.3810808	C29H50O2	14985	18145	C02477	6376	59-02-9	CC(C)CCC[C@@H](C)CCC[C@@H](C)CCC[C@]1(C)CCC2=C(C)C(O)=C(C)C(C)=C2O1	Lipids and lipid-like molecules	Prenol lipids	Quinone and hydroquinone lipids
10-formyl-7,8-dihydrofolic acid	10-Formyldihydrofolate	HMDB0006485	471.1502461	C20H21N7O7	168809	15634	C03204	NA	NA	NC1=NC2=C(N=C(CN(C=O)C3=CC=C(C=C3)C(=O)N[C@@H](CCC(O)=O)C(O)=O)CN2)C(=O)N1	Organoheterocyclic compounds	Pteridines and derivatives	Pterins and derivatives
N-acetyl-l-glutamate	N-Acetyl-L-glutamic acid	HMDB0001138	189.0637225	C7H11NO5	70914	17533	C00624	NA	1188-37-0	CC(=O)N[C@@H](CCC(O)=O)C(O)=O	Organic acids and derivatives	Carboxylic acids and derivatives	Amino acids,peptides,and analogues
Tamoxifen	Tamoxifen	HMDB0014813	371.2249146	C26H29NO	2733526	41774	C07108	NA	10540-29-1	CC\C(=C(/C1=CC=CC=C1)C1=CC=C(OCCN(C)C)C=C1)C1=CC=CC=C1	Phenylpropanoids and polyketides	Stilbenes	NA
Guanosine 5-diphospho-alpha-d-mannose	Guanosine 5-diphospho-alpha-d-mannose	HMDB0001163	605.0771528	C16H25N5O16P2	18396	15820	C00096	6045	3123-67-9	NC1=NC2=C(N=CN2[C@@H]2O[C@H](COP(O)(=O)OP(O)(=O)O[C@H]3O[C@H](CO)[C@@H](O)[C@H](O)[C@@H]3O)[C@@H](O)[C@H]2O)C(=O)N1	Nucleosides,nucleotides,and analogues	Purine nucleotides	Purine nucleotide sugars
N-lauroyl-d-erythro-sphinganine	N-lauroyl-d-erythro-sphinganine	HMDB0011758	483.4651448	C30H61NO3	53481046	85261	NA	NA	NA	CCCCCCCCCCCCCCC[C@@H](O)[C@H](CO)NC(=O)CCCCCCCCCCC	Lipids and lipid-like molecules	Sphingolipids	Ceramides
Myristoyl-l-carnitine	Tetradecanoylcarnitine	HMDB0005066	372.3108353	C21H42NO4	53477791	84634	NA	NA	25597-07-3	CCCCCCCCCCCCCC(=O)O[C@H](CC(O)=O)C[N+](C)(C)C	Lipids and lipid-like molecules	Fatty Acyls	Fatty acid esters
Tyr-Gln	Tyrosyl-Glutamine	HMDB0029103	309.1324707	C14H19N3O5	19421321	NA	NA	NA	NA	NC(CC1=CC=C(O)C=C1)C(=O)NC(CCC(N)=O)C(O)=O	Organic acids and derivatives	Carboxylic acids and derivatives	Amino acids,peptides,and analogues
Delphinidine	Delphinidin	HMDB0003074	303.0504777	C15H11O7	128853	28436	C05908	3432	13270-61-6	OC1=CC(O)=C2C=C(O)C(=[O+]C2=C1)C1=CC(O)=C(O)C(O)=C1	Phenylpropanoids and polyketides	Flavonoids	Hydroxyflavonoids
Ribothymidine	Ribothymidine	HMDB0000884	258.0851862	C10H14N2O6	445408	45996	NA	5843	1463-10-1	CC1=CN([C@@H]2O[C@H](CO)[C@@H](O)[C@H]2O)C(=O)NC1=O	Nucleosides,nucleotides,and analogues	Pyrimidine nucleosides	NA
Tyr-Gly	Tyr-Gly	HMDB0259337	238.0953569	C11H14N2O4	259323	NA	NA	NA	NA	NC(CC1=CC=C(O)C=C1)C(O)=NCC(O)=O	Organic acids and derivatives	Carboxylic acids and derivatives	Amino acids,peptides,and analogues
Amygdalin	Amygdalin	HMDB0035030	457.1584107	C20H27NO11	2180	27613	C08325	NA	29883-15-6	OCC1OC(OCC2OC(OC(C#N)C3=CC=CC=C3)C(O)C(O)C2O)C(O)C(O)C1O	Organic oxygen compounds	Organooxygen compounds	Carbohydrates and carbohydrate conjugates
Keracyanin	Cyanidin 3-rutinoside	HMDB0031458	595.1662953	C27H31O15	441674	28064	C08620	NA	28338-59-2	[H][C@@]1(C)O[C@@]([H])(OC[C@@]2([H])O[C@@]([H])(OC3=CC4=C(C=C(O)C=C4O)[O+]=C3C3=CC(O)=C(O)C=C3)[C@]([H])(O)[C@@]([H])(O)[C@]2([H])O)[C@]([H])(O)[C@]([H])(O)[C@@]1([H])O	Phenylpropanoids and polyketides	Flavonoids	Flavonoid glycosides
6-sialyllactose	6-Sialyllactose	HMDB0006569	633.2116281	C23H39NO19	643987	NA	NA	NA	35890-39-2	[H][C@]1(O[C@@](C[C@H](O)[C@H]1NC(C)=O)(OC[C@H]1O[C@@H](O[C@H]([C@H](O)CO)[C@H](O)[C@@H](O)C=O)[C@H](O)[C@@H](O)[C@H]1O)C(O)=O)[C@H](O)[C@H](O)CO	Organic oxygen compounds	Organooxygen compounds	Carbohydrates and carbohydrate conjugates
Zafirlukast	Zafirlukast	HMDB0014689	575.2090065	C31H33N3O6S	5717	10100	C07206	NA	107753-78-6	COC1=C(CC2=CN(C)C3=C2C=C(NC(=O)OC2CCCC2)C=C3)C=CC(=C1)C(=O)NS(=O)(=O)C1=CC=CC=C1C	Benzenoids	Benzene and substituted derivatives	Benzenesulfonamides
Cholic acid	Cholic acid	HMDB0000619	408.2875744	C24H40O5	221493	16359	C00695	206	81-25-4	C[C@H](CCC(O)=O)[C@H]1CC[C@H]2[C@@H]3[C@H](O)C[C@@H]4C[C@H](O)CC[C@]4(C)[C@H]3C[C@H](O)[C@]12C	Lipids and lipid-like molecules	Steroids and steroid derivatives	Bile acids,alcohols and derivatives
4-imidazoleacrylic acid	4-imidazoleacrylic acid	HMDB0000301	138.0429274	C6H6N2O2	736715	30817	C00785	298	3465-72-3	OC(=O)\C=C\C1=CNC=N1	Organoheterocyclic compounds	Azoles	Imidazoles
Phosphocholine	Phosphorylcholine	HMDB0001565	184.0738695	C5H15NO4P	1014	18132	C00588	6326	3616-04-4	C[N+](C)(C)CCOP(O)(O)=O	Organic nitrogen compounds	Organonitrogen compounds	Quaternary ammonium salts
Maltitol	Maltitol	HMDB0002928	344.1318616	C12H24O11	493591	68428	NA	3484	585-88-6	OC[C@H](O)[C@@H](O)[C@H](O[C@H]1O[C@H](CO)[C@@H](O)[C@H](O)[C@H]1O)[C@H](O)CO	Lipids and lipid-like molecules	Fatty Acyls	Fatty acyl glycosides
1-oleoyl-sn-glycero-3-phosphoethanolamine	LysoPE(18:1(9Z)/0:0)	HMDB0011506	479.3011893	C23H46NO7P	9547071	74971	NA	NA	89576-29-4	[H][C@@](O)(COC(=O)CCCCCCC\C=C/CCCCCCCC)COP(O)(=O)OCCN	Lipids and lipid-like molecules	Glycerophospholipids	Glycerophosphoethanolamines
Hexanoyl-l-carnitine	Hexanoylcarnitine	HMDB0000756	260.1861833	C13H26NO4	3246938	84834	NA	3548	22671-29-0	CCCCCC(=O)O[C@H](CC(O)=O)C[N+](C)(C)C	Lipids and lipid-like molecules	Fatty Acyls	Fatty acid esters
L-citrulline	Citrulline	HMDB0000904	175.0956913	C6H13N3O3	9750	16349	C00327	16	372-75-8	N[C@@H](CCCNC(N)=O)C(O)=O	Organic acids and derivatives	Carboxylic acids and derivatives	Amino acids,peptides,and analogues
Sn-glycerol-3-phosphoethanolamine	Glycerylphosphorylethanolamine	HMDB0000114	215.0558737	C5H14NO6P	123874	52330	C01233	5151	1190-00-7	NCCOP(O)(=O)OCC(O)CO	Lipids and lipid-like molecules	Glycerophospholipids	Glycerophosphoethanolamines
o-hex-dhex-dhex Furostane base -2h + o-hex	o-hex-dhex-dhex Furostane base -2h + o-hex	HMDB0034062	1048.545424	C51H84O22	500375	NA	C08907	NA	55056-80-9	CC(CCC1(O)OC2CC3C4CC=C5CC(CCC5(C)C4CCC3(C)C2C1C)OC1OC(CO)C(OC2OC(C)C(O)C(O)C2O)C(O)C1OC1OC(C)C(O)C(O)C1O)COC1OC(CO)C(O)C(O)C1O	Lipids and lipid-like molecules	Steroids and steroid derivatives	Steroidal glycosides
Androstan-3-ol-17-one 3-glucuronide	Androstan-3-ol-17-one 3-glucuronide	HMDB0004484	466.2566682	C25H38O8	443078	37451	C11136	7064	3602-09-3	[H][C@@]12CCC(=O)[C@@]1(C)CC[C@@]1([H])[C@@]2([H])CC[C@]2([H])C[C@@H](CC[C@]12C)O[C@@H]1O[C@@H]([C@@H](O)[C@H](O)[C@H]1O)C(O)=O	Lipids and lipid-like molecules	Steroids and steroid derivatives	Steroidal glycosides
Urobilin	Urobilin	HMDB0004160	590.3104351	C33H42N4O6	440785	36378	C05794	NA	1856-98-0	[H]C(C1=C(CCC(O)=O)C(C)=C(CC2NC(=O)C(C)=C2CC)N1)=C1N=C(CC2NC(=O)C(CC)=C2C)C(C)=C1CCC(O)=O	Organoheterocyclic compounds	Tetrapyrroles and derivatives	Bilirubins
beta-muricholic acid	3a,6a,7b-Trihydroxy-5b-cholanoic acid	HMDB0000364	408.2875744	C24H40O5	5283851	81299	C17726	5353	6830-03-1	[H][C@@]12CC[C@H]([C@H](C)CCC(O)=O)[C@@]1(C)CC[C@@]1([H])[C@@]2([H])[C@@H](O)[C@H](O)[C@]2([H])C[C@H](O)CC[C@]12C	Lipids and lipid-like molecules	Steroids and steroid derivatives	Bile acids,alcohols and derivatives
Benzoic acid	Benzoic acid	HMDB0001870	122.0367794	C7H6O2	243	30746	C00180	1297	65-85-0	OC(=O)C1=CC=CC=C1	Benzenoids	Benzene and substituted derivatives	Benzoic acids and derivatives
Limaprost	Limaprost	HMDB0254093	380.2562743	C22H36O5	3927	NA	NA	NA	NA	CCCCC(C)CC(O)C=CC1C(O)CC(=O)C1CCCCC=CC(O)=O	Lipids and lipid-like molecules	Fatty Acyls	Fatty acids and conjugates
Calcitriol	Calcitriol	HMDB0001903	416.3290453	C27H44O3	5280453	17823	C01673	6382	32222-06-3	C[C@H](CCCC(C)(C)O)[C@@]1([H])CC[C@@]2([H])\C(CCC[C@]12C)=C\C=C1\C[C@@H](O)C[C@H](O)C1=C	Lipids and lipid-like molecules	Steroids and steroid derivatives	Vitamin D and derivatives
(2-aminoethoxy)[2-[docosa-4.7.10.13.16.19-hexaenoyloxy]-3-[hexadec-1-en-1-yloxy]propoxy]phosphinic acid	(2-aminoethoxy)[2-[docosa-4.7.10.13.16.19-hexaenoyloxy]-3-[hexadec-1-en-1-yloxy]propoxy]phosphinic acid	HMDB0005780	747.5202902	C43H74NO7P	5283497	90479	C00350	6548	206059-97-4	[H][C@@](CO\C=C/CCCCCCCCCCCCCC)(COP(O)(=O)OCCN)OC(=O)CC\C=C/C\C=C/C\C=C/C\C=C/C\C=C/C\C=C/CC	Lipids and lipid-like molecules	Glycerophospholipids	Glycerophosphoethanolamines
Nicotinate d-ribonucleotide	Nicotinic acid mononucleotide	HMDB0001132	336.0484426	C11H15NO9P	121992	15763	C01185	NA	321-02-8	O[C@H]1[C@@H](O)[C@@H](O[C@@H]1COP(O)(O)=O)[N+]1=CC=CC(=C1)C(O)=O	Nucleosides,nucleotides,and analogues	Pyridine nucleotides	Nicotinic acid nucleotides
6-ketoprostaglandin f1alpha	6-Keto-prostaglandin F1a	HMDB0002886	370.2355388	C20H34O6	5280888	28158	C05961	6782	58962-34-8	CCCCC[C@H](O)\C=C\[C@H]1[C@H](O)C[C@H](O)[C@@H]1CC(=O)CCCCC(O)=O	Lipids and lipid-like molecules	Fatty Acyls	Eicosanoids
N-myristoylsphinganine	N-myristoylsphinganine	HMDB0011759	511.496445	C32H65NO3	10255824	67045	NA	NA	NA	CCCCCCCCCCCCCCC[C@@H](O)[C@H](CO)NC(=O)CCCCCCCCCCCCC	Lipids and lipid-like molecules	Sphingolipids	Ceramides
Dihydroxyacetone	Dihydroxyacetone	HMDB0001882	90.03169406	C3H6O3	670	16016	C00184	6368	96-26-4	OCC(=O)CO	Organic oxygen compounds	Organooxygen compounds	Carbohydrates and carbohydrate conjugates
N-isovaleroylglycine	Isovalerylglycine	HMDB0000678	159.0895433	C7H13NO3	546304	70984	NA	5647	16284-60-9	CC(C)CC(=O)NCC(O)=O	Organic acids and derivatives	Carboxylic acids and derivatives	Amino acids,peptides,and analogues
Captopril	Captopril	HMDB0015328	217.077264	C9H15NO3S	44093	3380	C06867	NA	62571-86-2	C[C@H](CS)C(=O)N1CCC[C@H]1C(O)=O	Organic acids and derivatives	Carboxylic acids and derivatives	Amino acids,peptides,and analogues
Val-Ile	Valylisoleucine	HMDB0029130	230.1630426	C11H22N2O3	7010531	75012	NA	NA	20556-14-3	CC[C@H](C)[C@H](NC(=O)[C@@H](N)C(C)C)C(O)=O	Organic acids and derivatives	Carboxylic acids and derivatives	Amino acids,peptides,and analogues
Lovastatin hydroxy acid	Lovastatin hydroxy acid	NA	NA	C24H38O6	312642099	NA	C21130	NA	75225-51-3	NA	Organic acids and derivatives	Hydroxy acids and derivatives	Medium-chain hydroxy acids and derivatives
3-methylbenzyl alcohol	(3-Methylphenyl)methyl acetate	HMDB0041473	164.0837296	C10H12O2	87083	NA	C07216	NA	17369-57-2	CC(=O)OCC1=CC=CC(C)=C1	Benzenoids	Benzene and substituted derivatives	Benzyloxycarbonyls
His-Gln	Histidylglutamine	HMDB0028883	283.128054	C11H17N5O4	9900427	NA	NA	NA	224638-13-5	N[C@@H](CC1=CNC=N1)C(=O)N[C@@H](CCC(N)=O)C(O)=O	Organic acids and derivatives	Carboxylic acids and derivatives	Amino acids,peptides,and analogues
N-Acetyl-D-Glucosamine 6-Phosphate	N-Acetyl-D-Glucosamine 6-Phosphate	HMDB0001062	301.0562676	C8H16NO9P	440996	15784	C00357	5975	18191-20-3	CC(=O)N[C@H]1C(O)O[C@H](COP(O)(O)=O)[C@@H](O)[C@@H]1O	Organic oxygen compounds	Organooxygen compounds	Carbohydrates and carbohydrate conjugates
His-Glu	Histidylglutamic acid	HMDB0028884	284.1120696	C11H16N4O5	7010583	73928	NA	NA	53634-28-9	N[C@@H](CC1=CNC=N1)C(=O)N[C@@H](CCC(O)=O)C(O)=O	Organic acids and derivatives	Carboxylic acids and derivatives	Amino acids,peptides,and analogues
His-Gly	Histidylglycine	HMDB0028885	212.0909403	C8H12N4O3	101179	73930	NA	NA	2578-58-7	N[C@@H](CC1=CNC=N1)C(=O)NCC(O)=O	Organic acids and derivatives	Carboxylic acids and derivatives	Amino acids,peptides,and analogues
Nordihydroguaiaretic Acid	Masoprocol	HMDB0014325	302.1518092	C18H22O4	71398	73468	C10719	NA	27686-84-6	C[C@@H](CC1=CC(O)=C(O)C=C1)[C@H](C)CC1=CC(O)=C(O)C=C1	Lignans,neolignans and related compounds	Dibenzylbutane lignans	NA
Betulinic acid	Betulinic acid	HMDB0030094	456.3603454	C30H48O3	64971	3087	C08619	NA	472-15-1	[H][C@]12[C@@H](CC[C@@]1(CC[C@]1(C)[C@]2([H])CC[C@]2([H])[C@@]3(C)CC[C@H](O)C(C)(C)[C@]3([H])CC[C@@]12C)C(O)=O)C(C)=C	Lipids and lipid-like molecules	Prenol lipids	Triterpenoids
Arginine	L-Arginine	HMDB0000517	174.1116757	C6H14N4O2	6322	16467	C02385	5502	74-79-3	N[C@@H](CCCNC(N)=N)C(O)=O	Organic acids and derivatives	Carboxylic acids and derivatives	Amino acids,peptides,and analogues
Gentiopicroside	Gentiopicroside	HMDB0252696	356.1107322	C16H20O9	354445	NA	C09782	NA	NA	OCC1OC(OC2OC=C3C(=O)OCC=C3C2C=C)C(O)C(O)C1O	Organic oxygen compounds	Organooxygen compounds	Carbohydrates and carbohydrate conjugates
P-methoxycinnamic acid ethyl ester	P-methoxycinnamic acid ethyl ester	HMDB0030762	206.0942943	C12H14O3	5281783	259672	C10476	NA	24393-56-4	CCOC(=O)\C=C\C1=CC=C(OC)C=C1	Phenylpropanoids and polyketides	Cinnamic acids and derivatives	Cinnamic acid esters
Imidazoleacetic acid	Imidazoleacetic acid	HMDB0002024	126.0429274	C5H6N2O2	96215	16974	C02835	6445	645-65-8	OC(=O)CC1=CN=CN1	Organoheterocyclic compounds	Azoles	Imidazoles
Gamma-Glutamylcysteine	gamma-Glutamylcysteine	HMDB0001049	250.0623423	C8H14N2O5S	123938	17515	C00669	5966	636-58-8	N[C@@H](CCC(=O)N[C@@H](CS)C(O)=O)C(O)=O	Organic acids and derivatives	Carboxylic acids and derivatives	Amino acids,peptides,and analogues
Aspartic acid	L-Aspartic acid	HMDB0000191	133.0375077	C4H7NO4	5960	17053	C16433	5206	56-84-8	N[C@@H](CC(O)=O)C(O)=O	Organic acids and derivatives	Carboxylic acids and derivatives	Amino acids,peptides,and analogues
Homoharringtonine	homoharringtonine	HMDB0253207	545.2624818	C29H39NO9	3628	NA	NA	NA	NA	COC(=O)CC(O)(CCCC(C)(C)O)C(=O)OC1C2C3=CC4=C(OCO4)C=C3CCN3CCCC23C=C1OC	Alkaloids and derivatives	Cephalotaxus alkaloids	NA
Penitrem a	penitrem A	HMDB0242736	633.2857159	C37H44ClNO6	4732	NA	C20070	NA	NA	CC(=C)C1OC2CCC3(C)C4(C)C(CCC3(O)C22OC2C1O)C1OC(C)(C)C2CC3C(=C)CC5=C(Cl)C=C6NC4=C1C6=C5C23O	Organoheterocyclic compounds	Naphthopyrans	NA
(R)-mevalonic acid 5-Phosphate	Mevalonic acid-5P	HMDB0001343	228.0398893	C6H13O7P	439400	17436	C01107	6177	73566-35-5	C[C@@](O)(CCOP(O)(O)=O)CC(O)=O	Organic acids and derivatives	Organic phosphoric acids and derivatives	Phosphate esters
Oxazepam	Oxazepam	HMDB0014980	286.0509053	C15H11ClN2O2	4616	7823	C07359	NA	604-75-1	OC1N=C(C2=CC=CC=C2)C2=C(NC1=O)C=CC(Cl)=C2	Organoheterocyclic compounds	Benzodiazepines	1,4-benzodiazepines
N-nervonoyl-d-erythro-sphingosylphosphorylcholine	N-nervonoyl-d-erythro-sphingosylphosphorylcholine	HMDB0012107	812.6771252	C47H93N2O6P	44260126	74535	C00550	NA	94359-13-4	CCCCCCCCCCCCC\C=C\[C@@H](O)[C@H](COP([O-])(=O)OCC[N+](C)(C)C)NC(=O)CCCCCCCCCCCCC\C=C/CCCCCCCC	Lipids and lipid-like molecules	Sphingolipids	Phosphosphingolipids
Leu-Arg	Leucyl-Arginine	HMDB0028923	287.1957397	C12H25N5O3	3800205	NA	NA	NA	NA	CC(C)CC(N)C(=O)NC(CCCNC(N)=N)C(O)=O	Organic acids and derivatives	Carboxylic acids and derivatives	Amino acids,peptides,and analogues
Chloramphenicol palmitate	Chloramphenicol palmitate	HMDB0250087	560.2419925	C27H42Cl2N2O6	10736	NA	C11726	NA	NA	CCCCCCCCCCCCCCCC(=O)OCC(NC(=O)C(Cl)Cl)C(O)C1=CC=C(C=C1)[N+]([O-])=O	Benzenoids	Benzene and substituted derivatives	Nitrobenzenes
O-phosphoethanolamine	O-Phosphoethanolamine	HMDB0000224	141.0190943	C2H8NO4P	1015	17553	C00346	5233	1071-23-4	NCCOP(O)(O)=O	Organic acids and derivatives	Organic phosphoric acids and derivatives	Phosphate esters
L-Phenylalanine	L-Phenylalanine	HMDB0000159	165.0789786	C9H11NO2	6140	17295	C00079	28	63-91-2	N[C@@H](CC1=CC=CC=C1)C(O)=O	Organic acids and derivatives	Carboxylic acids and derivatives	Amino acids,peptides,and analogues
Gamabufotalin	Gamabufotalin	HMDB0252604	402.2406242	C24H34O5	521198	NA	C16962	NA	NA	CC12CC(O)C3C(CCC4CC(O)CCC34C)C1(O)CCC2C1=COC(=O)C=C1	Lipids and lipid-like molecules	Steroids and steroid derivatives	Steroid lactones
Pyridine	Pyridine	HMDB0000926	79.04219917	C5H5N	1049	16227	C00747	5877	110-86-1	C1=CC=NC=C1	Organoheterocyclic compounds	Pyridines and derivatives	NA
2-arachidonoylglycerol	MG(0:0/20:4(5Z,8Z,11Z,14Z)/0:0)	HMDB0004666	378.2770097	C23H38O4	5282280	52392	C13856	NA	53847-30-6	[H]C(CO)(CO)OC(=O)CCC\C=C/C\C=C/C\C=C/C\C=C/CCCCC	Lipids and lipid-like molecules	Endocannabinoids	NA
17beta-nandrolone decanoate	17beta-nandrolone decanoate	HMDB0015694	428.3290453	C28H44O3	9677	774897	C08154	NA	360-70-3	CCCCCCCCCC(=O)O[C@H]1CC[C@H]2[C@@H]3CCC4=CC(=O)CC[C@@H]4[C@H]3CC[C@]12C	Lipids and lipid-like molecules	Steroids and steroid derivatives	Steroid esters
1-octadecyl lysophosphatidic acid	1-octadecyl lysophosphatidic acid	HMDB0011144	424.2953762	C21H45O6P	10432493	NA	NA	NA	NA	CCCCCCCCCCCCCCCCCCOCC(O)COP(O)(O)=O	Lipids and lipid-like molecules	Glycerophospholipids	Glycerophosphates
Adenosine 3,5-cyclic monophosphate	Cyclic AMP	HMDB0000058	329.0525197	C10H12N5O6P	6076	17489	C00575	5120	60-92-4	[H][C@@]12COP(O)(=O)O[C@@]1([H])[C@@H](O)[C@@H](O2)N1C=NC2=C1N=CN=C2N	Nucleosides,nucleotides,and analogues	Purine nucleotides	Cyclic purine nucleotides
Dehydrocholic acid	Dehydrocholic acid	NA	NA	C24H34O5	585218	31459	C13154	NA	81-23-2	NA	Lipids and lipid-like molecules	Steroids and steroid derivatives	"Bile acids, alcohols and derivatives"
(R)-(+)-Citronellic acid	(R)-(+)-Citronellic acid	HMDB0035837	170.1306798	C10H18O2	10402	80507	C16462	NA	502-47-6	CC(CCC=C(C)C)CC(O)=O	Lipids and lipid-like molecules	Prenol lipids	Monoterpenoids
Blood group b trisaccharide	Blood group B trisaccharide	HMDB0248832	488.1741203	C18H32O15	23396810	NA	NA	NA	NA	CC1OC(OC2C(O)OC(CO)C(O)C2OC2OC(CO)C(O)C(O)C2O)C(O)C(O)C1O	Organic oxygen compounds	Organooxygen compounds	Carbohydrates and carbohydrate conjugates
Cortisol 21-sulfate	Cortisol 21-sulfate	HMDB0062779	442.1661391	C21H30O8S	102172	16473	C02822	NA	1253-43-6	[H][C@@]12CC[C@](O)(C(=O)COS(O)(=O)=O)[C@@]1(C)C[C@]([H])(O)[C@@]1([H])[C@@]2([H])CCC2=CC(=O)CC[C@]12C	Lipids and lipid-like molecules	Steroids and steroid derivatives	Sulfated steroids
1-stearoyl-2-hydroxy-sn-glycero-3-phosphoethanolamine	LysoPE(18:0/0:0)	HMDB0011130	481.3168394	C23H48NO7P	9547068	75036	NA	NA	69747-55-3	[H][C@@](O)(COC(=O)CCCCCCCCCCCCCCCCC)COP(O)(=O)OCCN	Lipids and lipid-like molecules	Glycerophospholipids	Glycerophosphoethanolamines
Phe-asp	Phenylalanylaspartic acid	HMDB0028991	280.1059216	C13H16N2O5	6992643	73631	NA	NA	22828-05-3	N[C@@H](CC1=CC=CC=C1)C(=O)N[C@@H](CC(O)=O)C(O)=O	Organic acids and derivatives	Carboxylic acids and derivatives	Amino acids,peptides,and analogues
Ile-Met	Isoleucyl-Methionine	HMDB0028913	262.1351133	C11H22N2O3S	17863274	NA	NA	NA	NA	CCC(C)C(N)C(=O)NC(CCSC)C(O)=O	Organic acids and derivatives	Carboxylic acids and derivatives	Amino acids,peptides,and analogues
Uracil	Uracil	HMDB0000300	112.0272774	C4H4N2O2	1174	17568	C00106	258	66-22-8	O=C1NC=CC(=O)N1	Organoheterocyclic compounds	Diazines	Pyrimidines and pyrimidine derivatives
Val-Ser	Valylserine	HMDB0029136	204.111007	C8H16N2O4	6992639	75021	NA	NA	13588-94-8	CC(C)[C@H](N)C(=O)N[C@@H](CO)C(O)=O	Organic acids and derivatives	Carboxylic acids and derivatives	Amino acids,peptides,and analogues
Aspartame	Aspartame	HMDB0001894	294.1215717	C14H18N2O5	134601	2877	C11045	6377	22839-47-0	COC(=O)[C@H](CC1=CC=CC=C1)NC(=O)[C@@H](N)CC(O)=O	Organic acids and derivatives	Carboxylic acids and derivatives	Amino acids,peptides,and analogues
Fexofenadine	Fexofenadine	HMDB0005030	501.2879087	C32H39NO4	NA	5050	C06999	NA	83799-24-0	CC(C)(C(O)=O)C1=CC=C(C=C1)C(O)CCCN1CCC(CC1)C(O)(C1=CC=CC=C1)C1=CC=CC=C1	Benzenoids	Benzene and substituted derivatives	Diphenylmethanes
2-arachidonoyl-1-palmitoyl-sn-glycero-3-phosphoethanolamine	2-arachidonoyl-1-palmitoyl-sn-glycero-3-phosphoethanolamine	HMDB0008937	739.5152049	C41H74NO8P	9546800	73009	NA	NA	70812-59-8	[H][C@@](COC(=O)CCCCCCCCCCCCCCC)(COP(O)(=O)OCCN)OC(=O)CCC\C=C/C\C=C/C\C=C/C\C=C/CCCCC	Lipids and lipid-like molecules	Glycerophospholipids	Glycerophosphoethanolamines
His-His	Histidylhistidine	HMDB0028887	292.1283884	C12H16N6O3	6993104	74051	NA	NA	306-14-9	N[C@@H](CC1=CNC=N1)C(=O)N[C@@H](CC1=CNC=N1)C(O)=O	Organic acids and derivatives	Carboxylic acids and derivatives	Amino acids,peptides,and analogues
Morphine n-oxide	Genomorphine	HMDB0029382	301.1314081	C17H19NO4	5375200	62426	C11786	NA	639-46-3	CN1(=O)CCC23C4OC5=C(O)C=CC(CC1C2C=CC4O)=C35	Lipids and lipid-like molecules	Prenol lipids	Sesquiterpenoids
Quinolin-2-ol	Quinolin-2-ol	NA	NA	C9H7NO	8574	16365	C06338	NA	70254-42-1	NA	Organoheterocyclic compounds	Quinolines and derivatives	Quinolones and derivatives
L-palmitoylcarnitine	L-Palmitoylcarnitine	HMDB0240774	399.3348589	C23H45NO4	16902	NA	C02990	NA	NA	[H][C@](CC([O-])=O)(C[N+](C)(C)C)OC(=O)CCCCCCCCCCCCCCC	Lipids and lipid-like molecules	Fatty Acyls	Fatty acid esters
Dl-octopamine	p-Octopamine	HMDB0004825	153.0789786	C8H11NO2	440266	44715	C04227	7087	104-14-3	NC[C@H](O)C1=CC=C(O)C=C1	Benzenoids	Phenols	1-hydroxy-2-unsubstituted benzenoids
(2-aminoethoxy)[2-[docosa-4.7.10.13.16.19-hexaenoyloxy]-3-[octadeca-1.9-dien-1-yloxy]propoxy]phosphinic acid	(2-aminoethoxy)[2-[docosa-4.7.10.13.16.19-hexaenoyloxy]-3-[octadeca-1.9-dien-1-yloxy]propoxy]phosphinic acid	HMDB0011460	773.5359403	C45H76NO7P	52925039	90487	NA	NA	NA	[H][C@@](CO\C=C/CCCCCC\C=C/CCCCCCCC)(COP(O)(=O)OCCN)OC(=O)CC\C=C/C\C=C/C\C=C/C\C=C/C\C=C/C\C=C/CC	Lipids and lipid-like molecules	Glycerophospholipids	Glycerophosphoethanolamines
alpha-cyclodextrin	Cyclohexaamylose	HMDB0242514	972.3169405	C36H60O30	320760	NA	NA	NA	NA	OCC1OC2OC3C(CO)OC(OC4C(CO)OC(OC5C(CO)OC(OC6C(CO)OC(OC7C(CO)OC(OC1C(O)C2O)C(O)C7O)C(O)C6O)C(O)C5O)C(O)C4O)C(O)C3O	Organic oxygen compounds	Organooxygen compounds	Carbohydrates and carbohydrate conjugates
DL-histidine	D-Histidine	HMDB0250763	155.0694765	C6H9N3O2	773	27570	C06419	NA	NA	NC(CC1=CN=CN1)C(O)=O	Organic acids and derivatives	Carboxylic acids and derivatives	Amino acids,peptides,and analogues
3-(cyclohexylamino)-2-hydroxy-1-propanesulfonic acid	3-(Cyclohexylamino)-2-hydroxy-1-propanesulfonic acid	HMDB0247339	237.1034793	C9H19NO4S	2733480	NA	NA	NA	NA	OC(CNC1CCCCC1)CS(O)(=O)=O	Organic nitrogen compounds	Organonitrogen compounds	Cyclohexylamines
Saponarin	Saponarin	HMDB0257484	594.1584703	C27H30O15	4636593	NA	C08064	NA	NA	OCC1OC(OC2=C(C3OC(CO)C(O)C(O)C3O)C(O)=C3C(=O)C=C(OC3=C2)C2=CC=C(O)C=C2)C(O)C(O)C1O	Phenylpropanoids and polyketides	Flavonoids	Flavonoid glycosides
Baccatin iii	Baccatin III	HMDB0248838	586.241412	C31H38O11	4357887	NA	C11900	NA	NA	CC(=O)OC1C2=C(C)C(O)CC(O)(C(OC(=O)C3=CC=CC=C3)C3C4(COC4CC(O)C3(C)C1=O)OC(C)=O)C2(C)C	Lipids and lipid-like molecules	Prenol lipids	Diterpenoids
S-(2-aminoethyl)isothiourea	2-Aminoethyl carbamimidothioate	HMDB0248317	119.0517185	C3H9N3S	2039	NA	NA	NA	NA	NCCSC(N)=N	Organosulfur compounds	Isothioureas	NA
Phe-lys	Phenylalanyllysine	HMDB0029000	293.1739416	C15H23N3O3	15607820	141443	NA	NA	6456-72-0	NCCCC[C@H](NC(=O)[C@@H](N)CC1=CC=CC=C1)C(O)=O	Organic acids and derivatives	Carboxylic acids and derivatives	Amino acids,peptides,and analogues
Nicotinamide adenine dinucleotide (NAD)	Nicotinamide adenine dinucleotide (NAD)	HMDB0000902	663.1091216	C21H27N7O14P2	5892	44215	C00003	NA	53-84-9	NC(=O)C1=C[N+](=CC=C1)[C@@H]1O[C@H](COP([O-])(=O)OP(O)(=O)OC[C@H]2O[C@H]([C@H](O)[C@@H]2O)N2C=NC3=C2N=CN=C3N)[C@@H](O)[C@H]1O	Nucleosides,nucleotides,and analogues	(5->5)-dinucleotides	NA
Arg-Val	Arginylvaline	HMDB0028722	273.1800896	C11H23N5O3	6992654	73823	NA	NA	2896-20-0	CC(C)[C@H](NC(=O)[C@@H](N)CCCNC(N)=N)C(O)=O	Organic acids and derivatives	Carboxylic acids and derivatives	Amino acids,peptides,and analogues
Cordycepin	Cordycepin	HMDB0250451	251.1018393	C10H13N5O3	248010	NA	C08431	NA	NA	NC1=C2N=CN(C3OC(CO)CC3O)C2=NC=N1	Nucleosides,nucleotides,and analogues	Purine nucleosides	Purine 3-deoxyribonucleosides
alpha-D-Galactose 1-phosphate	Galactose 1-phosphate	HMDB0000645	260.0297185	C6H13O9P	123912	17973	C00446	NA	2255-14-3	OC[C@H]1O[C@H](OP(O)(O)=O)[C@H](O)[C@@H](O)[C@H]1O	Organic oxygen compounds	Organooxygen compounds	Carbohydrates and carbohydrate conjugates
Sphingomyelin (d18:1/18:0)	SM(d18:1/18:0)	HMDB0001348	730.5988754	C41H83N2O6P	6453725	83358	NA	NA	58909-84-5	[H][C@@](COP([O-])(=O)OCC[N+](C)(C)C)(NC(=O)CCCCCCCCCCCCCCCCC)[C@H](O)\C=C\CCCCCCCCCCCCC	Lipids and lipid-like molecules	Sphingolipids	Phosphosphingolipids
Taurochenodeoxycholate	Tetrahydrocortisol	HMDB0000949	366.2406242	C21H34O5	387316	16525	C05465	5897	53-02-1	C[C@]12C[C@H](O)C3C(CCC4C[C@H](O)CC[C@]34C)C1CC[C@]2(O)C(=O)CO	Lipids and lipid-like molecules	Steroids and steroid derivatives	Bile acids,alcohols and derivatives
Salvianolic acid b	Salvianolic acid B	HMDB0242648	718.1533849	C36H30O16	119177	NA	NA	NA	NA	OC(=O)C(CC1=CC=C(O)C(O)=C1)OC(=O)C=CC1=CC=C(O)C2=C1C(C(O2)C1=CC=C(O)C(O)=C1)C(=O)OC(CC1=CC=C(O)C(O)=C1)C(O)=O	Phenylpropanoids and polyketides	2-arylbenzofuran flavonoids	NA
Ursocholic acid	Ursocholic acid	HMDB0000917	408.2875744	C24H40O5	122340	81240	C17644	5871	2955-27-3	[H][C@@]12CC[C@H]([C@H](C)CCC(O)=O)[C@@]1(C)[C@@H](O)C[C@@]1([H])[C@@]2([H])[C@@H](O)C[C@]2([H])C[C@H](O)CC[C@]12C	Lipids and lipid-like molecules	Steroids and steroid derivatives	Bile acids,alcohols and derivatives
1-behenoyl-2-hydroxy-sn-glycero-3-phosphocholine	1-behenoyl-2-hydroxy-sn-glycero-3-phosphocholine	HMDB0010398	579.4263899	C30H62NO7P	24779479	NA	C04230	NA	NA	[H][C@@](O)(COC(=O)CCCCCCCCCCCCCCCCCCCCC)COP([O-])(=O)OCC[N+](C)(C)C	Lipids and lipid-like molecules	Glycerophospholipids	Glycerophosphocholines
Mulberroside a	Mulberroside A	HMDB0254945	568.1792057	C26H32O14	75183056	NA	NA	NA	NA	OCC1OC(OC2=CC=C(C=CC3=CC(O)=CC(OC4OC(CO)C(O)C(O)C4O)=C3)C(O)=C2)C(O)C(O)C1O	Phenylpropanoids and polyketides	Stilbenes	Stilbene glycosides
Suberoylanilide hydroxamic acid	Vorinostat	HMDB0015568	264.1473925	C14H20N2O3	5311	45716	NA	NA	149647-78-9	ONC(=O)CCCCCCC(=O)NC1=CC=CC=C1	Benzenoids	Benzene and substituted derivatives	NA
N-(4-aminobenzoyl)-l-glutamic acid	N-(4-Aminobenzoyl)-L-glutamic acid	HMDB0255007	266.0902716	C12H14N2O5	65138	NA	NA	NA	NA	NC1=CC=C(C=C1)C(=O)NC(CCC(O)=O)C(O)=O	Organic acids and derivatives	Carboxylic acids and derivatives	Amino acids,peptides,and analogues
Napropamide	Napropamide	NA	NA	C17H21NO2	124489540	82025	C18868	NA	15299-99-7	NA	NA	NA	NA
His-Leu	Histidylleucine	HMDB0028889	268.1535405	C12H20N4O3	189008	5729	C05010	NA	7763-65-7	CC(C)C[C@H](NC(=O)[C@@H](N)CC1=CNC=N1)C(O)=O	Organic acids and derivatives	Carboxylic acids and derivatives	Amino acids,peptides,and analogues
Ala-His	Alanylhistidine	HMDB0028689	226.1065903	C9H14N4O3	9837455	73771	NA	NA	3253-17-6	C[C@H](N)C(=O)N[C@@H](CC1=CNC=N1)C(O)=O	Organic acids and derivatives	Carboxylic acids and derivatives	Amino acids,peptides,and analogues
5(s),14(r)-lipoxin b4	Lipoxin B4	HMDB0005082	352.2249741	C20H32O5	5280915	6499	C06315	NA	98049-69-5	CCCCC[C@H](O)[C@H](O)\C=C\C=C\C=C/C=C/[C@@H](O)CCCC(O)=O	Lipids and lipid-like molecules	Fatty Acyls	Eicosanoids
L-Gulonic gamma-lactone	L-Gulonic gamma-lactone	HMDB0003466	178.0477381	C6H10O6	439373	17587	C01040	NA	1128-23-0	[H][C@@]1(OC(=O)[C@@H](O)[C@H]1O)[C@@H](O)CO	Organoheterocyclic compounds	Lactones	Gamma butyrolactones
Adenosine 5-diphosphoribose	Adenosine diphosphate ribose	HMDB0001178	559.0716735	C15H23N5O14P2	192	16960	C00301	6059	20762-30-5	NC1=C2N=CN(C3OC(COP(O)(=O)OP(O)(=O)OCC4OC(O)C(O)C4O)C(O)C3O)C2=NC=N1	Nucleosides,nucleotides,and analogues	Purine nucleotides	Purine nucleotide sugars
Phe-Asn	Phenylalanylasparagine	HMDB0028990	279.121906	C13H17N3O4	10468817	73633	NA	NA	39537-20-7	N[C@@H](CC1=CC=CC=C1)C(=O)N[C@@H](CC(N)=O)C(O)=O	Organic acids and derivatives	Carboxylic acids and derivatives	Amino acids,peptides,and analogues
Tyr-His	Tyrosyl-Histidine	HMDB0029107	318.1328051	C15H18N4O4	14717809	NA	NA	NA	NA	NC(CC1=CC=C(O)C=C1)C(=O)NC(CC1=CN=CN1)C(O)=O	Organic acids and derivatives	Carboxylic acids and derivatives	Amino acids,peptides,and analogues
Sorbitol 6-phosphate	Sorbitol-6-phosphate	HMDB0005831	262.0453686	C6H15O9P	618	743019	C01096	NA	20479-58-7	OCC(O)C(O)C(O)C(O)COP(O)(O)=O	Organic oxygen compounds	Organooxygen compounds	Carbohydrates and carbohydrate conjugates
Ala-Val	Alanylvaline	HMDB0028700	188.1160924	C8H16N2O3	96799	73809	NA	NA	3303-45-5	CC(C)[C@H](NC(=O)[C@H](C)N)C(O)=O	Organic acids and derivatives	Carboxylic acids and derivatives	Amino acids,peptides,and analogues
Methylphenidate	Methylphenidate	HMDB0014566	233.1415789	C14H19NO2	4158	84276	C07196	NA	113-45-1	COC(=O)C(C1CCCCN1)C1=CC=CC=C1	Organic nitrogen compounds	Organonitrogen compounds	Amines
L-homoarginine	Homo-L-arginine	HMDB0000670	188.1273258	C7H16N4O2	9085	27747	C01924	5640	156-86-5	N[C@@H](CCCCNC(N)=N)C(O)=O	Organic acids and derivatives	Carboxylic acids and derivatives	Amino acids,peptides,and analogues
Nodularin	Nodularin	HMDB0255692	824.4432402	C41H60N8O10	104970	NA	C15713	NA	NA	COC(CC1=CC=CC=C1)C(C)C=C(C)C=CC1NC(=O)C(CCCN=C(N)N)NC(=O)C(C)C(NC(=O)C(=CC)N(C)C(=O)CCC(NC(=O)C1C)C(O)=O)C(O)=O	Organic acids and derivatives	Carboxylic acids and derivatives	Amino acids,peptides,and analogues
D-erythro-imidazolylglycerol phosphate	D-Erythro-imidazole-glycerol-phosphate	HMDB0012208	238.0354726	C6H11N2O6P	440431	17805	C04666	NA	36244-87-8	O[C@H](COP(O)(O)=O)[C@@H](O)C1=CNC=N1	Organic acids and derivatives	Organic phosphoric acids and derivatives	Phosphate esters
Gdp-l-fucose	GDP-L-fucose	HMDB0001095	589.0822382	C16H25N5O15P2	439211	17009	C00325	6001	15839-70-0	C[C@@H]1OC(OP(O)(=O)OP(O)(=O)OC[C@H]2O[C@H]([C@H](O)[C@@H]2O)N2C=NC3=C2N=C(N)NC3=O)[C@@H](O)[C@H](O)[C@@H]1O	Nucleosides,nucleotides,and analogues	Purine nucleotides	Purine nucleotide sugars
Notopterol	Notopterol	NA	NA	C21H22O5	96023845	81136	C17499	NA	88206-46-6	NA	Lipids and lipid-like molecules	Prenol lipids	Terpene lactones
Cyhalothrin	Cyhalothrin	HMDB0250689	449.1005558	C23H19ClF3NO3	443046	NA	C10983	NA	NA	CC1(C)C(C=C(Cl)C(F)(F)F)C1C(=O)OC(C#N)C1=CC=CC(OC2=CC=CC=C2)=C1	Lipids and lipid-like molecules	Fatty Acyls	Fatty acid esters
Visnadine	(+)-cis-Khellactone	HMDB0243535	262.0841236	C14H14O5	253856	168011	C09316	NA	NA	CC1(C)OC2=C(C(O)C1O)C1=C(C=CC(=O)O1)C=C2	Phenylpropanoids and polyketides	Coumarins and derivatives	Pyranocoumarins
DL-arginine	DL-Arginine	HMDB0251511	174.1116757	C6H14N4O2	232	29016	C02385	NA	NA	NC(CCCN=C(N)N)C(O)=O	Organic acids and derivatives	Carboxylic acids and derivatives	Amino acids,peptides,and analogues
Acetyl-dl-leucine	N-Acetylleucine	HMDB0011756	173.1051934	C8H15NO3	70912	17786	C02710	NA	1188-21-2	CC(C)C[C@H](NC(C)=O)C(O)=O	Organic acids and derivatives	Carboxylic acids and derivatives	Amino acids,peptides,and analogues
L-pyroglutamic acid	Pyroglutamic acid	HMDB0000267	129.0425931	C5H7NO3	7405	18183	C01879	NA	98-79-3	OC(=O)[C@@H]1CCC(=O)N1	Organic acids and derivatives	Carboxylic acids and derivatives	Amino acids,peptides,and analogues
Inosine	Inosine	HMDB0000195	268.0807695	C10H12N4O5	6021	17596	C00294	84	58-63-9	OC[C@H]1O[C@H]([C@H](O)[C@@H]1O)N1C=NC2=C(O)N=CN=C12	Nucleosides,nucleotides,and analogues	Purine nucleosides	NA
Curcumin	Curcumin	HMDB0002269	368.1259884	C21H20O6	969516	3962	C10443	NA	458-37-7	COC1=CC(\C=C\C(=O)CC(=O)\C=C\C2=CC(OC)=C(O)C=C2)=CC=C1O	Phenylpropanoids and polyketides	Diarylheptanoids	Linear diarylheptanoids
Asn-Gly	Asparaginylglycine	HMDB0028731	189.0749558	C6H11N3O4	9899050	73422	NA	NA	67576-72-1	N[C@@H](CC(N)=O)C(=O)NCC(O)=O	Organic acids and derivatives	Carboxylic acids and derivatives	Amino acids,peptides,and analogues
Ser-Asp	Serylaspartic acid	HMDB0029035	220.0695361	C7H12N2O6	7016057	74807	NA	NA	2543-31-9	N[C@@H](CO)C(=O)N[C@@H](CC(O)=O)C(O)=O	Organic acids and derivatives	Carboxylic acids and derivatives	Amino acids,peptides,and analogues
7alpha-hydroxy-4-cholesten-3-one	7a-Hydroxy-cholestene-3-one	HMDB0001993	400.3341307	C27H44O2	123743	17899	C05455	6419	3862-25-7	[H][C@@]1(CC[C@@]2([H])[C@]3([H])[C@H](O)CC4=CC(=O)CC[C@]4(C)[C@@]3([H])CC[C@]12C)[C@H](C)CCCC(C)C	Lipids and lipid-like molecules	Steroids and steroid derivatives	Cholestane steroids
Ser-Asn	Serylasparagine	HMDB0029034	219.0855205	C7H13N3O5	7016075	74802	NA	NA	81466-41-3	N[C@@H](CO)C(=O)N[C@@H](CC(N)=O)C(O)=O	Organic acids and derivatives	Carboxylic acids and derivatives	Amino acids,peptides,and analogues
Creatine	Creatine	HMDB0000064	131.0694765	C4H9N3O2	586	16919	C00300	7	57-00-1	CN(CC(O)=O)C(N)=N	Organic acids and derivatives	Carboxylic acids and derivatives	Amino acids,peptides,and analogues
N6,N6,N6-Trimethyl-L-lysine	N6,N6,N6-Trimethyl-L-lysine	HMDB0001325	188.1524779	C9H20N2O2	440120	17311	C03793	6161	19253-88-4	C[N+](C)(C)CCCC[C@H](N)C([O-])=O	Organic acids and derivatives	Carboxylic acids and derivatives	Amino acids,peptides,and analogues
Hexaethylene glycol	Hexaethylene glycol	HMDB0061822	282.1678532	C12H26O7	17472	49793	NA	NA	2615-15-8	OCCOCCOCCOCCOCCOCCO	Organic oxygen compounds	Organooxygen compounds	Ethers
Phe-arg	Phenylalanylarginine	HMDB0028989	321.1800896	C15H23N5O3	10268029	73632	NA	NA	1238-09-1	N[C@@H](CC1=CC=CC=C1)C(=O)N[C@@H](CCCNC(N)=N)C(O)=O	Organic acids and derivatives	Carboxylic acids and derivatives	Amino acids,peptides,and analogues
1,2-dilinoleoyl-sn-glycero-3-phosphocholine	PC(18:2(9Z,12Z)/18:2(9Z,12Z))	HMDB0008138	781.5621551	C44H80NO8P	5288075	42027	NA	NA	998-06-1	CCCCC\C=C/C\C=C/CCCCCCCC(=O)OC[C@]([H])(COP([O-])(=O)OCC[N+](C)(C)C)OC(=O)CCCCCCC\C=C/C\C=C/CCCCC	Lipids and lipid-like molecules	Glycerophospholipids	Glycerophosphocholines
1-lignoceroyl-2-hydroxy-sn-glycero-3-phosphocholine	1-lignoceroyl-2-hydroxy-sn-glycero-3-phosphocholine	HMDB0010405	607.45769	C32H66NO7P	24779481	86260	C04230	NA	NA	[H][C@@](O)(COC(=O)CCCCCCCCCCCCCCCCCCCCCCC)COP([O-])(=O)OCC[N+](C)(C)C	Lipids and lipid-like molecules	Glycerophospholipids	Glycerophosphocholines
Asiatic acid	Asiatic acid	HMDB0035782	488.3501746	C30H48O5	296191	NA	C08617	NA	76964-07-3	CC1CCC2(CCC3(C)C(=CCC4C5(C)CC(O)C(O)C(C)(CO)C5CCC34C)C2C1C)C(O)=O	Lipids and lipid-like molecules	Prenol lipids	Triterpenoids
Esculin	Aesculin	HMDB0030820	340.0794321	C15H16O9	5281417	4853	C09264	NA	531-75-9	OC[C@H]1O[C@@H](OC2=C(O)C=C3OC(=O)C=CC3=C2)[C@H](O)[C@@H](O)[C@@H]1O	Phenylpropanoids and polyketides	Coumarins and derivatives	Coumarin glycosides
Tropisetron	Tropisetron	NA	NA	C17H20N2O2	586259	32269	C13666	NA	89565-68-4	NA	Organoheterocyclic compounds	Indoles and derivatives	Indolecarboxylic acids and derivatives
L-Tyrosine	L-Tyrosine	HMDB0000158	181.0738932	C9H11NO3	6057	17895	C00082	34	60-18-4	N[C@@H](CC1=CC=C(O)C=C1)C(O)=O	Organic acids and derivatives	Carboxylic acids and derivatives	Amino acids,peptides,and analogues
5-L-Glutamyl-L-alanine	gamma-Glutamylalanine	HMDB0006248	218.0902716	C8H14N2O5	440103	50619	C03740	NA	5875-41-2	C[C@H](NC(=O)CC[C@H](N)C(O)=O)C(O)=O	Organic acids and derivatives	Carboxylic acids and derivatives	Amino acids,peptides,and analogues
Val-Val	Valylvaline	HMDB0029140	216.1473925	C10H20N2O3	107475	73704	NA	NA	3918-94-3	CC(C)[C@H](N)C(=O)N[C@@H](C(C)C)C(O)=O	Organic acids and derivatives	Carboxylic acids and derivatives	Amino acids,peptides,and analogues
2-docosahexaenoyl-1-stearoyl-sn-glycero-3-phosphoethanolamine	2-docosahexaenoyl-1-stearoyl-sn-glycero-3-phosphoethanolamine	HMDB0009012	791.546505	C45H78NO8P	9546798	78266	NA	NA	NA	[H][C@@](COC(=O)CCCCCCCCCCCCCCCCC)(COP(O)(=O)OCCN)OC(=O)CC\C=C/C\C=C/C\C=C/C\C=C/C\C=C/C\C=C/CC	Lipids and lipid-like molecules	Glycerophospholipids	Glycerophosphoethanolamines
1-methylxanthine	1-Methylxanthine	HMDB0010738	166.0490755	C6H6N4O2	80220	68444	C16358	NA	6136-37-4	CN1C(=O)NC2=C(NC=N2)C1=O	Organoheterocyclic compounds	Imidazopyrimidines	Purines and purine derivatives
Orotate	Orotic acid	HMDB0000226	156.0171066	C5H4N2O4	967	16742	C00295	318	65-86-1	OC(=O)C1=CC(=O)NC(=O)N1	Organoheterocyclic compounds	Diazines	Pyrimidines and pyrimidine derivatives
Alisol a	Alisol A	HMDB0248140	490.3658247	C30H50O5	15558614	NA	C17459	NA	NA	CC(CC(O)C(O)C(C)(C)O)C1=C2CC(O)C3C4(C)CCC(=O)C(C)(C)C4CCC3(C)C2(C)CC1	Lipids and lipid-like molecules	Prenol lipids	Triterpenoids
Udp-n-acetylglucosamine	Uridine diphosphate-N-acetylglucosamine	HMDB0000290	607.0815695	C17H27N3O17P2	445675	16264	C00043	5281	528-04-1	CC(=O)N[C@@H]1[C@@H](O)[C@H](O)[C@@H](CO)O[C@@H]1OP(O)(=O)OP(O)(=O)OC[C@H]1O[C@H]([C@H](O)[C@@H]1O)N1C=CC(=O)NC1=O	Nucleosides,nucleotides,and analogues	Pyrimidine nucleotides	Pyrimidine nucleotide sugars
3-sialyllactose	3-Sialyllactose	HMDB0000825	633.2116281	C23H39NO19	123914	NA	NA	5788	35890-38-1	[H][C@]1(O[C@@](C[C@H](O)[C@H]1NC(C)=O)(O[C@H]1[C@@H](O)[C@@H](CO)O[C@@H](O[C@H]([C@H](O)CO)[C@H](O)[C@@H](O)C=O)[C@@H]1O)C(O)=O)[C@H](O)[C@H](O)CO	Organic oxygen compounds	Organooxygen compounds	Carbohydrates and carbohydrate conjugates
2-deoxyadenosine 5-monophosphate	Deoxyadenosine monophosphate	HMDB0000905	331.0681697	C10H14N5O6P	12599	17713	C00360	3461	653-63-4	NC1=NC=NC2=C1N=CN2[C@H]1C[C@H](O)[C@@H](COP(O)(O)=O)O1	Nucleosides,nucleotides,and analogues	Purine nucleotides	Purine deoxyribonucleotides
N-acetyl-l-methionine	N-Acetyl-L-methionine	HMDB0011745	191.061614	C7H13NO3S	448580	21557	C02712	NA	65-82-7	CSCC[C@H](NC(C)=O)C(O)=O	Organic acids and derivatives	Carboxylic acids and derivatives	Amino acids,peptides,and analogues
Urea	Urea	HMDB0000294	60.03236276	CH4N2O	1176	16199	C00086	6	57-13-6	NC(N)=O	Organic acids and derivatives	Organic carbonic acids and derivatives	Ureas
Emetine	Emetine	HMDB0251773	480.2988078	C29H40N2O4	9426	NA	C09421	NA	NA	CCC1CN2CCC3=CC(OC)=C(OC)C=C3C2CC1CC1NCCC2=CC(OC)=C(OC)C=C12	Alkaloids and derivatives	Emetine alkaloids	NA
Veratramine	VERATRAMINE	HMDB0259781	409.2980795	C27H39NO2	229854	NA	C10829	NA	NA	CC(C1NCC(C)CC1O)C1=CC=C2C3CC=C4CC(O)CCC4(C)C3CC2=C1C	Benzenoids	Fluorenes	NA
alpha-ergocryptine	Ergokryptine	HMDB0248211	575.3107694	C32H41N5O5	99049	NA	C07545	NA	NA	CC(C)CC1N2C(=O)C(NC(=O)C3CN(C)C4CC5=CNC6=CC=CC(=C56)C4=C3)(OC2(O)C2CCCN2C1=O)C(C)C	Alkaloids and derivatives	Ergoline and derivatives	Lysergic acids and derivatives
L-Glutamine	L-Glutamine	HMDB0000641	146.0691422	C5H10N2O3	5961	18050	C00064	5614	56-85-9	N[C@@H](CCC(N)=O)C(O)=O	Organic acids and derivatives	Carboxylic acids and derivatives	Amino acids,peptides,and analogues
D-Mannitol 1-phosphate	Mannitol 1-phosphate	HMDB0001530	262.0453686	C6H15O9P	130418	16298	C00644	NA	15806-48-1	OC[C@@H](O)[C@@H](O)[C@H](O)[C@H](O)COP(O)(O)=O	Organic oxygen compounds	Organooxygen compounds	Carbohydrates and carbohydrate conjugates
2,4-di-tert-butylphenol	2,4-Di-tert-butylphenol	HMDB0013816	206.1670653	C14H22O	7311	89188	NA	NA	96-76-4	CC(C)(C)C1=CC=C(O)C(=C1)C(C)(C)C	Benzenoids	Benzene and substituted derivatives	Phenylpropanes
Diallyl sulfide	Di-2-propenyl sulfide	HMDB0036491	114.050321	C6H10S	11617	NA	C08370	NA	592-88-1	C=CCSCC=C	Organosulfur compounds	Allyl sulfur compounds	NA
Zerumbone	Zerumbone	HMDB0036667	218.1670653	C15H22O	5372142	NA	C20262	NA	471-05-6	C\C1=C\CC(C)(C)\C=C\C(=O)\C(C)=C/CC1	Lipids and lipid-like molecules	Prenol lipids	Sesquiterpenoids
3-O-methyladenosine	3-O-Methyladenosine	HMDB0006023	281.112404	C11H15N5O4	82530	NA	NA	NA	10300-22-8	CO[C@@H]1[C@@H](CO)O[C@H]([C@@H]1O)N1C=NC2=C1N=CN=C2N	Nucleosides,nucleotides,and analogues	Purine nucleosides	NA
Peridinin	Peridinin	HMDB0256341	630.355654	C39H50O7	496108	NA	NA	NA	NA	CC(=O)OC1CC(C)(C)C(=C=CC(C)=CC=CC=CC=C(C)C=C2OC(=O)C(C=CC34OC3(C)CC(O)CC4(C)C)=C2)C(C)(O)C1	Lipids and lipid-like molecules	Prenol lipids	Terpene lactones
beta-glycerophosphate	beta-Glycerophosphoric acid	HMDB0002520	172.0136745	C3H9O6P	2526	17270	C02979	6708	17181-54-3	OCC(CO)OP(O)(O)=O	Lipids and lipid-like molecules	Glycerophospholipids	Glycerophosphates
Deoxycholic acid	Deoxycholic acid	HMDB0000626	392.2926598	C24H40O4	222528	28834	C04483	265	83-44-3	[H][C@@]1(CC[C@@]2([H])[C@]3([H])CC[C@]4([H])C[C@H](O)CC[C@]4(C)[C@@]3([H])C[C@H](O)[C@]12C)[C@H](C)CCC(O)=O	Lipids and lipid-like molecules	Steroids and steroid derivatives	Bile acids,alcohols and derivatives
Arbutin	Arbutin	HMDB0029943	272.0896029	C12H16O7	440936	18305	C06186	NA	497-76-7	OC[C@H]1O[C@@H](OC2=CC=C(O)C=C2)[C@H](O)[C@@H](O)[C@@H]1O	Organic oxygen compounds	Organooxygen compounds	Carbohydrates and carbohydrate conjugates
Phosphorylcholine	Phosphorylcholine	HMDB0001565	184.0738695	C5H15NO4P	1014	18132	C00588	6326	3616-04-4	C[N+](C)(C)CCOP(O)(O)=O	Organic nitrogen compounds	Organonitrogen compounds	Quaternary ammonium salts
Aconitine	Aconitine	NA	NA	C34H47NO11	8357	2430	C06091	NA	302-27-2	NA	Lipids and lipid-like molecules	Prenol lipids	Diterpenoids
Gamma-glu-glu	gamma-Glutamylglutamic acid	HMDB0011737	276.0957509	C10H16N2O7	92865	73705	C05282	NA	1116-22-9	N[C@@H](CCC(=O)N[C@@H](CCC(O)=O)C(O)=O)C(O)=O	Organic acids and derivatives	Carboxylic acids and derivatives	Amino acids,peptides,and analogues
1,6-anhydro-beta-d-glucose	Levoglucosan	HMDB0000640	162.0528234	C6H10O5	2724705	30997	NA	5613	498-07-7	[H][C@@]12OC[C@@H](O1)[C@@H](O)[C@H](O)[C@H]2O	Organoheterocyclic compounds	Oxepanes	NA
3,4-dihydroxyhydrocinnamic acid	3,4-Dihydroxyhydrocinnamic acid	HMDB0000423	182.0579088	C9H10O4	348154	48400	C10447	5412	1078-61-1	OC(=O)CCC1=CC(O)=C(O)C=C1	Phenylpropanoids and polyketides	Phenylpropanoic acids	NA
Azelaic acid	Azelaic acid	HMDB0000784	188.104859	C9H16O4	2266	48131	C08261	5750	123-99-9	OC(=O)CCCCCCCC(O)=O	Lipids and lipid-like molecules	Fatty Acyls	Fatty acids and conjugates
Anserine	Anserine	HMDB0000194	240.1222404	C10H16N4O3	112072	18323	C01262	5209	584-85-0	CN1C=NC=C1C[C@H](NC(=O)CCN)C(O)=O	Organic acids and derivatives	Peptidomimetics	Hybrid peptides
L-Serine	L-Serine	HMDB0000187	105.0425931	C3H7NO3	5951	17115	C00065	5203	56-45-1	N[C@@H](CO)C(O)=O	Organic acids and derivatives	Carboxylic acids and derivatives	Amino acids,peptides,and analogues
Benzophenone	Benzophenone	HMDB0032049	182.0731649	C13H10O	3102	41308	C06354	NA	119-61-9	O=C(C1=CC=CC=C1)C1=CC=CC=C1	Benzenoids	Benzene and substituted derivatives	Benzophenones
Pyridoxal	Pyridoxal	HMDB0001545	167.0582432	C8H9NO3	1050	17310	C00250	6312	66-72-8	CC1=NC=C(CO)C(C=O)=C1O	Organoheterocyclic compounds	Pyridines and derivatives	Pyridine carboxaldehydes
Xylitol	Xylitol	HMDB0242149	152.0684735	C5H12O5	6912	1305691	C00379	NA	NA	OC[C@H](O)C(O)[C@H](O)CO	Organic oxygen compounds	Organooxygen compounds	Carbohydrates and carbohydrate conjugates
N-(omega)-Hydroxyarginine	N-(o)-Hydroxyarginine	HMDB0004224	190.1065903	C6H14N4O3	43088	43088	C05933	NA	53054-07-2	N[C@@H](CCCNC(=N)NO)C(O)=O	Organic acids and derivatives	Carboxylic acids and derivatives	Amino acids,peptides,and analogues
Carboxyphosphamide	Carboxyphosphamide	HMDB0060449	292.0146489	C7H15Cl2N2O4P	31515	3410	C07646	NA	NA	NP(=O)(OCCC(O)=O)N(CCCl)CCCl	Organic nitrogen compounds	Organonitrogen compounds	Nitrogen mustard compounds
S(-)-cathinone	S(-)-cathinone	NA	NA	C9H11NO	10499	4110	C08301	NA	71031-15-7	NA	Organic oxygen compounds	Organooxygen compounds	Carbonyl compounds
Cucurbitacin b	Cucurbitacin B	HMDB0034927	558.3192684	C32H46O8	5353545	NA	C08794	NA	6199-67-3	CC(=O)OC(C)(C)\C=C\C(=O)C(C)(O)C1C(O)CC2(C)C3CC=C4C(CC(O)C(=O)C4(C)C)C3(C)C(=O)CC12C	Lipids and lipid-like molecules	Steroids and steroid derivatives	Cucurbitacins
Cucurbitacin d	Cucurbitacin D	HMDB0034695	516.3087038	C30H44O7	5353546	NA	C08796	NA	3877-86-9	CC(C)(O)\C=C\C(=O)C(C)(O)C1C(O)CC2(C)C3CC=C4C(CC(O)C(=O)C4(C)C)C3(C)C(=O)CC12C	Lipids and lipid-like molecules	Steroids and steroid derivatives	Cucurbitacins
Cucurbitacin i	Cucurbitacin I	HMDB0250582	514.2930537	C30H42O7	2888	NA	C08800	NA	NA	CC(C)(O)C=CC(=O)C(C)(O)C1C(O)CC2(C)C3CC=C4C(C=C(O)C(=O)C4(C)C)C3(C)C(=O)CC12C	Lipids and lipid-like molecules	Steroids and steroid derivatives	Cucurbitacins
o-pen-dhex o-hex Furostane base -2h + 1o	o-pen-dhex o-hex Furostane base -2h + 1o	HMDB0041051	888.4718655	C44H72O18	4979367	NA	NA	NA	105798-62-7	CC(CCC1(O)OC2CC3C4CC=C5CC(O)CC(OC6OCC(O)C(O)C6OC6OC(C)C(O)C(O)C6O)C5(C)C4CCC3(C)C2C1C)COC1OC(CO)C(O)C(O)C1O	Lipids and lipid-like molecules	Steroids and steroid derivatives	Steroidal glycosides
2-Deoxyuridine	Deoxyuridine	HMDB0000012	228.0746215	C9H12N2O5	13712	16450	C00526	5086	951-78-0	OC[C@H]1O[C@H](C[C@@H]1O)N1C=CC(=O)NC1=O	Nucleosides,nucleotides,and analogues	Pyrimidine nucleosides	Pyrimidine 2-deoxyribonucleosides
Lewis x trisaccharide	Lewis X trisaccharide	HMDB0006568	529.2006695	C20H35NO15	3035680	NA	NA	NA	71208-06-5	[H][C@@](O[C@@H]1O[C@H](CO)[C@H](O)[C@H](O)[C@H]1O)([C@H](O)CO)[C@]([H])(O[C@@H]1O[C@@H](C)[C@@H](O)[C@@H](O)[C@@H]1O)[C@@H](NC(C)=O)C=O	Lipids and lipid-like molecules	Fatty Acyls	Fatty acyl glycosides
Erythritol	Erythritol	HMDB0002994	122.0579088	C4H10O4	222285	17113	C00503	140	149-32-6	OC[C@H](O)[C@H](O)CO	Organic oxygen compounds	Organooxygen compounds	Carbohydrates and carbohydrate conjugates
N-Formylmethionine	N-Formyl-L-methionine	HMDB0001015	177.0459639	C6H11NO3S	439750	16552	C03145	NA	4289-98-9	CSCC[C@H](NC=O)C(O)=O	Organic acids and derivatives	Carboxylic acids and derivatives	Amino acids,peptides,and analogues
1,5-anhydro-d-sorbitol	1,5-Anhydrosorbitol	HMDB0002712	164.0684735	C6H12O5	64960	16070	C07326	3775	154-58-5	OC[C@H]1OC[C@H](O)[C@@H](O)[C@@H]1O	Organic oxygen compounds	Organooxygen compounds	Carbohydrates and carbohydrate conjugates
N-(phenylacetyl)-l-phenylalanine	N-Phenylacetylphenylalanine	HMDB0002372	283.1208434	C17H17NO3	47579	975589	NA	NA	738-75-0	OC(=O)[C@H](CC1=CC=CC=C1)NC(=O)CC1=CC=CC=C1	Organic acids and derivatives	Carboxylic acids and derivatives	Amino acids,peptides,and analogues
Acamprosate	Acamprosate	HMDB0014797	181.0408785	C5H11NO4S	71158	51041	NA	NA	77337-76-9	CC(=O)NCCCS(O)(=O)=O	Organic acids and derivatives	Organic sulfonic acids and derivatives	Organosulfonic acids and derivatives
Calcimycin	Calcimycin	NA	NA	C29H37N3O6	13484	3305	C11309	NA	52665-69-7	NA	NA	NA	NA
N-acetyl-d-mannosamine	N-Acetylmannosamine	HMDB0001129	221.0899372	C8H15NO6	11096158	63154	C00645	6024	7772-94-3	CC(=O)N[C@@H]1[C@H](O)O[C@H](CO)[C@@H](O)[C@@H]1O	Organic oxygen compounds	Organooxygen compounds	Carbohydrates and carbohydrate conjugates
7,8-dihydroneopterin	7,8-Dihydroneopterin	HMDB0002275	255.0967539	C9H13N5O4	65074	17001	C04874	NA	1218-98-0	NC1=NC(=O)C2=C(NCC(=N2)[C@H](O)[C@H](O)CO)N1	Organoheterocyclic compounds	Pteridines and derivatives	Pterins and derivatives
Teniposide	Teniposide	HMDB0014587	656.1563618	C32H32O13S	34698	75988	C11153	NA	29767-20-2	[H][C@]12COC(=O)[C@]1([H])[C@H](C1=CC(OC)=C(O)C(OC)=C1)C1=CC3=C(OCO3)C=C1[C@H]2O[C@@H]1O[C@]2([H])COC(O[C@@]2([H])[C@H](O)[C@H]1O)C1=CC=CS1	Mixed metal/non-metal compounds	Metalloid organides	Metalloid oxides
Betaine aldehyde	Betaine aldehyde	HMDB0001252	102.091889	C5H12NO	249	15710	C00576	278	7418-61-3	C[N+](C)(C)CC=O	Organic nitrogen compounds	Organonitrogen compounds	Quaternary ammonium salts
Valine	L-Valine	HMDB0000883	117.0789786	C5H11NO2	6287	16414	C16436	5842	72-18-4	CC(C)[C@H](N)C(O)=O	Organic acids and derivatives	Carboxylic acids and derivatives	Amino acids,peptides,and analogues
gamma-L-Glutamyl-L-valine	gamma-Glutamylvaline	HMDB0011172	246.1215717	C10H18N2O5	7015683	68848	NA	NA	2746-34-1	CC(C)[C@H](NC(=O)CC[C@H](N)C(O)=O)C(O)=O	Organic acids and derivatives	Carboxylic acids and derivatives	Amino acids,peptides,and analogues
Pantothenate	Pantothenic acid	HMDB0000210	219.1106727	C9H17NO5	6613	46905	C00864	NA	79-83-4	CC(C)(CO)[C@@H](O)C(=O)NCCC(O)=O	Organic oxygen compounds	Organooxygen compounds	Alcohols and polyols
8,9-dihydroxy-5z,11z,14z-eicosatrienoic acid	8,9-DiHETrE	HMDB0002311	338.2457096	C20H34O4	5283144	63970	C14773	NA	192461-96-4	CCCCC\C=C/C\C=C/CC(O)C(O)C\C=C/CCCC(O)=O	Lipids and lipid-like molecules	Fatty Acyls	Eicosanoids
Ginkgolide b	Ginkgolide B	HMDB0036861	424.136947	C20H24O10	65243	NA	C07602	NA	15291-77-7	CC1C(=O)OC2C(O)C34C5CC(C(C)(C)C)C33C(O)C(=O)OC3OC4(C(=O)O5)C12O	Lipids and lipid-like molecules	Prenol lipids	Terpene lactones
Darunavir	Darunavir	HMDB0015393	547.2352212	C27H37N3O7S	213039	367163	NA	NA	206361-99-1	[H][C@@]12CCO[C@]1([H])OC[C@@H]2OC(=O)N[C@@H](CC1=CC=CC=C1)[C@H](O)CN(CC(C)C)S(=O)(=O)C1=CC=C(N)C=C1	Benzenoids	Benzene and substituted derivatives	Benzenesulfonamides
Fructose 1-phosphate	Fructose 1-phosphate	HMDB0001076	260.0297185	C6H13O9P	10400369	139419	C01094	378	15978-08-2	OC[C@H]1O[C@](O)(COP(O)(O)=O)[C@@H](O)[C@@H]1O	Organic oxygen compounds	Organooxygen compounds	Carbohydrates and carbohydrate conjugates
Trimethylamine N-oxide	Trimethylamine N-oxide	HMDB0000925	75.06841392	C3H9NO	1145	15724	C01104	5876	1184-78-7	C[N+](C)(C)[O-]	Organic nitrogen compounds	Organonitrogen compounds	Aminoxides
Phe-thr	Phenylalanylthreonine	HMDB0029005	266.1266571	C13H18N2O4	18218233	73636	NA	NA	51352-44-4	C[C@@H](O)[C@H](NC(=O)[C@@H](N)CC1=CC=CC=C1)C(O)=O	Organic acids and derivatives	Carboxylic acids and derivatives	Amino acids,peptides,and analogues
Sinapine	Sinapine	HMDB0029379	310.1654479	C16H24NO5	89287	16353	C00933	NA	84123-22-8	COC1=CC(\C=C\C(=O)OCC[N+](C)(C)C)=CC(OC)=C1O	Phenylpropanoids and polyketides	Cinnamic acids and derivatives	Hydroxycinnamic acids and derivatives
Diaveridine	Diaveridine	HMDB0251144	260.1273258	C13H16N4O2	21453	123115	NA	NA	NA	COC1=C(OC)C=C(CC2=CNC(=N)NC2=N)C=C1	Benzenoids	Benzene and substituted derivatives	Methoxybenzenes
3-dehydrocarnitine	3-Dehydrocarnitine	HMDB0012154	159.0895433	C7H13NO3	6991982	57885	C02636	NA	10457-99-5	C[N+](C)(C)CC(=O)CC([O-])=O	Organic acids and derivatives	Keto acids and derivatives	Short-chain keto acids and derivatives
Pyroglutamylglycine	Pyroglutamylglycine	HMDB0061890	186.0640568	C7H10N2O4	20977730	NA	NA	NA	NA	NC(C(O)=O)C(=O)C1CCC(O)=N1	Organic acids and derivatives	Carboxylic acids and derivatives	Amino acids,peptides,and analogues
1-Stearoyl-sn-glycerol 3-phosphocholine(LPC(18:0))	1-Stearoyl-sn-glycerol 3-phosphocholine(LPC(18:0))	HMDB0010384	523.3637896	C26H54NO7P	497299	73858	C04230	NA	19420-57-6	CCCCCCCCCCCCCCCCCC(=O)OC[C@@H](O)COP([O-])(=O)OCC[N+](C)(C)C	Lipids and lipid-like molecules	Glycerophospholipids	Glycerophosphocholines
N-glycolylneuraminic acid	N-Glycolylneuraminic acid	HMDB0000833	325.1008958	C11H19NO10	123802	62084	C03410	3580	1113-83-3	OC[C@@H](O)[C@@H](O)[C@@H]1O[C@@](O)(C[C@H](O)[C@H]1NC(=O)CO)C(O)=O	Organic oxygen compounds	Organooxygen compounds	Carbohydrates and carbohydrate conjugates
Oxyresveratrol	Oxyresveratrol	NA	NA	C14H12O4	12459	7870	C10273	NA	29700-22-9	NA	NA	NA	NA
Microcystin lr	Microcystin lr	NA	NA	C49H74N10O12	7745	6925	C05371	NA	101043-37-2	NA	Organic acids and derivatives	Peptidomimetics	Hybrid peptides
Zinniol	Zinniol	NA	NA	C15H22O4	13023	10117	C10840	NA	17811-28-8	NA	Benzenoids	Benzene and substituted derivatives	Benzyl alcohols
Farrerol	Farrerol	NA	NA	C17H16O5	11922	67897	C09734	NA	24211-30-1	NA	Phenylpropanoids and polyketides	Flavonoids	Flavans
Decanoyl-L-carnitine	Decanoylcarnitine	HMDB0000651	315.2409585	C17H33NO4	11953821	28717	C03299	NA	1492-27-9	CCCCCCCCCC(=O)O[C@H](CC([O-])=O)C[N+](C)(C)C	Lipids and lipid-like molecules	Fatty Acyls	Fatty acid esters
Gly-Ser	Glycyl-Serine	HMDB0028850	162.0640568	C5H10N2O4	102466	NA	NA	NA	NA	NCC(O)=NC(CO)C(O)=O	Organic acids and derivatives	Carboxylic acids and derivatives	Amino acids,peptides,and analogues
2-o-methyluridine	2-O-Methyluridine	HMDB0240328	258.0851862	C10H14N2O6	102212	19227	NA	NA	2140-76-3	CO[C@@H]1[C@H](O)[C@@H](CO)O[C@H]1N1C=CC(=O)NC1=O	Nucleosides,nucleotides,and analogues	Pyrimidine nucleosides	NA
Niclosamide	Niclosamide	HMDB0015679	325.9861122	C13H8Cl2N2O4	4477	478218	NA	NA	50-65-7	OC1=C(C=C(Cl)C=C1)C(=O)NC1=C(Cl)C=C(C=C1)[N+]([O-])=O	Benzenoids	Benzene and substituted derivatives	Anilides
Olopatadine	Olopatadine	HMDB0014906	337.1677936	C21H23NO3	5281071	763382	C07789	NA	113806-05-6	CN(C)CC\C=C1\C2=CC=CC=C2COC2=C1C=C(CC(O)=O)C=C2	Organoheterocyclic compounds	Benzoxepines	Dibenzoxepines
N-oleoyl-d-erythro-sphingosylphosphorylcholine	N-oleoyl-d-erythro-sphingosylphosphorylcholine	HMDB0012101	728.5832248	C41H81N2O6P	6443882	84487	NA	NA	108392-10-5	CCCCCCCCCCCCC\C=C\[C@@H](O)[C@H](COP([O-])(=O)OCC[N+](C)(C)C)NC(=O)CCCCCCC\C=C/CCCCCCCC	Lipids and lipid-like molecules	Sphingolipids	Phosphosphingolipids
Pyripyropene a	Pyripyropene A	HMDB0256984	583.2417464	C31H37NO10	10325960	NA	NA	NA	NA	CC(=O)OCC1(C)C(CCC2(C)C1CC(OC(C)=O)C1(C)OC3=C(C(O)C21)C(=O)OC(=C3)C1=CC=CN=C1)OC(C)=O	Lipids and lipid-like molecules	Steroids and steroid derivatives	Hydroxysteroids
Trans-epoxysuccinyl-l-leucylamido(4-guanidino)butane	Trans-epoxysuccinyl-l-leucylamido(4-guanidino)butane	NA	NA	C15H27N5O5	4546	30270	C01341	NA	66701-25-5	NA	Organoheterocyclic compounds	Epoxides	Oxirane carboxylic acids and derivatives
Tylosin	Tylosin	HMDB0034108	915.51915	C46H77NO17	6260974	17658	C01457	NA	1401-69-0	CCC1OC(=O)CC(O)C(C)C(OC2OC(C)C(OC3CC(C)(O)C(O)C(C)O3)C(C2O)N(C)C)C(CC=O)CC(C)C(=O)\C=C\C(\C)=C\C1COC1OC(C)C(O)C(OC)C1OC	Organic oxygen compounds	Organooxygen compounds	Carbohydrates and carbohydrate conjugates
N-Acetyl-L-tyrosine	N-Acetyl-L-tyrosine	HMDB0000866	223.0844579	C11H13NO4	68310	21563	C01657	NA	537-55-3	CC(=O)N[C@@H](CC1=CC=C(O)C=C1)C(O)=O	Organic acids and derivatives	Carboxylic acids and derivatives	Amino acids,peptides,and analogues
D-glucarate	Glucaric acid	HMDB0000663	210.0375673	C6H10O8	33037	16002	C00818	5633	87-73-0	O[C@@H]([C@H](O)[C@@H](O)C(O)=O)[C@H](O)C(O)=O	Organic oxygen compounds	Organooxygen compounds	Carbohydrates and carbohydrate conjugates
3-fucosyllactose	3-Fucosyllactose	HMDB0002094	488.1741204	C18H32O15	161460	90065	NA	NA	41312-47-4	C[C@@H]1O[C@@H](O[C@H]2[C@@H](O)[C@@H](CO)O[C@@H](O[C@H]3[C@H](O)[C@@H](O)C(O)O[C@@H]3CO)[C@@H]2O)[C@@H](O)[C@H](O)[C@@H]1O	Organic oxygen compounds	Organooxygen compounds	Carbohydrates and carbohydrate conjugates
D-Glucuronate	D-Glucuronic acid	HMDB0000127	194.0426527	C6H10O7	444791	42717	C00191	161	70021-34-0	O[C@H]1O[C@@H]([C@@H](O)[C@H](O)[C@H]1O)C(O)=O	Organic oxygen compounds	Organooxygen compounds	Carbohydrates and carbohydrate conjugates
Catalposide	Catalposide	NA	NA	C22H26O12	11963	3465	C09775	NA	6736-85-2	NA	Organic oxygen compounds	Organooxygen compounds	Carbohydrates and carbohydrate conjugates
D-ribose 1-phosphate	D-Ribose 1-phosphate	HMDB0250796	230.0191543	C5H11O8P	1074	NA	C00620	NA	NA	OCC1OC(OP(O)(O)=O)C(O)C1O	Organic oxygen compounds	Organooxygen compounds	Carbohydrates and carbohydrate conjugates
N-acetylmannosamine	N-Acetylmannosamine	HMDB0001129	221.0899372	C8H15NO6	11096158	63154	C00645	6024	7772-94-3	CC(=O)N[C@@H]1[C@H](O)O[C@H](CO)[C@@H](O)[C@@H]1O	Organic oxygen compounds	Organooxygen compounds	Carbohydrates and carbohydrate conjugates
Octadecanoic acid	Stearic acid	HMDB0000827	284.2715304	C18H36O2	5281	28842	C01530	189	57-11-4	CCCCCCCCCCCCCCCCCC(O)=O	Lipids and lipid-like molecules	Fatty Acyls	Fatty acids and conjugates
L-Proline	L-Proline	HMDB0000162	115.0633285	C5H9NO2	145742	17203	C00148	29	147-85-3	OC(=O)[C@@H]1CCCN1	Organic acids and derivatives	Carboxylic acids and derivatives	Amino acids,peptides,and analogues
Pro-leu	Pro-leu	HMDB0253028	228.1473925	C11H20N2O3	3527720	NA	NA	NA	NA	CC(C)CC(N=C(O)C1CCCN1)C(O)=O	Organic acids and derivatives	Carboxylic acids and derivatives	Amino acids,peptides,and analogues
Isopimaric acid	Isopimaric acid	HMDB0036811	302.2245802	C20H30O2	442048	6039	C09118	NA	5835-26-7	[H][C@]12CC[C@@](C)(CC1=CC[C@@]1([H])[C@@](C)(CCC[C@]21C)C(O)=O)C=C	Lipids and lipid-like molecules	Prenol lipids	Diterpenoids
Molinate	Molinate	HMDB0254835	314.1239717	C13H14N8O2	59603622	NA	C11086	NA	NA	O=C1N(NC=C1N1C=CN=N1)C1=CC(=NC=N1)N1CCOCC1	Organic nitrogen compounds	Organonitrogen compounds	Amines
Blood group h disaccharide	2-O-a-L-Fucopyranosyl-galactose	HMDB0006590	326.1212969	C12H22O10	9548873	22423	NA	NA	24656-24-4	C[C@@H]1O[C@@H](O[C@@H](C=O)[C@@H](O)[C@@H](O)[C@H](O)CO)[C@@H](O)[C@H](O)[C@@H]1O	Lipids and lipid-like molecules	Fatty Acyls	Fatty acyl glycosides
Galangin	Norizalpinin	HMDB0029521	270.0528234	C15H10O5	5281616	5262	C10044	NA	548-83-4	OC1=CC(O)=C2C(OC(=C(O)C2=O)C2=CC=CC=C2)=C1	Phenylpropanoids and polyketides	Flavonoids	Flavones
Tyr-Val	Tyrosyl-Valine	HMDB0029118	280.1423071	C14H20N2O4	14767562	NA	NA	NA	NA	CC(C)C(N=C(O)C(N)CC1=CC=C(O)C=C1)C(O)=O	Organic acids and derivatives	Carboxylic acids and derivatives	Amino acids,peptides,and analogues
Lys-Phe	Lysylphenylalanine	HMDB0028958	293.1739416	C15H23N3O3	151410	73605	NA	NA	6235-35-4	NCCCC[C@H](N)C(=O)N[C@@H](CC1=CC=CC=C1)C(O)=O	Organic acids and derivatives	Carboxylic acids and derivatives	Amino acids,peptides,and analogues
Cyclic adenosine diphosphate ribose	Cyclic adenosine diphosphate ribose	NA	NA	C15H21N5O13P2	583439	31445	C13050	NA	119340-53-3	NA	Organic oxygen compounds	Organooxygen compounds	Carbohydrates and carbohydrate conjugates
Hirsutine	Hirsutine	NA	NA	C22H28N2O3	96023458	70074	C16972	NA	7729-23-9	NA	NA	NA	NA
2-(4-chloro-2-methylphenoxy)-Propanoic acid	2-(4-chloro-2-methylphenoxy)-Propanoic acid	NA	NA	C10H11ClO3	124489416	75704;75711	C18742	NA	93-65-2	NA	Benzenoids	Benzene and substituted derivatives	2-phenoxypropionic acids
Forskolin	Forskolin	HMDB0252457	410.2304534	C22H34O7	3413	93891	C09076	NA	NA	CC(=O)OC1C(O)C2C(C)(C)CCC(O)C2(C)C2(O)C(=O)CC(C)(OC12C)C=C	Lipids and lipid-like molecules	Prenol lipids	Triterpenoids
Calciferol	Ergocalciferol	HMDB0000900	396.339216	C28H44O	5280793	28934	C05441	5856	50-14-6	[H][C@@]1(CC[C@@]2([H])\C(CCC[C@]12C)=C\C=C1\C[C@@H](O)CCC1=C)[C@H](C)\C=C\[C@H](C)C(C)C	Lipids and lipid-like molecules	Steroids and steroid derivatives	Vitamin D and derivatives
Daidzin	Daidzin	HMDB0033991	416.1107322	C21H20O9	107971	42202	C10216	NA	552-66-9	OC[C@H]1O[C@@H](OC2=CC3=C(C=C2)C(=O)C(=CO3)C2=CC=C(O)C=C2)[C@H](O)[C@@H](O)[C@@H]1O	Phenylpropanoids and polyketides	Isoflavonoids	Isoflavonoid O-glycosides
Dihydroergotamine	Dihydroergotamine	HMDB0014465	583.2794693	C33H37N5O5	10531	4562	C07798	NA	6190-39-2	[H][C@@]12CCCN1C(=O)[C@H](CC1=CC=CC=C1)N1C(=O)[C@](C)(NC(=O)[C@H]3CN(C)[C@]4([H])CC5=CNC6=CC=CC(=C56)[C@@]4([H])C3)O[C@@]21O	Alkaloids and derivatives	Ergoline and derivatives	Lysergic acids and derivatives
1-Deoxy-D-xylulose 5-phosphate	1-Deoxy-D-xylulose 5-phosphate	HMDB0001213	214.0242392	C5H11O7P	443201	16493	C11437	6085	190079-18-6	CC(=O)[C@@H](O)[C@H](O)COP(O)(O)=O	Organic oxygen compounds	Organooxygen compounds	Carbohydrates and carbohydrate conjugates
Pro-asn	Prolyl-Asparagine	HMDB0029012	229.106256	C9H15N3O4	18464218	NA	NA	NA	NA	OC(=N)CC(N=C(O)C1CCCN1)C(O)=O	Organic acids and derivatives	Carboxylic acids and derivatives	Amino acids,peptides,and analogues
5-(4-hydroxyphenyl)-5-phenylhydantoin	4-Hydroxyphenytoin	HMDB0041905	268.0847923	C15H12N2O3	17732	63804	NA	NA	2784-27-2	OC1=NC(C(O)=N1)(C1=CC=CC=C1)C1=CC=C(O)C=C1	Organoheterocyclic compounds	Azolidines	Imidazolidines
Irbesartan	Irbesartan	HMDB0015163	428.2324595	C25H28N6O	3749	5959	C07469	NA	138402-11-6	CCCCC1=NC2(CCCC2)C(=O)N1CC1=CC=C(C=C1)C1=CC=CC=C1C1=NNN=N1	Benzenoids	Benzene and substituted derivatives	Biphenyls and derivatives
Ala-Ala	D-Alanyl-D-alanine	HMDB0003459	160.0847923	C6H12N2O3	5460362	16576	C00993	6937	923-16-0	C[C@@H](N)C(=O)N[C@H](C)C(O)=O	Organic acids and derivatives	Carboxylic acids and derivatives	Amino acids,peptides,and analogues
2-heptyl-4-hydroxyquinoline n-oxide	2-heptyl-4-hydroxyquinoline n-oxide	NA	NA	C16H21NO2	6946	28362	C04284	NA	341-88-8	NA	Organoheterocyclic compounds	Quinolines and derivatives	4-hydroxy-2-alkylquinolines
3-deoxy-d-glycero-d-galacto-2-nonulosonic acid	3-Deoxy-D-glycero-D-galacto-2-nonulosonic acid	HMDB0000425	268.0794321	C9H16O9	22833524	NA	NA	5414	22594-61-2	OC[C@H](O)[C@@H](O)[C@H](O)[C@H](O)[C@@H](O)CC(=O)C(O)=O	Organic oxygen compounds	Organooxygen compounds	Carbohydrates and carbohydrate conjugates
Valeric acid	Valeric acid	HMDB0000892	102.0680796	C5H10O2	7991	17418	C00803	110	109-52-4	CCCCC(O)=O	Lipids and lipid-like molecules	Fatty Acyls	Fatty acids and conjugates
3-dephosphocoenzyme a	Dephospho-CoA	HMDB0001373	687.148878	C21H35N7O13P2S	444485	15468	C00882	NA	3633-59-8	CC(C)(COP(O)(=O)OP(O)(=O)OC[C@H]1O[C@H]([C@H](O)[C@@H]1O)N1C=NC2=C1N=CN=C2N)[C@@H](O)C(=O)NCCC(=O)NCCS	Nucleosides,nucleotides,and analogues	Purine nucleotides	Purine ribonucleotides
Guanidinoethyl sulfonate	Taurocyamine	HMDB0003584	167.0364619	C3H9N3O3S	68340	17228	C01959	6962	543-18-0	NC(N)=NCCS(O)(=O)=O	Organic acids and derivatives	Organic sulfonic acids and derivatives	Organosulfonic acids and derivatives
Maltopentaose	Maltopentaose	HMDB0012254	828.2746818	C30H52O26	13489094	61952	NA	NA	34620-76-3	OC[C@H]1O[C@H](O[C@H]2[C@H](O)[C@@H](O)[C@@H](O[C@H]3[C@H](O)[C@@H](O)[C@@H](O[C@H]4[C@H](O)[C@@H](O)[C@@H](O[C@H]5[C@H](O)[C@@H](O)[C@@H](O)O[C@@H]5CO)O[C@@H]4CO)O[C@@H]3CO)O[C@@H]2CO)[C@H](O)[C@@H](O)[C@@H]1O	Organic oxygen compounds	Organooxygen compounds	Carbohydrates and carbohydrate conjugates
3-hydroxybutyrylcarnitine	3-Hydroxybutyrylcarnitine	HMDB0013127	247.1419728	C11H21NO5	NA	NA	NA	NA	1469900-92-2	C[C@@H](O)CC(=O)O[C@@H](CC([O-])=O)C[N+](C)(C)C	Lipids and lipid-like molecules	Fatty Acyls	Fatty acid esters
Pro-Trp	Prolyl-Tryptophan	HMDB0029028	301.1426415	C16H19N3O3	18218238	NA	NA	NA	NA	OC(=O)C(CC1=CNC2=CC=CC=C12)NC(=O)C1CCCN1	Organic acids and derivatives	Carboxylic acids and derivatives	Amino acids,peptides,and analogues
D-Glucosamine 1-phosphate (Glucosamine-1P)	D-Glucosamine 1-phosphate (Glucosamine-1P)	NA	NA	C6H14NO8P	8412	27625	C06156	NA	2152-75-2	NA	NA	NA	NA
Bendiocarb	bendiocarb	HMDB0248947	223.0844579	C11H13NO4	NA	34556	C14433	NA	NA	CNC(=O)OC1=CC=CC2=C1OC(C)(C)O2	Organoheterocyclic compounds	Benzodioxoles	NA
2-deoxycytidine	Deoxycytidine	HMDB0000014	227.0906059	C9H13N3O4	13711	15698	C00881	3367	951-77-9	NC1=NC(=O)N(C=C1)[C@H]1C[C@H](O)[C@@H](CO)O1	Nucleosides,nucleotides,and analogues	Pyrimidine nucleosides	Pyrimidine 2-deoxyribonucleosides
Octanoylcarnitine	Octanoylcarnitine	HMDB0000791	288.2174835	C15H30NO4	11953814	18102	C02838	NA	25243-95-2	CCCCCCCC(=O)O[C@H](CC(O)=O)C[N+](C)(C)C	Lipids and lipid-like molecules	Fatty Acyls	Fatty acid esters
gamma-l-glu-epsilon-l-lys	gamma-l-glu-epsilon-l-lys	HMDB0003869	275.1481208	C11H21N3O5	7015684	88494	NA	NA	17105-15-6	N[C@@H](CCCCNC(=O)CC[C@H](N)C(O)=O)C(O)=O	Organic acids and derivatives	Carboxylic acids and derivatives	Amino acids,peptides,and analogues
Pristimerin	Pristimerin	HMDB0256776	464.2926598	C30H40O4	264268	NA	C08633	NA	NA	COC(=O)C1(C)CCC2(C)CCC3(C)C4=CC=C5C(C)=C(O)C(=O)C=C5C4(C)CCC3(C)C2C1	Lipids and lipid-like molecules	Prenol lipids	Triterpenoids
4-acetoxyphenol	4-Hydroxyphenyl acetate	HMDB0060390	152.0473441	C8H8O3	96009	31128	C13636	NA	NA	CC(=O)OC1=CC=C(O)C=C1	Benzenoids	Phenol esters	NA
Fumonisin b1	Fumonisin B1	HMDB0034702	721.3884702	C34H59NO15	3431	38221	C19241	NA	116355-83-0	CCCCC(C)C(OC(=O)CC(CC(O)=O)C(O)=O)C(CC(C)CC(O)CCCCC(O)CC(O)C(C)N)OC(=O)CC(CC(O)=O)C(O)=O	Organic acids and derivatives	Carboxylic acids and derivatives	Fumonisins
Monoelaidin	Monoelaidin	HMDB0254854	356.2926598	C21H40O4	33022	NA	NA	NA	NA	CCCCCCCCC=CCCCCCCCC(=O)OCC(O)CO	Lipids and lipid-like molecules	Glycerolipids	Monoradylglycerols
Allantoic acid	Allantoic acid	HMDB0001209	176.0545548	C4H8N4O4	203	30837	C00499	343	99-16-1	NC(=O)NC(NC(N)=O)C(O)=O	Organic acids and derivatives	Carboxylic acids and derivatives	Amino acids,peptides,and analogues
Quercetin 3-o-malonylglucoside	Quercetin 3-(6-malonyl-glucoside)	HMDB0037368	550.09587	C24H22O15	14730813	NA	C12638	NA	96862-01-0	OC1C(O)C(COC(=O)CC(O)=O)OC(OC2=C(OC3=CC(O)=CC(O)=C3C2=O)C2=CC(O)=C(O)C=C2)C1O	Phenylpropanoids and polyketides	Flavonoids	Flavonoid glycosides
2-linoleoyl-1-palmitoyl-sn-glycero-3-phosphoethanolamine	2-linoleoyl-1-palmitoyl-sn-glycero-3-phosphoethanolamine	HMDB0008928	715.5152049	C39H74NO8P	9546747	73008	NA	NA	26662-95-3	[H][C@@](COC(=O)CCCCCCCCCCCCCCC)(COP(O)(=O)OCCN)OC(=O)CCCCCCC\C=C/C\C=C/CCCCC	Lipids and lipid-like molecules	Glycerophospholipids	Glycerophosphoethanolamines
Glycyl-L-leucine	Glycylleucine	HMDB0000759	188.1160924	C8H16N2O3	92843	73514	C02155	5727	869-19-2	CC(C)C[C@H](NC(=O)CN)C(O)=O	Organic acids and derivatives	Carboxylic acids and derivatives	Amino acids,peptides,and analogues
Isoleucine	L-Isoleucine	HMDB0000172	131.0946287	C6H13NO2	6306	17191	C16434	5193	73-32-5	CC[C@H](C)[C@H](N)C(O)=O	Organic acids and derivatives	Carboxylic acids and derivatives	Amino acids,peptides,and analogues
Myriocin	Myriocin	NA	NA	C21H39NO6	135626380	582124	C19914	NA	35891-70-4	NA	Lipids and lipid-like molecules	Fatty Acyls	Fatty acids and conjugates
Pravastatin	Pravastatin	HMDB0005022	424.2461035	C23H36O7	54687	63618	C01844	2053	81093-37-0	[H][C@]12[C@H](C[C@H](O)C=C1C=C[C@H](C)[C@@H]2CC[C@@H](O)C[C@@H](O)CC(O)=O)OC(=O)[C@@H](C)CC	Organic acids and derivatives	Hydroxy acids and derivatives	Medium-chain hydroxy acids and derivatives
Tyrosine	L-Tyrosine	HMDB0000158	181.0738932	C9H11NO3	6057	17895	C00082	34	60-18-4	N[C@@H](CC1=CC=C(O)C=C1)C(O)=O	Organic acids and derivatives	Carboxylic acids and derivatives	Amino acids,peptides,and analogues
Carbetamide	Carbetamide	NA	NA	C12H16N2O3	13257	3394	C11075	NA	16118-49-3	NA	Benzenoids	Benzene and substituted derivatives	Phenylcarbamic acid esters
Vincristine sulfate	Vincristine	HMDB0014681	824.399644	C46H56N4O10	5978	28445	C13974	NA	57-22-7	[H][C@@]12N3CC[C@@]11C4=CC(=C(OC)C=C4N(C=O)[C@@]1([H])[C@](O)([C@H](OC(C)=O)[C@]2(CC)C=CC3)C(=O)OC)[C@]1(C[C@]2([H])CN(C[C@](O)(CC)C2)CCC2=C1NC1=CC=CC=C21)C(=O)OC	Organic acids and derivatives	Carboxylic acids and derivatives	Amino acids,peptides,and analogues
2-cis-4-trans-abscisic acid	2-cis-4-trans-abscisic acid	NA	NA	C15H20O4	8348	2365;37569	C06082	NA	21293-29-8	NA	Lipids and lipid-like molecules	Prenol lipids	Sesquiterpenoids
1-stearoyl-2-docosahexaenoyl-sn-glycero-3-phosphocholine	PC(18:0/22:6(4Z,7Z,10Z,13Z,16Z,19Z))	HMDB0008057	833.5934552	C48H84NO8P	24778876	84829	NA	NA	NA	CCCCCCCCCCCCCCCCCC(=O)OC[C@]([H])(COP([O-])(=O)OCC[N+](C)(C)C)OC(=O)CC\C=C/C\C=C/C\C=C/C\C=C/C\C=C/C\C=C/CC	Lipids and lipid-like molecules	Glycerophospholipids	Glycerophosphocholines
Maltotetraose	Maltotetraose	HMDB0001296	666.2218584	C24H42O21	439639	143180	C02052	4199	34612-38-9	OC[C@H]1O[C@H](O[C@H]2[C@H](O)[C@@H](O)[C@@H](O[C@H]3[C@H](O)[C@@H](O)[C@@H](O[C@H]4[C@H](O)[C@@H](O)C(O)O[C@@H]4CO)O[C@@H]3CO)O[C@@H]2CO)[C@H](O)[C@@H](O)[C@@H]1O	Organic oxygen compounds	Organooxygen compounds	Carbohydrates and carbohydrate conjugates
Lactose	Alpha-Lactose	HMDB0000186	342.1162115	C12H22O11	84571	36219	C00243	267	63-42-3	OC[C@H]1O[C@@H](O[C@H]2[C@H](O)[C@@H](O)[C@@H](O)O[C@@H]2CO)[C@H](O)[C@@H](O)[C@H]1O	Organic oxygen compounds	Organooxygen compounds	Carbohydrates and carbohydrate conjugates
Oleandrin	Oleandrin	NA	NA	C32H48O9	135626453	NA	C19987	NA	465-16-7	NA	Lipids and lipid-like molecules	Steroids and steroid derivatives	Steroid lactones
Vitamin c	Ascorbic acid	HMDB0000044	176.032088	C6H8O6	NA	29073	C00072	NA	50-81-7	[H][C@@]1(OC(=O)C(O)=C1O)[C@@H](O)CO	Organoheterocyclic compounds	Dihydrofurans	Furanones
Raffinose	Raffinose	HMDB0003213	504.169035	C18H32O16	439242	16634	C00492	NA	512-69-6	OC[C@H]1O[C@@](CO)(O[C@H]2O[C@H](CO[C@H]3O[C@H](CO)[C@H](O)[C@H](O)[C@H]3O)[C@@H](O)[C@H](O)[C@H]2O)[C@@H](O)[C@@H]1O	Organic oxygen compounds	Organooxygen compounds	Carbohydrates and carbohydrate conjugates
Val-Gln	Valylglutamine	HMDB0029125	245.1375561	C10H19N3O4	7016044	75010	NA	NA	42854-54-6	CC(C)[C@H](N)C(=O)N[C@@H](CCC(N)=O)C(O)=O	Organic acids and derivatives	Carboxylic acids and derivatives	Amino acids,peptides,and analogues
N-acetyl-l-aspartic acid	N-Acetyl-L-aspartic acid	HMDB0000812	175.0480724	C6H9NO5	65065	21547	C01042	5776	997-55-7	CC(=O)N[C@@H](CC(O)=O)C(O)=O	Organic acids and derivatives	Carboxylic acids and derivatives	Amino acids,peptides,and analogues
Obacunone	Obacunone	HMDB0035858	454.1991533	C26H30O7	500031	NA	C08775	NA	751-03-1	CC12CCC3C4(C)C=CC(=O)OC(C)(C)C4CC(=O)C3(C)C11OC1C(=O)OC2C1=COC=C1	Lipids and lipid-like molecules	Prenol lipids	Triterpenoids
Dihydroxyacetone phosphate	Dihydroxyacetone phosphate	HMDB0001473	169.9980245	C3H7O6P	668	16108	C00111	6262	57-04-5	OCC(=O)COP(O)(O)=O	Organic oxygen compounds	Organooxygen compounds	Carbohydrates and carbohydrate conjugates
Val-Gly	val-gly	HMDB0259740	174.1004423	C7H14N2O3	136487	NA	NA	NA	NA	CC(C)C(N)C(=O)NCC(O)=O	Organic acids and derivatives	Carboxylic acids and derivatives	Amino acids,peptides,and analogues
Uridine 5-diphosphate	Uridine 5-diphosphate	HMDB0000295	404.0021969	C9H14N2O12P2	6031	17659	C00015	NA	58-98-0	O[C@H]1[C@@H](O)[C@@H](O[C@@H]1COP(O)(=O)OP(O)(O)=O)N1C=CC(=O)NC1=O	Nucleosides,nucleotides,and analogues	Pyrimidine nucleotides	Pyrimidine ribonucleotides
1-stearoyl-2-arachidonoyl-sn-glycero-3-phospho-(1-myo-inositol)	1-stearoyl-2-arachidonoyl-sn-glycero-3-phospho-(1-myo-inositol)	HMDB0009815	886.5571297	C47H83O13P	NA	84153	NA	NA	206059-96-3	CCCCCCCCCCCCCCCCCC(=O)OC[C@H](COP(O)(=O)O[C@H]1[C@H](O)[C@@H](O)[C@H](O)[C@@H](O)[C@H]1O)OC(=O)CCC\C=C/C\C=C/C\C=C/C\C=C/CCCCC	Lipids and lipid-like molecules	Glycerophospholipids	Glycerophosphoinositols
alpha,alpha-trehalose 6-phosphate	Trehalose 6-phosphate	HMDB0001124	422.082542	C12H23O14P	122336	18283	C00689	6019	4484-88-2	OC[C@H]1O[C@H](O[C@H]2O[C@H](COP(O)(O)=O)[C@@H](O)[C@H](O)[C@H]2O)[C@H](O)[C@@H](O)[C@@H]1O	Organic oxygen compounds	Organooxygen compounds	Carbohydrates and carbohydrate conjugates
D-gluconate	Gluconic acid	HMDB0000625	196.0583027	C6H12O7	10690	33198	C00257	345	526-95-4	OC[C@@H](O)[C@@H](O)[C@H](O)[C@@H](O)C(O)=O	Organic oxygen compounds	Organooxygen compounds	Carbohydrates and carbohydrate conjugates
L-iditol	L-Iditol	HMDB0011632	182.0790382	C6H14O6	5460044	18202	C01507	NA	488-45-9	OC[C@H](O)[C@@H](O)[C@H](O)[C@@H](O)CO	Organic oxygen compounds	Organooxygen compounds	Carbohydrates and carbohydrate conjugates
Flavine mononucleotide	Flavin mononucleotide	HMDB0001520	456.1046148	C17H21N4O9P	643976	17621	C00061	6295	146-17-8	CC1=CC2=C(C=C1C)N(C[C@H](O)[C@H](O)[C@H](O)COP(O)(O)=O)C1=NC(=O)NC(=O)C1=N2	Nucleosides,nucleotides,and analogues	Flavin nucleotides	NA
Adenylosuccinic acid	Adenylosuccinic acid	HMDB0248010	463.0740434	C14H18N5O11P	195	NA	C03794	NA	NA	OC1C(COP(O)(O)=O)OC(C1O)N1C=NC2=C(NC(CC(O)=O)C(O)=O)N=CN=C12	Nucleosides,nucleotides,and analogues	Purine nucleotides	Purine ribonucleotides
1-heptadecanoyl-sn-glycero-3-phosphocholine	1-heptadecanoyl-sn-glycero-3-phosphocholine	HMDB0012108	509.3481395	C25H52NO7P	24779463	74340	C04230	NA	50930-23-9	CCCCCCCCCCCCCCCCC(=O)OC[C@@H](O)COP([O-])(=O)OCC[N+](C)(C)C	Lipids and lipid-like molecules	Glycerophospholipids	Glycerophosphocholines
Indolelactic acid	Indolelactic acid	HMDB0000671	205.0738932	C11H11NO3	676157	NA	C02043	NA	7417-65-4	O[C@@H](CC1=CNC2=C1C=CC=C2)C(O)=O	Organoheterocyclic compounds	Indoles and derivatives	Indolyl carboxylic acids and derivatives
Guanosine 5-diphosphate	Guanosine diphosphate	HMDB0001201	443.0243294	C10H15N5O11P2	8977	17552	C00035	6077	146-91-8	NC1=NC2=C(N=CN2[C@@H]2O[C@H](COP(O)(=O)OP(O)(O)=O)[C@@H](O)[C@H]2O)C(=O)N1	Nucleosides,nucleotides,and analogues	Purine nucleotides	Purine ribonucleotides
N-alpha-acetyl-l-ornithine	N-alpha-acetyl-l-ornithine	HMDB0003357	174.1004423	C7H14N2O3	439232	16543	C00437	NA	6205-08-9	CC(=O)N[C@@H](CCCN)C(O)=O	Organic acids and derivatives	Carboxylic acids and derivatives	Amino acids,peptides,and analogues
DL-Vanillylmandelic acid	Vanillylmandelic acid	HMDB0000291	198.0528234	C9H10O5	736172	1127735	C05584	697	13244-77-4	COC1=C(O)C=CC(=C1)[C@H](O)C(O)=O	Benzenoids	Phenols	Methoxyphenols
Dl-cystathionine	Melilotocarpan A	HMDB0033142	300.0997736	C17H16O5	834	17755	C10461	NA	61135-95-3	COC1=CC2=C(C=C1)C1COC3=C(C=CC(OC)=C3O)C1O2	Organic acids and derivatives	Carboxylic acids and derivatives	Amino acids,peptides,and analogues
NAD+	NAD	HMDB0000902	663.1091216	C21H27N7O14P2	5892	44215	C00003	NA	53-84-9	NC(=O)C1=C[N+](=CC=C1)[C@@H]1O[C@H](COP([O-])(=O)OP(O)(=O)OC[C@H]2O[C@H]([C@H](O)[C@@H]2O)N2C=NC3=C2N=CN=C3N)[C@@H](O)[C@H]1O	Nucleosides,nucleotides,and analogues	(5->5)-dinucleotides	NA
1-stearoyl-2-linoleoyl-sn-glycero-3-phosphoethanolamine	PE(18:0/18:2(9Z,12Z))	HMDB0008994	743.546505	C41H78NO8P	9546749	133599	NA	NA	7266-53-7	[H][C@@](COC(=O)CCCCCCCCCCCCCCCCC)(COP(O)(=O)OCCN)OC(=O)CCCCCCC\C=C/C\C=C/CCCCC	Lipids and lipid-like molecules	Glycerophospholipids	Glycerophosphoethanolamines
Hydroquinidine	hydroquinidine	HMDB0242615	326.1994281	C20H26N2O2	3649	NA	C10696	NA	NA	CCC1CN2CCC1CC2C(O)C1=C2C=C(OC)C=CC2=NC=C1	Alkaloids and derivatives	Cinchona alkaloids	NA
3-amino-1-propanesulfonic acid	Tramiprosate	HMDB0253211	139.0303138	C3H9NO3S	1646	NA	C03349	NA	NA	NCCCS(O)(=O)=O	Organic acids and derivatives	Organic sulfonic acids and derivatives	Organosulfonic acids and derivatives
D-Quinovose	D-Quinovose	HMDB0247051	164.0684735	C6H12O5	840	NA	C02522	NA	NA	CC1OC(O)C(O)C(O)C1O	Organic oxygen compounds	Organooxygen compounds	Carbohydrates and carbohydrate conjugates
7alpha-hydroxy-3-oxo-4-cholestenoic acid	7alpha-Hydroxy-3-oxo-4-cholestenoate	HMDB0012458	430.3083098	C27H42O4	3081085	83036	C17337	NA	115538-85-7	[H][C@@]1(CC[C@@]2([H])[C@]3([H])[C@H](O)CC4=CC(=O)CC[C@]4(C)[C@@]3([H])CC[C@]12C)[C@H](C)CCCC(C)C(O)=O	Lipids and lipid-like molecules	Steroids and steroid derivatives	Bile acids,alcohols and derivatives
Pentadecanoic acid	Pentadecanoic acid	HMDB0000826	242.2245802	C15H30O2	13849	42504	C16537	5789	1002-84-2	CCCCCCCCCCCCCCC(O)=O	Lipids and lipid-like molecules	Fatty Acyls	Fatty acids and conjugates
D-mannitol	Mannitol	HMDB0000765	182.0790382	C6H14O6	6251	16899	C00392	142	69-65-8	OC[C@@H](O)[C@@H](O)[C@H](O)[C@H](O)CO	Organic oxygen compounds	Organooxygen compounds	Carbohydrates and carbohydrate conjugates
N-stearoylsphinganine	Cer(d18:0/18:0)	HMDB0011761	567.5590452	C36H73NO3	5283573	67033	NA	NA	2304-80-5	[H][C@@](CO)(NC(=O)CCCCCCCCCCCCCCCCC)[C@H](O)CCCCCCCCCCCCCCC	Lipids and lipid-like molecules	Sphingolipids	Ceramides
2-palmitoyl-rac-glycerol	2-palmitoyl-rac-glycerol	HMDB0011533	330.2770097	C19H38O4	123409	75455	NA	NA	NA	[H]C(CO)(CO)OC(=O)CCCCCCCCCCCCCCC	Lipids and lipid-like molecules	Glycerolipids	Monoradylglycerols
Fosfomycin	Fosfomycin	HMDB0014966	138.0081952	C3H7O4P	446987	28915	C06454	NA	23155-02-4	[H][C@@]1(C)O[C@]1([H])P(O)(O)=O	Organic acids and derivatives	Organic phosphonic acids and derivatives	Organic phosphonic acids
4-hydroxyquinoline	4-Hydroxyquinoline	HMDB0246466	145.0527639	C9H7NO	NA	15815	C06343	NA	NA	O=C1C=CNC2=CC=CC=C12	Organoheterocyclic compounds	Quinolines and derivatives	Quinolones and derivatives
2-o-methylcytidine	2-O-Methylcytidine	HMDB0242132	257.1011706	C10H15N3O5	150971	19228	NA	NA	NA	[H][C@]1(CO)O[C@@]([H])(N2C=CC(=N)N=C2O)[C@]([H])(OC)[C@]1([H])O	Nucleosides,nucleotides,and analogues	Pyrimidine nucleosides	NA
N-oleoyl-l-serine	N-Oleoyl-L-Serine	HMDB0242185	369.2879087	C21H39NO4	44190514	136614	NA	NA	NA	[H]\C(CCCCCCCC)=C(/[H])CCCCCCCC(O)=N[C@@]([H])(CO)C(O)=O	Organic acids and derivatives	Carboxylic acids and derivatives	Amino acids,peptides,and analogues
Schaftoside	6-beta-D-Glucopyranosyl-8-beta-D-ribopyranosylapigenin	HMDB0033571	564.1479056	C26H28O14	3550102	139467	C10181	NA	207461-10-7	OCC1OC(C(O)C(O)C1O)C1=C(O)C(C2OCC(O)C(O)C2O)=C2OC(=CC(=O)C2=C1O)C1=CC=C(O)C=C1	Phenylpropanoids and polyketides	Flavonoids	Flavonoid glycosides
Melezitose	Melezitose	HMDB0011730	504.169035	C18H32O16	92817	6731	C08243	NA	597-12-6	OC[C@H]1O[C@@](CO)(O[C@H]2O[C@H](CO)[C@@H](O)[C@H](O)[C@H]2O)[C@@H](O[C@H]2O[C@H](CO)[C@@H](O)[C@H](O)[C@H]2O)[C@@H]1O	Organic oxygen compounds	Organooxygen compounds	Carbohydrates and carbohydrate conjugates
L-hydroxyarginine	L-hydroxyarginine	HMDB0004224	190.1065903	C6H14N4O3	43088	43088	C20330	NA	53054-07-2	N[C@@H](CCCNC(=N)NO)C(O)=O	Organic acids and derivatives	Carboxylic acids and derivatives	Amino acids,peptides,and analogues
Quinate	Quinic acid	HMDB0003072	192.0633881	C7H12O6	6508	17521	C00296	NA	77-95-2	O[C@@H]1C[C@@](O)(C[C@@H](O)[C@H]1O)C(O)=O	Organic oxygen compounds	Organooxygen compounds	Alcohols and polyols
Eicosenoic acid	11Z-Eicosenoic acid	HMDB0002231	310.2871805	C20H38O2	5282768	32425	C16526	6563	5561-99-9	CCCCCCCC\C=C/CCCCCCCCCC(O)=O	Lipids and lipid-like molecules	Fatty Acyls	Fatty acids and conjugates
Kynurenic acid	Kynurenic acid	HMDB0000715	189.0425931	C10H7NO3	3845	18344	C01717	5683	492-27-3	OC(=O)C1=CC(=O)C2=CC=CC=C2N1	Organoheterocyclic compounds	Quinolines and derivatives	Quinoline carboxylic acids
5-azacytidine	5-Azacytidine	HMDB0246880	244.0807695	C8H12N4O5	NA	NA	C11262	NA	NA	NC1=NC(=O)N(C=C1)C1OC(NO)C(O)C1O	Organic oxygen compounds	Organooxygen compounds	Carbohydrates and carbohydrate conjugates
Acetylcarnitine	L-Acetylcarnitine	HMDB0000201	204.1235831	C9H18NO4	NA	57589	NA	NA	3040-38-8	CC(=O)O[C@H](CC(O)=O)C[N+](C)(C)C	Lipids and lipid-like molecules	Fatty Acyls	Fatty acid esters
5-methyltetrahydrofolic acid	5-Methyltetrahydrofolic acid	HMDB0001396	459.1866316	C20H25N7O6	439234	15641	C00440	6215	134-35-0	CN1C(CNC2=CC=C(C=C2)C(=O)N[C@H](CCC(O)=O)C(O)=O)CNC2=C1C(=O)NC(N)=N2	Organoheterocyclic compounds	Pteridines and derivatives	Pterins and derivatives
Pyridoxal (Vitamin B6)	Pyridoxal (Vitamin B6)	HMDB0001545	167.0582432	C8H9NO3	1050	17310	C00250	6312	66-72-8	CC1=NC=C(CO)C(C=O)=C1O	Organoheterocyclic compounds	Pyridines and derivatives	Pyridine carboxaldehydes
16-hydroxyhexadecanoic acid	16-Hydroxyhexadecanoic acid	HMDB0006294	272.2351449	C16H32O3	10466	55328	C18218	NA	506-13-8	OCCCCCCCCCCCCCCCC(O)=O	Lipids and lipid-like molecules	Fatty Acyls	Fatty acids and conjugates
3-Guanidinopropanoate	Beta-Guanidinopropionic acid	HMDB0013222	131.0694765	C4H9N3O2	67701	15968	C03065	NA	NA	NC(=N)NCCC(O)=O	Organic nitrogen compounds	Organonitrogen compounds	Guanidines
Guanidinopropionic acid	Beta-Guanidinopropionic acid	HMDB0013222	131.0694765	C4H9N3O2	67701	15968	C03065	NA	NA	NC(=N)NCCC(O)=O	Organic nitrogen compounds	Organonitrogen compounds	Guanidines
N-acetylneuraminic acid	N-Acetylneuraminic acid	HMDB0000230	309.1059812	C11H19NO9	445063	45744	C00270	NA	19342-33-7	[H][C@]1(O[C@@](O)(C[C@H](O)[C@H]1NC(C)=O)C(O)=O)[C@H](O)[C@H](O)CO	Organic oxygen compounds	Organooxygen compounds	Carbohydrates and carbohydrate conjugates
Flutriafol	Flutriafol	HMDB0252419	301.1026684	C16H13F2N3O	NA	NA	C18734	NA	NA	OC(CN1C=NC=N1)(C1=CC=C(F)C=C1)C1=C(F)C=CC=C1	NA	NA	NA
1-Methylhistidine	1-Methylhistidine	HMDB0000001	169.0851266	C7H11N3O2	92105	50599	C01152	3741	332-80-9	CN1C=NC(C[C@H](N)C(O)=O)=C1	Organic acids and derivatives	Carboxylic acids and derivatives	Amino acids,peptides,and analogues
Indole-3-carboxylic acid	Indole-3-carboxylic acid	HMDB0003320	161.0476785	C9H7NO2	69867	24809	C19837	3795	771-50-6	OC(=O)C1=CNC2=CC=CC=C12	Organoheterocyclic compounds	Indoles and derivatives	Indolecarboxylic acids and derivatives
1-methyl-l-histidine	1-Methylhistidine	HMDB0000001	169.0851266	C7H11N3O2	92105	50599	C01152	3741	332-80-9	CN1C=NC(C[C@H](N)C(O)=O)=C1	Organic acids and derivatives	Carboxylic acids and derivatives	Amino acids,peptides,and analogues
5-methyl-5,6-dihydrouracil	Dihydrothymine	HMDB0000079	128.0585775	C5H8N2O2	676414	NA	C00906	NA	19140-80-8	C[C@H]1CNC(=O)NC1=O	Organoheterocyclic compounds	Diazines	Pyrimidines and pyrimidine derivatives
Bitertanol	Bitertanol	NA	NA	C20H23N3O2	13435	NA	C11258	NA	55179-31-2	NA	Benzenoids	Benzene and substituted derivatives	Biphenyls and derivatives
1-myristoyl-2-hydroxy-sn-glycero-3-phosphoethanolamine	LysoPE(14:0/0:0)	HMDB0011500	425.2542392	C19H40NO7P	9547070	84299	NA	NA	NA	[H][C@@](O)(COC(=O)CCCCCCCCCCCCC)COP(O)(=O)OCCN	Lipids and lipid-like molecules	Glycerophospholipids	Glycerophosphoethanolamines
Pyrrol	Pyrrole	HMDB0035924	67.04219917	C4H5N	8027	19203	C19907	NA	109-97-7	N1C=CC=C1	Organoheterocyclic compounds	Heteroaromatic compounds	NA
Stearoylcarnitine	Stearoylcarnitine	HMDB0000848	428.3734355	C25H50NO4	52922056	84644	NA	5811	25597-09-5	CCCCCCCCCCCCCCCCCC(=O)O[C@H](CC(O)=O)C[N+](C)(C)C	Lipids and lipid-like molecules	Fatty Acyls	Fatty acid esters
Pyridoxamine 5-phosphate	Pyridoxamine 5-phosphate	HMDB0001555	248.056208	C8H13N2O5P	1053	18335	C00647	NA	529-96-4	CC1=NC=C(COP(O)(O)=O)C(CN)=C1O	Organoheterocyclic compounds	Pyridines and derivatives	Pyridoxamines
Silodosin	Silodosin	HMDB0258291	495.234491	C25H32F3N3O4	9891967	NA	NA	NA	NA	CC(CC1=CC2=C(N(CCCO)CC2)C(=C1)C(N)=O)NCCOC1=CC=CC=C1OCC(F)(F)F	Organoheterocyclic compounds	Indoles and derivatives	Indolecarboxylic acids and derivatives
Gluconolactone	Gluconolactone	HMDB0000150	178.0477381	C6H10O6	7027	16217	C00198	353	90-80-2	OC[C@H]1OC(=O)[C@H](O)[C@@H](O)[C@@H]1O	Organic oxygen compounds	Organooxygen compounds	Carbohydrates and carbohydrate conjugates
1-methylguanosine	1-Methylguanosine	HMDB0001563	297.1073186	C11H15N5O5	96373	19062	C04545	6324	2140-65-0	CN1C(N)=NC2=C(N=CN2[C@@H]2O[C@H](CO)[C@@H](O)[C@H]2O)C1=O	Nucleosides,nucleotides,and analogues	Purine nucleosides	NA
Alanine	L-Alanine	HMDB0000161	89.04767847	C3H7NO2	5950	16977	C01401	NA	56-41-7	C[C@H](N)C(O)=O	Organic acids and derivatives	Carboxylic acids and derivatives	Amino acids,peptides,and analogues
Dl-lactate	Dl-lactate	NA	NA	C3H6O3	4615	24996;28358;78320	C01432	NA	50-21-5	NA	Organic acids and derivatives	Hydroxy acids and derivatives	Alpha hydroxy acids and derivatives
Normorphine	Normorphine	HMDB0041959	271.1208434	C16H17NO3	5462508	NA	C11785	NA	466-97-7	[H][C@@]12OC3=C4C(C[C@@]5([H])NCC[C@@]14[C@@]5([H])C=C[C@@H]2O)=CC=C3O	Alkaloids and derivatives	Morphinans	NA
Glycocholic acid	Glycocholic acid	HMDB0000138	465.3090381	C26H43NO6	10140	17687	C01921	NA	475-31-0	C[C@H](CCC(O)=NCC(O)=O)[C@H]1CC[C@H]2[C@@H]3[C@H](O)C[C@@H]4C[C@H](O)CC[C@]4(C)[C@H]3C[C@H](O)[C@]12C	Lipids and lipid-like molecules	Steroids and steroid derivatives	Bile acids,alcohols and derivatives
Folate	Folic acid	HMDB0000121	441.1396814	C19H19N7O6	6037	27470	C00504	246	59-30-3	NC1=NC(=O)C2=NC(CNC3=CC=C(C=C3)C(=O)N[C@@H](CCC(O)=O)C(O)=O)=CN=C2N1	Benzenoids	Phenols	Methoxyphenols
Glutamine	L-Glutamine	HMDB0000641	146.0691422	C5H10N2O3	5961	18050	C00303	5614	56-85-9	N[C@@H](CCC(N)=O)C(O)=O	Organic acids and derivatives	Carboxylic acids and derivatives	Amino acids,peptides,and analogues
DL-threonine	DL-threonine	HMDB0000167	119.0582432	C4H9NO3	6288	16857	C00188	32	72-19-5	C[C@@H](O)[C@H](N)C(O)=O	Organic acids and derivatives	Carboxylic acids and derivatives	Amino acids,peptides,and analogues
Adp-glucose	ADP-glucose	HMDB0006557	589.0822382	C16H25N5O15P2	16500	15751	C00498	NA	2140-58-1	NC1=C2N=CN([C@@H]3O[C@H](COP(O)(=O)OP(O)(=O)O[C@H]4O[C@H](CO)[C@@H](O)[C@H](O)[C@H]4O)[C@@H](O)[C@H]3O)C2=NC=N1	Nucleosides,nucleotides,and analogues	Purine nucleotides	Purine nucleotide sugars
Cytidine	Cytidine	HMDB0000089	243.0855205	C9H13N3O5	6175	17562	C00475	3376	65-46-3	NC1=NC(=O)N(C=C1)[C@@H]1O[C@H](CO)[C@@H](O)[C@H]1O	Nucleosides,nucleotides,and analogues	Pyrimidine nucleosides	NA
alpha-L-Glu-L-Asp	Glutamylaspartic acid	HMDB0028815	262.0801008	C9H14N2O7	99716	73503	NA	NA	3918-84-1	N[C@@H](CCC(O)=O)C(=O)N[C@@H](CC(O)=O)C(O)=O	Organic acids and derivatives	Peptidomimetics	Hybrid peptides
Muramic acid	Muramic acid	HMDB0003254	251.1005019	C9H17NO7	22833605	28118	C06470	3381	1114-41-6	C[C@@H](O[C@H]1[C@@H](N)[C@H](O)O[C@H](CO)[C@H]1O)C(O)=O	Organic oxygen compounds	Organooxygen compounds	Carbohydrates and carbohydrate conjugates
Pseudouridine	Pseudouridine	HMDB0000767	244.0695361	C9H12N2O6	15047	17802	C02067	5734	1445-07-4	OC[C@H]1O[C@H]([C@H](O)[C@@H]1O)C1=CNC(=O)NC1=O	Nucleosides,nucleotides,and analogues	Nucleoside and nucleotide analogues	NA
Baicalin	Baicalin	HMDB0041832	446.0849114	C21H18O11	13654833	2981	C10025	NA	21967-41-9	O[C@@H]1[C@@H](O)[C@@H](OC2=C(O)C(O)=C3C(=O)C=C(OC3=C2)C2=CC=CC=C2)O[C@@H]([C@H]1O)C(O)=O	Phenylpropanoids and polyketides	Flavonoids	Flavonoid glycosides
Phomopsin a	Phomopsin A	HMDB0030447	788.2783986	C36H45ClN6O12	6438581	NA	C19955	NA	64925-80-0	[H][C@]1(C=CCN1C(=O)[C@H]1NC(=O)[C@@H](NC(=O)[C@@H](NC)[C@@H](O)C2=CC(Cl)=C(O)C(O[C@]1(C)CC)=C2)C(C)=C)C(=O)N\C(=C(/C)CC)C(=O)N\C(=C\C(O)=O)C(O)=O	Organic acids and derivatives	Carboxylic acids and derivatives	Amino acids,peptides,and analogues
Phe-gln	Phenylalanylglutamine	HMDB0028993	293.1375561	C14H19N3O4	11779156	90354	NA	NA	39537-24-1	N[C@@H](CC1=CC=CC=C1)C(=O)N[C@@H](CCC(N)=O)C(O)=O	Organic acids and derivatives	Carboxylic acids and derivatives	Amino acids,peptides,and analogues
Dihydrothymine	Dihydrothymine	HMDB0000079	128.0585775	C5H8N2O2	676414	NA	C00906	NA	19140-80-8	C[C@H]1CNC(=O)NC1=O	Organoheterocyclic compounds	Diazines	Pyrimidines and pyrimidine derivatives
Deoxyguanosine	Deoxyguanosine	HMDB0000085	267.0967539	C10H13N5O4	187790	17172	C00330	3395	961-07-9	NC1=NC2=C(N=CN2[C@H]2C[C@H](O)[C@@H](CO)O2)C(=O)N1	Nucleosides,nucleotides,and analogues	Purine nucleosides	Purine 2-deoxyribonucleosides
2-oleoyl-1-palmitoyl-sn-glycero-3-phosphocholine	PC(16:0/18:1(9Z))	HMDB0007972	759.5778051	C42H82NO8P	5497103	73001	NA	NA	26853-31-6	[H][C@@](COC(=O)CCCCCCCCCCCCCCC)(COP([O-])(=O)OCC[N+](C)(C)C)OC(=O)CCCCCCC\C=C/CCCCCCCC	Lipids and lipid-like molecules	Glycerophospholipids	Glycerophosphocholines
Swertisin	Swertisin	NA	NA	C22H22O10	163311841	131838	C17835	NA	6991-10-2	NA	Phenylpropanoids and polyketides	Flavonoids	Flavonoid glycosides
Indole-3-pyruvic acid	Indolepyruvate	HMDB0060484	203.0582432	C11H9NO3	803	29750	C00331	NA	392-12-1	OC(=O)C(=O)CC1=CNC2=C1C=CC=C2	Organoheterocyclic compounds	Indoles and derivatives	Indolyl carboxylic acids and derivatives
Ronidazole	ronidazole	HMDB0257302	200.0545548	C6H8N4O4	NA	141154	NA	NA	NA	CN1C(COC(O)=N)=NC=C1N(=O)=O	Organoheterocyclic compounds	Azoles	Imidazoles
[6]-gingerol	Gingerol	HMDB0005783	294.1831093	C17H26O4	3473	NA	C10462	NA	58253-27-3	CCCCCC(O)CC(=O)CCC1=CC=C(O)C(OC)=C1	Benzenoids	Phenols	Methoxyphenols
His-Ile	Histidylisoleucine	HMDB0028888	268.1535405	C12H20N4O3	9900065	141437	NA	NA	129050-48-2	CC[C@H](C)[C@H](NC(=O)[C@@H](N)CC1=CNC=N1)C(O)=O	Organic acids and derivatives	Carboxylic acids and derivatives	Amino acids,peptides,and analogues
Reserpine	Reserpine	HMDB0014351	608.2733809	C33H40N2O9	5770	28487	C06539	NA	50-55-5	[H][C@]12C[C@@H](OC(=O)C3=CC(OC)=C(OC)C(OC)=C3)[C@H](OC)[C@@H](C(=O)OC)[C@@]1([H])C[C@@]1([H])N(CCC3=C1NC1=C3C=CC(OC)=C1)C2	Alkaloids and derivatives	Yohimbine alkaloids	NA
D-Threitol	D-Threitol	HMDB0004136	122.0579088	C4H10O4	169019	48300	C16884	NA	2418-52-2	OC[C@@H](O)[C@H](O)CO	Organic oxygen compounds	Organooxygen compounds	Carbohydrates and carbohydrate conjugates
L-Histidine	L-Histidine	HMDB0000177	155.0694765	C6H9N3O2	6274	15971	C00135	21	71-00-1	N[C@@H](CC1=CN=CN1)C(O)=O	Organic acids and derivatives	Carboxylic acids and derivatives	Amino acids,peptides,and analogues
Lactitol	Lactitol	HMDB0040937	344.1318616	C12H24O11	157355	75323	NA	NA	585-86-4	[H][C@@](O[C@@H]1O[C@H](CO)[C@H](O)[C@H](O)[C@H]1O)([C@H](O)CO)[C@H](O)[C@@H](O)CO	Lipids and lipid-like molecules	Fatty Acyls	Fatty acyl glycosides
Lys-Trp	Lysyltryptophan	HMDB0028962	332.1848406	C17H24N4O3	4369395	74569	NA	NA	50674-18-5	NCCCC[C@H](N)C(=O)N[C@@H](CC1=CNC2=CC=CC=C12)C(O)=O	Organic acids and derivatives	Carboxylic acids and derivatives	Amino acids,peptides,and analogues
Isovalerylglycine	Isovalerylglycine	HMDB0000678	159.0895433	C7H13NO3	546304	70984	NA	5647	16284-60-9	CC(C)CC(=O)NCC(O)=O	Organic acids and derivatives	Carboxylic acids and derivatives	Amino acids,peptides,and analogues
Hydroquinone	Hydroquinone	HMDB0002434	110.0367794	C6H6O2	785	17594	C00530	6681	123-31-9	OC1=CC=C(O)C=C1	Benzenoids	Phenols	Benzenediols
Linustatin	Linustatin	HMDB0303673	409.1584107	C16H27NO11	45934451	NA	C08333	NA	NA	CC(C)(OC1OC(CO)C(O)C(O)C1OC1OC(CO)C(O)C(O)C1O)C#N	Organic oxygen compounds	Organooxygen compounds	Carbohydrates and carbohydrate conjugates
Glycerophosphocholine	Glycerophosphocholine	HMDB0000086	257.1028244	C8H20NO6P	657272	16870	C00670	370	28319-77-9	C[N+](C)(C)CCOP([O-])(=O)OC[C@H](O)CO	Lipids and lipid-like molecules	Glycerophospholipids	Glycerophosphocholines
Pro-Ser	Prolyl-Serine	HMDB0029026	202.0953569	C8H14N2O4	18218236	NA	NA	NA	NA	OCC(NC(=O)C1CCCN1)C(O)=O	Organic acids and derivatives	Carboxylic acids and derivatives	Amino acids,peptides,and analogues
Choline	Choline	HMDB0000097	104.1075391	C5H14NO	305	15354	C00114	56	62-49-7	C[N+](C)(C)CCO	Organic nitrogen compounds	Organonitrogen compounds	Quaternary ammonium salts
Phenylacetaldehyde	Phenylacetaldehyde	HMDB0006236	120.0575149	C8H8O	998	16424	C00601	NA	122-78-1	O=CCC1=CC=CC=C1	Benzenoids	Benzene and substituted derivatives	Phenylacetaldehydes
Pyruvate	Pyruvic acid	HMDB0000243	88.01604399	C3H4O3	1060	32816	C00022	NA	127-17-3	CC(=O)C(O)=O	Organic acids and derivatives	Keto acids and derivatives	Alpha-keto acids and derivatives
Heptacarboxylporphyrin i	Heptacarboxylporphyrin I	HMDB0000737	786.2384519	C39H38N4O14	NA	89912	NA	5705	65406-45-3	CC1=C(CCC(O)=O)\C2=C\C3=C(CC(O)=O)C(CCC(O)=O)=C(N3)\C=C3/N=C(/C=C4\N\C(=C/C1=N2)C(CCC(O)=O)=C4CC(O)=O)C(CCC(O)=O)=C3CC(O)=O	Organoheterocyclic compounds	Tetrapyrroles and derivatives	Porphyrins
Isobutyryl-l-carnitine	Isobutyryl-L-carnitine	HMDB0000736	232.1543346	C11H22NO4	168379	84838	NA	5704	25518-49-4	CC(C)C(=O)O[C@H](CC(O)=O)C[N+](C)(C)C	Lipids and lipid-like molecules	Fatty Acyls	Fatty acid esters
Phe-Ala	Phenylalanylalanine	HMDB0028988	236.1160924	C12H16N2O3	5488196	73630	NA	NA	3918-87-4	C[C@H](NC(=O)[C@@H](N)CC1=CC=CC=C1)C(O)=O	Organic acids and derivatives	Carboxylic acids and derivatives	Amino acids,peptides,and analogues
Androstendione	Androstenedione	HMDB0000053	286.1932801	C19H26O2	6128	16422	C00280	2795	63-05-8	[H][C@@]12CCC(=O)[C@@]1(C)CC[C@@]1([H])[C@@]2([H])CCC2=CC(=O)CC[C@]12C	Lipids and lipid-like molecules	Steroids and steroid derivatives	Androstane steroids
Dioctyl phthalate	Dioctyl phthalate	HMDB0251427	390.2770097	C24H38O4	8346	NA	C03690	NA	NA	CCCCCCCCOC(=O)C1=CC=CC=C1C(=O)OCCCCCCCC	Benzenoids	Benzene and substituted derivatives	Benzoic acids and derivatives
1-Palmitoyllysophosphatidylcholine	LysoPC(16:0/0:0)	HMDB0010382	495.3324895	C24H50NO7P	460602	72998	C04230	NA	17364-16-8	CCCCCCCCCCCCCCCC(=O)OC[C@@H](O)COP([O-])(=O)OCC[N+](C)(C)C	Lipids and lipid-like molecules	Glycerophospholipids	Glycerophosphocholines
Naringin	Naringin	HMDB0002927	580.1792057	C27H32O14	442428	28819	C09789	3604	10236-47-2	C[C@@H]1O[C@@H](O[C@@H]2[C@@H](O)[C@H](O)[C@@H](CO)O[C@H]2OC2=CC(O)=C3C(=O)C[C@H](OC3=C2)C2=CC=C(O)C=C2)[C@H](O)[C@H](O)[C@H]1O	Phenylpropanoids and polyketides	Flavonoids	Flavonoid glycosides
Arachidonyl trifluoromethyl ketone	Arachidonyl trifluoromethyl ketone	NA	NA	C21H31F3O	4587	2341	C01397	NA	149301-79-1	NA	Organic oxygen compounds	Organooxygen compounds	Carbonyl compounds
Oleamide	Oleamide	HMDB0002117	281.2718647	C18H35NO	5283387	116314	C19670	NA	301-02-0	CCCCCCCC\C=C/CCCCCCCC(N)=O	Lipids and lipid-like molecules	Fatty Acyls	Fatty amides
Macluraxanthone	Macluraxanthone	NA	NA	C23H22O6	12262	6623	C10076	NA	5848-14-6	NA	Organoheterocyclic compounds	Benzopyrans	1-benzopyrans
L-methionine	L-Methionine	HMDB0000696	149.0510493	C5H11NO2S	6137	16643	C00073	5664	63-68-3	CSCC[C@H](N)C(O)=O	Organic acids and derivatives	Carboxylic acids and derivatives	Amino acids,peptides,and analogues
(cis+trans)-nerodilol	(cis+trans)-nerodilol	NA	NA	C15H26O	11893	59958	C09704	NA	7212-44-4	NA	Lipids and lipid-like molecules	Prenol lipids	Sesquiterpenoids
Arg-Lys	Arginyllysine	HMDB0028714	302.2066387	C12H26N6O3	6427006	73816	NA	NA	40968-46-5	NCCCC[C@H](NC(=O)[C@@H](N)CCCNC(N)=N)C(O)=O	Organic acids and derivatives	Carboxylic acids and derivatives	Amino acids,peptides,and analogues
Myosmine	Myosmine	HMDB0030386	146.0843983	C9H10N2	442649	370766	C10160	NA	532-12-7	C1CN=C(C1)C1=CN=CC=C1	Organoheterocyclic compounds	Pyridines and derivatives	NA
DL-Glutamic acid	DL-Glutamate	HMDB0060475	147.0531578	C5H9NO4	611	18237	C00302	NA	NA	NC(CCC(O)=O)C(O)=O	Organic acids and derivatives	Carboxylic acids and derivatives	Amino acids,peptides,and analogues
1-Oleoyl-sn-glycero-3-phosphocholine	LysoPC(18:1(9Z)/0:0)	HMDB0002815	521.3481395	C26H52NO7P	16081932	28610	C03916	NA	19420-56-5	CCCCCCCC\C=C/CCCCCCCC(=O)OC[C@@H](O)COP([O-])(=O)OCC[N+](C)(C)C	Lipids and lipid-like molecules	Glycerophospholipids	Glycerophosphocholines
Betaine	Betaine	HMDB0000043	118.0868036	C5H12NO2	248	41139	C00719	NA	6915-17-9	C[N+](C)(C)CC(O)=O	Organic acids and derivatives	Carboxylic acids and derivatives	Amino acids,peptides,and analogues
5-(2-hydroxyethyl)-4-methylthiazole	5-(2-Hydroxyethyl)-4-methylthiazole	HMDB0032985	143.0404846	C6H9NOS	1136	17957	C04294	NA	137-00-8	CC1=C(CCO)SC=N1	Organoheterocyclic compounds	Azoles	Thiazoles
D-Aspartic acid	D-Aspartic acid	HMDB0006483	133.0375077	C4H7NO4	83887	17364	C00402	15	1783-96-6	N[C@H](CC(O)=O)C(O)=O	Organic acids and derivatives	Carboxylic acids and derivatives	Amino acids,peptides,and analogues
Thymine	Thymine	HMDB0000262	126.0429274	C5H6N2O2	1135	17821	C00178	290	65-71-4	CC1=CNC(=O)NC1=O	Organoheterocyclic compounds	Diazines	Pyrimidines and pyrimidine derivatives
Testosterone propionate	Testosterone Propionate	HMDB0015489	344.2351449	C22H32O3	5995	290629	C08158	NA	57-85-2	[H][C@@]12CC[C@H](OC(=O)CC)[C@@]1(C)CC[C@@]1([H])[C@@]2([H])CCC2=CC(=O)CC[C@]12C	Lipids and lipid-like molecules	Steroids and steroid derivatives	Steroid esters
Asp-Asp	Aspartyl-Aspartate	HMDB0028749	248.0644507	C8H12N2O7	332965	174279	NA	NA	NA	NC(CC(O)=O)C(=O)NC(CC(O)=O)C(O)=O	Organic acids and derivatives	Carboxylic acids and derivatives	Amino acids,peptides,and analogues
Tauroursodeoxycholic acid	Tauroursodeoxycholic acid	HMDB0000874	499.2967589	C26H45NO6S	12443252	NA	C16868	5835	14605-22-2	[H][C@@]12CC[C@H]([C@H](C)CCC(=O)NCCS(O)(=O)=O)[C@@]1(C)CC[C@@]1([H])[C@@]2([H])[C@@H](O)CC2C[C@H](O)CC[C@]12C	Lipids and lipid-like molecules	Steroids and steroid derivatives	Bile acids,alcohols and derivatives
1,2-ditetradecanoyl-sn-glycero-3-phosphocholine	PC(14:0/14:0)	HMDB0007866	677.4995548	C36H72NO8P	5459377	45240	NA	NA	18194-24-6	[H][C@@](COC(=O)CCCCCCCCCCCCC)(COP([O-])(=O)OCC[N+](C)(C)C)OC(=O)CCCCCCCCCCCCC	Lipids and lipid-like molecules	Glycerophospholipids	Glycerophosphocholines
Fenhexamid	Fenhexamid	HMDB0252201	301.0636342	C14H17Cl2NO2	213031	81853	C18593	NA	NA	CC1(CCCCC1)C(=O)NC1=C(Cl)C(Cl)=C(O)C=C1	Benzenoids	Benzene and substituted derivatives	Anilides
L-aspartic acid	L-Aspartic acid	HMDB0000191	133.0375077	C4H7NO4	5960	17053	C00049	5206	56-84-8	N[C@@H](CC(O)=O)C(O)=O	Organic acids and derivatives	Carboxylic acids and derivatives	Amino acids,peptides,and analogues
Corticosterone	Corticosterone	HMDB0001547	346.2144094	C21H30O4	5753	16827	C02140	6314	50-22-6	[H][C@@]1(CC[C@@]2([H])[C@]3([H])CCC4=CC(=O)CC[C@]4(C)[C@@]3([H])[C@@]([H])(O)C[C@]12C)C(=O)CO	Lipids and lipid-like molecules	Steroids and steroid derivatives	Hydroxysteroids
5-aminoimidazole-4-carboxamide	5-Aminoimidazole-4-carboxamide	HMDB0003192	126.0541608	C4H6N4O	9679	2030	C04051	629	360-97-4	NC(=O)C1=C(N)N=CN1	Organoheterocyclic compounds	Azoles	Imidazoles
Tetradecanedioic acid	Tetradecanedioic acid	HMDB0000872	258.1831093	C14H26O4	13185	76308	NA	5833	821-38-5	OC(=O)CCCCCCCCCCCCC(O)=O	Lipids and lipid-like molecules	Fatty Acyls	Fatty acids and conjugates
N-palmitoyl-d-sphingosine	Cer(d18:1/16:0)	HMDB0004949	537.512095	C34H67NO3	5283564	72959	C00195	7202	24696-26-2	[H][C@@](CO)(NC(=O)CCCCCCCCCCCCCCC)[C@H](O)\C=C\CCCCCCCCCCCCC	Lipids and lipid-like molecules	Sphingolipids	Ceramides
4-pyridoxic acid	4-Pyridoxic acid	HMDB0000017	183.0531578	C8H9NO4	6723	17405	C00847	239	82-82-6	CC1=NC=C(CO)C(C(O)=O)=C1O	Organoheterocyclic compounds	Pyridines and derivatives	Pyridinecarboxylic acids and derivatives
Val-met	Val-Met	HMDB0259742	248.1194632	C10H20N2O3S	NA	NA	NA	NA	NA	CSCCC(NC(=O)C(N)C(C)C)C(O)=O	Organic acids and derivatives	Carboxylic acids and derivatives	Amino acids,peptides,and analogues
Phosphatidylethanolamine	Phosphatidylethanolamine	HMDB0060501	747.5778051	C41H82NO8P	17754131	47767	C00350	NA	NA	CCCCCCCCCCCCCCCCCC(=O)OC[C@@H](CO[P@](O)(=O)OCCN)OC(=O)CCCCCCCCCCCCCCCCC	Lipids and lipid-like molecules	Glycerophospholipids	Glycerophosphoethanolamines
Guanosine	Guanosine	HMDB0000133	283.0916686	C10H13N5O5	6802	16750	C00387	87	118-00-3	NC1=NC2=C(N=CN2[C@@H]2O[C@H](CO)[C@@H](O)[C@H]2O)C(=O)N1	Nucleosides,nucleotides,and analogues	Purine nucleosides	NA
Ser-Glu	Serylglutamic acid	HMDB0029038	234.0851862	C8H14N2O6	7023503	74813	NA	NA	6403-16-3	N[C@@H](CO)C(=O)N[C@@H](CCC(O)=O)C(O)=O	Organic acids and derivatives	Carboxylic acids and derivatives	Amino acids,peptides,and analogues
Cytidine 5-monophosphate	Cytidine monophosphate	HMDB0000095	323.051851	C9H14N3O8P	6131	17361	C00055	NA	63-37-6	NC1=NC(=O)N(C=C1)[C@@H]1O[C@H](COP(O)(O)=O)[C@@H](O)[C@H]1O	Nucleosides,nucleotides,and analogues	Pyrimidine nucleotides	Pyrimidine ribonucleotides
Prostaglandin a2	Prostaglandin A2	HMDB0002752	334.2144094	C20H30O4	5280880	27820	C05953	NA	13345-50-1	CCCCC[C@H](O)\C=C\[C@H]1C=CC(=O)[C@@H]1C\C=C/CCCC(O)=O	Lipids and lipid-like molecules	Fatty Acyls	Eicosanoids
Succinate	Succinic acid	HMDB0000254	118.0266087	C4H6O4	1738118	15741	C00042	NA	110-15-6	OC(=O)CCC(O)=O	Organic acids and derivatives	Carboxylic acids and derivatives	Dicarboxylic acids and derivatives
Nicotine	Nicotine	HMDB0001934	162.1156985	C10H14N2	89594	17688	C00745	1526	54-11-5	[H][C@]1(CCCN1C)C1=CC=CN=C1	Organoheterocyclic compounds	Pyridines and derivatives	Pyrrolidinylpyridines
Cinnamoylglycine	Cinnamoylglycine	HMDB0011621	205.0738932	C11H11NO3	709625	68616	NA	NA	16534-24-0	OC(=O)CNC(=O)\C=C\C1=CC=CC=C1	Organic acids and derivatives	Carboxylic acids and derivatives	Amino acids,peptides,and analogues
2-deoxyinosine	Deoxyinosine	HMDB0000071	252.0858549	C10H12N4O4	65058	28997	C05512	3383	890-38-0	OC[C@H]1O[C@H](C[C@@H]1O)N1C=NC2=C1N=CNC2=O	Nucleosides,nucleotides,and analogues	Purine nucleosides	Purine 2-deoxyribonucleosides
Glucoiberin	Glucoiberin	HMDB0038406	423.0327594	C11H21NO10S3	9548622	5406	C08411	NA	554-88-1	CS(=O)CCC\C(S[C@@H]1O[C@H](CO)[C@@H](O)[C@H](O)[C@H]1O)=N/OS(O)(=O)=O	Organic oxygen compounds	Organooxygen compounds	Carbohydrates and carbohydrate conjugates
3-Hydroxydodecanoic acid	3-Hydroxydodecanoic acid	HMDB0000387	216.1725446	C12H24O3	5312805	36210	NA	5376	45162-48-9	CCCCCCCCC[C@H](O)CC(O)=O	Organic acids and derivatives	Hydroxy acids and derivatives	Medium-chain hydroxy acids and derivatives
Val-Phe	Valylphenylalanine	HMDB0029134	264.1473925	C14H20N2O3	6993119	75016	NA	NA	3918-92-1	CC(C)[C@H](N)C(=O)N[C@@H](CC1=CC=CC=C1)C(O)=O	Organic acids and derivatives	Carboxylic acids and derivatives	Amino acids,peptides,and analogues
Acipimox	Acipimox	HMDB0247941	154.0378421	C6H6N2O3	NA	NA	NA	NA	NA	CC1=[N+]([O-])C=C(N=C1)C(O)=O	Organoheterocyclic compounds	Diazines	Pyrazines
Indole	Indole	HMDB0000738	117.0578492	C8H7N	798	16881	C00463	286	120-72-9	N1C=CC2=C1C=CC=C2	Organoheterocyclic compounds	Indoles and derivatives	Indoles
N-Acetylglucosamine 1-phosphate	N-Acetylglucosamine 1-phosphate	HMDB0001367	301.0562676	C8H16NO9P	440272	7125	C04256	6194	6866-69-9	CC(=O)N[C@@H]1[C@@H](O)[C@H](O)[C@@H](CO)OC1OP(O)(O)=O	Organic oxygen compounds	Organooxygen compounds	Carbohydrates and carbohydrate conjugates
S-Adenosylmethionine	S-Adenosylmethionine	HMDB0001185	399.1450636	C15H23N6O5S	34756	15414	C00019	6064	485-80-3	C[S+](CC[C@H](N)C(O)=O)C[C@H]1O[C@H]([C@H](O)[C@@H]1O)N1C=NC2=C1N=CN=C2N	Nucleosides,nucleotides,and analogues	5-deoxyribonucleosides	5-deoxy-5-thionucleosides
1-Hexadecanoyl-2-(9Z-octadecenoyl)-sn-glycero-3-phosphoric acid	PA(16:0/18:1(9Z))	HMDB0007859	674.4886562	C37H71O8P	5283523	64844	C00416	NA	NA	[H][C@@](COC(=O)CCCCCCCCCCCCCCC)(COP(O)(O)=O)OC(=O)CCCCCCC\C=C/CCCCCCCC	Lipids and lipid-like molecules	Glycerophospholipids	Glycerophosphates
N-acetylhistidine	N-Acetylhistidine	HMDB0032055	197.0800412	C8H11N3O3	75619	16437	C02997	NA	2497-02-1	CC(=O)N[C@@H](CC1=CNC=N1)C(O)=O	Organic acids and derivatives	Carboxylic acids and derivatives	Amino acids,peptides,and analogues
Genipin	Genipin	HMDB0035830	226.0841236	C11H14O5	23340	94318	C09780	NA	6902-77-8	COC(=O)C1=COC(O)C2C1CC=C2CO	Lipids and lipid-like molecules	Prenol lipids	Monoterpenoids
DL-2-Aminoadipic acid	2-Aminoadipic acid	HMDB0302754	161.0688078	C6H11NO4	469	37024	NA	5496	NA	NC(CCCC(O)=O)C(O)=O	Organic acids and derivatives	Carboxylic acids and derivatives	Amino acids, peptides, and analogues
Trans-zeatin	Zeatin	HMDB0012204	219.1120101	C10H13N5O	449093	16522	C00371	NA	1637-39-4	C\C(CO)=C/CNC1=C2N=CN=C2N=CN1	Organoheterocyclic compounds	Imidazopyrimidines	Purines and purine derivatives
N6-methyladenosine	N6-Methyladenosine	HMDB0004044	281.112404	C11H15N5O4	102175	21891	NA	NA	1867-73-8	CNC1=NC=NC2=C1N=CN2[C@@H]1O[C@H](CO)[C@@H](O)[C@H]1O	Nucleosides,nucleotides,and analogues	Purine nucleosides	NA
(-)-secoisolariciresinol	Secoisolariciresinol	HMDB0013692	362.1729386	C20H26O6	65373	65004	C18167	NA	29388-59-8	COC1=C(O)C=CC(C[C@@H](CO)[C@H](CO)CC2=CC(OC)=C(O)C=C2)=C1	Lignans,neolignans and related compounds	Dibenzylbutane lignans	Dibenzylbutanediol lignans
trans-Vaccenic acid	Vaccenic acid	HMDB0003231	282.2558803	C18H34O2	5281127	28727	C08367	3407	693-72-1	CCCCCC\C=C\CCCCCCCCCC(O)=O	Lipids and lipid-like molecules	Fatty Acyls	Fatty acids and conjugates
N-Acetyl-L-phenylalanine	N-Acetyl-L-phenylalanine	HMDB0000512	207.0895433	C11H13NO3	74839	16259	C03519	5498	2018-61-3	CC(=O)N[C@@H](CC1=CC=CC=C1)C(O)=O	Organic acids and derivatives	Carboxylic acids and derivatives	Amino acids,peptides,and analogues
L-cystathionine	L-Cystathionine	HMDB0000099	222.0674276	C7H14N2O4S	439258	17482	C02291	39	56-88-2	N[C@@H](CCSC[C@H](N)C(O)=O)C(O)=O	Organic acids and derivatives	Carboxylic acids and derivatives	Amino acids,peptides,and analogues
Ile-Lys	Isoleucyl-Lysine	HMDB0028912	259.1895917	C12H25N3O3	14299177	173852	NA	NA	NA	CCC(C)C(N)C(=O)NC(CCCCN)C(O)=O	Organic acids and derivatives	Carboxylic acids and derivatives	Amino acids,peptides,and analogues
Perfluorooctylsulfonic acid	Perfluorooctylsulfonic acid	NA	NA	C8HF17O3S	96024359	39421	C18142	NA	1763-23-1	NA	Organohalogen compounds	Alkyl halides	Alkyl fluorides
7-Methylxanthine	7-Methylxanthine	HMDB0001991	166.0490755	C6H6N4O2	68374	48991	C16353	NA	552-62-5	CN1C=NC2=C1C(=O)NC(=O)N2	Organoheterocyclic compounds	Imidazopyrimidines	Purines and purine derivatives
Phosphamidon	Phosphamidon	NA	NA	C10H19ClNO5P	124489363	38832	C18689	NA	13171-21-6	NA	Organic acids and derivatives	Organic phosphoric acids and derivatives	Phosphate esters
Pro-Asp	Prolyl-Aspartate	HMDB0029013	230.0902716	C9H14N2O5	3838871	NA	NA	NA	NA	OC(=O)CC(NC(=O)C1CCCN1)C(O)=O	Organic acids and derivatives	Carboxylic acids and derivatives	Amino acids,peptides,and analogues
Ketoleucine	Ketoleucine	HMDB0000695	130.0629942	C6H10O3	70	48430	C00233	5663	816-66-0	CC(C)CC(=O)C(O)=O	Organic acids and derivatives	Keto acids and derivatives	Short-chain keto acids and derivatives
D-Allose	Allose	HMDB0001151	180.0633881	C6H12O6	12285879	37741	C01487	348	6038-51-3	[H][C@@]1(CO)OC(O)[C@@]([H])(O)[C@@]([H])(O)[C@@]1([H])O	Organic oxygen compounds	Organooxygen compounds	Carbohydrates and carbohydrate conjugates
Chenodeoxycholate	Chenodeoxycholic acid	HMDB0000518	392.2926598	C24H40O4	10133	16755	C02528	207	474-25-9	[H][C@@]1(CC[C@@]2([H])[C@]3([H])[C@H](O)C[C@]4([H])C[C@H](O)CC[C@]4(C)[C@@]3([H])CC[C@]12C)[C@H](C)CCC(O)=O	Lipids and lipid-like molecules	Steroids and steroid derivatives	Bile acids,alcohols and derivatives
3-galactosyllactose	3-Galactosyllactose	HMDB0006599	504.169035	C18H32O16	11755848	NA	NA	NA	273932-91-5	OC[C@H]1O[C@@H](O[C@H]2[C@@H](O)[C@@H](CO)O[C@@H](O[C@H]3[C@H](O)[C@@H](O)[C@H](O)O[C@@H]3CO)[C@@H]2O)[C@H](O)[C@@H](O)[C@H]1O	Organic oxygen compounds	Organooxygen compounds	Carbohydrates and carbohydrate conjugates
Glu-Lys	Glutamyllysine	HMDB0004207	275.1481208	C11H21N3O5	7015704	73521	NA	NA	5891-53-2	NCCCC[C@H](NC(=O)[C@@H](N)CCC(O)=O)C(O)=O	Organic acids and derivatives	Carboxylic acids and derivatives	Amino acids,peptides,and analogues
His-Asp	Histidylaspartic acid	HMDB0028881	270.0964196	C10H14N4O5	7020094	73925	NA	NA	41658-60-0	N[C@@H](CC1=CNC=N1)C(=O)N[C@@H](CC(O)=O)C(O)=O	Organic acids and derivatives	Carboxylic acids and derivatives	Amino acids,peptides,and analogues
Sphingosine	Sphingosine	HMDB0000252	299.2824294	C18H37NO2	5280335	16393	C00319	NA	123-78-4	CCCCCCCCCCCCC\C=C\[C@@H](O)[C@@H](N)CO	Organic nitrogen compounds	Organonitrogen compounds	Amines
Propaquizafop	Propaquizafop	NA	NA	C22H22ClN3O5	124489558	82034	C18886	NA	111479-05-1	NA	Benzenoids	Benzene and substituted derivatives	2-phenoxypropionic acid esters
Phe-pro	Phenylalanylproline	HMDB0011177	262.1317424	C14H18N2O3	7020641	74750	NA	NA	7669-65-0	N[C@@H](CC1=CC=CC=C1)C(=O)N1CCC[C@H]1C(O)=O	Organic acids and derivatives	Carboxylic acids and derivatives	Amino acids,peptides,and analogues
beta-homoproline	2-Pyrrolidineacetic acid	HMDB0029444	129.0789786	C6H11NO2	2761541	NA	NA	NA	56633-75-1	OC(=O)C[C@@H]1CCCN1	Organoheterocyclic compounds	Pyrrolidines	NA
L-kynurenine	L-Kynurenine	HMDB0000684	208.0847923	C10H12N2O3	161166	16946	C00328	72	2922-83-0	N[C@@H](CC(=O)C1=CC=CC=C1N)C(O)=O	Organic oxygen compounds	Organooxygen compounds	Carbonyl compounds
Theophylline	Theophylline	HMDB0001889	180.0647255	C7H8N4O2	2153	28177	C07130	1458	58-55-9	CN1C2=C(NC=N2)C(=O)N(C)C1=O	Organoheterocyclic compounds	Imidazopyrimidines	Purines and purine derivatives
1-methyladenosine	1-Methyladenosine	HMDB0003331	281.112404	C11H15N5O4	27476	16020	C02494	6888	15763-06-1	CN1C=NC2=C(N=CN2[C@@H]2O[C@H](CO)[C@@H](O)[C@H]2O)C1=N	Nucleosides,nucleotides,and analogues	Purine nucleosides	NA
alpha-keto-gamma-(methylthio)butyric acid	alpha-keto-gamma-(methylthio)butyric acid	HMDB0001553	148.0194148	C5H8O3S	473	33574	C01180	6319	583-92-6	CSCCC(=O)C(O)=O	Lipids and lipid-like molecules	Fatty Acyls	Fatty acids and conjugates
L-saccharopine	Saccharopine	HMDB0000279	276.1321364	C11H20N2O6	160556	16927	C00449	383	997-68-2	N[C@@H](CCCCN[C@@H](CCC(O)=O)C(O)=O)C(O)=O	Organic acids and derivatives	Carboxylic acids and derivatives	Amino acids,peptides,and analogues
Cysteic acid	Cysteic acid	HMDB0002757	169.004493	C3H7NO5S	25701	21260	C00506	332	498-40-8	NC(CS(O)(=O)=O)C(O)=O	Organic acids and derivatives	Carboxylic acids and derivatives	Amino acids,peptides,and analogues
DL-2,4-Diaminobutyric acid	2,4-Diaminobutyric acid	HMDB0002362	118.0742276	C4H10N2O2	470	64307	NA	NA	305-62-4	NCCC(N)C(O)=O	Organic acids and derivatives	Carboxylic acids and derivatives	Amino acids,peptides,and analogues
Coproporphyrin I	Coproporphyrin I	HMDB0000643	654.2689642	C36H38N4O8	NA	28421	C05769	5616	531-14-6	CC1=C(CCC(O)=O)/C2=C/C3=N/C(=C\C4=C(C)C(CCC(O)=O)=C(N4)/C=C4\N=C(\C=C\1/N\2)C(CCC(O)=O)=C4C)/C(CCC(O)=O)=C3C	Organoheterocyclic compounds	Tetrapyrroles and derivatives	Porphyrins
1-Stearoyl-2-oleoyl-sn-glycerol 3-phosphocholine (SOPC)	1-Stearoyl-2-oleoyl-sn-glycerol 3-phosphocholine (SOPC)	NA	NA	C10H18NO8PR2	3457	16110;49183	C00157	NA	8002-43-5	NA	Lipids and lipid-like molecules	Glycerophospholipids	Glycerophosphocholines
Biliverdin	Biliverdin	HMDB0001008	582.2478348	C33H34N4O6	5353439	17033	C00500	5938	114-25-0	CC1=C(C=C)\C(NC1=O)=C\C1=C(C)C(CCC(O)=O)=C(N1)\C=C1/N=C(/C=C2\NC(=O)C(C=C)=C2C)C(C)=C1CCC(O)=O	Organoheterocyclic compounds	Tetrapyrroles and derivatives	Bilirubins
Gln-lys	Glutaminyllysine	HMDB0028802	274.1641052	C11H22N4O4	71363012	NA	NA	NA	45234-03-5	[H][C@](N)(CCC(O)=N)C(O)=N[C@@]([H])(CCCCN)C(O)=O	Organic acids and derivatives	Carboxylic acids and derivatives	Amino acids,peptides,and analogues
1-Palmitoylglycerol	MG(16:0/0:0/0:0)	HMDB0011564	330.2770097	C19H38O4	3084463	75542	NA	NA	32899-41-5	[H][C@](O)(CO)COC(=O)CCCCCCCCCCCCCCC	Lipids and lipid-like molecules	Glycerolipids	Monoradylglycerols
2-ethyl-2-hydroxybutyric acid	2-Ethyl-2-Hydroxybutyric acid	HMDB0001975	132.0786443	C6H12O3	77199	NA	NA	6411	3639-21-2	CCC(O)(CC)C(O)=O	Lipids and lipid-like molecules	Fatty Acyls	Fatty acids and conjugates
N-(3-(aminomethyl)benzyl)acetamidine	N-(3-(Aminomethyl)benzyl)acetamidine	HMDB0254998	177.1265975	C10H15N3	1433	90721	NA	NA	NA	CC(=N)NCC1=CC=CC(CN)=C1	Benzenoids	Benzene and substituted derivatives	Phenylmethylamines
Isosafrole	ISOSAFROLE	HMDB0253689	162.0680796	C10H10O2	8439	NA	C10472	NA	NA	CC=CC1=CC2=C(OCO2)C=C1	Organoheterocyclic compounds	Benzodioxoles	NA
L-glutarylcarnitine	L-glutarylcarnitine	HMDB0013130	276.1441639	C12H22NO6	53481699	82952	NA	NA	102636-82-8	C[N+](C)(C)C[C@@H](CC(O)=O)OC(=O)CCCC(O)=O	Lipids and lipid-like molecules	Fatty Acyls	Fatty acid esters
Perindopril	Perindopril	HMDB0014928	368.2311221	C19H32N2O5	107807	8024	C07706	NA	107133-36-8	[H][C@]12C[C@H](N(C(=O)[C@H](C)N[C@@H](CCC)C(=O)OCC)[C@@]1([H])CCCC2)C(O)=O	Organic acids and derivatives	Carboxylic acids and derivatives	Amino acids,peptides,and analogues
G-guanidinobutyrate	4-Guanidinobutanoic acid	HMDB0003464	145.0851266	C5H11N3O2	500	15728	C01035	6938	463-00-3	NC(=N)NCCCC(O)=O	Organic acids and derivatives	Carboxylic acids and derivatives	Amino acids,peptides,and analogues
Buprenorphine	Buprenorphine	HMDB0015057	467.3035588	C29H41NO4	644073	3216	C08007	NA	52485-79-7	CO[C@]12CC[C@@]3(C[C@@H]1[C@](C)(O)C(C)(C)C)[C@H]1CC4=C5C(O[C@@H]2[C@@]35CCN1CC1CC1)=C(O)C=C4	Benzenoids	Phenanthrenes and derivatives	NA
Benzyl alcohol	Benzyl alcohol	HMDB0003119	108.0575149	C7H8O	244	17987	C00556	NA	100-51-6	OCC1=CC=CC=C1	Benzenoids	Benzene and substituted derivatives	Benzyl alcohols
Histidine	L-Histidine	HMDB0000177	155.0694765	C6H9N3O2	6274	15971	C00768	21	71-00-1	N[C@@H](CC1=CN=CN1)C(O)=O	Organic acids and derivatives	Carboxylic acids and derivatives	Amino acids,peptides,and analogues
Jasplakinolide	Jasplakinolide	NA	NA	C36H45BrN4O6	135626072	66104	C16883	NA	102396-24-7	NA	Organic acids and derivatives	Peptidomimetics	Hybrid peptides
Gramine	Gramine	HMDB0035762	174.1156985	C11H14N2	6890	28948	C08304	NA	87-52-5	CN(C)CC1=CNC2=CC=CC=C12	Organoheterocyclic compounds	Indoles and derivatives	Indoles
Ile-Asn	Isoleucyl-Asparagine	HMDB0028902	245.1375561	C10H19N3O4	4414300	NA	NA	NA	NA	CCC(C)C(N)C(=O)NC(CC(N)=O)C(O)=O	Organic acids and derivatives	Carboxylic acids and derivatives	Amino acids,peptides,and analogues
Stearoyl ethanolamide	Stearoylethanolamide	HMDB0013078	327.3137296	C20H41NO2	27902	85299	NA	NA	111-57-9	CCCCCCCCCCCCCCCCCC(=O)NCCO	Organic nitrogen compounds	Organonitrogen compounds	Amines
Cholesterol	Cholesterol	HMDB0000067	386.3548661	C27H46O	5997	16113	C00187	NA	57-88-5	[H][C@@]1(CC[C@@]2([H])[C@]3([H])CC=C4C[C@@H](O)CC[C@]4(C)[C@@]3([H])CC[C@]12C)[C@H](C)CCCC(C)C	Lipids and lipid-like molecules	Steroids and steroid derivatives	Cholestane steroids
Isofraxidin	Isofraxidin	HMDB0253642	222.0528234	C11H10O5	5318565	NA	C17480	NA	NA	COC1=CC2=C(OC(=O)C=C2)C(OC)=C1O	Phenylpropanoids and polyketides	Coumarins and derivatives	Hydroxycoumarins
L-homoserine	L-Homoserine	HMDB0000719	119.0582432	C4H9NO3	12647	15699	C00263	5687	672-15-1	N[C@@H](CCO)C(O)=O	Organic acids and derivatives	Carboxylic acids and derivatives	Amino acids,peptides,and analogues
4-Aminobutyric acid(GABA)	4-Aminobutyric acid(GABA)	HMDB0000112	103.0633285	C4H9NO2	119	16865	C00334	NA	56-12-2	NCCCC(O)=O	Organic acids and derivatives	Carboxylic acids and derivatives	Amino acids,peptides,and analogues
Phenylalanine	L-Phenylalanine	HMDB0000159	165.0789786	C9H11NO2	6140	17295	C02057	28	63-91-2	N[C@@H](CC1=CC=CC=C1)C(O)=O	Organic acids and derivatives	Carboxylic acids and derivatives	Amino acids,peptides,and analogues
Thiamine	Thiamine	HMDB0000235	265.1123069	C12H17N4OS	1130	18385	C00378	NA	70-16-6	CC1=C(CCO)SC=[N+]1CC1=CN=C(C)N=C1N	Organoheterocyclic compounds	Diazines	Pyrimidines and pyrimidine derivatives
Leucine	L-Leucine	HMDB0000687	131.0946287	C6H13NO2	6106	15603	C16439	24	61-90-5	CC(C)C[C@H](N)C(O)=O	Organic acids and derivatives	Carboxylic acids and derivatives	Amino acids,peptides,and analogues
Oxyquinoline	Oxyquinoline	NA	NA	C9H7NO	124490106	48981	C19434	NA	148-24-3	NA	NA	NA	NA
S-methyl-5-thioadenosine	5-Methylthioadenosine	HMDB0001173	297.0895601	C11H15N5O3S	439176	17509	C00170	3425	2457-80-9	CSC[C@H]1O[C@H]([C@H](O)[C@@H]1O)N1C=NC2=C1N=CN=C2N	Nucleosides,nucleotides,and analogues	5-deoxyribonucleosides	5-deoxy-5-thionucleosides
2-docosahexaenoyl-1-palmitoyl-sn-glycero-3-phosphoethanolamine	2-docosahexaenoyl-1-palmitoyl-sn-glycero-3-phosphoethanolamine	HMDB0008946	763.5152049	C43H74NO8P	9546799	78261	NA	NA	NA	[H][C@@](COC(=O)CCCCCCCCCCCCCCC)(COP(O)(=O)OCCN)OC(=O)CC\C=C/C\C=C/C\C=C/C\C=C/C\C=C/C\C=C/CC	Lipids and lipid-like molecules	Glycerophospholipids	Glycerophosphoethanolamines
Porphobilinogen	Porphobilinogen	HMDB0000245	226.0953569	C10H14N2O4	1021	17381	C00931	NA	487-90-1	NCC1=C(CC(O)=O)C(CCC(O)=O)=CN1	Organic nitrogen compounds	Organonitrogen compounds	Amines
Sinefungin	sinefungin	HMDB0258302	381.1760669	C15H23N7O5	4065234	NA	NA	NA	NA	NC(CCC(N)C(O)=O)CC1OC(C(O)C1O)N1C=NC2=C1N=CN=C2N	Nucleosides,nucleotides,and analogues	5-deoxyribonucleosides	NA
Glycylproline	Glycylproline	HMDB0000721	172.0847923	C7H12N2O3	3013625	70744	NA	NA	704-15-4	NCC(=O)N1CCC[C@H]1C(O)=O	Organic acids and derivatives	Carboxylic acids and derivatives	Amino acids,peptides,and analogues
Secoisolariciresinol diglucoside	Secoisolariciresinol 9,9-diglucoside	HMDB0036323	686.2785854	C32H46O16	74328989	172801	NA	NA	158932-33-3	COC1=CC(CC(COC2OC(CO)C(O)C(O)C2O)C(COC2OC(CO)C(O)C(O)C2O)CC2=CC(OC)=C(O)C=C2)=CC=C1O	Lignans,neolignans and related compounds	Lignan glycosides	NA
Pentosidine	Pentosidine	HMDB0003933	378.2015534	C17H26N6O4	119593	59951	NA	NA	124505-87-9	N[C@@H](CCCCN1C=CC=C2N=C(NCCC[C@H](N)C(O)=O)N=C12)C(O)=O	Organic acids and derivatives	Carboxylic acids and derivatives	Amino acids,peptides,and analogues
Methylmalonic acid	Methylmalonic acid	HMDB0000202	118.0266087	C4H6O4	487	30860	C02170	3712	516-05-2	CC(C(O)=O)C(O)=O	Organic acids and derivatives	Carboxylic acids and derivatives	Dicarboxylic acids and derivatives
1-stearoyl-2-arachidonoyl-sn-glycero-3-phosphoserine	PS(18:0/20:4(5Z,8Z,11Z,14Z))	HMDB0012383	811.5363342	C44H78NO10P	24779545	79113	NA	NA	132014-80-3	CCCCCCCCCCCCCCCCCC(=O)OC[C@H](COP(O)(=O)OC[C@H](N)C(O)=O)OC(=O)CCC\C=C/C\C=C/C\C=C/C\C=C/CCCCC	Lipids and lipid-like molecules	Glycerophospholipids	Glycerophosphoserines
3-aminobutanoic acid	3-Aminobutanoic acid	HMDB0031654	103.0633285	C4H9NO2	10932	37081	NA	NA	541-48-0	CC(N)CC(O)=O	Organic acids and derivatives	Carboxylic acids and derivatives	Amino acids,peptides,and analogues
DL-Methionine sulfoxide	Methionine sulfoxide	HMDB0002005	165.0459644	C5H11NO3S	158980	17016	C02989	6428	3226-65-1	CS(=O)CC[C@H](N)C(O)=O	Organic acids and derivatives	Carboxylic acids and derivatives	Amino acids,peptides,and analogues
Taurocholate	Taurocholic acid	HMDB0000036	515.2916735	C26H45NO7S	6675	28865	C05122	5104	81-24-3	[H][C@@]1(CC[C@@]2([H])[C@]3([H])[C@H](O)C[C@]4([H])C[C@H](O)CC[C@]4(C)[C@@]3([H])C[C@H](O)[C@]12C)[C@H](C)CCC(=O)NCCS(O)(=O)=O	Lipids and lipid-like molecules	Steroids and steroid derivatives	Bile acids,alcohols and derivatives
Medicagenic acid base + o-hex	Medicagenic acid base + o-hex	HMDB0034552	664.3822626	C36H56O11	13732714	168949	NA	NA	49792-23-6	CC1(C)CCC2(CCC3(C)C(=CCC4C5(C)CC(O)C(OC6OC(CO)C(O)C(O)C6O)C(C)(C5CCC34C)C(O)=O)C2C1)C(O)=O	Lipids and lipid-like molecules	Prenol lipids	Terpene glycosides
3-methylcytidine	3-Methylcytidine	HMDB0240577	257.1011706	C10H15N3O5	NA	NA	NA	NA	2140-64-9	CN1C(=N)C=CN([C@@H]2O[C@H](CO)[C@@H](O)[C@H]2O)C1=O	NA	NA	NA
Glutamic acid	L-Glutamic acid	HMDB0000148	147.0531578	C5H9NO4	33032	16015	C00025	NA	56-86-0	N[C@@H](CCC(O)=O)C(O)=O	Organic acids and derivatives	Carboxylic acids and derivatives	Amino acids,peptides,and analogues
Isopentenyladenosine	isopentenyl adenosine	HMDB0304396	335.1593542	C15H21N5O4	NA	62881	C16427	NA	NA	CC(C)=CCNC1=NC=NC2=C1N=CN2[C@@H]1O[C@H](CO)[C@@H](O)[C@H]1O	Nucleosides,nucleotides,and analogues	Purine nucleosides	NA
Adp-ribose	Adenosine diphosphate ribose	HMDB0001178	559.0716735	C15H23N5O14P2	192	16960	C00301	6059	20762-30-5	NC1=C2N=CN(C3OC(COP(O)(=O)OP(O)(=O)OCC4OC(O)C(O)C4O)C(O)C3O)C2=NC=N1	Nucleosides,nucleotides,and analogues	Purine nucleotides	Purine nucleotide sugars
Indoleacetic acid	Indoleacetic acid	HMDB0000197	175.0633285	C10H9NO2	802	16411	C00954	NA	87-51-4	OC(=O)CC1=CNC2=C1C=CC=C2	Organoheterocyclic compounds	Indoles and derivatives	Indolyl carboxylic acids and derivatives
D-Lyxose	Pectin	HMDB0003402	194.0426527	C6H10O7	441476	47954	C00476	6916	9000-69-5	O[C@@H]1O[C@@H]([C@H](O)[C@H](O)[C@H]1O)C(O)=O	Organic oxygen compounds	Organooxygen compounds	Carbohydrates and carbohydrate conjugates
Salannin	Salannin	HMDB0257456	596.298533	C34H44O9	4482272	NA	C08780	NA	NA	COC(=O)CC1C2(C)C(OC3CC(C(C)=C23)C2=COC=C2)C2OCC3(C)C2C1(C)C(CC3OC(C)=O)OC(=O)C(C)=CC	Lipids and lipid-like molecules	Prenol lipids	Triterpenoids
Cis,cis-muconic acid	cis,cis-Muconic acid	HMDB0006331	142.0266087	C6H6O4	5280518	16508	C02480	NA	1119-72-8	OC(=O)\C=C/C=C\C(O)=O	Lipids and lipid-like molecules	Fatty Acyls	Fatty acids and conjugates
Indole-3-acetamide	Indole-3-acetamide	HMDB0029739	174.079313	C10H10N2O	397	16031	C02693	NA	879-37-8	NC(=O)CC1=CNC2=C1C=CC=C2	Organoheterocyclic compounds	Indoles and derivatives	Indoles
Phenol	Phenol	HMDB0000228	94.04186481	C6H6O	996	15882	C00146	NA	108-95-2	OC1=CC=CC=C1	Benzenoids	Phenols	1-hydroxy-4-unsubstituted benzenoids
Gartanin	Gartanin	HMDB0030700	396.1572885	C23H24O6	5281633	5279	C10063	NA	33390-42-0	CC(C)=CCC1=C(O)C2=C(OC3=C(O)C=CC(O)=C3C2=O)C(CC=C(C)C)=C1O	Organoheterocyclic compounds	Benzopyrans	1-benzopyrans
Met-Trp	Methionyl-Tryptophan	HMDB0028984	335.1303622	C16H21N3O3S	23276238	NA	NA	NA	NA	CSCCC(N)C(=O)NC(CC1=CNC2=CC=CC=C12)C(O)=O	Organic acids and derivatives	Carboxylic acids and derivatives	Amino acids,peptides,and analogues
Phosphoenolpyruvate	Phosphoenolpyruvic acid	HMDB0000263	167.9823744	C3H5O6P	1005	44897	C00074	NA	138-08-9	OC(=O)C(=C)OP(O)(O)=O	Organic acids and derivatives	Organic phosphoric acids and derivatives	Phosphate esters
Hc toxin	Hc toxin	NA	NA	C21H32N4O6	47205002	48028	C15676	NA	83209-65-8	NA	Organic acids and derivatives	Carboxylic acids and derivatives	"Amino acids, peptides, and analogues"
Malonyl-l-carnitine	Malonylcarnitine	HMDB0002095	247.1055873	C10H17NO6	91825606	85470	NA	6484	910825-21-7	C[N+](C)(C)C[C@@H](CC([O-])=O)OC(=O)CC(O)=O	Lipids and lipid-like molecules	Fatty Acyls	Fatty acid esters
N-docosanoyl-4-sphingenyl-1-o-phosphorylcholine	N-docosanoyl-4-sphingenyl-1-o-phosphorylcholine	HMDB0012103	786.6614752	C45H91N2O6P	44260125	74532	NA	NA	94359-12-3	CCCCCCCCCCCCCCCCCCCCCC(=O)N[C@@H](COP([O-])(=O)OCC[N+](C)(C)C)[C@H](O)\C=C\CCCCCCCCCCCCC	Lipids and lipid-like molecules	Sphingolipids	Phosphosphingolipids
alpha-hydroxy myristic acid	alpha-hydroxy myristic acid	HMDB02261	244.2038448	C14H28O3	1563	59270	NA	6579	2507-55-3	CCCCCCCCCCCCC(O)C(O)=O	Lipids and lipid-like molecules	Fatty Acyls	Fatty acids and conjugates
Valerenic acid	Valerenic acid	HMDB0030016	234.1619799	C15H22O2	6042891	NA	C09743	NA	3569-10-6	CC1CCC(\C=C(/C)C(O)=O)C2=C(C)CCC12	Lipids and lipid-like molecules	Prenol lipids	Sesquiterpenoids
Gomisin c	Schisantherin	HMDB0258170	536.2046326	C30H32O9	NA	NA	C10881	NA	NA	COC1=CC2=C(C(OC)=C1OC)C1=C(OC)C3=C(OCO3)C=C1CC(C)C(C)(O)C2OC(=O)C1=CC=CC=C1	Phenylpropanoids and polyketides	Tannins	Hydrolyzable tannins
Arachidoyl ethanolamide	Arachidoyl Ethanolamide	HMDB0248559	355.3450297	C22H45NO2	3787294	85253	NA	NA	NA	CCCCCCCCCCCCCCCCCCCC(O)=NCCO	Organic nitrogen compounds	Organonitrogen compounds	Amines
5-phosphoribosyl-5-amino-4-imidazolecarboxamide (aicar)	5-phosphoribosyl-5-amino-4-imidazolecarboxamide (aicar)	HMDB0001517	338.06275	C9H15N4O8P	65110	18406	C04677	6294	3031-94-5	NC(=O)C1=C(N)N(C=N1)[C@@H]1O[C@H](COP(O)(O)=O)[C@@H](O)[C@H]1O	Nucleosides,nucleotides,and analogues	Imidazole ribonucleosides and ribonucleotides	1-ribosyl-imidazolecarboxamides
N-isobutyrylglycine	Isobutyrylglycine	HMDB0000730	145.0738932	C6H11NO3	10855600	70979	NA	5698	15926-18-8	CC(C)C(=O)NCC(O)=O	Organic acids and derivatives	Carboxylic acids and derivatives	Amino acids,peptides,and analogues
Val-His	Valylhistidine	HMDB0029129	254.1378905	C11H18N4O3	7408624	73700	NA	NA	13589-07-6	CC(C)[C@H](N)C(=O)N[C@@H](CC1=CN=CN1)C(O)=O	Organic acids and derivatives	Carboxylic acids and derivatives	Amino acids,peptides,and analogues
Linarin	Linarin	HMDB0254097	592.1792057	C28H32O14	5480901	NA	NA	NA	NA	COC1=CC=C(C=C1)C1=CC(=O)C2=C(O)C=C(OC3OC(COC4OC(C)C(O)C(O)C4O)C(O)C(O)C3O)C=C2O1	Organic oxygen compounds	Organooxygen compounds	Ethers
Lnt	Lacto-N-tetraose	HMDB0006566	707.2484075	C26H45NO21	5279514	53481	NA	NA	7578-24-7	CC(=O)N[C@H]1[C@H](O[C@H]2[C@@H](O)[C@@H](CO)O[C@@H](O[C@H]3[C@H](O)[C@@H](O)[C@H](O)O[C@@H]3CO)[C@@H]2O)O[C@H](CO)[C@@H](O)[C@@H]1O[C@@H]1O[C@H](CO)[C@H](O)[C@H](O)[C@H]1O	Organic oxygen compounds	Organooxygen compounds	Carbohydrates and carbohydrate conjugates
5alpha-Androstane-3,17-dione	5alpha-Androstane-3,17-dione	HMDB0248410	288.2089301	C19H28O2	443	NA	C00674	NA	NA	CC12CCC3C(CCC4CC(=O)CCC34C)C1CCC2=O	Lipids and lipid-like molecules	Steroids and steroid derivatives	Androstane steroids
Ser-His	Serylhistidine	HMDB0029041	242.1015049	C9H14N4O4	7016093	73651	NA	NA	67726-09-4	N[C@@H](CO)C(=O)N[C@@H](CC1=CNC=N1)C(O)=O	Organic acids and derivatives	Carboxylic acids and derivatives	Amino acids,peptides,and analogues
L-phenylalanyl-L-proline	Phenylalanylproline	HMDB0011177	262.1317424	C14H18N2O3	7020641	74750	NA	NA	7669-65-0	N[C@@H](CC1=CC=CC=C1)C(=O)N1CCC[C@H]1C(O)=O	Organic acids and derivatives	Carboxylic acids and derivatives	Amino acids,peptides,and analogues
Guanosine 5-diphospho-beta-l-fucose	Guanosine 5-diphospho-beta-l-fucose	HMDB0001095	589.0822382	C16H25N5O15P2	439211	17009	C00325	6001	15839-70-0	C[C@@H]1OC(OP(O)(=O)OP(O)(=O)OC[C@H]2O[C@H]([C@H](O)[C@@H]2O)N2C=NC3=C2N=C(N)NC3=O)[C@@H](O)[C@H](O)[C@@H]1O	Nucleosides,nucleotides,and analogues	Purine nucleotides	Purine nucleotide sugars
Trehalose	Trehalose	HMDB0000975	342.1162115	C12H22O11	7427	16551	C01083	5913	99-20-7	OC[C@H]1O[C@H](O[C@H]2O[C@H](CO)[C@@H](O)[C@H](O)[C@H]2O)[C@H](O)[C@@H](O)[C@@H]1O	Organic oxygen compounds	Organooxygen compounds	Carbohydrates and carbohydrate conjugates
2-aminoadipic acid	2-Aminoadipic acid	HMDB0302754	161.0688078	C6H11NO4	469	37024	NA	5496	NA	NC(CCCC(O)=O)C(O)=O	Organic acids and derivatives	Carboxylic acids and derivatives	Amino acids, peptides, and analogues
Daidzein 4-sulfate	Daidzein 4-sulfate	HMDB0240698	334.0147238	C15H10O7S	12114463	NA	NA	NA	NA	OC1=CC2=C(C=C1)C(=O)C(=CO2)C1=CC=C(OS(O)(=O)=O)C=C1	Phenylpropanoids and polyketides	Isoflavonoids	Isoflav-2-enes
Lactobionic acid	Lactobionic acid	HMDB0253945	358.1111262	C12H22O12	60793	NA	NA	NA	NA	OCC(O)C(OC1OC(CO)C(O)C(O)C1O)C(O)C(O)C(O)=O	Lipids and lipid-like molecules	Fatty Acyls	Fatty acyl glycosides
Nomilin	Nomilin	HMDB0035772	514.2202827	C28H34O9	326240	NA	C08773	NA	1063-77-0	CC(=O)OC1CC(=O)OC(C)(C)C2CC(=O)C3(C)C(CCC4(C)C(OC(=O)C5OC345)C3=COC=C3)C12C	Lipids and lipid-like molecules	Prenol lipids	Triterpenoids
Pterine	Pterin	HMDB0000802	163.0494098	C6H5N5O	73000	18265	C00715	5766	2236-60-4	NC1=NC2=NC=CN=C2C(=O)N1	Organoheterocyclic compounds	Pteridines and derivatives	Pterins and derivatives
1-hexadecyl-2-(5z,8z,11z,14z-eicosatetraenoyl)-sn-glycero-3-phosphocholine	Carene	HMDB0304650	767.582891	C44H82NO7P	6443139	55430	NA	NA	NA	[H][C@@](COCCCCCCCCCCCCCCCC)(COP([O-])(=O)OCC[N+](C)(C)C)OC(=O)CCC\C=C/C\C=C/C\C=C/C\C=C/CCCCC	Lipids and lipid-like molecules	Glycerophospholipids	Glycerophosphocholines
Cefixime	Cefixime	HMDB0014809	453.0412892	C16H15N5O7S2	5362065	472657	C06881	NA	79350-37-1	[H][C@]12SCC(C=C)=C(N1C(=O)[C@H]2NC(=O)C(=N/OCC(O)=O)\C1=CSC(N)=N1)C(O)=O	Organoheterocyclic compounds	Lactams	Beta lactams
4-hydroxy-l-phenylglycine	4-hydroxy-l-phenylglycine	NA	NA	C8H9NO3	6305	15695	C03493	NA	22818-40-2	NA	Organic acids and derivatives	Carboxylic acids and derivatives	"Amino acids, peptides, and analogues"
Echinocystic acid	Echinocystic acid	HMDB0251690	472.35526	C30H48O4	3939968	NA	C08942	NA	NA	CC1(C)CCC2(C(O)CC3(C)C(=CCC4C5(C)CCC(O)C(C)(C)C5CCC34C)C2C1)C(O)=O	Lipids and lipid-like molecules	Prenol lipids	Triterpenoids
2-docosahexaenoyl-1-stearoyl-sn-glycero-3-phosphoserine	2-docosahexaenoyl-1-stearoyl-sn-glycero-3-phosphoserine	HMDB0010167	835.5363342	C46H78NO10P	24779546	79098	C02737	NA	NA	[H][C@](N)(COP(O)(=O)OC[C@@]([H])(COC(=O)CCCCCCCCCCCCCCCCC)OC(=O)CC\C=C/C\C=C/C\C=C/C\C=C/C\C=C/C\C=C/CC)C(O)=O	Lipids and lipid-like molecules	Glycerophospholipids	Glycerophosphoserines
D-Maltose	D-Maltose	HMDB0000163	342.1162115	C12H22O11	10991489	47937	C00208	413	69-79-4	OC[C@H]1O[C@H](O[C@H]2[C@H](O)[C@H](O)[C@@H](O)O[C@@H]2CO)[C@H](O)[C@@H](O)[C@@H]1O	Organic oxygen compounds	Organooxygen compounds	Carbohydrates and carbohydrate conjugates
L-cystine	L-Cystine	HMDB0000192	240.0238483	C6H12N2O4S2	67678	16283	C00491	5207	56-89-3	N[C@@H](CSSC[C@H](N)C(O)=O)C(O)=O	Organic acids and derivatives	Carboxylic acids and derivatives	Amino acids,peptides,and analogues
15-keto-PGE1	(13E)-11a-Hydroxy-9,15-dioxoprost-13-enoic acid	HMDB0001320	352.2249741	C20H32O5	5280710	15548	C04654	6157	22973-19-9	CCCCCC(=O)\C=C\[C@H]1[C@H](O)CC(=O)[C@@H]1CCCCCCC(O)=O	Lipids and lipid-like molecules	Fatty Acyls	Eicosanoids
Folinic acid	Folinic acid	HMDB0001562	473.1658961	C20H23N7O7	149436	63606	C03479	NA	68538-85-2	NC1=NC(=O)C2=C(NC[C@H](CNC3=CC=C(C=C3)C(=O)N[C@@H](CCC(O)=O)C(O)=O)N2C=O)N1	Organoheterocyclic compounds	Pteridines and derivatives	Pterins and derivatives
Hygromycin b	Hygromycin B	HMDB0034229	527.2326383	C20H37N3O13	3659	16976	C01925	NA	31282-04-9	CNC1CC(N)C(O)C(OC2OC(CO)C(O)C3OC4(OC23)OC(C(N)CO)C(O)C(O)C4O)C1O	Organic oxygen compounds	Organooxygen compounds	Carbohydrates and carbohydrate conjugates
Alpha-d-glucose	alpha-D-Glucose	HMDB0003345	180.0633881	C6H12O6	79025	17925	C00267	6897	492-62-6	OC[C@H]1O[C@H](O)[C@H](O)[C@@H](O)[C@@H]1O	Organic oxygen compounds	Organooxygen compounds	Carbohydrates and carbohydrate conjugates
Arg-asp	Arginylaspartic acid	HMDB0028705	289.1386187	C10H19N5O5	7009611	73812	NA	NA	15706-88-4	N[C@@H](CCCNC(N)=N)C(=O)N[C@@H](CC(O)=O)C(O)=O	Organic acids and derivatives	Carboxylic acids and derivatives	Amino acids,peptides,and analogues
3-AMP	3-AMP	HMDB0003540	347.0630843	C10H14N5O7P	41211	28931	C01367	NA	84-21-9	NC1=C2N=CN([C@@H]3O[C@H](CO)[C@@H](OP(O)(O)=O)[C@H]3O)C2=NC=N1	Nucleosides,nucleotides,and analogues	Ribonucleoside 3-phosphates	NA
Asp-Ala	Aspartyl-Alanine	HMDB0028746	204.0746215	C7H12N2O5	4677380	NA	NA	NA	NA	CC(NC(=O)C(N)CC(O)=O)C(O)=O	Organic acids and derivatives	Carboxylic acids and derivatives	Amino acids,peptides,and analogues
Acebutolol	Acebutolol	HMDB0015324	336.2049074	C18H28N2O4	1978	2379	C06803	NA	37517-30-9	CCCC(=O)NC1=CC(C(C)=O)=C(OCC(O)CNC(C)C)C=C1	Organic oxygen compounds	Organooxygen compounds	Carbonyl compounds
Marbofloxacin	Marbofloxacin	HMDB0254332	362.1390333	C17H19FN4O4	60651	NA	NA	NA	NA	CN1CCN(CC1)C1=C(F)C=C2C(=O)C(=CN3N(C)COC1=C23)C(O)=O	Organoheterocyclic compounds	Quinolines and derivatives	Quinoline carboxylic acids
Glyceraldehyde	Glyceraldehyde	HMDB0001051	90.03169406	C3H6O3	751	5445	C02154	NA	56-82-6	OCC(O)C=O	Organic oxygen compounds	Organooxygen compounds	Carbohydrates and carbohydrate conjugates
1-Stearoyl-2-arachidonoyl-sn-glycerol	DG(18:0/20:4(5Z,8Z,11Z,14Z)/0:0)	HMDB0007170	644.5379754	C41H72O5	6438587	75728	C00165	NA	NA	[H][C@](CO)(COC(=O)CCCCCCCCCCCCCCCCC)OC(=O)CCC\C=C/C\C=C/C\C=C/C\C=C/CCCCC	Lipids and lipid-like molecules	Glycerolipids	Diradylglycerols
L-carnosine	Carnosine	HMDB0000033	226.1065903	C9H14N4O3	439224	15727	C00386	38	305-84-0	NCCC(=O)N[C@@H](CC1=CN=CN1)C(O)=O	Organic acids and derivatives	Peptidomimetics	Hybrid peptides
Forsythoside a	Forsythoside a	NA	NA	C29H36O15	12639	5160	C10456	NA	79916-77-1	NA	Phenylpropanoids and polyketides	Cinnamic acids and derivatives	Hydroxycinnamic acids and derivatives
Uridine	Uridine	HMDB0000296	244.0695361	C9H12N2O6	6029	16704	C00299	90	58-96-8	OC[C@H]1O[C@H]([C@H](O)[C@@H]1O)N1C=CC(=O)NC1=O	Nucleosides,nucleotides,and analogues	Pyrimidine nucleosides	NA
L-fucose-1-phosphate	Fucose 1-phosphate	HMDB0001265	244.0348044	C6H13O8P	65369	12387	C02985	6120	16562-59-7	C[C@@H]1O[C@H](OP(O)(O)=O)[C@@H](O)[C@H](O)[C@@H]1O	Organic oxygen compounds	Organooxygen compounds	Carbohydrates and carbohydrate conjugates
Taurocholic acid	Taurocholic acid	HMDB0000036	515.2916735	C26H45NO7S	6675	28865	C05122	5104	81-24-3	[H][C@@]1(CC[C@@]2([H])[C@]3([H])[C@H](O)C[C@]4([H])C[C@H](O)CC[C@]4(C)[C@@]3([H])C[C@H](O)[C@]12C)[C@H](C)CCC(=O)NCCS(O)(=O)=O	Lipids and lipid-like molecules	Steroids and steroid derivatives	Bile acids,alcohols and derivatives
Propionic acid	Propionic acid	HMDB0000237	74.03677944	C3H6O2	1032	30768	C00163	3215	79-09-4	CCC(O)=O	Organic acids and derivatives	Carboxylic acids and derivatives	Carboxylic acids
Naringin dihydrochalcone	Naringin dihydrochalcone	HMDB0255461	582.1948558	C27H34O14	42608892	NA	NA	NA	NA	CC1OC(OC2C(O)C(O)C(CO)OC2OC2=CC(O)=C(C(=O)CCC3=CC=C(O)C=C3)C(O)=C2)C(O)C(O)C1O	Phenylpropanoids and polyketides	Flavonoids	Flavonoid glycosides
6,7-dihydroxybergamottin	6,7-Dihydroxybergamottin	HMDB0039066	372.1572885	C21H24O6	131752532	NA	C22156	NA	71339-34-9	C\C(CCC(O)C(C)(C)O)=C\COC1=C2C=COC2=CC2=C1C=CC(=O)O2	Phenylpropanoids and polyketides	Coumarins and derivatives	Furanocoumarins
Pro-Ala	Prolyl-Alanine	HMDB0029010	186.1004423	C8H14N2O3	418041	NA	NA	NA	NA	CC(NC(=O)C1CCCN1)C(O)=O	Organic acids and derivatives	Carboxylic acids and derivatives	Amino acids,peptides,and analogues
D-(+)-mannose	D-(+)-mannose	HMDB0062473	180.0633881	C6H12O6	161658	37675	NA	NA	NA	[H][C@@](O)(CO)[C@@]([H])(O)[C@]([H])(O)[C@]([H])(O)C=O	Organic oxygen compounds	Organooxygen compounds	Carbohydrates and carbohydrate conjugates
Kukoamine a	Kukoamine A	HMDB0030392	530.3104351	C28H42N4O6	5318865	227037	C17615	NA	75288-96-9	O\C(CCC1=CC(O)=C(O)C=C1)=N/CCCNCCCCNCCC\N=C(/O)CCC1=CC(O)=C(O)C=C1	Benzenoids	Phenols	Benzenediols
L-propionylcarnitine	Propionylcarnitine	HMDB0000824	218.1386845	C10H20NO4	188824	53210	C03017	NA	20064-19-1	CCC(=O)O[C@H](CC(O)=O)C[N+](C)(C)C	Lipids and lipid-like molecules	Fatty Acyls	Fatty acid esters
4,4-methylenebis(2,6-di-tert-butylphenol)	4,4-methylenebis(2,6-di-tert-butylphenol)	NA	NA	C29H44O2	17395287	34369	C14287	NA	118-82-1	NA	NA	NA	NA
Stachyose	Stachyose	HMDB0003553	666.2218584	C24H42O21	439531	17164	C01613	6951	470-55-3	OC[C@H]1O[C@@](CO)(O[C@H]2O[C@H](CO[C@H]3O[C@H](CO[C@H]4O[C@H](CO)[C@H](O)[C@H](O)[C@H]4O)[C@H](O)[C@H](O)[C@H]3O)[C@@H](O)[C@H](O)[C@H]2O)[C@@H](O)[C@@H]1O	Organic oxygen compounds	Organooxygen compounds	Carbohydrates and carbohydrate conjugates
N-Acetyl-L-Histidine	N-Acetylhistidine	HMDB0032055	197.0800412	C8H11N3O3	75619	16437	C02997	NA	2497-02-1	CC(=O)N[C@@H](CC1=CNC=N1)C(O)=O	Organic acids and derivatives	Carboxylic acids and derivatives	Amino acids,peptides,and analogues
Cdp-ethanolamine	CDP-ethanolamine	HMDB0001564	446.0603805	C11H20N4O11P2	123727	16732	C00570	3538	3036-18-8	NCCOP(O)(=O)OP(O)(=O)OC[C@H]1O[C@H]([C@H](O)[C@@H]1O)N1C=CC(N)=NC1=O	Nucleosides,nucleotides,and analogues	Pyrimidine nucleotides	Pyrimidine ribonucleotides
Larixinic Acid	Maltol	HMDB0030776	126.0316941	C6H6O3	8369	142577	C11918	NA	118-71-8	CC1=C(O)C(=O)C=CO1	Organoheterocyclic compounds	Pyrans	Pyranones and derivatives
Xanthine	Xanthine	HMDB0000292	152.0334254	C5H4N4O2	1188	17712	C00385	82	69-89-6	O=C1NC2=C(NC=N2)C(=O)N1	Organoheterocyclic compounds	Imidazopyrimidines	Purines and purine derivatives
Palmitoyl sphingomyelin	SM(d18:1/16:0)	HMDB0010169	702.5675748	C39H79N2O6P	9939941	78646	NA	NA	6254-89-3	[H][C@@](COP([O-])(=O)OCC[N+](C)(C)C)(NC(=O)CCCCCCCCCCCCCCC)[C@H](O)\C=C\CCCCCCCCCCCCC	Lipids and lipid-like molecules	Sphingolipids	Phosphosphingolipids
Ht-2 toxin	HT-2 Toxin	HMDB0253219	424.209718	C22H32O8	520286	NA	C19952	NA	NA	CC(C)CC(=O)OC1CC2(COC(C)=O)C(OC3C(O)C(O)C2(C)C32CO2)C=C1C	Lipids and lipid-like molecules	Prenol lipids	Sesquiterpenoids
3-methylcrotonylglycine	3-Methylcrotonylglycine	HMDB0000459	157.0738932	C7H11NO3	169485	68499	C20828	5447	33008-07-0	CC(C)=CC(=O)NCC(O)=O	Organic acids and derivatives	Carboxylic acids and derivatives	Amino acids,peptides,and analogues
Dimepiperate	Dimepiperate	NA	NA	C15H21NOS	17395571	34713	C14571	NA	61432-55-1	NA	Benzenoids	Benzene and substituted derivatives	Phenylpropanes
Adenosine 3-monophosphate	3-AMP	HMDB0003540	347.0630843	C10H14N5O7P	41211	28931	C01367	NA	84-21-9	NC1=C2N=CN([C@@H]3O[C@H](CO)[C@@H](OP(O)(O)=O)[C@H]3O)C2=NC=N1	Nucleosides,nucleotides,and analogues	Ribonucleoside 3-phosphates	NA
Pyridoxine	Pyridoxine	HMDB0000239	169.0738932	C8H11NO3	1054	16709	C00314	NA	65-23-6	CC1=C(O)C(CO)=C(CO)C=N1	Organoheterocyclic compounds	Pyridines and derivatives	Pyridoxines
Thr-Phe	Threonylphenylalanine	HMDB0029068	266.1266571	C13H18N2O4	7010579	74862	NA	NA	16875-27-7	C[C@@H](O)[C@H](N)C(=O)N[C@@H](CC1=CC=CC=C1)C(O)=O	Organic acids and derivatives	Carboxylic acids and derivatives	Amino acids,peptides,and analogues
Indoxyl sulfate	Indoxyl sulfate	HMDB0000682	213.0095784	C8H7NO4S	10258	43355	NA	524	487-94-5	OS(=O)(=O)OC1=CNC2=CC=CC=C12	Organic acids and derivatives	Organic sulfuric acids and derivatives	Arylsulfates
Solamargine	Solamargine	HMDB0258362	867.4980207	C45H73NO15	437080	NA	C10819	NA	NA	CC1C2C(CC3C4CC=C5CC(CCC5(C)C4CCC23C)OC2OC(CO)C(OC3OC(C)C(O)C(O)C3O)C(O)C2OC2OC(C)C(O)C(O)C2O)OC11CCC(C)CN1	Organoheterocyclic compounds	Azaspirodecane derivatives	NA
Vindesine	Vindesine	HMDB0014454	753.4101491	C43H55N5O7	40839	36373	NA	NA	59917-39-4	[H][C@@]12N3CC[C@@]11C4=CC(=C(OC)C=C4N(C)[C@@]1([H])[C@](O)([C@H](O)[C@]2(CC)C=CC3)C(N)=O)[C@]1(C[C@]2([H])CN(C[C@](O)(CC)C2)CCC2=C1NC1=CC=CC=C21)C(=O)OC	Alkaloids and derivatives	Vinca alkaloids	NA
Adenosine monophosphate (AMP)	Adenosine monophosphate (AMP)	HMDB0000045	347.0630843	C10H14N5O7P	6083	16027	C00020	5111	61-19-8	NC1=C2N=CN([C@@H]3O[C@H](COP(O)(O)=O)[C@@H](O)[C@H]3O)C2=NC=N1	Nucleosides,nucleotides,and analogues	Purine nucleotides	Purine ribonucleotides
Fludrocortisone	Fludrocortisone	HMDB0014825	380.1999022	C21H29FO5	31378	50885	C07004	NA	127-31-1	[H][C@@]12CC[C@](O)(C(=O)CO)[C@@]1(C)C[C@H](O)[C@@]1(F)[C@@]2([H])CCC2=CC(=O)CC[C@]12C	Lipids and lipid-like molecules	Steroids and steroid derivatives	Hydroxysteroids
oxidized Glutathione	Oxidized glutathione	HMDB0003337	612.1519619	C20H32N6O12S2	65359	17858	C00127	NA	27025-41-8	N[C@@H](CCC(=O)N[C@@H](CSSC[C@H](NC(=O)CC[C@H](N)C(O)=O)C(=O)NCC(O)=O)C(=O)NCC(O)=O)C(O)=O	Organic acids and derivatives	Carboxylic acids and derivatives	Amino acids,peptides,and analogues
Stearoyl-coa	Stearoyl-CoA	HMDB0001114	1033.376174	C39H70N7O17P3S	94140	15541	C00412	NA	362-66-3	CCCCCCCCCCCCCCCCCC(=O)SCCNC(=O)CCNC(=O)[C@H](O)C(C)(C)COP(O)(=O)OP(O)(=O)OC[C@H]1O[C@H]([C@H](O)[C@@H]1OP(O)(O)=O)N1C=NC2=C1N=CN=C2N	Lipids and lipid-like molecules	Fatty Acyls	Fatty acyl thioesters
2-Isopropylmalic acid	2-Isopropylmalic acid	HMDB0000402	176.0684735	C7H12O5	5280523	35128	C02504	339	49601-06-1	CC(C)[C@@](O)(CC(O)=O)C(O)=O	Lipids and lipid-like molecules	Fatty Acyls	Fatty acids and conjugates
Adenine	Adenine	HMDB0000034	135.0544952	C5H5N5	190	16708	C00147	85	73-24-5	NC1=C2NC=NC2=NC=N1	Organoheterocyclic compounds	Imidazopyrimidines	Purines and purine derivatives
Phenyllactic acid	Phenyllactic acid	HMDB0000779	166.0629942	C9H10O3	3848	25998	NA	5745	828-01-3	OC(CC1=CC=CC=C1)C(O)=O	Phenylpropanoids and polyketides	Phenylpropanoic acids	NA
Thr-Ala	Threonylalanine	HMDB0029054	190.0953569	C7H14N2O4	7010577	74824	NA	NA	56217-50-6	C[C@@H](O)[C@H](N)C(=O)N[C@@H](C)C(O)=O	Organic acids and derivatives	Carboxylic acids and derivatives	Amino acids,peptides,and analogues
Cys-Gly	Cysteinylglycine	HMDB0000078	178.0412129	C5H10N2O3S	439498	4047	C01419	5134	19246-18-5	N[C@@H](CS)C(=O)NCC(O)=O	Organic acids and derivatives	Carboxylic acids and derivatives	Amino acids,peptides,and analogues
Cellobiose	Cellobiose	HMDB0000055	342.1162115	C12H22O11	10712	36217	C00185	3480	528-50-7	OC[C@H]1O[C@@H](O[C@H]2[C@H](O)[C@@H](O)[C@H](O)O[C@@H]2CO)[C@H](O)[C@@H](O)[C@@H]1O	Organic oxygen compounds	Organooxygen compounds	Carbohydrates and carbohydrate conjugates
L-Alanine	L-Alanine	HMDB0000161	89.04767847	C3H7NO2	5950	16977	C00041	NA	56-41-7	C[C@H](N)C(O)=O	Organic acids and derivatives	Carboxylic acids and derivatives	Amino acids,peptides,and analogues
Bufalin	bufalin	HMDB0249428	386.2457096	C24H34O4	2464	NA	C16922	NA	NA	CC12CCC3C(CCC4CC(O)CCC34C)C1(O)CCC2C1=COC(=O)C=C1	Lipids and lipid-like molecules	Steroids and steroid derivatives	Steroid lactones
Benzoylhypaconine	Benzoylhypaconine	HMDB0249052	573.293782	C31H43NO9	13343336	NA	NA	NA	NA	COCC12CCC(OC)C34C5CC6(O)C(OC(=O)C7=CC=CC=C7)C5C(O)(C(C(OC)C13)C4N(C)C2)C(O)C6OC	Lipids and lipid-like molecules	Prenol lipids	Diterpenoids
Cepharanthine	Cepharanthine	HMDB0249813	606.272987	C37H38N2O6	360849	NA	C09391	NA	NA	COC1=C2OC3=CC=C(CC4N(C)CCC5=CC6=C(OCO6)C(OC6=C(OC)C=C7CCN(C)C(CC(C=C1)=C2)C7=C6)=C45)C=C3	Lignans,neolignans and related compounds	NA	NA
Fustin	Fustin	NA	NA	C15H12O6	4573	5202	C01378	NA	20725-03-5	NA	Phenylpropanoids and polyketides	Flavonoids	Flavans
7-methyluric acid	7-Methyluric acid	HMDB0011107	182.0439901	C6H6N4O3	69160	NA	C16355	NA	NA	CN1C(=O)NC2=C1C(=O)NC(=O)N2	Organoheterocyclic compounds	Imidazopyrimidines	Purines and purine derivatives
His-Lys	Histidyllysine	HMDB0028890	283.1644396	C12H21N5O3	148224	74052	NA	NA	37700-85-9	NCCCC[C@H](NC(=O)[C@@H](N)CC1=CNC=N1)C(O)=O	Organic acids and derivatives	Carboxylic acids and derivatives	Amino acids,peptides,and analogues
Glycyrrhizic acid	Glycyrrhizin	HMDB0029843	822.4037859	C42H62O16	3495	15939	C02284	NA	1405-86-3	CC1(C)C(CCC2(C)C1CCC1(C)C2C(=O)C=C2C3CC(C)(CCC3(C)CCC12C)C(O)=O)OC1OC(C(O)C(O)C1OC1OC(C(O)C(O)C1O)C(O)=O)C(O)=O	Lipids and lipid-like molecules	Prenol lipids	Terpene glycosides
Dactolisib	Dactolisib	HMDB0247649	469.1902604	C30H23N5O	11977753	71952	NA	NA	NA	CN1C(=O)N(C2=C1C=NC1=CC=C(C=C21)C1=CN=C2C=CC=CC2=C1)C1=CC=C(C=C1)C(C)(C)C#N	Organoheterocyclic compounds	Quinolines and derivatives	Phenylquinolines
Cephalothin	Cefalotin	HMDB0014599	396.0449776	C16H16N2O6S2	6024	124991	C07761	NA	153-61-7	[H][C@]12SCC(COC(C)=O)=C(N1C(=O)[C@H]2NC(=O)CC1=CC=CS1)C(O)=O	Organoheterocyclic compounds	Lactams	Beta lactams
Asp-Pro	Aspartyl-L-proline	HMDB0002335	230.0902716	C9H14N2O5	170612	NA	NA	6629	42155-95-3	N[C@@H](CC(O)=O)C(=O)N1CCC[C@H]1C(O)=O	Organic acids and derivatives	Carboxylic acids and derivatives	Amino acids,peptides,and analogues
Stearamide	Octadecanamide	HMDB0034146	283.2875148	C18H37NO	31292	34900	C13846	NA	124-26-5	CCCCCCCCCCCCCCCCCC(N)=O	Organic acids and derivatives	Carboximidic acids and derivatives	Carboximidic acids
Enniatin b	Enniatin B	HMDB0251813	639.4094804	C33H57N3O9	3227	NA	C15740	NA	NA	CC(C)C1OC(=O)C(C(C)C)N(C)C(=O)C(OC(=O)C(C(C)C)N(C)C(=O)C(OC(=O)C(C(C)C)N(C)C1=O)C(C)C)C(C)C	Organic acids and derivatives	Peptidomimetics	Depsipeptides
D-Mannose 1-phosphate	D-Mannose 1-phosphate	HMDB0006330	260.0297185	C6H13O9P	439279	18205	C00636	NA	15978-07-1	OC[C@H]1O[C@H](OP(O)(O)=O)[C@@H](O)[C@@H](O)[C@@H]1O	Organic oxygen compounds	Organooxygen compounds	Carbohydrates and carbohydrate conjugates
Mesoporphyrin ix	Mesoporphyrin IX	HMDB0002379	566.2893057	C34H38N4O4	NA	NA	NA	6655	493-90-3	CCC1=C(C)/C2=C/C3=C(CC)C(C)=C(N3)\C=C3/N=C(/C=C4\N=C(\C=C\1/N\2)C(C)=C4CCC(O)=O)C(CCC(O)=O)=C3C	Organoheterocyclic compounds	Tetrapyrroles and derivatives	Porphyrins
Mitoxantrone	Mitoxantrone	HMDB0015335	444.2008846	C22H28N4O6	4212	50729	C11195	NA	65271-80-9	OCCNCCNC1=C2C(=O)C3=C(O)C=CC(O)=C3C(=O)C2=C(NCCNCCO)C=C1	Benzenoids	Anthracenes	Anthraquinones
2-Deoxyguanosine 5-monophosphate (dGMP)	2-Deoxyguanosine 5-monophosphate (dGMP)	HMDB0001044	347.0630843	C10H14N5O7P	65059	16192	C00362	NA	902-04-5	NC1=NC2=C(N=CN2[C@H]2C[C@H](O)[C@@H](COP(O)(O)=O)O2)C(=O)N1	Nucleosides,nucleotides,and analogues	Purine nucleotides	Purine deoxyribonucleotides
Glucosamine	Glucosamine	HMDB0001514	179.0793725	C6H13NO5	439213	47977	C00329	266	3416-24-8	N[C@H]1C(O)O[C@H](CO)[C@@H](O)[C@@H]1O	Organic oxygen compounds	Organooxygen compounds	Carbohydrates and carbohydrate conjugates
Equol	Equol	HMDB0002209	242.0942943	C15H14O3	91469	428126	C14131	NA	531-95-3	OC1=CC=C(C=C1)[C@H]1COC2=CC(O)=CC=C2C1	Phenylpropanoids and polyketides	Isoflavonoids	Isoflavans
Avocadyne acetate	Avocadyne acetate	HMDB0031048	326.2457096	C19H34O4	3952079	920054	NA	NA	24607-06-5	CC(=O)OCC(O)CC(O)CCCCCCCCCCCC#C	Lipids and lipid-like molecules	Fatty Acyls	Fatty alcohols
Hypoxanthine	Hypoxanthine	HMDB0000157	136.0385108	C5H4N4O	790	17368	C00262	83	68-94-0	OC1=NC=NC2=C1NC=N2	Organoheterocyclic compounds	Imidazopyrimidines	Purines and purine derivatives
Protopine	Protopine	HMDB0003920	353.1263227	C20H19NO5	4970	16415	C05189	6988	130-86-9	CN1CCC2=C(C=C3OCOC3=C2)C(=O)CC2=C(C1)C1=C(OCO1)C=C2	Alkaloids and derivatives	Protopine alkaloids	NA
Ala-Lys	Alanyllysine	HMDB0028692	217.1426415	C9H19N3O3	7016106	132403	NA	NA	6366-77-4	C[C@H](N)C(=O)N[C@@H](CCCCN)C(O)=O	Organic acids and derivatives	Carboxylic acids and derivatives	Amino acids,peptides,and analogues
Hederacoside c	Hederacoside C	HMDB0253064	1220.618983	C59H96O26	3874518	NA	NA	NA	NA	CC1OC(OC2C(O)C(O)C(OCC3OC(OC(=O)C45CCC(C)(C)CC4C4=CCC6C7(C)CCC(OC8OCC(O)C(O)C8OC8OC(C)C(O)C(O)C8O)C(C)(CO)C7CCC6(C)C4(C)CC5)C(O)C(O)C3O)OC2CO)C(O)C(O)C1O	Lipids and lipid-like molecules	Prenol lipids	Terpene glycosides
7-ethyl-10-(4-n-aminopentanoic acid)-1-piperidino)carbonyloxycamptothecin	7-ethyl-10-(4-n-aminopentanoic acid)-1-piperidino)carbonyloxycamptothecin	HMDB0060661	618.2689642	C33H38N4O8	880	17158	C16542	6049	NA	CCC1=C2CN3C(=CC4=C(COC(=O)[C@]4(O)CC)C3=O)C2=NC2=CC=C(OC(=O)N3CCC(CC3)NCCCCC(O)=O)C=C12	Organic oxygen compounds	Organooxygen compounds	Carbonyl compounds
1-hexadecyl-sn-glycero-3-phosphocholine	LysoPC(16:0/0:0)	HMDB0010382	495.3324895	C24H50NO7P	460602	72998	C04230	NA	17364-16-8	CCCCCCCCCCCCCCCC(=O)OC[C@@H](O)COP([O-])(=O)OCC[N+](C)(C)C	Lipids and lipid-like molecules	Glycerophospholipids	Glycerophosphocholines
Tyr-Asp	Tyrosyl-Aspartate	HMDB0029101	296.1008363	C13H16N2O6	19816752	168375	NA	NA	NA	NC(CC1=CC=C(O)C=C1)C(=O)NC(CC(O)=O)C(O)=O	Organic acids and derivatives	Carboxylic acids and derivatives	Amino acids,peptides,and analogues
Lumichrome	Lumichrome	HMDB0254199	242.0803756	C12H10N4O2	506	17781	C01727	NA	NA	CC1=CC2=NC3=C(N=C2C=C1C)C(=O)NC(=O)N3	Organoheterocyclic compounds	Pteridines and derivatives	Alloxazines and isoalloxazines
Albendazole	Albendazole	HMDB0014659	265.0884974	C12H15N3O2S	2082	16664	C01779	NA	54965-21-8	CCCSC1=CC2=C(C=C1)N=C(NC(=O)OC)N2	Organoheterocyclic compounds	Benzimidazoles	2-benzimidazolylcarbamic acid esters
1-palmitoyl-2-docosahexaenoyl-sn-glycero-3-phosphocholine	PC(16:0/22:6(4Z,7Z,10Z,13Z,16Z,19Z))	HMDB0007991	805.5621551	C46H80NO8P	6441886	74963	NA	NA	NA	CCCCCCCCCCCCCCCC(=O)OC[C@]([H])(COP([O-])(=O)OCC[N+](C)(C)C)OC(=O)CC\C=C/C\C=C/C\C=C/C\C=C/C\C=C/C\C=C/CC	Lipids and lipid-like molecules	Glycerophospholipids	Glycerophosphocholines
Acetoacetic acid	Acetoacetic acid	HMDB0000060	102.0316941	C4H6O3	96	15344	C00164	NA	541-50-4	CC(=O)CC(O)=O	Organic acids and derivatives	Keto acids and derivatives	Short-chain keto acids and derivatives
Stachydrine	Proline betaine	HMDB0004827	143.0946287	C7H13NO2	115244	35280	C10172	7089	471-87-4	C[N+]1(C)CCC[C@H]1C([O-])=O	Organic acids and derivatives	Carboxylic acids and derivatives	Amino acids,peptides,and analogues
Melphalan	Melphalan	HMDB0015176	304.0745332	C13H18Cl2N2O2	460612	28876	C07122	NA	148-82-3	N[C@@H](CC1=CC=C(C=C1)N(CCCl)CCCl)C(O)=O	Organic acids and derivatives	Carboxylic acids and derivatives	Amino acids,peptides,and analogues
2-oleoyl-1-palmitoyl-sn-glycero-3-phosphoserine	2-oleoyl-1-palmitoyl-sn-glycero-3-phosphoserine	HMDB0012357	761.5206846	C40H76NO10P	5283499	34086	NA	NA	NA	[H][C@](N)(COP(O)(=O)OC[C@@]([H])(COC(=O)CCCCCCCCCCCCCCC)OC(=O)CCCCCCC\C=C/CCCCCCCC)C(O)=O	Lipids and lipid-like molecules	Glycerophospholipids	Glycerophosphoserines
Beta-hydroxybutyrate	3-Hydroxybutyric acid	HMDB0000357	104.0473441	C4H8O3	92135	17066	C01089	NA	625-72-9	C[C@@H](O)CC(O)=O	Organic acids and derivatives	Hydroxy acids and derivatives	Beta hydroxy acids and derivatives
Ser-Ser	Serylserine	HMDB0029048	192.0746215	C6H12N2O5	7019104	73653	NA	NA	6620-95-7	N[C@@H](CO)C(=O)N[C@@H](CO)C(O)=O	Organic acids and derivatives	Carboxylic acids and derivatives	Amino acids,peptides,and analogues
Bispyribac	Bispyribac	NA	NA	C19H18N4O8	13098	3129	C10915	NA	125401-75-4	NA	Organic oxygen compounds	Organooxygen compounds	Ethers
Leu-Glu	Leucyl-Glutamate	HMDB0028928	260.1372218	C11H20N2O5	5259589	NA	NA	NA	NA	CC(C)CC(N)C(=O)NC(CCC(O)=O)C(O)=O	Organic acids and derivatives	Carboxylic acids and derivatives	Amino acids,peptides,and analogues
His-Cys	Histidylcysteine	HMDB0028882	258.0786615	C9H14N4O3S	15294281	NA	NA	NA	116833-93-3	N[C@@H](CC1=CNC=N1)C(=O)N[C@@H](CS)C(O)=O	Organic acids and derivatives	Carboxylic acids and derivatives	Amino acids,peptides,and analogues
Tauroursocholic acid	Tauroursocholic acid	HMDB0000889	515.2916735	C26H45NO7S	21252258	NA	NA	5847	86386-60-9	[H][C@@]12C[C@H](O)CC[C@]1(C)C1C[C@H](O)[C@]3(C)[C@H](CCC3C1[C@@H](O)C2)[C@H](C)CCC(=O)NCCS(O)(=O)=O	Lipids and lipid-like molecules	Steroids and steroid derivatives	Bile acids,alcohols and derivatives
Riboflavin	Riboflavin	HMDB0000244	376.1382844	C17H20N4O6	493570	17015	C00255	NA	83-88-5	CC1=C(C)C=C2N(C[C@H](O)[C@H](O)[C@H](O)CO)C3=NC(=O)NC(=O)C3=NC2=C1	Organoheterocyclic compounds	Pteridines and derivatives	Alloxazines and isoalloxazines
Sucrose	Sucrose	HMDB0000258	342.1162115	C12H22O11	5988	17992	C00089	NA	57-50-1	OC[C@H]1O[C@@](CO)(O[C@H]2O[C@H](CO)[C@@H](O)[C@H](O)[C@H]2O)[C@@H](O)[C@@H]1O	Organic oxygen compounds	Organooxygen compounds	Carbohydrates and carbohydrate conjugates
Leu-Gln	Leucyl-Glutamine	HMDB0028927	259.1532062	C11H21N3O4	4305457	NA	NA	NA	NA	CC(C)CC(N)C(=O)NC(CCC(N)=O)C(O)=O	Organic acids and derivatives	Carboxylic acids and derivatives	Amino acids,peptides,and analogues
Candesartan cilexetil	Candesartan cilexetil	HMDB0249581	610.2539828	C33H34N6O6	NA	NA	C07709	NA	NA	CCOC1=NC2=CC=CC(C(=O)OC(C)OC(=O)OC3CCCCC3)=C2N1CC1=CC=C(C=C1)C1=CC=CC=C1C1=NNN=N1	Benzenoids	Benzene and substituted derivatives	Biphenyls and derivatives
3beta,7alpha-dihydroxy-5-cholestenoic acid	3beta,7alpha-Dihydroxy-5-cholestenoate	HMDB0012454	432.3239599	C27H44O4	3081084	81015	C17335	NA	115538-84-6	[H][C@@]1(CC[C@@]2([H])[C@]3([H])[C@H](O)C=C4C[C@@H](O)CC[C@]4(C)[C@@]3([H])CC[C@]12C)[C@H](C)CCCC(C)C(O)=O	Lipids and lipid-like molecules	Steroids and steroid derivatives	Bile acids,alcohols and derivatives
Methyl hexadecanoate	Methyl hexadecanoic acid	HMDB0061859	270.2558803	C17H34O2	8181	NA	C16995	NA	112-39-0	CCCCCCCCCCCCCCCC(=O)OC	Lipids and lipid-like molecules	Fatty Acyls	Fatty acid esters
3,4-dichlorophenol	3,4-Dichlorophenol	HMDB0246027	161.9639202	C6H4Cl2O	7258	NA	C14462	NA	NA	OC1=CC(Cl)=C(Cl)C=C1	Benzenoids	Benzene and substituted derivatives	Halobenzenes
Bilirubin	Bilirubin	HMDB0000054	584.2634849	C33H36N4O6	5280352	16990	C00486	81	635-65-4	CC1=C(C=C)\C(NC1=O)=C\C1=C(C)C(CCC(O)=O)=C(CC2=C(CCC(O)=O)C(C)=C(N2)\C=C2/NC(=O)C(C=C)=C2C)N1	Organoheterocyclic compounds	Tetrapyrroles and derivatives	Bilirubins
D-turanose	Turanose	HMDB0011740	342.1162115	C12H22O11	5460935	32528	C19636	NA	547-25-1	OC[C@@H](O)[C@@H](O)[C@H](O[C@H]1O[C@H](CO)[C@@H](O)[C@H](O)[C@H]1O)C(=O)CO	Lipids and lipid-like molecules	Fatty Acyls	Fatty acyl glycosides
Oleoyl-l-carnitine	Oleoylcarnitine	HMDB0005065	426.3577855	C25H48NO4	46907933	84651	NA	NA	38677-66-6	CCCCCCCC\C=C/CCCCCCCC(=O)O[C@H](CC(O)=O)C[N+](C)(C)C	Lipids and lipid-like molecules	Fatty Acyls	Fatty acid esters
Soyasapogenol b + dhex + hex + hexa + malonyl	Soyasapogenol b + dhex + hex + hexa + malonyl	HMDB0038316	1028.51921	C51H80O21	85194431	NA	NA	NA	333334-36-4	CC1OC(OC2C(O)C(O)C(CO)OC2OC2C(O)C(O)C(OC2OC2CCC3(C)C(CCC4(C)C3CC=C3C5CC(C)(C)CC(OC(=O)CC(O)=O)C5(C)CCC43C)C2(C)CO)C(O)=O)C(O)C(O)C1O	Lipids and lipid-like molecules	Prenol lipids	Terpene glycosides
Lys-Val	Lysylvaline	HMDB0028964	245.1739416	C11H23N3O3	6992341	73607	NA	NA	20556-11-0	CC(C)[C@H](NC(=O)[C@@H](N)CCCCN)C(O)=O	Organic acids and derivatives	Carboxylic acids and derivatives	Amino acids,peptides,and analogues
2-arachidonoyl-1-stearoyl-sn-glycero-3-phosphoethanolamine	2-arachidonoyl-1-stearoyl-sn-glycero-3-phosphoethanolamine	HMDB0009003	767.546505	C43H78NO8P	5289133	78268	NA	NA	61216-62-4	[H][C@@](COC(=O)CCCCCCCCCCCCCCCCC)(COP(O)(=O)OCCN)OC(=O)CCC\C=C/C\C=C/C\C=C/C\C=C/CCCCC	Lipids and lipid-like molecules	Glycerophospholipids	Glycerophosphoethanolamines
Met-Arg	Methionyl-Arginine	HMDB0028967	305.1521603	C11H23N5O3S	9922535	NA	NA	NA	NA	CSCCC(N)C(=O)NC(CCCNC(N)=N)C(O)=O	Organic acids and derivatives	Carboxylic acids and derivatives	Amino acids,peptides,and analogues
N6-Acetyl-L-lysine	N6-Acetyl-L-lysine	HMDB0000206	188.1160924	C8H16N2O3	92832	17752	C02727	5216	692-04-6	CC(=O)NCCCC[C@H](N)C(O)=O	Organic acids and derivatives	Carboxylic acids and derivatives	Amino acids,peptides,and analogues
N-alpha-acetyl-l-lysine	N-alpha-Acetyl-L-lysine	HMDB0000446	188.1160924	C8H16N2O3	92907	35704	C12989	5435	1946-82-3	CC(=O)N[C@@H](CCCCN)C(O)=O	Organic acids and derivatives	Carboxylic acids and derivatives	Amino acids,peptides,and analogues
Methionine sulfoxide	Methionine sulfoxide	HMDB0002005	165.0459644	C5H11NO3S	158980	17016	C02989	6428	3226-65-1	CS(=O)CC[C@H](N)C(O)=O	Organic acids and derivatives	Carboxylic acids and derivatives	Amino acids,peptides,and analogues
Thiorphan	Thiorphan	NA	NA	C12H15NO3S	4771	9568	C01619	NA	76721-89-6	NA	Organic acids and derivatives	Carboxylic acids and derivatives	"Amino acids, peptides, and analogues"
Cholesteryl sulfate	Cholesterol sulfate	HMDB0000653	466.3116807	C27H46O4S	65076	41321	C18043	5625	1256-86-6	[H][C@@]12CC[C@H]([C@H](C)CCCC(C)C)[C@@]1(C)CC[C@@]1([H])[C@@]2([H])CC=C2C[C@H](CC[C@]12C)OS(O)(=O)=O	Lipids and lipid-like molecules	Steroids and steroid derivatives	Cholestane steroids
Pro-hyp	Prolylhydroxyproline	HMDB0006695	228.111007	C10H16N2O4	11902892	74767	NA	NA	18684-24-7	O[C@@H]1C[C@H](N(C1)C(=O)[C@@H]1CCCN1)C(O)=O	Organic acids and derivatives	Carboxylic acids and derivatives	Amino acids,peptides,and analogues
11beta-hydroxyprogesterone	11beta-Hydroxyprogesterone	HMDB0004031	330.2194948	C21H30O3	101788	28247	C05498	NA	600-57-7	[H][C@@]12CC[C@H](C(C)=O)[C@@]1(C)C[C@H](O)[C@@]1([H])[C@@]2([H])CCC2=CC(=O)CC[C@]12C	Lipids and lipid-like molecules	Steroids and steroid derivatives	Pregnane steroids
His-Asn	Histidylasparagine	HMDB0028880	269.112404	C10H15N5O4	9900076	NA	NA	NA	158691-82-8	N[C@@H](CC1=CNC=N1)C(=O)N[C@@H](CC(N)=O)C(O)=O	Organic acids and derivatives	Carboxylic acids and derivatives	Amino acids,peptides,and analogues
Cytidine 5-diphosphocholine (CDP-choline)	Cytidine 5-diphosphocholine (CDP-choline)	HMDB0001413	489.1151558	C14H27N4O11P2	13805	49086	C00307	6229	987-78-0	C[N+](C)(C)CCOP(O)(=O)OP(O)(=O)OC[C@H]1O[C@H]([C@H](O)[C@@H]1O)N1C=CC(N)=NC1=O	Organoheterocyclic compounds	Pteridines and derivatives	Pterins and derivatives
Hypotaurine	Hypotaurine	HMDB0000965	109.0197492	C2H7NO2S	107812	16668	C00519	281	300-84-5	NCCS(O)=O	Organic acids and derivatives	Sulfinic acids and derivatives	Sulfinic acids
Ile-Pro	Isoleucylproline	HMDB0011174	228.1473925	C11H20N2O3	444876	74076	NA	NA	37462-92-3	CC[C@H](C)[C@H](N)C(=O)N1CCC[C@H]1C(O)=O	Organic acids and derivatives	Carboxylic acids and derivatives	Amino acids,peptides,and analogues
Spiramycin	Formacidine	HMDB0252438	842.5140051	C43H74N2O14	5266	NA	C01754	NA	NA	COC1C(O)CC(=O)OC(C)CC=CC=CC(OC2CCC(C(C)O2)N(C)C)C(C)CC(CC=O)C1OC1OC(C)C(OC2CC(C)(O)C(O)C(C)O2)C(C1O)N(C)C	Organic oxygen compounds	Organooxygen compounds	Carbohydrates and carbohydrate conjugates
1,5-pentanediamine	Cadaverine	HMDB0002322	102.1156985	C5H14N2	273	18127	C01672	3236	462-94-2	NCCCCCN	Organic nitrogen compounds	Organonitrogen compounds	Amines
11-dehydrothromboxane b2	11-Dehydro-thromboxane B2	HMDB0004242	368.2198888	C20H32O6	53477781	28667	C05964	7037	67910-12-7	CCCCC[C@H](O)\C=C\[C@H]1OC(=O)C[C@H](O)[C@@H]1C\C=C\CCCC(O)=O	Lipids and lipid-like molecules	Fatty Acyls	Eicosanoids
D-Arabinono-1,4-lactone	D-Arabinono-1,4-lactone	HMDB0302833	148.0371734	C5H8O5	17723	16292	C00652	NA	NA	OC[C@H]1OC(=O)[C@@H](O)[C@@H]1O	Organic oxygen compounds	Organooxygen compounds	Carbohydrates and carbohydrate conjugates
Nicotinate	Nicotinic acid	HMDB0001488	123.0320284	C6H5NO2	938	15940	C00253	6272	59-67-6	OC(=O)C1=CN=CC=C1	Organoheterocyclic compounds	Pyridines and derivatives	Pyridinecarboxylic acids and derivatives
Ile-Thr	Isoleucyl-Threonine	HMDB0028917	232.1423071	C10H20N2O4	18218220	NA	NA	NA	NA	CCC(C)C(N)C(=O)NC(C(C)O)C(O)=O	Organic acids and derivatives	Carboxylic acids and derivatives	Amino acids,peptides,and analogues
5-carboxymeloxicam	5-carboxymeloxicam	HMDB0060779	381.0089265	C14H11N3O6S2	54750414	NA	NA	NA	130262-93-0	CN1C(C(O)=NC2=NC=C(S2)C(O)=O)=C(O)C2=CC=CC=C2S1(=O)=O	Organoheterocyclic compounds	Benzothiazines	NA
Clozapine	Clozapine	HMDB0014507	326.1298243	C18H19ClN4	NA	3766	C06924	NA	5786-21-0	CN1CCN(CC1)C1=NC2=CC(Cl)=CC=C2NC2=CC=CC=C12	Organoheterocyclic compounds	Benzodiazepines	Dibenzodiazepines
Doxorubicin	Doxorubicin	HMDB0015132	543.1740608	C27H29NO11	31703	28748	C01661	NA	23214-92-8	COC1=CC=CC2=C1C(=O)C1=C(O)C3=C(C[C@](O)(C[C@@H]3O[C@H]3C[C@H](N)[C@H](O)[C@H](C)O3)C(=O)CO)C(O)=C1C2=O	Organic acids and derivatives	Carboxylic acids and derivatives	Amino acids,peptides,and analogues
Adenosine 5-phosphosulfate	Adenosine phosphosulfate	HMDB0001003	427.0198989	C10H14N5O10PS	10238	17709	C00224	5933	485-84-7	NC1=NC=NC2=C1N=CN2[C@@H]1O[C@H](COP(O)(=O)OS(O)(=O)=O)[C@@H](O)[C@H]1O	Nucleosides,nucleotides,and analogues	Purine nucleotides	Purine ribonucleotides
Glyceric acid	Glyceric acid	HMDB0000139	106.0266087	C3H6O4	439194	32398	C00258	280	473-81-4	OC[C@@H](O)C(O)=O	Organic oxygen compounds	Organooxygen compounds	Carbohydrates and carbohydrate conjugates
3-Hydroxyisovaleric acid	3-Hydroxyisovaleric acid	HMDB0000754	118.0629942	C5H10O3	69362	37084	NA	5722	625-08-1	CC(C)(O)CC(O)=O	Lipids and lipid-like molecules	Fatty Acyls	Fatty acids and conjugates
N-acetylaspartylglutamic acid	N-Acetylaspartylglutamic acid	HMDB0001067	304.0906655	C11H16N2O8	188803	73688	C12270	NA	3106-85-2	CC(=O)N[C@@H](CC(O)=O)C(=O)N[C@@H](CCC(O)=O)C(O)=O	Organic acids and derivatives	Carboxylic acids and derivatives	Amino acids,peptides,and analogues
Cabergoline	Cabergoline	HMDB0014393	451.2947255	C26H37N5O2	54746	3286	C08187	NA	81409-90-7	[H][C@@]12CC3=CNC4=CC=CC(=C34)[C@@]1([H])C[C@H](CN2CC=C)C(=O)N(CCCN(C)C)C(=O)NCC	Alkaloids and derivatives	Ergoline and derivatives	Lysergic acids and derivatives
Cinobufagin	Cinobufagin	HMDB0250266	442.2355388	C26H34O6	633349	NA	C16931	NA	NA	CC(=O)OC1C2OC22C3CCC4CC(O)CCC4(C)C3CCC2(C)C1C1=COC(=O)C=C1	Lipids and lipid-like molecules	Steroids and steroid derivatives	Steroid lactones
Maleamic acid	MALEAMIC ACID	HMDB0254310	115.026943	C4H5NO3	11187	NA	C01596	NA	NA	NC(=O)C=CC(O)=O	Lipids and lipid-like molecules	Fatty Acyls	Fatty acids and conjugates
Allantoin	Allantoin	HMDB0000462	158.0439901	C4H6N4O3	204	15676	C01551	89	97-59-6	NC(=O)NC1NC(=O)NC1=O	Organoheterocyclic compounds	Azoles	Imidazoles
Pyruvaldehyde	Pyruvaldehyde	HMDB0001167	72.02112937	C3H4O2	880	17158	C00546	6049	78-98-8	CC(=O)C=O	Organic oxygen compounds	Organooxygen compounds	Carbonyl compounds
Uroporphyrin i	Uroporphyrin I	HMDB0000936	830.2282812	C40H38N4O16	NA	27484	C05767	5885	607-14-7	OC(=O)CCC1=C(CC(O)=O)/C2=C/C3=N/C(=C\C4=C(CCC(O)=O)C(CC(O)=O)=C(N4)/C=C4\N=C(\C=C\1/N\2)C(CC(O)=O)=C4CCC(O)=O)/C(CC(O)=O)=C3CCC(O)=O	Organoheterocyclic compounds	Tetrapyrroles and derivatives	Porphyrins
Mexiletine	Mexiletine	HMDB0014523	179.1310142	C11H17NO	4178	6916	C07220	NA	31828-71-4	CC(N)COC1=C(C)C=CC=C1C	Benzenoids	Phenol ethers	NA
L-Valine	L-Valine	HMDB0000883	117.0789786	C5H11NO2	6287	16414	C00183	5842	72-18-4	CC(C)[C@H](N)C(O)=O	Organic acids and derivatives	Carboxylic acids and derivatives	Amino acids,peptides,and analogues
Oleic acid	Oleic acid	HMDB0000207	282.2558803	C18H34O2	445639	16196	C00712	190	112-80-1	CCCCCCCC\C=C/CCCCCCCC(O)=O	Lipids and lipid-like molecules	Fatty Acyls	Fatty acids and conjugates
Fuziline	Fuziline	HMDB0252558	453.2726526	C24H39NO7	14163819	NA	NA	NA	NA	CCN1CC2(COC)CCC(O)C34C5CC6C(O)C5C(O)(C(C(OC)C23)C14)C(O)C6OC	Lipids and lipid-like molecules	Prenol lipids	Diterpenoids
o-c6h7o3(ddmp) Soyasapogenol b base + o-hexa-hex-pen	o-c6h7o3(ddmp) Soyasapogenol b base + o-hexa-hex-pen	HMDB0038721	1068.55051	C54H84O21	74376401	NA	NA	NA	143519-54-4	CC1OC(OC2C(O)C(O)C(CO)OC2OC2C(O)C(O)C(OC2OC2CCC3(C)C(CCC4(C)C3CC=C3C5CC(C)(C)CC(OC6CC(=O)C(O)=C(C)O6)C5(C)CCC43C)C2(C)CO)C(O)=O)C(O)C(O)C1O	Lipids and lipid-like molecules	Prenol lipids	Terpene glycosides
Arg-Thr	Arginylthreonine	HMDB0028719	275.1593542	C10H21N5O4	25109623	NA	NA	NA	106326-78-7	C[C@@H](O)[C@H](NC(=O)[C@@H](N)CCCNC(N)=N)C(O)=O	Organic acids and derivatives	Carboxylic acids and derivatives	Amino acids,peptides,and analogues
Progesterone	Progesterone	HMDB0001830	314.2245802	C21H30O2	5994	17026	C00410	402	57-83-0	[H][C@@]12CC[C@H](C(C)=O)[C@@]1(C)CC[C@@]1([H])[C@@]2([H])CCC2=CC(=O)CC[C@]12C	Lipids and lipid-like molecules	Steroids and steroid derivatives	Pregnane steroids
D-galacturonic acid	Galacturonic acid	HMDB0002545	194.0426527	C6H10O7	84740	47962	C00333	6713	14982-50-4	O[C@@H](C=O)[C@@H](O)[C@@H](O)[C@H](O)C(O)=O	Organic oxygen compounds	Organooxygen compounds	Carbohydrates and carbohydrate conjugates
Siduron	Siduron	NA	NA	C14H20N2O	124489109	81744	C18435	NA	1982-49-6	NA	Benzenoids	Benzene and substituted derivatives	N-phenylureas
Uric acid	Uric acid	HMDB0000289	168.02834	C5H4N4O3	1175	17775	C00366	88	69-93-2	O=C1NC2=C(N1)C(=O)NC(=O)N2	Organoheterocyclic compounds	Imidazopyrimidines	Purines and purine derivatives
Prostaglandin d3	Prostaglandin D3	HMDB0003034	350.2093241	C20H30O5	5282260	34939	C13802	2560	71902-47-1	CC\C=C/C[C@H](O)\C=C\[C@@H]1[C@@H](C\C=C/CCCC(O)=O)[C@@H](O)CC1=O	Lipids and lipid-like molecules	Fatty Acyls	Eicosanoids
Prostaglandin d1	Prostaglandin D1	HMDB0005102	354.2406242	C20H34O5	5280936	27696	C06438	NA	17968-82-0	CCCCC[C@H](O)\C=C\[C@@H]1[C@@H](CCCCCCC(O)=O)[C@@H](O)CC1=O	Lipids and lipid-like molecules	Fatty Acyls	Eicosanoids
N-acetylglutamine	N-Acetylglutamine	HMDB0006029	188.0797069	C7H12N2O4	182230	21553	NA	NA	2490-97-3	CC(=O)N[C@@H](CCC(N)=O)C(O)=O	Organic acids and derivatives	Carboxylic acids and derivatives	Amino acids,peptides,and analogues
Erucic acid	Erucic acid	HMDB0002068	338.3184806	C22H42O2	5281116	28792	C08316	6470	112-86-7	CCCCCCCC\C=C/CCCCCCCCCCCC(O)=O	Lipids and lipid-like molecules	Fatty Acyls	Fatty acids and conjugates
Convallatoxin	Desglucocheirotoxin	HMDB0034362	550.2777976	C29H42O10	2862	169635	C08858	NA	5822-57-1	CC1OC(OC2CCC3(C=O)C4CCC5(C)C(CCC5(O)C4CCC3(O)C2)C2=CC(=O)OC2)C(O)C(O)C1O	Lipids and lipid-like molecules	Steroids and steroid derivatives	Steroid lactones
Fumagillin	fumagillin	HMDB0242599	458.2304534	C26H34O7	3430	NA	C09668	NA	NA	COC1C(CCC2(CO2)C1C1(C)OC1CC=C(C)C)OC(=O)C=CC=CC=CC=CC(O)=O	Lipids and lipid-like molecules	Fatty Acyls	Fatty acids and conjugates
1-palmitoyl-2-oleoyl-sn-glycerol	DG(16:0/18:1(9Z)/0:0)	HMDB0007102	594.5223254	C37H70O5	5282283	75466	C13861	4260	29541-66-0	[H][C@](CO)(COC(=O)CCCCCCCCCCCCCCC)OC(=O)CCCCCCC\C=C/CCCCCCCC	Lipids and lipid-like molecules	Glycerolipids	Diradylglycerols
Glycerophosphate(2)	Glycerophosphate(2)	HMDB0000126	172.0136745	C3H9O6P	439162	15978	C00093	5161	57-03-4	OC[C@@H](O)COP(O)(O)=O	Lipids and lipid-like molecules	Glycerophospholipids	Glycerophosphates
