# Supplementary material for: Combined metabolomics and 16S rDNA sequence analyses of the gut microbiome reveal the action mechanism of Fructus Akebiae against hepatic fibrosis
Source: Front Med (Lausanne). 2025 Feb 5;11:1492383. doi: 10.3389/fmed.2024.1492383 (PMC11835924; doi:10.3389/fmed.2024.1492383)
Supplement: Supplementary file 1 [file Data_Sheet_1.zip › data/MOD.NOR.norm.xlsx]

## Sheet: file explanation
Table header name	descriptive
id	Unique data number of the substance in this characterization
MS2 name	Name of the substance obtained by qualitative matching analysis of secondary mass spectrometry
MS2 score	Scoring of second-level matches, taking values [0, 1], the larger the better
MS1 name	Substance names derived from primary mass spectrometry matches are for reference only due to the high number of isomers in the metabolite.
MS1 ppm	Deviation of the measured and theoretical values of mz as a result of the first level mass spectral matching.
type	Matching modes, including secondary forward/reverse (MS2 forward/reverse) primary average molecular weight/single isotope molecular weight matches and no matches, among others
mzmed	The median mass-to-charge ratio, which represents the mass-to-charge ratio of this peak across all samples.
rtmed	Median retention time, representing the retention time of this peak across all samples.
MOD_5	Relative quantitative values of samples
MOD_4	Relative quantitative values of samples
MOD_3	Relative quantitative values of samples
MOD_2	Relative quantitative values of samples
MOD_1	Relative quantitative values of samples
MOD_6	Relative quantitative values of samples
Mean MOD	Mean relative quantitative values of sample replicate experiments
NOR_1	Relative quantitative values of samples
NOR_4	Relative quantitative values of samples
NOR_6	Relative quantitative values of samples
NOR_3	Relative quantitative values of samples
NOR_2	Relative quantitative values of samples
NOR_5	Relative quantitative values of samples
Mean NOR	Mean relative quantitative values of sample replicate experiments

## Sheet: data
ID	MS2 name	MS2 score	MS1 name	MS1 ppm	type	mzmed	rtmed	MOD_5	MOD_4	MOD_3	MOD_2	MOD_1	MOD_6	Mean MOD	NOR_1	NOR_4	NOR_6	NOR_3	NOR_2	NOR_5	Mean NOR
ID	MS2 name	MS2 score	MS1 name	MS1 ppm	type	mzmed	rtmed	MOD	MOD	MOD	MOD	MOD	MOD	Mean MOD	NOR	NOR	NOR	NOR	NOR	NOR	Mean NOR
1708	Trillin	0.870143621			MS2 matched	599.34423	411.7505	0.007741765	0.006451730	0.004699716	0.007092348	0.010754097	0.003235990	0.00666260766666667	0.006490624	0.006011369	0.002380332	0.006745903	0.008152348	0.005066529	0.00580785083333333
842	1-arachidoyl-2-hydroxy-sn-glycero-3-phosphocholine	0.954779186			MS2 matched	552.39572	191.421	0.04346219	0.06889754	0.07067815	0.05818401	0.05824608	0.05915048	0.0597697416666667	0.23674910	0.21111253	0.34476564	0.46387951	0.43661713	0.26011362	0.325539588333333
1158	Caffeine	0.836104471			MS2 matched	195.08557	599.311	0.004141320	0.004177892	0.006413215	0.005579706	0.004917505	0.004634261	0.0049773165	0.005329137	0.004187755	0.005096762	0.004512859	0.005278932	0.004583868	0.00483155216666667
609	Pe 40:8	0.73455678			MS2 matched	786.49512	143.8505	0.3781909	0.4505122	0.3958916	0.3221396	0.4260971	0.3606324	0.388910633333333	0.2378555	0.3940598	0.4596536	0.5445432	0.5817550	0.4681078	0.447662483333333
1460	Methylene blue	0.785288499			MS2 matched	240.99706	228.572	0.01880507	0.02257570	0.01761232	0.01667198	0.01855177	0.01522866	0.0182409166666667	0.01936936	0.01573116	0.01890469	0.01794981	0.02066595	0.02109964	0.018953435
1289	G0	0.809922208			MS2 matched	681.23252	237.716	0.004865805	0.004662423	0.004632362	0.002319463	0.004750400	0.004316343	0.00425779933333333	0.002518117	0.003062006	0.003147772	0.004531251	0.003833184	0.004497630	0.00359832666666667
169	4'-methoxyflavone	0.841838374			MS2 matched	251.07268	350.683	0.008879097	0.008701399	0.007966194	0.006166954	0.007324024	0.007893939	0.0078219345	0.009576887	0.015579936	0.015443993	0.011081594	0.007848142	0.013133536	0.0121106813333333
371	Flavin mononucleotide (fmn)	0.91056815			MS2 matched	455.088	413.1415	0.006064562	0.006537298	0.006050502	0.002389938	0.001982964	0.006028547	0.00484230183333333	0.002835586	0.006428577	0.007401830	0.004548766	0.002929139	0.007890458	0.00533905933333333
1161	Camostat	0.961098617			MS2 matched	797.3159	241.0885	0.02411959	0.02100490	0.02573370	0.02074806	0.02307692	0.02334931	0.0230054133333333	0.01027441	0.01225916	0.00912785	0.01251178	0.01146738	0.01313499	0.011462595
1019	5-(galactosylhydroxy)-l-lysine	0.965762992			MS2 matched	325.15782	525.422	0.029878675	0.023750515	0.026334466	0.028525776	0.023879772	0.024473004	0.026140368	0.012827146	0.007986638	0.011520260	0.009529459	0.010339354	0.009851399	0.010342376
1312	Glutathione	0.986932703			MS2 matched	308.08971	402.7745	4.4943567	5.0502131	2.9436154	2.1470987	1.8086124	6.4596508	3.81725785	0.3315501	2.0147291	2.6330956	0.3584411	0.3807770	0.6844722	1.06717751666667
1031	5-methoxydimethyltryptamine	0.956863932			MS2 matched	174.10082	213.99	0.05708690	0.05834347	0.05925145	0.06105929	0.04824564	0.05877043	0.0571261966666667	0.01911308	0.04126770	0.03677885	0.03085489	0.03679953	0.03512461	0.03332311
107	"2-C-Methyl-D-erythritol 2,4-cyclodiphosphate"	0.8557			MS2 matched	337.01639	404.059	0.0007835412	0.0055193505	0.0007689317	0.0032308917	0.0053066336	0.0022963202	0.00298427815	0.0048173621	0.0019730022	0.0023201396	0.0022381804	0.0051979649	0.0002210307	0.00279461331666667
1599	Pro-phe	0.989909891			MS2 matched	263.12161	451.203	0.02112648	0.03437059	0.03624929	0.02169507	0.03432607	0.03516522	0.0304887866666667	0.01862626	0.02405274	0.02367231	0.02383384	0.02850372	0.02594471	0.0241055966666667
1095	Arg-Gln	0.960938445			MS2 matched	303.17529	445.8435	0.03884887	0.02061120	0.15837256	0.05320671	0.08415189	0.07467420	0.0716442383333333	0.06722857	0.05536192	0.07244550	0.02904658	0.06561956	0.07668475	0.06106448
1130	n-[(1s)-1-(aminocarbonyl)-4-[(2-chloro-1-iminoethyl)amino]butyl]-Benzamide	0.752779116			MS2 matched	311.12617	118.5275	0.018576633	0.013465587	0.010924588	0.023181064	0.020634363	0.026208509	0.0188317906666667	0.002511318	0.011247271	0.006479917	0.008852061	0.013860248	0.018721653	0.0102787446666667
1083	Androsterone glucuronide	0.870092792			MS2 matched	431.23213	461.523	0.08390111	0.11487889	0.15105581	0.13715134	0.13647466	0.09245069	0.11931875	0.09729703	0.13335225	0.12224379	0.06285887	0.07308028	0.06388153	0.0921189583333333
320	D-Tagatose	0.6684			MS2 matched	161.04295	281.548	0.26503503	0.23950138	0.17500540	0.07725881	0.01422239	0.23165073	0.16711229	0.14323260	0.12932256	0.13935217	0.19007065	0.16303463	0.16005152	0.154177355
960	2'-deoxycytidine	0.997027825			MS2 matched	228.0951	209.8995	0.004952675	0.006963519	0.004688810	0.007799929	0.005601574	0.007175993	0.00619708333333333	0.005128813	0.005805193	0.005704847	0.004253539	0.004436139	0.006654378	0.00533048483333333
998	4-acetamidobutanoate	0.8411			MS2 matched	146.07925	344.889	0.027683037	0.045814270	0.023106962	0.031301583	0.032599074	0.031902449	0.0320678958333333	0.005480549	0.010828137	0.007208502	0.014245985	0.018881063	0.007271472	0.010652618
382	Gamma-Glu-Cys	0.996844883			MS2 matched	249.05885	130.7185	0.08364190	0.08694885	0.14375997	0.05161885	0.10757398	0.09434741	0.0946484933333333	0.12462976	0.26259083	0.11994692	0.11600684	0.12154264	0.09689173	0.14026812
276	Cis-aconitate	1			MS2 matched	129.0174	393.896	0.05739270	0.04211509	0.03771591	0.03881390	0.04823452	0.03735629	0.043604735	0.03814646	0.04447898	0.04150312	0.04935893	0.04150520	0.05155178	0.0444240783333333
262	Cer(d18:1/18:1(9Z))	0.975537271			MS2 matched	562.50921	35.221	0.10947980	0.12955516	0.08750087	0.09280878	0.13049166	0.13242151	0.11370963	0.03768533	0.02871525	0.03739727	0.03088719	0.02174761	0.02845319	0.0308143066666667
1035	5-methylmyosmine	0.954741429			MS2 matched	161.10555	264.746	0.01758358	0.02544784	0.02689228	0.02546423	0.03747610	0.01728170	0.0250242883333333	0.02446073	0.02723374	0.02040251	0.02308668	0.02656420	0.02331180	0.02417661
365	Fahfa 36:3	0.89758094			MS2 matched	559.46228	49.082	0.1613020	0.1407257	0.2521317	0.3522335	0.1959236	0.1893158	0.21527205	0.1001321	0.1925187	0.2038570	0.1871148	0.1970853	0.1895865	0.1783824
364	Fahfa 36:2	0.948201216			MS2 matched	561.47805	43.91	0.2886973	0.2989231	0.2315277	0.2515362	0.3558731	0.3010548	0.287935366666667	0.1387612	0.2464232	0.2952220	0.2777097	0.1952127	0.1949313	0.224710016666667
665	Pi 40:6	0.970274233			MS2 matched	909.5329	188.8175	0.1345414	0.2208936	0.2956109	0.1934436	0.2376350	0.1956672	0.212965283333333	0.1580045	0.2745416	0.2717112	0.3493225	0.2720503	0.2904316	0.269343616666667
366	Fahfa 36:4	0.756644402			MS2 matched	557.44528	50.4925	0.03625896	0.03809793	0.03134861	0.07530282	0.04309502	0.04059815	0.044116915	0.04590528	0.05830487	0.05198585	0.05058244	0.05217504	0.04984905	0.0514670883333333
667	Pi 40:8	0.952798507			MS2 matched	905.50286	187.467	0.06683631	0.08400201	0.06754649	0.03891534	0.06891286	0.07182368	0.0663394483333333	0.04263862	0.06329089	0.06016968	0.08322117	0.06974649	0.10394273	0.0705015966666667
296	D-arabinonic acid	0.958718371			MS2 matched	165.03806	333.41	1.1731684	0.5264504	0.8061569	0.4393688	1.2249515	0.4222278	0.7653873	1.1847582	1.5697299	1.1700980	1.3880755	1.1019052	1.4597938	1.31239343333333
219	Aldosterone	0.965856399			MS2 matched	359.17927	133.959	0.036480514	0.037474545	0.096423117	0.012212947	0.022346706	0.005646856	0.0350974475	0.031088354	0.056254381	0.043286837	0.014780428	0.058614973	0.042905431	0.0411550673333333
1701	trans-3-Coumaric acid	0.6304			MS2 matched	147.04289	323.92	0.014699234	0.014028022	0.015784365	0.011848355	0.013560369	0.015048617	0.0141614936666667	0.009105662	0.012047396	0.009530967	0.008920953	0.009464263	0.011236447	0.010050948
363	Fahfa 34:2	0.719340421			MS2 matched	533.44691	49.952	0.03010728	0.04370292	0.05165983	0.06969721	0.03700080	0.02731160	0.0432466066666667	0.03319090	0.04406950	0.07608253	0.08489014	0.05185043	0.06621421	0.0593829516666667
362	Fahfa 34:0	0.788849587			MS2 matched	537.47782	49.297	0.1537043	0.1830809	0.1576285	0.1671931	0.2401160	0.2286816	0.188400733333333	0.1845227	0.1054906	0.2167382	0.1483785	0.2428217	0.1624853	0.1767395
424	Hematoporphyrin	0.993094093			MS2 matched	579.25247	110.322	0.013793739	0.036099362	0.056235146	0.006713564	0.011912667	0.015652327	0.0234011341666667	0.003829517	0.006873359	0.009522962	0.007208776	0.006800367	0.008602773	0.00713962566666667
1309	Glu-Thr-Arg	0.916621992			MS2 matched	405.20559	403.77	0.12025867	0.24862942	0.09528307	0.21777158	0.10391392	0.15660838	0.157077506666667	0.03028993	0.04628516	0.05999781	0.02100237	0.02847830	0.03421559	0.0367115266666667
1136	Benzyl butyl phthalate	0.991690645			MS2 matched	335.10926	241.802	0.007521784	0.007733373	0.008350148	0.007048456	0.006007752	0.009922297	0.00776396833333333	0.011892819	0.020813865	0.016580769	0.010773614	0.011303734	0.017884204	0.0148748341666667
613	Pe(16:0e/12-hete)	0.715441954			MS2 matched	740.50974	148.313	0.5279499	0.7446435	0.8873658	0.6458268	0.8438812	0.7099458	0.726602166666667	0.3362652	0.8182701	0.8465403	0.8374733	0.9716686	0.8822753	0.782082133333333
468	L-Gulonic gamma-lactone	0.901			MS2 matched	177.03756	152.13	0.2441164	0.2509585	0.2270794	0.2877005	0.2849961	0.2824364	0.262881216666667	0.2313615	0.2995574	0.3234193	0.3149515	0.3962860	0.3155877	0.313527233333333
501	Lusitanicoside	0.710931065			MS2 matched	441.18673	34.413	0.04177458	0.01017309	0.04933669	0.01649616	0.06050305	0.05160318	0.0383144583333333	0.02898215	0.04779455	0.06307014	0.02060603	0.03591919	0.03991974	0.0393819666666667
835	1-(1z-hexadecenyl)-sn-glycero-3-phosphocholine	0.945578624			MS2 matched	480.33971	188.973	0.073913830	0.103213405	0.042950089	0.296001375	0.061691950	0.079296342	0.109511165166667	1.890327050	0.021806205	0.033841092	0.024472679	0.006827718	0.018008563	0.332547217833333
581	Orotidine	0.990096471			MS2 matched	287.0465	309.771	0.05871622	0.06109875	0.04675555	0.04971427	0.04724976	0.05070189	0.05237274	0.02115975	0.02701289	0.03139812	0.01703633	0.01562910	0.02233226	0.022428075
333	Diflubenzuron	0.909863707			MS2 matched	309.0096	216.2995	0.04681017	0.04527955	0.04408885	0.03810882	0.04254443	0.04089820	0.0429550033333333	0.03131083	0.03732276	0.03019659	0.03747163	0.03757710	0.04246917	0.0360580133333333
1662	Sofalcone	0.820912148			MS2 matched	383.16317	218.55	0.004435379	0.006200876	0.006061952	0.002527345	0.004408860	0.006047407	0.00494696983333333	0.002493825	0.009759162	0.005261226	0.003121691	0.005914404	0.006032877	0.00543053083333333
1046	"7-benzyl-11,14-dimethyl-16-(2-methylpropyl)-10,13-di(propan-2-yl)-17-oxa-1,5,8,11,14-pentazabicyclo[17.3.0]docosane-2,6,9,12,15,18-hexone"	0.727632405			MS2 matched	694.34891	449.671	0.012402328	0.015667987	0.019115416	0.015372084	0.010834930	0.011387404	0.0141300248333333	0.007375520	0.020357252	0.016755070	0.013997289	0.009414595	0.026470602	0.015728388
263	Cer[ns] d33:1	0.827816328			MS2 matched	582.49901	35.6815	0.11419916	0.12826799	0.09814029	0.17659062	0.13514883	0.14935888	0.133617628333333	0.03751770	0.03961569	0.04420842	0.04394121	0.03889530	0.05090627	0.0425140983333333
1015	4alpha-mannobiose	0.994110882			MS2 matched	707.21655	388.29	1.8473655	1.9771584	1.6902248	1.6831163	1.5082937	1.5829195	1.71484636666667	2.0646437	0.7532171	2.6792637	2.2327298	2.9879499	0.8514559	1.92821001666667
63	1-stearoyl-2-arachidonoyl-sn-glycero-3-phosphoserine	0.964234573			MS2 matched	810.50902	41.573	0.05328965	0.06171146	0.05145228	0.05395252	0.07914801	0.06318018	0.0604556833333333	0.05563650	0.05950372	0.06603740	0.07435775	0.06554857	0.07451560	0.0659332566666667
58	1-palmitoyl-2-hydroxy-sn-glycero-3-phosphoethanolamine	0.921000611			MS2 matched	452.27256	203.384	11.178625	10.922977	12.429154	10.351231	10.516238	12.951152	11.3915628333333	3.570995	7.228552	7.466150	11.591686	10.174986	11.632060	8.61073816666667
604	"Pc(18:1/8,9-epete)"	0.953713037			MS2 matched	880.5546	153.789	0.015402500	0.019923532	0.022493344	0.013871054	0.025077823	0.016789781	0.018926339	0.006760849	0.022184625	0.025246101	0.012808848	0.020224673	0.018684912	0.017651668
440	Imatinib	0.99011155			MS2 matched	492.23261	124.9735	0.12413044	0.02947542	0.05477798	0.03305340	0.02624301	0.03224629	0.0499877566666667	0.12706262	0.14004957	0.02561453	0.03483434	0.02260225	0.03326510	0.063904735
1272	Fenamiphos sulfone	0.970936977			MS2 matched	671.19515	451.345	0.0166315040	0.0096561403	0.0066709540	0.0059460345	0.0067174225	0.0110920037	0.00945234316666667	0.0056841515	0.0001426657	0.0046484925	0.0037999475	0.0060541327	0.0006499889	0.00349656313333333
745	Sulfoacetic acid	0.815514274			MS2 matched	138.98546	405.299	0.021622400	0.022426469	0.016815245	0.012391929	0.017430466	0.015798079	0.0177474313333333	0.006734165	0.012013770	0.007977778	0.007949290	0.011430372	0.010388537	0.009415652
340	Dl-a-hydroxybutyric acid	0.995719495			MS2 matched	103.03854	188.837	0.11565955	0.14433909	0.14348359	0.13507939	0.16458554	0.17014252	0.14554828	0.06297650	0.20761604	0.21295286	0.07045156	0.10591701	0.21986430	0.146629711666667
214	Agnuside	0.920856507			MS2 matched	501.12117	473.272	0.009921552	0.012824763	0.015608286	0.007677132	0.014139999	0.008653071	0.0114708005	0.001597822	0.002507946	0.002930445	0.003872805	0.004716358	0.002233120	0.002976416
282	Corosolic acid	0.98273484			MS2 matched	471.33773	73.319	0.01967569	0.02161929	0.03255575	0.04236226	0.04266021	0.03778541	0.032776435	0.02103696	0.03263698	0.02051332	0.01732315	0.01710786	0.02052378	0.021523675
508	Maleic acid	0.9975			MS2 matched	115.00282	405.769	2.922202	2.555459	3.501352	2.658798	3.183282	2.783384	2.9340795	1.774916	2.474882	2.364383	2.097441	2.648282	2.586543	2.32440783333333
768	Trifluoroacetic acid	0.725856446			MS2 matched	226.99235	156.051	0.26166385	0.20903477	0.13635718	0.19201215	0.13969222	0.36105804	0.216636368333333	0.05626437	0.11197815	0.11821712	0.13924801	0.18245855	0.08400279	0.115361498333333
549	N-arachidonoyl-l-alanine	0.998833282			MS2 matched	374.26238	88.3905	0.06924210	0.08841842	0.05509027	0.03163702	0.08057051	0.09706473	0.070337175	0.05208972	0.08262696	0.08324699	0.12495402	0.11656118	0.17658632	0.106010865
800	alpha-L-Asp-L-Lys	0.95219266			MS2 matched	262.13769	460.771	0.021097917	0.017875583	0.027031273	0.016902487	0.016490459	0.017102842	0.0194167601666667	0.010294574	0.011346996	0.022645518	0.007822718	0.008472992	0.011977014	0.012093302
1146	Bipleiophylline	0.83036883			MS2 matched	795.35729	348.964	0.009929407	0.013776358	0.013227122	0.007541405	0.015157292	0.008094476	0.0112876766666667	0.007985133	0.013706888	0.009126508	0.006723560	0.007650291	0.011798822	0.00949853366666667
750	Taurochenodeoxycholate	0.997813776			MS2 matched	498.28133	151.472	3.1294958	1.2888977	2.8212908	3.3798769	1.8713381	1.9621006	2.40883331666667	37.1957023	7.8161117	1.7370425	3.0389094	0.6930923	2.1132360	8.76568236666667
1615	Protoporphyrin ix	0.985131936			MS2 matched	563.25914	177.4775	0.014319719	0.024435248	0.016192785	0.011273210	0.011022814	0.013558903	0.0151337798333333	0.007005482	0.022483340	0.022012720	0.013418700	0.013465640	0.017751820	0.0160229503333333
670	Pi(18:0/12-hepe)	0.963426515			MS2 matched	899.5506	42.3235	0.007000331	0.008105884	0.010068725	0.003572991	0.009553428	0.009040762	0.0078903535	0.005867794	0.010329789	0.006960100	0.007284742	0.007083524	0.008378441	0.00765073166666667
175	5-trans-latanoprost acid	0.7187887			MS2 matched	371.23622	105.7035	0.02264329	0.02626435	0.03209991	0.02654797	0.03117017	0.04033070	0.0298427316666667	0.01783629	0.05104899	0.03108035	0.04916880	0.06707072	0.03112570	0.0412218083333333
794	Xanthosine	0.999657009			MS2 matched	283.06407	311.62	0.9554912	1.1050384	1.2851948	0.8430153	0.8950951	0.8645644	0.991399866666667	2.2905299	3.1449800	2.1607796	3.1145476	3.0074158	2.3215638	2.67330278333333
1179	Chrysosplenetin	0.904412776			MS2 matched	375.11326	259.59	0.007134240	0.009032353	0.009428045	0.002467249	0.009742252	0.008537469	0.00772360133333333	0.002097102	0.008680930	0.006548240	0.006750984	0.008195073	0.006585477	0.006476301
512	Maltotriose	0.980641208			MS2 matched	503.15486	451.2855	18.949578	15.949444	14.942032	13.028688	14.643780	15.620861	15.5223971666667	13.648483	3.078662	14.161262	12.466930	14.316292	3.202619	10.145708
1560	PC(16:0/16:0)	0.9977			MS2 matched	756.5482	148.833	1.234037	1.608699	1.559988	1.262484	1.563845	1.230514	1.40992783333333	1.241776	1.631802	1.723764	1.511868	1.814515	1.642768	1.5944155
907	"1,2-dipalmitoleoyl-sn-glycero-3-phosphocholine"	0.898658611			MS2 matched	730.53081	150.9895	0.2501189	0.3848851	0.3582939	0.2825280	0.3838013	0.2307926	0.315069966666667	0.2457083	0.3225969	0.4159394	0.3903387	0.3447218	0.4394919	0.3597995
944	2-hydroxybenzyl alcohol	0.988372267			MS2 matched	107.0477	237.497	0.03511214	0.02930201	0.03588339	0.03846267	0.03232289	0.03249644	0.0339299233333333	0.02798170	0.02741708	0.02794637	0.02703803	0.03052774	0.02762702	0.0280896566666667
422	Harpagoside	0.849992664			MS2 matched	529.14768	383.02	0.08750680	0.08484380	0.06215232	0.11719128	0.05484687	0.05698626	0.077254555	0.07613246	0.12275732	0.08761903	0.12850248	0.07447033	0.07989340	0.0948958366666667
1264	Epothilone b	0.962615912			MS2 matched	490.28208	448.574	0.006077042	0.003675118	0.016716670	0.016355625	0.010930724	0.005044508	0.00979994783333333	0.007243765	0.013210046	0.004506363	0.004958885	0.002085197	0.004608734	0.006102165
292	D-(+)-Galactose	0.879221597			MS2 matched	179.05285	490.085	0.032345696	0.027109697	0.036846427	0.014884975	0.016729823	0.019209519	0.0245210228333333	0.014384434	0.004972606	0.017016678	0.036618819	0.016731827	0.002359848	0.0153473686666667
1047	7-hydroxycoumarin	0.779444439			MS2 matched	163.0582	288.241	0.18411077	0.15595693	0.05125741	0.05383145	0.07395726	0.09837094	0.102914126666667	0.05454153	0.03335611	0.05968214	0.09484854	0.07000838	0.05195083	0.060731255
1319	Gly-Tyr	0.982411446			MS2 matched	239.10073	307.707	0.007933871	0.005587778	0.008879031	0.005464329	0.005849859	0.004441174	0.00635934033333333	0.002999920	0.021108029	0.005447452	0.003774245	0.008570866	0.002712956	0.007435578
1371	Isopentenyladenosine	0.930525323			MS2 matched	336.16354	70.814	0.02688381	0.01586488	0.02850718	0.01459762	0.02389216	0.02688139	0.0227711733333333	0.03234479	0.04584779	0.05142571	0.04178227	0.04223695	0.08952932	0.050527805
1508	"N,n'-diacetylchitobiose"	0.898160258			MS2 matched	204.09545	377.221	0.005251951	0.003782573	0.009877239	0.004552900	0.006854625	0.004176178	0.00574924433333333	0.004005332	0.009643066	0.005581650	0.003866679	0.004128722	0.004987751	0.00536886666666667
1462	Methyltyrosinate	0.834538033			MS2 matched	196.09443	50.394	0.04213774	0.04544671	0.05926241	0.03433177	0.04090202	0.03532874	0.042901565	0.01886022	0.03072547	0.02062360	0.02660490	0.02614025	0.02082490	0.0239632233333333
715	Salidroside	0.917452432			MS2 matched	299.09254	306.675	0.06953645	0.06784456	0.06577244	0.05726476	0.06135333	0.07392905	0.0659500983333333	0.08669781	0.09165794	0.09157525	0.09391890	0.10566055	0.08782654	0.0928894983333333
1416	Leu-Leu-Lys	0.714821388			MS2 matched	373.27789	309.7015	0.005307535	0.002686390	0.006192117	0.005705352	0.003350521	0.003277800	0.0044199525	0.003378906	0.003639138	0.001790788	0.001898909	0.001005113	0.001144075	0.0021428215
869	1-oleoyl-2-myristoyl-sn-glycero-3-phosphocholine	0.945746875			MS2 matched	732.54872	150.7685	1.476362	1.787337	1.864818	1.678357	1.948515	1.570662	1.7210085	1.231005	1.062780	1.477946	1.530155	1.120265	2.366832	1.4648305
1624	Pyroglu-Asn-Lys	0.885067614			MS2 matched	372.1905	319.521	0.0069437834	0.0071410562	0.0057361582	0.0009972135	0.0067407019	0.0065712656	0.00568836313333333	0.0051689629	0.0083095839	0.0019433298	0.0049755974	0.0046375425	0.0059539741	0.00516483176666667
607	Pe 38:7	0.799731539			MS2 matched	760.47895	145.7665	0.2476066	0.2906751	0.3266171	0.1959248	0.3286477	0.2725098	0.27699685	0.1853038	0.3829922	0.4164284	0.4977721	0.4691663	0.5761593	0.421303683333333
606	Pe 38:6	0.769963277			MS2 matched	762.49574	40.745	2.176713	2.358236	2.302739	2.077889	2.870882	2.514101	2.38342666666667	2.532408	3.134172	3.305852	3.295026	3.094848	2.885111	3.04123616666667
1385	L-Aspartate	0.9755			MS2 matched	134.04302	432.1125	0.06194959	0.05516390	0.06094464	0.04898022	0.01964147	0.04843268	0.0491854166666667	0.03976966	0.05706269	0.05027082	0.05485341	0.01717517	0.04632534	0.0442428483333333
1743	Vindoline	0.77957522			MS2 matched	457.24878	460.8265	0.006786626	0.006617076	0.007194958	0.006838237	0.005961060	0.006136590	0.00658909116666667	0.001501063	0.006313464	0.003385639	0.004723084	0.005065313	0.004714879	0.004283907
935	"2-[4-[(3r,3ar,6s,6ar)-3-(3,4-dimethoxyphenyl)-1,3,3a,4,6,6a-hexahydrofuro[3,4-c]furan-6-yl]-2-methoxyphenoxy]-6-(hydroxymethyl)oxane-3,4,5-triol"	0.913700371			MS2 matched	535.20815	216.449	0.0013207018	0.0017235013	0.0031959489	0.0018879961	0.0017345846	0.0018792475	0.0019569967	0.0012422753	0.0027623799	0.0011778085	0.0013086323	0.0014784912	0.0009754558	0.0014908405
622	Pentagastrin	0.735235674			MS2 matched	766.32403	168.994	0.0064750134	0.0006525692	0.0103143643	0.0070055551	0.0022983411	0.0011549121	0.00465012586666667	0.0107388483	0.0022493612	0.0013034458	0.0004058629	0.0013432714	0.0013156591	0.00289274145
1324	Gramine	0.95476957			MS2 matched	130.06332	84.88	1.1162068	1.2533019	1.0546328	0.6972321	0.7704180	0.8875128	0.9632174	0.3630438	0.8724162	0.7437991	0.4693755	0.5919859	0.7702380	0.635143083333333
947	2-Methylbutyroylcarnitine	0.9935			MS2 matched	246.16714	164.944	0.0018897994	0.0058006566	0.0025601555	0.0020160373	0.0076216671	0.0019084994	0.00363280255	0.0056098000	0.0031774632	0.0107642514	0.0009530479	0.0005576968	0.0052797501	0.0043903349
705	Raddeanin a	0.890547944			MS2 matched	895.51606	189.8715	0.003663326	0.005028156	0.007781345	0.006663842	0.008867155	0.004962378	0.00616103366666667	0.003095272	0.012147299	0.013702595	0.015972247	0.009419446	0.011997476	0.0110557225
1485	N-(octadecanoyl)sphing-4-enine-1-phosphocholine	0.992999148			MS2 matched	731.60018	181.652	0.34763601	0.37266582	0.29041161	0.47119802	0.52856463	0.39830447	0.401463426666667	0.18468222	0.16165192	0.18894344	0.12743799	0.09161384	0.10554239	0.143311966666667
596	Pc(16:0e/13-hode)	0.745841329			MS2 matched	818.57466	103.0505	0.26947760	0.36930741	0.38094376	0.46757472	0.46784042	0.95641070	0.485259101666667	0.09321608	0.27711203	0.31544690	0.32568787	0.27423961	0.35090050	0.272767165
510	Maltol	0.899887647			MS2 matched	125.02237	314.85	0.007897599	0.066035361	0.012452297	0.003316651	0.061470066	0.053738054	0.0341516713333333	0.045715353	0.056235266	0.071995799	0.047898778	0.008609002	0.062005142	0.0487432233333333
698	Pyridoxamine 5'-phosphate	0.8877			MS2 matched	229.04274	461.2235	0.012225843	0.010411089	0.021686972	0.010624887	0.012059638	0.011452703	0.0130768553333333	0.011307022	0.043937352	0.013860557	0.009252696	0.008329915	0.011046867	0.0162890681666667
441	Indole-3-carboxaldehyde	0.959617124			MS2 matched	144.04316	117.672	0.11940921	0.30575743	0.23380365	0.21170328	0.19738618	0.39745641	0.244252693333333	0.06792302	0.14568159	0.22217995	0.13122361	0.16152078	0.16868560	0.149535758333333
958	"2,4,6-tri-tert-butylaniline"	0.771093835			MS2 matched	246.24052	81.145	0.1989692	0.2105681	0.2413811	0.1811619	0.2289826	0.1995758	0.21010645	0.1930770	0.2459749	0.2119527	0.1989092	0.2666266	0.2162614	0.222133633333333
294	D-2-phosphoglyceric acid	0.908113161			MS2 matched	185.00953	58.185	0.07605178	0.08114342	0.21443381	0.04987532	0.08984971	0.07085891	0.0970354916666667	0.06798061	0.08171380	0.07783413	0.06130967	0.07537990	0.09378783	0.0763343233333333
946	2-methyl-3-buten-2-ol	0.996770121			MS2 matched	69.06892	278.001	0.03757036	0.02907261	0.04229523	0.03158230	0.03759800	0.03258818	0.03511778	0.02668053	0.02943584	0.02246543	0.02271526	0.02660540	0.02683467	0.0257895216666667
1470	Morphine-3-glucuronide	0.861896641			MS2 matched	462.16871	426.034	0.03410409	0.04328634	0.02672591	0.02150334	0.03279356	0.03995683	0.0330616783333333	0.03749360	0.03451203	0.03818952	0.04590620	0.04415136	0.06302272	0.0438792383333333
1558	Pargyline	0.7262			MS2 matched	182.0903	253.74	0.0034597728	0.0043673073	0.0024522101	0.0026845141	0.0049433882	0.0044563800	0.00372726208333333	0.0008856559	0.0014020488	0.0017002358	0.0028535393	0.0036468319	0.0030668190	0.00225918845
370	Ferulic acid ethyl ester	0.712112155			MS2 matched	221.07821	1.566	0.0272925981	0.0227416590	0.0201626435	0.0007612018	0.0049191781	0.0057702281	0.0136079181	0.0335939613	0.0175223544	0.0119248557	0.0132224104	0.0166997563	0.0076107749	0.0167623521666667
1080	Aminocarb	0.789856709			MS2 matched	152.11618	345.339	0.004961229	0.005837883	0.004120295	0.003416637	0.003701875	0.004963083	0.004500167	0.001051264	0.002970200	0.005385630	0.003820063	0.005135209	0.003468367	0.0036384555
887	1-stearoyl-2-hydroxy-sn-glycero-3-phosphocholine	0.704204032			MS2 matched	524.37024	194.3885	23.91782	21.95364	19.89972	19.31229	19.44607	21.50223	21.005295	21.19607	21.47029	21.32543	27.89296	24.71055	27.53664	24.02199
50	1-oleoyl-2-hydroxy-sn-glycero-3-phospho-(1'-rac-glycerol)	0.971719981			MS2 matched	509.27838	147.622	0.5501469	0.9471101	0.4978567	0.4425547	0.5144765	0.6008914	0.592172716666667	0.2105679	0.2164494	0.1781181	0.2288936	0.3268573	0.3441326	0.250836483333333
473	L-Malic acid	0.878			MS2 matched	133.01311	434.195	1.1727013	1.1766579	1.8900404	1.3766661	1.4388624	1.4460213	1.4168249	0.9339482	1.2679277	1.1788658	1.1542269	1.4471060	1.3595541	1.22360478333333
41	"1-[4,5-dihydroxy-6-(hydroxymethyl)-3-[(e)-3-(4-hydroxyphenyl)prop-2-enoyl]oxyoxan-2-yl]oxy-6-hydroxy-7-methylidene-4a,5,6,7a-tetrahydro-1h-cyclopenta[c]pyran-4-carboxylic acid"	0.983984958			MS2 matched	519.14605	460.125	0.03183664	0.02257688	0.01653145	0.01775732	0.02004141	0.01702093	0.0209607716666667	0.02782293	0.01467765	0.03335496	0.02411445	0.03885419	0.01918675	0.026335155
253	Brazilin	0.957319475			MS2 matched	571.15842	393.245	0.06472766	0.04331686	0.03154944	0.02766038	0.02344334	0.02681330	0.03625183	0.04098212	0.03809646	0.03311589	0.04469340	0.03530962	0.04468171	0.0394798666666667
520	"Methyl-9-hydroperoxy-delta10e,12e-octadecadienoic acid"	0.904698091			MS2 matched	311.21663	42.196	0.06497630	0.03783974	0.03179350	0.05955549	0.03419834	0.03904095	0.0445673866666667	0.04063242	0.05980784	0.09882827	0.05226115	0.10236122	0.11613264	0.0783372566666667
1711	Trp-Gln-Lys	0.775678025			MS2 matched	461.24192	465.447	0.005103597	0.015181743	0.020937891	0.029714995	0.010861031	0.014934917	0.0161223623333333	0.005460331	0.014521458	0.013355619	0.005539713	0.011608710	0.008406634	0.00981541083333333
806	(-)-riboflavin	0.993424817			MS2 matched	377.14253	215.948	0.09344404	0.08067250	0.06407467	0.02332227	0.01013408	0.09310947	0.0607928383333333	0.01889021	0.07298274	0.07830099	0.04265299	0.02865278	0.10015458	0.0569390483333333
552	N-caffeoyl-o-methyltyramine	0.818642566			MS2 matched	625.27829	225.898	0.005422521	0.003408981	0.002802847	0.003978757	0.002308274	0.002234127	0.00335925116666667	0.007905968	0.008174513	0.005566208	0.007925647	0.002146697	0.004690277	0.00606821833333333
643	Phenaceturic acid	0.999911771			MS2 matched	192.06343	183.478	0.16942751	0.24315246	0.09852876	0.03217867	0.05107068	0.05290117	0.107876541666667	0.03968028	0.11238518	0.06470512	0.06613923	0.08679561	0.10843186	0.0796895466666667
753	Taurolithocholic acid sulfate	0.934724935			MS2 matched	482.28441	73.6825	0.03884970	0.05252938	0.06898667	0.05121112	0.07993531	0.09670928	0.0647035766666667	0.44302240	0.14459690	0.09118202	0.09821555	0.05224356	0.11837054	0.157938495
338	Dinoterb	0.945251973			MS2 matched	239.06341	23.074	0.013973394	0.006980254	0.015857420	0.017642354	0.033951716	0.015022212	0.0172378916666667	0.026647453	0.020143331	0.019874551	0.029755710	0.032707731	0.026751526	0.0259800503333333
735	sn-Glycerol 3-phosphoethanolamine	0.999894957			MS2 matched	214.04558	396.5225	2.0606930	1.1576208	2.0291839	1.9936553	2.0500268	1.7005084	1.83194803333333	1.2458387	1.4651895	0.9076507	0.9841584	0.6445029	0.9378562	1.03086606666667
1446	Manoalide	0.963500626			MS2 matched	417.26663	412.456	0.04531438	0.05064952	0.07066358	0.06072589	0.05380851	0.05411193	0.0558789683333333	0.03668244	0.09471710	0.05381849	0.04660868	0.04654888	0.05196373	0.0550565533333333
988	3beta-hydroxy-5-cholestenoic acid	0.71548046			MS2 matched	399.32372	42.305	0.006998769	0.001010720	0.009798843	0.005073397	0.002408667	0.006297490	0.00526464766666667	0.041807121	0.016332314	0.001020362	0.002738645	0.002348346	0.003370183	0.0112694951666667
531	N-[tris(hydroxymethyl)methyl]-3-amino-2-hydroxypropanesulfonic acid	0.726931559			MS2 matched	517.1308	467.71	0.004450327	0.007379535	0.008038553	0.003816579	0.005193171	0.005566420	0.00574076416666667	0.020597259	0.030611052	0.021496427	0.015601494	0.020066173	0.030132591	0.023084166
1640	S-adenosyl-l-methionine	0.915623311			MS2 matched	399.14162	489.381	0.01744699	0.01325311	0.02516912	0.01410078	0.01547416	0.01330937	0.0164589216666667	0.01334173	0.01249393	0.03378347	0.01462351	0.01560773	0.01859044	0.0180734683333333
1227	Desglucoruscin	0.941225756			MS2 matched	729.36941	451.9935	0.005764381	0.009180344	0.015682549	0.010234840	0.010879270	0.011490088	0.0105385786666667	0.007312221	0.008473069	0.004067892	0.004085818	0.004351895	0.001034847	0.00488762366666667
1296	Genistein	0.993720726			MS2 matched	271.05765	25.648	0.0007408254	0.0012748407	0.0019023560	0.0013566332	0.0015848071	0.0013381776	0.00136627333333333	0.0193270069	0.0081500108	0.0057761920	0.0023450751	0.0030336237	0.0039526292	0.00709742295
354	Enrofloxacin	0.892854768			MS2 matched	717.30676	207.902	0.0034430897	0.0027629137	0.0025645959	0.0022385551	0.0043847821	0.0051511579	0.0034241824	0.0008583626	0.0006555081	0.0006183962	0.0007240067	0.0009919706	0.0014478852	0.000882688233333333
983	3-pyridylacetic acid	0.967076131			MS2 matched	138.05384	302.178	0.4495571	0.4506535	0.7803119	0.5823140	0.6457108	0.3935401	0.5503479	0.2873419	0.4079916	0.3300363	0.2755981	0.2550930	0.4635154	0.33659605
1099	Arg-Pro	0.995872639			MS2 matched	272.16958	461.2935	0.11214426	0.06088992	0.11974849	0.08376697	0.07341819	0.06706587	0.0861722833333333	0.10533746	0.28277617	0.27783602	0.09529107	0.14042406	0.14595283	0.174602935
1609	Prosapogenin a	0.99459579			MS2 matched	745.41279	378.047	0.018537945	0.008774962	0.024046884	0.007656848	0.037674717	0.011093983	0.0179642231666667	0.011975270	0.013013240	0.017058079	0.008466588	0.010235183	0.015366329	0.0126857815
1590	Pro-gln	0.985277858			MS2 matched	244.12689	373.2585	0.04403345	0.04230578	0.06255109	0.03670248	0.05775706	0.04359957	0.047824905	0.02392717	0.03060149	0.01837138	0.02002465	0.01665358	0.02615737	0.0226226066666667
619	Pe(18:1e/20-hdohe)	0.845223779			MS2 matched	790.52594	105.641	0.8253730	0.5440918	0.9408847	0.4285769	0.6281974	1.1161633	0.747214516666667	0.2673542	0.4460152	0.7927309	0.5219780	0.5192131	0.4545678	0.500309866666667
888	1-stearoyl-2-oleoyl-sn-glycero-3-phosphoethanolamine	0.720439461			MS2 matched	768.54681	65.306	0.1815185	0.1916370	0.1728818	0.2035677	0.1834612	0.1850977	0.18636065	0.1575024	0.2246014	0.1879227	0.1761855	0.2088109	0.1925564	0.191263216666667
1516	Napropamide	0.713173788			MS2 matched	272.18324	106.593	0.02066542	0.02606720	0.02220590	0.02130513	0.02398799	0.02313565	0.0228945483333333	0.02911830	0.02615260	0.02403457	0.01634916	0.02189954	0.02909332	0.0244412483333333
788	Virginiamycin component b	0.911708578			MS2 matched	524.21826	57.476	0.0011175998	0.0007231065	0.0004381655	0.0003669597	0.0009390844	0.0009760360	0.00076015865	0.0015038929	0.0010752034	0.0004834438	0.0012423356	0.0003423413	0.0005745061	0.000870287183333333
527	Myristic acid	0.977218379			MS2 matched	227.19784	52.303	0.7813605	0.8790168	1.0334571	0.9445402	1.0656477	0.7923955	0.916069633333333	0.7470818	0.8149018	2.8127285	1.4100465	0.9158794	1.2598979	1.32675598333333
37	"1-(5z,8z,11z,14z-eicosatetraenoyl)-sn-glycero-3-phosphoserine"	0.785183307			MS2 matched	544.25758	234.6595	0.1548477	0.2148404	0.1248206	0.1656454	0.1397001	0.1750183	0.16247875	0.1813193	0.3278533	0.2344825	0.1780692	0.1864851	0.2937695	0.23366315
1445	Mangostine	0.716099518			MS2 matched	411.17617	351.4445	0.003659073	0.003688076	0.003569261	0.001078152	0.003932178	0.003408500	0.00322254	0.005974284	0.008730499	0.006656862	0.004733513	0.003874609	0.005141423	0.005851865
934	2-(5-oxovaleryl)phosphatidylcholine	0.98035814			MS2 matched	594.37037	176.164	0.010329834	0.009104337	0.015473949	0.017069228	0.036090900	0.009352703	0.0162368251666667	0.129736247	0.069924320	0.061188212	0.064047075	0.070672835	0.044922213	0.0734151503333333
504	Lys-Glu	0.980019572			MS2 matched	274.13598	462.949	0.06426589	0.06537894	0.09134062	0.06310334	0.06137253	0.05506701	0.0667547216666667	0.02786854	0.07672770	0.02989110	0.02656893	0.03131407	0.04497432	0.0395574433333333
1223	Dauricine	0.977970781			MS2 matched	625.32484	399.22	0.01284034	0.01538396	0.01488549	0.01459943	0.01430817	0.01521519	0.0145387633333333	0.01481410	0.01389623	0.01332696	0.01400877	0.01704718	0.01684074	0.0149889966666667
1479	"N-(1-amino-3,3-dimethyl-1-oxobutan-2-yl)-1-pentyl-1h-indole-3-carboxamide"	0.843558096			MS2 matched	327.19844	88.494	0.1888549	0.1980794	0.2070901	0.1633017	0.1974716	0.1643783	0.186529333333333	0.1730268	0.1975025	0.1388496	0.1777890	0.2472804	0.1789268	0.185562516666667
1096	Arg-glu	0.975458787			MS2 matched	304.1591	455.7655	0.12744397	0.15251833	0.20765505	0.14884115	0.13611099	0.13954501	0.152019083333333	0.08354744	0.17542535	0.08882284	0.07769313	0.07283185	0.07576185	0.09568041
1317	Gly-Pro-Arg	0.843591974			MS2 matched	329.19034	467.367	0.03924050	0.03043602	0.06371657	0.02828575	0.03389027	0.03654901	0.0386863533333333	0.02458773	0.03915208	0.01438052	0.01520852	0.01468365	0.01242956	0.0200736766666667
1449	Melibiose	0.986137931			MS2 matched	365.1048	387.133	15.330791	10.119285	8.194017	8.574753	7.821908	9.189268	9.87167033333333	12.990623	10.286256	12.358232	20.624146	14.813210	14.604910	14.2795628333333
247	Benzylphosphonic acid	0.998441409			MS2 matched	171.03855	413.695	0.016910683	0.012288570	0.007091480	0.006183683	0.014696366	0.019570061	0.0127901405	0.003517786	0.011375122	0.003791555	0.012461555	0.011417765	0.013149574	0.0092855595
1097	Arg-gly	0.997094631			MS2 matched	232.13866	446.473	0.09170963	0.08646993	0.16772353	0.11912442	0.10912684	0.08971700	0.110645225	0.06486205	0.10841993	0.06291987	0.02882731	0.02966780	0.03466691	0.0548939783333333
398	Gly-Ala	0.951323499			MS2 matched	145.05973	346.816	0.11435324	0.11289300	0.19117657	0.11549721	0.12159895	0.09615901	0.125279663333333	0.08983336	0.16469332	0.08970387	0.07713631	0.08741264	0.09189215	0.100111941666667
1692	Thioetheramide-PC	0.959			MS2 matched	758.56593	122.8975	4.455846	5.797118	6.351882	3.041672	4.197680	5.410916	4.87585233333333	5.753732	5.883030	5.949863	4.314752	6.651744	6.576794	5.85498583333333
1081	Ampicillin	0.962659141			MS2 matched	333.07633	265.736	0.08991758	0.08518135	0.08860203	0.07523060	0.07537796	0.08416725	0.0830794616666667	0.09324282	0.02799758	0.10033554	0.09911345	0.10966395	0.03009110	0.07674074
1436	Lys-Trp-Lys	0.90505937			MS2 matched	231.16843	382.2635	0.025849336	0.021870253	0.016475430	0.016824816	0.017191356	0.016825788	0.0191728298333333	0.006746171	0.011854688	0.009666510	0.009011772	0.010864328	0.008854013	0.00949958033333333
38	"1-(9z,12z-octadecadienoyl-2-hydroxy-sn-glycero-3-phosphocholine"	0.891393375			MS2 matched	564.3198	190.754	0.04841424	0.06299835	0.05718815	0.08503896	0.05781907	0.05652968	0.0613314083333333	0.03579566	0.07247815	0.06107195	0.05385060	0.08697115	0.05938233	0.06159164
1254	DL-phenylalanine	0.997951343			MS2 matched	331.16215	259.639	0.025219804	0.025926143	0.032796482	0.030042797	0.023257806	0.023709539	0.0268254285	0.012716504	0.018059302	0.009867554	0.011281333	0.016238204	0.012115751	0.0133797746666667
145	3-hydroxyoctanoic acid	0.99993841			MS2 matched	159.09018	261.459	0.018186041	0.013339106	0.019796606	0.011712825	0.012944111	0.013326151	0.01488414	0.005134650	0.010180302	0.004783594	0.006303046	0.006525074	0.009169921	0.00701609783333333
939	2-arachidonoylglycerol	0.977179432			MS2 matched	361.27264	237.334	0.7448755	0.7732339	0.6252818	0.4120433	0.5999461	0.6826443	0.639670816666667	0.5302418	0.7677467	0.5864817	0.8470605	0.7001956	0.9620436	0.732294983333333
192	8-hydroxyquinoline-2-carboxamide	0.931921069			MS2 matched	187.03523	121.9765	0.02143768	0.03460270	0.03405578	0.02530392	0.04025123	0.03853731	0.03236477	0.01792107	0.04159013	0.02897575	0.02411627	0.04537079	0.03197504	0.031658175
1418	Leu-Ser-Arg	0.860643988			MS2 matched	188.13745	517.8175	0.021207235	0.026198958	0.029214832	0.017900226	0.030883902	0.037259819	0.0271108286666667	0.016038751	0.029883959	0.021149940	0.006875013	0.019354106	0.027944853	0.0202077703333333
1399	L-Lysine	0.9338			MS2 matched	129.10064	393.995	0.011397455	0.006022138	0.009993882	0.011051977	0.009756097	0.010211756	0.00973888416666667	0.006010024	0.008698904	0.008277781	0.010059997	0.013924604	0.012062989	0.00983904983333333
1037	5'-carboxymeloxicam	0.71299064			MS2 matched	145.02979	248.0325	0.003908862	0.009927793	0.008901052	0.003751219	0.004701372	0.003606751	0.00579950816666667	0.001224056	0.001473801	0.001380344	0.001298412	0.001552022	0.003978359	0.00181783233333333
738	Specnuezhenide	0.883794789			MS2 matched	721.20747	402.369	0.0012867162	0.0010060623	0.0005560253	0.0010476105	0.0014954810	0.0002112132	0.000933851416666667	0.0043020516	0.0044727982	0.0049994722	0.0060908331	0.0048611485	0.0075414056	0.00537795153333333
1512	N(6)-oh-me-adenosine	0.954765228			MS2 matched	298.13105	125.302	0.037409490	0.022655744	0.039854039	0.017716883	0.027392434	0.024451509	0.0282466831666667	0.004205672	0.020637759	0.006549558	0.006599700	0.018016679	0.013620222	0.0116049316666667
1327	Guanosine 5'-diphosphate	0.902043647			MS2 matched	488.0101	342.4105	7.239491e-04	9.072682e-05	6.509662e-04	5.166368e-04	5.696258e-04	9.835593e-05	0.000441710108333333	8.026513e-04	3.060618e-03	1.669560e-03	1.499574e-03	1.209352e-03	1.239023e-03	0.00158012971666667
1608	Propiconazole	0.826029783			MS2 matched	344.08817	371.425	0.05890083	0.06889672	0.05560990	0.04908349	0.07373585	0.06731849	0.0622575466666667	0.01584987	0.01259542	0.01882288	0.01575783	0.01075474	0.01237071	0.014358575
1637	RU-0211	0.6354			MS2 matched	390.21561	411.496	0.010374133	0.010801192	0.014465380	0.009736168	0.009748469	0.008710735	0.0106393461666667	0.006831489	0.013486614	0.005980447	0.009207611	0.004339227	0.007695236	0.00792343733333333
506	Malate	0.973448802			MS2 matched	133.01389	405.7765	7.357193	6.999323	8.053630	6.775595	7.954886	7.169407	7.38500566666667	5.052179	6.055257	6.445563	5.935256	7.216929	6.584608	6.21496533333333
1373	Isorhapontin	0.73916591			MS2 matched	420.15938	444.25	0.05678957	0.05133676	0.06017466	0.08025430	0.08167178	0.06908240	0.0665515783333333	0.07340821	0.08454607	0.04745784	0.04103643	0.03240551	0.06781992	0.0577789966666667
1639	S-adenosyl-l-homocysteine	0.997944871			MS2 matched	385.1254	384.6925	0.05863675	0.07740790	0.06021822	0.03920886	0.06116203	0.06587849	0.0604187083333333	0.06466096	0.17538150	0.09072649	0.07535754	0.08333896	0.19122196	0.113447901666667
230	Arachidonic acid (peroxide free)	0.952897236			MS2 matched	303.2293	46.7955	25.19835	31.27132	19.54498	32.05259	28.02287	28.33772	27.4046383333333	24.88135	34.28063	29.80735	33.49673	45.82412	46.20703	35.749535
208	Adenosine 5'-phosphosulfate	0.991341871			MS2 matched	346.04913	434.3	0.2133881	0.2467044	0.2600435	0.1635455	0.2304773	0.2251341	0.223215483333333	0.1118525	0.1962071	0.1393747	0.1342603	0.1251132	0.1817188	0.148087766666667
890	1-stearoyl-rac-glycerol	0.927803367			MS2 matched	341.30305	245.6345	0.3052900	0.3197702	0.2763998	0.2514591	0.2701610	0.3363349	0.293235833333333	0.2357866	0.3049141	0.3009548	0.3210778	0.3207507	0.4209813	0.317410883333333
1685	Tetraethylene glycol	0.991252778			MS2 matched	195.12047	64.69	0.4670457	0.4660989	0.4757949	0.3777618	0.4649354	0.4666005	0.453039533333333	0.3577304	0.4416774	0.4829689	0.4205527	0.4557904	0.5050571	0.443962816666667
922	"15s-hydroxy-5z,8z,11z,13e-eicosatetraene-(2-biotinyl)hydrazide"	0.921134321			MS2 matched	583.31226	450.293	0.011038174	0.012246521	0.012327644	0.004132286	0.008332299	0.013698727	0.0102959418333333	0.003729533	0.010564086	0.003419724	0.004328063	0.010146526	0.014925916	0.007852308
245	Bensulfuron-methyl	0.908573728			MS2 matched	409.09864	18.224	0.002734112	0.002420784	0.001693333	0.001609559	0.002558215	0.003347727	0.002393955	0.010729486	0.001601308	0.005579732	0.001975636	0.002349087	0.003110628	0.00422431283333333
401	Gly-Gly	0.996174287			MS2 matched	131.0441	350.248	0.04910019	0.07566172	0.08051277	0.05226347	0.05205062	0.07364172	0.0638717483333333	0.04098975	0.07600933	0.04153960	0.03810714	0.04273084	0.05601194	0.0492314333333333
862	1-myristoyl-sn-glycero-3-phosphocholine	0.982376947			MS2 matched	468.30463	202.751	0.3922230	0.5291795	0.5100300	0.3447099	0.4292127	0.3321971	0.422925366666667	0.2965203	0.3515056	0.3462559	0.5673611	0.3446519	0.4337781	0.39001215
1314	Gly-Glu	0.998245938			MS2 matched	205.08279	425.316	0.2120356	0.2333587	0.2470790	0.2009042	0.2337829	0.3605706	0.247955166666667	0.1787445	0.2319022	0.2143293	0.2230066	0.2583627	0.2251450	0.22191505
1270	Ethynylestradiol 3-sulfate	0.910768649			MS2 matched	421.10882	320.178	0.004779941	0.004112686	0.004061195	0.003368070	0.003085275	0.002504162	0.00365188816666667	0.002772251	0.003882264	0.004229291	0.003598774	0.003553632	0.003659704	0.003615986
711	Rosolic Acid	0.8902			MS2 matched	289.0811	43.611	0.009474525	0.010591943	0.005813442	0.012256545	0.004281751	0.007064944	0.00824719166666667	0.004761699	0.006803862	0.010049537	0.007113419	0.011821388	0.007527486	0.0080128985
1438	Lysine	0.999127821			MS2 matched	130.0854	520.671	0.8330905	0.9996565	1.3219713	0.7532218	1.1436988	1.1124052	1.02734068333333	0.5656875	0.6414321	0.8868484	0.6264446	0.6825998	0.6806483	0.680610116666667
1475	Myristamine oxide	0.973103754			MS2 matched	258.27691	151.8605	0.016689595	0.020082763	0.014277365	0.002761748	0.023703698	0.017035605	0.0157584623333333	0.011775812	0.013541058	0.017655807	0.019177802	0.017287348	0.015764136	0.0158669938333333
1065	Adenosine 5'-monophosphate	0.999138257			MS2 matched	348.0679	434.553	0.4005347	0.4760262	0.4157795	0.2702890	0.5789592	0.3884037	0.421665383333333	0.1919617	0.2962051	0.2455571	0.2301999	0.2030226	0.3220622	0.2481681
813	"(2E,6E)-Farnesol"	0.767			MS2 matched	337.24904	174.9335	0.034392435	0.016982940	0.033654117	0.035661248	0.020866676	0.007271791	0.0248048678333333	0.083276560	0.023643201	0.015389074	0.016041090	0.015160376	0.016257607	0.0282946513333333
1380	Ketazolam	0.797136447			MS2 matched	737.18305	399.724	0.006229141	0.015535366	0.005405244	0.015298820	0.009786526	0.010493612	0.0104581181666667	0.023297612	0.010566427	0.019864718	0.027737880	0.036122632	0.029006509	0.0244326296666667
386	Garcinol	0.974508675			MS2 matched	601.35203	32.512	0.08418840	0.09798059	0.09798454	0.12171664	0.11358413	0.10122641	0.102780118333333	0.08378834	0.11389990	0.11965870	0.11638722	0.13671928	0.11674379	0.114532871666667
1571	Phe-Asn	0.6343			MS2 matched	340.15753	413.077	0.01413430	0.02229515	0.02416763	0.01359349	0.02466745	0.01676803	0.0192710083333333	0.01666958	0.02262965	0.02259271	0.01852280	0.02468045	0.02825667	0.02222531
1464	Metronidazole	0.961857499			MS2 matched	128.06885	226.539	0.004387833	0.004694269	0.005885165	0.006590618	0.002253974	0.006257747	0.005011601	0.006515562	0.010124679	0.029303688	0.002847047	0.003666777	0.008091543	0.0100915493333333
1557	Pantothenic acid	0.987217489			MS2 matched	220.11704	270.877	1.2125465	1.3463747	1.2283410	0.8638858	1.0445275	1.2945435	1.1650365	1.1913299	1.5138019	1.5949436	1.4422503	1.6820610	1.9953974	1.56996401666667
1591	Pro-Glu	0.999648278			MS2 matched	245.11161	418.6775	0.4496825	0.4705653	0.4522598	0.3621261	0.4367654	0.4840247	0.442570633333333	0.1572568	0.2418033	0.1536180	0.1696748	0.1634008	0.2408666	0.18777005
1267	Erucamide	0.975843695			MS2 matched	338.33948	35.577	0.3319155	1.1784705	0.4947040	0.5244322	0.2982982	0.6017834	0.571600633333333	0.2956443	0.4669514	0.6752766	0.3204841	0.5923747	0.4262129	0.462824
435	Hydroxyproline	0.996259911			MS2 matched	130.06429	116.5295	0.11166434	0.13572332	0.16600446	0.14836554	0.23125217	0.17552483	0.161422443333333	0.03891175	0.11244516	0.09559731	0.09330652	0.13179525	0.12870347	0.100126576666667
300	D-fructose	0.993569276			MS2 matched	179.0541	282.501	4.951818	4.015231	2.643935	2.930092	3.600476	4.258697	3.73337483333333	2.165054	2.016644	2.049949	3.033803	2.446480	2.537775	2.37495083333333
280	Clausarin	0.975305513			MS2 matched	379.20492	215.605	0.012330442	0.017779873	0.017349555	0.007053888	0.010059504	0.012461955	0.0128392028333333	0.036818223	0.023650643	0.014448267	0.011887424	0.009083751	0.015019612	0.0184846533333333
1505	N-oleoylglycine	0.974483324			MS2 matched	340.28172	118.0365	0.03690110	0.03643745	0.02389597	0.01218412	0.02698713	0.03704766	0.028908905	0.01337425	0.01781882	0.01500383	0.02446989	0.02198139	0.04076090	0.0222348466666667
528	N-(1.3-dihydroxyoctadeca-4.14-dien-2-yl)palmitamide	0.92679232			MS2 matched	534.47879	35.7355	0.2746379	0.3193576	0.1535718	0.2070076	0.2365020	0.2826203	0.2456162	0.1112134	0.1105954	0.1742000	0.1330533	0.1190406	0.1306633	0.129794333333333
1049	7-methylguanosine	0.997385786			MS2 matched	298.112	230.937	0.007717520	0.007094537	0.009605609	0.005168366	0.008769495	0.006950117	0.00755094066666667	0.005727426	0.008810008	0.007422091	0.007295368	0.007220478	0.009813057	0.007714738
1127	Beclomethasone	0.990839255			MS2 matched	409.15606	46.272	0.005793460	0.007938644	0.007905426	0.006288641	0.004413322	0.004275677	0.00610252833333333	0.002782483	0.005644851	0.004894145	0.004744597	0.004410063	0.006595518	0.00484527616666667
850	1-hexadecyl-2-(9z-octadecenoyl)-sn-glycero-3-phosphocholine	0.96625086			MS2 matched	746.59685	147.613	0.19237597	0.19025823	0.10865417	0.21113811	0.09552295	0.19637867	0.16572135	0.10769567	0.12101799	0.11231837	0.02751733	0.10704838	0.17418635	0.108297348333333
1675	Synephrine	0.854823672			MS2 matched	151.08461	244.0945	0.01572977	0.01730098	0.01771637	0.01523103	0.01453212	0.01531382	0.0159706816666667	0.01712863	0.01491792	0.01512013	0.01251329	0.01868491	0.01331444	0.0152798866666667
863	1-o-hexadecyl-2-deoxy-2-thio-s-acetyl-sn-glyceryl-3-phosphorylcholine	0.992188819			MS2 matched	184.07112	188.91	0.1954954	0.2826998	0.1973323	0.1730324	0.1989180	0.2161481	0.210604333333333	0.2020547	0.2061508	0.1894922	0.1989722	0.2617672	0.1968986	0.209222616666667
1631	Retrorsine n-oxide	0.849086533			MS2 matched	735.35058	471.202	0.009694727	0.012157752	0.020747867	0.010565248	0.016745008	0.015285683	0.0141993808333333	0.010371386	0.010784321	0.010653949	0.008602822	0.004270767	0.009334878	0.0090030205
381	Gambogic acid	0.832716296			MS2 matched	583.31386	249.222	0.004406259	0.005226614	0.004339853	0.005458049	0.004614022	0.004065884	0.0046851135	0.003030956	0.001703649	0.002296891	0.001989043	0.004002914	0.001957900	0.00249689216666667
597	"Pc(16:0e/5,6-eet)"	0.935519172			MS2 matched	842.57537	146.3405	0.7271361	0.8843171	0.8305071	0.8504888	0.8676805	0.9064950	0.844437433333333	0.6865414	0.9256034	0.9365726	0.8606162	0.9476997	1.0758386	0.90547865
26	(r)-2-hydroxystearic acid	0.996090313			MS2 matched	299.25313	39.5895	0.008512532	0.020212572	0.013710438	0.037045552	0.020861098	0.023259231	0.0206002371666667	0.014899261	0.024447118	0.041980216	0.016371136	0.015731338	0.024704886	0.0230223258333333
1699	Thr-Leu	0.879098849			MS2 matched	233.15248	34.7	0.003626477	0.009310313	0.008791630	0.009150741	0.019641631	0.005596817	0.00935293483333333	0.014865534	0.016523906	0.009831950	0.013471067	0.017704332	0.020007367	0.0154006926666667
718	Sedoheptulosan	0.766425257			MS2 matched	191.06997	107.955	0.05813138	0.06653057	0.05000129	0.10192163	0.03959067	0.08372504	0.0666500966666667	0.01279670	0.04634405	0.05763488	0.05553061	0.04324978	0.05243692	0.04466549
666	Pi 40:7	0.980423644			MS2 matched	907.51635	188.145	0.04387468	0.09172267	0.07565782	0.04781103	0.06035173	0.05308207	0.0620833333333333	0.03425535	0.06378630	0.05297429	0.08701684	0.05822700	0.06986807	0.0610213083333333
216	Ala-asp	0.987727277			MS2 matched	203.06375	425.311	0.08218979	0.09503183	0.11121693	0.09019998	0.10041956	0.09350507	0.0954271933333333	0.06511522	0.10665684	0.06968656	0.07092385	0.08670359	0.08387120	0.0804928766666667
113	2-hydroxy-3-methylbutyric acid	0.939922038			MS2 matched	117.05384	153.1785	0.05060106	0.05029678	0.08215780	0.04589608	0.07760745	0.04381880	0.0583963283333333	0.08023138	0.08865254	0.10956477	0.09157295	0.05554977	0.10471327	0.08838078
1232	Digitoxin	0.727116111			MS2 matched	787.42176	457.5935	0.006741111	0.008332478	0.011063962	0.007774612	0.008658445	0.005632531	0.0080338565	0.002911795	0.006510479	0.004237309	0.003922992	0.004768593	0.005184836	0.004589334
1269	Ethyl quinoxaline-2-carboxylate	0.931315378			MS2 matched	191.07926	50.72	0.0021659295	0.0048277399	0.0100943424	0.0072008445	0.0389947488	0.0009859464	0.0107115919166667	0.0490675284	0.0166207649	0.0059495207	0.0221855968	0.0243490398	0.0205984592	0.0231284849666667
817	(2r)-3-hydroxyisovaleroylcarnitine	0.998656692			MS2 matched	262.16318	311.887	0.3766089	0.3259283	0.3787690	0.3188843	0.2823775	0.2611031	0.323945183333333	0.1747129	0.2109089	0.2629499	0.1515225	0.1482258	0.1601290	0.1847415
314	D-Mannose	0.984367677			MS2 matched	179.05318	451.137	0.83884850	0.60384846	0.54283022	0.50881227	0.52288982	0.56649355	0.597287136666667	0.48915272	0.04622858	0.51342849	0.45789855	0.56004525	0.10143190	0.361364248333333
837	"1-(1z-octadecenyl)-2-(4z,7z,10z,13z,16z,19z-docosahexaenoyl)-sn-glycero-3-phosphoethanolamine"	0.973010883			MS2 matched	385.27061	37.958	0.26237065	0.15434439	0.28937156	0.09579201	0.23707624	0.26340029	0.21705919	0.19666491	0.11131006	0.12428891	0.14726694	0.17680606	0.09363101	0.141661315
608	Pe 39:6	0.741339688			MS2 matched	776.50974	40.833	0.06250568	0.08664550	0.08252680	0.07431633	0.10433809	0.08358150	0.0823189833333333	0.04759860	0.06179023	0.05948204	0.07482398	0.03613214	0.05233890	0.0553609816666667
1562	Penconazole	0.703377111			MS2 matched	286.08688	408.3415	0.002046471	0.002879923	0.005868664	0.002550154	0.001687348	0.001799290	0.00280530833333333	0.006898001	0.009446787	0.011057928	0.007099262	0.009267730	0.006319303	0.0083481685
36	"1-(1,2r-dioctanoylphosphatidyl)inositol-3,4-bisphosphate"	0.960858676			MS2 matched	372.09247	394.5525	0.01473350	0.02092749	0.02051456	0.01716130	0.02274346	0.01422071	0.0183835033333333	0.02778908	0.04960338	0.05437091	0.02749400	0.03955387	0.04298298	0.0402990366666667
747	Swertiamarin	0.778339719			MS2 matched	373.10783	158.6805	0.01157514	0.01366450	0.02207339	0.01527359	0.01599645	0.01373601	0.0153865133333333	0.02206177	0.02386192	0.01698562	0.02154862	0.02919142	0.02122838	0.0224796216666667
1090	Arachidoyl ethanolamide	0.986457977			MS2 matched	356.34951	62.3295	0.1245505	0.1292163	0.1233939	0.1002547	0.1179140	0.1129405	0.118044983333333	0.1179691	0.1307070	0.1367488	0.1166959	0.1259662	0.1212410	0.124888
1344	His-Pro	0.998101629			MS2 matched	253.1273	385.0825	0.007996584	0.009469046	0.023818639	0.010403970	0.009834147	0.013003878	0.012421044	0.020937329	0.043715568	0.033419761	0.019494621	0.010500059	0.018943745	0.0245018471666667
1006	4-imidazoleacetic acid	0.999793845			MS2 matched	127.0483	325.858	0.004675418	0.004030068	0.004575264	0.005426416	0.002814066	0.004322746	0.00430732966666667	0.013459944	0.017600578	0.011934209	0.009832310	0.011075432	0.007793439	0.0119493186666667
1188	Coumarin-suberoylanilide hydroxamic acid	0.891601439			MS2 matched	347.13937	528.249	0.008168051	0.015660443	0.007430673	0.012395310	0.006444097	0.009159605	0.00987636316666667	0.003721862	0.001727891	0.004219102	0.003746478	0.004004601	0.002806898	0.00337113866666667
1325	n-(4-fluorophenyl)-n'-hydroxy-Guanidine	0.917876469			MS2 matched	170.0769	295.393	0.006552571	0.007239596	0.009023343	0.004963643	0.006877150	0.006091852	0.00679135916666667	0.009973616	0.010711462	0.008370836	0.008695128	0.006770350	0.011762314	0.00938061766666667
989	"3,21-diacetate 3beta-tetrahydrocortisol"	0.895580417			MS2 matched	433.25357	231.26	0.003167781	0.002991810	0.002894387	0.003651231	0.002881550	0.003009441	0.00309936666666667	0.003013083	0.003199870	0.002410572	0.002344188	0.002659698	0.002492151	0.00268659366666667
83	11-dehydrothromboxane b2	0.971277942			MS2 matched	349.19498	216.1725	0.009200443	0.008692227	0.010217338	0.006000713	0.006806056	0.008318711	0.00820591466666667	0.015117965	0.010062003	0.008550507	0.005310999	0.005371061	0.008833267	0.00887430033333333
461	"L-Arabinono-1,4-lactone"	0.935324621			MS2 matched	147.02765	79.546	0.9443644	0.5234297	0.7653288	0.6486588	0.9600244	0.7370218	0.763137983333333	0.4154495	0.7201755	1.2488355	0.7767964	0.8465652	0.8004336	0.80137595
125	"2,4-dichlorobenzoic acid"	0.722928871			MS2 matched	189.00115	83.106	0.11235569	0.14635326	0.05507502	0.02352648	0.16546788	0.37582343	0.146433626666667	0.02932887	0.04219567	0.04784662	0.07483696	0.10131332	0.03415982	0.0549468766666667
1000	4-hydroperoxy-2-nonenal	0.736441766			MS2 matched	155.1046	35.24	0.01020128	0.03329754	0.03000878	0.03076257	0.05440257	0.01723487	0.029317935	0.12131060	0.08702958	0.05798189	0.14116583	0.08389364	0.07854221	0.0949872916666667
1616	Proximpham	0.743585137			MS2 matched	149.10555	251.841	0.007885935	0.011327576	0.012242165	0.012238939	0.019252564	0.009555378	0.0120837595	0.013896755	0.011372715	0.018272369	0.008024552	0.012825975	0.013466078	0.0129764073333333
664	Pi 39:4	0.976986644			MS2 matched	899.56534	188.1265	0.03374095	0.03062550	0.06882784	0.03522447	0.05008089	0.03965872	0.043026395	0.02389613	0.05124228	0.04114421	0.05848875	0.04231902	0.03974666	0.042806175
1123	Azithromycin	0.939940601			MS2 matched	375.25709	401.6395	0.05956830	0.03915922	0.11570459	0.09302401	0.06624897	0.04959995	0.07055084	0.02688037	0.04627995	0.02489419	0.02833119	0.02764314	0.02164909	0.029279655
928	"1-(5-hydroxypentyl)-n-tricyclo[3.3.1.1(3,7)]dec-1-yl-1h-indazole-3-carboxamide"	0.746910187			MS2 matched	404.21276	322.392	0.002065669	0.003488885	0.003127604	0.002657720	0.002441562	0.002045880	0.00263788666666667	0.011556138	0.001203332	0.008957090	0.013794322	0.016883783	0.008791530	0.0101976991666667
500	Luminespib	0.980913498			MS2 matched	464.19828	265.833	0.06349333	0.05569294	0.07198140	0.04826322	0.05907234	0.05856414	0.0595112283333333	0.02997115	0.05281946	0.02347230	0.03085316	0.03313181	0.04852728	0.0364625266666667
885	1-stearoyl-2-arachidonyl-sn-glycero-3-phosphocholine	0.955259106			MS2 matched	810.5935	61.152	1.6911033	1.4966315	1.1371152	0.9854784	1.4020492	1.4983491	1.36845445	1.1088857	1.5658340	1.5631239	1.6831034	1.7088223	1.6087084	1.53974628333333
325	Decahydrogambogic acid	0.985501844			MS2 matched	637.38379	169.211	0.008683715	0.020180724	0.018581569	0.012790228	0.005840303	0.021204691	0.0145468716666667	0.046431362	0.039767874	0.017669716	0.014611793	0.034979175	0.012643345	0.0276838775
1346	His-Thr	0.995545205			MS2 matched	257.12177	369.949	0.010105940	0.006859302	0.018719044	0.009245952	0.015319705	0.012141992	0.0120653225	0.006074130	0.013259253	0.008761737	0.007410148	0.007151946	0.009665940	0.00872052566666667
840	1-[1-(1-methylcyclooctyl)-4-piperidinyl]-2-[(3r)-3-piperidinyl]-1h-benzimidazole	0.718518868			MS2 matched	409.33915	216.396	0.0018554451	0.0019249484	0.0015075203	0.0015364961	0.0011236200	0.0019670932	0.00165252051666667	0.0014747055	0.0012521102	0.0005776878	0.0013893129	0.0021517896	0.0026183133	0.00157731988333333
830	(r)-aminocarnitine	0.986393011			MS2 matched	481.34639	35.577	0.07532258	0.06778904	0.07321682	0.10858811	0.04018772	0.07818151	0.0738809633333333	0.02933139	0.05810173	0.07422450	0.05655331	0.06597412	0.06955872	0.058957295
215	Ala-Arg	0.781628476			MS2 matched	244.1373	423.461	0.003278745	0.001831178	0.005537092	0.003712147	0.003111267	0.002834968	0.00338423283333333	0.001310513	0.003407553	0.001816373	0.001303657	0.001671479	0.001654383	0.00186065966666667
211	Adenylyl(3'-5')cytidine	0.973546148			MS2 matched	571.11954	372.251	0.005464620	0.004970147	0.008577440	0.005824536	0.006969582	0.005553754	0.00622667983333333	0.006163243	0.012784639	0.010569168	0.007339720	0.006374101	0.004333623	0.00792741566666667
130	2'-o-methyluridine	0.848986624			MS2 matched	257.07343	90.875	0.06508226	0.06811923	0.08615073	0.05587128	0.10607837	0.08278089	0.0773471266666667	0.07351053	0.14711679	0.12745112	0.13081564	0.16416316	0.22467941	0.144622775
1625	Pyroglu-Cys	0.92895158			MS2 matched	233.05654	402.775	0.094670764	0.111007674	0.073465572	0.045801192	0.044146833	0.122948779	0.0820068023333333	0.009230357	0.043766087	0.062723144	0.010528248	0.011989134	0.017930375	0.0260278908333333
1481	N-(2-chloroethyl)acetamide	0.9017111			MS2 matched	122.02211	83.526	0.4319677	0.4265779	0.2966505	0.1947662	0.4156636	0.3651771	0.355133833333333	0.9273309	1.8291811	1.1866505	1.1903456	1.5650485	1.0571350	1.29261526666667
174	5-Oxo-ETE	0.7473			MS2 matched	635.44303	33.0505	0.002989690	0.003578378	0.003237814	0.003467252	0.005880326	0.003058945	0.0037020675	0.004452215	0.002541208	0.006048577	0.005325337	0.006329292	0.004677365	0.00489566566666667
1008	4-ketopimelic acid	0.738725642			MS2 matched	129.06422	344.0195	0.04253229	0.05057682	0.04561594	0.03962686	0.03323279	0.03929165	0.041812725	0.11083596	0.12742892	0.11328364	0.10672583	0.11836803	0.12509934	0.116956953333333
1703	Trans-cinnamic acid	0.89568785			MS2 matched	149.05779	259.0395	0.1930495	0.1973129	0.2318570	0.1730283	0.1971755	0.1993197	0.198623816666667	0.1100086	0.1703759	0.1205860	0.1309371	0.1430834	0.1606372	0.139271366666667
502	Lys-Ala	0.704673057			MS2 matched	216.13141	442.257	0.004432572	0.002472628	0.008485500	0.007218229	0.005346931	0.003595787	0.00525860783333333	0.004694888	0.007974854	0.002040941	0.002757525	0.002861412	0.005451130	0.00429679166666667
339	Djenkolic acid	0.700262812			MS2 matched	253.0344	428.4985	0.006808446	0.019061795	0.010642550	0.007546334	0.012485369	0.017822222	0.0123944526666667	0.014802249	0.019276550	0.014513731	0.014875688	0.022334444	0.027306071	0.0188514555
917	10-deacetylbaccatin iii	0.887032118			MS2 matched	545.25344	469.5325	0.007331107	0.008922686	0.011423613	0.006642301	0.008824009	0.008755880	0.00864993266666667	0.005050114	0.008699335	0.008896302	0.008491856	0.008779891	0.008620019	0.00808958616666667
904	"1,2-dioleoyl-sn-glycero-3-phosphatidylcholine"	0.998			MS2 matched	830.56365	141.5555	1.663166	2.285342	1.967097	1.648664	1.834289	1.620339	1.83648283333333	1.485115	2.134824	1.833476	2.078742	2.188972	2.034044	1.9591955
649	Phosphatidylethanolamine	0.776555334			MS2 matched	746.54634	149.556	0.007975699	0.025356636	0.011398555	0.010996686	0.013976477	0.012260466	0.0136607531666667	0.053541934	0.005152555	0.009891837	0.008241221	0.006976804	0.009641277	0.0155742713333333
15	(2-{[3-hydroxy-2-tetradecanamidooctadec-4-en-1-yl phosphonato]oxy}ethyl)trimethylazanium	0.937698017			MS2 matched	733.53701	184.915	0.007319825	0.011788696	0.011399163	0.012350410	0.012952237	0.012545409	0.0113926233333333	0.008060118	0.009162319	0.010309746	0.008561295	0.008601659	0.011765063	0.00941003333333333
712	S-Nitroso-L-glutathione	0.6118			MS2 matched	335.07269	135.9785	0.104762598	0.084963741	0.086180588	0.073130583	0.121681546	0.083407866	0.092354487	0.006315201	0.071261680	0.092613087	0.087216814	0.069699490	0.069040753	0.0660245041666667
860	1-monolinoleoyl-rac-glycerol	0.978195531			MS2 matched	337.27142	33.599	0.3928744	0.3693396	0.3420390	0.3955084	0.3843618	0.4001712	0.380715733333333	0.2871692	0.2975848	0.4831861	0.4216213	0.4024101	0.2478409	0.3566354
118	2-keto-l-gulonic acid	0.986869151			MS2 matched	193.03228	350.361	0.008664474	0.010099182	0.007892795	0.008303002	0.009798816	0.008558942	0.00888620183333333	0.009314080	0.012899945	0.013825705	0.009583111	0.012321290	0.011515645	0.0115766293333333
327	Dehydroascorbic acid	0.800728985			MS2 matched	173.00627	55.669	0.16753965	0.25652952	0.12677526	0.20543060	0.12132778	0.29090378	0.194751098333333	0.06220194	0.08951692	0.08523845	0.09380418	0.27170902	0.03881011	0.106880103333333
455	Kendomycin	0.991134425			MS2 matched	485.26986	32.493	0.6035058	0.3894123	0.3554142	0.6114030	0.5920005	0.1914181	0.457192316666667	0.2159420	0.6870236	0.2089397	0.5043392	0.8624936	0.7228045	0.533590433333333
1694	Thiomiltefosine	0.860041582			MS2 matched	446.26754	403.3415	0.006540974	0.005881256	0.016835324	0.009702794	0.013641998	0.007668567	0.0100451521666667	0.005622956	0.010755341	0.006719196	0.003208533	0.002699914	0.004989872	0.00566596866666667
129	2'-Deoxyuridine	0.7147			MS2 matched	227.0636	115.2485	0.09302211	0.08997908	0.08720502	0.12403791	0.10326275	0.16675233	0.110709866666667	0.06696997	0.12765726	0.11634272	0.09804656	0.10664627	0.16000386	0.112611106666667
1580	Pheophorbide a	0.859349214			MS2 matched	593.28437	475.606	0.02861058	0.02218194	0.03751812	0.02986967	0.01730482	0.02359126	0.0265127316666667	0.01615876	0.01818514	0.02095056	0.01299125	0.02529626	0.02003347	0.0189359066666667
51	1-oleoyl-2-palmitoyl-sn-glycero-3-phosphocholine	0.975570982			MS2 matched	794.55508	143.135	0.09495474	0.11708383	0.10077099	0.09547956	0.10370985	0.11607704	0.104679335	0.05862487	0.09236818	0.10583760	0.10654663	0.13363173	0.11866455	0.10261226
1124	Azlocillin	0.941396733			MS2 matched	484.1026	369.7905	0.018802447	0.014014324	0.011671088	0.008712176	0.016214478	0.016590235	0.0143341246666667	0.009106878	0.011095021	0.017098127	0.017253725	0.011853943	0.015866743	0.0137124061666667
61	1-palmitoyl-2-linoleoyl-sn-glycero-3-phosphocholine	0.975068304			MS2 matched	792.51867	157.3545	0.15512570	0.16032891	0.18538840	0.07397035	0.17911965	0.19738615	0.158553193333333	0.07322630	0.24743246	0.28111073	0.19870520	0.29924703	0.24331597	0.223839615
96	"3-[(tricyclo[3.3.1.1(3,7)]dec-1-ylamino)carbonyl]-1h-indazole-1-pentanoic acid"	0.866932345			MS2 matched	394.21889	116.5705	0.007444629	0.006004878	0.005100624	0.004717088	0.003480629	0.008663707	0.00590192583333333	0.035884384	0.044391430	0.017887271	0.009909299	0.008908006	0.021312131	0.0230487535
503	Lys-Asp	0.97376738			MS2 matched	260.12076	461.913	0.02647604	0.02104179	0.03182238	0.01915409	0.02224840	0.01964685	0.0233982583333333	0.01072098	0.02342795	0.01141298	0.01252025	0.01177491	0.02009626	0.0149922216666667
326	Dehydro-l-(+)-ascorbic acid dimer	0.960864745			MS2 matched	129.01723	73.947	0.3269927	0.2470410	0.3469411	0.2746211	0.3016646	0.4177696	0.319171683333333	0.1686959	0.3735661	0.4655881	0.4238452	0.5224481	0.3441912	0.383055766666667
226	alpha-N-Acetyl-L-glutamine	0.6889			MS2 matched	187.0693	398.14	0.008830606	0.006024373	0.012866811	0.007493875	0.008818976	0.005792102	0.00830445716666667	0.008108686	0.015076548	0.011651699	0.010107076	0.015720754	0.005020194	0.0109474928333333
972	3-aminoquinoline	0.898000921			MS2 matched	145.0742	125.1005	0.4080816	0.6620902	0.6655285	0.4933657	0.5002088	0.6792765	0.568091883333333	0.1514507	0.3934969	0.2246243	0.3133005	0.4060656	0.3873686	0.312717766666667
1429	Lys-Asn	0.984893729			MS2 matched	261.15355	467.3175	0.027159080	0.021961512	0.040083513	0.031640843	0.027238855	0.028072741	0.029359424	0.016674339	0.005113207	0.015774547	0.016538518	0.023003394	0.014388846	0.0152488085
687	Propionylglycine	0.9988			MS2 matched	190.06878	319.283	0.010252759	0.009031658	0.011572820	0.007190508	0.010473429	0.008220007	0.0094568635	0.015232800	0.022639105	0.016972273	0.010678799	0.008557152	0.016427921	0.015084675
1455	[1-(5-fluoropentyl)-6-hydroxy-1h-indol-3-yl]-1-naphthalenyl-Methanone	0.905389001			MS2 matched	376.19357	407.945	0.01499264	0.02567305	0.02935510	0.01731173	0.01732779	0.02076986	0.0209050283333333	0.02047009	0.03017373	0.02838971	0.01737229	0.01270281	0.02410451	0.02220219
1215	D-Proline	0.9827			MS2 matched	116.06903	423.659	0.04414585	0.04478214	0.09023907	0.04192375	0.03953102	0.04105241	0.05027904	0.06685404	0.13957731	0.05477823	0.09749748	0.04314304	0.11603995	0.0863150083333333
489	Leukotriene f4	0.943521342			MS2 matched	567.28773	135.226	0.016381236	0.016962995	0.026638368	0.004075606	0.015460978	0.013807712	0.0155544825	0.002109262	0.011729549	0.008926399	0.011470322	0.009572928	0.012348080	0.00935942333333333
1507	N-succinyl-5-aminoimidazole-4-carboxamide ribose	0.958968871			MS2 matched	375.12634	160.164	0.05721454	0.06160902	0.06903198	0.04422585	0.05547924	0.04503718	0.0554329683333333	0.10206542	0.07635484	0.05734627	0.06407187	0.07541601	0.06720618	0.0737434316666667
723	Ser-Lys	0.978485599			MS2 matched	232.12613	442.057	0.005422649	0.003335143	0.008539483	0.006824223	0.005830445	0.003283962	0.0055393175	0.004993341	0.009282630	0.003059139	0.002950442	0.003529734	0.004365044	0.00469672166666667
561	N-palmitoyltaurine	0.97907606			MS2 matched	362.25977	36.462	0.20192032	0.22317069	0.10682675	0.02773164	0.04309823	0.05612623	0.10981231	0.08071767	0.17357660	0.01828049	0.06104043	0.02725864	0.10003818	0.0768186683333333
34	"1-(1,2-dihexanoylphosphatidyl)inositol-5-phosphate"	0.93650744			MS2 matched	591.16816	411.024	0.07899753	0.08269724	0.06372022	0.06654688	0.06978090	0.08110045	0.0738072033333333	0.20242529	0.01917317	0.27025793	0.20905147	0.22602236	0.08341361	0.168390638333333
328	Dehydroascorbic acid (Oxidized vitamin C)	0.8248			MS2 matched	173.00636	156.0465	0.19879644	0.16506346	0.11583204	0.17107180	0.12033374	0.31367350	0.180795163333333	0.04120769	0.09635931	0.09450094	0.11513061	0.14845368	0.07429319	0.0949909033333333
1720	Tyr-Ile	0.6966			MS2 matched	295.1623	206.961	0.010500024	0.010755234	0.016839815	0.013432656	0.011179212	0.007881538	0.0117647465	0.006647006	0.012871334	0.006741727	0.007233937	0.003973867	0.004175674	0.00694059083333333
411	Glycerol 3-phosphate	0.999843557			MS2 matched	171.02717	441.3185	0.012267516	0.401739099	0.007428466	0.271927430	0.001894011	0.551438391	0.2077824855	0.004566726	0.004229657	0.003373169	0.071265203	0.004929969	0.001809970	0.0150291156666667
719	Sedoheptulose	0.7056			MS2 matched	269.08283	383.0205	0.02199899	0.02541598	0.02611361	0.01515606	0.02203383	0.01805558	0.0214623416666667	0.03145146	0.04589706	0.02599337	0.02372588	0.02393217	0.03468932	0.03094821
563	Naringenin	0.777774511			MS2 matched	271.05212	446.132	0.04053310	0.05210069	0.04881293	0.03670588	0.04326461	0.04848241	0.04498327	0.01896562	0.03777121	0.02691725	0.01892792	0.02559579	0.04040106	0.028096475
740	Stearoyl-coa	0.959747643			MS2 matched	1032.35841	479.83	0.0011287976	0.0012093476	0.0011154565	0.0007917276	0.0010793674	0.0011924319	0.0010861881	0.0002470831	0.0004505739	0.0004208503	0.0003680649	0.0007000455	0.0007874403	0.000495676333333333
453	Isomaltose	0.867668405			MS2 matched	683.21643	391.356	9.302420	7.495958	7.749333	7.071910	8.027529	7.753550	7.90011666666667	11.969765	2.130378	12.718581	13.953215	12.975816	1.813456	9.26020183333334
987	"3,7,3'-trimethoxyflavone"	0.825332214			MS2 matched	313.09696	211.9915	0.020759482	0.021093446	0.020483430	0.014085233	0.017322530	0.020140950	0.0189808451666667	0.007861923	0.013847483	0.009303584	0.009695040	0.010905845	0.013268220	0.0108136825
494	Loganic acid	0.761772434			MS2 matched	375.10823	468.616	0.008122020	0.003912765	0.014859242	0.003697459	0.008063818	0.005325922	0.00733020433333333	0.004926418	0.017856800	0.007120896	0.004959842	0.006535666	0.005277743	0.00777956083333333
709	Rhapontigenin	0.732220989			MS2 matched	515.1689	317.4245	0.001341265	0.001440164	0.002107593	0.001704135	0.001417429	0.002225648	0.001706039	0.001717448	0.003841537	0.003230128	0.002195623	0.001749875	0.003041632	0.00262937383333333
164	4-hydroxybenzaldehyde	0.825191762			MS2 matched	121.02763	207.807	0.03787535	0.04101563	0.03447091	0.03806714	0.03725932	0.03341777	0.0370176866666667	0.01879684	0.03104088	0.03956829	0.03546005	0.04298591	0.05081334	0.0364442183333333
913	"1,5-diaminonaphthalene"	0.730505697			MS2 matched	159.08962	122.4445	0.06977160	0.12021099	0.16240904	0.04388422	0.10104668	0.13676803	0.10568176	0.02960202	0.08412185	0.06185562	0.05668065	0.04614875	0.08094836	0.059892875
779	Urocanate	0.970784653			MS2 matched	137.0336	290.428	0.010294519	0.006108086	0.014946992	0.006371742	0.009152272	0.007330917	0.009034088	0.003107755	0.003208631	0.003509066	0.005175103	0.004252062	0.004844336	0.00401615883333333
624	Pepstatin a	0.963332828			MS2 matched	684.44238	182.266	0.0075703910	0.0103705293	0.0173511621	0.0121104175	0.0108003636	0.0093793820	0.0112637075833333	0.0008252052	0.0123228491	0.0084752172	0.0095443994	0.0099752057	0.0095631715	0.00845100801666667
1431	Lys-Leu	0.765			MS2 matched	260.19472	532.872	0.020685534	0.021089258	0.022228327	0.021230989	0.020625265	0.021403109	0.0212104136666667	0.005528615	0.008072266	0.006561190	0.005312708	0.005180519	0.008574724	0.006538337
356	Erucic acid	0.985966937			MS2 matched	337.30415	45.412	0.07849502	0.11869668	0.06277915	0.15915496	0.09804053	0.13045462	0.107936826666667	0.06283959	0.10543090	0.14067032	0.10853050	0.16121301	0.09501990	0.112284036666667
535	N-Acetyl-L-alanine	0.8086			MS2 matched	130.04891	377.005	0.010607355	0.012025314	0.006129869	0.011228230	0.007851817	0.008852417	0.009449167	0.008532687	0.019382900	0.008196640	0.009171935	0.006405613	0.011915008	0.0106007971666667
176	"5,2'-O-dimethylcytidine"	0.75856941			MS2 matched	270.1039	399.63	0.010780727	0.003565677	0.007791907	0.004300811	0.004475041	0.009057796	0.00666199316666667	0.002098106	0.003045512	0.008369610	0.002221083	0.006903515	0.003164525	0.00430039183333333
1600	Pro-pro	0.999040985			MS2 matched	213.12219	423.3645	0.5005520	0.4832300	0.9832108	0.6545573	0.6341045	0.6854385	0.65684885	1.1153680	2.3826411	1.4038283	0.8018489	1.1075286	1.0303265	1.30692356666667
498	Ltc4-[d5]	0.961514502			MS2 matched	629.31516	323.168	0.0043246597	0.0014069506	0.0085179161	0.0044276726	0.0075623249	0.0021106016	0.00472502091666667	0.0007364290	0.0010710816	0.0001948974	0.0003476019	0.0002865511	0.0005530699	0.00053160515
1378	Karbutilate	0.826917259			MS2 matched	559.30237	455.986	0.008845527	0.012209020	0.012113341	0.009441637	0.010575187	0.005065344	0.00970834266666667	0.007750505	0.014567388	0.009864880	0.013259570	0.013585054	0.012196451	0.0118706413333333
825	(methylenecyclopropyl)acetyl-l-carnitine	0.841397525			MS2 matched	197.08782	311.178	0.003693262	0.003398516	0.007305115	0.003450684	0.005789218	0.003167616	0.00446740183333333	0.002088355	0.005647816	0.002652620	0.001939191	0.001746046	0.002554161	0.00277136483333333
671	Pi(18:0/12-hete)	0.973829834			MS2 matched	901.52827	198.374	0.037977870	0.030638394	0.073026836	0.053904118	0.061740904	0.052971298	0.0517099033333333	0.009042065	0.024966657	0.032154377	0.032232879	0.023208317	0.033925069	0.0259215606666667
1233	Dihydrocapsaicin	0.735859362			MS2 matched	308.21902	111.366	0.006472086	0.006437254	0.002409048	0.007617899	0.002260881	0.001576404	0.004462262	0.004759013	0.004661792	0.008271424	0.002754784	0.009995793	0.006979278	0.006237014
920	"15-deoxy-.delta.12,14-prostaglandin j2 glutathione"	0.899547303			MS2 matched	646.28667	512.2345	0.0008773192	0.0051013021	0.0057515815	0.0042283522	0.0038061331	0.0039004834	0.00394419525	0.0012576162	0.0033754882	0.0031038546	0.0032250294	0.0020290705	0.0038464147	0.0028062456
1308	Glu-Lys-Lys	0.810275776			MS2 matched	404.24606	511.455	0.0084477107	0.0143673635	0.0125590076	0.0191097530	0.0091915024	0.0098874510	0.0122604647	0.0080093342	0.0077881190	0.0008471955	0.0050910720	0.0071847623	0.0056517075	0.00576203175
1023	5-[[4-[5-[[4-[5-[acetyl(hydroxy)amino]pentylamino]-4-oxobutanoyl]-hydroxyamino]pentylamino]-4-oxobutanoyl]-hydroxyamino]pentanoic acid	0.746085703			MS2 matched	598.28799	446.686	0.003584101	0.004776894	0.003543368	0.006918766	0.010921675	0.010357357	0.0066836935	0.006899601	0.009497771	0.003385093	0.007710958	0.007113344	0.007669207	0.00704599566666667
714	Salicylic acid beta-d-o-glucuronide	0.986162946			MS2 matched	627.11133	429.75	0.003246123	0.005591282	0.013279441	0.006224231	0.006013685	0.005194820	0.006591597	0.003819866	0.005986440	0.004569941	0.002987667	0.002534980	0.003635375	0.00392237816666667
1294	Gemcitabine	0.8647			MS2 matched	549.12964	400.314	0.003614343	0.001761616	0.010230555	0.004610283	0.005930853	0.004627365	0.00512916916666667	0.004019287	0.010725540	0.003911329	0.004664530	0.003214317	0.002605352	0.00485672583333333
332	Dhas18	0.972186949			MS2 matched	363.20975	161.945	0.06992440	0.10188224	0.12917866	0.05662163	0.05982053	0.07583237	0.0822099716666667	0.10704031	0.05685388	0.04257303	0.01426555	0.01164725	0.05475068	0.0478551166666667
123	2-Oxoadipic acid	0.6444			MS2 matched	176.05366	285.6655	0.07971428	0.07714272	0.06301086	0.05105316	0.06105693	0.08833859	0.0700527566666667	0.04867321	0.04341875	0.04055442	0.05726146	0.06605608	0.11500872	0.0618287733333333
674	Pizotifene	0.809446049			MS2 matched	294.13238	101.29	0.005057892	0.001633027	0.006366881	0.003652446	0.001056822	0.006095202	0.003977045	0.004077601	0.019777789	0.020088925	0.021256831	0.013274426	0.015612016	0.0156812646666667
1121	Azadirachtin b	0.966459809			MS2 matched	685.26311	270.283	0.003519976	0.002833187	0.003242092	0.005996269	0.001928809	0.003882170	0.00356708383333333	0.002399660	0.002978760	0.001832081	0.003806936	0.003106282	0.002228367	0.00272534766666667
1504	N-oleoylethanolamine	0.97969134			MS2 matched	326.30296	37.1195	0.05609888	0.05554559	0.04547413	0.05754236	0.05433303	0.09625669	0.0608751133333333	0.03145934	0.03721078	0.03095025	0.03395500	0.03497734	0.05607309	0.0374376333333333
968	"3-[(2s,3r,4s,5s,6r)-6-[[(2r,3r,4r)-3,4-dihydroxy-4-(hydroxymethyl)oxolan-2-yl]oxymethyl]-3,4,5-trihydroxyoxan-2-yl]oxy-2-methylpyran-4-one"	0.986912313			MS2 matched	421.14111	410.663	0.010892652	0.009285374	0.006214632	0.004257222	0.005022542	0.007537742	0.007201694	0.030499124	0.052644178	0.054069886	0.062835253	0.035448539	0.047756099	0.0472088465
1048	7-methyladenine	0.755920584			MS2 matched	150.0756	253.042	0.002261096	0.006163073	0.006262698	0.002191578	0.004665885	0.004712265	0.00437609916666667	0.004962937	0.008917047	0.006943148	0.004233423	0.003840711	0.007101225	0.0059997485
936	"2-[6-[2-[(2e,6e,10e)-12-[4-[3,4-dihydroxy-6-methyl-5-(3,4,5-trihydroxy-6-methyloxan-2-yl)oxyoxan-2-yl]oxy-3,5-dihydroxy-6-(hydroxymethyl)oxan-2-yl]oxy-3,7,11-trimethyldodeca-2,6,10-trienoxy]-3,5-dihydroxy-6-(hydroxymethyl)oxan-4-yl]oxy-4,5-dihydroxy-2-methyloxan-3-yl]oxy-6-methyloxane-3,4,5-triol"	0.884615863			MS2 matched	1164.57608	244.6665	0.002153431	0.001708395	0.001556298	0.004449312	0.001233869	0.002346610	0.00224131916666667	0.001772743	0.001499011	0.002633572	0.001243150	0.001720605	0.002238675	0.00185129266666667
445	Indomethacin	0.944798414			MS2 matched	713.15735	478.363	0.005290005	0.004960439	0.004689305	0.004947022	0.005855597	0.005286169	0.00517142283333333	0.004735056	0.007655515	0.011955959	0.002109292	0.004704165	0.006656889	0.00630281266666667
1520	Neoandrographolide	0.959192366			MS2 matched	503.2529	424.851	0.006365609	0.006760621	0.009649375	0.015647943	0.006773962	0.005615264	0.00846879566666667	0.014785120	0.016870320	0.007775573	0.003984893	0.006179059	0.007236073	0.00947183966666667
469	"L-gulono-1,4-lactone"	0.993490779			MS2 matched	195.04914	358.28	2.071089	1.964152	2.454186	1.489815	2.267385	1.982705	2.038222	2.700859	4.843256	3.541698	1.704368	2.283281	4.810554	3.31400266666667
1693	Thiofluor 623	0.847263027			MS2 matched	696.18994	474.3195	0.010941238	0.011890389	0.010320903	0.007683079	0.009254571	0.016272019	0.0110603665	0.005437494	0.016961836	0.018227357	0.006481293	0.006898705	0.009278211	0.0105474826666667
1648	Sarcosine	0.894311347			MS2 matched	90.05379	270.876	0.011355962	0.011884916	0.012210319	0.008153561	0.009147766	0.010615722	0.0105613743333333	0.009560324	0.013246792	0.013857010	0.015593381	0.013883528	0.019768408	0.0143182405
684	2-[[4-[2-[[(cyclohexylamino)carbonyl](4-cyclohexylbutyl)amino]ethyl]phenyl]thio]-2-methyl-Propanoic acid	0.981110235			MS2 matched	501.31273	112.404	2.6093166	2.3819205	3.3170278	3.7060837	4.4015895	6.1704507	3.76439813333333	0.3896354	0.6351949	1.4809884	1.1969307	0.5544621	1.2007581	0.9096616
1329	Harringtonine	0.95514634			MS2 matched	532.27843	440.381	0.014876853	0.014328664	0.016259443	0.016789188	0.015575588	0.013069062	0.0151497996666667	0.010766910	0.007327194	0.012945653	0.007836188	0.008177157	0.009681003	0.00945568416666667
879	1-palmitoyl-2-thiopalmitoyl phosphatidylcholine	0.799337542			MS2 matched	750.55665	162.759	0.025568308	0.031209375	0.020116134	0.026351353	0.025237556	0.023332222	0.0253024913333333	0.014521643	0.009661187	0.018464042	0.011618652	0.005076523	0.015224335	0.0124277303333333
9	beta-nicotinamide adenine dinucleotide(NAD)	0.998373978			MS2 matched	662.08903	436.035	0.006197109	0.014685070	0.015131885	0.015289988	0.011189475	0.009894696	0.0120647038333333	0.022390414	0.029874363	0.029394863	0.016977918	0.026538470	0.027058685	0.0253724521666667
355	Eplerenone hydroxy acid	0.915379354			MS2 matched	431.20253	63.8515	0.008374925	0.018755084	0.023192327	0.008660056	0.007651773	0.013284800	0.0133198275	0.015247589	0.002017024	0.009987801	0.006894362	0.007507311	0.005321571	0.00782927633333333
834	"1-(1',3'-benzodioxol-5'-yl)-2-butanamine"	0.935596222			MS2 matched	194.11534	336.3245	0.03112215	0.03469770	0.03051851	0.04553468	0.03205631	0.02920815	0.03385625	0.02727375	0.02892491	0.03100069	0.03006153	0.03803446	0.03018630	0.0309136066666667
1251	DL-Indole-3-lactic acid	0.7472			MS2 matched	188.07182	317.0445	0.09788507	0.05962046	0.08093465	0.04223168	0.03644007	0.05053092	0.0612738083333333	0.06898873	0.10305442	0.08085496	0.06032821	0.05190692	0.07113949	0.0727121216666667
385	Ganoderic acid a	0.940264503			MS2 matched	497.29923	28.738	0.08414666	0.03506190	0.09326142	0.05126991	0.10955933	0.09045746	0.07729278	0.07092343	0.06466008	0.05488264	0.06377990	0.07510335	0.05195206	0.0635502433333333
86	"12,13-dihydroxy-9z-octadecenoic acid"	0.915099078			MS2 matched	313.23241	82.3885	0.2293061	0.3362412	0.2484027	0.2892235	0.3140488	0.3829813	0.300033933333333	0.1734981	0.4171092	0.7241377	0.2750330	0.3605778	0.5391537	0.41491825
1088	Arachidonoylthiophosphorylcholine	0.737212288			MS2 matched	784.58024	146.444	8.138663	9.954895	9.508678	8.535265	8.549000	8.301378	8.83131316666667	7.102561	8.361279	8.159430	7.832051	8.377520	9.199822	8.1721105
1216	D-pyroglutamic acid	0.996706384			MS2 matched	130.04872	397.8985	1.4782850	1.3588927	1.2180387	1.1851039	1.2479706	1.4948624	1.33052555	0.7282633	0.9912230	1.0653361	1.0865839	1.2540581	1.5891792	1.11910726666667
1241	Dipivefrine	0.944993876			MS2 matched	352.21961	545.134	0.003298281	0.002398358	0.003077853	0.002869664	0.003334698	0.002523530	0.002917064	0.001418180	0.003219015	0.002719884	0.002525095	0.002554715	0.003478894	0.0026526305
470	L-homocysteic acid	0.7761			MS2 matched	163.99999	64.6685	1.533088	1.614483	1.798775	1.061219	1.584098	1.814749	1.56773533333333	1.312359	1.847479	1.725931	1.736635	1.856844	1.954320	1.738928
949	2-methylhippuric acid	0.980325301			MS2 matched	119.03348	218.378	0.04972742	0.03302845	0.02931834	0.02876862	0.05193333	0.04706684	0.0399738333333333	0.03558271	0.05309002	0.04890877	0.03786278	0.04048645	0.03618615	0.04201948
1278	Fluvastatin	0.779604371			MS2 matched	434.17506	428.113	0.008675710	0.009906990	0.012949879	0.008470891	0.014173753	0.010198474	0.0107292828333333	0.018323947	0.027304517	0.019128212	0.028925620	0.023055899	0.028320501	0.0241764493333333
1434	Lys-Thr	0.994617225			MS2 matched	248.15855	442.2565	0.03906461	0.01915708	0.06299042	0.02294699	0.02717359	0.01831398	0.0316077783333333	0.01653747	0.02234913	0.01245304	0.02991848	0.01481115	0.01788753	0.0189928
760	Thr-Gly	0.867840839			MS2 matched	175.06955	351.417	0.10279314	0.10071658	0.14773685	0.10802277	0.10136065	0.09113266	0.108627108333333	0.07653668	0.12139092	0.07209895	0.06889059	0.08232892	0.07450552	0.0826252633333333
1303	Glu-Arg	0.797584874			MS2 matched	304.15872	395.532	0.03933411	0.05348999	0.08745082	0.07551270	0.05447434	0.04802974	0.0597152833333333	0.05479667	0.07981799	0.03565379	0.03547454	0.03582786	0.05640395	0.0496624666666667
759	Thr-Glu	0.9799978			MS2 matched	247.08944	404.061	0.02092914	0.02456691	0.04524150	0.02841579	0.02879164	0.01888679	0.027805295	0.01674793	0.05327106	0.02186746	0.01564506	0.01340174	0.01535245	0.0227142833333333
12	(+)-6-aminopenicillanic acid	0.948370251			MS2 matched	215.06104	364.2325	0.011680168	0.011372021	0.010161077	0.008392178	0.007974204	0.007827251	0.0095678165	0.004016491	0.006162529	0.003853555	0.004739658	0.006035125	0.008181046	0.00549806733333333
526	Myo-inositol	0.971375728			MS2 matched	179.05362	392.609	4.549359	4.175786	4.168628	3.989576	3.753026	4.058826	4.11586683333333	5.081189	2.531967	4.831956	4.863429	5.625539	2.472401	4.2344135
963	2'-deoxyinosine	0.992362989			MS2 matched	137.04417	204.572	0.7276777	0.8549421	0.6398559	0.6934813	0.6900009	0.7069311	0.718814833333333	0.4843163	0.7535680	0.9420390	0.5352067	0.7006442	0.8188591	0.705772216666667
713	Saccharin	0.7977			MS2 matched	181.98875	33.2035	0.2252382	0.2579479	0.2860811	0.1934040	0.3097335	0.2493533	0.253626333333333	0.2909047	0.3402965	0.3274893	0.3054994	0.4164273	0.3448806	0.337582966666667
746	Sulfobacin b	0.804371686			MS2 matched	574.44117	32.993	0.4962650	0.6795098	1.1264042	0.3869229	0.4498563	0.5968948	0.622642166666667	0.2609990	0.2796369	0.1701356	0.6923160	0.4830889	0.3905780	0.379459066666667
1617	Psychosine	0.816168761			MS2 matched	282.27691	73.777	0.2704892	0.2762160	0.3424880	0.2635470	0.2946214	0.2640425	0.285234016666667	0.1749563	0.2106537	0.1820324	0.2379118	0.2196787	0.1928267	0.203009933333333
841	1-Aminocyclopropanecarboxylic acid	0.9374			MS2 matched	84.04364	397.884	0.5993177	0.5833142	0.4527190	0.4618047	0.4952687	0.6262053	0.536438266666667	0.2785915	0.3584282	0.3595059	0.4194994	0.4569804	0.7621753	0.439196783333333
344	DL-serine	0.99475871			MS2 matched	104.03417	378.52	0.3313017	0.3379595	0.3533053	0.3087931	0.3238704	0.3770556	0.338714266666667	0.2009736	0.3027001	0.2440460	0.2221911	0.2575938	0.3761322	0.2672728
1086	Apigenin 7-glucoside	0.961533824			MS2 matched	455.11308	432.305	0.002560075	0.002572879	0.003197936	0.002207375	0.002961918	0.003310937	0.00280185333333333	0.008210411	0.010850447	0.010464505	0.009105802	0.010879481	0.010920871	0.0100719195
1433	Lys-Pro	0.995842513			MS2 matched	244.16351	453.807	0.01456495	0.02344408	0.11368675	0.01604064	0.03017250	0.01405783	0.0353277916666667	0.04547032	0.17211060	0.16069039	0.03522724	0.03154935	0.06439159	0.0849065816666667
206	Adenosine	0.999427322			MS2 matched	266.08455	174.291	0.008622542	0.017068674	0.012734345	0.002310078	0.023666599	0.014214349	0.0131027645	0.003382020	0.031802370	0.030721268	0.030317288	0.027578325	0.039468314	0.0272115975
236	Asn-Thr	0.770628615			MS2 matched	232.08976	349.471	0.02630833	0.02560489	0.05732046	0.04434731	0.03022425	0.02529099	0.0348493716666667	0.02653094	0.05391213	0.02974582	0.02414747	0.02183130	0.01650883	0.028779415
969	3-[(cholamidopropyl)dimethylammonio]-1-propanesulfonate	0.878905018			MS2 matched	448.33796	172.9325	0.3356639	0.3664845	0.3166019	0.2389005	0.3063542	0.3136450	0.312941666666667	0.1443380	0.2911373	0.2776118	0.1415766	0.1079823	0.2336837	0.199388283333333
804	gamma-aminobutyric acid	0.747699077			MS2 matched	104.06933	306.1685	0.02245338	0.03590661	0.01977234	0.03033978	0.02111738	0.02138238	0.0251619783333333	0.03365148	0.06903710	0.05936416	0.01641824	0.01611243	0.03825600	0.0388065683333333
250	Biopterin	0.934838127			MS2 matched	236.07455	262.66	0.04173415	0.04420069	0.05636606	0.03201538	0.04285784	0.03565999	0.0421390183333333	0.02325755	0.03695864	0.02911656	0.02327658	0.02377377	0.04033042	0.0294522533333333
1676	Syrosingopine	0.983687942			MS2 matched	506.1958	373.654	0.018548109	0.017979192	0.018506070	0.012092734	0.018653873	0.017898149	0.0172796878333333	0.009341094	0.017110340	0.010961376	0.011309124	0.007405031	0.010045268	0.0110287055
349	Dodecanoic acid	0.973562414			MS2 matched	199.16732	53.648	0.11380228	0.09533094	0.12822022	0.14016638	0.16320113	0.12282984	0.127258465	0.08763703	0.11235315	0.30019651	0.13329982	0.11684402	0.09788983	0.14137006
1105	Argininosuccinic acid	0.976177805			MS2 matched	291.12778	470.541	0.13760740	0.08204980	0.12525400	0.13113860	0.11100933	0.10098623	0.114674226666667	0.04866508	0.09467143	0.07602166	0.07426694	0.06992366	0.06392713	0.0712459833333333
977	3-hydroxyhexadecanoylcarnitine	0.952042854			MS2 matched	416.33194	201.547	0.025944505	0.013568513	0.022702827	0.053786248	0.010875972	0.006144198	0.0221703771666667	0.013970128	0.007105327	0.033883306	0.005743528	0.007000576	0.006233201	0.0123226776666667
224	alpha-D-Glucose 1-phosphate	0.6864			MS2 matched	319.03714	476.1635	0.013302783	0.012810790	0.018344255	0.016832643	0.014748727	0.011065600	0.0145174663333333	0.005915320	0.008789919	0.009407071	0.007621350	0.006612439	0.008404587	0.007791781
1735	Val-Pro	0.991458386			MS2 matched	215.13717	265.554	0.009549738	0.007344800	0.019562091	0.010765150	0.016764871	0.019251827	0.0138730795	0.014081211	0.033168281	0.026514313	0.012597467	0.009906162	0.013027684	0.018215853
421	Guanosine 5'-monophosphate (GMP)	0.9734			MS2 matched	362.05204	392.128	0.0007156075	0.0016256715	0.0018966417	0.0022266004	0.0016411533	0.0040151179	0.00202013205	0.0008228963	0.0050468483	0.0004530403	0.0022862614	0.0019801301	0.0042226697	0.00246864101666667
1687	Tetrandrine	0.954786173			MS2 matched	623.31033	245.399	0.1203094	0.2424062	0.2228294	0.1394950	0.1988081	0.2143585	0.1897011	0.1647988	0.2087324	0.1903196	0.2141711	0.1310432	0.2676110	0.196112683333333
1061	Adenosine 2'-monophosphate	0.918414609			MS2 matched	348.08612	397.298	0.03101468	0.03012769	0.02501276	0.04057326	0.02737113	0.02978334	0.0306471433333333	0.02090019	0.03572913	0.02297984	0.02417147	0.02992666	0.03879165	0.0287498233333333
1351	Hydroxyflutamide	0.930810891			MS2 matched	293.08167	384.3105	0.02731876	0.03677057	0.03008732	0.01801519	0.02589423	0.02494625	0.0271720533333333	0.05487264	0.05522959	0.03481319	0.04426186	0.03815278	0.06038014	0.0479517
1263	Epirubicin	0.70846082			MS2 matched	544.16625	265.8365	0.004656110	0.006276448	0.010140219	0.007866577	0.007691861	0.007464374	0.00734926483333333	0.004108817	0.004262200	0.004680701	0.004209842	0.005469870	0.007352871	0.00501405016666667
114	2-hydroxy-6-methylquinoline-3-carbaldehyde	0.902368453			MS2 matched	186.04311	227.361	0.7415817	0.8987422	0.9980059	0.8171304	0.8825611	0.8619632	0.866664083333333	0.8260831	0.9634811	0.8749783	0.7767058	0.8559008	0.8700112	0.861193383333333
1533	Norharmane	0.996707524			MS2 matched	169.07393	50.467	0.0008325887	0.0015456315	0.0052541320	0.0099053567	0.0051793936	0.0020696741	0.00413112943333333	0.0427524529	0.0585887952	0.0725971040	0.0045538343	0.0044222473	0.0055893530	0.0314172977833333
994	3'-sialyllactose	0.839792137			MS2 matched	672.18963	451.998	0.006875529	0.007163141	0.005529360	0.003358890	0.005080927	0.005513912	0.00558695983333333	0.005575281	0.004810639	0.002186055	0.004178424	0.006054125	0.005517049	0.00472026216666667
1388	L-carnosine	0.949802754			MS2 matched	227.11168	368.47	0.04118152	0.03212826	0.06439430	0.04948714	0.03990637	0.04576003	0.04547627	0.02501805	0.06542045	0.02937601	0.03329831	0.03330109	0.03037808	0.0361319983333333
348	Docosatrienoic acid	0.964690291			MS2 matched	333.27298	44.862	0.20497282	0.24242896	0.17530609	0.34297405	0.20352066	0.33856393	0.251294418333333	0.06842741	0.11095553	0.11485013	0.08674116	0.09534351	0.11788831	0.0990343416666667
261	Cephalothin	0.743067929			MS2 matched	395.05485	285.69	0.03558221	0.02825130	0.03925942	0.02454654	0.02821134	0.03133303	0.0311973066666667	0.01263223	0.02872399	0.01243476	0.01494839	0.01754801	0.02524567	0.0185888416666667
995	4-(1-piperazinyl)-1h-indole	0.879163025			MS2 matched	159.08972	261.385	0.03315162	0.03200417	0.04290924	0.02640704	0.02052353	0.03768764	0.0321138733333333	0.01215824	0.02741113	0.01869670	0.01958376	0.01864701	0.02245742	0.01982571
530	N-[3-hydroxy-1-{[3.4.5-trihydroxy-6-(hydroxymethyl)oxan-2-yl]oxy}octadec-4-en-2-yl]hexadecanamide	0.815675861			MS2 matched	698.54402	86.227	0.0136957090	0.0126966711	0.0160189370	0.0069101077	0.0146522402	0.0164507431	0.0134040680166667	0.0004659103	0.0052335259	0.0104284921	0.0089265045	0.0057743960	0.0097838805	0.00676878488333333
1655	Ser-Asn	0.982591466			MS2 matched	220.08996	370.417	0.003424957	0.002863120	0.005340873	0.002244844	0.004780553	0.002686835	0.00355686366666667	0.004083609	0.006390442	0.004057178	0.004321758	0.005560652	0.003439160	0.00464213316666667
1273	Fenpropidin	0.923330225			MS2 matched	274.2718	43.158	0.2312827	0.2450747	0.2623679	0.4117013	0.2650836	0.2846786	0.2833648	0.2196885	0.2916909	0.2283830	0.2013876	0.2925794	0.2335178	0.2445412
836	"1-(1z-octadecenyl)-2-(4z,7z,10z,13z,16z,19z-docosahexaenoyl)-sn-glycero-3-phosphocholine"	0.875850253			MS2 matched	818.59752	40.3665	0.14877060	0.14729302	0.13613600	0.21596194	0.13987635	0.14107994	0.154852975	0.06528693	0.07803539	0.08454570	0.07917638	0.07273096	0.04593597	0.0709518883333333
588	Pc 35:2	0.724723941			MS2 matched	830.57617	147.6205	0.03873573	0.05422822	0.07273005	0.04821949	0.05127196	0.05623442	0.0535699783333333	0.04370162	0.06892820	0.05862712	0.05953279	0.06492212	0.06296883	0.0597801133333333
438	Ile-His	0.934702011			MS2 matched	267.14138	304.534	0.04238722	0.03470568	0.08371369	0.05930555	0.04287869	0.03580088	0.0497986183333333	0.03515575	0.07991492	0.03399811	0.03228230	0.02605223	0.02306725	0.03841176
181	"5s-hydroxy-6e,8z,11z,14z-eicosatetraenoic acid"	0.964113792			MS2 matched	301.21173	48.553	1.1398169	0.9432302	1.3933083	1.3466512	1.0498208	1.3971976	1.21167083333333	1.2866984	1.3123246	1.8759990	2.1792204	1.6054027	4.2766624	2.08938458333333
912	"1,4-d-xylobiose"	0.99027974			MS2 matched	305.08352	307.343	0.03106562	0.03303956	0.02913892	0.04227436	0.03278006	0.03330944	0.0336013266666667	0.04413159	0.08263273	0.10249284	0.04606877	0.05315415	0.01697152	0.0575752666666667
809	"((4r)-4-((3r,5r,9s,10s,12s,13r,14s,17r)-3,12-dihydroxy-10,13-dimethylhexadecahydro-1h-cyclopenta[a]phenanthren-17-yl)pentanoyl)glycylglycine"	0.791863311			MS2 matched	529.30322	408.756	0.009510118	0.008049679	0.010568660	0.010317881	0.011038049	0.008909083	0.009732245	0.002318740	0.007165598	0.004630386	0.004403990	0.003984158	0.006105887	0.0047681265
1126	Bafilomycin a1	0.973954401			MS2 matched	569.39713	36.783	0.05582934	0.06072667	0.05393597	0.09188370	0.02667116	0.06193812	0.0584974933333333	0.02644140	0.06007874	0.07014920	0.05868127	0.05241559	0.04824902	0.0526692033333333
1602	Pro-Thr	0.984302728			MS2 matched	217.12762	373.059	0.009431384	0.008237193	0.012789907	0.007428472	0.007652213	0.008957070	0.0090827065	0.105100828	0.115527790	0.073918851	0.066342761	0.052507783	0.123687087	0.0895141833333333
921	"15(r),19(r)-hydroxyprostaglandin f2alpha"	0.827563369			MS2 matched	353.22789	120.577	0.07672219	0.09113748	0.05336209	0.11054651	0.05668180	0.04950943	0.07299325	0.04740624	0.05017733	0.04932448	0.04222792	0.06134700	0.03558044	0.047677235
1219	Dapsone	0.944321154			MS2 matched	497.14299	420.746	0.020313331	0.010524521	0.008526193	0.006644439	0.008851800	0.008238732	0.0105165026666667	0.039111605	0.014702626	0.022206094	0.042801911	0.017845569	0.041886298	0.0297590171666667
488	Leukotriene e4	0.983998267			MS2 matched	420.2335	169.743	0.0206640269	0.0163355074	0.0158812784	0.0047700022	0.0133157055	0.0119119802	0.0138130834333333	0.0013101324	0.0020208830	0.0040188168	0.0003958768	0.0007918431	0.0068784400	0.00256933201666667
308	D-glucose 6-phosphate	0.860855674			MS2 matched	259.00847	207.8085	0.009446936	0.015750348	0.015719254	0.007643095	0.011927385	0.006161403	0.0111080701666667	0.006551415	0.006574615	0.006151871	0.004726424	0.005300530	0.005304775	0.00576827166666667
1352	Hygromycin b	0.909580153			MS2 matched	528.23639	404.602	0.028690924	0.025916207	0.024785197	0.021070470	0.026130563	0.025455161	0.0253414203333333	0.008611483	0.008560613	0.006106240	0.007897138	0.009624062	0.011314214	0.008685625
1559	Patchouli alcohol	0.870484209			MS2 matched	109.09984	35.59	0.00197764	0.06043109	0.08167281	0.06104455	0.12781057	0.04955811	0.0637491283333333	0.11585327	0.14300659	0.10720071	0.16759519	0.19405467	0.14170597	0.144902733333333
289	Cytidine 5'-diphosphocholine (CDP-choline)	0.9327			MS2 matched	547.11124	443.958	0.01748556	0.01567802	0.01890947	0.01644182	0.02479558	0.01704623	0.01839278	0.02166794	0.02497846	0.02271563	0.02081730	0.02371358	0.02168000	0.022595485
1255	DL-proline	0.999679765			MS2 matched	116.06911	346.445	0.04828540	0.05656515	0.05045508	0.05138767	0.04057461	0.05179095	0.0498431433333333	0.03978522	0.04544139	0.03804855	0.05295653	0.05617474	0.14068182	0.062181375
1190	Creatinine	0.999779411			MS2 matched	114.06452	174.4365	0.4070508	0.6097298	0.2667756	0.2830739	0.2555744	0.2207004	0.34048415	0.1200125	0.3991542	0.5712926	0.1728226	0.3032100	0.3341969	0.316781466666667
74	"1,2-dioleoyl-sn-glycero-3-phosphate"	0.855349278			MS2 matched	417.233	61.873	0.015864220	0.019574987	0.016536271	0.014528741	0.019403857	0.018530479	0.0174064258333333	0.002270895	0.003876702	0.013584566	0.006722910	0.003751869	0.005532828	0.00595662833333333
1584	Phytolaccasaponin G	0.96412325			MS2 matched	687.37171	376.3845	0.004772235	0.004612760	0.006403211	0.003916462	0.005335071	0.006079836	0.00518659583333333	0.002271640	0.002902421	0.001640797	0.002161730	0.002726835	0.002241274	0.00232411616666667
428	Hippuric acid	0.975660716			MS2 matched	178.04793	190.022	0.023094455	0.041644791	0.039264319	0.010757515	0.008103170	0.005021886	0.021314356	0.081772485	0.092251334	0.093270843	0.028213706	0.038483123	0.094273853	0.0713775573333333
1028	5-aminovaleric acid betaine	0.841054511			MS2 matched	160.1322	391.3295	4.789938	6.462675	2.663728	4.026604	2.714592	4.499205	4.19279033333333	2.960560	2.888546	1.767211	1.638862	1.953468	2.896514	2.35086016666667
1550	Orcinol beta-d-glucoside	0.910850637			MS2 matched	251.07493	130.06	0.10589434	0.13877271	0.14747970	0.07809759	0.10720883	0.10626492	0.113953015	0.09672274	0.18515846	0.14384795	0.11742348	0.14229872	0.11850790	0.133993208333333
1067	Adipoyl-l-carnitine	0.99106372			MS2 matched	290.15797	399.463	0.84379443	0.68195169	0.57308421	0.47409926	0.39351414	0.46447454	0.571819711666667	0.03265719	0.04826034	0.13300619	0.04495743	0.06118250	0.03945045	0.0599190166666667
132	3-(5-phenylthiophen-2-yl)prop-2-ynyl acetate	0.931043888			MS2 matched	255.0552	375.894	0.005875440	0.005726015	0.008247935	0.006155456	0.005197698	0.005473233	0.0061126295	0.003283805	0.006254960	0.004360234	0.004114649	0.003643045	0.002710442	0.00406118916666667
108	2-chloro-2'-hydroxy-4'-methylbenzophenone	0.96472218			MS2 matched	245.02496	88.268	0.18119582	0.22627219	0.19655657	0.32938862	0.22979981	0.21014962	0.228893771666667	0.06832734	0.16672488	0.22523913	0.17380007	0.23562620	0.25276949	0.187081185
726	Silydianin	0.943535285			MS2 matched	499.12026	411.6595	0.03490894	0.02215052	0.02121785	0.02413957	0.02400654	0.02812588	0.0257582166666667	0.04749960	0.10640107	0.05776247	0.06463174	0.05159642	0.10277433	0.071777605
1450	Mesaconitine	0.973801289			MS2 matched	632.29119	206.918	0.002102803	0.009933045	0.007947752	0.002321873	0.013366499	0.001520783	0.0061987925	0.014522843	0.021427121	0.033237744	0.032386836	0.034966999	0.030910677	0.0279087033333333
100	"2-(2,6-dihydroxy-4-methoxycarbonylbenzoyl)-3-hydroxybenzoic acid"	0.872216374			MS2 matched	331.04324	374.15	0.006475688	0.007604699	0.010824072	0.012290472	0.007525076	0.007870053	0.00876501	0.008540171	0.008136669	0.009596309	0.005774950	0.017893975	0.005309794	0.00920864466666667
1171	Cevadine	0.718512429			MS2 matched	492.27685	223.798	0.003222254	0.002769788	0.003760904	0.003322960	0.003170421	0.003076467	0.00322046566666667	0.032066308	0.004151573	0.002081601	0.003623039	0.002479342	0.003107802	0.0079182775
1509	Nepsilon-acetyl-l-lysine	0.998445138			MS2 matched	189.1215	353.105	0.02227335	0.02019951	0.02558404	0.01275626	0.02229629	0.02249004	0.0209332483333333	0.02802065	0.03429940	0.01275235	0.02833434	0.02355686	0.04363733	0.0284334883333333
1313	Gly-Arg	0.7807			MS2 matched	295.14786	462.742	0.4105430	0.6162781	0.3719504	0.1908389	0.3851498	0.3289909	0.383958516666667	0.5234656	0.5689329	0.2977087	0.3561507	0.6264298	0.6076364	0.496720683333333
1651	Sclareolide	0.981797455			MS2 matched	501.3738	37.7285	0.05180464	0.05872079	0.03601680	0.04976328	0.06775597	0.04676310	0.0518040966666667	0.03211201	0.03495643	0.04427677	0.04760481	0.05079368	0.04386505	0.042268125
5	"alpha,alpha'-trehalose 6-phosphate"	0.713588852			MS2 matched	421.06674	481.884	0.031431764	0.015271227	0.011680367	0.010732030	0.010131386	0.012853776	0.0153500916666667	0.008355611	0.010977313	0.011190862	0.012180105	0.012987172	0.013412396	0.0115172431666667
550	N-arachidonoyl-l-serine	0.998223981			MS2 matched	360.24714	111.2275	0.13404144	0.14812396	0.10720188	0.04646973	0.10182894	0.16709184	0.117459631666667	0.07762233	0.15112712	0.12823521	0.22781736	0.20932997	0.37946355	0.195599256666667
948	2-methylbutyryl-l-carnitine	0.9986101			MS2 matched	246.16904	246.537	1.8963446	1.7652054	0.8448788	1.3806698	0.6967323	1.8965404	1.41339521666667	0.2497150	0.2274878	0.3201661	0.1893149	0.1609152	0.4236411	0.26187335
823	"(6r)-2-(hydroxymethyl)-6-((3r,5r,7r,8r,9s,10s,12s,13r,14s,17r)-3,7,12-trihydroxy-10,13-dimethylhexadecahydro-1h-cyclopenta[a]phenanthren-17-yl)heptyl hydrogen sulfate"	0.993505605			MS2 matched	555.29053	119.2665	0.009832359	0.009753483	0.012682355	0.007518428	0.008452230	0.007451712	0.00928176116666667	0.037328660	0.014479977	0.006054698	0.003923454	0.004399573	0.004941935	0.0118547161666667
231	Araloside a	0.97707753			MS2 matched	925.4702	453	0.0018665182	0.0019465637	0.0043430020	0.0017720396	0.0012790575	0.0017452516	0.00215873876666667	0.0016636067	0.0013347690	0.0019097663	0.0017652462	0.0019681176	0.0005961817	0.00153961458333333
573	Norfloxacin	0.821382718			MS2 matched	637.2645	271.424	0.0016328771	0.0002331451	0.0013726174	0.0040082153	0.0016404468	0.0013615882	0.00170814831666667	0.0006203933	0.0004899753	0.0002858585	0.0025480067	0.0003304000	0.0010834709	0.00089301745
415	Glycocholic acid	0.911317333			MS2 matched	464.3042	204.116	0.02789911	0.04351085	0.02681945	0.06630595	0.03841442	0.03199181	0.0391569316666667	0.01563738	0.02780336	0.01004000	0.01421333	0.03818890	0.05381682	0.0266166316666667
1279	Folate	0.994152961			MS2 matched	442.14134	443.9	0.006478891	0.007213634	0.008480296	0.013915818	0.010317783	0.009101706	0.00925135466666667	0.013417031	0.017722498	0.011276937	0.008331240	0.007278624	0.016355460	0.012396965
1207	Cytosine	0.976105489			MS2 matched	112.04907	242.9385	0.12450427	0.12705564	0.12055788	0.12474143	0.13350924	0.12291109	0.125546591666667	0.05642283	0.07764762	0.10699066	0.07382678	0.08836484	0.10094443	0.08403286
681	Procyanidin c1	0.886012719			MS2 matched	865.2117	493.5725	0.021080899	0.017173909	0.026979728	0.019967176	0.027142429	0.032254854	0.0240998325	0.014501162	0.006118395	0.016477189	0.019407556	0.021704260	0.005905409	0.0140189951666667
1222	Daunorubicin	0.978706871			MS2 matched	363.08773	309.3045	1.2027866	1.2250813	1.0775660	1.1822173	1.2568883	1.2223103	1.19447496666667	1.7028327	0.4552761	1.9094862	1.8434627	2.1857724	0.3530651	1.40831586666667
1355	Ibutilide	0.727807706			MS2 matched	385.23177	73.788	0.009634222	0.014073794	0.016157140	0.024961801	0.011458301	0.010774952	0.014510035	0.008953199	0.019448719	0.022577283	0.014027015	0.016814475	0.009786651	0.0152678903333333
1009	4-oxoretinol	0.748506689			MS2 matched	301.21431	35.4375	0.04157074	0.13446283	0.13499656	0.09177026	0.12292022	0.06497111	0.09844862	0.05386134	0.12267522	0.09986473	0.12602681	0.14789060	0.16023937	0.118426345
493	Linoleoylglycine	0.999406352			MS2 matched	336.24777	119.616	0.14855770	0.15864316	0.14657195	0.06020820	0.13807132	0.16832468	0.136729501666667	0.08854327	0.17231991	0.12965188	0.21298031	0.23092883	0.32298746	0.192901943333333
389	Ginsenoside f3	0.979050391			MS2 matched	815.47265	48.65	0.08108120	0.07915850	0.10529473	0.04877206	0.07898173	0.09114727	0.0807392483333333	0.02408694	0.03261142	0.03448277	0.02735817	0.02720434	0.03975232	0.0309159933333333
281	Cochlioquinone a	0.990455715			MS2 matched	531.29082	118.169	2.4658912	0.9936496	2.7343251	2.3303754	1.5446980	2.1556842	2.03743725	22.2434660	13.8277845	1.1060523	1.3825156	0.6760622	1.2874031	6.75388061666667
4	alpha-muricholic acid	0.995969322			MS2 matched	815.55351	189.412	0.049269864	0.005983304	0.042833946	0.074392371	0.092002406	0.058084670	0.0537610935	0.093121536	0.214145720	0.066411508	0.074383470	0.009278239	0.010804286	0.0780241265
808	(+/-)-dropropizine	0.704379526			MS2 matched	237.17789	284.352	0.008296975	0.011760888	0.002256583	0.010137951	0.007998944	0.007825582	0.00804615383333333	0.007950723	0.009882770	0.009009843	0.006269967	0.006260380	0.006420592	0.00763237916666667
816	"(2r,3s,4s,5r,6s)-2-(hydroxymethyl)-6-[4-[(e)-3-hydroxyprop-1-enyl]phenoxy]oxane-3,4,5-triol"	0.821311309			MS2 matched	330.13669	352.4245	0.01629036	0.01672614	0.01381245	0.01074641	0.01509235	0.01185916	0.0140878116666667	0.02063849	0.02682588	0.02300682	0.02092816	0.01840606	0.02773217	0.02292293
171	"5-[(z)-14-(3,5-dihydroxyphenyl)tetradec-8-enyl]benzene-1,3-diol"	0.869804704			MS2 matched	411.26625	36.378	0.006273573	0.004304595	0.006116980	0.021724506	0.006484950	0.008793336	0.00894965666666667	0.007774886	0.003628421	0.061945054	0.019350511	0.009705633	0.004923371	0.0178879793333333
682	Proline	0.997941968			MS2 matched	114.05505	314.2525	1.5198206	1.5117743	1.6081160	1.4570220	1.5414121	1.7199097	1.55967578333333	0.9167934	1.3023647	0.8961978	1.0443774	1.2073893	1.6254215	1.16542401666667
417	Glyoxylate	0.6359			MS2 matched	133.01347	216.1985	0.02343606	0.02642341	0.02579744	0.02725092	0.03226344	0.02168393	0.0261425333333333	0.02240400	0.02842666	0.02579346	0.02982577	0.03612318	0.03229933	0.0291454
97	1-(4-methoxyphenyl)-2-methyl-3-nitro-1h-indol-6-ol	0.933978742			MS2 matched	297.08014	354.42	0.004545561	0.006918590	0.005241689	0.004720780	0.005725787	0.004790557	0.00532382733333333	0.001758648	0.001940636	0.002961652	0.001994372	0.002814651	0.002860522	0.0023884135
39	"1-(9z,12z-octadecadienoyl)-2-hydroxy-sn-glycero-3-phosphoethanolamine"	0.982960453			MS2 matched	476.26852	196.385	0.8735637	2.3394915	1.1758993	0.5691948	0.8027717	1.7773991	1.25638668333333	0.3560458	0.9220405	0.9537208	0.8649122	1.1240358	2.3206939	1.0902415
1247	DL-asparagine	0.987523935			MS2 matched	133.05902	380.667	0.10647081	0.11253807	0.10842787	0.06097650	0.06678420	0.07683053	0.08867133	0.02707879	0.08568966	0.05461249	0.02887184	0.11075894	0.03991918	0.0578218166666667
1552	Ouabain	0.938567463			MS2 matched	607.27769	268.3445	0.004012484	0.003612231	0.005490177	0.005906065	0.003233876	0.004513441	0.004461379	0.002699386	0.002595586	0.002508805	0.003440309	0.003115067	0.003463494	0.00297044116666667
134	"3-[(2s,3r,4s,5r,6r)-3-[(2s,3r,4r,5s,6s)-3,5-dihydroxy-6-methyl-4-[(2s,3r,4s,5s,6r)-3,4,5-trihydroxy-6-(hydroxymethyl)oxan-2-yl]oxyoxan-2-yl]oxy-4,5-dihydroxy-6-[[(2r,3r,4r,5r,6s)-3,4,5-trihydroxy-6-methyloxan-2-yl]oxymethyl]oxan-2-yl]oxy-2-(3,4-dihydroxyphenyl)-5,7-dihydroxychromen-4-one"	0.952466895			MS2 matched	917.24724	506.74	0.014183217	0.016609698	0.010026107	0.010192992	0.008317580	0.012580089	0.0119849471666667	0.010216061	0.003613410	0.009228321	0.009512479	0.011479362	0.003267624	0.0078862095
31	"[3-hydroxy-1-(4-methoxy-7-oxofuro[3,2-g]chromen-9-yl)oxy-3-methylbutan-2-yl] (e)-2-methylbut-2-enoate"	0.819217116			MS2 matched	415.14913	272.026	0.005312216	0.004853550	0.007675636	0.003640816	0.004213325	0.004048182	0.0049572875	0.002824339	0.004412412	0.002625077	0.001992685	0.003442513	0.004367441	0.00327741116666667
1679	Taurodeoxycholic acid	0.9893			MS2 matched	517.32471	152.431	0.088583224	0.039273332	0.098208687	0.123015041	0.057271554	0.064535895	0.0784812888333333	0.554097394	0.128951241	0.071396245	0.049340698	0.009352248	0.034140360	0.141213031
1524	Niacinamide	0.903413256			MS2 matched	123.05927	64.916	14.75185	15.32364	13.94714	22.83710	12.70399	12.96275	15.4210783333333	13.01094	18.48984	17.18049	14.31390	17.09043	15.22386	15.88491
1656	Ser-Gly-Lys	0.933237883			MS2 matched	291.16331	452.272	0.02802436	0.03033485	0.03357394	0.02438667	0.02681166	0.02385376	0.0278308733333333	0.02502842	0.02787987	0.02878994	0.02459143	0.02736634	0.02446646	0.0263537433333333
1367	Indole-3-acetonitrile	0.96469083			MS2 matched	157.07405	121.172	0.3251975	0.3090868	0.3925629	0.2562000	0.2700777	0.3913026	0.32407125	0.1048071	0.2492652	0.1884888	0.1985341	0.1970287	0.2054979	0.190603633333333
533	N-Acetyl-D-Glucosamine 6-Phosphate	0.999602656			MS2 matched	300.04374	448.4905	0.3114870	0.3431661	0.2449136	0.2359324	0.2371376	0.2729712	0.274267983333333	0.1791823	0.2293182	0.1916200	0.2281134	0.2121810	0.2888319	0.221541133333333
611	"Pe(16:0/19,20-epdpe)"	0.990204576			MS2 matched	778.51479	56.287	0.011908837	0.007051477	0.030023163	0.026080432	0.023058027	0.015433765	0.0189259501666667	0.046469637	0.014336335	0.012851014	0.017099614	0.012296042	0.012154664	0.0192012176666667
1521	Neodiosmin	0.714600575			MS2 matched	609.18423	426.964	0.006523486	0.006599654	0.003809112	0.006432286	0.007542547	0.002759849	0.00561115566666667	0.007509491	0.008187459	0.009961392	0.013375928	0.010216295	0.007919509	0.00952834566666667
87	12(13)-epoxy-9z-octadecenoic acid	0.984001798			MS2 matched	295.22229	58.198	0.3915084	0.4115675	0.3684066	0.7699106	0.4540918	0.4159273	0.4685687	0.4073710	0.5325504	1.0873420	0.5309555	0.6289942	0.7976078	0.664136816666667
1257	DL-tyrosine	0.99388349			MS2 matched	182.08009	304.451	1.4085675	1.2224824	1.5662298	1.0890259	1.2148009	1.2609033	1.2936683	0.6844409	1.1995977	0.6334964	0.8157385	0.8350855	0.9881343	0.85941555
1191	Cromolyn	0.701905683			MS2 matched	491.07466	350.0745	0.0012892480	0.0018876614	0.0009508901	0.0008859950	0.0012316428	0.0017399337	0.00133089516666667	0.0047349915	0.0035236722	0.0029195845	0.0019234567	0.0015903762	0.0025302494	0.00287038841666667
1039	6-(3-dimethylaminopropionyl)forskolin	0.734745854			MS2 matched	510.31518	61.7	0.003132129	0.002826960	0.002399417	0.002921345	0.002848351	0.002132411	0.00271010216666667	0.002510619	0.004121257	0.001300449	0.003720357	0.002549225	0.003661823	0.00297728833333333
1492	N-acetylglucosamine	0.996874975			MS2 matched	465.16492	259.0035	0.3067258	0.3189927	0.2972230	0.2327513	0.3286007	0.2985841	0.297146266666667	0.1747274	0.2547773	0.2155810	0.2270685	0.2210559	0.2894648	0.230445816666667
91	15-ketolatanoprost (free acid)	0.769238206			MS2 matched	369.22082	209.8055	0.035193038	0.026930315	0.016750353	0.043335510	0.020266850	0.019873742	0.0270583013333333	0.008893434	0.010129777	0.035546522	0.034796611	0.043738305	0.026530558	0.0266058678333333
1240	Diosmin	0.980428081			MS2 matched	631.1438	411.6435	0.09064473	0.08085967	0.06677336	0.06088847	0.08154270	0.07343837	0.0756912166666667	0.15994841	0.07370521	0.22577012	0.22722591	0.19153787	0.14786338	0.171008483333333
1306	Glu-His	0.995283625			MS2 matched	285.07339	50.9535	0.024011771	0.020485504	0.028205336	0.026709941	0.012000363	0.009045277	0.0200763653333333	0.097596010	0.245524382	0.087714294	0.057489236	0.043461848	0.050563001	0.0970581285
1690	Thiamine monophosphate	0.998370283			MS2 matched	345.07522	504.9975	0.03302331	0.06843513	0.03174253	0.04942369	0.02263633	0.04064161	0.0409837666666667	0.02458972	0.01998252	0.01947468	0.01486267	0.01465256	0.01554130	0.0181839083333333
1553	Oxypurinol	0.96328673			MS2 matched	153.03891	311.5755	0.08709201	0.11078047	0.11105438	0.08313766	0.09432061	0.08854973	0.0958224766666667	0.20027691	0.26306192	0.24027614	0.28593326	0.27040831	0.20892808	0.244814103333333
1316	Gly-Phe-Lys	0.833542284			MS2 matched	351.19907	374.0175	0.0035443886	0.0013632501	0.0081975610	0.0034246513	0.0036663368	0.0018754196	0.00367860123333333	0.0025214614	0.0031073372	0.0022546428	0.0020695932	0.0009537002	0.0011960881	0.00201713715
239	Asp-Gln	0.758895756			MS2 matched	260.08409	422.225	0.06008609	0.04785279	0.10644842	0.06381972	0.05445537	0.04996148	0.063770645	0.04476346	0.10711640	0.05346931	0.05100885	0.05401670	0.03738186	0.05795943
1561	"PC(20:5(5Z,8Z,11Z,14Z,17Z)/20:5(5Z,8Z,11Z,14Z,17Z))"	0.6098			MS2 matched	844.56791	141.09	0.016521346	0.015903867	0.015582213	0.012994058	0.009385565	0.012716297	0.0138505576666667	0.012194587	0.008332520	0.002178911	0.010528889	0.009914472	0.010889507	0.009006481
551	N-arachidonoyldopamine	0.846217219			MS2 matched	438.29012	206.5495	0.02646977	0.02888516	0.03059915	0.07907583	0.02991013	0.03408292	0.0381704933333333	0.01185193	0.02310706	0.02006026	0.02262850	0.01543150	0.02703513	0.0200190633333333
997	4-[5-[[4-[5-[acetyl(hydroxy)amino]pentylamino]-4-oxobutanoyl]-hydroxyamino]pentylamino]-4-oxobutanoic acid	0.99037661			MS2 matched	478.28809	202.154	0.4270162	0.5917384	0.5563680	0.6796194	0.4980076	0.6367651	0.564919116666667	0.2257856	0.4581733	0.3767606	0.4623972	0.5712506	0.5844139	0.446463533333333
240	Asp-Glu	0.945085671			MS2 matched	261.0508	465.061	0.011560668	0.008565848	0.014490548	0.010131175	0.002168314	0.011991701	0.00981804233333333	0.006471884	0.016073277	0.013543501	0.008562069	0.008966863	0.008915402	0.010422166
394	Glutaconic acid	0.707106781			MS2 matched	129.01763	437.948	0.031382383	0.052650636	0.028525949	0.059916238	0.031534190	0.043041163	0.0411750931666667	0.007232810	0.010051463	0.009447526	0.008319495	0.009193195	0.009166598	0.00890184783333333
1206	Cytochalasin b	0.818499278			MS2 matched	444.24965	417.744	0.007657345	0.019164845	0.013195577	0.004996424	0.007537719	0.021175434	0.0122878906666667	0.017227385	0.009311912	0.006238169	0.003676415	0.020835301	0.016553779	0.0123071601666667
1205	Cytochalasin a	0.85131293			MS2 matched	460.24575	206.305	0.011904749	0.018674653	0.031848660	0.012395112	0.006771765	0.005046925	0.0144403106666667	0.062020531	0.012688145	0.005017413	0.009256024	0.002866542	0.018052090	0.0183167908333333
374	Fosamine	0.74948393			MS2 matched	152.00723	259.6765	0.035120937	0.040306962	0.040556406	0.036144421	0.036118743	0.037438741	0.0376143683333333	0.007511236	0.004339129	0.025710179	0.005046784	0.005894583	0.045139084	0.0156068325
204	Acetylcysteine	0.868859594			MS2 matched	162.02027	207.19	0.044657416	0.060031608	0.037873301	0.019390029	0.038935246	0.055452926	0.042723421	0.007512507	0.009870673	0.005764795	0.015605953	0.020499496	0.017862185	0.0128526015
298	D-arabinose	0.996824098			MS2 matched	149.04325	153.4575	0.9780271	0.6080180	0.5973892	0.5838235	0.6494475	0.8180289	0.705789033333333	0.6670026	0.9827600	1.1946417	1.5354227	0.7520513	1.1354335	1.04455196666667
1074	Ala-phe	0.985536546			MS2 matched	237.12114	235.959	0.008373004	0.008881438	0.014099452	0.010303699	0.008581888	0.009071481	0.00988516033333333	0.005137704	0.007739860	0.004438770	0.004520004	0.005819408	0.005039092	0.00544913966666667
1147	Bis(2-ethylhexyl) adipate	0.886659218			MS2 matched	371.31264	33.938	0.020863331	0.017984998	0.014325562	0.013193176	0.013331448	0.018091721	0.0162983726666667	0.006932636	0.015114145	0.028811186	0.010797168	0.016395500	0.018033958	0.0160140988333333
937	2-amino-1-phenylethanol	0.998962669			MS2 matched	120.08141	259.5905	7.796881	7.791892	8.735337	7.384389	7.559144	7.538927	7.801095	4.961961	6.960452	5.216419	5.691949	6.244823	6.822972	5.983096
40	"1-[2,4,6-trihydroxy-3-[7-hydroxy-2-(4-hydroxyphenyl)-3,4-dihydro-2h-chromen-4-yl]phenyl]dodecan-1-one"	0.989864017			MS2 matched	547.28496	108.362	0.07382738	0.03117227	0.08210365	0.05423197	0.06691497	0.07194139	0.0633652716666667	0.91201393	0.32046846	0.08082502	0.07105070	0.02414602	0.03613333	0.24077291
1178	Chrysomycin a	0.923756413			MS2 matched	473.15094	258.0025	0.03031646	0.03775391	0.04621448	0.02861778	0.03592544	0.03534346	0.035695255	0.02307876	0.03447428	0.02161097	0.02172191	0.02638211	0.03673807	0.02733435
379	Galactonic acid	0.9773			MS2 matched	195.048	394.425	1.3444924	0.7075381	1.0018347	0.9004965	0.4792880	1.0351839	0.911472266666667	1.1801326	0.8377251	0.7033298	1.0600254	0.9813047	1.4011714	1.0272815
554	N-Formylmethionyl-Leucylphenylalanine	0.615			MS2 matched	474.15171	260.0315	0.017281942	0.018288574	0.020941013	0.016751813	0.018492376	0.018503349	0.0183765111666667	0.013910800	0.007455903	0.014837860	0.018625787	0.018532945	0.005498302	0.0131435995
635	Pg 42:11	0.900574771			MS2 matched	839.47234	38.108	0.04462608	0.07260090	0.07374815	0.04440141	0.08162838	0.07318986	0.0650324633333333	0.03042741	0.03423639	0.07156040	0.03656560	0.02957374	0.04763983	0.0416672283333333
346	DL-tryptophan	0.998170663			MS2 matched	203.07923	261.3745	0.6177028	0.5155490	0.7697533	0.5486900	0.4598551	0.6513011	0.59380855	0.1816860	0.4456030	0.2157792	0.2642659	0.2577333	0.4097639	0.295805216666667
1586	Primaquine	0.6576			MS2 matched	298.13909	406.2195	0.012231913	0.012926479	0.013244014	0.007485925	0.009605865	0.010902409	0.0110661008333333	0.042155387	0.065893205	0.047707644	0.039482916	0.041513590	0.053227182	0.0483299873333333
1182	Cocamidoprpylbetaine	0.988911727			MS2 matched	343.29164	174.125	0.004888900	0.005289813	0.017939521	0.002829423	0.005265749	0.001983155	0.0063660935	0.002073265	0.003692103	0.003303898	0.005575377	0.008610877	0.003247729	0.00441720816666667
1723	Tyramine	0.9128			MS2 matched	120.07894	167.684	0.008194493	0.007245019	0.014520435	0.005300902	0.010182127	0.008454949	0.0089829875	0.009013759	0.008344357	0.002396617	0.010006210	0.005901592	0.008775949	0.007406414
559	N-palmitoyl-d-erythro-dihydroceramide-1-phosphate	0.993446529			MS2 matched	618.4656	37.1165	0.16025539	0.19659414	0.28488053	0.04629532	0.12738864	0.18974569	0.167526618333333	0.03949937	0.08186320	0.05889679	0.15036320	0.12715041	0.09065959	0.0914054266666667
343	Dl-malic acid	0.987738902			MS2 matched	267.04885	424.0675	0.0008463316	0.0015965324	0.0009237904	0.0008728223	0.0011829399	0.0008955990	0.0010530026	0.0017597585	0.0014315793	0.0014898598	0.0013358904	0.0012411763	0.0018801131	0.0015230629
1707	Triethylene glycol	0.963229757			MS2 matched	151.09468	66.5295	0.09876500	0.08957367	0.08712566	0.07812102	0.07490109	0.09128196	0.0866280666666667	0.08237748	0.09671413	0.09147020	0.08577560	0.07626784	0.13754180	0.0950245083333334
807	(-)-Tylocrebrine	0.7233			MS2 matched	411.23613	542.008	0.005465910	0.007933434	0.008784557	0.006001901	0.007852515	0.007034190	0.00717875116666667	0.007461534	0.006280712	0.009701745	0.004589293	0.004618889	0.004741049	0.00623220366666667
653	Phytanic acid	0.978033753			MS2 matched	311.29004	36.3855	0.2494691	0.2824508	0.2552815	0.1938564	0.3427854	0.2598976	0.2639568	0.3563540	0.4710303	0.4913473	0.5166474	0.6501680	0.4853969	0.495157316666667
1036	5-methyluridine	0.739448704			MS2 matched	259.09068	353.7355	0.025859269	0.020693540	0.015254592	0.003896264	0.010761104	0.018654516	0.0158532141666667	0.069148764	0.082654728	0.026282741	0.138360954	0.073106592	0.076730761	0.07771409
568	Nervonic acid	0.810057406			MS2 matched	365.33534	44.706	0.05973209	0.10927536	0.09201790	0.11591033	0.08863016	0.09717613	0.0937903283333333	0.02057465	0.02548311	0.02408272	0.02344611	0.02772250	0.01978401	0.0235155166666667
877	1-palmitoyl-2-oleoyl-sn-glycero-3-phosphoethanolamine	0.918676807			MS2 matched	718.53668	41.392	0.06088810	0.06817055	0.07334878	0.05210476	0.01601977	0.05960612	0.0550230133333333	0.04077099	0.03574068	0.04472998	0.05375315	0.06065415	0.05180372	0.0479087783333333
1084	Anhydrobrazilic acid	0.886899139			MS2 matched	257.05103	302.0285	0.007875555	0.008293962	0.010582001	0.009317503	0.010317938	0.011057088	0.00957400783333333	0.007951060	0.008354613	0.008894080	0.012178136	0.015713816	0.006941202	0.0100054845
932	"(3z)-n-(3-chlorophenyl)-3-[[3,5-dimethyl-4-[(4-methyl-1-piperazinyl)carbonyl]-1h-pyrrol-2-yl]methylene]-2,3-dihydro-n-methyl-2-oxo-1h-indole-5-sulfonamide"	0.960392119			MS2 matched	568.17921	439.9055	0.04350118	0.04079259	0.04112231	0.04673961	0.04394417	0.04105763	0.0428595816666667	0.05415526	0.06843946	0.06995601	0.06163557	0.05152263	0.08268228	0.0647318683333333
1197	"Cyanidin 3,5-diglucoside"	0.810800671			MS2 matched	611.14307	261.4275	0.011688969	0.010049113	0.011511079	0.007113691	0.007685038	0.009306480	0.00955906166666667	0.001011498	0.005966731	0.003085661	0.003854190	0.003200529	0.005515655	0.00377237733333333
880	1-palmitoyl-sn-glycero-3-phosphocholine	0.976968229			MS2 matched	496.33896	170.392	40.50685	20.05238	37.56395	26.10279	36.78793	22.22555	30.5399083333333	30.73070	36.72600	32.10095	41.80237	21.02779	40.42899	33.8028
1068	Ala-Ala	0.899333575			MS2 matched	161.10505	127.939	0.004678016	0.008197615	0.011281951	0.010314031	0.013721066	0.008312002	0.00941744683333333	0.011230366	0.013091597	0.038147243	0.016138389	0.017975785	0.019324894	0.0193180456666667
1702	trans-cinnamate	0.752384901			MS2 matched	149.07225	70.1505	0.017490518	0.035010665	0.030748738	0.009883252	0.024293789	0.016514707	0.0223236115	0.021074382	0.076673678	0.068068871	0.026556666	0.035543329	0.031670944	0.043264645
886	1-stearoyl-2-docosahexaenoyl-sn-glycerol	0.965144819			MS2 matched	651.52868	189.585	0.03204375	0.04165172	0.04256589	0.03748582	0.04473509	0.03463884	0.0388535183333333	0.03884602	0.04207501	0.04520747	0.05329072	0.03683572	0.04393231	0.0433645416666667
1238	Dinaciclib	0.877655658			MS2 matched	397.25221	462.399	0.08401191	0.07998828	0.09777255	0.06905021	0.07350991	0.06179057	0.0776872383333333	0.07890485	0.06971815	0.06755460	0.07240199	0.07519064	0.07230058	0.0726784683333333
1166	Carnitine	0.964169191			MS2 matched	162.11701	360.7915	22.20849	26.59957	19.82097	22.22063	25.08670	18.35229	22.3814416666667	15.13795	15.48185	15.87346	14.41867	15.24792	20.14307	16.0504866666667
856	1-methylhistamine	0.980683003			MS2 matched	126.10086	372.668	0.009618704	0.020981395	0.008921340	0.045658963	0.004443691	0.015187485	0.0174685963333333	0.005744226	0.011971530	0.020842987	0.006752723	0.014645895	0.010636130	0.0117655818333333
961	2'-deoxyguanosine 5'-monophosphate	0.964983041			MS2 matched	348.04968	258.2085	0.03466202	0.04532176	0.04534146	0.04091990	0.03913833	0.03966405	0.0408412533333333	0.03034234	0.04426722	0.02544910	0.02599190	0.03583367	0.04202048	0.0339841183333333
1572	Phe-gly	0.995535671			MS2 matched	223.10574	234.5945	0.009284086	0.008844905	0.016037920	0.016813581	0.007335484	0.008742304	0.01117638	0.011134688	0.010242400	0.012551933	0.012082596	0.007591690	0.005355829	0.00982652266666667
256	Calceolarioside a	0.755186831			MS2 matched	477.12518	405.6655	0.007912579	0.013561176	0.007052082	0.007136167	0.010367391	0.013025936	0.00984255516666667	0.010454026	0.009760828	0.013061719	0.013747543	0.011949336	0.011378300	0.011725292
288	"Cytidine 2',3'-cyclic monophosphoric acid"	0.957444521			MS2 matched	609.07528	217.1025	0.01971935	0.01947829	0.01969905	0.01830605	0.01865840	0.01955476	0.0192359833333333	0.01401469	0.01725865	0.01593573	0.01763376	0.01914606	0.02427394	0.018043805
24	(methylsulfonyl)octyl glucosinolate	0.807505362			MS2 matched	508.1135	304.6625	0.009216509	0.006948664	0.013248489	0.006673993	0.008270533	0.008093808	0.00874199933333333	0.002156282	0.007453392	0.001357205	0.003014439	0.004714993	0.004350843	0.00384119233333333
301	D-fructose 6-phosphate	0.982269653			MS2 matched	259.00825	254.3605	0.027886845	0.030021897	0.039470380	0.018364124	0.024201914	0.013120542	0.0255109503333333	0.011917498	0.011446914	0.013052493	0.009207374	0.009687183	0.008081963	0.0105655708333333
839	1-(1z-octadecenyl)-sn-glycero-3-phosphocholine	0.921136832			MS2 matched	508.37072	199.758	0.54667701	0.63278647	0.46540190	0.64942411	0.44224523	0.56279064	0.54988756	0.08988017	0.09448723	0.09968537	0.09103307	0.08290582	0.09578152	0.09229553
98	1h-indole-3-propanoic acid	0.930662987			MS2 matched	188.06829	108.437	0.0043517563	0.0054214776	0.0120381956	0.0005164784	0.0042915101	0.0071249914	0.00562406823333333	0.0061840121	0.0162062835	0.0310935006	0.0085143824	0.0030271903	0.0143680949	0.0132322439666667
246	3-[[(3-carboxycyclohexyl)amino]carbonyl]-4-[3-[4-(4-phenoxybutoxy)phenyl]propoxy]-Benzoic acid	0.904556768			MS2 matched	544.27424	532.6855	0.001860082	0.003172240	0.001600983	0.003103769	0.001124400	0.001967534	0.002138168	0.002992111	0.001240389	0.001282759	0.001419770	0.001666098	0.001006600	0.00160128783333333
1423	Linoleoylcarnitine	0.953354372			MS2 matched	424.33801	176.2585	0.20693935	0.23714680	0.20600482	0.14981627	0.17623314	0.14384799	0.186664728333333	0.10939316	0.16748998	0.18328997	0.08983689	0.09582384	0.14707984	0.13215228
93	16-Hydroxypalmitic acid	0.9851			MS2 matched	271.22305	104.95	0.02685722	0.02817819	0.02263737	0.04795512	0.03466728	0.02242672	0.03045365	0.01192055	0.02661479	0.04678751	0.02157390	0.02586842	0.02338745	0.0260254366666667
183	6-phosphogluconic acid	0.968462232			MS2 matched	275.01253	498.583	0.04704306	0.01362914	0.04055536	0.01405959	0.04412452	0.02167777	0.0301815733333333	0.01643680	0.02070954	0.02585236	0.03366304	0.04210995	0.04470255	0.03057904
244	Behenic acid	0.853084976			MS2 matched	339.32025	35.17	0.03816105	0.05950293	0.04416094	0.02572674	0.05347128	0.04276463	0.043964595	0.01047790	0.07256098	0.05125081	0.08185822	0.08675796	0.07744655	0.06339207
548	N-acetylserine	0.837630672			MS2 matched	146.04359	301.466	0.1465353	0.1544237	0.2380206	0.2337051	0.1777754	0.1597478	0.18503465	0.1883730	0.1918999	0.1126800	0.1230605	0.1196772	0.1303748	0.144344233333333
268	Chalepensin	0.763637444			MS2 matched	253.08203	431.494	0.006016471	0.007858437	0.008301315	0.005190758	0.008157717	0.003721063	0.00654096016666667	0.007300249	0.007124136	0.014714644	0.008761347	0.005179974	0.011537543	0.00910298216666667
1384	L-Asparagine	0.9801			MS2 matched	133.05898	297.7635	0.0016681084	0.0035646269	0.0055764851	0.0034918815	0.0037247669	0.0026966799	0.00345375811666667	0.0008316165	0.0050200260	0.0019438200	0.0020640324	0.0031573026	0.0010625844	0.00234656365
1381	Khelloside	0.720138084			MS2 matched	431.11377	317.372	0.001597305	0.005812261	0.001787661	0.001258975	0.003363089	0.002616801	0.00273934866666667	0.003837485	0.006867592	0.005549362	0.002639982	0.002508570	0.005970187	0.00456219633333333
1017	"4',6'-dimethoxy-4-dimethylamino-2'-hydroxychalcone"	0.7001662			MS2 matched	328.1362	302.0285	0.04511555	0.04353745	0.04596572	0.02568490	0.04048894	0.04099367	0.040297705	0.03219300	0.04195595	0.02939133	0.03511088	0.03661162	0.04925500	0.03741963
1091	Arg-Ala	0.895909591			MS2 matched	246.15401	423.3175	0.08391882	0.06360492	0.13149843	0.09565666	0.08625453	0.08411623	0.0908415983333333	0.05977063	0.09688113	0.05230725	0.05103693	0.05066530	0.05054446	0.06020095
991	3'-fucosyllactose	0.976876953			MS2 matched	511.16888	383.483	0.04947846	0.04543045	0.05272424	0.05326169	0.04416077	0.05436260	0.049903035	0.05335272	0.06256521	0.06983467	0.06117350	0.10735596	0.03608192	0.0650606633333333
1567	Perifosine	0.943216525			MS2 matched	462.39004	251.255	0.002372665	0.002457001	0.001730075	0.001139328	0.002537260	0.001976487	0.00203546933333333	0.004329013	0.006001403	0.005330753	0.006784770	0.006841439	0.006386089	0.00594557783333333
1537	O-acetyl-l-serine	0.884165298			MS2 matched	148.05863	94.064	0.09255110	0.04891042	0.06726040	0.03981085	0.07339029	0.04957971	0.0619171283333333	0.06858897	0.08570348	0.10964803	0.11112899	0.10359795	0.08787956	0.0944244966666666
945	2-linoleoylglycerol	0.990233958			MS2 matched	263.23496	36.459	0.4589355	0.5011302	0.5176311	0.5018029	0.5209825	0.4555668	0.492674833333333	0.4305234	0.4721013	0.4712522	0.4848115	0.4692735	0.3871622	0.452520683333333
1709	Trimethylamine	0.99603217			MS2 matched	60.08018	277.975	0.06856795	0.06652027	0.07700862	0.07549205	0.08428617	0.08438700	0.0760436766666667	0.06203939	0.06983567	0.05679206	0.06788243	0.08231256	0.09562734	0.0724149083333333
953	"6-[2-[5-chloro-2-[(2,4-difluorophenyl)methoxy]phenyl]-1-cyclopenten-1-yl]-2-pyridinecarboxylic acid"	0.701211496			MS2 matched	442.0982	242.44	0.0007709795	0.0009331273	0.0009673200	0.0012074091	0.0006442433	0.0011059459	0.00093817085	0.0005885815	0.0007275253	0.0006876459	0.0006074504	0.0007377522	0.0009578739	0.000717804866666667
143	3-hydroxyglutaric acid	0.76865359			MS2 matched	147.04357	259.387	1.3288125	1.3620665	1.7988447	1.3152183	1.2881833	1.4675919	1.4267862	0.7223421	1.2384016	0.6943779	0.8337313	0.9135055	1.2015755	0.933988983333333
844	1-docosahexaenoyl-2-stearoyl-sn-glycero-3-phosphocholine	0.93788501			MS2 matched	878.56186	138.1045	0.4636908	0.4886367	0.5498054	0.2973586	0.3879016	0.3730261	0.426736533333333	0.1966158	0.2444809	0.1836433	0.4512631	0.2044626	0.2119249	0.248731766666667
1698	Thr-Glu-Lys	0.835845185			MS2 matched	377.20046	452.608	0.010903441	0.018737789	0.022008095	0.024633413	0.016304407	0.014622733	0.017868313	0.011359159	0.016914720	0.015412743	0.014729973	0.003783322	0.006461465	0.0114435636666667
1428	Lsta	0.968700938			MS2 matched	538.14999	266.104	0.02111793	0.02176733	0.02647857	0.01949477	0.02158407	0.02113552	0.0219296983333333	0.01518175	0.01968948	0.01764809	0.01879786	0.01911925	0.01275051	0.0171978233333333
254	Bungeiside c	0.997790915			MS2 matched	429.11894	348.102	0.5108621	0.5546077	0.3981755	0.3886823	0.4615750	0.4346515	0.45809235	0.8998462	1.2635062	1.1653589	1.0304799	1.0489250	0.9860316	1.0656913
1576	4-[2-[[2-benzo[b]thien-3-yl-9-(1-methylethyl)-9h-purin-6-yl]amino]ethyl]-Phenol	0.861891563			MS2 matched	388.12832	403.952	0.009699707	0.009702827	0.014246991	0.007247512	0.011761736	0.007313847	0.00999543666666667	0.008320657	0.021354806	0.010226745	0.009471900	0.006440525	0.005913183	0.0102879693333333
739	Spinosine	0.968078369			MS2 matched	607.1727	444.964	0.010144631	0.010912453	0.009589711	0.010931993	0.008600901	0.008623448	0.00980052283333333	0.011424304	0.009340075	0.011364096	0.011595735	0.011282795	0.008227225	0.0105390383333333
1204	Cytidine 5'-diphosphocholine	0.99352738			MS2 matched	489.11062	444.247	0.1618913	0.1100744	0.1566055	0.1063579	0.1978992	0.1381451	0.145162233333333	0.1433116	0.1905815	0.1617655	0.1134199	0.1224212	0.1485925	0.146682033333333
1650	Schisandrol a	0.864368693			MS2 matched	433.20176	473.092	0.011336280	0.009510585	0.012496248	0.011322882	0.009510923	0.009610019	0.0106311561666667	0.005002864	0.006759526	0.007873945	0.006481513	0.006974303	0.008721300	0.0069689085
1390	L-Glutamate	0.956			MS2 matched	148.05862	426.9875	0.01738089	0.01750065	0.05075581	0.04369838	0.01788061	0.01781662	0.0275054933333333	0.01017620	0.01459966	0.05732453	0.01377636	0.01212935	0.01638611	0.020732035
1043	"(6ar,10ar)-3-(1,1-dimethylheptyl)-6a,7,10,10a-tetrahydro-1-methoxy-6,6,9-trimethyl-6h-dibenzo[b,d]pyran"	0.992377841			MS2 matched	385.28898	36.171	0.15756166	0.22424267	0.23608562	0.09825820	0.15730471	0.16696363	0.173402748333333	0.04055738	0.05381922	0.11159618	0.18512190	0.04411000	0.15965210	0.0991427966666667
1315	Gly-Gly-Lys	0.97605851			MS2 matched	261.15367	445.2045	0.02545311	0.02365727	0.03676077	0.02731968	0.02611238	0.01954406	0.026474545	0.02096207	0.02524944	0.02235990	0.01967155	0.02399723	0.01828427	0.0217540766666667
1226	Deoxyguanosine	0.969203926			MS2 matched	152.05491	264.9655	0.17286500	0.16001298	0.16307043	0.10154443	0.17626544	0.14440091	0.153026531666667	0.06054575	0.11490797	0.12219747	0.08516024	0.08895618	0.14362179	0.1025649
467	reduced L-glutathione	0.983187111			MS2 matched	306.07268	402.2045	8.8154672	10.7737584	6.8228242	4.1788957	4.0957729	10.7174761	7.56736575	0.7215655	3.8654704	4.0220359	0.6730855	0.7210384	1.4969914	1.91669785
959	2alpha-methyl-5alpha-androstan-3alpha-ol-17-one glucuronide	0.897847253			MS2 matched	525.25937	303.527	0.0043161779	0.0018485061	0.0053659481	0.0024908729	0.0074609785	0.0030033336	0.00408096951666667	0.0029790697	0.0009802769	0.0009087178	0.0002501669	0.0001338005	0.0007157383	0.00099462835
202	Acetyl-L-Cysteine	0.6281			MS2 matched	162.01955	127.343	0.008008738	0.003336098	0.011446849	0.009264466	0.009378354	0.010950090	0.00873076583333333	0.001898152	0.008927290	0.002411279	0.008300367	0.009391794	0.004107912	0.00583946566666667
992	3'-galactosyllactose	0.999452159			MS2 matched	1031.31825	451.4175	0.6693172	0.5751125	0.4886872	0.5489640	0.4716418	0.5027902	0.54275215	0.4702983	0.1376093	0.5295828	0.4695385	0.6466267	0.1522658	0.4009869
1739	Validamycin a	0.737945252			MS2 matched	520.21265	384.053	0.003510892	0.009622943	0.012354129	0.012355534	0.017110270	0.008510383	0.0105773585	0.028360273	0.004327681	0.004046551	0.025546172	0.027162426	0.004815072	0.0157096958333333
178	5(S)-HpETE	0.7665			MS2 matched	357.20688	253.699	0.006500320	0.008460844	0.018057064	0.020123890	0.009454543	0.008471026	0.0118446145	0.007086993	0.010603305	0.004738710	0.004195191	0.003424853	0.003148669	0.0055329535
1101	Arg-Pro-Pro	0.905189472			MS2 matched	369.22168	466.378	0.01523399	0.02002888	0.02588832	0.01807828	0.01684727	0.01467885	0.018459265	0.01619987	0.02137276	0.01549743	0.01530229	0.01306043	0.01423745	0.0159450383333333
1129	"n-(5z,8z,11z,14z)-5,8,11,14-eicosatetraen-1-yl-4-hydroxy-Benzamide"	0.837769615			MS2 matched	290.29333	71.971	0.018410148	0.019205382	0.020325971	0.013359688	0.009973666	0.016899793	0.0163624413333333	0.001869506	0.012687315	0.019337936	0.014928022	0.004713596	0.017501499	0.0118396456666667
290	Cytidine 5'-monophosphate	0.997557528			MS2 matched	322.03829	462.411	0.10765246	0.10583630	0.11285927	0.07873334	0.11069395	0.09696962	0.102124156666667	0.05174254	0.12325902	0.06323538	0.07002794	0.05920713	0.07255087	0.0733371466666667
399	Gly-Asn	0.945986531			MS2 matched	188.06495	384.291	0.07400100	0.07452800	0.11599101	0.07283038	0.08094060	0.06079562	0.0798477683333333	0.08022263	0.14452016	0.08560739	0.04483502	0.04339202	0.11676355	0.0858901283333334
1729	Val-Asp	0.996165985			MS2 matched	233.11078	403.38	0.09316507	0.08929659	0.09677417	0.05654981	0.08579568	0.08607593	0.0846095416666667	0.03007234	0.02560134	0.03307086	0.03071151	0.05695419	0.02758115	0.033998565
1004	4-hydroxybenzyl alcohol	0.996546697			MS2 matched	107.04767	259.055	0.04236764	0.03655201	0.04615875	0.03564631	0.03959807	0.07822451	0.0464245483333333	0.02577697	0.03566161	0.06580611	0.02903240	0.03512991	0.07099218	0.0437331966666667
1417	Leu-Pro	0.89054049			MS2 matched	229.15258	271.824	0.04079403	0.03523026	0.07494922	0.04430718	0.03931971	0.03175242	0.0443921366666667	0.05189617	0.12386460	0.09281616	0.03967803	0.03904380	0.04828019	0.065929825
1683	Testosterone cypionate	0.958691674			MS2 matched	413.3214	36.459	0.09080784	0.10302431	0.08817557	0.10741109	0.05497952	0.09382504	0.089703895	0.08253254	0.09204621	0.07899172	0.08136836	0.10795673	0.08648071	0.0882293783333333
781	Val-Asn	0.95979927			MS2 matched	230.11057	314.8445	0.07130603	0.05570406	0.15645352	0.09629761	0.06571782	0.05008846	0.0825945833333333	0.04604496	0.10899025	0.05054358	0.03639493	0.04163529	0.04580759	0.0549027666666667
400	Gly-Asp	0.99119035			MS2 matched	189.04872	432.2735	0.06838460	0.07259359	0.06747705	0.05720378	0.07198942	0.06908717	0.0677892683333333	0.04150818	0.06323355	0.04324348	0.05083244	0.05655416	0.08763729	0.0571681833333333
1260	Dp7	0.901785239			MS2 matched	1153.37956	520.179	0.041403800	0.061449343	0.069382494	0.069049955	0.067057390	0.053969437	0.0603854031666667	0.049131819	0.008869424	0.068252083	0.076559189	0.064631239	0.006615841	0.0456765991666667
931	8-quinolinyl ester 1-(5-fluoropentyl)-1h-indazole-3-carboxylic acid	0.839949958			MS2 matched	378.15684	307.081	0.012899485	0.013056581	0.013941659	0.008225326	0.015303781	0.009249708	0.0121127566666667	0.015149856	0.013915513	0.016674055	0.015324598	0.011696728	0.012341655	0.0141837341666667
1218	Daidzein	0.994508269			MS2 matched	255.06293	51.059	0.018010224	0.021988395	0.029950470	0.018142777	0.011522251	0.009475625	0.0181816236666667	0.381911283	0.350562480	0.283773939	0.098524916	0.107705554	0.252298033	0.245796034166667
234	Ascorbyl stearate	0.7177			MS2 matched	463.27306	194.8045	0.009399117	0.033714262	0.007031784	0.057689013	0.016676520	0.015112778	0.023270579	0.007163544	0.019444923	0.016531592	0.018568893	0.012564947	0.010287415	0.0140935523333333
7	beta-d-allose	0.916031007			MS2 matched	359.12496	218.084	0.0014667317	0.0003183459	0.0001680093	0.0006312000	0.0005167934	0.0003525781	0.000575609733333333	0.0010299981	0.0070706622	0.0018333805	0.0004054944	0.0007287443	0.0060348360	0.00285051925
1040	6-Benzylaminopurine	0.6664			MS2 matched	208.09451	211.66	0.008550538	0.010404499	0.012347886	0.007157686	0.010591430	0.009292198	0.0097240395	0.009202560	0.008224342	0.006341065	0.008899642	0.007132873	0.012026142	0.00863777066666667
70	1-Stearoyl-sn-glycerol	0.9912			MS2 matched	715.59728	35.7735	0.14010235	0.13208633	0.08623543	0.12942593	0.16133375	0.22154344	0.145121205	0.16030564	0.18251923	0.13111917	0.16372270	0.28599552	0.23192227	0.192597421666667
975	3-hydroxybutyric acid	0.84621083			MS2 matched	87.025	286.5155	0.014482435	0.015135676	0.018433958	0.012388425	0.013737870	0.015169765	0.0148913548333333	0.007740710	0.013489393	0.008617886	0.006184035	0.011234043	0.010734857	0.00966682066666667
13	(+)-catechin	0.904327458			MS2 matched	289.08355	12.462	0.0009293058	0.0013592202	0.0011171863	0.0008468250	0.0017940801	0.0018582755	0.00131748215	0.0009112070	0.0006270786	0.0014266231	0.0017025487	0.0012800019	0.0015005488	0.00124133468333333
390	Glucoheptonic acid	0.848979149			MS2 matched	207.03275	374.7625	0.03232734	0.03563244	0.06445717	0.06381566	0.04369499	0.03817469	0.0463503816666667	0.04197658	0.05487599	0.05086235	0.03690945	0.08175705	0.01823409	0.0474359183333333
71	"1,2-di(4z,7z,10z,13z,16z,19z-docosahexaenoyl)-sn-glycero-3-phosphoethanolamine"	0.986584196			MS2 matched	834.49428	139.986	0.21975491	0.18955535	0.29761075	0.11551682	0.22533574	0.19370091	0.206912413333333	0.04057230	0.08478916	0.07476585	0.24778118	0.13293443	0.17661337	0.126242715
94	16-phenyltetranorprostaglandin f2alpha	0.981483439			MS2 matched	355.18784	32.8	0.02848643	0.02998802	0.04360655	0.02667467	0.03878737	0.03333261	0.033479275	0.03591973	0.04757834	0.03352396	0.02984580	0.04549237	0.04892595	0.0402143583333333
168	"4,4'-sulfonylbisphenol"	0.812511111			MS2 matched	499.06577	403.46	0.102970633	0.055113215	0.067888962	0.027741918	0.047375706	0.061795101	0.0604809225	0.007969799	0.016934239	0.011394019	0.012829188	0.034189563	0.016479035	0.0166326405
1682	Terfenadine	0.96086626			MS2 matched	472.33778	171.3045	0.06939165	0.08763491	0.06252958	0.05920926	0.05338435	0.06432522	0.0660791616666667	0.02317571	0.02703704	0.03660120	0.01549440	0.01857905	0.04497916	0.0276444266666667
152	3-phosphoglyceric acid	0.952378814			MS2 matched	370.97097	483.118	0.0011868743	0.0012627013	0.0035660500	0.0036762226	0.0064156227	0.0029788102	0.00318104685	0.0017152897	0.0067079983	0.0014787930	0.0007359946	0.0014212013	0.0073849756	0.00324070875
1175	Chlordimeform	0.906354788			MS2 matched	117.05573	84.7145	0.3460904	0.3639292	0.3214002	0.2173574	0.1773389	0.3761095	0.300370933333333	0.1078093	0.2384221	0.2741170	0.1757265	0.1953508	0.2365117	0.204656233333333
689	Prostaglandin f2alpha	0.71956035			MS2 matched	389.20183	171.157	0.0021961773	0.0011093512	0.0015044813	0.0027591991	0.0006218932	0.0021948078	0.00173098498333333	0.0025171713	0.0078149783	0.0097284366	0.0065806469	0.0181142924	0.0076527417	0.0087347112
278	Citraconic acid	1			MS2 matched	129.01749	236.56	0.02365729	0.02448171	0.01989746	0.02286107	0.02268756	0.02823053	0.0236359366666667	0.01633881	0.02084756	0.02430376	0.02275303	0.02376805	0.01978685	0.0212996766666667
851	1-hexadecyl-sn-glycero-3-phosphocholine	0.9833797			MS2 matched	482.35358	203.359	0.4384613815	0.2953326779	0.3476652773	0.4498509553	0.3216048124	0.3388650517	0.365296692683333	0.0674399693	0.0142647266	0.0623244101	0.0005916969	0.2562452402	0.0269998453	0.0713109814
876	1-palmitoyl-2-myristoyl-sn-glycero-3-phosphocholine	0.992072788			MS2 matched	706.53098	152.568	0.14849709	0.19632259	0.18300875	0.23433355	0.16254811	0.13295689	0.17627783	0.09061291	0.09889086	0.16477529	0.11413358	0.08162725	0.14379446	0.115639058333333
117	2-keto-D-Gluconic acid	0.7794			MS2 matched	175.022	217.726	0.01788204	0.02265712	0.02347371	0.03879123	0.13089788	0.02498602	0.0431146666666667	0.02441346	0.06841756	0.05996684	0.05149709	0.08863050	0.06725273	0.0600296966666667
1664	Solanidine base + o-hex-hex	0.885510041			MS2 matched	722.45335	238.352	0.0003338140	0.0006493472	0.0005948581	0.0001282700	0.0011830666	0.0004501313	0.0005565812	0.0053904526	0.0018923152	0.0008906480	0.0008322670	0.0013977002	0.0009562002	0.00189326386666667
120	2-Methylguanosine	0.992			MS2 matched	296.09364	201.481	0.0047642838	0.0021058565	0.0052303813	0.0055478033	0.0045329149	0.0060387980	0.00470333963333333	0.0005522998	0.0029061703	0.0048661721	0.0047294444	0.0077186871	0.0087915174	0.00492738185
1055	Acetylcitrulline	0.930778649			MS2 matched	218.11156	322.24	0.003706249	0.003371549	0.009032348	0.004736464	0.002647796	0.004701679	0.0046993475	0.026165276	0.063644922	0.044396987	0.011370384	0.011789440	0.045600037	0.033827841
566	NCGC00169011-01	0.997065749			MS2 matched	384.21363	38.795	0.02440827	0.03345277	0.01726580	0.01545384	0.03035710	0.01993912	0.0234794833333333	0.02018757	0.02484650	0.02791124	0.03608630	0.02967176	0.04636485	0.0308447033333333
1593	Pro-Glu-Lys	0.888017821			MS2 matched	373.20474	460.2895	0.019172620	0.023262802	0.019720544	0.020382167	0.015798926	0.026853629	0.0208651146666667	0.007291166	0.008775422	0.010824290	0.004977019	0.005199423	0.007366038	0.00740555966666667
1026	5-Amino-4-carbamoylimidazole (AICA)	0.790092178			MS2 matched	127.03727	392.519	0.08936884	0.08831556	0.08958184	0.08670664	0.08749781	0.08908542	0.0884260183333333	0.11558234	0.05457697	0.12757626	0.10927803	0.10259893	0.04786449	0.0929128366666667
764	Tigecycline	0.888557198			MS2 matched	584.2707	87.531	0.005198272	0.010810399	0.017456121	0.022755151	0.016636467	0.008715580	0.0135953316666667	0.001681279	0.007764702	0.008349701	0.009213037	0.004136094	0.009545981	0.006781799
1544	(4r)-4-[(1-oxo-7-phenylheptyl)amino]-Octanoic acid	0.964053295			MS2 matched	142.12077	36.771	0.03841904	0.05424811	0.04509462	0.03361701	0.03912494	0.05056837	0.043512015	0.03162067	0.03145558	0.03339122	0.04519554	0.03684146	0.03454472	0.0355081983333333
55	1-palmitoyl-2-arachidonoyl-sn-glycero-3-phosphocholine	0.942562218			MS2 matched	826.54788	41.177	0.02779974	0.03992922	0.03060167	0.03074423	0.03773186	0.04605902	0.0354776233333333	0.02303293	0.02540505	0.02889448	0.01940781	0.02600335	0.03144012	0.02569729
407	Gly-Val	0.948711856			MS2 matched	173.09041	291.02	0.07728377	0.05593947	0.15526268	0.07693459	0.08164205	0.05072197	0.0829640883333333	0.05104129	0.17996596	0.05115178	0.04559231	0.03737820	0.03719705	0.0670544316666667
405	Gly-pro-arg-pro-amide	0.991807448			MS2 matched	423.26674	232.6955	0.04503579	0.04999645	0.16147528	0.07137899	0.04610207	0.06925044	0.07387317	0.03392644	0.06563056	0.01840869	0.02887969	0.01154084	0.01195757	0.0283906316666667
274	"Cis-4,7,10,13,16,19-docosahexaenoic acid"	0.960776386			MS2 matched	327.22848	48.602	15.17057	17.31968	16.97624	37.70593	23.64680	20.61261	21.905305	15.88766	15.58403	14.02068	17.97737	19.97704	17.13235	16.7631883333333
1183	Colchicine	0.931421452			MS2 matched	422.13507	311.297	0.002076796	0.002955894	0.006323398	0.004808135	0.006461843	0.005423088	0.004674859	0.004192522	0.005156442	0.004700152	0.004923790	0.006885205	0.005520425	0.005229756
1542	Octaethylene glycol	0.997734246			MS2 matched	393.20604	99.621	0.017466368	0.015058155	0.021820811	0.019327589	0.016505135	0.008129016	0.0163845123333333	0.012155403	0.013624098	0.011757435	0.013868013	0.013562332	0.012600596	0.0129279795
1696	Thr-Ala-Lys	0.937104102			MS2 matched	319.19135	52.078	0.01781524	0.01681583	0.01752789	0.02441211	0.02506419	0.01450990	0.0193575266666667	0.02275442	0.02220510	0.02349458	0.03285002	0.02715592	0.02789313	0.0260588616666667
792	Wogonoside	0.967242787			MS2 matched	919.19515	408.522	0.0021329847	0.0016727927	0.0006337479	0.0003730448	0.0009628887	0.0008946099	0.00111167811666667	0.0009840770	0.0006781083	0.0016179546	0.0014483836	0.0007883512	0.0012082166	0.00112084855
221	Alpha-chaconine	0.886173847			MS2 matched	850.48865	213.3745	1.721880e-03	1.139796e-03	4.180135e-03	9.435731e-04	4.712959e-03	1.065961e-03	0.00229405068333333	1.442389e-03	1.839639e-04	3.903936e-04	1.571254e-04	1.760304e-03	9.773916e-05	0.000671985843333333
1242	Diprotin b	0.9600523			MS2 matched	328.22024	246.555	0.022432463	0.016890007	0.041891020	0.020138946	0.019602903	0.018957093	0.0233187386666667	0.011225365	0.022167355	0.007212494	0.013191729	0.008022984	0.010528043	0.012057995
704	Rac-2-despiperidyl-2-aminorepaglinide	0.846811628			MS2 matched	767.3951	372.5175	0.0008990776	0.0017941233	0.0013205340	0.0021646441	0.0006919969	0.0012423933	0.0013521282	0.0003125180	0.0011106566	0.0002998307	0.0004434407	0.0005109262	0.0008436070	0.000586829866666667
1345	His-Ser	0.887773386			MS2 matched	243.10654	370.4755	0.02644354	0.02534348	0.04483857	0.02044015	0.02890574	0.02096067	0.027822025	0.02118597	0.03040303	0.01960550	0.01602007	0.01531534	0.01829528	0.0201375316666667
1199	Cyclosulfamuron	0.892589953			MS2 matched	422.10184	372.515	0.14029986	0.12311194	0.09985437	0.11427273	0.13534032	0.15069658	0.127262633333333	0.04182763	0.05546521	0.04919963	0.05428604	0.03622570	0.08724021	0.0540407366666667
77	"1,2-dioleoyl-sn-glycero-3-phosphoethanolamine-n-methyl"	0.88522698			MS2 matched	756.53973	62.857	0.010786385	0.025392778	0.014633899	0.006892865	0.023458373	0.018873334	0.016672939	0.005904225	0.018403608	0.011965035	0.017226803	0.037645398	0.033384102	0.0207548618333333
1258	Dodemorph	0.993213536			MS2 matched	282.27662	203.974	0.01918289	0.02070407	0.02175603	0.02497698	0.01772423	0.02055030	0.02081575	0.01119063	0.01425697	0.01167972	0.01944633	0.01722902	0.01934489	0.0155245933333333
1538	O-phosphotyrosine	0.837361397			MS2 matched	136.07409	50.368	0.016685268	0.015859455	0.022677914	0.015696538	0.013747337	0.009630008	0.0157160866666667	0.007658487	0.009817403	0.008882089	0.003362956	0.010197560	0.007215631	0.00785568766666667
1490	N-acetyl-d-glucosamine	0.943331265			MS2 matched	204.08502	257.186	0.5233704	0.6006256	0.5267211	0.4069317	0.5214883	0.5304744	0.518268583333333	0.4105527	0.4648604	0.4183494	0.4632576	0.4715052	0.5324292	0.460159083333333
572	Nocardamine	0.959375101			MS2 matched	599.31644	245.5805	5.272761	5.758722	5.541049	4.822218	5.639976	6.036177	5.51181716666667	4.975247	6.677743	5.722914	6.298106	6.451505	7.983412	6.35148783333333
585	Pantetheine	0.951375064			MS2 matched	277.11787	69.3415	0.05228574	0.12949579	0.09480153	0.05349558	0.14518935	0.06926750	0.090755915	0.04847249	0.26906448	0.28502370	0.19775823	0.16545558	0.13246807	0.183040425
1060	Actinomycin d	0.89850713			MS2 matched	628.32726	484.031	0.009582913	0.007486651	0.014305350	0.015951079	0.006605659	0.012571883	0.0110839225	0.005874364	0.006174432	0.006042985	0.003945209	0.007513855	0.004897065	0.00574131833333333
909	"1,2-disinapoyl diglucoside"	0.986543755			MS2 matched	777.22726	454.611	0.02360743	0.02997681	0.02435443	0.02750662	0.02787089	0.03224647	0.027593775	0.06066998	0.03811752	0.08343338	0.06989095	0.08209943	0.04560663	0.0633029816666667
1143	Betamethasone dipropionate	0.913996899			MS2 matched	505.25795	424.925	0.007893893	0.008514301	0.013670976	0.012912184	0.008970239	0.008476044	0.0100729395	0.009933823	0.024968493	0.017932691	0.011082592	0.010173558	0.008462196	0.0137588921666667
1543	"2-[[4-[([1,1'-biphenyl]-4-ylmethyl)amino]-6-chloro-2-pyrimidinyl]thio]-Octanoic acid"	0.985816686			MS2 matched	470.18082	271.9025	0.03701346	0.03436297	0.01972991	0.01497888	0.02405897	0.01811257	0.02470946	0.00938324	0.03284380	0.01798416	0.01012578	0.02156878	0.03144187	0.0205579383333333
184	6alpha-prostaglandin i1	0.996231908			MS2 matched	335.21621	111.6055	0.05281076	0.05279868	0.04199657	0.02752497	0.03352840	0.05198064	0.0434400033333333	0.02949712	0.06374242	0.06980391	0.03700193	0.03579602	0.06610948	0.0503251466666667
584	Palmitic acid	0.999676747			MS2 matched	255.23084	51.119	29.04865	34.36118	31.67404	35.19416	37.04095	37.36857	34.1145916666667	29.68706	36.52485	44.75921	39.29117	43.48414	42.38912	39.355925
741	Steviolbioside	0.939974897			MS2 matched	479.27312	31.883	0.1003413	0.1285212	0.1001373	0.2141941	0.1839207	0.1531806	0.146715866666667	0.1996800	0.2648928	0.2284146	0.2217327	0.2559541	0.3463486	0.252837133333333
1452	Met-Lys	0.6449			MS2 matched	277.15154	503.406	0.009325921	0.010954378	0.009420254	0.009200787	0.008862759	0.008910036	0.00944568916666667	0.003208520	0.004067948	0.005752880	0.007085907	0.005922174	0.004659585	0.005116169
57	1-palmitoyl-2-hydroxy-sn-glycero-3-phospho-(1'-rac-glycerol)	0.998732574			MS2 matched	483.26358	158.66	0.9217384	0.7796119	0.8585984	0.7634403	0.6149640	1.0305275	0.82814675	0.3832883	0.5206748	0.4709024	0.8905430	0.5834090	0.7741199	0.6038229
965	2'-o-methylcytidine	0.999062155			MS2 matched	258.10646	176.362	0.0076132975	0.0137267528	0.0097588265	0.0075393589	0.0181548370	0.0149842975	0.0119628950333333	0.0005379517	0.0127035806	0.0180389791	0.0201720524	0.0266911393	0.0159669503	0.0156851089
426	Hexadecanedioic acid	0.981586251			MS2 matched	285.20204	202.7245	0.08042837	0.08882180	0.11671782	0.05981384	0.10763458	0.06142373	0.08580669	0.03425670	0.06700370	0.12052806	0.06672790	0.08480939	0.07278589	0.07435194
657	Pi 36:4	0.932766111			MS2 matched	857.50283	111.614	0.16399730	0.18431436	0.08412562	0.03444569	0.24670436	0.23912216	0.158784915	0.15698624	0.28178347	0.32634219	0.60960942	0.27125715	0.83743216	0.413901771666667
646	Phenylpyruvate	0.9614			MS2 matched	163.03711	106.9615	0.25735502	0.24233393	0.25593021	0.25668809	0.18172276	0.14364808	0.222946348333333	0.08987203	0.22509431	0.28359094	0.16683898	0.07730909	0.19256677	0.172545353333333
1358	Ile-Glu	0.79			MS2 matched	261.14256	253.6485	0.0013661087	0.0026657596	0.0011721609	0.0049974948	0.0048586179	0.0058848664	0.00349083471666667	0.0036638781	0.0010637309	0.0037631002	0.0048885022	0.0048240054	0.0004990895	0.00311705105
547	N-acetylputrescine	0.997669924			MS2 matched	129.1011	310.4	0.0021314980	0.0028668258	0.0055317738	0.0023416408	0.0030219231	0.0033585353	0.00320869946666667	0.0009197082	0.0039146217	0.0011231580	0.0003976139	0.0009073318	0.0014782832	0.00145678613333333
1359	Ile-Gly	0.99087163			MS2 matched	189.12135	268.9435	0.01494456	0.01888263	0.04193473	0.03053022	0.02223199	0.01684227	0.0242277333333333	0.01548971	0.03947709	0.02101868	0.01592335	0.01636373	0.01363176	0.0203173866666667
73	"1,2-dilinoleoyl-sn-glycero-3-phospho-(1'-rac-glycerol)"	0.990085593			MS2 matched	769.49	39.831	0.6998171	0.7710497	0.6451638	0.5385074	0.9174340	0.8009920	0.728827333333333	0.3418999	0.3594368	0.4947298	0.3509608	0.1277997	0.6732133	0.39134005
352	Eicosapentaenoic Acid	0.647			MS2 matched	301.21142	105.9395	0.03380606	0.03762636	0.03952060	0.03642878	0.04332864	0.04068374	0.0385656966666667	0.02169927	0.04345667	0.10205846	0.10653662	0.04991999	0.04481886	0.0614149783333333
64	1-stearoyl-2-docosahexaenoyl-sn-glycero-3-phospho-(1'-sn-glycerol)	0.867756197			MS2 matched	821.51817	49.811	0.71013056	1.03081855	1.04999112	0.61393929	1.14520036	1.07636578	0.937740943333333	0.11010369	0.10610787	0.13930613	0.11122786	0.09732927	0.18015678	0.1240386
1059	Acrinathrin	0.91217178			MS2 matched	496.15036	407.8625	0.002426621	0.003340085	0.010207068	0.005300233	0.005514980	0.003021296	0.0049683805	0.004091153	0.006956487	0.008221512	0.005527782	0.013054035	0.008126578	0.0076629245
933	"2-((4r)-4-((3r,5r,6s,7r,9s,10r,13r,14s,17r)-3,6,7-trihydroxy-10,13-dimethylhexadecahydro-1h-cyclopenta[a]phenanthren-17-yl)pent-2-enamido)ethane-1-sulfonic acid"	0.808935594			MS2 matched	536.26033	128.43	0.054793742	0.012285028	0.066799019	0.045226041	0.026836322	0.025018311	0.0384930771666667	0.200832370	0.065893895	0.008060093	0.018340612	0.002222238	0.002430535	0.0496299571666667
778	Uridine diphosphate glucose(UDP-D-Glucose)	0.9266			MS2 matched	565.03662	445.2945	0.043635420	0.030992173	0.093282135	0.014359996	0.069040913	0.033005999	0.047386106	0.018231553	0.026256123	0.008776875	0.016620640	0.016171722	0.009624268	0.0159468635
1604	Pro-val	0.999383898			MS2 matched	215.13726	296.0345	0.08514381	0.06873746	0.15301714	0.07076220	0.09651436	0.07397775	0.0913587866666666	0.03837496	0.07949469	0.03751737	0.03870343	0.04007967	0.04965759	0.0473046183333333
1063	"Adenosine 3',5'-cyclic phosphate (cAMP)"	0.9599			MS2 matched	347.08158	419.891	0.017201575	0.021200857	0.011877106	0.016109048	0.016182035	0.017037166	0.0166012978333333	0.010274730	0.008780315	0.016510388	0.010596105	0.012038744	0.016030620	0.012371817
393	Glucose	0.933022795			MS2 matched	179.01046	323.1235	0.002524233	0.002494478	0.001796368	0.004892838	0.001586054	0.003993557	0.00288125466666667	0.003580899	0.006093984	0.014613715	0.002277512	0.003631348	0.002461361	0.0054431365
491	Linoleic acid	0.999909324			MS2 matched	279.22996	48.59	34.52833	39.34945	38.17882	61.01026	40.96097	40.94840	42.4960383333333	30.11910	42.57020	42.08764	63.87017	64.17037	37.88003	46.7829183333333
858	1-Methylnicotinamide	0.8187			MS2 matched	137.06924	342.308	0.088255629	0.068839707	0.160071093	0.084484825	0.057394338	0.053524868	0.08542841	0.021754455	0.011387579	0.023650042	0.030927495	0.027836317	0.009862599	0.0209030811666667
1726	Uridine 5'-diphosphate	0.880668551			MS2 matched	405.00564	444.9005	0.009596900	0.007692249	0.019736529	0.003724648	0.016343764	0.006748035	0.0106403541666667	0.004246909	0.005904539	0.000953891	0.003147921	0.003765727	0.001963503	0.003330415
128	2'-deoxyadenosine 5'-monophosphate	0.702705223			MS2 matched	661.11517	483.4535	0.02861323	0.03266054	0.03345063	0.02177358	0.03038861	0.02128092	0.0280279183333333	0.01216001	0.02304157	0.01684665	0.02058392	0.01384761	0.02397383	0.0184089316666667
306	"D-glucono-1,5-lactone"	0.855908447			MS2 matched	177.03753	181.056	0.08607729	0.12223244	0.08387792	0.08002085	0.17695756	0.16685642	0.11933708	0.10884250	0.11408110	0.16540725	0.22675264	0.27082123	0.14459784	0.171750426666667
1613	Prostaglandin i2	0.840906654			MS2 matched	353.22904	163.0445	0.022217469	0.022048262	0.013338467	0.031132861	0.014677333	0.013617668	0.0195053433333333	0.012132418	0.013061048	0.017292839	0.008681797	0.005111921	0.002071726	0.0097252915
1528	Nivalenol	0.89845754			MS2 matched	335.08923	317.344	0.007740534	0.007783699	0.011525636	0.009537496	0.009550915	0.009021188	0.00919324466666667	0.004974667	0.012562560	0.011055205	0.007744821	0.010748697	0.012047303	0.00985554216666667
45	"1-Hexadecanoyl-2-(9Z,12Z-octadecadienoyl)-sn-glycero-3-phosphoric acid"	0.982102693			MS2 matched	671.45332	149.585	0.010268447	0.010767108	0.010891439	0.009712993	0.012425066	0.010057068	0.0106870201666667	0.007899465	0.016277573	0.017710517	0.011154437	0.017717342	0.012644835	0.0139006948333333
967	20-Hydroxyarachidonic acid	0.6539			MS2 matched	362.26958	48.998	0.026987356	0.031269914	0.035034989	0.025436740	0.011348652	0.026048850	0.0260210835	0.008907666	0.011842515	0.011622649	0.018436796	0.015917059	0.016944816	0.0139452501666667
1548	Oleoyl ethylamide	0.940119341			MS2 matched	619.6073	35.5285	0.1763127	0.2474561	0.1812901	0.2057882	0.1545829	0.1711674	0.1894329	0.1157440	0.1795187	0.1501326	0.1515817	0.1526020	0.1726897	0.15371145
153	3-Phosphoserine	0.7147			MS2 matched	185.01283	374.907	0.002982975	0.002004442	0.003645742	0.002388763	0.002319461	0.001978489	0.002553312	0.001822534	0.003233258	0.003792805	0.001189446	0.001264867	0.001451577	0.00212574783333333
319	D-ribulose 5-phosphate	0.977020863			MS2 matched	229.03458	56.887	0.07084382	0.07537657	0.17038213	0.05882868	0.08229910	0.06614083	0.087311855	0.06468424	0.07767441	0.07826571	0.06567431	0.08505959	0.09076512	0.0770205633333333
1522	"Ng,ng-dimethyl-l-arginine"	0.996925716			MS2 matched	203.14944	497.305	3.981334	4.459359	3.394326	4.690347	5.089528	8.351715	4.99443483333333	1.953784	3.248327	3.365123	2.682348	5.411843	6.588918	3.87505716666667
72	"1,2-dilinolenoyl-sn-glycero-3-phosphoethanolamine"	0.902036299			MS2 matched	734.46382	147.677	0.006805110	0.019250714	0.022011399	0.008759546	0.023574171	0.008032285	0.0147388708333333	0.007381426	0.020688176	0.030067914	0.026046659	0.024455208	0.041502708	0.0250236818333333
151	3-Phospho-D-glycerate	0.999904847			MS2 matched	184.98252	500.0025	0.02656245	0.00739605	0.02751489	0.01363587	0.02777481	0.01630566	0.019864955	0.02908746	0.04693034	0.04911488	0.04004071	0.04844389	0.06417408	0.04629856
150	3-methylcrotonylglycine	0.948595456			MS2 matched	156.06389	202.2005	0.010294382	0.007279974	0.014499079	0.004063643	0.011408278	0.008167194	0.009285425	0.004596301	0.013457283	0.013880561	0.019618788	0.036195188	0.038574063	0.0210536973333333
918	13-cis-retinol	0.977414643			MS2 matched	269.22444	34.5795	0.21243825	0.41426251	0.28801299	0.24174144	0.10461127	0.26317451	0.254040161666667	0.01156017	0.12770949	0.14413746	0.11940618	0.11591696	0.26636658	0.130849473333333
1564	Pentapropylene glycol	0.800297058			MS2 matched	309.22373	45.053	0.006898285	0.014291336	0.006487071	0.004232522	0.085229720	0.003268573	0.0200679178333333	0.005089191	0.010959923	0.012076761	0.004218161	0.032239957	0.011624347	0.01270139
66	1-stearoyl-2-hydroxy-sn-glycero-3-phosphate	0.84226277			MS2 matched	437.25824	194.4925	0.09026976	0.13237481	0.04333623	0.27642378	0.06542312	0.11782831	0.120942668333333	0.03536382	0.03648122	0.06600519	0.04365179	0.10264459	0.09621820	0.063394135
1551	Ornithine	0.9996			MS2 matched	133.09538	581.971	0.02652690	0.04005000	0.03702325	0.07585512	0.02326695	0.03812218	0.0401407333333333	0.02839276	0.03497751	0.03695315	0.03148158	0.03401957	0.04186534	0.034614985
1635	Rotundine	0.932854592			MS2 matched	192.10011	268.512	0.011903817	0.011691686	0.012376625	0.004878206	0.010744842	0.006662291	0.00970957783333333	0.009018318	0.016247178	0.011665095	0.010948874	0.007646704	0.009958894	0.0109141771666667
762	Thr-Thr	0.976246455			MS2 matched	219.09512	321.801	0.08121063	0.07786242	0.18480379	0.09881958	0.10620390	0.06337836	0.102046446666667	0.05260903	0.18305821	0.06146367	0.04481040	0.04368269	0.04571308	0.0718895133333333
896	"1,2-diarachidonoyl-sn-glycero-3-phosphocholine"	0.950033657			MS2 matched	830.56224	40.4375	0.7896889	0.8932908	0.9390525	1.1931948	0.8650000	0.7360219	0.90270815	0.5855926	0.8736022	0.7291779	0.9895462	0.8980851	0.8399348	0.819323133333333
492	Linolenic acid	0.980526188			MS2 matched	277.21241	49.743	1.255736	1.336595	1.490945	1.324045	1.316803	1.084814	1.30148966666667	1.100923	1.655520	1.892108	1.879971	1.794695	1.730245	1.675577
1610	Proscillaridin a	0.934396454			MS2 matched	531.30878	436.003	0.007128927	0.009980988	0.020968968	0.016478504	0.014313483	0.009126572	0.0129995736666667	0.007786455	0.023620653	0.011719050	0.006736517	0.004959187	0.009718051	0.0107566521666667
1311	Glutaraldehyde	0.855759333			MS2 matched	83.05936	402.468	0.1741776	0.1423085	0.1759113	0.1556655	0.1411603	0.1800594	0.1615471	0.1084372	0.1581048	0.0834055	0.1665963	0.1780050	0.1483857	0.140489083333333
518	Methopterine	0.920090816			MS2 matched	325.1016	219.405	0.2560506	0.2786134	0.2187582	0.1326593	0.1857509	0.1640615	0.205982316666667	0.1995111	0.2823230	0.2744489	0.2979226	0.2292597	0.3272068	0.26844535
1408	L-Threonine	0.6566			MS2 matched	120.06417	354.914	0.10996838	0.08309387	0.12059015	0.08218267	0.09481091	0.10518773	0.0993056183333333	0.06155221	0.10428954	0.05981159	0.06591024	0.06511346	0.07970403	0.0727301783333333
1213	D-ornithine	0.997123042			MS2 matched	116.07075	315.303	4.441100	4.592243	5.247290	4.856691	4.438667	4.631340	4.70122183333333	3.381210	4.784773	4.036969	3.374522	3.860733	4.089135	3.92122366666667
436	Hypocrellin a	0.963297026			MS2 matched	545.14248	400.3635	0.05938354	0.06419571	0.04831501	0.03045565	0.05175705	0.04793233	0.0503398816666667	0.04406647	0.06528799	0.05706646	0.04366794	0.04137685	0.07914306	0.0551014616666667
1482	"N-(2-phosphate-1r-methylethyl)-5z,8z,11z,14z-eicosatetraenamide"	0.85014844			MS2 matched	480.25141	385.581	0.005713607	0.005157778	0.004399507	0.005418318	0.005014010	0.006011422	0.00528577366666667	0.002003476	0.012817888	0.002952675	0.001816782	0.001679052	0.003610941	0.00414680233333333
80	"1,2-distearoyl-sn-glycero-3-phospho-(1'-rac-glycerol)"	0.875428563			MS2 matched	777.54867	141.1705	0.009819279	0.023298585	0.062663228	0.029665159	0.011375968	0.025569558	0.0270652961666667	0.019109664	0.009517104	0.058423416	0.050435190	0.054912723	0.049364739	0.040293806
1148	"Bis(2,2,6,6-tetramethyl-4-piperidyl) sebacate"	0.955889722			MS2 matched	464.38224	178.4545	0.011296384	0.015485174	0.016695567	0.011981620	0.012853122	0.010565741	0.013146268	0.008442542	0.010347659	0.012900588	0.007027870	0.010623268	0.008515115	0.00964284033333333
1598	Pro-met	0.808871553			MS2 matched	247.11634	419.055	0.007027017	0.007994782	0.007727532	0.006185796	0.006730893	0.007475542	0.00719026033333333	0.002527079	0.003594346	0.003856953	0.004270007	0.002394845	0.008939811	0.00426384016666667
1057	Acipimox	0.784840353			MS2 matched	155.04085	379.6045	0.024706597	0.030687824	0.044536455	0.045995065	0.030891742	0.029325526	0.0343572015	0.007318846	0.035375880	0.017022090	0.012317951	0.019211647	0.019457727	0.0184506901666667
1401	L-Norleucine	0.935			MS2 matched	173.12645	247.222	0.06852024	0.09394518	0.08383228	0.05097340	0.08819262	0.11105304	0.0827527933333333	0.02553109	0.07227154	0.03481214	0.02899377	0.04315438	0.06029093	0.0441756416666667
636	Pg 44:11	0.872435632			MS2 matched	867.53809	42.183	0.02034534	0.04802294	0.05452443	0.08679293	0.03572031	0.02095836	0.0443940516666667	0.03849140	0.05329939	0.04540537	0.02550104	0.04904976	0.04647735	0.043037385
1531	Norbuprenorphine glucuronide	0.939608814			MS2 matched	612.29335	394.8425	0.04641582	0.03401694	0.06438059	0.03668230	0.05889134	0.03839714	0.0464640216666667	0.03215296	0.04450483	0.04342688	0.02513097	0.03267448	0.03387863	0.0352947916666667
484	Lecanoric acid	0.7966			MS2 matched	355.02649	403.923	0.0020179093	0.0011638104	0.0021882628	0.0020026586	0.0023253199	0.0017320313	0.00190499871666667	0.0008715600	0.0019726294	0.0009627507	0.0012255961	0.0013294981	0.0018621389	0.00137069553333333
1087	Arachidonoylglycine	0.81132336			MS2 matched	362.26625	112.593	0.015219065	0.017674328	0.007530853	0.007014100	0.009955740	0.019573872	0.012827993	0.011205798	0.016676349	0.011014333	0.021723641	0.019592727	0.036539246	0.0194586823333333
413	Glycine	0.995558108			MS2 matched	74.02399	364.708	0.4500735	0.4605563	0.5082263	0.1932454	0.4771092	0.4954570	0.43077795	0.1340551	0.3915214	0.1276201	0.1559418	0.3484819	0.2942022	0.241970416666667
427	Hexylglutathione	0.992786827			MS2 matched	390.18692	201.991	0.030139992	0.022885345	0.028467101	0.019756262	0.020116723	0.013054768	0.0224033651666667	0.002116381	0.003600744	0.007075878	0.005406332	0.002985916	0.004154824	0.00422334583333333
1196	Cyanazine	0.986023353			MS2 matched	263.09398	219.574	0.02678714	0.03374663	0.03156437	0.01967298	0.02558991	0.02832707	0.0276146833333333	0.03209587	0.02352036	0.01884748	0.02222777	0.03357616	0.02879861	0.0265110416666667
1657	Ser-Thr	0.793835132			MS2 matched	207.11091	235.0995	0.05412205	0.06937042	0.06314953	0.03771020	0.06508924	0.08099981	0.0617402083333333	0.01804505	0.05371677	0.02869210	0.02056058	0.03322450	0.04301883	0.032876305
483	Lactulose	0.810906279			MS2 matched	161.04399	391.485	8.748272	8.088497	8.078028	7.711459	8.258492	8.136084	8.17013866666667	9.850683	3.622832	10.803825	11.207211	11.275450	3.323133	8.347189
691	Ps 40:4	0.94023887			MS2 matched	838.54191	193.417	0.027380762	0.037568062	0.028363868	0.040794342	0.033487092	0.030496019	0.0330150241666667	0.010919756	0.037828322	0.035002138	0.028370731	0.019489647	0.002085848	0.0222827403333333
1137	Berbamine	0.860232821			MS2 matched	609.29325	247.845	0.001628485	0.004111070	0.003161756	0.003394991	0.003677748	0.001611736	0.00293096433333333	0.002777186	0.001860085	0.003728178	0.002638696	0.003255876	0.004581483	0.00314025066666667
927	19(r)-hydroxyprostaglandin f2alpha	0.944941356			MS2 matched	393.21735	246.192	0.004020286	0.005427193	0.008149038	0.006113663	0.004708539	0.005175125	0.005598974	0.004784865	0.004988484	0.004219378	0.005584181	0.005507500	0.006796145	0.0053134255
1681	Tebufenozide	0.762225784			MS2 matched	375.19526	441.466	0.03540588	0.02939569	0.04736526	0.03727648	0.03193491	0.03500614	0.03606406	0.01937853	0.03826480	0.02883889	0.03022239	0.02838350	0.03304420	0.0296887183333333
1721	Tyr-Pro-Phe	0.789512765			MS2 matched	426.19014	445.898	0.007397041	0.002940065	0.001842880	0.008050090	0.008139729	0.002447282	0.00513618116666667	0.004983225	0.007564113	0.003210467	0.002558468	0.002762439	0.002682767	0.0039602465
404	Gly-Leu	0.990350763			MS2 matched	187.10586	290.1355	0.3661025	0.2679968	0.5360119	0.2987813	0.3769400	0.2982813	0.3573523	0.1552576	0.6256359	0.1276884	0.1596072	0.1210259	0.1600396	0.224875766666667
868	1-oleoyl-2-linoleoyl-rac-glycerol	0.994343607			MS2 matched	601.51373	33.6965	0.12687219	0.12300606	0.10769211	0.15025501	0.11693541	0.14532720	0.128347996666667	0.04968782	0.06789072	0.08533363	0.08438486	0.07692190	0.06188621	0.0710175233333333
1011	4-piperidinecarboxamide	0.763643714			MS2 matched	129.10059	520.594	0.05735873	0.04098272	0.05704611	0.03810329	0.06230319	0.03829644	0.04901508	0.02890501	0.03194333	0.03976439	0.04683984	0.04783763	0.06660171	0.0436486516666667
1180	Citrinin	0.968578251			MS2 matched	233.06131	292.537	0.3610166	0.2232298	0.3094384	0.1427551	0.3229390	0.3279199	0.281216466666667	0.3122327	0.4418278	0.5246484	0.5059023	0.4556991	0.3989742	0.43988075
770	Tyr-Met	0.858186527			MS2 matched	311.10967	241.704	0.07308206	0.08378919	0.09937317	0.05648507	0.07058230	0.07185195	0.0758606233333333	0.11674408	0.16170660	0.17051134	0.13643791	0.09749966	0.11847971	0.133563216666667
1139	Beta-alanine	0.758680787			MS2 matched	90.03585	44.95	0.005373013	0.008008974	0.010770095	0.007469599	0.005299873	0.025255517	0.0103628451666667	0.015459675	0.082648054	0.090022864	0.003926066	0.013558874	0.020558507	0.0376956733333333
449	Isobutyrylglycine	0.9399			MS2 matched	289.13496	218.153	0.006767568	0.008398342	0.020651052	0.006049733	0.011743165	0.005559321	0.00986153016666667	0.009723828	0.025516559	0.012015693	0.008308870	0.004882838	0.010000463	0.0117413751666667
115	2-hydroxymyristic acid	0.937066297			MS2 matched	243.19268	41.947	0.007999934	0.013360058	0.009217310	0.011363107	0.011598212	0.011603459	0.0108570133333333	0.006648971	0.015111899	0.038431527	0.013195031	0.010099946	0.018770149	0.0170429205
1212	D-glutamine	0.999281651			MS2 matched	147.07546	375.4515	0.9959055	0.8785601	1.6825902	1.4824455	1.3897847	1.1436877	1.26216228333333	1.0915198	1.6807372	1.5548738	1.2251459	1.7534483	0.4439193	1.29160738333333
1496	N-desbutylbupivacaine	0.990761636			MS2 matched	233.14772	482.234	0.01904216	0.03019739	0.02062803	0.01317372	0.01859528	0.02032239	0.020326495	0.04985855	0.04001397	0.04792415	0.03756772	0.04004075	0.04720912	0.0437690433333333
796	Zanamivir	0.773813202			MS2 matched	663.27423	268.071	0.007969767	0.002960845	0.008288810	0.013947253	0.006679198	0.008183693	0.00800492766666667	0.004040728	0.003166936	0.002123312	0.007158482	0.002078698	0.003045158	0.003602219
457	Ketoprofen	0.895000888			MS2 matched	507.18094	317.41	0.001212990	0.001239346	0.001287047	0.001290335	0.001125048	0.001249186	0.001233992	0.001790386	0.002126961	0.001392995	0.001693682	0.001523162	0.002767169	0.0018823925
1713	Trp-his	0.710927129			MS2 matched	342.15302	295.714	0.005890306	0.006022027	0.009073693	0.006204824	0.005729112	0.005460416	0.00639672966666667	0.003511751	0.004932891	0.002880170	0.003792563	0.003725530	0.003711908	0.0037591355
1443	Maltose	0.993065257			MS2 matched	360.14855	392.922	9.917461	8.703634	8.631554	7.566211	8.503151	8.142012	8.57733716666667	11.963381	3.991839	13.827237	13.587199	11.709615	4.198543	9.87963566666667
255	Butylated hydroxytoluene	0.883765769			MS2 matched	219.17182	1.751	0.023220223	0.021296543	0.022574114	0.003713576	0.007975299	0.006962989	0.0142904573333333	0.022063054	0.014233270	0.010268311	0.007607875	0.016736060	0.008723978	0.0132720913333333
1056	Acetylglycine	0.907921236			MS2 matched	118.05953	354.9325	0.006013678	0.005016307	0.004644236	0.002417146	0.003970560	0.004419052	0.0044134965	0.005556490	0.011569297	0.005689904	0.009260603	0.006531948	0.011328443	0.00832278083333333
761	Thr-Lys	0.742182488			MS2 matched	246.14174	426.6075	0.006227316	0.005725639	0.008167737	0.001684651	0.002198668	0.001665984	0.0042783325	0.003809691	0.001202435	0.005980371	0.004896764	0.001670276	0.005632437	0.003865329
966	2(1h)-pyridinone	0.981268269			MS2 matched	96.04299	65.267	0.10582192	0.12759241	0.10949803	0.08096567	0.10669781	0.09022263	0.103466411666667	0.09204323	0.13218571	0.12368640	0.08889820	0.10323294	0.11845610	0.10975043
577	Oligomycin b	0.711340297			MS2 matched	803.47288	112.074	0.006635744	0.005584822	0.005399439	0.005629348	0.006801192	0.006262236	0.00605213016666667	0.003113861	0.006123596	0.007431014	0.002888407	0.007439898	0.007710624	0.00578456666666667
1623	Pyroglu-Ala	0.712073655			MS2 matched	201.08504	404.117	0.009515839	0.008305879	0.018566663	0.009777838	0.008490343	0.007247963	0.0103174208333333	0.012363165	0.035756741	0.016106766	0.012067733	0.009612862	0.006439866	0.0153911888333333
241	Asparagine	0.994392229			MS2 matched	131.04437	379.0205	0.31588505	0.18191955	0.30414804	0.24887138	0.23194135	0.25002340	0.255464795	0.08488725	0.22393747	0.13844980	0.09921407	0.13865843	0.09694914	0.13034936
361	Fa 18:1+1o	0.933761134			MS2 matched	297.23776	60.735	0.4371109	0.4959178	0.5842933	0.3785155	0.4090536	0.6175210	0.487068683333333	0.4166840	0.5100038	1.0134417	0.4791072	0.5418073	0.6932523	0.609049383333333
1259	Dopamine	0.939			MS2 matched	136.0737	211.656	0.0025821360	0.0006804749	0.0049464056	0.0028530598	0.0017356950	0.0022563720	0.00250902388333333	0.0027546172	0.0022441277	0.0042436758	0.0028305774	0.0012034950	0.0045978721	0.00297906086666667
1517	Naproxen	0.866123976			MS2 matched	231.11124	245.932	0.006766208	0.009924763	0.003020498	0.002181338	0.011493734	0.006489555	0.006646016	0.011312779	0.004270300	0.003576832	0.009363951	0.005140789	0.012090495	0.00762585766666667
1691	Thiazolidine-4-carboxylic acid	0.969187529			MS2 matched	134.02523	230.3245	0.12551628	0.20690516	0.17157452	0.38935696	0.12049033	0.27413115	0.2146624	0.07901442	0.27213222	0.23191213	0.05556473	0.07965033	0.08435348	0.133771218333333
1110	Asn-Gly-Lys	0.852558218			MS2 matched	318.17329	456.239	0.009866111	0.010891455	0.011673045	0.010207778	0.010667852	0.009964282	0.0105450871666667	0.004481598	0.017283420	0.016077489	0.006773954	0.006820572	0.011977911	0.0105691573333333
916	"(alphas)-n-[(1s,3s,4s)-4-[[2-(2,6-dimethylphenoxy)acetyl]amino]-3-hydroxy-5-phenyl-1-(phenylmethyl)pentyl]tetrahydro-4-hydroxy-alpha-(1-methylethyl)-2-oxo-1(2h)-pyrimidineacetamide"	0.767018926			MS2 matched	627.3562	526.5325	0.002979889	0.002965675	0.002956494	0.002872435	0.002866459	0.002798516	0.002906578	0.001877056	0.002243684	0.002154581	0.001770813	0.001924132	0.002178188	0.00202474233333333
431	Homovanillic acid sulfate	0.852827225			MS2 matched	261.00274	237.924	0.016320711	0.010772170	0.024140672	0.005717099	0.005397058	0.002694550	0.0108403766666667	0.015782923	0.013947706	0.017920438	0.010901767	0.015620453	0.020473599	0.015774481
523	Mgmg 18:2	0.701134759			MS2 matched	561.32023	191.355	0.02470794	0.03174079	0.04038057	0.03425583	0.03062817	0.03396316	0.0326127433333333	0.02180249	0.04210543	0.03880092	0.05052988	0.05276082	0.04265645	0.041442665
1510	Nepsilon-methyl-l-lysine	0.914246644			MS2 matched	161.12656	534.079	0.03768070	0.02962365	0.04404269	0.02592095	0.03534873	0.03318525	0.0343003283333333	0.02225709	0.03839656	0.02500588	0.02289189	0.02927217	0.03059961	0.0280705333333333
558	N-lauroyl-d-erythro-sphingosylphosphorylcholine	0.914821918			MS2 matched	645.49857	119.115	0.04364523	0.07489414	0.05596986	0.03319460	0.07160816	0.08200958	0.0602202616666667	0.02666935	0.05894620	0.06934155	0.05573860	0.08717008	0.04729899	0.0575274616666667
284	Creatinol o-phosphate	0.707106427			MS2 matched	154.04858	265.193	0.092983309	0.062646618	0.048221927	0.036394868	0.050166172	0.058549928	0.0581604703333333	0.030677466	0.019703532	0.001176576	0.037627941	0.046826226	0.046496481	0.030418037
1425	Lithocholylglycine	0.730290148			MS2 matched	434.33317	182.281	0.0036438602	0.0053516698	0.0043558450	0.0029048032	0.0033568408	0.0040369602	0.0039416632	0.0050815393	0.0010435383	0.0004184453	0.0004865278	0.0009823726	0.0004324056	0.00140747148333333
1211	D-glucosamine 6-phosphate	0.927324636			MS2 matched	260.07173	288.9485	0.04671447	0.05117743	0.04943698	0.04551670	0.03508676	0.06181816	0.04829175	0.02901998	0.04244133	0.03457299	0.03248008	0.04157167	0.04701561	0.0378502766666667
1021	"5-[(4s,8as)-4-acetyloxy-2,5,5,8a-tetramethyl-3-oxo-4a,6,7,8-tetrahydro-4h-naphthalen-1-yl]-3-methylpentanoic acid"	0.985493844			MS2 matched	401.2125	120.885	0.008904838	0.010808702	0.006259352	0.016124967	0.012673951	0.007341174	0.010352164	0.007516435	0.010310241	0.010765662	0.012737022	0.008473818	0.010072630	0.00997930133333333
1400	L-ng-monomethylarginine	0.998173501			MS2 matched	189.13286	506.0965	0.1917756	0.2049434	0.2092668	0.1854557	0.1599814	0.2071201	0.1930905	0.1342643	0.1504665	0.1327065	0.1455670	0.1989971	0.1482949	0.15171605
627	Pg 32:1	0.813143391			MS2 matched	719.47376	80.53	0.02629964	0.03973333	0.04469050	0.03660401	0.04837224	0.03093883	0.0377730916666667	0.05306524	0.04888911	0.10721666	0.08367916	0.04005411	0.14978143	0.0804476183333333
1173	Chaulmoogric acid	0.773729097			MS2 matched	298.27149	50.135	0.04878387	0.04852536	0.04985462	0.03646573	0.04442261	0.03723334	0.044214255	0.02481030	0.02801667	0.02498885	0.03412053	0.02497839	0.03195903	0.0281456283333333
56	1-palmitoyl-2-arachidonoyl-sn-glycero-3-phosphoserine	0.948874445			MS2 matched	782.48515	193.0695	0.03207448	0.05075440	0.03424978	0.02989787	0.05643473	0.04584780	0.0415431766666667	0.06730091	0.10005281	0.12363752	0.08194408	0.08087159	0.12301165	0.0961364266666667
680	Probucol	0.98126499			MS2 matched	515.29401	58.203	0.13484605	0.09433990	0.16214522	0.09865696	0.08244343	0.12791099	0.116723758333333	0.71467589	0.24873300	0.06351475	0.07364174	0.02802307	0.05523524	0.197303948333333
59	1-palmitoyl-2-lauroyl-sn-glycero-3-phosphorylcholine	0.836888223			MS2 matched	722.50025	142.575	0.3162035	0.4949954	0.2482842	0.5306653	0.3386872	0.4823302	0.401860966666667	0.1218635	0.2761105	0.3148250	0.2629775	0.2382616	0.2777958	0.248638983333333
1002	4-hydroxy-l-isoleucine	0.982576941			MS2 matched	102.09084	322.204	3.203748	2.415070	1.460869	1.726128	2.917405	3.441219	2.5274065	1.818560	1.019949	1.668051	2.898229	3.334912	3.792036	2.42195616666667
1214	D-Pipecolinic acid	0.9958			MS2 matched	130.0849	552.822	0.16420986	0.05733240	0.06573449	0.05597794	0.05174263	0.09501889	0.0816693683333333	0.03995529	0.20290096	0.04333294	0.04869680	0.05024286	0.05491169	0.07334009
1290	Gabapentin	0.844174917			MS2 matched	172.13119	46.304	0.01441258	0.01899798	0.02539054	0.02660808	0.03218944	0.01771805	0.0225527783333333	0.07080812	0.06555584	0.06855172	0.04285271	0.05770962	0.04418316	0.0582768616666667
267	Cetirizine	0.979164879			MS2 matched	387.15058	23.548	0.001442135	0.002253737	0.002944601	0.003851607	0.004973605	0.002093541	0.00292653766666667	0.003020839	0.003416310	0.002386214	0.004081673	0.004238957	0.002920789	0.00334413033333333
1198	Cyanidin-3-o-sambubioside-5-o-glucoside	0.882969988			MS2 matched	743.2139	259.0665	0.009356802	0.011571151	0.011438005	0.006094329	0.011067273	0.010256163	0.00996395383333333	0.003357566	0.005346500	0.004764298	0.006484825	0.006800248	0.006827916	0.00559689216666667
275	Cis-9-palmitoleic acid	0.871529357			MS2 matched	253.21337	51.114	3.529289	3.842631	3.517181	3.764222	4.097266	4.185636	3.82270416666667	2.859223	3.478301	7.899627	5.649248	4.012720	5.624421	4.92059
579	Orientin	0.727776046			MS2 matched	483.06823	402.802	0.005294907	0.024180887	0.013178869	0.017445478	0.005211146	0.015265596	0.0134294805	0.005556066	0.012032339	0.012800954	0.002273230	0.003964928	0.004300876	0.00682139883333333
522	Mevalonic acid	0.948622228			MS2 matched	295.13423	341.843	0.0007865537	0.0037094141	0.0040806757	0.0040174799	0.0023479126	0.0008013572	0.00262389886666667	0.0075616578	0.0048769712	0.0026265151	0.0054492343	0.0016398632	0.0028775028	0.0041719574
335	Dihydrouracil	0.942115812			MS2 matched	113.02267	388.815	0.2429391	0.1811018	0.2077796	0.1675819	0.2149877	0.2055121	0.203317033333333	0.2454866	0.2031945	0.1954747	0.1898061	0.2607692	0.2252768	0.220001316666667
567	Neochlorogenic acid	0.872924338			MS2 matched	707.19405	459.829	0.03720669	0.02357574	0.02268625	0.02156058	0.02942701	0.02189034	0.0260577683333333	0.01244534	0.02472745	0.05053803	0.04088113	0.01686821	0.02268183	0.028023665
628	Pg 34:3	0.803230798			MS2 matched	743.47203	39.003	0.04588801	0.06770859	0.04711601	0.06134767	0.05482836	0.08363306	0.06008695	0.05355167	0.07178170	0.05206471	0.07001874	0.07182901	0.06284942	0.0636825416666667
690	Ps 38:6	0.723025363			MS2 matched	806.48361	192.0055	0.1065245	0.1546342	0.1452790	0.1005975	0.1735810	0.1449049	0.13758685	0.1388730	0.1613726	0.2401616	0.1139830	0.1267779	0.2002975	0.1635776
1419	Leukotriene d4 methyl ester	0.795615909			MS2 matched	511.29207	472.469	0.009643925	0.013385055	0.012458128	0.012285362	0.009126482	0.005391201	0.0103816921666667	0.010901040	0.012733628	0.010477060	0.007959602	0.005758952	0.005612660	0.008907157
233	Arg-Gly-Arg	0.988634729			MS2 matched	386.2295	42.2	0.4327052	0.5306387	0.2946705	0.1700036	0.4820242	0.3607614	0.378467266666667	0.5197842	0.5972874	0.6277416	0.7315846	0.4045927	0.7013334	0.597053983333333
1387	L-carnitine	0.999188684			MS2 matched	323.21476	359.0585	0.38666272	0.31102405	0.45680479	0.27496164	0.28500112	0.30924315	0.337282911666667	0.09089008	0.12949231	0.14563483	0.06602830	0.03865590	0.12027022	0.0984952733333333
1695	Thr-Ala	0.815963189			MS2 matched	191.08252	257.8565	0.016351048	0.021694130	0.015503982	0.011513711	0.017212836	0.025788014	0.0180106201666667	0.006099338	0.015711733	0.010833774	0.007437034	0.012307187	0.016237944	0.011437835
341	Dl-homocysteine	0.999935185			MS2 matched	116.03361	266.4565	0.01718253	0.01990216	0.01560619	0.01844073	0.01914011	0.02056860	0.0184733866666667	0.00175234	0.01850093	0.01193277	0.01438075	0.01183862	0.01744799	0.0126422333333333
652	Physcion	0.941625258			MS2 matched	283.06446	22.637	0.003438895	0.005555532	0.002053856	0.002864313	0.004505024	0.003629301	0.00367448683333333	0.046130099	0.012477764	0.004986596	0.006309955	0.003602420	0.005686497	0.0131988885
893	"1,2-bis(o-octanoyl)-sn-glycerylphophorylcholine"	0.748524942			MS2 matched	510.31421	210.516	0.009282906	0.009884916	0.008544700	0.009119240	0.009651911	0.009200968	0.0092807735	0.007977159	0.007712293	0.009854849	0.011026610	0.007811183	0.009734831	0.0090194875
127	"2,8-quinolinediol"	0.769711736			MS2 matched	202.06886	258.815	0.03029713	0.02980048	0.03892469	0.02923210	0.03427571	0.03114874	0.0322798083333333	0.01981027	0.02770918	0.01750905	0.01954414	0.02201507	0.03037696	0.022827445
162	4-(2-hydroxyethyl)piperazine-1-ethanesulfonic acid	0.951123762			MS2 matched	237.0881	179.115	1.0261613	1.8654586	0.9398829	0.7287432	0.9010276	0.8070781	1.04472528333333	0.1369730	0.7516993	0.7380627	0.6249611	0.5504475	0.9147561	0.619483283333333
923	"16,16-dimethylprostaglandin e2 p-(p-acetamidobenzamido) phenyl ester"	0.738738974			MS2 matched	615.34484	541.6795	0.012838449	0.017340458	0.020969960	0.013128863	0.017568811	0.012310688	0.0156928715	0.010635977	0.013218777	0.016585619	0.007837664	0.008367130	0.007319433	0.0106607666666667
154	3-thiatetradecanoic acid	0.869993333			MS2 matched	245.13471	323.72	0.003139470	0.001815972	0.003837522	0.002277025	0.002491297	0.001433167	0.0024990755	0.002675611	0.003093687	0.003632325	0.002303156	0.002298180	0.002137325	0.00269004733333333
1169	Cellobiose	0.824492625			MS2 matched	325.11028	489.356	0.14582226	0.11762536	0.10753541	0.08495790	0.09712204	0.10507590	0.109689811666667	0.09675250	0.03891895	0.23714416	0.09301524	0.09833799	0.01795781	0.0970211083333333
973	3-deacetylsalannin	0.952059435			MS2 matched	577.27554	272.159	0.0018916120	0.0018580772	0.0027192405	0.0009247697	0.0017228622	0.0020418713	0.00185973881666667	0.0077066928	0.0200308314	0.0176877306	0.0125434009	0.0142380088	0.0230384924	0.0158741928166667
634	Pg 40:8	0.887493232			MS2 matched	817.48941	39.0495	1.6220534	1.5842290	1.4667405	2.1095505	1.6555124	2.2918561	1.78832365	0.3519790	0.4782721	0.5781101	0.2959621	0.4209436	0.4960543	0.436886866666667
410	Glycerol	0.977499823			MS2 matched	91.05397	106.63	0.09230812	0.09687674	0.10800875	0.08757102	0.09332533	0.09896985	0.096176635	0.01444371	0.11441619	0.08750256	0.04891475	0.08016183	0.11472869	0.0766946216666667
28	(S)-2-Hydroxyglutarate	0.957668766			MS2 matched	147.02757	393.875	0.04034734	0.04719836	0.04561451	0.03557875	0.03371323	0.05030672	0.042126485	0.01776985	0.03095995	0.02773828	0.02010984	0.02135249	0.03148307	0.0249022466666667
633	Pg 40:5	0.765051666			MS2 matched	823.53445	38.436	0.28867353	0.40075900	0.25080279	0.27194035	0.40938968	0.41639162	0.339659495	0.04069197	0.04927320	0.11581524	0.04291585	0.04671111	0.06378316	0.0598650883333333
227	alpha-Tocopherol (Vitamin E)	0.996467436			MS2 matched	429.36498	33.832	0.10326968	0.17771360	0.15163896	0.06063462	0.12900866	0.16378646	0.131008663333333	0.03204796	0.02549906	0.02983691	0.03861668	0.05780912	0.04578382	0.0382655916666667
1293	Gamma-l-glutamyl-l-glutamic acid	0.995198359			MS2 matched	277.08869	317.774	1.369917	1.469740	1.456837	1.435314	1.151684	1.731042	1.43575566666667	1.540602	2.701694	2.152037	1.681031	1.317290	2.248693	1.9402245
1382	L-beta-homoserine	0.958053071			MS2 matched	120.07913	84.81	0.2906258	0.3677625	0.3457628	0.2419448	0.2529125	0.3400247	0.306505516666667	0.1387349	0.2466232	0.2445076	0.1616525	0.1681772	0.2360057	0.199283516666667
1034	5-methylbenzotriazole	0.780219732			MS2 matched	134.0579	113.307	0.007368703	0.015001353	0.011339906	0.002269862	0.007162632	0.021152250	0.0107157843333333	0.003271087	0.038645103	0.014666945	0.011989335	0.012202725	0.025172563	0.0176579596666667
403	Gly-His	0.994110742			MS2 matched	211.08008	383.636	0.05431118	0.04326391	0.06316556	0.04563875	0.03859617	0.04566563	0.0484402	0.02263140	0.05049512	0.02620518	0.02816355	0.03270640	0.04469173	0.0341488966666667
1407	L-Serine	0.6709			MS2 matched	147.07457	90.081	0.03562856	0.03938007	0.05406415	0.02775573	0.03634412	0.02624757	0.0365700333333333	0.01769605	0.02606542	0.02026387	0.02010297	0.03026568	0.01759750	0.0219985816666667
47	1-myristoyl-2-palmitoyl-sn-glycero-3-phosphocholine	0.882764624			MS2 matched	750.52187	56.219	0.06955174	0.11462602	0.15557281	0.08204256	0.11170061	0.11564900	0.108190456666667	0.03035966	0.04741774	0.04104200	0.04901861	0.05327025	0.02955811	0.0417777283333333
1403	L-pipecolic acid	0.998957967			MS2 matched	130.08455	311.832	0.08925583	0.06272154	0.04902407	0.03790609	0.05530061	0.04151113	0.0559532116666667	0.03208187	0.04210586	0.05871136	0.03720222	0.03591444	0.06882800	0.0458072916666667
1007	4-imidazoleacrylic acid	0.727091887			MS2 matched	139.04824	153.6425	0.012440794	0.017193360	0.015921111	0.007619098	0.017305917	0.011406866	0.0136478576666667	0.023208159	0.024073391	0.018348925	0.029811580	0.032136404	0.038904255	0.027747119
203	Acetylcholine	0.948683298			MS2 matched	145.09657	521.53	0.4537390	0.3892089	0.5795310	0.4414846	0.3977404	0.5151173	0.462803533333333	0.3485757	0.5057872	0.3433203	0.3209122	0.3898176	0.5216921	0.405017516666667
1106	Artemisinin	0.991435832			MS2 matched	305.15423	79.173	0.04096266	0.04878540	0.05497937	0.04936673	0.04149418	0.03704309	0.0454385716666667	0.02811475	0.05220241	0.04430943	0.03111904	0.04630165	0.04336908	0.0409027266666667
1678	Tangeritin	0.95287352			MS2 matched	395.11399	403.38	0.011229525	0.006522773	0.006843040	0.003512921	0.008219938	0.006671563	0.00716662666666667	0.010591788	0.012501711	0.012222082	0.017678168	0.016310212	0.018124763	0.014571454
929	n-[(1s)-1-(aminocarbonyl)-2-methylpropyl]-1-(5-fluoropentyl)-1h-indazole-3-carboxamide	0.937979248			MS2 matched	371.20043	108.318	0.002161746	0.002398057	0.005533588	0.003985257	0.003518044	0.001947837	0.0032574215	0.004679427	0.001709058	0.002237686	0.002312674	0.003317613	0.002643074	0.00281658866666667
82	"10-formyl-7,8-dihydrofolic acid"	0.838527068			MS2 matched	470.12856	425.793	0.004682728	0.004853291	0.002773741	0.001954171	0.002795012	0.007052706	0.00401860816666667	0.001657152	0.002430722	0.002242996	0.001577332	0.001955929	0.003127960	0.0021653485
537	N-acetyl-l-glutamate	0.966429799			MS2 matched	188.05334	388.103	0.04604775	0.05570879	0.04619654	0.03691572	0.05117880	0.03992524	0.0459954733333333	0.04704886	0.07619543	0.05482690	0.04724071	0.03343111	0.08029264	0.0565059416666667
1636	Roxithromycin (roxl-150)	0.787608773			MS2 matched	859.49423	404.1125	0.013382915	0.009984559	0.014630099	0.010375150	0.011500493	0.010863105	0.0117893868333333	0.005512636	0.008557602	0.005500792	0.005516701	0.008807789	0.004515887	0.00640190116666667
1731	Val-Gly-Lys	0.782223165			MS2 matched	303.20047	418.348	0.008783448	0.005808833	0.015927522	0.011244935	0.009782943	0.008264180	0.0099686435	0.004615863	0.013344616	0.004447336	0.007709389	0.006029033	0.018322987	0.009078204
675	Platencin	0.966138518			MS2 matched	442.18104	69.928	0.013653188	0.015904130	0.014257348	0.009422311	0.013243866	0.009961383	0.012740371	0.107578149	0.052397303	0.033712851	0.023007907	0.023473905	0.032407560	0.0454296125
824	(cis+trans)-nerodilol	0.916203361			MS2 matched	123.11521	36.143	0.08768208	0.18405790	0.25128170	0.13238276	0.39586020	0.10964419	0.193484805	0.40098087	0.38513050	0.35712054	0.52324901	0.59355974	0.45168085	0.451953585
1677	Tamoxifen	0.706896197			MS2 matched	372.23507	246.497	0.014646192	0.016337322	0.013750838	0.008910360	0.009346513	0.010591803	0.012263838	0.011428378	0.014596311	0.018633202	0.006731672	0.006384964	0.011985641	0.0116266946666667
615	"Pe(16:1e/14,15-epete)"	0.715629213			MS2 matched	736.47936	147.106	0.1611509	0.2003629	0.2288372	0.1480326	0.2307328	0.1868776	0.192665666666667	0.1616196	0.2954524	0.3540183	0.4029831	0.3973060	0.4819871	0.348894416666667
1092	Arg-Ala-Lys	0.77863309			MS2 matched	374.25005	241.286	0.04412009	0.04103268	0.02874954	0.01920841	0.01984435	0.01970156	0.028776105	0.02264400	0.03631977	0.04400350	0.01637877	0.02364107	0.02621436	0.028200245
1286	o-hex-dhex-dhex Furostane base -2h + o-hex	0.764167382			MS2 matched	1031.52248	487.427	0.003385344	0.006510537	0.007178373	0.006946165	0.007366915	0.005337006	0.00612072333333333	0.003200224	0.003571212	0.002742840	0.003234136	0.004780495	0.002906297	0.00340586733333333
1499	N-lauroyl-d-erythro-sphinganine	0.85974538			MS2 matched	484.46906	34.3435	0.07889346	0.07415851	0.08362051	0.08647973	0.08722566	0.08584442	0.082703715	0.07111991	0.07849005	0.09148524	0.08517642	0.08600424	0.08405068	0.08272109
707	Reserpic acid	0.980182894			MS2 matched	399.21273	32.738	0.02811034	0.04574343	0.04161745	0.04919818	0.07491573	0.02311724	0.0437837283333333	0.07697194	0.07592507	0.06717923	0.06271990	0.08936123	0.10916137	0.08021979
331	Desmethyleneparoxetine	0.994911446			MS2 matched	352.1145	295.222	0.003423350	0.003192484	0.001381479	0.003102664	0.003800206	0.002256211	0.002859399	0.003058706	0.003616972	0.009839282	0.002840520	0.001669808	0.004211782	0.00420617833333333
777	Uridine 5'-monophosphate	0.705548377			MS2 matched	323.01305	112.0275	0.05219474	0.05933502	0.06189627	0.02608317	0.05045677	0.06269750	0.0521105783333333	0.05880288	0.11981607	0.08342493	0.08715437	0.10056951	0.08573359	0.089250225
196	"(alphas)-alpha-amino-alpha-[(1s,2s)-2-carboxycyclopropyl]-9h-xanthene-9-propanoic acid "	0.979753464			MS2 matched	352.11546	81.159	0.017100778	0.002825966	0.020063993	0.010696724	0.020391533	0.017538718	0.0147696186666667	0.137840634	0.025336726	0.029877149	0.026788744	0.014814638	0.031718057	0.0443959913333333
136	"3-[4,5-dihydroxy-3-[(2r,3r,4r,5r,6s)-3,4,5-trihydroxy-6-methyloxan-2-yl]oxy-6-[[(2r,3r,4r,5r,6s)-3,4,5-trihydroxy-6-methyloxan-2-yl]oxymethyl]oxan-2-yl]oxy-5-hydroxy-2-(4-hydroxyphenyl)-7-methoxychromen-4-one"	0.989338948			MS2 matched	753.21866	456.049	0.011055790	0.022961456	0.009853495	0.010279272	0.012164269	0.012404377	0.0131197765	0.036063708	0.013514393	0.049350222	0.039288649	0.042651356	0.013738946	0.0324345456666667
1476	Myristoyl-l-carnitine	0.993560376			MS2 matched	372.30833	181.779	0.020895097	0.008775660	0.012101408	0.031576694	0.008657192	0.010069964	0.0153460025	0.012267621	0.005596909	0.012252025	0.004453086	0.003484622	0.003277648	0.00688865183333333
1120	Axinastatin 1	0.724937739			MS2 matched	753.44267	236.761	0.0047301795	0.0062626034	0.0057211898	0.0030699318	0.0066446019	0.0059563160	0.0053974704	0.0023615441	0.0025521787	0.0009159582	0.0038205622	0.0031311753	0.0050005639	0.00296366373333333
1717	Tyr-Gln	0.796			MS2 matched	348.10431	403.5325	0.012392121	0.011919373	0.003035456	0.012803149	0.014029452	0.013857686	0.0113395395	0.013095081	0.021065576	0.005204507	0.013861085	0.002687831	0.004868338	0.010130403
1697	Thr-Asp-Arg	0.738954227			MS2 matched	391.18985	417.9425	0.01544220	0.01673590	0.01776210	0.01074438	0.01457323	0.01665691	0.01531912	0.01754144	0.02213390	0.01989156	0.01281239	0.01828250	0.01684706	0.0179181416666667
1225	Delphinidine	0.75063482			MS2 matched	303.06821	309.106	0.002986010	0.005572878	0.003901134	0.003108731	0.001831501	0.003467751	0.00347800083333333	0.002012038	0.003096217	0.004304390	0.003279587	0.002784787	0.003423857	0.003150146
1633	Ribothymidine	0.7387			MS2 matched	259.09042	418.261	0.007459358	0.018826224	0.011873904	0.005727479	0.010230956	0.007139897	0.0102096363333333	0.016040586	0.012285691	0.016405981	0.021107987	0.013275593	0.014433639	0.0155915795
1718	Tyr-Gly	0.986161332			MS2 matched	239.09842	293.1065	0.005735713	0.004303763	0.004905563	0.001996083	0.003393869	0.004696720	0.00417195183333333	0.004564276	0.006079971	0.004800328	0.005534345	0.005056388	0.007033396	0.00551145066666667
187	7-methyluric acid	0.942800461			MS2 matched	181.04499	278.236	0.09324985	0.09541648	0.09326342	0.09754050	0.08937337	0.08667923	0.0925871416666667	0.06546385	0.07356199	0.07764938	0.08542382	0.10669939	0.09377868	0.0837628516666667
1379	Keracyanin	0.930120855			MS2 matched	595.14332	490.0985	0.02688539	0.02062321	0.03348034	0.01850688	0.02980733	0.02918351	0.0264144433333333	0.01034300	0.01357352	0.01337911	0.01431447	0.01718110	0.01696896	0.01429336
1745	Zafirlukast	0.981176335			MS2 matched	576.23017	205.743	0.005796452	0.002328454	0.005914898	0.004034152	0.001975469	0.002963988	0.00383556883333333	0.010167952	0.009520024	0.003841245	0.002690248	0.001092340	0.002072861	0.004897445
271	Cholic acid	0.995826202			MS2 matched	407.27284	189.368	4.462934	1.678654	3.949134	5.228577	5.999478	5.031049	4.39163766666667	4.957712	10.114008	4.796119	4.803029	1.759925	2.343537	4.79572166666667
16	(2-aminoethoxy)[2-[docosa-4.7.10.13.16.19-hexaenoyloxy]-3-[hexadec-1-en-1-yloxy]propoxy]phosphinic acid	0.851712981			MS2 matched	746.50053	141.9015	0.3917241	0.5621419	0.3937816	0.7153141	0.4126399	0.5463667	0.503661383333333	0.1153468	0.3217355	0.3531803	0.2903688	0.2561183	0.2925549	0.271550766666667
1582	Phosphocholine	0.99684538			MS2 matched	367.13682	493.6065	0.1830382	0.7539593	0.2804898	0.8823217	0.5253356	0.3883047	0.50224155	0.9156963	1.1172610	1.0231760	0.3270043	0.2149536	0.9372108	0.755883666666667
509	Maltitol	0.87998485			MS2 matched	379.08494	415.323	0.005882584	0.007764718	0.004170602	0.004490144	0.006127948	0.007132346	0.005928057	0.004112031	0.011190049	0.011168533	0.007229972	0.007262551	0.006070035	0.00783886183333333
53	1-oleoyl-sn-glycero-3-phosphoethanolamine	0.949099578			MS2 matched	478.2855	200.7965	4.2609590	6.7497764	5.2644893	4.2659123	4.4438124	4.9346636	4.98660216666667	0.8842423	2.5030747	2.5235237	4.1972363	4.7315420	5.4797022	3.38655353333333
1334	Hexanoyl-l-carnitine	0.986703554			MS2 matched	260.1832	229.7435	0.010967143	0.012039412	0.014348050	0.012011983	0.008812903	0.010165985	0.0113909126666667	0.005984118	0.004109488	0.011356445	0.003970202	0.004599985	0.006657847	0.00611301416666667
462	L-citrulline	0.985495916			MS2 matched	174.08536	392.63	0.017771309	0.021992238	0.012062960	0.013465043	0.014871589	0.016144821	0.0160513266666667	0.010351059	0.016606129	0.012800521	0.006387144	0.013267678	0.031133617	0.0150910246666667
1661	Sn-glycerol-3-phosphoethanolamine	0.956804265			MS2 matched	238.04267	397.162	0.08219545	0.05374688	0.12013041	0.11187086	0.11969395	0.08810893	0.0959577466666667	0.06282256	0.08182819	0.04985207	0.04061408	0.03657690	0.04846470	0.05335975
1082	Androstan-3-ol-17-one 3-glucuronide	0.973939599			MS2 matched	484.27214	508.015	0.0009470346	0.0279644715	0.0183774737	0.0197604661	0.0243207837	0.0172104340	0.0180967772666667	0.0164425164	0.0158110171	0.0258412047	0.0139565764	0.0141265606	0.0199077148	0.0176809316666667
1501	N-nervonoyl-d-erythro-sphingosylphosphorylcholine	0.98693477			MS2 matched	813.67673	157.197	0.04958774	0.05463131	0.05507853	0.04924230	0.06987216	0.05284115	0.055208865	0.02806491	0.03397725	0.04010210	0.03380207	0.02731393	0.02516946	0.0314049533333333
1727	Urobilin	0.820098175			MS2 matched	591.32693	441.466	0.007296940	0.008352094	0.012018668	0.005883443	0.006446446	0.007613979	0.00793526166666667	0.008055614	0.008205212	0.004171824	0.006282172	0.004463184	0.006498807	0.00627946883333333
902	"1,2-dilinoleoyl-sn-glycero-3-phosphoethanolamine"	0.975553334			MS2 matched	740.51492	147.7395	0.3490113	0.3449951	0.3470055	0.3717829	0.3731332	0.3670760	0.358834	0.3799261	0.3493282	0.3776454	0.3984995	0.5727828	0.4797700	0.426325333333333
908	"1,2-dipalmitoyl-sn-glycero-3-phosphoethanolamine-n,n-dimethyl"	0.973196619			MS2 matched	742.52953	149.559	0.1627717	0.2152897	0.2376780	0.1849799	0.2150268	0.1581146	0.19564345	0.1574412	0.2090770	0.1414348	0.1742902	0.2012026	0.1766181	0.176677316666667
820	"(3r,5s,7r,8r,9s,10s,12s,13r,14s,17r)-17-((2r)-6,7-dihydroxy-6-methylheptan-2-yl)-10,13-dimethylhexadecahydro-1h-cyclopenta[a]phenanthrene-3,7,12-triol"	0.980859369			MS2 matched	475.33489	119.459	0.019751636	0.008139986	0.024619459	0.015161686	0.010051015	0.012091770	0.0149692586666667	0.061710029	0.038596492	0.008575285	0.011205118	0.004429084	0.003961471	0.0214129131666667
803	beta-muricholic acid	0.941884226			MS2 matched	355.25951	189.618	0.05765857	0.02318055	0.07337811	0.06840967	0.08067713	0.06753870	0.0618071216666667	0.10369373	0.19019363	0.07730404	0.06081757	0.02428974	0.02911434	0.080902175
1132	Benzoic acid	0.968430292			MS2 matched	123.04257	304.493	0.2141536	0.1883796	0.2497929	0.1632131	0.1889678	0.1983371	0.200474016666667	0.1116501	0.1823065	0.1096594	0.1353899	0.1376091	0.1511956	0.137968433333333
1276	Flavine mononucleotide	0.816283859			MS2 matched	439.08146	241.8885	0.006942962	0.008805395	0.004769032	0.006375672	0.004364624	0.006574964	0.0063054415	0.007859136	0.008256847	0.009992498	0.009656923	0.006858282	0.011885619	0.00908488416666667
1160	Calcitriol	0.742683461			MS2 matched	363.28622	33.341	0.017783181	0.062677037	0.023763762	0.015477917	0.014218730	0.021097208	0.0258363058333333	0.007811894	0.011778083	0.010452411	0.016356753	0.015675710	0.008595047	0.0117783163333333
1108	Asn-Glu-Lys	0.907099738			MS2 matched	390.19571	472.2805	0.014925318	0.015097743	0.023565213	0.015589135	0.015355669	0.013893082	0.01640436	0.010396986	0.016195480	0.012681185	0.009474666	0.009984989	0.009689725	0.0114038385
1020	"5-[(3s,8r,10r,13r,14s,17r)-3-[(2r,3r,4r,5s,6r)-3,4-dihydroxy-6-(hydroxymethyl)-5-[(2s,3r,4r,5r,6s)-3,4,5-trihydroxy-6-methyloxan-2-yl]oxyoxan-2-yl]oxy-14-hydroxy-10,13-dimethyl-1,2,3,6,7,8,9,11,12,15,16,17-dodecahydrocyclopenta[a]phenanthren-17-yl]pyran-2-one"	0.711189919			MS2 matched	693.36736	440.2025	0.015999571	0.011677224	0.018527527	0.012390778	0.012052869	0.017634001	0.0147136616666667	0.012893973	0.016710837	0.010663912	0.010835497	0.009493887	0.013300382	0.0123164146666667
1041	6-ketoprostaglandin f1alpha	0.988758827			MS2 matched	393.22063	209.295	0.013808146	0.012675339	0.010969490	0.015171971	0.007988910	0.009413473	0.0116712215	0.007496769	0.007414660	0.010627372	0.007508949	0.006283263	0.006183806	0.00758580316666667
570	Nicotinate d-ribonucleotide	0.893217261			MS2 matched	210.99763	409.1655	0.01404136	0.01764288	0.02074120	0.02042339	0.01735305	0.01594547	0.017691225	0.01458111	0.01971762	0.01938232	0.01372998	0.02129920	0.01072582	0.016572675
926	17beta-nandrolone decanoate	0.983476791			MS2 matched	429.31598	36.933	0.09236376	0.11212922	0.09543994	0.17292888	0.11463199	0.11981718	0.117885161666667	0.08885483	0.10937311	0.12395681	0.10581459	0.09307453	0.10869845	0.104962053333333
414	"1,1'-(1,8-dioxo-1,8-octanediyl)bis[glycyl-Glycine"	0.725725362			MS2 matched	200.06456	371.688	0.005443601	0.006397884	0.003901415	0.004856445	0.005327401	0.004428684	0.00505923833333333	0.003090298	0.003998115	0.004106184	0.004051879	0.004738843	0.004303177	0.00404808266666667
654	Pi 34:2	0.976635335			MS2 matched	833.50359	194.827	0.1348644	0.1369821	0.1961652	0.1504302	0.2621004	0.2137277	0.182378333333333	0.1676428	0.3636661	0.4842463	0.3126795	0.2855707	0.3598537	0.328943183333333
1500	N-myristoylsphinganine	0.92062947			MS2 matched	512.4998	34.578	0.2934975	0.3198945	0.3017575	0.3050105	0.3610165	0.3338527	0.319171533333333	0.3015325	0.3388615	0.3694380	0.3298725	0.3311713	0.2885266	0.326567066666667
336	Dihydroxyacetone	1			MS2 matched	89.02323	153.431	0.3389555	0.1767877	0.1585650	0.1314859	0.1532106	0.1854893	0.190749	0.1927233	0.1999439	0.2350320	0.2198723	0.1771223	0.2262580	0.208491966666667
557	N-isovaleroylglycine	0.998500798			MS2 matched	158.07958	195.8535	0.03678024	0.10936262	0.11755905	0.04896616	0.09764987	0.06979153	0.080018245	0.09270982	0.16809226	0.20374306	0.17016744	0.19307410	0.34074073	0.194754568333333
1356	Ikarugamycin	0.963286128			MS2 matched	501.2722	433.005	0.010753371	0.006239527	0.013690605	0.009163456	0.009363674	0.008868054	0.00967978116666667	0.005680838	0.007197164	0.007555743	0.003802466	0.003499013	0.005246621	0.00549697416666667
1164	Captopril	0.89212594			MS2 matched	172.0583	387.121	0.002238435	0.004734750	0.002473408	0.004673550	0.001756824	0.002062864	0.00298997183333333	0.002529121	0.005515150	0.003788619	0.001039040	0.001842893	0.008022409	0.00378953866666667
783	Val-Ile	0.934262271			MS2 matched	229.15169	201.3855	0.04776965	0.06622030	0.09017428	0.07479223	0.06158589	0.05815792	0.066450045	0.01184631	0.06593636	0.04644780	0.03659458	0.03508852	0.03698647	0.0388166733333333
495	Lovastatin hydroxy acid	0.903570482			MS2 matched	319.17031	135.148	0.013971992	0.020979849	0.024547521	0.020027077	0.048946356	0.022480515	0.025158885	0.008854374	0.031322420	0.022910007	0.039391585	0.043783786	0.030676908	0.0294898466666667
1072	Ala-Leu-Arg	0.838572789			MS2 matched	359.22617	254.256	0.002568547	0.004431512	0.011530453	0.005288255	0.008032188	0.004412310	0.0060438775	0.004324635	0.013615390	0.003478546	0.003288875	0.003148722	0.001461330	0.00488624966666667
1338	His-Gln	0.847422826			MS2 matched	284.13305	381.723	0.01278133	0.01189867	0.02572485	0.01806115	0.01797594	0.01772006	0.0173603333333333	0.01024685	0.01881789	0.01091533	0.01090310	0.01031601	0.01453931	0.0126230816666667
425	Heptadecanoic acid	0.981690977			MS2 matched	269.24395	37.962	0.1759164	0.2423673	0.1880963	0.1560335	0.1741190	0.1686170	0.184191583333333	0.1622918	0.2215834	0.2055909	0.2272588	0.2354124	0.2595993	0.218622766666667
1107	Asn-Ala-Arg	0.714251683			MS2 matched	360.18862	248.377	0.01627111	0.01919487	0.02183762	0.01126086	0.01657993	0.01452402	0.0166114016666667	0.01127086	0.02222211	0.01056305	0.01186618	0.01162893	0.01315250	0.013450605
1339	His-Glu	0.997762945			MS2 matched	285.11699	419.5875	0.15565346	0.15386318	0.22951766	0.17684186	0.14962653	0.14384547	0.168224693333333	0.07639596	0.16630625	0.10111606	0.09051469	0.08884560	0.09039604	0.102262433333333
1340	His-Gly	0.8022			MS2 matched	213.09611	384.135	0.02875435	0.04033564	0.03739091	0.02759903	0.02528964	0.03353423	0.0321506333333333	0.01725657	0.02528350	0.01317582	0.02165865	0.01891675	0.03081808	0.021184895
1221	Dasatinib n-oxide	0.97620261			MS2 matched	504.16472	267.1705	0.03323591	0.03566262	0.03381712	0.02890463	0.03150930	0.03261395	0.0326239216666667	0.02179249	0.02931005	0.02321127	0.02578467	0.02789706	0.02864154	0.02610618
1144	Betulinic acid	0.974249086			MS2 matched	457.34796	36.962	0.10723879	0.11226732	0.09779591	0.13556172	0.08130709	0.10367059	0.106306903333333	0.08289862	0.11832095	0.10557599	0.10522318	0.08054833	0.10772930	0.100049395
430	His-Lys	0.991410765			MS2 matched	282.0791	264.5705	0.19932770	0.18112388	0.18442928	0.13749534	0.21059192	0.17334629	0.181052401666667	0.08434391	0.15005390	0.17208233	0.12518212	0.12329144	0.19065157	0.140934211666667
1104	Arginine	0.965072712			MS2 matched	158.11598	270.282	0.2183470	0.1980799	0.1832867	0.2344177	0.1977219	0.1846827	0.202755983333333	0.1967190	0.2792059	0.2385673	0.1922388	0.1632762	0.2175703	0.21459625
1064	Adenosine 5'-diphosphoribose	0.920694996			MS2 matched	560.07353	421.8525	0.0009958904	0.0017535227	0.0015798556	0.0012867480	0.0013105048	0.0014499344	0.00139607598333333	0.0029165823	0.0052842940	0.0045560601	0.0036671070	0.0024889629	0.0065826911	0.0042492829
605	Pe 32:1	0.826936197			MS2 matched	688.47997	151.555	0.013089386	0.012730780	0.022268336	0.013997252	0.021621409	0.016140192	0.0166412258333333	0.004576897	0.013074311	0.018623769	0.016096034	0.013265467	0.029442088	0.0158464276666667
1555	P-methoxycinnamic acid ethyl ester	0.913729159			MS2 matched	207.08632	354.5955	0.0020000592	0.0020413655	0.0025232757	0.0009834082	0.0038291574	0.0017493599	0.00218777098333333	0.0060476053	0.0049337402	0.0024394326	0.0120823575	0.0040061070	0.0074065270	0.00615262826666667
190	"7,7-dimethyl-(5z,8z)-eicosadienoic acid"	0.994933799			MS2 matched	335.289	45.443	0.05326427	0.07437522	0.04969875	0.06915588	0.05084491	0.08375399	0.0635155033333333	0.02871040	0.03554595	0.06487139	0.05677191	0.06815782	0.02786277	0.0469867066666667
383	Gamma-Glutamylcysteine	0.9316			MS2 matched	249.05327	394.4895	0.006808311	1.226011519	0.007049487	0.003053939	0.002988368	0.007225939	0.2088562605	0.801608791	0.006727319	0.006321996	0.004077668	0.001390862	0.003968187	0.137349137166667
1488	N-[(2s)-2-[[(1z)-1-methyl-3-oxo-3-[4-(trifluoromethyl)phenyl]-1-propen-1-yl]amino]-3-[4-[2-(5-methyl-2-phenyl-4-oxazolyl)ethoxy]phenyl]propyl]propanamide	0.989149035			MS2 matched	620.27043	525.886	0.021041062	0.003025937	0.005030579	0.016100268	0.003553919	0.002450299	0.00853367733333333	0.006397834	0.003187458	0.003137595	0.002003045	0.003554392	0.001671329	0.0033252755
242	Aspartic acid	0.97001135			MS2 matched	132.02886	402.2045	1.4339676	1.3559118	1.5012979	1.4092249	1.6564658	1.5346790	1.4819245	1.2131640	1.2185429	0.9361815	1.3603341	1.4303610	1.6082010	1.29446408333333
1348	Homoharringtonine	0.733701718			MS2 matched	546.28815	444.832	0.007501733	0.008796410	0.025404502	0.010129039	0.008943788	0.005721346	0.011082803	0.004253191	0.009181999	0.006152785	0.006240792	0.003239556	0.004094718	0.0055271735
1563	Penitrem a	0.946694621			MS2 matched	634.27409	394.308	0.008335251	0.007250868	0.015632274	0.005144495	0.014023241	0.008549103	0.00982253866666667	0.010228312	0.009151348	0.007146604	0.004870757	0.010137390	0.007577832	0.00818537383333333
27	(R)-mevalonic acid 5-Phosphate	0.881			MS2 matched	244.16236	535.288	0.002486904	0.003601042	0.003673183	0.002796878	0.003769284	0.002945402	0.0032121155	0.003265329	0.003775542	0.004086317	0.003262371	0.004511971	0.004677292	0.00392980366666667
582	Oxazepam	0.7877			MS2 matched	286.04518	398.979	0.02132194	0.02791797	0.01855488	0.01916053	0.01939465	0.02228012	0.0214383483333333	0.01237872	0.01603195	0.02002856	0.01256854	0.01749236	0.02076215	0.0165437133333333
569	Nicotinamide adenine dinucleotide (NAD)	0.9932			MS2 matched	662.11397	471.871	0.004581732	0.001211622	0.005856809	0.003878053	0.004806511	0.005585105	0.004319972	0.011150960	0.002315877	0.001855176	0.006184251	0.001987345	0.007945380	0.0052398315
1712	Trp-Glu-Arg	0.985964337			MS2 matched	490.2225	373.9245	0.03506020	0.04236075	0.04148933	0.03363951	0.03752895	0.03574362	0.03763706	0.02254444	0.03360713	0.02292064	0.02560590	0.02819951	0.02083088	0.0256180833333333
1302	Gln-Thr-Lys	0.823789961			MS2 matched	376.21043	449.699	0.010902663	0.010063258	0.025406323	0.014494878	0.012261893	0.010627499	0.013959419	0.008931472	0.019409917	0.008748493	0.010318147	0.008288608	0.012739289	0.0114059876666667
485	Leu-Arg	0.808114766			MS2 matched	286.18336	342.332	0.005869725	0.005809050	0.011232274	0.008497057	0.005796635	0.004821954	0.00700444916666667	0.003357555	0.007883672	0.003102263	0.002621027	0.002765128	0.002664284	0.0037323215
185	6'-sialyllactose	0.998761508			MS2 matched	632.18278	257.529	0.002431690	0.001188864	0.001369091	0.001045342	0.001696155	0.001871280	0.00160040366666667	0.022774977	0.009895007	0.005144138	0.006008366	0.003140558	0.003102296	0.00834422366666667
1174	Chloramphenicol palmitate	0.875714077			MS2 matched	543.24856	418.3125	0.02006487	0.02353878	0.02181691	0.01350872	0.01901845	0.01542162	0.0188948916666667	0.01608389	0.01588452	0.01035495	0.01212604	0.02225315	0.02020127	0.0161506366666667
642	Phe(benzoyl)-leu-arg	0.971837766			MS2 matched	537.2933	311.6145	0.014890620	0.018648595	0.019439468	0.016129771	0.017715076	0.017761375	0.0174308175	0.009382605	0.012727527	0.008081226	0.008131135	0.010672246	0.009641401	0.00977269
895	"1,2-diamino-2-methylpropane"	0.928483649			MS2 matched	72.08063	303.7665	0.7970825	0.8452950	0.9752320	0.8237109	0.8736138	0.8431103	0.859674083333333	0.5224851	0.7664744	0.5485373	0.5947218	0.6717995	0.7756880	0.646617683333333
574	O-phosphoethanolamine	1			MS2 matched	140.00946	397.0445	0.03867928	0.01921941	0.03601040	0.03510744	0.03082931	0.03043167	0.0317129183333333	0.02039377	0.02485299	0.01375546	0.01666819	0.01102873	0.01423538	0.01682242
14	"(1r,4s,7r,8s)-7-[(2e,4e)-hexa-2,4-dienoyl]-3-hydroxy-8-[(2s)-3-hydroxy-2,4-dimethyl-5-oxo-2,5-dihydrofuran-2-yl]-5-[(2e,4e)-1-hydroxyhexa-2,4-dien-1-ylidene]-1,3-dimethylbicyclo[2.2.2]octane-2,6-dione"	0.743505666			MS2 matched	495.21381	307.7595	0.008340945	0.006159534	0.011115730	0.006496534	0.005664706	0.007328521	0.00751766166666667	0.021061507	0.016437312	0.007145120	0.007778462	0.006159871	0.007536719	0.0110198318333333
1577	"5-(1,1-dimethylheptyl)-2-[(1r,2r,5r)-5-hydroxy-2-(3-hydroxypropyl)cyclohexyl]-Phenol"	0.764990701			MS2 matched	341.302	200.3	0.10588785	0.19030605	0.07668907	0.11275520	0.07315153	0.10217670	0.110161066666667	0.06121278	0.09997231	0.05527236	0.08578488	0.11120503	0.08791238	0.0835599566666667
25	(n-(-2-acetamido))-2-aminoethanesulfonic acid	0.950868848			MS2 matched	181.02586	303.42	0.4103683	0.5076024	0.2357557	0.2624749	0.2655015	0.3086196	0.3317204	0.1475018	0.1548577	0.1938264	0.1919913	0.2219664	0.3311739	0.20688625
479	"n-(4-methoxy-1,4-dioxobutyl)-l-alanyl-l-alanyl-l-prolyl-n-(4-methyl-2-oxo-2h-1-benzopyran-7-yl)-L-valinamide"	0.858102152			MS2 matched	662.24954	159.28	0.009275143	0.011695426	0.015117675	0.010662474	0.011543284	0.009180201	0.0112457005	0.020423800	0.008101023	0.009857772	0.011695424	0.003519759	0.003970775	0.00959475883333333
1456	"[1-(hexahydro-1-methyl-1h-azepin-3-yl)-1h-indol-3-yl](2,2,3,3-tetramethylcyclopropyl)-Methanone"	0.742905557			MS2 matched	375.22024	407.075	0.02400215	0.01672667	0.03588663	0.03084257	0.02003384	0.02417261	0.0252774116666667	0.02020295	0.02772130	0.02157367	0.01854235	0.01651774	0.03112971	0.02261462
898	"1,2-dihexadecanoyl-sn-glycero-3-phosphocholine"	0.968032442			MS2 matched	734.56444	151.58	2.679899	3.282803	2.636272	3.421257	2.492000	2.849297	2.893588	1.233572	1.370246	1.757384	1.551629	1.245211	1.688978	1.47450333333333
1291	Gamabufotalin	0.935021281			MS2 matched	403.25132	437.866	0.08978815	0.06253552	0.10135343	0.07418983	0.09080585	0.07216077	0.0818055916666667	0.02867669	0.06232479	0.03996748	0.05854365	0.06032938	0.06819483	0.0530061366666667
1619	Pyridine	0.917092448			MS2 matched	80.04858	64.7275	0.7132215	0.7976351	0.7543323	0.6166200	0.6884712	0.6725660	0.707141016666667	0.6730094	0.7793503	0.8196021	0.6537597	0.7006059	0.8632063	0.748255616666667
1231	Dibucaine	0.79308998			MS2 matched	344.2251	88.8605	0.2277979	0.2179192	0.2563365	0.2414636	0.2648642	0.1902747	0.23310935	0.2131736	0.2062966	0.2496247	0.2155684	0.2625836	0.2625016	0.234958083333333
827	(R)-(+)-Citronellic acid	0.7711			MS2 matched	188.16231	51.333	0.003212437	0.004010491	0.002924000	0.002187256	0.003145608	0.004538235	0.00333633783333333	0.007215992	0.005637934	0.006458460	0.007531191	0.006445317	0.004253740	0.00625710566666667
612	Pe(16:0/8-hepe)	0.744805318			MS2 matched	752.51021	146.3405	0.03435139	0.03966440	0.05589006	0.05178513	0.06560486	0.04460248	0.04864972	0.03736945	0.08959440	0.09261764	0.08993444	0.09595613	0.10747520	0.08549121
866	1-octadecyl lysophosphatidic acid	0.992472577			MS2 matched	447.26748	234.0405	0.0065979580	0.0090535559	0.0203819014	0.0106225447	0.0066900828	0.0085400280	0.0103143451333333	0.0069733269	0.0103090769	0.0031049104	0.0040115955	0.0008758832	0.0027644004	0.00467319888333333
1195	Curine	0.935825024			MS2 matched	595.27868	250.0645	0.01414243	0.01525746	0.01566535	0.01022418	0.01600338	0.01482082	0.01435227	0.01777287	0.02127545	0.02173842	0.02576768	0.02171130	0.02784317	0.022684815
1168	Caylin-1	0.916969038			MS2 matched	651.10649	491.482	0.02567898	0.03135008	0.03637831	0.02503919	0.03129678	0.03107962	0.03013716	0.01741397	0.02767536	0.02600745	0.02788156	0.03085596	0.03656353	0.0277329716666667
329	Dehydrocholic acid	0.761213377			MS2 matched	383.23613	119.782	0.03398969	0.03522235	0.02384789	0.03364018	0.02778088	0.03199837	0.0310798933333333	0.00181759	0.01154737	0.01912849	0.01073799	0.01508942	0.01556137	0.012313705
843	1-behenoyl-2-hydroxy-sn-glycero-3-phosphocholine	0.8557755			MS2 matched	580.42688	188.962	0.01495553	0.01981642	0.01887485	0.03498601	0.01641333	0.01418411	0.0198717083333333	0.01265020	0.02646094	0.03351351	0.03378360	0.03234828	0.02209919	0.0268092866666667
251	Blood group b trisaccharide	0.818326128			MS2 matched	487.17062	380.313	3.002172	2.439596	3.573213	3.106523	3.046259	2.842154	3.00165283333333	3.490081	3.948437	4.369333	4.160045	4.908043	1.481382	3.72622016666667
88	"12s-hydroxy-5z,8z,10e,14z-eicosatetraenoic acid"	0.905821222			MS2 matched	319.22168	56.219	0.2243544	0.2408583	0.2583092	0.6409628	0.3045313	0.2567777	0.320965616666667	0.3775749	0.3054479	0.7770210	0.4204358	0.4863958	0.4349922	0.466977933333333
1187	Cortisol 21-sulfate	0.809887583			MS2 matched	363.21329	167.702	0.022446675	0.042870037	0.065663699	0.016779614	0.024035215	0.023916267	0.0326185845	0.026609419	0.026729769	0.037569779	0.004764904	0.002755356	0.023180606	0.0202683055
849	"1-hexadecyl-2-(8z,11z,14z-eicosatrienoyl)-sn-glycero-3-phosphocholine"	0.830892168			MS2 matched	770.60962	33.365	0.024990046	0.028797929	0.014437451	0.015216938	0.009889316	0.020229871	0.0189269251666667	0.006016238	0.022011175	0.021860104	0.022306319	0.020221426	0.012271145	0.0174477345
67	1-stearoyl-2-hydroxy-sn-glycero-3-phosphoethanolamine	0.940440997			MS2 matched	480.30079	181.607	2.650355	2.639300	2.132654	2.063595	1.977341	2.906764	2.3950015	0.758623	1.824618	2.179937	2.930014	2.649845	2.990478	2.2222525
637	Phe-asp	0.813323513			MS2 matched	279.0936	346.2345	0.012266229	0.013565102	0.023540960	0.012734417	0.012916384	0.010345955	0.0142281745	0.009898121	0.017193469	0.008202788	0.008149738	0.007103512	0.007463274	0.00966848366666667
1360	Ile-Met	0.6616			MS2 matched	301.09231	238.7055	0.002316203	0.002370836	0.004214609	0.003681155	0.002955313	0.002952991	0.00308185116666667	0.003346045	0.006112755	0.006362621	0.001424020	0.007013663	0.002567787	0.0044711485
1592	Pro-Glu-Arg	0.903192223			MS2 matched	201.0859	301.39	0.006804390	0.008868651	0.001275267	0.005686448	0.007899867	0.006109771	0.006107399	0.006811485	0.009746617	0.002576849	0.005598386	0.010095630	0.006097135	0.006821017
1262	Enniatin b	0.792570342			MS2 matched	640.39618	267.384	0.003312172	0.004038388	0.002915614	0.001180050	0.002725103	0.002871234	0.00284042683333333	0.002327090	0.003113052	0.002379494	0.002659133	0.002427853	0.002588849	0.0025825785
1736	Val-Ser	0.826234114			MS2 matched	205.11615	296.944	0.005997694	0.005098497	0.017240959	0.007795343	0.007230300	0.006939879	0.00838377866666667	0.005538935	0.014685095	0.005928506	0.004518617	0.003419324	0.004192620	0.00638051616666667
1117	Aspartame	0.901718669			MS2 matched	295.12585	347.086	0.008508122	0.012416230	0.010868799	0.010053571	0.008316795	0.009597174	0.00996011516666667	0.004888111	0.009093807	0.008741489	0.007679797	0.006134140	0.005713518	0.00704181033333333
1275	Fexofenadine	0.965577448			MS2 matched	502.30985	256.607	0.002007391	0.002266744	0.002373826	0.001784463	0.002366058	0.001564592	0.00206051233333333	0.016751231	0.003012157	0.002304609	0.002131898	0.002000416	0.002512269	0.00478543
105	2-arachidonoyl-1-palmitoyl-sn-glycero-3-phosphoethanolamine	0.930881167			MS2 matched	738.49665	147.038	1.726356	1.841297	1.846627	1.795296	2.137979	2.258802	1.93439283333333	1.457578	2.716942	3.290382	3.316001	3.638307	3.464002	2.98053533333333
1341	His-His	0.8808			MS2 matched	257.11395	297.769	0.003924789	0.002931031	0.003380642	0.003971301	0.003354088	0.003138497	0.003450058	0.002341293	0.002872913	0.002697028	0.001247533	0.003427157	0.003115439	0.00261689383333333
1469	Morphine n-oxide	0.749837648			MS2 matched	603.2569	459.722	0.014584577	0.008316219	0.014204482	0.014359549	0.006217029	0.011591112	0.0115454946666667	0.004028088	0.004711727	0.004130027	0.004718812	0.007021239	0.003646548	0.00470940683333333
703	Quinolin-2-ol	0.984144235			MS2 matched	144.04286	69.981	0.012217044	0.014384895	0.022569265	0.014805246	0.050526925	0.014251792	0.0214591945	0.054241678	0.047617598	0.002254335	0.027223285	0.055556908	0.061824030	0.0414529723333333
1402	L-palmitoylcarnitine	0.995074513			MS2 matched	400.33823	177.5345	0.19034040	0.14888020	0.13931797	0.25561340	0.11964476	0.11082371	0.160770073333333	0.08909787	0.11884412	0.16492341	0.06728426	0.06139662	0.06842408	0.09499506
838	"1-(1z-octadecenyl)-2-(5z,8z,11z,14z-eicosatetraenoyl)-sn-glycero-3-phosphocholine"	0.959770033			MS2 matched	794.59742	40.536	0.29473541	0.30997027	0.24321202	0.46998282	0.27771146	0.32677019	0.320397028333333	0.04970038	0.11813270	0.09669711	0.14139565	0.14191905	0.04981068	0.0996092616666667
434	Hydroxycerivastatin	0.839935028			MS2 matched	474.22217	64.051	0.012922747	0.009559517	0.015567615	0.010545633	0.018981765	0.019017081	0.014432393	0.020369049	0.020816649	0.016939479	0.017881332	0.018711736	0.019701402	0.0190699411666667
943	2-edahma [dmed-fahfa]	0.740624968			MS2 matched	605.54306	76.2555	0.012440305	0.013544579	0.014141419	0.020583418	0.020158964	0.014486099	0.015892464	0.003147503	0.004355222	0.004405771	0.002261255	0.004295164	0.002948955	0.00356897833333333
1253	Dl-octopamine	0.997801779			MS2 matched	136.0745	304.5025	0.7696432	0.6786339	0.8777214	0.5893503	0.6879424	0.6981616	0.7169088	0.3819252	0.6856654	0.3602202	0.4595579	0.4583946	0.5475584	0.482220283333333
17	(2-aminoethoxy)[2-[docosa-4.7.10.13.16.19-hexaenoyloxy]-3-[octadeca-1.9-dien-1-yloxy]propoxy]phosphinic acid	0.762872139			MS2 matched	772.51525	140.6075	0.15651625	0.29652904	0.16359262	0.29412500	0.20286958	0.34532434	0.243159471666667	0.03363296	0.10574663	0.11448874	0.11634370	0.10205785	0.10783441	0.0966840483333333
131	20-trifluoroleukotriene b4	0.750647168			MS2 matched	371.18617	317.068	0.009067902	0.006796655	0.014209857	0.012616286	0.009013337	0.009751659	0.010242616	0.007551279	0.010113000	0.006233963	0.001831671	0.004808137	0.003168983	0.00561783883333333
359	Ethyl 4-hydroxy-7-(trifluoromethyl)quinoline-3-carboxylate	0.766152393			MS2 matched	256.04493	319.2935	0.04518221	0.03779027	0.02356012	0.02257191	0.02441884	0.02341302	0.029489395	0.02301493	0.03113697	0.03088526	0.02288411	0.01835978	0.02696255	0.0255406
147	3-ketofusidic acid	0.972865229			MS2 matched	471.30166	110.58	0.03423444	0.04656030	0.06244866	0.04622356	0.04263413	0.11873723	0.0584730533333333	0.04978736	0.07889212	0.03476421	0.03600324	0.02720498	0.04970091	0.0460588033333333
798	alpha-cyclodextrin	0.957419857			MS2 matched	973.31565	515.177	0.011674121	0.012589875	0.014863157	0.012534875	0.012721008	0.011056492	0.0125732546666667	0.010699853	0.001860885	0.016391495	0.016646743	0.015166557	0.002510686	0.0105460365
19	"(2r,3s,4s,5r,6r)-6-[1,7-bis(4-hydroxyphenyl)heptan-3-yloxy]-5-[(2s,3r,4r)-3,4-dihydroxy-4-(hydroxymethyl)oxolan-2-yl]oxy-2-(hydroxymethyl)oxane-3,4-diol"	0.744949431			MS2 matched	593.2619	169.7185	0.005156300	0.025521853	0.008880481	0.006832361	0.011545804	0.008027502	0.0109940501666667	0.003801343	0.013368684	0.012538914	0.022971176	0.020965553	0.017699081	0.0152241251666667
903	"1,2-dilinoleoylglycerol"	0.943638531			MS2 matched	634.53558	33.6765	0.5208519	0.4408038	0.2697731	0.5999707	0.3756197	0.4404950	0.441252366666667	0.3293372	0.3754656	0.4250651	0.4096438	0.4903172	0.2885456	0.38639575
1250	DL-histidine	0.884059622			MS2 matched	156.07499	304.326	0.01706846	0.01691777	0.01987222	0.01695143	0.01650218	0.01490167	0.0170356216666667	0.01124788	0.01699688	0.01411191	0.01497050	0.01291716	0.01557585	0.0143033633333333
765	Trans-carboxyglimepiride	0.855162918			MS2 matched	350.12053	55.582	0.0009813402	0.0073337559	0.0103346940	0.0038272598	0.0236780533	0.0003650435	0.00775335778333333	0.0274305179	0.0214442801	0.0213464777	0.0246582942	0.0328516650	0.0278555012	0.0259311226833333
133	3-(cyclohexylamino)-2-hydroxy-1-propanesulfonic acid	0.995215802			MS2 matched	236.09243	31.896	0.13444974	0.05626483	0.07299788	0.05811208	0.06697119	0.04757714	0.07272881	0.08257984	0.06423942	0.12114241	0.09052913	0.11228501	0.11260249	0.0972297166666667
1647	Saponarin	0.846448727			MS2 matched	617.15242	312.177	0.0027615331	0.0028695379	0.0027257715	0.0025243540	0.0025059653	0.0006285514	0.0023359522	0.0027581116	0.0031547569	0.0029881563	0.0032706864	0.0035557045	0.0028442173	0.00309527216666667
767	free acid Trh	0.963182386			MS2 matched	362.15593	62.3505	0.03266634	0.05034956	0.05304901	0.04629076	0.05052314	0.04699063	0.0466449066666667	0.03614786	0.01627412	0.05638753	0.06175098	0.05412465	0.01053732	0.0392037433333333
161	3'-dephosphocoenzyme a	0.996169189			MS2 matched	686.12955	354.4455	0.008303969	0.010175895	0.019267256	0.008439968	0.013131964	0.012495899	0.0119691585	0.008705440	0.022579434	0.013529045	0.007320197	0.006636883	0.009811696	0.0114304491666667
1022	"5-[(8as)-2,5,5,8a-tetramethyl-3-oxo-4a,6,7,8-tetrahydro-4h-naphthalen-1-yl]-3-methylpentanoic acid"	0.711460016			MS2 matched	338.27041	49.8645	0.05989290	0.07048896	0.05731056	0.03927981	0.05480394	0.05274129	0.05575291	0.02768748	0.03504725	0.03468456	0.03497562	0.03725301	0.02841948	0.0330112333333333
1125	Baccatin iii	0.838419847			MS2 matched	609.25407	237.696	0.004254071	0.004202932	0.004111023	0.004285781	0.004631076	0.004366681	0.004308594	0.009200063	0.004986838	0.003918900	0.003083828	0.003953701	0.004450160	0.00493224833333333
1638	S-(2-aminoethyl)isothiourea	0.831053946			MS2 matched	120.04266	95.2825	0.011852941	0.027923570	0.014165757	0.004414464	0.019334110	0.015149051	0.0154733155	0.013152730	0.017701744	0.021862136	0.029385411	0.031351751	0.048718864	0.0270287726666667
1574	Phe-ser	0.984833813			MS2 matched	253.11628	247.789	0.007159858	0.008911356	0.031265773	0.023127278	0.009698173	0.009521765	0.0149473671666667	0.010565235	0.011184719	0.015808189	0.007302052	0.006405061	0.005732155	0.0094995685
639	Phe-lys	0.841958006			MS2 matched	292.1609	335.741	0.003969417	0.002780502	0.004481000	0.004294359	0.002033761	0.004029703	0.00359812366666667	0.003200884	0.003033838	0.002953465	0.002248900	0.002498100	0.002236422	0.00269526816666667
75	"1,2-dioleoyl-sn-glycero-3-phospho-(1'-myo-inositol-3',4'-bisphosphate)"	0.982291801			MS2 matched	510.2429	108.948	0.37291088	0.15277801	0.91980187	0.91934237	0.39499267	0.40785121	0.527946168333333	2.51675019	0.79914876	0.10636835	0.21509956	0.03741460	0.07765498	0.625406073333333
84	11-ketofusidic acid	0.988237612			MS2 matched	513.2998	31.934	0.14747024	0.20145754	0.05146989	0.18632645	0.25061129	0.20822083	0.174259373333333	0.23340833	0.22603532	0.22894568	0.10035403	0.27605925	0.27953982	0.224057071666667
1103	Arg-Val	0.9238			MS2 matched	274.18525	385.0715	0.03474712	0.02469580	0.04952571	0.04167194	0.02832656	0.03298488	0.035325335	0.01851089	0.03357146	0.02333218	0.02026597	0.01911296	0.01969660	0.02241501
1186	Cordycepin	0.995017866			MS2 matched	252.10471	115.402	0.03415027	0.04022383	0.03208636	0.01088614	0.02185293	0.04043337	0.0299388166666667	0.01302882	0.01537790	0.01771868	0.01208822	0.02207256	0.02079275	0.0168464883333333
222	alpha-D-Galactose 1-phosphate	0.999347156			MS2 matched	259.01796	476.357	0.2505644	0.5251030	0.1907831	0.2876496	0.2133512	0.2212069	0.281443033333333	0.1634787	0.4973737	0.2025850	0.5142364	0.5093377	0.1823056	0.344886183333333
1666	Sphingomyelin (d18:1/18:0)	0.9297			MS2 matched	769.5512	146.022	0.2220586	0.2713626	0.2152437	0.1375514	0.1688683	0.2467258	0.210301733333333	0.1345772	0.2386473	0.2550446	0.2361271	0.2852066	0.2320694	0.2302787
95	18beta-glycyrrhetinic acid	0.993218568			MS2 matched	469.32241	62.097	0.011036660	0.019910825	0.021085465	0.027603391	0.034391510	0.029068334	0.0238493641666667	0.006219616	0.002719639	0.003913726	0.004342402	0.002646377	0.004529560	0.00406188666666667
716	Salvianolic acid b	0.907032114			MS2 matched	717.1358	403.895	0.005638375	0.004330243	0.004596858	0.002010337	0.005426174	0.003187471	0.004198243	0.005013477	0.006777193	0.011645029	0.006459930	0.004122147	0.002023328	0.00600685066666667
496	Loxistatin acid	0.810876826			MS2 matched	627.36138	258.138	0.004021065	0.003353261	0.003041210	0.004009051	0.004135246	0.003930923	0.00374845933333333	0.003170154	0.003630676	0.003024522	0.002961991	0.003703203	0.005378083	0.0036447715
1332	Heptadecasphing-4-enine	0.893367691			MS2 matched	286.27176	112.932	0.031560806	0.024608207	0.045268778	0.021997230	0.024801327	0.023799702	0.028672675	0.009398914	0.014382602	0.007809662	0.020728421	0.017763747	0.015915317	0.0143331105
1728	Ursocholic acid	0.972110734			MS2 matched	355.26051	224.8065	0.13335151	0.02502046	0.05583246	0.07671748	0.04592792	0.06311270	0.0666604216666667	0.20591787	0.16956847	0.09954264	0.14386476	0.04959627	0.07106772	0.123259621666667
179	"5(s),14(r)-lipoxin b4"	0.941079083			MS2 matched	333.20076	116.986	0.09582466	0.13608572	0.04406824	0.06003502	0.03599102	0.12179030	0.08229916	0.02704179	0.06594379	0.08520540	0.03671368	0.09111076	0.06884893	0.0624773916666667
1471	Mulberroside a	0.95195893			MS2 matched	591.15911	381.0995	0.0017658903	0.0016874464	0.0014197641	0.0015866261	0.0009130994	0.0016701417	0.00150716133333333	0.0048586836	0.0049038150	0.0034143950	0.0040407988	0.0020698447	0.0129718880	0.00537657085
1643	S-methyl-3-thioacetaminophen	0.819728381			MS2 matched	156.03828	63.504	0.014207958	0.024146219	0.009814824	0.008578305	0.006134094	0.013489500	0.0127284833333333	0.014065907	0.005575944	0.002818815	0.016157603	0.015748624	0.009538048	0.0106508235
742	Suberoylanilide hydroxamic acid	0.932403379			MS2 matched	527.29433	56.912	0.028728221	0.017884760	0.031284735	0.019331115	0.023791280	0.043239993	0.027376684	0.127051352	0.051356285	0.015072156	0.015818038	0.008644213	0.022817473	0.0401265861666667
529	N-(4-aminobenzoyl)-l-glutamic acid	0.726910688			MS2 matched	265.07818	360.842	0.06598383	0.05381171	0.05908470	0.04981367	0.08014277	0.06404936	0.0621476733333333	0.09214897	0.13327791	0.08350466	0.15373860	0.10273525	0.13327850	0.116447315
18	"(2r,3s,4s,5r,6r)-2-[[(2s,3r,4r)-3,4-dihydroxy-4-(hydroxymethyl)oxolan-2-yl]oxymethyl]-6-(2-phenylethoxy)oxane-3,4,5-triol"	0.787332774			MS2 matched	415.13746	393.872	0.010442571	0.007409196	0.013081550	0.005736327	0.005152756	0.009964986	0.008631231	0.019671562	0.016359940	0.022625866	0.014869021	0.017926123	0.012348832	0.017300224
384	gamma-L-Glutamyl-L-valine	0.964132129			MS2 matched	245.11002	379.6605	0.04106346	0.03649715	0.09310696	0.03926926	0.05275806	0.04346105	0.05102599	0.02043514	0.04602930	0.02322277	0.02339443	0.03664206	0.03604588	0.0309615966666667
1343	His-Leu	0.792926483			MS2 matched	269.15863	303.332	0.08255608	0.07081793	0.18303565	0.12189410	0.08891640	0.06992218	0.102857056666667	0.05603183	0.13442534	0.06775669	0.05179220	0.04173291	0.04508005	0.0661365033333333
1071	Ala-His	0.7981			MS2 matched	287.13333	429.854	0.006247784	0.007218250	0.008570073	0.002452105	0.006659425	0.004726536	0.00597902883333333	0.009911383	0.015842688	0.016378588	0.014313495	0.010192855	0.022557570	0.0148660965
661	Pi 38:5	0.978970752			MS2 matched	883.51922	189.45	0.7561739	1.1260390	1.3113822	0.8129051	1.1199646	0.9309766	1.00957356666667	0.6015190	1.1274750	1.0523853	1.1608844	0.8580789	1.2304012	1.00512396666667
732	Sm d40:2	0.984912766			MS2 matched	843.64538	178.594	0.008955982	0.012925770	0.009453457	0.011167572	0.015349291	0.015480832	0.0122221506666667	0.017056719	0.025752251	0.027412561	0.042279369	0.033032277	0.035379640	0.0301521361666667
1209	D-erythro-imidazolylglycerol phosphate	0.994224525			MS2 matched	111.05392	230.688	0.3601783	0.4354582	0.3937093	0.4092811	0.4167811	0.3679687	0.39722945	0.3239248	0.3607143	0.2452934	0.4147629	0.5140605	0.4687338	0.38791495
201	Acetyl-dl-leucine	0.997035718			MS2 matched	172.09521	193.537	0.04325059	0.04445164	0.06539146	0.04466298	0.09136310	0.07310841	0.0603713633333333	0.02737340	0.04793197	0.04464318	0.03053769	0.03037873	0.06626181	0.0411877966666667
1266	Ergothioneine	0.992192689			MS2 matched	230.09369	347.0995	0.17131872	0.17170433	0.14384346	0.08245895	0.08507991	0.17685564	0.138543501666667	0.01545774	0.05603088	0.08343964	0.07852128	0.05248682	0.05998967	0.0576543383333333
1719	Tyr-His	0.8661			MS2 matched	319.13751	308.6915	0.008797458	0.007742086	0.011704082	0.009284840	0.008413029	0.008449790	0.00906521416666667	0.006141561	0.010396427	0.008812694	0.007164238	0.005110249	0.005657195	0.00721372733333333
1626	Pyroglu-pro	0.835339746			MS2 matched	227.10064	415.287	0.01534027	0.01119862	0.01789484	0.01693615	0.01020401	0.00913574	0.013451605	0.01871676	0.02862125	0.03339805	0.01784152	0.01752918	0.01802147	0.022354705
1299	Gln-Arg-Arg	0.769304941			MS2 matched	459.28721	513.89	0.004422407	0.004384956	0.006961241	0.005516158	0.004552401	0.002991063	0.00480470433333333	0.002118909	0.003118048	0.002846703	0.002560424	0.002547502	0.002379274	0.00259514333333333
736	Sorbitol 6-phosphate	0.95152288			MS2 matched	261.02372	304.636	0.022520241	0.043374950	0.037373886	0.018555571	0.026708049	0.016737706	0.0275450671666667	0.007083110	0.010791913	0.010590471	0.007601069	0.007989087	0.008265937	0.0087202645
655	Pi 35:2	0.981383754			MS2 matched	847.53301	39.064	0.09744446	0.13066112	0.16677232	0.07333635	0.10926285	0.16070586	0.123030493333333	0.02414100	0.01736594	0.03797520	0.01968110	0.02039818	0.05155863	0.0285200083333333
1075	Ala-Val	0.99903539			MS2 matched	189.12132	50.9495	0.016543179	0.020669915	0.039230943	0.025503686	0.025461730	0.017373355	0.024130468	0.007579440	0.022322144	0.007044923	0.011267727	0.011354631	0.006967555	0.0110894033333333
905	"1,2-dioleoyl-sn-glycero-3-phosphoethanolamine-n,n-dimethyl"	0.713790432			MS2 matched	772.57824	148.056	0.2512896	0.3531904	0.4044330	0.3011595	0.3003513	0.2330083	0.307238683333333	0.4682556	0.4447316	0.3600473	0.3636140	0.3934982	0.3493024	0.39657485
1013	"4,4'-thiodianiline"	0.845518139			MS2 matched	217.10276	64.7195	0.1379096	0.1591890	0.1482453	0.1833826	0.1713843	0.2181463	0.169709516666667	0.1256265	0.1758864	0.1561075	0.1438525	0.1717627	0.1663097	0.156590883333333
1461	Methylphenidate	0.946019033			MS2 matched	234.14288	442.946	0.03272302	0.02601396	0.05567518	0.03884239	0.03823445	0.02351910	0.0358346833333333	0.03158999	0.03502840	0.02189184	0.02560985	0.02311959	0.02326396	0.026750605
1395	L-homoarginine	0.790737847			MS2 matched	144.10021	534.9545	0.015665073	0.013190926	0.019668768	0.013217556	0.017086966	0.013484187	0.0153855793333333	0.007511010	0.013889843	0.009900855	0.009496411	0.010808086	0.014801539	0.0110679573333333
1463	Metrafenone	0.731457113			MS2 matched	209.0933	312.508	0.016047577	0.022497930	0.009835708	0.013306156	0.015293984	0.010667982	0.0146082228333333	0.013978689	0.007814719	0.012181345	0.011261278	0.013753460	0.016466722	0.0125760355
822	"(4r)-4-((3r,5r,6s,7r,9s,10r,12s,13r,17r)-3,6,7,12-tetrahydroxy-10,13-dimethylhexadecahydro-1h-cyclopenta[a]phenanthren-17-yl)pentanoic acid"	0.745010034			MS2 matched	407.27512	153.899	0.014834469	0.005100567	0.005646349	0.014506600	0.014224452	0.014144826	0.0114095438333333	0.011622218	0.005746876	0.001869932	0.008345719	0.003796229	0.001505165	0.00548102316666667
1529	Nodularin	0.880363093			MS2 matched	825.43829	354.8925	0.0012366190	0.0031887971	0.0029869500	0.0020209938	0.0024226624	0.0016365499	0.00224876203333333	0.0009268509	0.0018553979	0.0135653736	0.0012570672	0.0012290537	0.0012775619	0.0033518842
730	Sm d34:2	0.9906372			MS2 matched	759.55337	182.967	0.03316929	0.04527095	0.02570997	0.04934705	0.03962872	0.03964186	0.03879464	0.02243043	0.05101643	0.05923280	0.04321832	0.04582969	0.04980687	0.0452557566666667
729	Sm d34:1	0.989720748			MS2 matched	761.57003	182.9385	1.0299205	1.3131374	0.9812942	1.5117202	1.1124282	1.3867281	1.2225381	0.4221831	0.7510144	0.8598081	0.7471234	0.6645636	0.7620923	0.701130816666667
725	Sertraline carbamoyl glucuronide	0.849989417			MS2 matched	524.0967	483.009	0.004290843	0.007404358	0.003358550	0.004276548	0.007168027	0.003440398	0.00498978733333333	0.003731148	0.003895496	0.003761952	0.005245261	0.003112110	0.004260133	0.00400101666666667
388	Gdp-l-fucose	0.927424225			MS2 matched	588.09436	442.802	0.006364934	0.008758431	0.006828052	0.005745917	0.005223256	0.006815925	0.0066227525	0.007198066	0.008957868	0.006271990	0.007376309	0.008377320	0.012011461	0.00836550233333334
1535	Notopterol	0.905190164			MS2 matched	377.13887	357.921	2.238301e-04	3.567954e-04	1.215981e-03	7.839328e-04	7.848806e-05	8.041839e-05	0.000456574291666667	2.158402e-03	4.109174e-03	3.255329e-03	2.783329e-03	5.005054e-03	3.936718e-03	0.00354133433333333
1710	Trimethylamine N-oxide	0.6645			MS2 matched	120.04241	362.536	0.006071323	0.006936121	0.007167452	0.009436786	0.008548351	0.006369420	0.0074215755	0.004060881	0.007546168	0.003178848	0.003857378	0.008543128	0.012281775	0.00657802966666667
789	Visnadine	0.859240513			MS2 matched	387.14707	416.567	0.002871245	0.005332204	0.003097779	0.007332416	0.004342793	0.003259335	0.00437262866666667	0.002127335	0.003823364	0.001253201	0.003802775	0.005927855	0.004128179	0.0035104515
1246	DL-arginine	0.998910073			MS2 matched	116.06926	513.102	0.2929401	0.6038639	0.6364192	0.5781377	0.7151946	0.7973686	0.60398735	0.3174535	0.6925921	0.4716783	0.5345924	0.6855597	0.7433471	0.57420385
852	1-lignoceroyl-2-hydroxy-sn-glycero-3-phosphocholine	0.910861987			MS2 matched	608.45862	186.635	0.004859528	0.011045922	0.011856608	0.039192035	0.013073732	0.007201351	0.014538196	0.017017823	0.020918037	0.019385177	0.011052812	0.016398346	0.013731707	0.016417317
477	L-pyroglutamic acid	0.917110978			MS2 matched	128.03429	301.469	2.767553	3.163163	3.432313	2.898061	3.206311	3.621965	3.181561	2.284945	2.999073	2.476783	2.588074	3.034658	2.838455	2.70366466666667
447	Inosine	0.997662232			MS2 matched	267.07035	218.784	2.227077	2.862562	2.468178	2.664592	2.639224	2.193144	2.5091295	4.354859	7.630586	6.669924	4.490038	5.135163	3.922135	5.3671175
659	Pi 37:4	0.978681146			MS2 matched	871.53076	46.902	0.09114053	0.12957778	0.12815377	0.10350241	0.11049290	0.12040781	0.1138792	0.01970174	0.03776179	0.02950409	0.02759835	0.02474327	0.03549111	0.0291333916666667
660	Pi 37:5	0.757160196			MS2 matched	869.53901	188.035	0.019992006	0.026252974	0.021251852	0.029793435	0.022038080	0.026902548	0.0243718158333333	0.008738569	0.019214838	0.012870258	0.010402945	0.020897945	0.010786819	0.0138185623333333
285	Curcumin	0.727627561			MS2 matched	367.1003	314.921	9.258188	8.865607	7.713173	11.608548	7.593666	7.407348	8.74108833333333	6.568413	7.040649	10.982057	8.844495	8.341107	7.987267	8.293998
1109	Asn-Gly	0.708933949			MS2 matched	190.09547	254.818	0.010618890	0.010944850	0.008802743	0.004805872	0.003416328	0.008960374	0.00792484283333333	0.002838877	0.002778638	0.006171001	0.004821529	0.004680265	0.002274154	0.00392741066666667
720	Ser-Asp	0.939331354			MS2 matched	219.05861	420.36	0.06228513	0.06243818	0.10648922	0.06473384	0.07975500	0.05869580	0.0723995283333333	0.04283250	0.09839541	0.04392197	0.03904595	0.03916940	0.04941720	0.052130405
157	"(r)-4-oxide inner salt 7-(acetyloxy)-24-carboxy-4-hydroxy-n,n,n-trimethyl-3,5,9-trioxa-4-phosphatetracosan-1-aminium"	0.972830459			MS2 matched	552.32499	53.6645	0.004412223	0.003579922	0.005817602	0.002503940	0.004903515	0.009971362	0.005198094	0.027511681	0.025565437	0.009798868	0.009805610	0.011764752	0.011809566	0.0160426523333333
1051	7alpha-hydroxy-4-cholesten-3-one	0.908609872			MS2 matched	401.33851	35.569	0.27609019	0.35188024	0.20618082	0.27618421	0.34609608	0.35190908	0.301390103333333	0.04932342	0.05022174	0.09057091	0.07984529	0.05290718	0.16062775	0.080582715
23	"(5e)-3,4,9-trihydroxy-2-propyl-2,3,4,7,8,9-hexahydrooxecin-10-one"	0.882240066			MS2 matched	243.1309	286.21	0.007635115	0.011592767	0.006223534	0.007607296	0.007206471	0.008802993	0.00817802933333333	0.077103444	0.006122388	0.003267455	0.034783774	0.002284320	0.003496421	0.0211763003333333
1189	Creatine	0.991783991			MS2 matched	132.07838	352.9975	2.299334	3.865717	4.619292	4.772118	3.540883	3.092580	3.69832066666667	3.489012	2.932350	6.459856	2.122348	3.527614	3.647656	3.69647266666667
1514	"N6,N6,N6-Trimethyl-L-lysine"	0.991172102			MS2 matched	189.15815	526.684	0.5319595	0.4668797	0.4339484	0.3761998	0.4896307	0.4444941	0.457185366666667	0.2358373	0.3163579	0.2412828	0.3387624	0.3509548	0.4331519	0.319391183333333
1333	Hexaethylene glycol	0.89725535			MS2 matched	283.17272	79.333	0.4450805	0.4434620	0.4943637	0.4197898	0.4567304	0.3903040	0.441621733333333	0.3751462	0.4606346	0.4716482	0.4210477	0.4965042	0.4560947	0.446845933333333
1570	Phe-arg	0.958192352			MS2 matched	322.18465	318.344	0.014428501	0.010749167	0.029932769	0.020555157	0.014850316	0.011984816	0.0170834543333333	0.009758088	0.020463284	0.011822945	0.008140326	0.005227011	0.005196452	0.010101351
1660	Sinapine	0.765786395			MS2 matched	310.18428	528.1325	0.005894926	0.004678930	0.001671846	0.008210436	0.006534844	0.006289223	0.00554670083333333	0.006519653	0.015610201	0.019687858	0.001570116	0.006343619	0.007411080	0.0095237545
1030	5-L-Glutamyl-L-alanine	0.838929261			MS2 matched	219.09564	413.1105	0.03791139	0.05257086	0.05679350	0.03986814	0.04456785	0.03928286	0.0451657666666667	0.01359028	0.03373954	0.04258045	0.01602267	0.02036594	0.02513756	0.0252394066666667
810	"(+-)8,9-DHET"	0.6452			MS2 matched	338.2518	199.466	0.009454681	0.009763523	0.011506315	0.008158602	0.010391389	0.007189240	0.009410625	0.049407937	0.012479896	0.005987497	0.002060885	0.013514685	0.005228352	0.0147798753333333
235	Asiatic acid	0.994262974			MS2 matched	487.33268	106.535	0.12950390	0.11206806	0.13059983	0.18341513	0.18580981	0.15657408	0.149661801666667	0.05896613	0.05991111	0.10030483	0.05005592	0.04281086	0.06401659	0.0626775733333333
1594	Pro-Gly-Arg	0.833876805			MS2 matched	329.19483	511.398	0.008413677	0.008122664	0.012226869	0.008356657	0.011926246	0.009074303	0.009686736	0.012321201	0.011104339	0.014301986	0.010162301	0.010352556	0.007930613	0.0110288326666667
358	Esculin	0.7947818			MS2 matched	339.07206	198.4895	0.0156011922	0.0331639967	0.0274536741	0.0171310298	0.0108908090	0.0289869204	0.0222046037	0.0004548617	0.0425345588	0.0446429701	0.0200422974	0.0368350171	0.0477608784	0.03204509725
769	Tropisetron	0.882874093			MS2 matched	283.13564	30.558	0.02381719	0.01058022	0.02023346	0.01538987	0.03101129	0.01489590	0.0193213216666667	0.02898414	0.02974465	0.02189598	0.01604921	0.05729424	0.04362844	0.0329327766666667
1642	S-isopropylisothiourea	0.809200268			MS2 matched	119.07117	259.596	0.01355406	0.01984236	0.02210190	0.01729600	0.02238178	0.01977993	0.0191593383333333	0.01295849	0.01835064	0.01305292	0.01419534	0.01687581	0.01792827	0.015560245
1409	L-Tyrosine	0.9893			MS2 matched	182.07861	211.756	0.001594882	0.003411680	0.005234185	0.002832349	0.002863948	0.002687408	0.00310407533333333	0.002485206	0.002477249	0.002146668	0.001086682	0.002000270	0.002612267	0.00213472366666667
955	"n-[[4'-[[3-butyl-1,5-dihydro-5-oxo-1-[2-(trifluoromethyl)phenyl]-4h-1,2,4-triazol-4-yl]methyl][1,1'-biphenyl]-2-yl]sulfonyl]-3-methyl-2-thiophenecarboxamide"	0.956876975			MS2 matched	677.16971	478.7385	0.013452461	0.014027733	0.011980821	0.009991476	0.011272595	0.012481359	0.0122010741666667	0.010516038	0.012540328	0.004297356	0.012191605	0.014034462	0.018981419	0.0120935346666667
1737	Val-Val	0.998455248			MS2 matched	217.15245	215.9365	0.016948339	0.022070779	0.030931275	0.020667088	0.017824601	0.018531588	0.0211622783333333	0.009728330	0.021530167	0.011448171	0.008216936	0.008332950	0.011134076	0.0117317716666667
1579	Phenylethyl 2-glucoside	0.720606399			MS2 matched	302.15734	375.273	0.09050399	0.06763606	0.05742818	0.02913398	0.04733131	0.04824659	0.0567133516666667	0.08384383	0.15786220	0.14540492	0.03730365	0.03966311	0.05669028	0.086794665
1733	Val-Leu-Arg	0.960616476			MS2 matched	387.26771	321.937	0.0070344190	0.0023841238	0.0118851354	0.0078060864	0.0042531117	0.0039936845	0.00622609346666667	0.0032751867	0.0048198993	0.0022664595	0.0025167538	0.0013763937	0.0009234746	0.0025296946
148	3-methoxylimaprost	0.998189188			MS2 matched	393.25667	203.4545	0.0524620689	0.0374765104	0.1281330684	0.1228383218	0.0570846783	0.1690171598	0.0945019679333333	0.0041918838	0.0072354291	0.0008581653	0.0026604303	0.0012680662	0.0064238694	0.00377297401666667
189	7-o-methylquercetin-3-o-galactoside-6''-rhamnoside	0.97971366			MS2 matched	769.21468	463.007	0.0009312624	0.0012124186	0.0016446209	0.0011721662	0.0011764361	0.0013247687	0.00124361215	0.0030741397	0.0013376190	0.0033794750	0.0034819230	0.0038811402	0.0014707641	0.0027708435
942	2-docosahexaenoyl-1-stearoyl-sn-glycero-3-phosphoethanolamine	0.967082145			MS2 matched	792.54637	62.107	0.3480413	0.2704159	0.2717755	0.3075381	0.2925162	0.2962028	0.2977483	0.1398095	0.1736666	0.1869212	0.1986255	0.1402298	0.1727744	0.168671166666667
859	1-methylxanthine	0.915471863			MS2 matched	110.03341	217.7665	0.03897706	0.04858717	0.03814972	0.03512787	0.03812340	0.03755079	0.039419335	0.03892278	0.05493985	0.04223071	0.04236565	0.04559986	0.04530526	0.0448940183333333
580	Orotate	0.981900172			MS2 matched	155.00744	228.2685	0.05001334	0.04680625	0.05737179	0.05439589	0.06229910	0.05451844	0.054234135	0.05641813	0.10792412	0.05440892	0.02729232	0.03892573	0.11276476	0.0662889966666667
1077	Alisol a	0.948273948			MS2 matched	513.3713	244.052	0.002975997	0.001622742	0.005262901	0.003479297	0.002822742	0.003359706	0.0032538975	0.002578563	0.004899717	0.003138950	0.003462864	0.002941638	0.003714054	0.00345596433333333
1744	Yunaconitine	0.731385974			MS2 matched	660.35064	446.686	0.01619815	0.01009156	0.01513904	0.01674348	0.01743625	0.01553729	0.0151909616666667	0.01311099	0.02095666	0.01426925	0.01168462	0.01402671	0.01469639	0.01479077
772	Udp-n-acetylglucosamine	0.985985961			MS2 matched	606.06401	431.609	0.11582412	0.08123915	0.13511181	0.05627093	0.15624800	0.08401933	0.104785556666667	0.05832502	0.06994886	0.06127541	0.04112647	0.05400664	0.04215998	0.05447373
478	L-threonate	0.986851997			MS2 matched	135.02778	321.279	0.2163021	0.1701089	0.1811798	0.1796461	0.1464842	0.1457021	0.1732372	0.1266403	0.1382070	0.1093632	0.1218954	0.1213215	0.1420379	0.12657755
539	N-acetyl-l-methionine	0.99458672			MS2 matched	190.05093	198.976	0.05332235	0.10459596	0.09091693	0.08458342	0.08647802	0.07810677	0.083000575	0.00177851	0.06125166	0.06317550	0.04983594	0.06331744	0.10137796	0.0567895016666667
874	1-palmitoyl-2-glutaryl phosphatidylcholine	0.888146509			MS2 matched	632.36828	516.9435	0.007429309	0.010462899	0.006710449	0.006258489	0.006182901	0.005069512	0.0070189265	0.006389266	0.007617377	0.005500686	0.008762603	0.006921437	0.009092838	0.00738070116666667
996	"4-(2-oxo-1,2,3,4-tetrahydroquinolin-6-yl)oxycilostazol"	0.714218115			MS2 matched	531.26619	467.964	0.011639062	0.007257112	0.011114347	0.009210519	0.007381921	0.011514067	0.00968617133333333	0.011735350	0.019114670	0.014468552	0.009293396	0.007813714	0.007405724	0.0116385676666667
420	Guanosine 5'-diphospho-beta-l-fucose	0.839202216			MS2 matched	362.04304	442.92	0.01677347	0.01289372	0.03906814	0.04386397	0.02130130	0.01780560	0.0252843666666667	0.01688195	0.05484088	0.02350458	0.01639947	0.01636302	0.01530418	0.0238823466666667
1630	Rabeprazole sulfone	0.702593753			MS2 matched	258.07124	270.273	0.07140488	0.08057976	0.06940189	0.03942780	0.05951005	0.07531398	0.0659397266666667	0.04668830	0.07625757	0.06145511	0.06579979	0.07245511	0.09291621	0.069262015
62	1-palmitoyl-2-oleoyl-phosphatidylglycerol	0.992189341			MS2 matched	747.50601	39.014	0.7935136	0.7651879	0.6668638	0.7800508	0.8924360	1.0588602	0.82615205	0.6358625	0.4839663	0.6763720	0.7037825	0.5740883	0.8776652	0.6586228
182	6-(trifluoromethyl)quinolin-4-ol	0.812207547			MS2 matched	212.01968	253.7655	0.002715515	0.004062654	0.004397277	0.002964556	0.004164010	0.002754573	0.00350976416666667	0.004114463	0.002835796	0.005243086	0.004727273	0.003971698	0.004494885	0.00423120016666667
1376	Jasmine lactone	0.8018			MS2 matched	337.23081	43.037	0.004755342	0.006777734	0.008078379	0.026280129	0.006665626	0.006586291	0.00985725016666667	0.003313860	0.007211445	0.007164532	0.006534641	0.012137663	0.007049373	0.00723525233333333
1261	Emetine	0.801569887			MS2 matched	464.25489	368.6235	0.0055476903	0.0068177213	0.0056259431	0.0078190129	0.0065251691	0.0095885282	0.00698734415	0.0035445955	0.0077203340	0.0083713959	0.0049906150	0.0041751072	0.0008051668	0.00493453573333333
1138	Bestatin	0.6636			MS2 matched	326.20395	303.354	0.005844770	0.006086036	0.009385085	0.004032711	0.008337753	0.005026945	0.00645221666666667	0.004419420	0.009998014	0.006767328	0.005101345	0.004135327	0.005142978	0.005927402
1740	Veratramine	0.917430718			MS2 matched	410.28484	186.6055	0.0070157466	0.0056433791	0.0105172408	0.0056951255	0.0007496087	0.0018222914	0.00524056535	0.0006288559	0.0072187221	0.0004881561	0.0042834885	0.0034564212	0.0044987522	0.003429066
318	D-Ribose 5-phosphate	0.9232			MS2 matched	289.02758	467.347	0.08424775	0.04933634	0.07761777	0.04508876	0.08150702	0.05966211	0.0662432916666667	0.05623920	0.08133668	0.07527793	0.06315009	0.06713456	0.07059132	0.0689549633333333
799	alpha-ergocryptine	0.766591608			MS2 matched	558.31635	450.499	0.007020383	0.002850894	0.019762868	0.004315393	0.013173364	0.008203180	0.00922101366666667	0.006045400	0.004876386	0.007587222	0.006828598	0.005586321	0.007402435	0.006387727
466	L-Glutamine	0.7476			MS2 matched	145.05963	432.242	0.007536803	0.010240648	0.048735361	0.013776061	0.010997057	0.009668778	0.0168257846666667	0.007122738	0.141921836	0.009612214	0.007333380	0.011926686	0.010235003	0.0313586428333333
313	D-Mannitol 1-phosphate	0.6885			MS2 matched	321.16556	33.4595	0.035811712	0.007847896	0.019906252	0.048121018	0.017723980	0.037791765	0.0278671038333333	0.008981469	0.004437129	0.008700113	0.006656874	0.017231378	0.007839179	0.008974357
1453	Met-Trp-Arg	0.969481554			MS2 matched	492.23707	474.173	0.007824464	0.012636213	0.013126282	0.008554820	0.007902577	0.009966999	0.0100018925	0.005177415	0.007331064	0.006568218	0.005747109	0.006888762	0.004820955	0.0060889205
102	"2-[[6-[[17-[5,6-dimethyl-3-[3,4,5-trihydroxy-6-(hydroxymethyl)oxan-2-yl]oxyhept-5-en-2-yl]-1-hydroxy-10,13-dimethyl-2,3,4,7,8,9,11,12,14,15,16,17-dodecahydro-1h-cyclopenta[a]phenanthren-3-yl]oxy]-3,4,5-trihydroxyoxan-2-yl]methoxy]-6-(hydroxymethyl)oxane-3,4,5-triol"	0.925726593			MS2 matched	915.50718	204.054	0.0040808324	0.0052998502	0.0054461175	0.0072221091	0.0095981490	0.0052292684	0.00614605443333333	0.0001900252	0.0036471956	0.0057154795	0.0044063267	0.0040890110	0.0038295773	0.00364626921666667
124	"2,4-di-tert-butylphenol"	0.999626421			MS2 matched	205.15683	33.786	0.2526000	0.2374158	0.2322754	0.1711158	0.1922419	0.2805032	0.227692016666667	0.1426778	0.2140381	0.2741785	0.2635220	0.2659695	0.2658338	0.237703283333333
603	Pc(18:1/10-hdohe)	0.889734473			MS2 matched	906.60739	140.3605	0.006057159	0.012788650	0.012634607	0.011173571	0.013232466	0.011629718	0.0112526951666667	0.003905659	0.011347676	0.019934744	0.013250888	0.020513527	0.021460927	0.0150689035
1229	Diallyl sulfide	0.823825774			MS2 matched	115.0485	352.1065	0.01486251	0.02115312	0.01484485	0.02593929	0.01603279	0.01575862	0.01809853	0.01316966	0.01403057	0.02841135	0.01080533	0.02080735	0.01243365	0.0166096516666667
1746	Zerumbone	0.890245374			MS2 matched	119.08362	37.674	0.1956473	0.2335163	0.2065062	0.1529083	0.1884716	0.2241506	0.20020005	0.1766357	0.2157981	0.1834204	0.1886576	0.2051460	0.2550491	0.204117816666667
1566	Peridinin	0.896207879			MS2 matched	653.34528	521.884	0.009861296	0.003346264	0.004825393	0.003461269	0.006449623	0.005658807	0.005600442	0.003940276	0.007046441	0.003944856	0.003115242	0.003657493	0.004572647	0.0043794925
1477	N-alpha-(tert-butoxycarbonyl)-l-histidine	0.984576628			MS2 matched	110.07051	402.546	3.718269	3.922337	3.635005	3.520583	3.574241	3.191991	3.59373766666667	2.098920	2.033043	3.041079	3.564071	3.939335	4.104162	3.13010166666667
1292	Gamma-glu-glu	0.984226494			MS2 matched	276.11656	418.28	0.04962504	0.03401065	0.04770374	0.03200260	0.03298251	0.03244780	0.0381287233333333	0.02165122	0.04560602	0.07911499	0.01990769	0.01861504	0.01788675	0.0337969516666667
676	Polygalic acid	0.951392764			MS2 matched	487.29587	168.251	0.003896349	0.005282534	0.002209659	0.009077720	0.003974533	0.002374989	0.00446929733333333	0.049929726	0.035858159	0.021948453	0.018903403	0.017045128	0.017583123	0.0268779986666667
1131	"n-[2-(dimethylamino)ethyl]-n-methyl-4-[[[[4-[4-(4-morpholinyl)-7-(2,2,2-trifluoroethyl)-7h-pyrrolo[2,3-d]pyrimidin-2-yl]phenyl]amino]carbonyl]amino]-Benzamide"	0.940022862			MS2 matched	625.26271	248.38	0.0007161924	0.0071697569	0.0020675755	0.0052581131	0.0064577752	0.0060096744	0.00461318125	0.0011387806	0.0021132041	0.0026178264	0.0015562536	0.0013310208	0.0019466631	0.0017839581
330	Deoxycholic acid	0.99910644			MS2 matched	391.27715	153.4545	0.37066030	0.07614374	0.17206193	0.11578963	0.11790718	0.28445854	0.189503553333333	0.24981275	0.56768305	0.34456838	0.55286524	0.11798627	0.36378886	0.366117425
232	Arbutin	0.738729725			MS2 matched	543.16307	317.401	0.004469362	0.005128668	0.005121424	0.006071669	0.005796234	0.005896012	0.00541389483333333	0.006536643	0.004936307	0.018090570	0.007168618	0.006148097	0.005325310	0.0080342575
1583	Phosphorylcholine	0.98713558			MS2 matched	184.0753	492.4115	17.46509	18.85216	21.06543	28.50001	26.66553	21.90996	22.4096966666667	27.57418	23.94583	34.29448	22.31947	21.39712	29.78722	26.55305
1058	Aconitine	0.970987072			MS2 matched	646.31656	381.06	0.003767655	0.004928184	0.010536731	0.018935714	0.004384745	0.005994294	0.0080912205	0.011405538	0.029817443	0.029818735	0.006004846	0.003864836	0.004059489	0.0141618145
1268	Eszopiclone n-oxide	0.782996533			MS2 matched	143.07978	325.2735	0.03619132	0.01852893	0.02854156	0.01834803	0.02440364	0.02093171	0.024490865	0.03480579	0.04111444	0.02887474	0.02209302	0.02515370	0.02308637	0.02918801
156	"3,4-dihydroxyhydrocinnamic acid"	0.774682154			MS2 matched	181.00645	360.7695	0.05383173	0.08508176	0.08540391	0.09332644	0.05874477	0.06481954	0.0735346916666667	0.06934543	0.07794848	0.07737718	0.05592659	0.12958993	0.06596133	0.0793581566666667
209	Adenosine 5'-triphosphate (atp)	0.94304252			MS2 matched	505.97794	499.213	0.004559709	0.001558287	0.004621499	0.004064412	0.006944023	0.003882389	0.00427171983333333	0.004575762	0.007988726	0.006844807	0.005510168	0.007000965	0.009680737	0.0069335275
915	"1,6-anhydro-beta-d-glucose"	0.755429001			MS2 matched	145.04774	392.528	0.4339892	0.3990996	0.4001809	0.3891329	0.3888234	0.3442686	0.392582433333333	0.4605010	0.3084866	0.5422051	0.5385574	0.6228390	0.2592721	0.4553102
1486	N-(omega)-Hydroxyarginine	0.9718			MS2 matched	232.13835	467.756	0.01462787	0.01305552	0.02465784	0.02047171	0.01626496	0.01488191	0.017326635	0.01066254	0.01621803	0.01270763	0.01168577	0.01415068	0.01394065	0.01322755
1122	Azelaic acid	0.994864932			MS2 matched	171.11099	290.689	0.002640065	0.003373521	0.009273940	0.004886813	0.004443401	0.001941401	0.0044265235	0.003468069	0.005256195	0.002430916	0.002536456	0.003433549	0.003095209	0.00337006566666667
1085	Anserine	0.983085254			MS2 matched	241.12748	424.1515	0.02521326	0.03502194	0.03111194	0.26151563	0.02205504	0.02373147	0.0664415466666667	0.03271676	0.08850147	0.41325251	0.01584927	0.05052887	0.01785811	0.103117831666667
891	1-Stearoyl-sn-glycerol 3-phosphocholine	0.6105			MS2 matched	568.3387	186.0735	12.98629	14.21092	13.85897	10.01429	11.88467	11.84432	12.4665766666667	12.89026	14.43626	11.87733	16.58210	12.83071	15.62230	14.0398266666667
1454	Metanicotine	0.814829115			MS2 matched	106.06359	84.422	0.4820985	0.5287538	0.4316078	0.3187979	0.3557299	0.5372921	0.44238	0.1770810	0.3562505	0.3886203	0.2442150	0.2467066	0.3283291	0.290200416666667
587	Pc 34:3	0.7165031			MS2 matched	814.54561	148.298	0.1485660	0.1676131	0.1505252	0.1676580	0.1791625	0.1850955	0.166436716666667	0.1380206	0.2318773	0.2632714	0.2214264	0.2699540	0.2403293	0.227479833333333
1044	7-(triethylsilyl)-10-deacetylbaccatin iii	0.916469094			MS2 matched	681.31888	445.881	0.009902808	0.011084995	0.013840137	0.011741610	0.011815413	0.011527230	0.0116520321666667	0.004177278	0.009753301	0.008692972	0.006323249	0.008869152	0.006964630	0.00746343033333333
1133	Benzophenone	0.921625885			MS2 matched	105.04312	65.31	0.03114447	0.04705778	0.04140304	0.03085226	0.03828395	0.04368046	0.0387369933333333	0.04399692	0.04932284	0.04368894	0.03492111	0.03856825	0.04662413	0.0428536983333333
696	Pyridoxal	0.969527377			MS2 matched	166.04832	102.0575	0.07001159	0.07272116	0.07039738	0.05655640	0.11901317	0.06514152	0.0756402033333333	0.04427336	0.12348990	0.08965703	0.07095054	0.11148169	0.06950458	0.08489285
795	Xylitol	0.8699			MS2 matched	211.07868	234.2885	0.0033280570	0.0030607064	0.0020531936	0.0007822084	0.0014677724	0.0018957022	0.00209794	0.0050554003	0.0053508495	0.0062098784	0.0054676007	0.0062618408	0.0084876460	0.00613886928333333
892	1-Stearoyl-sn-glycerol 3-phosphocholine(LPC(18:0))	0.886428773			MS2 matched	524.36599	88.536	0.025175743	0.037030198	0.023337555	0.001100181	0.094706958	0.103490116	0.0474734585	0.078686672	0.031597603	0.017613478	0.040995585	0.027238513	0.056073904	0.0420342925
258	Carboxyphosphamide	0.835228993			MS2 matched	587.01824	444.7755	0.0030434525	0.0017752193	0.0049156288	0.0012330636	0.0036216720	0.0019292748	0.00275305183333333	0.0008741379	0.0020754815	0.0022714426	0.0007372744	0.0007529000	0.0006292048	0.00122340686666667
1645	S(-)-cathinone	0.965021897			MS2 matched	132.07893	160.255	0.049420397	0.066268530	0.131902655	0.045650879	0.176291348	0.034875764	0.0840682621666667	0.019771804	0.024817567	0.005983573	0.032093135	0.034417367	0.051405877	0.0280815538333333
1192	Cucurbitacin b	0.812335728			MS2 matched	581.30995	513.416	0.009377351	0.008301163	0.013333959	0.005965767	0.010488445	0.007182955	0.00910827333333333	0.008312977	0.005291797	0.007098896	0.004486058	0.005962990	0.005788874	0.006156932
1274	Ferricrocin [m-h2+fe]	0.934153538			MS2 matched	718.33562	426.964	0.014705182	0.015926780	0.019290610	0.017350407	0.013477864	0.014025924	0.0157961278333333	0.003876448	0.007328415	0.006208376	0.005951522	0.004691287	0.005268786	0.005554139
1193	Cucurbitacin d	0.889508177			MS2 matched	499.29897	88.684	0.009172983	0.005587021	0.011768020	0.008148964	0.011891151	0.009471444	0.0093399305	0.023078570	0.008769179	0.005390834	0.004317414	0.002189552	0.004199934	0.00799091383333333
1194	Cucurbitacin i	0.952456719			MS2 matched	537.27262	401.634	0.010471903	0.012943124	0.012656678	0.013760094	0.011135631	0.007022322	0.0113316253333333	0.007359357	0.011428858	0.012086106	0.007701811	0.007587218	0.009177927	0.00922354616666667
165	4-hydroxyquinoline-2-carbaldehyde	0.99367905			MS2 matched	172.03713	53.645	0.001306591	0.002739976	0.008270371	0.015266348	0.051318969	0.001860807	0.0134605103333333	0.055753551	0.023528818	0.009973780	0.027781159	0.034467205	0.026626597	0.0296885183333333
1285	o-pen-dhex o-hex Furostane base -2h + 1o	0.726404522			MS2 matched	871.46909	440.267	0.003476793	0.004355217	0.003815151	0.004012444	0.004796654	0.002616877	0.00384552266666667	0.001743524	0.003932359	0.002267619	0.002335024	0.002836267	0.002327445	0.00257370633333333
1421	Lewis x trisaccharide	0.782795227			MS2 matched	547.23933	444.0465	0.011506356	0.005251977	0.009330725	0.004180231	0.003217430	0.009602102	0.00718147016666667	0.001543440	0.005831566	0.006456230	0.002215712	0.003074643	0.005476714	0.0040997175
367	Fahfa 38:5	0.870839069			MS2 matched	583.4621	48.004	0.09457635	0.07592625	0.06459004	0.19533904	0.08774100	0.09622245	0.102399188333333	0.07221157	0.13863117	0.08714359	0.11736903	0.10502775	0.11465048	0.105838931666667
357	Erythritol	0.7412			MS2 matched	143.03283	306.532	0.7245338	0.7354000	0.7984072	0.6325910	0.7048653	0.7496592	0.72424275	0.7672654	0.8948303	0.8453537	0.9180804	0.9482013	0.8697068	0.873906316666667
21	"(2s,3s,4s,5r,6r)-6-[[(2s,3r,4r,6ar,6bs,8as,14br)-2-hydroxy-4-(hydroxymethyl)-4,6a,6b,11,11,14b-hexamethyl-8a-[(2s,3r,4s,5s,6r)-3,4,5-trihydroxy-6-(hydroxymethyl)oxan-2-yl]oxycarbonyl-1,2,3,4a,5,6,7,8,9,10,12,12a,14,14a-tetradecahydropicen-3-yl]oxy]-3,4,5-trihydroxyoxane-2-carboxylic acid"	0.924248443			MS2 matched	825.43293	454.583	0.0002275036	0.0001634819	0.0001878390	0.0003766638	0.0001422660	0.0002142796	0.000218672316666667	0.0004081035	0.0006741450	0.0006489417	0.0005998335	0.0006687695	0.0007889044	0.0006314496
1498	N-Formylmethionine	0.695			MS2 matched	219.08242	371.866	0.0007053097	0.0007467921	0.0006572926	0.0005266191	0.0009538255	0.0008339839	0.000737303816666667	0.0006308132	0.0008869594	0.0010260691	0.0006698767	0.0011229844	0.0015288728	0.000977595933333333
81	"1,5-anhydro-d-sorbitol"	0.906327042			MS2 matched	163.05875	205.893	0.09112515	0.10084031	0.09107794	0.07141807	0.10310752	0.09148066	0.091508275	0.05456236	0.08057014	0.08827787	0.08134911	0.08040233	0.10995770	0.0825199183333333
1487	N-(phenylacetyl)-l-phenylalanine	0.950075611			MS2 matched	238.10501	167.504	0.03495351	0.05209938	0.04563417	0.03141475	0.04817794	0.04221893	0.0424164466666667	0.02922017	0.03619270	0.02595228	0.03034682	0.02912611	0.04762984	0.0330779866666667
1684	Testosterone propionate	0.808931255			MS2 matched	345.24677	419.278	0.032299990	0.018881568	0.040167844	0.023970160	0.027691090	0.028719807	0.0286217431666667	0.008481729	0.019037381	0.007472995	0.016896796	0.016631734	0.015388319	0.0139848256666667
146	3-hydroxystanozolol glucuronide	0.987865711			MS2 matched	519.28024	174.599	0.027782519	0.017017160	0.031438290	0.031302741	0.028602814	0.010700019	0.0244739238333333	0.126318830	0.026435810	0.009251071	0.010839692	0.005689202	0.010282808	0.0314695688333333
1159	Calcimycin	0.964901769			MS2 matched	488.25452	483.851	0.045019013	0.039503101	0.007507753	0.012326714	0.006767605	0.035991462	0.0245192746666667	0.008128809	0.007902580	0.030444584	0.023250937	0.033279320	0.005541535	0.0180912941666667
534	N-acetyl-d-mannosamine	0.983290935			MS2 matched	220.07935	258.806	0.7997964	0.8665159	1.0594343	0.7327236	0.9532881	0.9297058	0.890244016666667	0.4859031	0.7827941	0.4852414	0.6078622	0.6483158	0.8465624	0.642779833333333
1050	"7,8-dihydroneopterin"	0.996053001			MS2 matched	256.09486	260.8695	0.017806634	0.018511812	0.017313944	0.015391159	0.017470883	0.011911536	0.0164009946666667	0.017464506	0.021277744	0.021157956	0.009175177	0.012560601	0.016033587	0.0162782618333333
755	Teniposide	0.943833843			MS2 matched	701.14075	372.377	0.002153681	0.002548942	0.003951586	0.001904178	0.003097540	0.003544396	0.0028667205	0.002114703	0.006476804	0.004378769	0.001740121	0.002238745	0.003365735	0.00338581283333333
1142	Betaine aldehyde	0.9787			MS2 matched	102.08992	363.113	0.1942007	0.4899020	0.2857756	0.3056385	0.4227789	0.1959586	0.31570905	0.2477313	0.1980260	0.2534398	0.4399470	0.4370033	0.5263564	0.3504173
787	Valine	0.974087345			MS2 matched	116.0705	303.3595	1.5204540	1.5334128	1.9910044	1.6503360	1.5544760	1.7729741	1.67044288333333	0.8345365	1.4337504	0.9443388	0.8997107	1.2247015	1.6156358	1.15877895
238	Asp-Asp	0.982381812			MS2 matched	247.05269	461.262	0.006044129	0.005195167	0.012098466	0.005939096	0.005390862	0.006566553	0.00687237883333333	0.005936855	0.025388308	0.007139203	0.006089125	0.004992778	0.007267904	0.00946902883333333
811	(+)-aphidicolin	0.706027574			MS2 matched	285.2193	35.569	0.05856474	0.14612860	0.11407385	0.10589921	0.12388601	0.10137753	0.108321656666667	0.09238121	0.17136664	0.09330735	0.22036827	0.19057817	0.25387802	0.170313276666667
194	"8,9-dihydroxy-5z,11z,14z-eicosatrienoic acid"	0.878040463			MS2 matched	337.23183	95.0735	0.06213073	0.06689825	0.08513990	0.07337059	0.09036523	0.09201627	0.0783201616666667	0.02040663	0.04847737	0.05200929	0.04435088	0.04415602	0.06845070	0.0463084816666667
1298	Ginkgolide b	0.847115662			MS2 matched	407.11038	387.7985	0.006712244	0.004240404	0.007773981	0.001788994	0.006580647	0.009774195	0.0061450775	0.002259526	0.012543471	0.004489339	0.004991995	0.005267476	0.014868029	0.007403306
1220	Darunavir	0.962606312			MS2 matched	570.2379	207.5685	0.0033109559	0.0025683788	0.0121210448	0.0044099232	0.0023631097	0.0022321319	0.00450092405	0.0048003264	0.0015530694	0.0004393502	0.0007399579	0.0002372884	0.0002952499	0.00134420703333333
376	Fructose 1-phosphate	0.999710144			MS2 matched	259.01726	443.933	0.02658944	0.02932347	0.02098922	0.01980653	0.02464794	0.02847064	0.0249712066666667	0.02044035	0.02458864	0.03149465	0.02061061	0.02269959	0.02870054	0.02475573
1200	Cyhalothrin	0.942122417			MS2 matched	467.13008	451.027	0.012552882	0.005480971	0.001816450	0.013528474	0.011328353	0.003090207	0.00796622283333333	0.011220513	0.003910348	0.018756317	0.013557493	0.018459946	0.003437295	0.0115569853333333
1069	Ala-Asn-Lys	0.847256028			MS2 matched	332.19003	462.127	0.03098658	0.02125291	0.04951759	0.03713158	0.02993041	0.02667157	0.0325817733333333	0.02161671	0.03685177	0.02876990	0.01689346	0.02347012	0.01749929	0.0241835416666667
641	Phe-thr	0.760307483			MS2 matched	265.11472	214.7985	0.04893673	0.03678048	0.10709287	0.04697471	0.05293067	0.03457349	0.0545481583333333	0.02873996	0.05651288	0.02438464	0.03116220	0.02470400	0.02709517	0.0320998083333333
1305	Glu-Glu-Lys	0.774621076			MS2 matched	405.1947	439.0455	0.11279958	0.13711522	0.09722817	0.09128719	0.10008450	0.12336751	0.110313695	0.05779228	0.07888837	0.06082203	0.07086334	0.06391526	0.06155531	0.0656394316666667
901	"1,2-dilinoleoyl-sn-glycero-3-phosphocholine"	0.723746355			MS2 matched	782.56669	40.658	13.93951	14.38233	10.49240	13.24773	10.24039	15.86929	13.0286083333333	11.08057	14.10836	13.90227	13.20008	18.18461	15.99445	14.4117233333333
1230	Diaveridine	0.918907877			MS2 matched	261.12853	69.504	0.11324650	0.13645468	0.12406253	0.10256822	0.11369262	0.09962800	0.114942091666667	0.10248653	0.19136317	0.15169643	0.09574333	0.12890659	0.12820994	0.133067665
974	3-dehydrocarnitine	0.996984356			MS2 matched	116.10556	227.0565	0.12142441	0.11102897	0.13524968	0.06989871	0.12978785	0.11279025	0.113363311666667	0.04056562	0.03982396	0.03517917	0.03740143	0.03371643	0.05990292	0.041098255
1627	Pyroglutamylglycine	0.99121041			MS2 matched	187.06928	425.52	0.012538426	0.012359690	0.015093229	0.011924745	0.021565635	0.023811520	0.0162155408333333	0.008416231	0.015574702	0.010363896	0.009216001	0.011195690	0.015633840	0.0117333933333333
1210	D-erythro-sphingosine c-20	0.962347461			MS2 matched	310.30606	201.547	0.008562799	0.007338586	0.009021414	0.007445815	0.007479332	0.006278693	0.00768777316666667	0.003151765	0.007764701	0.010592883	0.006901397	0.005812086	0.009754109	0.00732949016666667
555	N-glycolylneuraminic acid	0.987258285			MS2 matched	324.08747	397.4	0.4754811	0.4728712	0.3576866	0.4036401	0.3370962	0.3990232	0.407633066666667	0.2445577	0.3690406	0.3154501	0.2728265	0.2821538	0.3536230	0.306275283333333
1224	Decanoyl-L-carnitine	0.7859			MS2 matched	393.16597	372.812	0.005111642	0.003932704	0.005047347	0.002814175	0.004301451	0.005378838	0.00443102616666667	0.004373073	0.006211211	0.004722296	0.005070126	0.006194603	0.005715620	0.00538115483333333
954	2-sdahma [dmed-fahfa]	0.709893108			MS2 matched	573.47997	78.109	0.003746959	0.003014037	0.005023952	0.003424052	0.003241730	0.003427115	0.0036463075	0.005323596	0.005923686	0.006563736	0.005949173	0.005279963	0.007368913	0.00606817783333333
1062	Adenosine 3'-monophosphate	0.999136475			MS2 matched	348.06733	409.4505	0.1797622	0.2288335	0.2673614	0.2514773	0.2026618	0.1921708	0.220377833333333	0.1397383	0.2765446	0.1784105	0.1833887	0.1952458	0.1281567	0.183580766666667
583	Oxyresveratrol	0.872803616			MS2 matched	487.12204	161.8525	0.01458763	0.01551726	0.01233905	0.01536183	0.02125600	0.02081935	0.0166468533333333	0.01189651	0.03033665	0.02087455	0.02070946	0.01701922	0.02529074	0.0210211883333333
524	Microcystin lr	0.904697739			MS2 matched	496.26372	42.546	0.20435290	0.06284515	0.16254991	0.25225523	0.11897446	0.15795310	0.159821791666667	1.90780817	0.20607637	0.02021395	0.07723197	0.01690420	0.02174039	0.374995841666667
377	o-hex-dhex-dhex-dhex Furostane base -2h + o-hex	0.987431315			MS2 matched	1193.57633	248.5545	0.0001760453	0.0001652731	0.0006447139	0.0001371538	0.0007800904	0.0003047134	0.000367998316666667	0.0003756204	0.0008031521	0.0004038937	0.0012579778	0.0004525717	0.0014472832	0.00079008315
797	Zinniol	0.957757945			MS2 matched	265.15118	27.373	7.854706	7.977430	8.538366	6.992362	9.794001	9.138279	8.382524	6.011071	5.049073	9.237222	8.204384	9.840555	9.457562	7.9666445
368	Farrerol	0.960023181			MS2 matched	299.0927	279.563	0.02268139	0.02756872	0.02945041	0.02626168	0.02291810	0.02801941	0.0261499516666667	0.01961587	0.01492077	0.01530247	0.01017417	0.01869638	0.01340126	0.01535182
1622	Pyripyropene a	0.803088658			MS2 matched	584.24968	238.886	0.053013946	0.052687625	0.027658520	0.017598625	0.025413654	0.023191681	0.0332606751666667	0.021434185	0.052077297	0.009623048	0.020536635	0.035248558	0.031293691	0.0283689023333333
406	Gly-Ser	0.794463657			MS2 matched	161.05422	370.311	0.04391067	0.02940501	0.05601360	0.02831496	0.04036918	0.03198003	0.0383322416666667	0.02211007	0.04127491	0.01902322	0.02291384	0.02008162	0.02437837	0.0249636716666667
910	"1,2-ditetradecanoyl-sn-glycero-3-phosphocholine"	0.983979851			MS2 matched	678.50123	154.5035	0.003445236	0.006005727	0.006799688	0.007282460	0.006378524	0.004209916	0.00568692516666667	0.004760811	0.003679380	0.009018432	0.005455494	0.003274227	0.005902221	0.0053484275
1525	Niclosamide	0.85705552			MS2 matched	155.00834	254.233	0.026014255	0.012130276	0.026156693	0.019089718	0.023323780	0.016939951	0.0206091121666667	0.013007646	0.019864275	0.011954609	0.013555006	0.007841939	0.008700651	0.0124873543333333
578	Olopatadine	0.993184978			MS2 matched	336.14167	247.4615	0.007270937	0.005958829	0.007647422	0.003039680	0.005414180	0.002440031	0.00529517983333333	0.004539689	0.004494168	0.006268839	0.003576066	0.002937199	0.003364544	0.00419675083333333
1502	N-oleoyl-d-erythro-sphingosylphosphorylcholine	0.984017297			MS2 matched	729.58411	42.952	0.017591939	0.020945169	0.006660157	0.018571765	0.019200676	0.016100553	0.0165117098333333	0.006290429	0.009140110	0.014511312	0.009667171	0.016240063	0.006576672	0.0104042928333333
228	Amygdalin	0.6636			MS2 matched	456.16167	303.437	0.019368800	0.015283486	0.020923752	0.016118365	0.022036001	0.017064653	0.0184658428333333	0.015458858	0.005999869	0.017112129	0.015567922	0.018597067	0.004629161	0.0128941676666667
1704	Trans-epoxysuccinyl-l-leucylamido(4-guanidino)butane	0.837151507			MS2 matched	358.19426	429.4195	0.006052914	0.009221555	0.006680270	0.007239663	0.005823979	0.006248425	0.006877801	0.008434329	0.008786976	0.008160939	0.008550995	0.008235980	0.014757926	0.0094878575
317	D-ribose 1-phosphate	0.979083374			MS2 matched	229.00783	400.872	0.009725089	0.010465756	0.006765576	0.008602674	0.008708411	0.007473267	0.00862346216666667	0.005389870	0.007522019	0.003947472	0.003599800	0.002005953	0.008023419	0.00508142216666667
1494	N-acetylmannosamine	0.980867778			MS2 matched	222.09536	258.426	0.5398947	0.5916902	0.5736834	0.4487560	0.5445949	0.5156340	0.535708866666667	0.3762435	0.4765945	0.3712688	0.3923178	0.4268336	0.5211809	0.427406516666667
304	D-glucarate	0.83082257			MS2 matched	208.98264	156.067	0.05852970	0.04978005	0.03400430	0.04949734	0.03544586	0.08532977	0.0520978366666667	0.01016711	0.02856327	0.02497971	0.03688750	0.04245773	0.01565358	0.0264514833333333
1239	Dioctyl phthalate	0.9285			MS2 matched	391.27998	33.2075	0.005909520	0.008300817	0.005409646	0.023880069	0.005095171	0.005181878	0.00896285016666667	0.007698043	0.044566382	0.004285777	0.003525964	0.007435196	0.016182400	0.0139489603333333
309	D-Glucuronate	0.96179489			MS2 matched	193.03249	388.183	0.9312913	1.0035932	1.0304652	0.7111267	1.4701898	1.0326152	1.02988023333333	0.5991939	0.9745242	0.8577224	0.4072140	0.3734984	1.1878247	0.7333296
1167	Catalposide	0.985287438			MS2 matched	465.13422	317.974	0.03305518	0.03143172	0.03291074	0.03233030	0.03269598	0.03122381	0.0322746216666667	0.02978192	0.03976843	0.03464741	0.02329393	0.02301446	0.03373889	0.0307075066666667
1715	Tylosin	0.949494883			MS2 matched	916.51746	136.3195	0.0032662407	0.0045335500	0.0026893283	0.0052946956	0.0038385374	0.0013771435	0.00349991591666667	0.0006214795	0.0018119490	0.0012634508	0.0034491925	0.0016734909	0.0012826471	0.00168370163333333
1474	Myriocin-12-en	0.773989365			MS2 matched	400.26473	225.583	0.0052317229	0.0041866610	0.0055002536	0.0024645804	0.0034171021	0.0036834622	0.00408063036666667	0.0045415450	0.0035148201	0.0025632895	0.0014737043	0.0023633241	0.0007194696	0.00252935876666667
1001	"4-hydroxy-1-(2-hydroxyethyl)-2,2,6,6-tetramethylpiperidine"	0.81497409			MS2 matched	202.17895	115.8155	1.9598342	2.0432354	1.4110847	1.4817531	0.6949331	2.1235138	1.61905905	0.5747959	1.3813228	1.7492390	0.8647629	1.0061253	1.7973436	1.22893158333333
257	Calciferol	0.757997655			MS2 matched	395.30701	114.9245	0.001671911	0.001391333	0.001820080	0.000793619	0.001227050	0.001801664	0.00145094283333333	0.001445375	0.003329625	0.001957043	0.003481880	0.002100890	0.002095329	0.00240169033333333
575	Octadecanoic acid	0.998648155			MS2 matched	283.26054	37.094	8.163230	8.552602	6.692807	11.433076	16.151273	9.121059	10.0190078333333	6.867969	8.124175	7.924914	8.575342	10.117447	9.778346	8.56469883333333
591	Pc 40:8	0.877673837			MS2 matched	888.5605	141.267	0.1870926	0.2371548	0.2186801	0.2030821	0.2116575	0.1903977	0.2080108	0.1724730	0.2743729	0.2298858	0.2865866	0.2971132	0.2794335	0.256644166666667
1489	N-3-hydroxydecanoyl-l-homoserine lactone	0.946964903			MS2 matched	102.03585	52.314	0.002467829	0.012851576	0.010650998	0.011093302	0.005321425	0.024291595	0.0111127875	0.017708560	0.053348651	0.049874777	0.003786554	0.007554252	0.011258340	0.0239218556666667
360	Ethyl 8-fluoro-4-hydroxyquinoline-3-carboxylate	0.830030471			MS2 matched	206.03997	169.551	0.019252705	0.027177778	0.012502270	0.018747069	0.016106790	0.015461042	0.0182079423333333	0.003731863	0.009242156	0.011877203	0.015811442	0.021962338	0.019200984	0.0136376643333333
592	Pc 42:7	0.817835005			MS2 matched	918.60162	140.6005	0.017038538	0.026719690	0.028597121	0.022273363	0.025661428	0.024482842	0.0241288303333333	0.008593232	0.007123384	0.030521029	0.027145487	0.018715446	0.029640420	0.020289833
1404	L-Proline	0.9992			MS2 matched	116.06931	582.172	0.08070438	0.06894372	0.11628183	0.10107356	0.09486095	0.08365201	0.0909194083333333	0.07201351	0.09755662	0.07631899	0.05533291	0.09267147	0.09631235	0.081700975
1597	Pro-leu	0.804812328			MS2 matched	229.1528	376.261	0.09862227	0.11776167	0.09755634	0.43971422	0.07938617	0.07448460	0.151254211666667	0.04213786	0.08161433	0.41097000	0.02683697	0.08544798	0.03640908	0.113902703333333
1372	Isopimaric acid	0.825921761			MS2 matched	303.22973	37.386	0.06022106	0.25946990	0.23163473	0.17847875	0.34739782	0.08457797	0.193630038333333	0.24785982	0.42466314	0.46231821	0.63302593	0.64856749	0.69067953	0.517852353333333
865	1-o-hexadecyl-2-o-ethyl-sn-glycero-3-phosphocholine	0.778049707			MS2 matched	510.38513	200.361	0.079956102	0.009296398	0.057550102	0.086876566	0.059268861	0.084187661	0.0628559483333333	0.041675897	0.046822806	0.018701888	0.116359559	0.037341992	0.086174623	0.0578461275
1467	Molinate	0.805278314			MS2 matched	188.12609	224.389	0.002929164	0.004687908	0.004273807	0.006151770	0.005051790	0.005954657	0.004841516	0.007928630	0.010000553	0.011494693	0.006698496	0.007970222	0.008390568	0.00874719366666667
1151	Blood group h disaccharide	0.895926761			MS2 matched	675.24665	266.123	0.007463678	0.005981180	0.008100866	0.007101206	0.008782683	0.006685080	0.00735244883333333	0.004364228	0.005912374	0.002829340	0.003997935	0.005582612	0.006946226	0.00493878583333333
1536	O-(carbomethoxy)salicylic acid	0.808678934			MS2 matched	179.04661	427.4105	0.13391134	0.16871260	0.10789519	0.08939547	0.05029893	0.10959985	0.109968896666667	0.02362455	0.08060274	0.10233351	0.02325761	0.02281264	0.03542838	0.048009905
1716	Tyr-Asp	0.762			MS2 matched	296.09599	89.7225	0.02143618	0.01652160	0.02206853	0.01344565	0.02048217	0.02318540	0.019523255	0.03254112	0.09945300	0.08459346	0.03256160	0.09833965	0.04807596	0.065927465
1722	Tyr-Val	0.995253771			MS2 matched	281.14743	216.389	0.013521601	0.010917127	0.019752925	0.014571926	0.013369972	0.010623964	0.0137929191666667	0.007700815	0.010007649	0.005080879	0.005286575	0.005024610	0.005440813	0.00642355683333333
1432	Lys-Phe	0.770555835			MS2 matched	294.17861	336.35	0.0017941267	0.0012416860	0.0025433991	0.0025933712	0.0017637191	0.0019177579	0.00197567666666667	0.0020732004	0.0017387225	0.0008469499	0.0016212609	0.0019713246	0.0011249291	0.00156273123333333
286	Cyclic adenosine diphosphate ribose	0.957896619			MS2 matched	540.04243	436.4355	0.01758313	0.02127088	0.02305983	0.01787706	0.02127578	0.01896157	0.0200047083333333	0.02414666	0.04401922	0.03254627	0.02502300	0.02868715	0.03701627	0.0319064283333333
1335	Hirsutine	0.947260918			MS2 matched	369.21011	404.3665	0.024571603	0.024396183	0.021246765	0.024894766	0.030741924	0.025940149	0.025298565	0.009046927	0.022720938	0.010072810	0.021906196	0.033265206	0.018875591	0.0193146113333333
683	2-(4-chloro-2-methylphenoxy)-Propanoic acid	0.81845888			MS2 matched	213.05146	21.09	0.004214204	0.002988248	0.003597170	0.002834702	0.004863529	0.005329399	0.00397120866666667	0.002690027	0.005677962	0.004358511	0.003895137	0.003289328	0.004375963	0.00404782133333333
1439	Lyso-sphingomyelin	0.970969113			MS2 matched	465.34069	245.856	0.0021623240	0.0022962348	0.0019210354	0.0020321194	0.0023233382	0.0022976132	0.00217211083333333	0.0011754151	0.0001821060	0.0003929275	0.0007000204	0.0005966246	0.0005012694	0.000591393833333333
1281	Forskolin	0.774595728			MS2 matched	433.22736	204.567	0.005909429	0.005701191	0.007665717	0.005276130	0.006879865	0.007055448	0.00641463	0.001514365	0.004795469	0.005328744	0.006324320	0.005070784	0.005504949	0.0047564385
1163	Capecitabine	0.967459573			MS2 matched	244.13416	113.1935	0.029194009	0.039690894	0.024768628	0.014056926	0.027470691	0.025273288	0.026742406	0.006954803	0.006501495	0.004835206	0.011385389	0.017231836	0.011221209	0.009688323
324	Daidzin	0.844470112			MS2 matched	451.08063	244.278	0.015281973	0.010772784	0.014567966	0.021332386	0.008642479	0.017689776	0.0147145606666667	0.001491892	0.005844462	0.004414279	0.002409761	0.010541078	0.002490402	0.004531979
1234	Dihydroergotamine	0.923624533			MS2 matched	584.30022	167.32	0.001805615	0.002999425	0.003377422	0.004688763	0.006284486	0.004272955	0.00390477766666667	0.001740658	0.002347129	0.003831934	0.005724491	0.004083876	0.004334013	0.00367701683333333
673	Pi(18:1/15-hete)	0.98231239			MS2 matched	899.55061	188.805	0.03046832	0.01121691	0.05986014	0.03784522	0.04461764	0.03927699	0.0372142033333333	0.02098170	0.04298670	0.04274558	0.05071362	0.04300318	0.03556817	0.0393331583333333
1353	Hymenamide h	0.767383187			MS2 matched	904.54022	243.2205	0.0001672720	0.0015396795	0.0004489998	0.0005177306	0.0030201237	0.0011385925	0.00113873301666667	0.0030654998	0.0004092734	0.0002779753	0.0004520093	0.0023215023	0.0008742209	0.0012334135
951	2-phenylpiperidine-2-acetamide	0.985945107			MS2 matched	219.13172	372.382	0.009359171	0.012120756	0.009181100	0.007333667	0.009830865	0.013322017	0.0101912626666667	0.009914967	0.010565948	0.006450642	0.011000510	0.007264849	0.017816944	0.01050231
1375	Izenamide c	0.886599492			MS2 matched	697.39067	519.4805	0.005329141	0.003830147	0.006226153	0.007173526	0.009168926	0.004385360	0.0060188755	0.002543774	0.003625594	0.001640994	0.002404447	0.002778323	0.001380218	0.00239555833333333
43	1-Deoxy-D-xylulose 5-phosphate	0.98265162			MS2 matched	213.01339	348.065	0.028009920	0.024222606	0.020434741	0.021261269	0.022735686	0.023215191	0.0233132355	0.014066127	0.012261542	0.017507562	0.012127418	0.009723382	0.010682898	0.0127281548333333
1588	Pro-asn	0.938531894			MS2 matched	230.11095	377.7235	0.022732112	0.021557258	0.032271054	0.021822818	0.028382758	0.021395233	0.0246935388333333	0.009462963	0.013245653	0.006380252	0.005164507	0.006371990	0.005512014	0.00768956316666667
48	"1-o-(9z-octadecenyl)-sn-glycero-2,3-cyclic-phosphate"	0.883679008			MS2 matched	403.24074	111.26	0.08798162	0.04611041	0.05861619	0.05680255	0.05322270	0.12816154	0.071815835	0.01624012	0.07011190	0.03626678	0.04978113	0.02137692	0.04706636	0.040140535
883	1-stearoyl-2-arachidonoyl-sn-glycero-3-phospho-(1'-myo-inositol)	0.946631383			MS2 matched	887.5558	190.119	0.1608187	0.1925488	0.1665560	0.1903325	0.1775717	0.1984508	0.181046416666667	0.1495229	0.1794581	0.1720296	0.1547570	0.1704745	0.1609383	0.164530066666667
170	5-(4-hydroxyphenyl)-5-phenylhydantoin	0.87802613			MS2 matched	224.07906	1.719	0.017001045	0.012597571	0.011603727	0.003133776	0.006283216	0.006066686	0.00944767016666667	0.008919626	0.009661172	0.012135450	0.004216241	0.009290046	0.006806826	0.0085048935
1369	Irbesartan	0.870487534			MS2 matched	429.24085	396.165	0.004424395	0.012048125	0.005883543	0.010350746	0.006612155	0.004772310	0.00734854566666667	0.004012504	0.004597368	0.003796087	0.004151457	0.007390736	0.010054917	0.00566717816666667
565	Naringin	0.86541632			MS2 matched	579.15066	391.3455	0.003589033	0.005051897	0.001828249	0.002598133	0.004704457	0.002796729	0.003428083	0.002668547	0.002114344	0.003677521	0.001917245	0.004949270	0.005428102	0.0034591715
112	2-heptyl-4-hydroxyquinoline n-oxide	0.943064956			MS2 matched	517.30664	158.722	0.08027205	0.04257953	0.07221116	0.09437109	0.05716044	0.07215447	0.0697914566666667	0.28577197	0.07098545	0.05014290	0.05319018	0.02553813	0.02005834	0.0842811616666667
139	3-deoxy-d-glycero-d-galacto-2-nonulosonic acid	0.990828573			MS2 matched	535.14365	218.7295	0.03581871	0.04886255	0.04134490	0.04719317	0.05385967	0.03812252	0.0442002533333333	0.12303925	0.30080418	0.21319456	0.11506335	0.13374598	0.08959512	0.16257374
786	Valeric acid	0.906173492			MS2 matched	101.0593	101.309	0.04867466	0.06593892	0.08721840	0.04238413	0.04156922	0.11924719	0.06750542	0.02530786	0.06055721	0.04993189	0.06340751	0.10231120	0.08185599	0.0638952766666667
1326	Guanidinoethyl sulfonate	0.842664462			MS2 matched	168.04162	296.944	0.037600752	0.034893937	0.027014992	0.025759608	0.025096121	0.026266074	0.0294385806666667	0.010994923	0.019124262	0.012030879	0.009203217	0.014031795	0.016278385	0.0136105768333333
845	1-heptadecanoyl-sn-glycero-3-phosphocholine	0.992594625			MS2 matched	510.3502	196.188	0.6015325	0.8130381	0.7525827	0.5275020	0.6527137	0.5376431	0.647502016666667	0.5626894	0.8421875	0.6708813	1.0474928	0.8400870	0.8461073	0.801574216666667
207	"Adenosine 3',5'-cyclic monophosphate"	0.786144665			MS2 matched	328.02892	51.127	0.007526383	0.013095502	0.022545421	0.004924248	0.011037008	0.007164409	0.0110488285	0.017559250	0.025064809	0.029762558	0.038930614	0.064040205	0.044083981	0.0365735695
1442	Maltopentaose	0.8323			MS2 matched	846.30302	505.6645	1.0305823	0.7364102	0.5777050	0.4440225	0.5049669	0.6024048	0.649348616666667	0.5678561	0.1614036	0.6034081	0.6298961	0.6538524	0.1684886	0.464150816666667
126	"2,6-di-tert-butyl-4-methoxyphenol"	0.98674124			MS2 matched	220.14347	20.931	0.025762641	0.061810666	0.047369128	0.003448200	0.009705201	0.013724809	0.0269701075	0.028792740	0.037080502	0.015522566	0.013836138	0.019175002	0.011607060	0.0210023346666667
976	3-hydroxybutyrylcarnitine	0.997782851			MS2 matched	248.14913	326.477	2.1450778	1.5667899	2.5387439	3.5489108	1.2901141	0.9100138	1.99994171666667	0.5112406	0.7113589	0.8069540	0.1893686	0.2729109	0.2298115	0.453607416666667
1603	Pro-Trp	0.979949152			MS2 matched	302.30325	69.5645	0.5471700	0.5405605	0.5988534	0.4607167	0.5745440	0.5388769	0.543453583333333	0.5718685	0.6198708	0.6551884	0.5003660	0.5467153	0.5983344	0.582057233333333
894	"1,2-di-(9z,12z,15z-octadecatrienoyl)-sn-glycero-3-phosphocholine"	0.964244057			MS2 matched	778.53156	146.305	0.12014344	0.14066381	0.20516266	0.12329974	0.14281834	0.10467175	0.139459956666667	0.09984433	0.12290903	0.19863579	0.17222942	0.16959784	0.20477628	0.161332115
252	Blood group h trisaccharide	0.927207812			MS2 matched	564.17186	306.285	0.0027985926	0.0015637036	0.0099106083	0.0007324368	0.0057803845	0.0043314187	0.00418619075	0.0006330194	0.0040575495	0.0002921997	0.0009358132	0.0003383702	0.0019071410	0.00136068216666667
307	D-Glucosamine 1-phosphate (Glucosamine-1P)	0.9756			MS2 matched	258.03335	368.941	0.011699519	0.012012532	0.008960780	0.009114384	0.009071647	0.009460157	0.0100531698333333	0.006708812	0.006840326	0.006740192	0.008957708	0.007399504	0.011727453	0.0080623325
1128	Bendiocarb	0.951286038			MS2 matched	167.09063	131.785	0.010608621	0.034303983	0.036318086	0.014635868	0.065132669	0.006432095	0.0279052203333333	0.061435108	0.042051535	0.032387401	0.037697275	0.052809923	0.077090774	0.0505786693333333
1545	Octanoylcarnitine	0.987682071			MS2 matched	288.2142	208.152	0.0025425509	0.0052381256	0.0030417097	0.0024885800	0.0030422707	0.0036696845	0.00333715356666667	0.0015600304	0.0013735260	0.0063752418	0.0018133380	0.0009807629	0.0042104471	0.00271889103333333
805	gamma-l-glu-epsilon-l-lys	0.979765966			MS2 matched	276.15336	475.629	0.21611778	0.23522095	0.19347093	0.40495469	0.15218018	0.27492706	0.246145265	0.03446220	0.04607279	0.03393145	0.03782810	0.04931045	0.05257776	0.0423637916666667
679	Pristimerin	0.943999567			MS2 matched	463.296	203.8885	0.018360481	0.010614364	0.057237920	0.031518649	0.020948158	0.014667459	0.0255578385	0.048493281	0.028390194	0.004049789	0.011453470	0.002927941	0.003008308	0.0163871638333333
163	4-acetoxyphenol	0.980860869			MS2 matched	151.02362	311.6365	0.06161016	0.07142482	0.07742678	0.05377199	0.06143898	0.05892180	0.0640990883333333	0.11482690	0.14789700	0.11004443	0.15023836	0.14557341	0.13015929	0.133123231666667
1284	Fumonisin b1	0.729883717			MS2 matched	744.35791	457.013	0.007478903	0.007349747	0.007784337	0.007061857	0.007670096	0.005668577	0.0071689195	0.004701433	0.008354302	0.005998880	0.004125079	0.005486436	0.005189613	0.00564262383333333
1468	Monoelaidin	0.887327771			MS2 matched	339.28649	200.941	0.08503317	0.05464288	0.05410379	0.05413701	0.03960179	0.05024920	0.05629464	0.01447328	0.03074083	0.02479384	0.05144093	0.07261218	0.04510561	0.0398611116666667
1079	Allantoic acid	0.999931952			MS2 matched	177.03681	366.871	0.002486194	0.002193450	0.002062028	0.002735230	0.003889435	0.002978864	0.00272420016666667	0.004448785	0.007027502	0.004898840	0.007260343	0.004274717	0.005670922	0.0055968515
590	Pc 40:7	0.907613626			MS2 matched	890.57605	141.2475	0.3119703	0.4729803	0.5081297	0.3746520	0.4429455	0.3976227	0.418050083333333	0.2962588	0.4684550	0.4138098	0.3875220	0.4372340	0.5405179	0.42396625
1629	Quercetin 3-o-malonylglucoside	0.917492792			MS2 matched	573.06452	348.175	0.001887724	0.001901697	0.001467928	0.001205041	0.001761786	0.001496057	0.00162003883333333	0.003075164	0.004832301	0.003597460	0.004994924	0.004356975	0.003224640	0.00401357733333333
119	2-linoleoyl-1-palmitoyl-sn-glycero-3-phosphoethanolamine	0.994916216			MS2 matched	714.49541	150.2245	0.4854342	0.5372270	0.7711804	0.5519453	0.8073743	0.6151670	0.6280547	0.3339241	0.9326677	0.8611665	0.8103590	1.0784941	1.0451542	0.8436276
416	Glycyl-L-leucine	0.9357			MS2 matched	187.11299	221.321	0.0012702937	0.0012263492	0.0020533123	0.0012258452	0.0006702224	0.0011305846	0.0012627679	0.0016653172	0.0012497362	0.0015740361	0.0012376057	0.0018892772	0.0014737776	0.00151495833333333
452	Isoleucine	0.9701425			MS2 matched	130.06439	95.7365	0.037754388	0.036839623	0.053048182	0.050507054	0.056625264	0.057106180	0.0486467818333333	0.009115476	0.030875405	0.036271444	0.035067727	0.032440751	0.040992020	0.0307938038333333
1473	Myriocin	0.85923906			MS2 matched	402.28002	224.394	0.0017817514	0.0009608134	0.0024281454	0.0011515258	0.0006952287	0.0002909204	0.00121806418333333	0.0018711163	0.0012964377	0.0008013767	0.0001945966	0.0001685945	0.0005867613	0.00081981385
1078	"all cis-(6,9,12)-Linolenic acid"	0.8123			MS2 matched	296.25591	37.36	0.1803006	0.1942838	0.1876728	0.2735550	0.1924693	0.1803591	0.2014401	0.1880050	0.2464586	0.2624940	0.2438174	0.2228706	0.2165920	0.2300396
1605	Pro-Val-Arg	0.906407197			MS2 matched	186.10395	347.053	0.034329568	0.038613307	0.030914871	0.018141035	0.016398307	0.034928984	0.0288876786666667	0.004989213	0.011677811	0.015203565	0.016175274	0.009865165	0.012213412	0.0116874066666667
1585	Pravastatin	0.961264991			MS2 matched	447.21594	427.0415	0.02038223	0.02254760	0.02934765	0.03270437	0.02303720	0.02017648	0.024699255	0.01601797	0.02060569	0.01827485	0.01164373	0.01288397	0.02480867	0.01737248
970	"3-[6-[[(2r,3r,4r,5s,6s)-3,5-dihydroxy-6-methyl-4-[(2s,3r,4r,5r,6s)-3,4,5-trihydroxy-6-methyloxan-2-yl]oxyoxan-2-yl]oxymethyl]-3,4,5-trihydroxyoxan-2-yl]oxy-5-hydroxy-2-(4-hydroxyphenyl)-7-methoxychromen-4-one"	0.972308525			MS2 matched	793.19591	465.806	0.001901471	0.006363091	0.002662150	0.003569113	0.004091376	0.004971998	0.00392653316666667	0.011010139	0.012910829	0.023204704	0.019353677	0.015316602	0.015679911	0.016245977
564	Naringenin-4'-o-beta-d-glucuronide	0.939037464			MS2 matched	447.08259	210.981	0.0003866244	0.0007678070	0.0004974559	0.0003153453	0.0004829634	0.0003089203	0.000459852716666667	0.0077187244	0.0013580964	0.0005882913	0.0009848779	0.0009699212	0.0011966929	0.00213610068333333
771	Tyrosine	0.901405891			MS2 matched	180.06322	370.416	0.02299551	0.02543916	0.02373432	0.01950736	0.02440645	0.02192151	0.0230007183333333	0.01559404	0.01786532	0.01336782	0.01896156	0.01630338	0.02099350	0.0171809366666667
1165	Carbetamide	0.797421104			MS2 matched	237.13232	371.4935	0.005582086	0.015419709	0.006360034	0.030044979	0.001960657	0.010245824	0.0116022148333333	0.002372510	0.001154176	0.002105732	0.001940147	0.003428832	0.001519218	0.00208676916666667
1741	Vincristine sulfate	0.736193428			MS2 matched	825.42514	496.719	0.006177262	0.006084701	0.007733827	0.009559163	0.005593108	0.004017212	0.0065275455	0.004022085	0.003340512	0.002743317	0.004161579	0.006036037	0.005646143	0.0043249455
109	2-cis-4-trans-abscisic acid	0.945427958			MS2 matched	527.25397	63.1425	0.033382599	0.025238242	0.035378458	0.001759966	0.008305136	0.009607133	0.0189452556666667	0.088932714	0.055647804	0.025647401	0.024850626	0.013125582	0.025462376	0.0389444171666667
65	1-stearoyl-2-docosahexaenoyl-sn-glycero-3-phosphocholine	0.880531563			MS2 matched	868.55942	177.524	0.005957176	0.011509215	0.009849152	0.010666338	0.013193332	0.011903105	0.010513053	0.001840349	0.014685326	0.012783793	0.012396739	0.011958181	0.013226794	0.0111485303333333
1300	Gln-Glu-Arg	0.954623592			MS2 matched	432.21605	445.9305	0.02690318	0.02094818	0.03305286	0.03289611	0.02885064	0.02694581	0.02826613	0.01198545	0.03411825	0.01691903	0.02736464	0.03324966	0.02264547	0.0243804166666667
511	Maltotetraose	0.884113326			MS2 matched	665.20635	489.43	10.7868853	8.8074106	7.2780392	6.0801977	6.7130661	7.9134506	7.92984158333333	5.2215917	0.8759173	5.2080027	4.6041573	6.0971785	0.9112424	3.81968165
482	Lactose	0.858608444			MS2 matched	387.10646	391.296	0.03853471	0.03975720	0.02958769	0.03587105	0.04407054	0.02993407	0.0362925433333333	0.06270588	0.01980808	0.04690891	0.02399171	0.06569684	0.02488845	0.040666645
978	3-hydroxyoleylcarnitine	0.954857301			MS2 matched	424.33854	130.244	0.02763044	0.04268762	0.03379724	0.02547222	0.02921739	0.02668769	0.0309154333333333	0.03094234	0.03199123	0.02943557	0.01705106	0.01631583	0.02810117	0.0256395333333333
1547	Oleandrin	0.787372407			MS2 matched	599.30878	384.338	0.006335618	0.004861457	0.008124868	0.006874640	0.008358055	0.004904630	0.00657654466666667	0.006359239	0.006240406	0.005825666	0.007960316	0.010046648	0.006819909	0.00720869733333333
790	Vitamin c	0.949537307			MS2 matched	351.0499	408.518	0.06702343	0.04733712	0.03518480	0.02576872	0.03849819	0.05242948	0.0443736233333333	0.07031985	0.12792878	0.09587467	0.13202796	0.14350912	0.11235305	0.113668905
721	Ser-Glu	0.983679502			MS2 matched	233.07387	415.883	0.03256072	0.05952745	0.07157140	0.05836535	0.06881699	0.04713534	0.0563295416666667	0.03326508	0.11659562	0.03131887	0.03096444	0.02708057	0.03807131	0.0462159816666667
60	1-palmitoyl-2-linoleoyl-sn-glycero-3-phospho-(1'-rac-glycerol)	0.989702825			MS2 matched	745.48965	39.727	0.17890418	0.30104405	0.36996806	0.07247282	0.18721309	0.40570121	0.252550568333333	0.44581282	0.43386429	0.64083189	0.38569645	0.48965213	0.58756279	0.497236728333333
782	Val-Gln	0.954273515			MS2 matched	244.12595	308.476	0.11772789	0.08349197	0.29898934	0.12576012	0.16634710	0.09041637	0.147122131666667	0.09343900	0.19412298	0.07161875	0.07942442	0.08604478	0.07239397	0.0995073166666667
536	N-acetyl-l-aspartic acid	0.979607084			MS2 matched	174.03766	394.499	0.013475161	0.012725077	0.018570111	0.039518970	0.011573710	0.012311386	0.0180290691666667	0.003903511	0.013246179	0.007670570	0.007429188	0.008544300	0.012921413	0.00895252683333333
135	"3-[(2s,3r,4s,5s,6r)-4,5-dihydroxy-3-[(2s,3r,4r,5r,6s)-3,4,5-trihydroxy-6-methyloxan-2-yl]oxy-6-[[(2s,3r,4r,5r,6s)-3,4,5-trihydroxy-6-methyloxan-2-yl]oxymethyl]oxan-2-yl]oxy-5-hydroxy-2-(4-hydroxyphenyl)-6-methoxy-7-[(2s,3r,4r,5r,6s)-3,4,5-trihydroxy-6-methyloxan-2-yl]oxychromen-4-one"	0.970120403			MS2 matched	915.26665	487.0955	0.001476528	0.001372910	0.001876279	0.001723362	0.001407656	0.001382842	0.0015399295	0.006653841	0.002941435	0.010831829	0.005192796	0.011082280	0.002333455	0.00650593933333333
1541	Obacunone	0.792438202			MS2 matched	455.19755	343.3815	0.010915273	0.009721559	0.014505965	0.008999551	0.012521950	0.009612583	0.0110461468333333	0.005605352	0.007833310	0.006159455	0.004317559	0.004447789	0.007475878	0.00597322383333333
337	Dihydroxyacetone phosphate	0.9484			MS2 matched	229.0079	477.871	0.018384670	0.008350839	0.016669818	0.016294727	0.013750981	0.012477316	0.0143213918333333	0.017117921	0.021906238	0.026392923	0.026271590	0.029236087	0.013309781	0.0223724233333333
1730	Val-Gly	0.993826377			MS2 matched	175.10589	291.842	0.004141650	0.004749058	0.013244468	0.006855797	0.006534922	0.003419656	0.00649092516666667	0.004319771	0.015444403	0.005326864	0.003354932	0.002983110	0.003476046	0.005817521
1652	Scutellarin	0.813886284			MS2 matched	507.04734	348.236	0.02901040	0.03349832	0.02532879	0.02213807	0.02911313	0.02639288	0.027580265	0.05247066	0.06931659	0.05919363	0.06625075	0.05807681	0.05523774	0.06009103
305	D-gluconate	0.981006316			MS2 matched	195.0478	317.282	0.08157348	0.06365286	0.07501106	0.09169724	0.07546791	0.07791968	0.077553705	0.07287913	0.07745148	0.08760360	0.07739735	0.07504311	0.07809674	0.0780785683333333
471	L-iditol	0.965406658			MS2 matched	181.06749	303.3475	0.15277685	0.09395527	0.22760206	0.16377291	0.24863827	0.32702868	0.202295673333333	0.21182276	0.31760043	0.17868700	0.18730126	0.24194164	0.27478685	0.235356656666667
490	Limaprost	0.97212285			MS2 matched	379.24074	222.569	0.001196431	0.001499371	0.003887873	0.003314276	0.002735659	0.002365114	0.00249978733333333	0.004934275	0.004407980	0.002612125	0.002864658	0.001660521	0.003051576	0.00325518916666667
195	"9-phenyl-1-(2,4,6-trihydroxyphenyl)nonan-1-one"	0.992235866			MS2 matched	341.17255	33.1395	0.03170916	0.03612990	0.04574278	0.03585778	0.04582951	0.03050458	0.0376289516666667	0.06036291	0.05790109	0.04087553	0.04638268	0.04451736	0.07036841	0.05340133
210	Adenylosuccinic acid	0.979430666			MS2 matched	462.05748	491.873	0.139148039	0.025163496	0.127163068	0.041450253	0.146047590	0.060712655	0.0899475168333333	0.014188470	0.026926042	0.009131483	0.025458966	0.022372744	0.014800981	0.0188131143333333
444	Indolelactic acid	0.988020028			MS2 matched	158.05869	36.487	0.03221461	0.06775182	0.19749640	0.17561479	0.42185278	0.04555229	0.156747115	0.60753547	0.35429700	0.17602010	0.30696310	0.40781389	0.31221452	0.360807346666667
1478	N-alpha-acetyl-l-ornithine	0.999212393			MS2 matched	115.08519	514.331	0.13182890	0.07068411	0.15613890	0.13141048	0.17115119	0.18839682	0.141601733333333	0.08065713	0.14141378	0.09725250	0.15180284	0.12324191	0.15733588	0.125284006666667
191	7alpha-hydroxy-3-oxo-4-cholestenoic acid	0.982004342			MS2 matched	429.29182	42.058	0.008525621	0.010166387	0.006001117	0.007291586	0.020852866	0.008998260	0.0103059728333333	0.004314716	0.006254988	0.009923657	0.007812294	0.001160606	0.015741337	0.00753459966666667
832	"[(2r,3s,4s,5r,6s)-6-[3,5-dihydroxy-4-[3-(4-hydroxyphenyl)propanoyl]phenoxy]-3,4,5-trihydroxyoxan-2-yl]methyl 3,4,5-trihydroxybenzoate"	0.822956598			MS2 matched	611.1231	449.989	0.003688467	0.009143108	0.007809243	0.005410115	0.006253719	0.005798899	0.00635059183333333	0.001958389	0.004832000	0.001980956	0.002462598	0.005026694	0.006204659	0.003744216
347	DL-Vanillylmandelic acid	0.7054			MS2 matched	257.06307	117.04	0.003714586	0.006019009	0.006794003	0.003829470	0.007542163	0.002463532	0.0050604605	0.017402475	0.015710214	0.013060770	0.009653674	0.009886060	0.009904124	0.0126028861666667
1527	Nicotine	0.986042205			MS2 matched	163.12283	84.778	15.591555	18.258537	14.285599	10.876750	11.373937	16.492963	14.4798901666667	4.934055	13.837730	13.302620	8.596192	8.151231	11.118840	9.99011133333333
1248	Dl-cystathionine	0.998312911			MS2 matched	223.07256	476.3145	0.04203615	0.03888784	0.03661447	0.02235280	0.03155857	0.03836366	0.034968915	0.02402203	0.03872942	0.02006073	0.02336257	0.03156454	0.03560878	0.028891345
1420	Leukotriene e4 methyl ester	0.771708375			MS2 matched	454.24535	464.861	0.002243185	0.005608875	0.004487049	0.015801557	0.003772425	0.003120414	0.0058389175	0.012586176	0.002248987	0.003616848	0.013904343	0.014329303	0.011756413	0.009740345
1515	NAD+	0.913313524			MS2 matched	664.10986	436.6095	0.02671684	0.02851615	0.03318647	0.02036664	0.02684978	0.02722714	0.0271438366666667	0.03959711	0.06497115	0.05276459	0.03998023	0.04573363	0.05996846	0.0505025283333333
1540	O-toluidine	0.988549103			MS2 matched	91.05304	304.5025	0.06644470	0.05807244	0.07553283	0.05343788	0.06155424	0.06274226	0.0629640583333333	0.03871623	0.05932512	0.03577619	0.04231073	0.04313163	0.05072131	0.0449968683333333
68	1-stearoyl-2-linoleoyl-sn-glycero-3-phosphoethanolamine	0.952030069			MS2 matched	742.52558	40.9435	0.1008832	0.1447188	0.1338007	0.1458295	0.1684892	0.1805614	0.1457138	0.1146764	0.1532422	0.1529622	0.1339328	0.1575971	0.1475009	0.1433186
1350	Hydroquinidine	0.702247406			MS2 matched	327.1886	184.102	0.001885822	0.003055008	0.013513746	0.004899835	0.019722923	0.001858952	0.007489381	0.020632425	0.015825178	0.006348822	0.010728150	0.021538025	0.016124573	0.0151995288333333
137	3-amino-1-propanesulfonic acid	0.942683715			MS2 matched	138.01995	269.019	0.02397671	0.03155471	0.06485715	0.02370286	0.02317137	0.02350372	0.03179442	0.01983805	0.01888996	0.03161992	0.02138647	0.03183382	0.01184745	0.0225692783333333
316	D-Quinovose	0.989			MS2 matched	201.02205	284.542	0.5521064	0.9704558	0.9301370	1.0404304	0.7444030	0.7540567	0.83193155	0.2959212	0.6635733	0.5990622	0.6698683	0.8807146	0.3486976	0.5763062
1427	Lpc 18:2	0.835884638			MS2 matched	520.33852	190.768	12.13105	14.94862	13.16706	11.07056	19.97936	10.36518	13.610305	11.36662	16.09840	16.06941	12.89572	15.61408	13.86546	14.3182816666667
1444	Man3 a	0.976674754			MS2 matched	933.30717	497.291	0.0043782719	0.0062999547	0.0035914992	0.0022422829	0.0038080319	0.0044399439	0.00412666408333333	0.0005273572	0.0007577758	0.0006223671	0.0014065695	0.0024707238	0.0016965378	0.00124688853333333
1620	Pyridoxal (Vitamin B6)	0.9096			MS2 matched	168.0635	129.6985	0.012157759	0.016578575	0.015760800	0.008435423	0.001956108	0.007530621	0.0104032143333333	0.010017982	0.013332723	0.010290423	0.015067728	0.004705218	0.009618296	0.010505395
621	Pentadecanoic acid	0.937513744			MS2 matched	241.21304	51.7505	0.1265032	0.1832979	0.2202984	0.1595167	0.1992996	0.1728011	0.176952816666667	0.1662752	0.2649542	0.2154380	0.2839043	0.3117773	0.3075312	0.258313366666667
1010	4-phosphonobutyric acid	0.794763312			MS2 matched	337.03402	29.894	0.001952172	0.002784581	0.002649974	0.001572087	0.006024555	0.001336594	0.00271999383333333	0.013722525	0.015963736	0.017170574	0.002658216	0.008559191	0.015296810	0.0122285086666667
598	Pc(16:0e/8-hepe)	0.943841693			MS2 matched	840.56387	144.4905	1.743505	1.781188	1.477128	1.886616	1.783193	2.271863	1.8239155	1.809833	2.611090	2.726629	2.269006	3.076295	2.919997	2.56880833333333
193	8-o-acetylharpagide	0.740630479			MS2 matched	405.11819	471.725	0.002978449	0.002371815	0.005935130	0.003257698	0.004761728	0.006946575	0.0043752325	0.002498178	0.005829072	0.003131391	0.003126206	0.007719434	0.004088564	0.0043988075
312	D-mannitol	0.789063289			MS2 matched	181.04751	186.6995	0.02997000	0.06336468	0.07282692	0.02885892	0.05998624	0.03241500	0.0479036266666667	0.04315175	0.10511007	0.08179275	0.05700204	0.07707900	0.12409065	0.0813710433333333
218	"Alanine-2,3,3,3-d4"	0.948619384			MS2 matched	92.04951	102.9345	0.04627767	0.07701897	0.05268247	0.03973588	0.05287948	0.03910005	0.05128242	0.03591092	0.07653592	0.08624505	0.09239162	0.10176422	0.25351405	0.107726963333333
812	(25s)-7-dafachronic acid	0.846392393			MS2 matched	415.31584	157.402	0.0020815346	0.0003856980	0.0020734416	0.0018840840	0.0026608915	0.0012289862	0.00171910598333333	0.0428646559	0.0135896302	0.0036229695	0.0029555853	0.0005769063	0.0007447084	0.0107257426
1140	Beta-octylglucoside	0.83680178			MS2 matched	310.19849	207.5495	0.047825996	0.031618418	0.028331571	0.028792965	0.022054312	0.023036601	0.0302766438333333	0.006728544	0.013408942	0.009151761	0.007803462	0.011250569	0.005683344	0.009004437
1506	N-stearoylsphinganine	0.925375625			MS2 matched	568.56184	34.82	0.1606081	0.1313449	0.1509109	0.1316605	0.1480179	0.1215159	0.140676366666667	0.1079635	0.1320527	0.1549403	0.1495278	0.1544455	0.1471406	0.141011733333333
497	Lpc 16:0	0.911003614			MS2 matched	540.31955	179.707	0.05017485	0.06224855	0.05479950	0.06624961	0.06005771	0.05667861	0.0583681383333333	0.02316291	0.05393428	0.05458086	0.05853068	0.06288676	0.06939023	0.05374762
950	2-palmitoyl-rac-glycerol	0.956371064			MS2 matched	313.271	203.359	0.19753955	0.17876751	0.24629127	0.18251857	0.15060543	0.17868885	0.18906853	0.07684149	0.14710710	0.14573446	0.16585485	0.21590814	0.16348873	0.152489128333333
375	Fosfomycin	0.8945			MS2 matched	197.0186	390.686	0.012552298	0.010515207	0.018853817	0.014418751	0.016806580	0.011250073	0.014066121	0.006692172	0.024165375	0.004397600	0.009431309	0.005584907	0.011711703	0.010330511
1005	4-hydroxyquinoline	0.969208016			MS2 matched	146.05817	68.378	0.007693440	0.012233537	0.039951127	0.015833994	0.088461326	0.005133332	0.0282177926666667	0.241240940	0.075140469	0.036976205	0.109089562	0.142864108	0.079067186	0.114063078333333
429	His-Cys	0.985699914			MS2 matched	257.07331	143.863	0.07365236	0.05181260	0.05654812	0.05296540	0.06925340	0.09196884	0.0660334533333333	0.04939945	0.08248256	0.07346030	0.06470614	0.08737843	0.11300319	0.0784050116666667
1503	N-oleoyl-l-serine	0.975966259			MS2 matched	370.29075	120.4045	0.011942055	0.014567275	0.013703196	0.011241593	0.010537554	0.018842914	0.0134724311666667	0.006328442	0.009269139	0.007993250	0.011007021	0.008865570	0.013578735	0.00950702616666667
1115	Asp-Pro-Arg	0.811562104			MS2 matched	387.19456	437.2255	0.008473017	0.009126178	0.010821473	0.007991421	0.010867004	0.008352242	0.00927188916666667	0.006969643	0.007818932	0.005744065	0.005611317	0.005211851	0.005856861	0.0062021115
1649	Schaftoside	0.806182119			MS2 matched	587.1143	429.466	0.005267462	0.009451711	0.006314723	0.007282519	0.008117887	0.007150958	0.00726421	0.006718377	0.006663249	0.009146699	0.007706029	0.006060177	0.006198086	0.00708210283333333
1448	Melezitose	0.885746218			MS2 matched	522.20029	451.105	10.4748800	9.2365048	8.6088880	7.2341784	8.0059046	8.1751045	8.62257671666667	7.3246581	0.8016900	7.6015665	6.5212818	8.0816054	0.7341568	5.1774931
1397	L-hydroxyarginine	0.894427191			MS2 matched	116.06912	245.867	0.02384683	0.02410656	0.04980863	0.02741434	0.02569445	0.02617400	0.0295074683333333	0.03888420	0.07808531	0.04809930	0.02935320	0.02870763	0.03764321	0.0434621416666667
702	Quinate	0.952287392			MS2 matched	191.053	345.134	0.02324719	0.02101685	0.04865886	0.02044640	0.01498061	0.01780448	0.024359065	0.01357139	0.01680289	0.01688933	0.01358752	0.01547197	0.01469439	0.0151695816666667
353	Eicosenoic acid	0.990524406			MS2 matched	309.27398	46.0805	1.0693631	1.3432437	1.1801811	1.2818317	1.3115564	1.6050858	1.29854363333333	0.4735490	0.8411012	1.4183483	1.1475760	0.9245221	0.9075615	0.952109683333333
459	Kynurenic acid	0.998758285			MS2 matched	188.03244	183.52	0.007553679	0.011690319	0.010130010	0.003240830	0.008115606	0.003488023	0.0073697445	0.008843194	0.022203211	0.012517914	0.009269259	0.017662779	0.029677977	0.0166957223333333
1539	O-t-butyl-l-threonine methyl ester	0.940219751			MS2 matched	134.07945	67.751	0.03804267	0.02889202	0.04210596	0.01423161	0.03330203	0.02982920	0.0310672483333333	0.05489334	0.05319527	0.07413764	0.03828815	0.03085261	0.11007454	0.0602402583333333
956	"2,3-dinor-8-isoprostaglandin-f2alpha"	0.997471515			MS2 matched	349.17971	88.487	0.02072772	0.02825717	0.02755037	0.03112376	0.02309232	0.02410940	0.0258101233333333	0.01776348	0.01835956	0.01883757	0.01536813	0.02268374	0.02608892	0.0198502333333333
1362	Ile-Pro-Ile	0.961748198			MS2 matched	342.23502	227.941	0.015189160	0.005022811	0.011557667	0.016544849	0.014464107	0.011874969	0.0124422605	0.006592110	0.009148456	0.005900764	0.005297269	0.003619631	0.007743902	0.00638368866666667
1029	5-azacytidine	0.789866469			MS2 matched	245.11125	123.6435	0.001962346	0.011700164	0.006561906	0.006992562	0.008636911	0.003319054	0.00652882383333333	0.037036395	0.033247092	0.024221110	0.030181559	0.045305329	0.023146470	0.0321896591666667
1411	Laminaritetraose	0.981389933			MS2 matched	705.17859	487.592	0.16135638	0.13383615	0.10422885	0.07546533	0.09453549	0.11301425	0.113739408333333	0.07735106	0.01868645	0.08653522	0.09569468	0.11262393	0.01813923	0.0681717616666667
1153	Bufotalin	0.96766789			MS2 matched	445.25145	211.741	0.003172863	0.002392096	0.005782359	0.003681719	0.001125171	0.003077777	0.00320533083333333	0.006901430	0.002647824	0.001506834	0.001429245	0.001304498	0.001483681	0.00254558533333333
173	5-methyltetrahydrofolic acid	0.982009063			MS2 matched	458.17524	64.623	0.0009993674	0.0005372822	0.0033022643	0.0027196292	0.0124194647	0.0017308616	0.0036181449	0.0596476115	0.0290587373	0.0191536313	0.0103205703	0.0167731753	0.0195589702	0.0257521159833333
854	1-methyl-l-histidine	0.984102779			MS2 matched	170.09055	400.5625	0.3835836	0.5208036	0.4035236	0.1546253	0.2999963	0.3324326	0.349160833333333	0.1286319	0.1593146	0.1331676	0.2177294	0.2311849	0.2006628	0.178448533333333
1235	Dihydrofolic acid	0.760930356			MS2 matched	466.12706	450.145	0.0002282591	0.0005438412	0.0010174367	0.0014183389	0.0011113855	0.0013294720	0.000941455566666667	0.0002095870	0.0029992745	0.0015221432	0.0017422572	0.0012786009	0.0063359098	0.0023479621
92	16-hydroxyhexadecanoic acid	0.998521636			MS2 matched	271.22314	62.758	0.3276984	0.5639437	0.3954692	0.3335571	0.5117780	0.4957553	0.438033616666667	0.2919662	0.5177441	1.0107448	0.3901699	0.3575973	0.7291901	0.549568733333333
141	3-Guanidinopropanoate	0.7264			MS2 matched	168.01529	351.042	0.05002537	0.06167074	0.04652443	0.14265552	0.04141269	0.05139608	0.0656141383333333	0.02788648	0.04526938	0.13848494	0.01804812	0.04754628	0.02575736	0.05049876
418	Guanidinopropionic acid	0.986102512			MS2 matched	392.20347	191.244	0.092909725	0.077362303	0.068862103	0.037743263	0.058824216	0.037429250	0.0621884766666667	0.015880646	0.005737897	0.023827487	0.006362528	0.011306523	0.004468100	0.0112638635
546	N-acetylneuraminic acid	0.9974612			MS2 matched	308.09287	375.4415	0.09671845	0.12009040	0.09728775	0.11666478	0.07636685	0.08579963	0.09882131	0.05994976	0.10667536	0.08621431	0.06836465	0.06416025	0.09571401	0.0801797233333333
1277	Flutriafol	0.977293557			MS2 matched	302.13184	425.6985	0.022651100	0.015710785	0.027279270	0.023548680	0.020292976	0.025589938	0.0225121248333333	0.013700484	0.010974540	0.011585951	0.012767443	0.006602911	0.009606820	0.0108730248333333
857	1-Methylhistidine	0.956			MS2 matched	170.09082	461.03	0.04339825	0.06442357	0.04220641	0.04792803	0.06871081	0.03949703	0.05102735	0.05523314	0.06199999	0.02867394	0.04640895	0.04421058	0.05511796	0.0486074266666667
442	Indole-3-carboxylic acid	1			MS2 matched	160.059	409.1605	0.01800318	0.01924734	0.01692892	0.01843748	0.02428892	0.02215140	0.0198428733333333	0.01204766	0.03993549	0.02158696	0.01427798	0.01347684	0.02512604	0.0210751616666667
1033	"5-methyl-5,6-dihydrouracil"	0.812012975			MS2 matched	129.06414	401.082	0.022940139	0.023404598	0.016256846	0.012275036	0.020493572	0.017977265	0.0188912426666667	0.009478391	0.011449591	0.015337528	0.011106548	0.013782044	0.016069608	0.0128706183333333
345	DL-threonine	0.994959251			MS2 matched	118.04969	354.437	0.9619363	0.8687620	1.0176309	0.8561031	0.8435792	0.9901862	0.92303295	0.5183792	0.7344669	0.5215875	0.5740796	0.6097837	0.8283709	0.6311113
1150	Bitertanol	0.906231039			MS2 matched	338.1791	380.7975	0.005851905	0.006441275	0.008414419	0.009293800	0.005198908	0.008400210	0.00726675283333333	0.004546290	0.003945362	0.002792241	0.003918047	0.002685801	0.004300691	0.003698072
861	1-myristoyl-2-hydroxy-sn-glycero-3-phosphoethanolamine	0.808343403			MS2 matched	426.25614	208.1265	0.004860247	0.005070603	0.005445871	0.004902832	0.004880375	0.005647795	0.0051346205	0.010332295	0.002501634	0.006946832	0.010743993	0.002375088	0.005447763	0.0063912675
1628	Pyrrol	0.84968784			MS2 matched	68.0487	315.156	0.03654254	0.02878938	0.04028270	0.03696581	0.03601000	0.03726138	0.0359753016666667	0.02738409	0.03593443	0.03148566	0.02391784	0.02224054	0.03284914	0.0289686166666667
1673	Stearoylcarnitine	0.986167747			MS2 matched	428.36799	43.8095	0.010198921	0.009748596	0.007651394	0.012579242	0.010884235	0.013475519	0.0107563178333333	0.006156161	0.008483213	0.005742728	0.003497201	0.001809604	0.004804627	0.00508225566666667
697	Pyridoxamine 5-phosphate	0.799789913			MS2 matched	495.09146	468.795	0.02537436	0.03095610	0.05793071	0.02692948	0.05101133	0.02781672	0.0366697833333333	0.03587478	0.05777743	0.04110706	0.03331366	0.02928101	0.03907481	0.0394047916666667
1480	N-(2-acetamido)iminodiacetic acid	0.985015235			MS2 matched	191.04613	229.504	0.003928659	0.006017423	0.003851051	0.011021697	0.003096287	0.012395008	0.00671835416666667	0.003964255	0.014044595	0.049251796	0.002204617	0.002266943	0.002654224	0.0123977383333333
30	"[(2r,3s,4s,5r,6s)-6-[(2s,3r,4r,5r,6s)-2-[5,7-dihydroxy-2-(4-hydroxyphenyl)-4-oxochromen-3-yl]oxy-4,5-dihydroxy-6-methyloxan-3-yl]oxy-3,4,5-trihydroxyoxan-2-yl]methyl (e)-3-(4-hydroxyphenyl)prop-2-enoate"	0.910785789			MS2 matched	739.19027	493.881	0.002400237	0.003678386	0.003735414	0.002723636	0.004058606	0.002227599	0.003137313	0.001549320	0.003397145	0.001310105	0.003005289	0.002271541	0.002464405	0.0023329675
1659	Silodosin	0.841198974			MS2 matched	518.21706	438.055	0.003199648	0.003555181	0.008869897	0.004115346	0.007772306	0.008487875	0.00600004216666667	0.007954523	0.009564348	0.005356934	0.009983465	0.007044784	0.005439110	0.007557194
1641	S-Adenosylmethionine	0.983579641			MS2 matched	399.14147	512.4765	0.04104059	0.03628070	0.03315447	0.02871538	0.06769717	0.04866879	0.04259285	0.04635669	0.02532115	0.07156983	0.03809183	0.03879102	0.06271400	0.0471407533333333
46	1-methylguanosine	0.993306711			MS2 matched	296.09485	230.809	0.006266260	0.003760446	0.007563852	0.003941239	0.005326369	0.006082717	0.00549014716666667	0.009636703	0.007615635	0.005865647	0.005525096	0.004785299	0.009066456	0.00708247266666667
217	Alanine	0.987337488			MS2 matched	88.04028	348.2325	0.8795917	0.9227097	1.0218839	0.9452843	0.9537776	1.0645497	0.964632816666667	0.6348999	0.7824873	0.8210724	0.7199834	0.7568146	0.9129268	0.771364066666667
1328	Guanosine 5'-diphospho-alpha-d-mannose	0.754685877			MS2 matched	606.08685	444.3995	0.004806093	0.007540916	0.007079535	0.007550908	0.009508015	0.007061433	0.00725781666666667	0.006019354	0.005935862	0.007948746	0.006347237	0.007609842	0.012047149	0.007651365
342	Dl-lactate	0.992131019			MS2 matched	89.02506	228.9625	3.097453	3.732345	3.100980	3.751635	3.012790	3.437409	3.35543533333333	3.463333	3.082755	3.265983	3.843624	3.228953	3.330590	3.36920633333333
1534	Normorphine	0.993692486			MS2 matched	254.11552	208.1805	0.014188369	0.018003561	0.007056438	0.014457622	0.014170026	0.014085240	0.0136602093333333	0.008755093	0.010418758	0.018327203	0.008905912	0.008530226	0.016945765	0.0119804928333333
847	1-hexadecanoyl-2-sn-glycero-3-phosphate	0.933984791			MS2 matched	393.23614	203.964	0.012243546	0.014781384	0.013816705	0.014203114	0.011173097	0.006563036	0.012130147	0.008374977	0.008354542	0.010335137	0.011115540	0.011645677	0.008729727	0.00975926666666667
669	Pi(17:0/15-hepe)	0.970220392			MS2 matched	885.53334	133.193	0.2634993	0.4174319	0.3787657	0.2323732	3.2347952	0.4979549	0.837470033333333	0.2641990	0.3822401	0.3881323	0.4295707	0.4243512	0.4187225	0.384535966666667
620	Pe(18:2e/7-hdohe)	0.812917403			MS2 matched	788.51307	143.817	2.684827	4.113964	3.764447	2.456178	3.815156	3.432971	3.37792383333333	1.422692	2.867563	2.925018	3.389296	3.695962	3.559331	2.97664366666667
1244	Dl-2-aminocaprylic acid	0.966011028			MS2 matched	160.13112	55.808	0.009812953	0.006309842	0.005778664	0.008222206	0.007292678	0.008665879	0.00768037033333333	0.020231515	0.020331849	0.013099276	0.013845129	0.018970718	0.016336256	0.0171357905
1595	Pro-Gly-Pro	0.890884042			MS2 matched	270.1421	396.1065	0.01630849	0.02470487	0.02512468	0.02116508	0.01916788	0.02585075	0.022053625	0.01977639	0.04362625	0.02662747	0.03092784	0.02756632	0.01972478	0.0280415083333333
396	Glutamine	0.994589437			MS2 matched	145.06049	375.412	1.8223968	1.4068415	3.0193963	2.4715526	2.3033309	1.8832369	2.15112583333333	1.5198128	2.5435712	2.2969082	1.9034193	2.5675125	0.6297606	1.9101641
1368	Indole-3-pyruvic acid	0.991167827			MS2 matched	158.05809	54.395	0.004368220	0.012684331	0.033520722	0.012048399	0.085243429	0.004292867	0.0253596613333333	0.105286025	0.039140589	0.017171863	0.041747476	0.054558303	0.049952920	0.0513095293333333
212	Adp-glucose	0.956882268			MS2 matched	588.06476	429.086	0.002450624	0.003146190	0.003694303	0.002191912	0.003115129	0.002850063	0.00290803683333333	0.002168824	0.003078587	0.002855833	0.001933299	0.002102035	0.002336149	0.0024124545
1202	Cytidine	0.99922953			MS2 matched	266.07275	242.348	0.14593856	0.15426641	0.15518100	0.14491433	0.16612971	0.15434891	0.153463153333333	0.07831185	0.09805006	0.13666270	0.09601812	0.09549179	0.11201700	0.102758586666667
3	alpha-L-Glu-L-Asp	0.929649387			MS2 matched	261.06828	459.271	0.05497529	0.05729589	0.09614108	0.05104361	0.06501222	0.05882519	0.0638822133333333	0.03127343	0.13236052	0.04300056	0.03553137	0.03546419	0.04775509	0.05423086
1024	"5-[5-(acetyloxymethyl)-1,2,4a-trimethyl-7-oxo-3,4,8,8a-tetrahydro-2h-naphthalen-1-yl]-3-methylpentanoic acid"	0.844212651			MS2 matched	401.21083	410.945	0.1810591	0.1464117	0.1471210	0.1176594	0.1950914	0.1577166	0.157509866666667	0.1279683	0.1855009	0.1682353	0.1912213	0.1904877	0.2119723	0.179230966666667
525	Muramic acid	0.9958			MS2 matched	310.10856	277.275	0.33359746	0.27510132	0.20924240	0.01388168	0.02393373	0.30513871	0.19348255	0.14992823	0.02053023	0.11206864	0.16600390	0.13768651	0.20896677	0.132530713333333
693	Pseudouridine	0.947165918			MS2 matched	243.05807	243.218	0.2004019	0.1977177	0.1790245	0.1585991	0.1826268	0.1615169	0.17998115	0.1071934	0.1458492	0.1204812	0.1266433	0.1611819	0.1585961	0.136657516666667
243	Baicalin	0.986732661			MS2 matched	445.06978	215.9435	0.0003561994	0.0011597042	0.0008551433	0.0008250134	0.0015477238	0.0009749072	0.000953115216666667	0.0354148446	0.0020115878	0.0020140800	0.0016483436	0.0009461370	0.0041521954	0.00769786473333333
1016	"4',5,7-trihydroxy 3,3',6,8-tetramethoxyflavone"	0.925233206			MS2 matched	413.08012	316.169	0.01562206	0.01700983	0.02109424	0.01734512	0.01782035	0.01791385	0.0178009083333333	0.01492611	0.01953012	0.01489025	0.01360064	0.01911198	0.01311104	0.01586169
821	"(3s,6r,9s,12r,15s,18r)-3-butan-2-yl-4,10,16-trimethyl-6,9,12,15,18-penta(propan-2-yl)-1,7,13-trioxa-4,10,16-triazacyclooctadecane-2,5,8,11,14,17-hexone"	0.727887439			MS2 matched	692.36587	417.1195	0.01996447	0.01848037	0.02174586	0.01822226	0.01774603	0.01960105	0.01929334	0.02900478	0.02959638	0.01604344	0.02267181	0.01953434	0.03581240	0.0254438583333333
648	Phomopsin a	0.853366213			MS2 matched	787.26137	481.0435	8.946127e-04	6.923357e-04	1.136801e-03	8.060603e-04	9.687833e-04	9.605466e-04	0.0009098566	1.726418e-04	2.895614e-04	2.200990e-04	5.554477e-04	1.158387e-04	7.700956e-05	0.000238433026666667
1042	"6',7'-dihydroxybergamottin"	0.870237126			MS2 matched	355.15506	312.141	0.0015051199	0.0011829204	0.0054923750	0.0029166104	0.0021262515	0.0018330231	0.00250938338333333	0.0020856116	0.0036132365	0.0022488873	0.0010063740	0.0005037786	0.0009200454	0.00172965556666667
542	N-acetyl-p-fluoro-dl-phenylalanine	0.748046693			MS2 matched	449.1597	85.77	0.008177944	0.009768150	0.014068102	0.017213104	0.011014277	0.016639355	0.0128134886666667	0.007046044	0.016321138	0.008958646	0.016791502	0.011732399	0.018769116	0.0132698075
699	"inner salt 1-[(7r)-7-(acetyloxy)-4-hydroxy-4-oxido-3,5,9-trioxa-4-phosphapentacos-1-yl]-1-methyl-Pyrrolidinium"	0.948224016			MS2 matched	584.36617	346.772	0.001392372	0.001446042	0.002612550	0.004529032	0.001763425	0.001897929	0.00227355833333333	0.001972101	0.003916895	0.004146334	0.001378735	0.001047762	0.001206655	0.00227808033333333
638	Phe-gln	0.754923887			MS2 matched	292.12507	263.9135	0.012065706	0.012991791	0.036112276	0.019008231	0.014446980	0.014480850	0.0181843056666667	0.009150708	0.022334485	0.009000175	0.009245004	0.009336337	0.006407272	0.0109123301666667
334	Dihydrothymine	0.982796072			MS2 matched	127.04969	375.412	0.4253282	0.3301670	0.7268344	0.5699150	0.5184511	0.4407349	0.5019051	0.3447673	0.5793881	0.5280551	0.4206629	0.6005265	0.1500129	0.437235466666667
553	N-docosanoyltaurine	0.995808397			MS2 matched	446.3208	37.688	0.007871349	0.007069837	0.010902202	0.063870192	0.014058653	0.028396627	0.0220281433333333	0.016891961	0.109437364	0.026157329	0.009342561	0.012386354	0.016784958	0.0318334211666667
875	1-palmitoyl-2-linoleoyl-rac-glycerol	0.941470765			MS2 matched	313.27107	159.089	0.08639471	0.06125251	0.07344834	0.06721705	0.05926322	0.07577803	0.0705589766666667	0.04325227	0.04418164	0.06625074	0.06644490	0.05653182	0.06206248	0.056453975
1618	Purmorphamine	0.838670216			MS2 matched	521.27817	373.6475	0.007774761	0.011686310	0.005992551	0.007819245	0.005040955	0.005618893	0.00732211916666667	0.003183978	0.004664442	0.003914778	0.003318957	0.004169455	0.004380814	0.00393873733333333
853	1-linoleoyl-2-oleoyl-rac-glycerol	0.942256917			MS2 matched	641.5071	33.708	0.08132123	0.07651632	0.06668384	0.10113046	0.07550642	0.07709565	0.0797089866666667	0.06391846	0.06558117	0.05655409	0.09284246	0.08926623	0.07734509	0.07425125
717	Secoisolariciresinol diglucoside	0.993871368			MS2 matched	685.26946	207.629	0.0007074136	0.0004018752	0.0008693674	0.0017375277	0.0004772467	0.0010998286	0.000882209866666667	0.0090200249	0.0070772070	0.0066286571	0.0007283690	0.0007916568	0.0003614246	0.00410122323333333
121	2-oleoyl-1-palmitoyl-sn-glycero-3-phosphocholine	0.947751407			MS2 matched	794.53031	156.712	0.1390430	0.1638028	0.1603691	0.1156929	0.1808717	0.1792473	0.156504466666667	0.1338040	0.1670144	0.1732821	0.1497534	0.1611474	0.1767040	0.160284216666667
982	"(4s)-1,1-dimethylethyl ester 2,2-dimethyl-4-(1-oxo-2-hexadecyn-1-yl)-3-oxazolidinecarboxylic acid "	0.82395124			MS2 matched	458.30449	311.871	0.0018212449	0.0009100695	0.0057491277	0.0084053778	0.0020491518	0.0013242062	0.00337652965	0.0096140381	0.0045079605	0.0028785960	0.0009426999	0.0002988137	0.0001095356	0.0030586073
1674	Swertisin	0.955226332			MS2 matched	429.10722	312.353	0.03353219	0.03132359	0.03147068	0.02587051	0.03689889	0.04324051	0.0337227283333333	0.04310497	0.10729077	0.05561482	0.04110260	0.04202013	0.11547401	0.06743455
985	"3,5,7,15-tetraacetoxy-8-benzoyloxy-2-hydroxy-9,14-dioxojatropha-6(17),11e-diene"	0.778407098			MS2 matched	693.24775	250.03	0.0014491615	0.0012386618	0.0013066444	0.0009047686	0.0015690222	0.0013721166	0.00130672918333333	0.0015987426	0.0016707758	0.0022830551	0.0024874506	0.0021679924	0.0026633459	0.00214522706666667
1634	Ronidazole	0.70281331			MS2 matched	140.06632	279.2415	0.2607396	0.2873040	0.1362045	0.2055668	0.1553522	0.1397832	0.197491716666667	0.2799538	0.1943817	0.2968349	0.1520423	0.1322254	0.1954914	0.20848825
1644	S-methyl-5'-thioadenosine	0.998922795			MS2 matched	298.09546	102.343	1.5824193	1.4284585	1.7597772	0.8916035	1.4174479	1.3121434	1.39864163333333	2.2313266	2.3355792	3.5060137	2.0244332	1.8432125	3.8901492	2.6384524
33	[6]-gingerol	0.888581615			MS2 matched	293.17067	65.9445	0.09369986	0.10929050	0.12668207	0.11159765	0.19024867	0.13595050	0.127911541666667	0.09744036	0.12890639	0.16604271	0.14156684	0.14101740	0.20243013	0.146233971666667
259	Cdp-ethanolamine	0.972022519			MS2 matched	445.04404	447.297	0.042640756	0.028758744	0.059386269	0.026167613	0.056078095	0.034328273	0.041226625	0.009402931	0.021288825	0.012804257	0.007040514	0.012603954	0.015896806	0.0131728811666667
1342	His-Ile	0.8097			MS2 matched	268.14892	247.229	0.005135192	0.006206742	0.008348136	0.003765602	0.002861059	0.004658056	0.0051624645	0.006963914	0.001732694	0.001839027	0.007712757	0.008885724	0.008229986	0.005894017
708	Reserpine	0.844105919			MS2 matched	607.28043	240.195	0.003933484	0.003279330	0.004608674	0.010520060	0.003150655	0.004658488	0.00502511516666667	0.001552108	0.002914651	0.002594287	0.004460764	0.003473611	0.005979227	0.00349577466666667
990	3'-alpha-sialyl-n-acetyllactosamine	0.934549848			MS2 matched	657.23986	266.744	0.008409132	0.009310703	0.009870439	0.008655568	0.008422326	0.010239111	0.00915121316666667	0.004744112	0.006457632	0.004016599	0.007046559	0.008134966	0.007828291	0.00637135983333333
321	D-Threitol	0.7613			MS2 matched	143.03285	451.275	0.10510362	0.07904113	0.09104102	0.08300046	0.06576286	0.07653493	0.0834140033333333	0.06602531	0.01258430	0.07206634	0.07326988	0.06319291	0.01150846	0.0497745333333333
1112	Asp-Asp-Lys	0.798934762			MS2 matched	189.07399	325.9295	0.017628690	0.014685951	0.022684430	0.031801846	0.013353727	0.010227803	0.0183970745	0.007731307	0.010506200	0.010271033	0.005353607	0.005285347	0.009094660	0.008040359
668	Pi(16:0e/15-hete)	0.988937487			MS2 matched	859.51611	192.02	0.3640517	0.4307731	0.4469480	0.3998846	0.4469752	0.4779929	0.427770916666667	0.2922569	0.5988104	0.6526323	0.7326395	0.5223899	0.6434849	0.573702316666667
1393	L-Histidine	0.9625			MS2 matched	156.07619	433.574	2.027528	1.536325	1.476931	1.849752	1.691815	1.499385	1.68028933333333	1.298365	1.326194	1.420567	1.654239	1.702360	1.641372	1.50718283333333
1228	Desmethylbosentan	0.90176428			MS2 matched	520.14876	460.684	0.003363077	0.010781499	0.007229551	0.003644018	0.006359162	0.005688870	0.00617769616666667	0.003548779	0.006661579	0.006468816	0.005620300	0.006012607	0.009294663	0.00626779066666667
1236	Dihydroketoprofen	0.745102294			MS2 matched	239.11174	551.241	0.018708619	0.013221827	0.008269485	0.011718797	0.017705830	0.012775920	0.013733413	0.005904303	0.006729834	0.005505879	0.002973630	0.004769483	0.009568484	0.00590860216666667
980	3-methylbenzyl alcohol	0.997201946			MS2 matched	105.06805	38.215	0.124284415	0.168484999	0.128725169	0.064353666	0.155511973	0.001634695	0.1071658195	0.135976968	0.118129884	0.141209742	0.131950273	0.134105626	0.149185143	0.135092939333333
1435	Lys-Trp	0.9035			MS2 matched	333.18669	438.379	0.013299950	0.011391791	0.020175301	0.015706059	0.014051462	0.012620350	0.0145408188333333	0.007803667	0.012909889	0.009189768	0.009568454	0.009026497	0.006852364	0.0092251065
924	17-trifluoromethylphenyltrinorprostaglandin f2alpha isopropyl ester	0.890071316			MS2 matched	481.25543	109.012	0.010339183	0.003235254	0.009226323	0.010813450	0.003458688	0.007425817	0.0074164525	0.036862932	0.009626244	0.005818926	0.005938910	0.008463018	0.011570977	0.0130468345
454	Isovalerylglycine	0.70062347			MS2 matched	158.05842	179.764	0.08276242	0.14339888	0.13660483	0.11896374	0.13796625	0.16030971	0.130000971666667	0.07441684	0.15252368	0.09027164	0.09670010	0.09761653	0.11526042	0.104464868333333
433	Hydroquinone	0.873935561			MS2 matched	109.02823	25.5345	0.041201659	0.002513943	0.003389065	0.037275826	0.037224260	0.037713041	0.0265529656666667	0.015295963	0.021746589	0.042503114	0.003872923	0.007288164	0.029377524	0.0200140461666667
1424	Linustatin	0.81310143			MS2 matched	432.12475	259.579	0.04964007	0.04160473	0.03868558	0.02564047	0.04434855	0.03752093	0.0395733883333333	0.03121270	0.03253740	0.02456990	0.03897929	0.03269575	0.02493346	0.0308214166666667
104	2-Aminopyrazine	0.776609717			MS2 matched	94.02841	81.203	0.009779862	0.006173115	0.003865920	0.004345181	0.010989329	0.009465115	0.00743642033333333	0.008111712	0.042668681	0.027593701	0.031935716	0.035734781	0.027937478	0.0289970115
76	"1,2-dioleoyl-sn-glycero-3-phospho-l-serine"	0.997517825			MS2 matched	769.49013	75.616	0.9815866	1.2784583	0.9366942	0.5134676	1.2232823	1.3004128	1.03898363333333	0.7196251	0.8363951	1.2901459	1.3750381	1.3864530	1.6000185	1.20127928333333
1320	Glycerophosphocholine	0.982249505			MS2 matched	258.11116	391.3235	18.00672	15.96660	24.76262	22.29737	24.15913	19.18692	20.7298933333333	15.28941	27.31030	13.13244	18.08703	12.20902	19.99619	17.6707316666667
1601	Pro-Ser	0.6997			MS2 matched	263.12155	421.482	0.05514264	0.02758891	0.03058719	0.03050689	0.04215751	0.03062087	0.0361006683333333	0.06262023	0.07210756	0.08170609	0.06846534	0.06364932	0.04847550	0.0661706733333333
1177	Choline	0.6336			MS2 matched	104.10557	367.8465	0.4000614	0.4416501	0.2583424	0.3824695	0.3898986	0.3592934	0.371952566666667	0.2290649	0.3010228	0.2625840	0.2511992	0.2981095	0.4714238	0.302234033333333
79	"1,2-dipalmitoyl-sn-glycero-3-phospho-(1'-rac-glycerol)"	0.955462784			MS2 matched	721.48854	82.0145	0.01642193	0.02422416	0.03568023	0.03682595	0.02083317	0.02587489	0.0266433883333333	0.02007269	0.02079955	0.04317963	0.02349164	0.01657447	0.04570704	0.02830417
801	"5-[3-[(2,2,3,3-tetramethylcyclopropyl)carbonyl]-1h-indol-1-yl]pentyl beta-d-glucopyranosiduronic acid"	0.967870178			MS2 matched	504.23617	431.806	0.017839123	0.030985004	0.013866513	0.017384805	0.012411683	0.015427971	0.0179858498333333	0.005137724	0.005763762	0.003170651	0.005627210	0.008387338	0.004092926	0.0053632685
1578	Phenylacetaldehyde	0.948951298			MS2 matched	103.053	259.0355	0.5854230	0.5841513	0.6778919	0.5306215	0.5928636	0.5946871	0.594273066666667	0.3495437	0.5121747	0.3764545	0.4016501	0.4421793	0.5208444	0.433807783333333
701	Pyruvate	0.946006236			MS2 matched	87.00764	134.126	0.4345623	0.5897822	0.4819364	0.3885764	0.5412305	0.5493744	0.497577033333333	0.2222595	0.5406420	0.7494504	0.6119220	0.6517388	0.8454837	0.603582733333333
1172	Chaetoglobosins	0.957063245			MS2 matched	551.2331	452.231	0.04029847	0.04512622	0.04263109	0.03077031	0.04881353	0.03686553	0.0407508583333333	0.03068178	0.01931128	0.04473020	0.04789674	0.05896410	0.02890861	0.0384154516666667
448	Isoanhydroicaritin	0.927469525			MS2 matched	367.09809	381.154	0.04452609	0.03495984	0.03168724	0.03429160	0.02715806	0.02783979	0.0334104366666667	0.02817763	0.03356385	0.03272177	0.04287172	0.03028234	0.03421350	0.0336384683333333
1532	Nordihydroguaiaretic Acid	0.7365			MS2 matched	622.34363	66.518	0.0146467500	0.0033472212	0.0097705649	0.0144146041	0.0024407444	0.0059702067	0.00843168188333333	0.0807867625	0.0229995792	0.0071914270	0.0060584051	0.0006033404	0.0046861249	0.0203876065166667
1331	Heptacarboxylporphyrin i	0.927017948			MS2 matched	787.23068	467.676	0.011085036	0.018142371	0.007527590	0.011323275	0.010354122	0.013959815	0.0120653681666667	0.003777709	0.003767299	0.005583080	0.006662341	0.010069233	0.006045480	0.00598419033333333
1370	Isobutyryl-l-carnitine	0.999796975			MS2 matched	232.15231	264.437	0.17743554	0.10098354	0.07580618	0.10171306	0.08669624	0.10826363	0.108483031666667	0.03132523	0.02186560	0.05390890	0.02276281	0.01955568	0.03011624	0.02992241
1569	Phe-Ala	0.998948947			MS2 matched	237.12099	208.802	0.007972230	0.005650719	0.014841473	0.012513134	0.005828092	0.006291373	0.0088495035	0.009872732	0.010143334	0.007203202	0.005627365	0.003915216	0.004564198	0.0068876745
229	Androstendione	0.70615044			MS2 matched	285.16439	237.4635	0.0013216379	0.0014032179	0.0016513190	0.0015670186	0.0015506506	0.0019958852	0.00158162153333333	0.0019240971	0.0031108733	0.0014043910	0.0004437766	0.0005235117	0.0011048974	0.00141859118333333
1249	DL-Glutamic acid	0.998084006			MS2 matched	148.05923	397.709	2.3056003	2.1045913	1.6169546	1.5519268	1.7525734	2.1854662	1.91951876666667	0.9695602	1.1285737	1.3109710	1.6216859	1.5526347	1.9307096	1.41902251666667
616	"Pe(18:0/19,20-epdpe)"	0.814838868			MS2 matched	806.52152	153.466	0.012735287	0.019294503	0.042876460	0.024056485	0.033722915	0.023752826	0.0260730793333333	0.021392808	0.020673141	0.028121593	0.030201688	0.004327076	0.032038011	0.0227923861666667
460	L-Alanine	0.7861			MS2 matched	88.0393	402.8305	0.14102553	0.13155258	0.14444969	0.12294043	0.14729467	0.15858524	0.14097469	0.08675219	0.11470446	0.07405663	0.10820784	0.11338160	0.14529172	0.10706574
1089	Arachidonyl trifluoromethyl ketone	0.890809113			MS2 matched	357.24733	538.15	0.1649469	0.1945869	0.1797838	0.2662959	0.1745412	0.1726005	0.192125866666667	0.1190382	0.1673772	0.1361849	0.1276058	0.1553923	0.2185429	0.15402355
1546	Oleamide	0.908450012			MS2 matched	282.27992	36.627	16.92794	18.48579	18.89308	19.39682	15.87278	18.69938	18.045965	13.35221	17.07444	14.25959	16.97374	17.06075	16.98143	15.95036
505	Macluraxanthone	0.743430955			MS2 matched	393.12613	265.87	0.06842383	0.07396294	0.06742732	0.05514961	0.06294479	0.06238619	0.0650491133333333	0.03913268	0.05865435	0.03564901	0.04321259	0.04373207	0.05396091	0.0457236016666667
291	Cytidine diphosphate (CDP)	0.632			MS2 matched	383.99204	469.4355	0.001741707	0.001312402	0.003870407	0.002070591	0.002649719	0.002031541	0.0022793945	0.001528431	0.002139955	0.002724992	0.001508403	0.001897791	0.001969315	0.00196148116666667
474	L-methionine	0.999812531			MS2 matched	148.04213	285.659	1.7854988	1.5957448	1.7559896	1.2964813	1.3847647	1.7452349	1.59395235	0.7553250	1.1699785	0.7065264	0.8496982	0.9556038	1.3632088	0.96672345
610	Pe 42:10	0.891546177			MS2 matched	810.49451	141.2965	0.2201334	0.2327685	0.2381109	0.1328232	0.2118980	0.2499775	0.21428525	0.1037022	0.1758540	0.1825910	0.3636563	0.2772253	0.2599007	0.227154916666667
49	1-octadecanoyl-sn-glycero-3-phospho-(1'-myo-inositol)	0.802396851			MS2 matched	599.30888	372.288	0.02613044	0.03258261	0.02009591	0.01524305	0.02904456	0.03973726	0.0271389716666667	0.01354635	0.01380757	0.01664526	0.02164350	0.02876936	0.05415014	0.0247603633333333
1098	Arg-Lys	0.854862602			MS2 matched	303.20015	465.1645	0.004769678	0.006890234	0.011464017	0.009658422	0.021371770	0.006123229	0.010046225	0.013684240	0.026215119	0.016960473	0.016848973	0.013103249	0.015239728	0.0170086303333333
1472	Myosmine	0.909608277			MS2 matched	147.08972	55.7225	0.02299833	0.01980393	0.02571747	0.01422991	0.02675708	0.02138015	0.0218144783333333	0.01867489	0.01863761	0.01961082	0.01111120	0.01553598	0.01594329	0.0165856316666667
1027	5-aminoimidazole-4-carboxamide	0.85381078			MS2 matched	110.03325	171.3045	0.1581811	0.1958308	0.1922946	0.1597252	0.1851582	0.1751965	0.177731066666667	0.1254453	0.1772447	0.1917013	0.1457422	0.2005582	0.1890781	0.1716283
957	"2,4-dihydroxy-6-methyl-3-[(2e,6e)-3,7,11-trimethyldodeca-2,6,10-trienyl]benzaldehyde"	0.726624839			MS2 matched	379.22933	120.071	0.011921113	0.012391155	0.010808243	0.011979723	0.013105873	0.010101435	0.0117179236666667	0.010525664	0.011333236	0.008307130	0.009358291	0.014955102	0.012008682	0.0110813508333333
899	"1,2-dihydroxyheptadec-16-yn-4-yl acetate"	0.925166348			MS2 matched	327.22867	75.024	0.12294487	0.11431807	0.04033296	0.02671516	0.13270257	0.02897539	0.0776648366666667	0.01078291	0.01310731	0.02486627	0.10503549	0.16375772	0.02594484	0.05724909
1297	Gentiopicroside	0.991324776			MS2 matched	379.11811	318.113	0.01907994	0.01718988	0.01809861	0.01810864	0.02027945	0.01656620	0.0182204533333333	0.02500667	0.02100267	0.13674703	0.01878962	0.01999301	0.02210364	0.0406071066666667
871	1-Oleoyl-sn-glycero-3-phosphocholine	0.8438			MS2 matched	544.33521	132.6315	1.2314988	1.4160215	0.9250121	0.3783086	0.8861712	1.3070330	1.02400753333333	1.0996840	1.6559902	1.0368013	1.7322179	1.5464390	1.4915763	1.42711811666667
1141	Betaine	0.99627952			MS2 matched	118.0859	278.485	3.748411	5.225865	3.163956	4.858642	3.805594	3.190670	3.99885633333333	5.524990	5.402512	5.665576	2.834656	2.882917	5.361510	4.61202683333333
1018	5-(2-hydroxyethyl)-4-methylthiazole	0.816401735			MS2 matched	144.06326	388.3195	0.004760387	0.005395789	0.003443825	0.005082832	0.003641010	0.005483327	0.00463452833333333	0.004748606	0.005826048	0.008482728	0.006682298	0.004880165	0.005862340	0.00608036416666667
299	D-Aspartic acid	0.9009			MS2 matched	132.02808	466.7435	0.07865479	0.09209173	0.08298381	0.08533217	0.08330491	0.07873910	0.0835177516666667	0.06832984	0.09112175	0.07385451	0.08516746	0.08934569	0.09677422	0.0840989116666667
763	Thymine	0.896016071			MS2 matched	125.03366	76.597	0.05863426	0.05523780	0.06157569	0.06850825	0.07002379	0.09232424	0.0677173383333333	0.04968814	0.07296177	0.05502500	0.06717345	0.07666261	0.11536965	0.0728134366666667
198	Acamprosate	0.978029644			MS2 matched	180.03068	121.739	0.6447735	0.4598202	0.8057373	0.2821461	0.3655434	0.5566502	0.519111783333333	0.3160376	0.3710323	0.5320571	0.5202572	0.3467199	0.8654542	0.491926383333333
78	"1,2-dipalmitoyl-sn-glycero-3-phospho-(1'-myo-inositol)"	0.960472596			MS2 matched	809.51509	39.003	0.022542592	0.023154768	0.017179551	0.015726221	0.016346921	0.014961655	0.018318618	0.006821244	0.009668327	0.007411968	0.006414414	0.007174499	0.006994501	0.00741415883333333
754	Tauroursodeoxycholic acid	0.996410922			MS2 matched	498.28107	87.6735	3.2099746	1.3605906	2.2069921	0.4636504	2.9418399	2.2841335	2.07786351666667	38.5376885	5.8774619	1.6663795	3.2773657	0.6898604	2.3350459	8.73063365
1491	N-acetyl-d-lactosamine	0.997462206			MS2 matched	406.12848	372.497	0.15853909	0.19344583	0.14363535	0.19654211	0.17329767	0.20498598	0.178407671666667	0.07742996	0.07097874	0.06971876	0.07328139	0.07892865	0.09557010	0.0776512666666667
456	Ketoleucine	0.874462914			MS2 matched	129.05372	112.204	0.4582680	0.4982622	0.5697867	0.3826126	0.4180036	0.5671189	0.482342	0.1854236	0.5001457	0.2984507	0.2877762	0.2934880	0.3245543	0.314973083333333
640	Phe-met-arg-phe-amide	0.957490555			MS2 matched	597.29393	246.754	0.2816647	0.4504016	0.4953011	0.3015432	0.3324988	0.3530732	0.369080433333333	0.2354569	0.3797777	0.2633454	0.4015214	0.3543430	0.5338144	0.361376466666667
369	Fenhexamid	0.858439305			MS2 matched	302.05066	79.549	0.010566820	0.005012964	0.006368730	0.004444376	0.009455254	0.008076886	0.00732083833333333	0.001202143	0.007744597	0.012463593	0.009386570	0.010722727	0.006110704	0.007938389
463	L-cysteine-glutathione disulfide	0.910135952			MS2 matched	425.07358	477.1675	0.7080988	0.8262710	1.1079656	0.5428825	0.7644915	0.4009969	0.725117716666667	0.3123616	0.1952062	0.1072224	0.5110071	0.5139233	0.4746708	0.352398566666667
826	(r)-(+)-arachidonyl-1'-hydroxy-2'-propylamide	0.794190994			MS2 matched	362.32292	79.3755	0.06674256	0.07366536	0.07116389	0.03809849	0.07474044	0.06095237	0.064227185	0.04854516	0.05223497	0.06233597	0.05419097	0.08406098	0.05668803	0.0596760133333333
1386	L-aspartic acid	0.984515826			MS2 matched	134.04322	403.291	0.3031755	0.2563004	0.2845201	0.2123281	0.2831745	0.2582062	0.266284133333333	0.1615962	0.2021629	0.1428735	0.1912790	0.2174423	0.2286967	0.1906751
283	Corticosterone	0.903143599			MS2 matched	345.22201	312.8975	0.017466711	0.008905872	0.012256011	0.003696053	0.012695485	0.004425208	0.00990755666666667	0.004104866	0.007703807	0.018689731	0.003976321	0.001385720	0.012365049	0.00803758233333333
560	N-palmitoyl-d-sphingosine	0.908578103			MS2 matched	536.49584	35.7735	1.6001709	1.7120352	1.2015808	1.1524090	1.8118651	1.9928027	1.57847728333333	0.4504926	0.4449696	0.4578235	0.5251897	0.4555700	0.4950730	0.471519733333333
756	Tetradecanedioic acid	0.881641762			MS2 matched	257.1713	239.788	0.03459803	0.03246462	0.04797832	0.02598654	0.03314635	0.02253560	0.03278491	0.03925347	0.03765183	0.06545150	0.03891310	0.03738078	0.06094893	0.046599935
544	N-Acetylglucosamine 1-phosphate	0.9957			MS2 matched	300.04337	475.905	0.07462762	0.08185469	0.05841552	0.04689225	0.05677949	0.06307982	0.0636082316666667	0.03695896	0.04375884	0.03816730	0.03792186	0.04928298	0.05537905	0.043578165
1725	Urea	0.999157209			MS2 matched	61.03897	104.2915	0.2599138	0.3123357	0.2859072	0.1830361	0.2577755	0.2372583	0.256037766666667	0.2694607	0.3214127	0.2794601	0.2452297	0.2596148	0.3425330	0.286285166666667
167	4-pyridoxic acid	0.997110464			MS2 matched	182.04289	43.485	0.9385479	1.1651464	1.1668442	0.6591108	1.0381524	1.0084016	0.996033883333333	1.0964986	1.3199730	1.4928079	0.7475589	0.9023897	1.8769579	1.23936433333333
1734	Val-met	0.985307733			MS2 matched	249.12431	205.75	0.010375553	0.013915705	0.014675240	0.015127188	0.006765020	0.010604657	0.0119105605	0.003922607	0.009748426	0.005720023	0.005115342	0.003436626	0.003386296	0.00522155333333333
54	1-Palmitoyl Lysophosphatidic Acid	0.9698			MS2 matched	409.2277	197.8705	0.07681959	0.11133125	0.08676892	0.07894019	0.09066754	0.09987285	0.09073339	0.03805733	0.07400004	0.14517196	0.08854569	0.13431973	0.10359788	0.097282105
419	Guanosine	0.9149			MS2 matched	264.06848	168.5965	0.001798329	0.004159669	0.002365900	0.001203945	0.001365293	0.002162402	0.002175923	0.005981530	0.013391821	0.005191540	0.009483307	0.015934645	0.008772151	0.009792499
706	Raffinose	0.966916981			MS2 matched	503.17863	313.432	0.0005822683	0.0007928697	0.0006434037	0.0003447799	0.0003691813	0.0008218826	0.000592397583333333	0.0080384907	0.0038875985	0.0012450723	0.0011824010	0.0011307521	0.0009475732	0.00273864796666667
160	3'-AMP	0.992970455			MS2 matched	346.04911	409.7115	0.1901836	0.2363157	0.2774000	0.2593065	0.2122281	0.2130357	0.2314116	0.1486043	0.2867573	0.1704964	0.1878804	0.2199648	0.1447629	0.193077683333333
1243	DL-2-Aminoadipic acid	0.7638			MS2 matched	162.07428	305.7985	0.01198136	0.01067620	0.01116619	0.01725886	0.01841886	0.02552514	0.0158377683333333	0.01264816	0.01287319	0.01924598	0.01325590	0.02850042	0.03490330	0.020237825
1012	"4,4'-methylenebis(2,6-di-tert-butylphenol)"	0.830280764			MS2 matched	442.34787	196.796	0.010062936	0.009641211	0.015573988	0.035522564	0.011897448	0.005199643	0.0146496316666667	0.004185264	0.001131927	0.013918050	0.008974181	0.013487912	0.002718326	0.00740261
1611	Prostaglandin a2	0.981581107			MS2 matched	357.18491	116.2705	0.014310104	0.014562499	0.013053432	0.014640771	0.015481040	0.010807798	0.013809274	0.008217492	0.009329219	0.013333004	0.008642790	0.017027311	0.014798206	0.011891337
743	Succinate	0.910155501			MS2 matched	117.0175	85.559	0.21664468	0.14022900	0.09515233	0.09812616	0.07761501	0.32866154	0.159404786666667	0.05705374	0.08744771	0.10184286	0.04927690	0.15133061	0.05487104	0.0836371433333333
1025	"5-[6-[[3,4-dihydroxy-4-(hydroxymethyl)oxolan-2-yl]oxymethyl]-3,4,5-trihydroxyoxan-2-yl]oxy-4-(3,4-dihydroxyphenyl)-7-methoxychromen-2-one"	0.942304826			MS2 matched	617.1613	260.7825	0.007976868	0.005585298	0.008622089	0.007301929	0.006772829	0.008738104	0.0074995195	0.001888970	0.003710282	0.002862616	0.001746940	0.002869880	0.005801153	0.00314664016666667
1113	Asp-Ile-Arg	0.865495623			MS2 matched	403.22521	396.1785	0.007069340	0.007053114	0.025701495	0.010111236	0.008433539	0.007696892	0.011010936	0.008721788	0.013805764	0.008877829	0.008112694	0.005504255	0.004224558	0.00820781466666667
1271	Exumolide a	0.876522453			MS2 matched	752.38033	456.343	0.025243270	0.025240266	0.018947308	0.019434621	0.019234632	0.026030605	0.022355117	0.007733657	0.014438873	0.011287078	0.008618107	0.004711379	0.011398868	0.00969799366666667
272	Cinnamoylglycine	0.744787955			MS2 matched	204.06512	171.9575	0.003257740	0.008703875	0.007887879	0.004657216	0.004082981	0.003682037	0.00537862133333333	0.017083485	0.011599597	0.015937375	0.018470342	0.011856411	0.031171586	0.017686466
391	Glucoiberin	0.819856446			MS2 matched	358.04888	426.921	0.002160215	0.007912343	0.004459166	0.006708482	0.002038788	0.001993760	0.00421212566666667	0.002083245	0.004640491	0.002134232	0.002202463	0.001679394	0.009802946	0.0037571285
142	3-Hydroxydodecanoic acid	0.8039			MS2 matched	215.16151	104.02	0.04203214	0.03881482	0.02618884	0.03472180	0.04063243	0.02449399	0.03448067	0.01081507	0.04009518	0.08382334	0.01889686	0.01330000	0.03716906	0.034016585
784	Val-Phe	0.843518883			MS2 matched	263.13536	185.4205	0.027044886	0.047129727	0.050452567	0.044711118	0.034490035	0.029118397	0.038824455	0.002707645	0.023745378	0.025149626	0.022473364	0.025198550	0.025176355	0.0207418196666667
1054	Acetylcarnitine	0.995077137			MS2 matched	204.12139	312.0855	0.2382665	0.2086916	0.3287712	0.9871593	0.1992013	0.1521930	0.352380483333333	0.2207836	0.1330604	0.2517740	0.1018023	0.1079447	0.1221796	0.156257433333333
1365	Indole	0.905687507			MS2 matched	118.06347	260.2065	0.05702951	0.05210694	0.07045933	0.04850779	0.04779731	0.05512562	0.0551710833333333	0.02513929	0.04421937	0.02954064	0.03216427	0.03747951	0.04407923	0.0354370516666667
1118	Aspon	0.885776065			MS2 matched	401.05026	306.8215	0.015484572	0.015554906	0.011126720	0.005925863	0.010293113	0.015709921	0.0123491825	0.012803490	0.012828367	0.012281574	0.018855072	0.015533664	0.019008336	0.0152184171666667
2	alpha-keto-gamma-(methylthio)butyric acid	0.851918721			MS2 matched	147.02771	154.805	0.06169128	0.07225769	0.07153241	0.07225901	0.06211931	0.07377189	0.0689385983333333	0.04744296	0.05918966	0.06969725	0.06938359	0.09074502	0.06518937	0.0669413083333333
392	Gluconolactone	0.6265			MS2 matched	177.03765	358.7055	0.08608038	0.07795073	0.07198385	0.04502053	0.07353307	0.07226504	0.0711389333333333	0.11712434	0.17299508	0.09600056	0.09691504	0.06247705	0.17204358	0.119592608333333
44	1-Hexadecanoyl-2-(9Z-octadecenoyl)-sn-glycero-3-phosphoric acid	0.894428862			MS2 matched	673.46737	150.2275	0.0067945013	0.0072357503	0.0063436122	0.0081635635	0.0086429517	0.0076666449	0.00747450398333333	0.0007919425	0.0034380088	0.0044667595	0.0049139769	0.0058679521	0.0058578055	0.00422274088333333
651	p-[2-[3-[[(1-benzoyl-4-piperidinyl)methylamino]carbonyl]-2-naphthalenyl]-1-(1-naphthalenyl)-2-oxoethyl]-Phosphonic acid	0.815164971			MS2 matched	619.17875	383.071	0.009292336	0.009471112	0.006662920	0.005799924	0.006851180	0.005482588	0.00726001	0.011537520	0.012741037	0.006596761	0.007614305	0.007485851	0.015019559	0.0101658388333333
532	N-acetyl-d-galactosaminitol	0.905071902			MS2 matched	222.09466	283.985	0.016959881	0.023168091	0.018874966	0.019532496	0.018053524	0.196762011	0.0488918281666667	0.009021873	0.013982511	0.097534580	0.112696185	0.119850423	0.010492648	0.06059637
964	2'-O-methyladenosine	0.9047			MS2 matched	326.08898	242.361	0.010366713	0.012615825	0.005775883	0.009081410	0.011643825	0.011118876	0.010100422	0.006547284	0.013325178	0.009261942	0.010587845	0.011293860	0.011545029	0.0104268563333333
882	1-Palmitoyllysophosphatidylcholine	0.826			MS2 matched	538.38128	193.168	0.1754199	0.2322861	0.2750409	0.1812781	0.1689535	0.1631493	0.199354633333333	0.2079550	0.3037044	0.2581907	0.3555521	0.3065398	0.2764166	0.284726433333333
1493	N-acetylhistidine	0.980655726			MS2 matched	198.08547	320.695	0.02729183	0.02462853	0.02437749	0.02477002	0.01804577	0.02275307	0.0236444516666667	0.05415041	0.07471948	0.07346134	0.04665796	0.05704528	0.03500197	0.0568394066666667
10	gamma-glutamyl-(s)-allyl-l-cysteine	0.947985746			MS2 matched	271.06149	319.3055	0.010088290	0.007850545	0.007437560	0.005302804	0.011827419	0.008119604	0.00843770366666667	0.013377581	0.012822292	0.011563096	0.012118045	0.014554215	0.014824963	0.013210032
480	Lactitol	0.843915865			MS2 matched	325.10754	331.4415	0.02432110	0.02355221	0.01930666	0.02069787	0.02132008	0.01977624	0.0214956933333333	0.02793410	0.02315111	0.04264065	0.03202404	0.03059081	0.02412011	0.0300768033333333
1295	Genipin	0.832041474			MS2 matched	249.05876	260.869	0.011440547	0.011075819	0.015379661	0.008758843	0.008210839	0.014333759	0.0115332446666667	0.005892102	0.004721240	0.003756190	0.007720572	0.003345139	0.010236723	0.00594532766666667
1705	trans-Vaccenic acid	0.8585			MS2 matched	265.24992	109.8135	0.016201137	0.016256872	0.022663143	0.016196290	0.010669017	0.001258734	0.0138741988333333	0.008813491	0.009183594	0.009156088	0.009631211	0.001491307	0.010147102	0.0080704655
138	3-cyano-7-hydroxycoumarin	0.745472609			MS2 matched	186.02018	204.399	0.0206881844	0.0124112227	0.0072120403	0.0029163971	0.0054708303	0.0126790599	0.01022962245	0.0002777014	0.0006084356	0.0012952631	0.0010699501	0.0024035652	0.0030789146	0.00145563833333333
52	1-Oleoyl-L-alpha-lysophosphatidic acid	0.696			MS2 matched	435.24281	195.807	0.052933909	0.075586116	0.070750364	0.041219200	0.046932938	0.058998261	0.057736798	0.008943576	0.025848580	0.040673414	0.039649297	0.043897300	0.052707489	0.0352866093333333
140	"(2r,3s)-tetrahydro-4-methylene-2-octyl-5-oxo-3-furancarboxylic acid"	0.701333866			MS2 matched	507.3038	33.103	0.01909238	0.02287123	0.02481666	0.02959566	0.03981824	0.02651556	0.0271182883333333	0.03277301	0.02953111	0.02569106	0.01679373	0.02738461	0.03279127	0.0274941316666667
1706	Trans-zeatin	0.902064769			MS2 matched	136.05981	253.0235	0.01338450	0.01668139	0.01883551	0.01244380	0.01661368	0.01405375	0.0153354383333333	0.01499684	0.02155415	0.02643577	0.01559127	0.01575889	0.01998479	0.0190536183333333
35	"1-(1,2r-dihexanoylphosphatidyl)inositol-3,5-bisphosphate"	0.861848866			MS2 matched	689.14765	487.738	0.026259205	0.010446758	0.017953510	0.009311183	0.007600494	0.010121904	0.013615509	0.008340385	0.004503896	0.006891187	0.003338964	0.011564493	0.003761608	0.00640008883333333
1513	N6-methyladenosine	0.9984			MS2 matched	282.11724	323.5545	0.01750027	0.03611627	0.02937264	0.03110310	0.02322997	0.02827768	0.0275999883333333	0.04598839	0.01502102	0.02239377	0.03062014	0.03403021	0.04325884	0.031885395
1156	C17-sphinganine	0.824177975			MS2 matched	288.28732	47.9735	1.1682179	1.2601608	1.0153963	0.8507456	0.4243101	1.2130253	0.988642666666667	0.2891578	0.8537598	1.0861248	0.5488637	0.4646199	1.0773628	0.719981466666667
11	(-)-secoisolariciresinol	0.897704681			MS2 matched	346.16215	62.753	0.012717288	0.005303183	0.014449217	0.019087742	0.016602448	0.002773285	0.0118221938333333	0.036905213	0.033563039	0.033940370	0.022880983	0.028398737	0.033714465	0.0315671345
919	"13,14-dihydro-16,16-difluoroprostaglandin e1"	0.800884089			MS2 matched	375.22068	503.418	0.05764292	0.09151847	0.07518016	0.07297600	0.07198091	0.07677949	0.074346325	0.05517827	0.06798112	0.06635324	0.07824207	0.09067154	0.07555263	0.0723298116666667
540	N-Acetyl-L-phenylalanine	0.7835			MS2 matched	206.07872	177.1655	0.038685603	0.050455753	0.057429347	0.033557824	0.050603748	0.054492251	0.047537421	0.009151868	0.057944457	0.063405889	0.057071068	0.036935186	0.107187390	0.055282643
1394	L-histidinol	0.858223932			MS2 matched	124.08534	77.0695	0.74239680	0.73503159	0.75056910	0.72227010	0.97826850	0.08614318	0.669113211666667	0.08171593	1.09911585	1.02996215	0.98257335	0.09946477	1.15684714	0.741613198333333
1389	L-cystathionine	0.998302446			MS2 matched	223.07259	456.43	0.05175558	0.04264219	0.04201275	0.02307860	0.04844456	0.04398626	0.0419866566666667	0.03205268	0.05515338	0.02495363	0.02955008	0.02358857	0.03578442	0.0335137933333333
439	Ile-Lys	0.971832385			MS2 matched	258.03417	417.23	0.06495636	0.05955692	0.06398417	0.11413949	0.05865747	0.08039708	0.0736152483333333	0.04059865	0.06862695	0.05096215	0.05461267	0.05022404	0.06279720	0.0546369433333333
625	Perfluorooctylsulfonic acid	0.999018664			MS2 matched	498.92227	23.1435	0.020258916	0.073860851	0.087208886	0.077419093	0.091902936	0.058760762	0.0682352406666667	0.007201127	0.007563023	0.023938543	0.140652350	0.219729306	0.113826780	0.0854851881666667
695	"(3s,6s,12as)-1,1-dimethylethyl ester 1,2,3,4,6,7,12,12a-octahydro-9-methoxy-6-(2-methylpropyl)- 1,4-dioxo-Pyrazino[1',2':1,6]pyrido[3,4-b] indole-3-propanoic acid "	0.969496274			MS2 matched	468.23249	57.4485	0.015574833	0.008401526	0.010485514	0.010588490	0.015359395	0.012696218	0.0121843293333333	0.019946062	0.009891506	0.013250564	0.009674569	0.009289925	0.008245710	0.0117163893333333
188	7-Methylxanthine	0.8737			MS2 matched	165.03844	115.449	0.027557226	0.036683678	0.029424977	0.022630497	0.027648127	0.031203080	0.0291912641666667	0.006279117	0.013124333	0.031927272	0.027071109	0.030946593	0.023170053	0.0220864128333333
1581	Phosphamidon	0.737457869			MS2 matched	174.04939	126.637	0.01414827	0.02577594	0.02219433	0.02974884	0.05282768	0.01232611	0.026170195	0.03329663	0.03471225	0.02018079	0.04768300	0.05425569	0.05306017	0.0405314216666667
1589	Pro-Asp	0.999480322			MS2 matched	231.09581	425.6345	0.19895648	0.22430641	0.17486924	0.13526965	0.19165309	0.19249953	0.186259066666667	0.06946844	0.08205194	0.07314862	0.10374802	0.11165720	0.15612732	0.0993669233333333
287	Cysteic acid	0.995002124			MS2 matched	167.99438	365.9085	0.006226434	0.010953234	0.009360212	0.006751549	0.012211209	0.007001496	0.008750689	0.006355991	0.006304886	0.002931473	0.005898534	0.006644567	0.009545456	0.00628015116666667
295	D-Allose	0.9919			MS2 matched	239.07299	280.52	0.09802987	0.15722537	0.05483405	0.06481539	0.07280783	0.10007505	0.0912979266666667	0.05209735	0.04949149	0.10948053	0.07280502	0.06753457	0.05367207	0.067513505
1070	Ala-Gln-Lys	0.733103486			MS2 matched	346.20586	455.046	0.02940321	0.02281292	0.04776606	0.04014898	0.03001511	0.02264390	0.0321316966666667	0.01336163	0.03628354	0.02274937	0.01524504	0.01055047	0.01483506	0.0188375183333333
269	Chenodeoxycholate	0.9997			MS2 matched	391.2774	132.3065	0.12168103	0.04327735	0.06509838	0.04754933	0.08070390	0.09888883	0.0761998033333333	0.10953659	0.18960647	0.09969485	0.15948456	0.05954413	0.10260702	0.120078936666667
1307	Glu-Lys	0.608			MS2 matched	317.18039	308.078	0.005131386	0.004275898	0.007516473	0.007977376	0.003762404	0.005852937	0.00575274566666667	0.003005371	0.005012335	0.002254137	0.003427860	0.001595822	0.003074887	0.00306173533333333
1415	Leu-Glu-Arg	0.941249959			MS2 matched	417.24257	343.5475	0.25039589	0.25082806	0.30734796	0.19982374	0.25084019	0.18618028	0.240902686666667	0.12181515	0.13515976	0.13377894	0.09044807	0.10502451	0.12351344	0.118289978333333
692	Pseudojervine	0.958611786			MS2 matched	632.33897	264.5525	0.002380310	0.002811297	0.003713011	0.001756163	0.002145128	0.002503457	0.002551561	0.001569589	0.002521959	0.001906845	0.002319326	0.002877109	0.004713276	0.00265135066666667
1667	Sphingosine	0.973333539			MS2 matched	282.27824	109.525	2.6166830	2.4363559	3.0244832	1.6384977	1.7869184	2.0371541	2.25668205	0.5249690	0.4447340	0.3423469	0.6738897	0.5844842	0.4741931	0.50743615
1607	Propaquizafop	0.889609547			MS2 matched	466.0953	247.207	0.0004783242	0.0006670218	0.0007979152	0.0006322714	0.0015029358	0.0005554125	0.000772313483333333	0.0015764601	0.0022660333	0.0017264932	0.0042947702	0.0050286855	0.0033521750	0.00304076955
1573	Phe-pro	0.988305525			MS2 matched	263.13693	238.696	0.09487772	0.08462716	0.19177763	0.11660444	0.10192180	0.09461276	0.114070251666667	0.12139381	0.24952645	0.13918718	0.08621927	0.06785684	0.10506609	0.128208273333333
984	"3,4-dimethylbenzaldehyde"	0.997621494			MS2 matched	135.07846	37.328	0.08642325	0.05999171	0.07444754	0.07332714	0.07962561	0.05566119	0.0715794066666667	0.07847017	0.07432730	0.06159628	0.09669514	0.08731094	0.10846183	0.0844769433333333
802	beta-homoproline	0.944260734			MS2 matched	130.08421	78.0895	0.009381484	0.015685821	0.018904301	0.010031375	0.017632222	0.013489979	0.0141875303333333	0.016259656	0.014793530	0.010517398	0.012348252	0.008067696	0.017112156	0.0131831146666667
472	L-kynurenine	0.998065411			MS2 matched	207.07396	263.5345	0.008161698	0.018485661	0.020502543	0.016700525	0.017388334	0.015151465	0.0160650376666667	0.012160032	0.024343090	0.014948280	0.021784197	0.016230982	0.026101303	0.019261314
757	Theophylline	0.770780087			MS2 matched	179.05126	189.37	0.012612826	0.011768231	0.009686950	0.010088712	0.011896343	0.010087766	0.0110234713333333	0.006261304	0.011504986	0.012403163	0.012150879	0.013763914	0.008673677	0.0107929871666667
855	1-methyladenosine	0.999241249			MS2 matched	282.11751	293.591	0.14501860	0.12473591	0.15441438	0.08702191	0.12933626	0.10708932	0.12460273	0.11522977	0.11971382	0.13195450	0.12784994	0.14284328	0.16269047	0.133380296666667
1288	G-guanidinobutyrate	0.989139105			MS2 matched	146.09055	366.7475	0.57925639	0.29034423	0.34349263	0.33969797	0.44709100	0.27376048	0.37894045	0.26436157	0.43000330	0.26255642	0.11040862	0.07265481	0.45672980	0.266119086666667
1406	L-saccharopine	0.998732606			MS2 matched	277.13711	450.122	0.1896455	0.1640511	0.1358256	0.1431043	0.2111617	0.2592105	0.183833116666667	0.2421685	0.2789501	0.3625288	0.1906357	0.2838600	0.2706192	0.271460383333333
42	1-deoxy-1-(methylamino)-d-galactitol	0.9557767			MS2 matched	176.08977	277.9215	0.011605022	0.019120250	0.008270728	0.019802848	0.015653195	0.011189271	0.0142735523333333	0.020470714	0.019736217	0.014013358	0.006230315	0.008568205	0.020475366	0.0149156958333333
999	4-Aminobutyric acid(GABA)	0.966684219			MS2 matched	104.06946	377.1785	0.2794314	0.2587510	0.1549151	0.1625949	0.1847361	0.2201138	0.210090383333333	0.1270882	0.0920968	0.1202475	0.1933892	0.1480293	0.3034891	0.164056683333333
1245	"DL-2,4-Diaminobutyric acid"	0.7518			MS2 matched	101.06966	375.356	0.03897027	0.03702178	0.06476387	0.05504997	0.05421662	0.04233681	0.0487265533333333	0.04068784	0.06330457	0.06138755	0.04597118	0.06435643	0.01248345	0.0480318366666667
1185	Coproporphyrin I	0.984353151			MS2 matched	655.27143	403.576	0.005282150	0.012101315	0.005558618	0.003723602	0.007053137	0.007173168	0.00681533166666667	0.004062562	0.005361912	0.005150107	0.003382195	0.002803293	0.005836577	0.00443277433333333
889	1-Stearoyl-2-oleoyl-sn-glycerol 3-phosphocholine (SOPC)	0.9991			MS2 matched	832.57997	141.1125	3.743690	5.537202	5.434280	3.714567	4.486807	3.971944	4.481415	3.459426	4.739348	3.619198	4.047070	4.004428	5.018933	4.14806716666667
1145	Biliverdin	0.957842755			MS2 matched	583.2408	354.373	0.0006068320	0.0001579521	0.0012591769	0.0009303250	0.0008772915	0.0005364244	0.000728000316666667	0.0003916248	0.0006186964	0.0006842512	0.0006357503	0.0006515099	0.0007897769	0.000628601583333333
1301	Gln-lys	0.954643852			MS2 matched	275.16935	450.511	0.08704685	0.03654675	0.07446931	0.05028886	0.05778083	0.04338332	0.0582526533333333	0.02857192	0.04981872	0.03913985	0.02932107	0.03299330	0.02793810	0.0346304933333333
818	"(2r)-5-methoxy-2-methyl-2,3,8,9-tetrahydrofuro[2,3-h]chromen-4-one"	0.8167278			MS2 matched	257.07223	238.352	0.005108215	0.007949449	0.013323900	0.004393022	0.004003280	0.004503121	0.00654683116666667	0.013290244	0.013869627	0.015315387	0.004706935	0.005618012	0.023636078	0.0127393805
748	Swietenocoumarin b	0.966755558			MS2 matched	283.10373	31.348	0.018592025	0.014810660	0.011701764	0.010963465	0.017526517	0.026191931	0.0166310603333333	0.003961330	0.032924096	0.008178277	0.010314254	0.018327172	0.011594867	0.014216666
881	1-Palmitoylglycerol	0.9651			MS2 matched	313.27168	34.9765	0.2032929	0.1760219	0.1773880	0.2082591	0.2212358	0.2257144	0.20198535	0.1894032	0.1538932	0.2628184	0.2291813	0.1668531	0.2093892	0.201923066666667
111	2-ethyl-2-hydroxybutyric acid	0.796934911			MS2 matched	131.06926	136.1445	0.05188516	0.06488706	0.07600342	0.07381398	0.08759408	0.05674676	0.06848841	0.08606057	0.10138552	0.13771290	0.08646372	0.08034120	0.10541643	0.09956339
1483	N-(3-(aminomethyl)benzyl)acetamidine	0.982878517			MS2 matched	178.13154	209.287	0.011666460	0.005109244	0.005673857	0.003305566	0.002886273	0.006190852	0.00580537533333333	0.002057527	0.005352260	0.017475047	0.007703966	0.006479916	0.009746892	0.00813593466666667
1374	Isosafrole	0.711476276			MS2 matched	180.08473	392.918	0.07288292	0.06263702	0.07101027	0.05962690	0.07716181	0.07167482	0.0691656233333333	0.08489466	0.03119157	0.10295645	0.09302971	0.08588744	0.03801338	0.0726622016666667
1430	Lys-Glu-Arg	0.918566346			MS2 matched	432.25121	508.305	0.006193447	0.007500681	0.007427012	0.004600999	0.002718134	0.003872145	0.005385403	0.004491477	0.003049353	0.005991034	0.004589283	0.005388892	0.004944538	0.0047424295
1392	L-glutarylcarnitine	0.988560177			MS2 matched	276.14338	403.8825	1.8387542	1.7613020	2.9375829	1.3445980	1.5605450	1.2314849	1.7790445	0.6165117	0.8763898	1.2211087	0.6475461	0.4786932	0.7621594	0.76706815
1568	Perindopril	0.950825102			MS2 matched	369.247	545.436	0.11811642	0.13011302	0.13030822	0.11169561	0.15177602	0.12613914	0.128024738333333	0.08834244	0.12760378	0.09335143	0.11028444	0.11668081	0.14493948	0.11353373
395	Glutamic acid	0.998357599			MS2 matched	146.04469	397.09	5.785905	5.426934	4.070526	4.210861	4.575461	5.756674	4.97106016666667	2.592980	3.052797	3.037229	4.173862	4.141689	4.881375	3.64665533333333
1045	"7-[3-[(2r,3r,4r)-3,4-dihydroxy-4-(hydroxymethyl)oxolan-2-yl]oxy-4,5-dihydroxy-6-(hydroxymethyl)oxan-2-yl]oxy-3-(4-methoxyphenyl)chromen-4-one"	0.881282271			MS2 matched	585.14031	218.195	0.003150424	0.003783329	0.003782021	0.002888694	0.004199598	0.003603954	0.00356800333333333	0.003196864	0.001878245	0.003158427	0.004100556	0.003478449	0.004586070	0.0033997685
1154	Buprenorphine	0.808903653			MS2 matched	450.29336	202.747	0.009575830	0.010089687	0.012354765	0.011805518	0.009691808	0.008090561	0.0102680281666667	0.013792288	0.006928907	0.009195627	0.011690302	0.011756785	0.010633168	0.0106661795
1135	Benzyl alcohol	0.965520527			MS2 matched	91.05297	259.298	0.04495574	0.04267997	0.05279473	0.04204906	0.04365418	0.04058214	0.0444526366666667	0.02830454	0.04880205	0.02914053	0.03162025	0.03537598	0.04055115	0.0356324166666667
1347	Histidine	0.997251256			MS2 matched	156.07611	402.4245	5.544634	5.428789	7.221308	5.171537	5.522507	5.962464	5.80853983333333	4.477259	6.495326	5.982764	6.955215	7.857736	8.133733	6.65033883333333
1377	Jasplakinolide	0.973104951			MS2 matched	731.2656	481.949	0.003851566	0.005955085	0.005133156	0.003096859	0.006689284	0.005143558	0.00497825133333333	0.002787972	0.005156106	0.002494423	0.001303277	0.004233584	0.003659698	0.00327251
265	Cer[ns] d34:2	0.713727514			MS2 matched	594.49947	35.7735	0.12016339	0.16019563	0.09924940	0.30691826	0.12333793	0.15861447	0.16141318	0.04984832	0.05363858	0.06233061	0.06274175	0.04589409	0.05526921	0.05495376
264	Cer[ns] d34:1	0.717942095			MS2 matched	596.51564	35.7735	0.7498015	0.8170256	0.6711955	1.6745938	0.9299522	0.9882875	0.97180935	0.1853838	0.1990400	0.1744866	0.2390061	0.1847855	0.2384555	0.20352625
647	Philanthotoxin 74	0.949598515			MS2 matched	433.32297	101.395	0.02322694	0.04091861	0.02887602	0.03162587	0.04169432	0.02671897	0.0321767883333333	0.01702873	0.03397015	0.04474512	0.02468690	0.02527040	0.05478064	0.0334136566666667
1357	Ile-Asn	0.6853			MS2 matched	284.10182	479.948	0.0084983070	0.0028437333	0.0007846166	0.0010718414	0.0013134984	0.0050888821	0.00326681313333333	0.0008778807	0.0016000628	0.0015812255	0.0007713466	0.0025258518	0.0014411653	0.00146625545
1094	Arg-Asp-Arg	0.711843483			MS2 matched	446.23076	400.4155	0.007850665	0.011314688	0.013344765	0.008984991	0.005841872	0.004090855	0.008571306	0.008222714	0.011974690	0.009911387	0.003119274	0.003320564	0.009154837	0.00761724433333333
1672	Stearoyl ethanolamide	0.947475006			MS2 matched	328.31896	37.081	0.03455325	0.05917730	0.03387586	0.06663428	0.03745165	0.06028239	0.048662455	0.02863234	0.05219926	0.03643462	0.03455071	0.03851117	0.03551737	0.0376409116666667
1176	Cholesterol	0.880338391			MS2 matched	369.34808	34.652	0.07605456	0.09042028	0.15155725	0.08665969	0.10564478	0.09477974	0.100852716666667	0.06551535	0.06478020	0.05964996	0.06684978	0.06896738	0.07836758	0.0673550416666667
451	Isofraxidin	0.806615252			MS2 matched	221.05663	292.647	0.08185608	0.06609534	0.03747753	0.03047265	0.04168081	0.05028565	0.0513113433333333	0.02090884	0.02262985	0.02463821	0.02647714	0.03340457	0.04200322	0.0283436383333333
1396	L-homoserine	0.883054866			MS2 matched	102.05342	51.948	0.031794637	0.009663746	0.044034377	0.004320141	0.012819604	0.012004972	0.0191062461666667	0.026846580	0.024370135	0.038053849	0.017572908	0.014853735	0.044827579	0.027754131
1252	DL-Methionine sulfoxide	0.9393			MS2 matched	166.0563	323.022	0.008177529	0.007714718	0.010747768	0.008385367	0.008393846	0.009449536	0.00881146066666666	0.006054745	0.007678634	0.008621768	0.006253812	0.007498241	0.007848483	0.00732594716666667
644	Phenylalanine	0.979237584			MS2 matched	164.07113	259.549	8.240964	8.338739	10.400121	8.400902	8.718941	8.601094	8.78346016666667	4.921170	7.767347	4.765547	5.258622	6.033675	7.695692	6.0736755
952	"2-cyano-3-[5-(2,5-dichlorophenyl)-2-furanyl]-n-5-quinolinyl-2-propenamide"	0.969469192			MS2 matched	434.0356	363.136	0.0029453477	0.0001753357	0.0006403379	0.0005304479	0.0001324140	0.0005349441	0.000826471216666667	0.0098414536	0.0141676276	0.0065644211	0.0067665007	0.0107817693	0.0057423152	0.00897734791666667
1689	Thiamine	0.995430964			MS2 matched	265.11046	366.3545	2.357496	2.368883	2.125143	1.584569	2.308686	2.454690	2.19991116666667	1.858472	2.966191	2.200818	2.492529	2.460450	3.349697	2.55469283333333
900	"1,2-dilauroyl-sn-glycero-3-phospho-sn-glycerol"	0.900032335			MS2 matched	633.35069	250.606	0.012545958	0.008212484	0.009838820	0.008820600	0.005372989	0.009041762	0.00897210216666667	0.010604112	0.008554585	0.003997842	0.007813445	0.009521910	0.003126371	0.00726971083333334
617	Pe(18:1/10-hdohe)	0.78913416			MS2 matched	804.54217	144.65	0.06632905	0.09177753	0.10845911	0.08967101	0.11308159	0.09617503	0.0942488866666667	0.05145463	0.07474576	0.08606154	0.10167803	0.07822825	0.04197565	0.07235731
487	Leucine	0.979668434			MS2 matched	130.0876	265.878	10.038269	9.852543	10.927367	10.386517	9.959478	10.587507	10.2919468333333	6.753065	9.437836	6.576531	7.151914	8.060932	8.427577	7.7346425
1554	Oxyquinoline	0.6874			MS2 matched	146.05835	89.111	0.01085823	0.03918017	0.05056517	0.02570377	0.05322165	0.03850588	0.036339145	0.04438439	0.04938726	0.03459339	0.03399074	0.04544814	0.04777395	0.0425963116666667
266	Cer[ns] d42:3	0.913984425			MS2 matched	704.60727	35.134	0.05246966	0.08001807	0.04994975	0.10095066	0.08676205	0.06283962	0.0721649683333333	0.01259619	0.02317893	0.02343225	0.03809906	0.01872632	0.02954197	0.0242624533333333
941	2-docosahexaenoyl-1-palmitoyl-sn-glycero-3-phosphoethanolamine	0.949267863			MS2 matched	764.51564	146.413	1.9249840	1.5688465	1.9055422	1.6368371	1.7623999	1.5348925	1.72225036666667	0.9514984	1.3570500	1.5350951	1.2015517	1.2702023	1.1761276	1.24858751666667
678	Porphobilinogen	0.933419704			MS2 matched	225.09522	367.829	0.022750312	0.019746345	0.044589683	0.022802795	0.020867664	0.014697784	0.0242424305	0.012706960	0.022191721	0.009091459	0.009769201	0.007505030	0.013334468	0.0124331398333333
626	Perseitol	0.81288262			MS2 matched	211.07848	333.382	0.05429806	0.04303999	0.02740013	0.02313734	0.03157197	0.03308707	0.0354224266666667	0.07076167	0.10920862	0.06870225	0.08300521	0.07899208	0.08599356	0.0827772316666667
727	Sinefungin	0.966577339			MS2 matched	380.1664	167.546	0.005718993	0.006202950	0.002512797	0.002775084	0.002104658	0.001537140	0.00347527033333333	0.047591443	0.043409929	0.039760796	0.002532658	0.014520732	0.035106668	0.0304870376666667
1321	Glycylproline	0.9845			MS2 matched	173.09003	426.981	0.010408411	0.006474706	0.011337435	0.007388672	0.007293004	0.005304365	0.00803443216666667	0.004086451	0.008488584	0.006664322	0.004613471	0.007802959	0.009028974	0.0067807935
685	3-[[[2-[(aminoiminomethyl)amino]-4-thiazolyl]methyl]thio]-Propanoic acid	0.851765799			MS2 matched	259.03472	107.549	0.007673447	0.016586322	0.012231136	0.003057134	0.010738371	0.007580229	0.00964443983333333	0.001546316	0.023517322	0.023963255	0.023531338	0.018969585	0.038971586	0.0217499003333333
623	Pentosidine	0.997527767			MS2 matched	377.18943	212.804	0.009431687	0.012313719	0.018818375	0.004102527	0.005847104	0.007628232	0.009690274	0.098555203	0.011104485	0.017563916	0.006548677	0.002856585	0.019294345	0.0259872018333333
521	Methylmalonic acid	0.999117774			MS2 matched	117.01769	386.883	0.2987862	0.5168473	0.2779892	0.2968580	0.2861640	0.5983855	0.3791717	0.1273705	0.3364149	0.1156221	0.1608022	0.2821863	0.3894607	0.23530945
1116	Asp-Val-Arg	0.909757892			MS2 matched	389.21084	411.563	0.01734272	0.01080380	0.03249064	0.01788152	0.01292928	0.01381462	0.0175437633333333	0.01681112	0.03103155	0.02969621	0.01873832	0.01667842	0.00965543	0.020435175
1032	5-methyl-2'-deoxycytidine	0.787017664			MS2 matched	126.06443	254.289	0.08760476	0.09942564	0.10300376	0.08149192	0.11679088	0.11345257	0.100294921666667	0.09065081	0.14900208	0.09616910	0.11748573	0.13517269	0.14261788	0.121849715
971	3-aminobutanoic acid	0.991658194			MS2 matched	104.06917	53.211	0.025465643	0.013818064	0.020294540	0.010199811	0.007031401	0.013468836	0.0150463825	0.011027809	0.012087472	0.008928385	0.009933783	0.009855106	0.010657430	0.0104149975
101	2-(n-morpholino)ethanesulfonic acid	0.96037384			MS2 matched	194.04579	91.8085	0.02836655	0.09005216	0.04930022	0.03163886	0.03885834	0.04277897	0.0468325166666667	0.04934078	0.04912953	0.21723926	0.07263381	0.03200832	0.13352854	0.0923133733333333
751	Taurocholate	0.987689939			MS2 matched	514.27779	199.004	26.291196	5.131971	23.940887	23.361273	15.948482	12.503103	17.8628186666667	92.050449	43.060269	13.355734	18.914928	3.775192	5.294228	29.4084666666667
513	Medicagenic acid base + o-hex	0.936631466			MS2 matched	663.36261	215.542	0.016381236	0.008503437	0.011428195	0.012783365	0.018607670	0.014251877	0.0136592966666667	0.026175627	0.011498630	0.026622523	0.024735265	0.002060145	0.022736497	0.0189714478333333
981	3-methylcytidine	0.999576427			MS2 matched	258.10628	254.289	0.06116094	0.07083527	0.04899610	0.03695120	0.05673595	0.05324790	0.05465456	0.06305754	0.08535144	0.07151821	0.07417344	0.09074860	0.09409671	0.0798243233333333
277	"Cis,cis-muconic acid"	0.999942258			MS2 matched	141.01542	360.304	0.8137366	1.2352582	1.2737993	1.3496194	0.8696109	0.9348205	1.07947415	1.0382573	1.1204487	1.1065624	0.8259719	1.8577140	0.9996574	1.15810195
213	Adp-ribose	0.98800945			MS2 matched	558.05304	421.611	0.002480106	0.002840901	0.002785036	0.001870394	0.002662892	0.003032877	0.00261203433333333	0.003601134	0.008089235	0.008004672	0.004690321	0.005822015	0.009232718	0.00657334916666667
601	"Pc(16:1e/8,9-epete)"	0.923624806			MS2 matched	838.54558	145.1065	0.09067433	0.12919201	0.12551419	0.10453411	0.12910553	0.11934162	0.116393631666667	0.15503489	0.17570552	0.24140891	0.18251302	0.19767185	0.27387333	0.20436792
443	Indoleacetic acid	0.802340127			MS2 matched	130.06465	36.323	0.001066912	0.003193636	0.011882005	0.014763848	0.027682477	0.004198816	0.0104646156666667	0.042843952	0.024547985	0.011594888	0.024195174	0.033292727	0.019888944	0.0260606116666667
310	D-Lyxose	0.9885			MS2 matched	209.06335	287.5685	0.8535002	0.5991221	0.5883265	0.3948426	0.6191309	0.6965727	0.625249166666667	0.6391922	0.9026392	0.6498910	0.9187626	0.8053819	0.8339142	0.791630183333333
1646	Salannin	0.877143675			MS2 matched	597.29415	441.3655	0.012352742	0.013086707	0.013957727	0.012078558	0.010826591	0.012321541	0.012437311	0.012009688	0.016130919	0.007810717	0.012689318	0.012610638	0.013703973	0.0124925421666667
1366	Indole-3-acetamide	0.710197328			MS2 matched	175.08456	54.3975	0.01620200	0.03971646	0.07997104	0.03121442	0.22044077	0.01115081	0.06644925	0.30705291	0.11476334	0.06210129	0.12782217	0.13400456	0.13305105	0.146465886666667
677	Poricoic acid a	0.995315604			MS2 matched	497.32194	32.418	0.12344226	0.05134143	0.16017691	0.04444438	0.07972455	0.13363118	0.0987934516666667	0.16399576	0.05935263	0.03635820	0.04954652	0.06184601	0.06874265	0.0733069616666667
29	"(z)-5,8,11-trihydroxyoctadec-9-enoic acid"	0.897952035			MS2 matched	329.22713	155.366	0.11852329	0.12015165	0.11686053	0.06276006	0.07859902	0.10135320	0.0997079583333333	0.05178255	0.10885852	0.14633329	0.08272435	0.10250037	0.13096716	0.10386104
1575	Phenol	0.707106781			MS2 matched	95.05912	403.464	0.10942225	0.08144447	0.07074614	0.08151932	0.06453929	0.03313379	0.0734675433333333	0.05107972	0.09715514	0.11108612	0.06583003	0.06543196	0.06430486	0.0758146383333333
571	"Nname,cis-9,10-Epoxystearic acid"	0.9424			MS2 matched	297.23799	104.4875	0.01892753	0.02161424	0.03314797	0.03146628	0.01461423	0.02794767	0.0246196533333333	0.01027433	0.02459939	0.10843516	0.01094211	0.02556444	0.03126559	0.03518017
387	Gartanin	0.962926637			MS2 matched	395.16103	23.159	0.0013491022	0.0010579192	0.0019892420	0.0012707792	0.0013321925	0.0018933339	0.00148209483333333	0.0009205553	0.0006970998	0.0012500125	0.0008858128	0.0026056186	0.0022983966	0.00144291593333333
517	Met-Trp	0.852463138			MS2 matched	334.12608	250.53	0.003893823	0.002916095	0.004254977	0.002806734	0.002787495	0.002261139	0.00315337716666667	0.001669801	0.001727300	0.002322089	0.002801627	0.002149226	0.001134262	0.00196738416666667
595	Pc(16:0/5-hete)	0.92005755			MS2 matched	856.55218	154.8595	0.018102355	0.009020261	0.013075602	0.017318510	0.024469645	0.021521481	0.017251309	0.019211486	0.016182786	0.029047358	0.017704499	0.017065827	0.022688517	0.0203167455
650	Phosphoenolpyruvate	0.984415735			MS2 matched	166.97226	475.01	0.01646128	0.00889505	0.02028643	0.01009637	0.02632928	0.01129237	0.01556013	0.02774858	0.03456461	0.03944456	0.02271535	0.03044427	0.04744215	0.0337265866666667
1330	Hc toxin	0.934933196			MS2 matched	459.22797	420.1295	0.011286948	0.007630753	0.009597711	0.009195723	0.010593600	0.006810274	0.00918583483333333	0.005188437	0.008477558	0.007562163	0.004906922	0.008194684	0.006243767	0.00676225516666667
1441	Malonyl-l-carnitine	0.997392618			MS2 matched	248.11086	393.713	0.2020091	0.2378102	0.2651464	0.1871891	0.2127279	0.2475467	0.2254049	0.1499130	0.3254302	0.2170859	0.2245948	0.2063707	0.4370705	0.260077516666667
1497	N-docosanoyl-4-sphingenyl-1-o-phosphorylcholine	0.955011426			MS2 matched	787.65867	178.168	0.02575610	0.02142065	0.02836864	0.03217461	0.05139205	0.03978003	0.03314868	0.04730959	0.06192771	0.07195457	0.09583095	0.06878229	0.05347785	0.06654716
22	"(4Z,7Z,10Z,13Z,16Z,19Z)-4,7,10,13,1 6,19-Docosahexaenoic acid"	0.9149			MS2 matched	327.22668	105.6705	0.2274510	0.9305148	0.2428176	0.3723673	0.1887921	0.9275552	0.481583	0.4403922	0.2060304	0.1927008	0.1760715	0.1689727	0.2330636	0.2362052
225	alpha-hydroxy myristic acid	0.6484			MS2 matched	243.19242	103.238	0.027980988	0.026354109	0.032961863	0.010074010	0.023190552	0.024898955	0.0242434128333333	0.008639177	0.024272267	0.066188901	0.022139828	0.025023795	0.035805609	0.0303449295
1323	Gomisin c	0.935290055			MS2 matched	554.24589	175.29	0.030496328	0.007774355	0.029031550	0.052191304	0.036751264	0.012880714	0.0281875858333333	0.102061821	0.022798882	0.003711566	0.003067531	0.012602787	0.012767536	0.0261683538333333
89	15-cyclohexylpentanorprostaglandin f2alpha	0.989452263			MS2 matched	365.22572	190.095	0.09638688	0.09474403	0.07386132	0.04913582	0.05669649	0.07706723	0.0746486283333333	0.07148192	0.09086166	0.05665137	0.01042959	0.01078779	0.04330869	0.0472535033333333
602	Pc(16:1e/9-hode)	0.863267657			MS2 matched	816.56492	148.9295	2.451307	2.859432	2.984538	2.968421	3.237308	2.985855	2.91447683333333	2.824972	3.946814	4.405136	3.393940	4.444696	4.517339	3.9221495
938	2-aminoadipic acid	0.948545546			MS2 matched	162.07416	408.939	0.02996111	0.04185471	0.02731609	0.02524101	0.04387431	0.04868343	0.03615511	0.02004886	0.05065271	0.05018307	0.02086494	0.02545906	0.03629356	0.0339170333333333
556	N-isobutyrylglycine	0.998874628			MS2 matched	144.06439	216.825	0.04239984	0.10468243	0.10876486	0.04479949	0.09575814	0.05823718	0.0757736566666667	0.12987088	0.13592427	0.29873711	0.18083591	0.10036666	0.31609696	0.193638631666667
158	"3alpha,7alpha-dihydroxy-12-oxocholanoic acid"	0.996587926			MS2 matched	405.25645	137.3265	0.6490107	0.2903783	0.4059609	0.5864801	0.3789286	0.5626745	0.478905516666667	0.7782718	1.1234268	0.6827544	0.9787467	0.2401759	0.3698101	0.69553095
1732	Val-His	0.976801148			MS2 matched	255.14308	321.6045	0.015583509	0.012086744	0.040573594	0.026403136	0.020408310	0.011919776	0.0211625115	0.018339619	0.041342386	0.018356992	0.011611733	0.010677280	0.008557178	0.0181475313333333
1422	Linarin	0.985949788			MS2 matched	615.16999	412.039	0.12880229	0.11219773	0.09659477	0.08198651	0.11645710	0.13745708	0.112249246666667	0.21716512	0.20625105	0.34162057	0.27638214	0.32310965	0.18141481	0.257657223333333
20	(2r)-2-hydroxy-2-phenethylglucosinolate	0.873239095			MS2 matched	438.0739	409.129	0.015721326	0.017261643	0.016203074	0.013704927	0.013860581	0.017783009	0.01575576	0.009002778	0.006947541	0.006699156	0.007396205	0.011701328	0.016968630	0.00978593966666667
1426	Lnt	0.996276177			MS2 matched	730.23151	484.6585	0.020120209	0.031010135	0.023041386	0.018473596	0.020278498	0.025909298	0.0231388536666667	0.009000276	0.010926856	0.010785848	0.012771798	0.017911740	0.017502894	0.013149902
180	"5alpha-Androstane-3,17-dione"	0.912616788			MS2 matched	287.21726	107.923	0.03497493	0.02745851	0.03936008	0.02876386	0.02748669	0.03436483	0.03206815	0.01015635	0.04685521	0.07744439	0.03869387	0.03470986	0.09962772	0.0512479
722	Ser-His	0.804218609			MS2 matched	241.08984	364.633	0.04617687	0.02803293	0.08320978	0.04218886	0.03885750	0.02631463	0.044130095	0.03351703	0.05892560	0.02746445	0.01984846	0.01535712	0.01449101	0.0282672783333333
476	L-phenylalanyl-L-proline	0.8958			MS2 matched	261.11976	238.502	0.02013652	0.02043331	0.04433346	0.02684291	0.02315836	0.02083094	0.0259559166666667	0.02844701	0.06396620	0.04140259	0.01796283	0.01886310	0.02428020	0.0324869883333333
110	2-docosahexaenoyl-1-stearoyl-sn-glycero-3-phosphoserine	0.959932761			MS2 matched	834.51219	192.571	0.2948089	0.3710574	0.3874152	0.2912348	0.4885170	0.3618589	0.365815366666667	0.3700131	0.5092981	0.6846811	0.3718851	0.3430873	0.5069450	0.464318283333333
297	"D-Arabinono-1,4-lactone"	0.9579			MS2 matched	147.02752	134.107	0.15974892	0.13020890	0.13398253	0.13898086	0.16667149	0.16217040	0.148627183333333	0.07162389	0.12728614	0.15516564	0.16305942	0.14644417	0.14855234	0.135355266666667
694	Pterine	0.74361678			MS2 matched	162.0397	205.36	0.016835705	0.040739770	0.018461168	0.013860865	0.002392453	0.029890067	0.020363338	0.011416256	0.015905967	0.010269915	0.022459929	0.028652935	0.026215355	0.0191533928333333
481	Lactobionic acid	0.836941741			MS2 matched	357.09671	420.969	0.06206215	0.07490974	0.05765105	0.10386256	0.08689999	0.05388669	0.07321203	0.07251349	0.06215818	0.08828848	0.07040504	0.07227429	0.09208730	0.0762877966666667
1530	Nomilin	0.977133336			MS2 matched	537.21814	457.737	0.025295185	0.025994537	0.027308193	0.024894363	0.027332236	0.017685786	0.0247517166666667	0.011886665	0.010347510	0.011215536	0.008454149	0.010013774	0.015608779	0.0112544021666667
90	15-keto-PGE1	0.6225			MS2 matched	333.20009	42.3435	0.003992489	0.004828304	0.004304405	0.003614659	0.006525713	0.004717901	0.00466391183333333	0.004165785	0.007225952	0.003647832	0.005612046	0.007634051	0.003282589	0.00526137583333333
1526	Nicotinate	0.993065171			MS2 matched	124.03772	219.5495	0.01295455	0.01906838	0.01389003	0.01509501	0.01185024	0.01625935	0.0148529266666667	0.02982579	0.03910555	0.03057042	0.02269307	0.02660813	0.05503422	0.0339728633333333
260	Cefixime	0.885829067			MS2 matched	452.05587	304.012	0.012306434	0.012754801	0.009558436	0.009161312	0.009329573	0.007874347	0.0101641505	0.005453811	0.009838453	0.005253558	0.006168155	0.005854607	0.008216779	0.0067975605
1003	4-hydroxy-l-phenylglycine	0.749311988			MS2 matched	168.07466	383.4155	0.003317368	0.002586452	0.003153384	0.002525640	0.001745175	0.003996535	0.00288742566666667	0.004158669	0.011169037	0.022584594	0.004341420	0.002269430	0.004799400	0.008220425
1511	N.omega.-propyl-l-arginine	0.978259811			MS2 matched	217.16355	256.0465	0.021580425	0.020319234	0.025078523	0.019757030	0.018970607	0.018888404	0.0207657038333333	0.010782178	0.013781888	0.013802402	0.011431318	0.010965136	0.009696534	0.0117432426666667
351	Echinocystic acid	0.950406123			MS2 matched	471.32308	156.133	0.007112354	0.004847135	0.007441892	0.004029298	0.006353840	0.007261497	0.006174336	0.050137594	0.037660546	0.043279954	0.022177740	0.021989280	0.052148383	0.0378989161666667
884	1-Stearoyl-2-arachidonoyl-sn-glycerol	0.8903			MS2 matched	627.52867	190.1645	0.6063255	0.6167360	0.5663139	0.5760897	0.6777109	0.6422049	0.61423015	0.4351594	0.5469354	0.5918984	0.5535140	0.6039630	0.5188795	0.54172495
311	D-Maltose	0.98603942			MS2 matched	341.10448	391.94	14.000414	12.410351	13.055613	12.032318	13.000741	12.471251	12.828448	16.481066	7.017345	17.835090	17.884571	17.897364	6.438780	13.9257026666667
867	1-octadecyl-2-acetyl-sn-glycero-3-phosphocholine	0.949747007			MS2 matched	552.39685	157.5115	0.01413324	0.01795137	0.02246735	0.01447409	0.02035535	0.01445428	0.0173059466666667	0.04411381	0.05281025	0.08474974	0.05739675	0.08873302	0.06588512	0.0656147816666667
464	L-cystine	0.726273041			MS2 matched	239.01343	433.562	0.004273473	0.004828550	0.009433055	0.001954578	0.004918724	0.003028421	0.00473946683333333	0.001979375	0.002762623	0.001705719	0.001456578	0.001684041	0.004304249	0.00231543083333333
1014	"4,6-dihydroxypyrimidine"	0.97369992			MS2 matched	225.05983	87.9145	0.015846027	0.018127608	0.019758764	0.010539667	0.016383293	0.015426355	0.016013619	0.008739436	0.011800575	0.010447450	0.011551763	0.011351250	0.016802845	0.0117822198333333
1280	Folinic acid	0.997730675			MS2 matched	474.16854	407.715	0.011193512	0.016163038	0.060204426	0.030851857	0.046054833	0.006831898	0.0285499273333333	0.032266093	0.039144431	0.039501707	0.036008706	0.072852053	0.050374841	0.0450246385
710	Ricinoleic acid	0.957311579			MS2 matched	297.23807	38.3475	0.07685837	0.08138210	0.06591585	0.12490019	0.09398267	0.09713337	0.0900287583333333	0.08463768	0.37288230	0.16685031	0.09528521	0.10785070	0.13111264	0.159769806666667
223	Alpha-d-glucose	0.992144824			MS2 matched	179.055	306.28	19.35683	19.78626	21.44963	17.71916	19.66536	21.39026	19.8945833333333	22.32730	25.34173	23.06393	25.08914	26.41575	23.59186	24.3049516666667
1093	Arg-asp	0.96711292			MS2 matched	290.14416	445.307	0.012340232	0.011936689	0.024978075	0.014954717	0.012177271	0.013839517	0.0150377501666667	0.014868207	0.054250180	0.017279806	0.015564709	0.007905865	0.013270903	0.0205232783333333
930	n-[1-(aminocarbonyl)-2-methylpropyl]-1-(4-hydroxypentyl)-1h-indazole-3-carboxamide	0.926814059			MS2 matched	369.17229	443.29	0.011397639	0.016442423	0.016369025	0.019842825	0.011952455	0.017440676	0.0155741738333333	0.002109179	0.010808990	0.004349379	0.003794253	0.004836097	0.006838968	0.00545614433333333
237	Asp-Ala	0.764908642			MS2 matched	203.06396	309.73	0.06515594	0.05826505	0.06431549	0.05676265	0.05557541	0.06392974	0.06066738	0.04247796	0.04731628	0.03576256	0.04080901	0.05041474	0.06441027	0.0468651366666667
99	"2-(2-hydroxybut-3-en-2-yl)-3a,6,6,9a-tetramethyl-2,4,5,5a,7,8,9,9b-octahydro-1h-benzo[e][1]benzofuran-4,5-diol"	0.746727499			MS2 matched	337.2307	41.682	0.05223918	0.03706385	0.04916064	0.12372175	0.05465614	0.05959934	0.06274015	0.04473876	0.06341850	0.06916718	0.04803135	0.05862952	0.07921395	0.06053321
1053	Acebutolol	0.919094101			MS2 matched	319.18781	34.5205	0.006846452	0.019393030	0.022129965	0.022637551	0.006943954	0.002517185	0.0134113561666667	0.009592584	0.008252373	0.009794707	0.009086524	0.007995736	0.029188360	0.0123183806666667
323	Daidzein 4'-sulfate	0.999937289			MS2 matched	333.0015	32.567	0.02646174	0.02455427	0.06902348	0.03053086	0.03818715	0.01532420	0.0340136166666667	3.68231444	0.86047517	0.79767588	0.20015771	0.28140126	0.56227694	1.06405023333333
1447	Marbofloxacin	0.987613934			MS2 matched	363.14501	291.291	0.009146254	0.007511512	0.009029521	0.009292823	0.005051971	0.006927027	0.007826518	0.209414816	0.004800689	0.005268994	0.003983871	0.004043399	0.002824444	0.0383893688333333
1714	Trp-Pro-Lys	0.762238122			MS2 matched	430.22645	453.9205	0.02083678	0.02016368	0.02759832	0.01913318	0.02102902	0.01859658	0.02122626	0.01508130	0.02393000	0.02543569	0.01953848	0.01504637	0.01307774	0.01868493
408	Glyceraldehyde	0.999983666			MS2 matched	89.02322	281.771	0.3184499	0.2936567	0.2382468	0.2456087	0.2885911	0.3148261	0.283229883333333	0.2167875	0.2190403	0.2402166	0.2783326	0.2605956	0.2884329	0.250567583333333
373	Forsythoside a	0.849314903			MS2 matched	623.19267	391.3495	0.06921040	0.05471015	0.05831126	0.05217167	0.06319770	0.05889551	0.059416115	0.08494975	0.01724514	0.09899472	0.10028373	0.10143025	0.01555553	0.0697431866666667
775	Uridine	0.939150951			MS2 matched	243.0597	162.4685	14.13391	14.10870	13.38771	11.05479	14.60281	15.08158	13.72825	10.08556	16.23109	15.02601	14.15682	15.52552	17.56759	14.7654316666667
1066	Adenosine monophosphate (AMP)	0.9991			MS2 matched	348.06769	477.284	0.05204211	0.03726207	0.05735159	0.03224499	0.05263833	0.04069327	0.04537206	0.03310657	0.07849628	0.05248276	0.02974149	0.04249357	0.03682713	0.0455246333333333
728	Sm d33:1	0.977555634			MS2 matched	747.55226	183.5935	0.04468509	0.05250162	0.04605592	0.06317059	0.05012726	0.05548477	0.0520042083333333	0.02232844	0.04557743	0.04453020	0.03941869	0.03754318	0.04711348	0.03941857
752	Taurocholic acid	0.770675506			MS2 matched	1029.5581	174.701	6.069903e-01	1.511505e-02	1.584134e+00	1.747384e+00	4.530046e-01	8.912094e-02	0.749291481666667	1.151234e+01	6.042117e-01	6.218249e-03	1.332180e-02	1.207537e-03	2.649894e-04	2.02292737923333
686	Propionic acid	0.999930387			MS2 matched	73.02874	386.924	0.10983885	0.14274449	0.13525781	0.08990367	0.09725494	0.15222712	0.12120448	0.09945654	0.10121296	0.07136279	0.07721093	0.10799581	0.14605406	0.100548848333333
1518	Naringin dihydrochalcone	0.740107182			MS2 matched	583.18657	409.882	0.004588154	0.005366732	0.004058024	0.003184348	0.004099738	0.003635790	0.00415546433333333	0.003747853	0.001767376	0.003804451	0.003292291	0.003096531	0.003591600	0.00321668366666667
1100	Arg-Pro-Arg	0.729318859			MS2 matched	428.28304	536.4335	0.001425523	0.001041588	0.001500266	0.001422846	0.001368402	0.001422620	0.00136354083333333	0.001257848	0.001109035	0.000940793	0.001150730	0.001144377	0.002368766	0.0013285915
1587	Pro-Ala	0.999479536			MS2 matched	187.10637	345.322	0.20387295	0.21342594	0.32956129	0.20522275	0.21327745	0.18033641	0.224282798333333	0.12241205	0.15115356	0.07737061	0.08884379	0.08421123	0.09428713	0.103046395
734	Smiglaside c (not validated) + 1acetyl	0.906591615			MS2 matched	861.22219	482.48	0.0007271106	0.0124049669	0.0021396088	0.0014256641	0.0018283808	0.0017975032	0.00338720573333333	0.0010314341	0.0046744367	0.0276152242	0.0279995721	0.0354993541	0.0010105951	0.0163051027166667
293	D-(+)-mannose	0.995284194			MS2 matched	179.05361	264.5815	2.2836754	1.3863729	1.4293352	1.0476808	1.5069894	1.5873346	1.54023138333333	1.0473866	1.0100210	0.9236430	1.4794782	1.0118606	0.8558879	1.05471288333333
458	Kukoamine a	0.992904582			MS2 matched	529.29633	32.0905	0.3639929	0.4732248	0.5058296	0.6031506	0.6059539	0.3872639	0.489902616666667	0.3987424	0.5373281	0.5584471	0.5668220	0.6529858	0.5819981	0.54938725
593	Pc 44:12	0.919622168			MS2 matched	936.5607	137.379	0.05759860	0.05748269	0.07714653	0.05209791	0.05986493	0.06002292	0.0607022633333333	0.01777418	0.04066728	0.03488456	0.06271500	0.03855548	0.03956266	0.0390265266666667
1405	L-propionylcarnitine	0.998906005			MS2 matched	218.13658	286.745	0.05750282	0.04755808	0.08287317	0.04363398	0.03546730	0.02824371	0.0492131766666667	0.10335721	0.06454590	0.07748967	0.03377898	0.03257535	0.04885683	0.0601006566666667
69	1-stearoyl-2-myristoyl-sn-glycero-3-phosphocholine	0.892335477			MS2 matched	778.55137	55.623	0.01642460	0.01775460	0.02137927	0.02171284	0.01673812	0.02466308	0.0197787516666667	0.03047314	0.01100121	0.01347070	0.01674160	0.02094223	0.01772721	0.0183926816666667
599	Pc(16:1/8-hete)	0.741327432			MS2 matched	854.5745	41.1855	0.007753291	0.011862167	0.005724366	0.010320349	0.009193159	0.012811666	0.009610833	0.018816092	0.017760773	0.024747143	0.021374181	0.017626152	0.020837565	0.020193651
1398	L-Leucine	0.8048			MS2 matched	132.10049	322.7765	0.46813529	0.65503146	0.55935162	0.43411121	0.69527669	0.45520433	0.544518433333333	0.29462557	0.39648281	0.31229738	0.32934978	0.01205266	0.38891718	0.28895423
1670	Stachyose	0.6599			MS2 matched	684.25148	488.839	4.038751	3.073658	2.339609	1.898359	2.155926	2.563710	2.6783355	1.749373	0.249454	1.781966	1.547017	2.144908	0.337157	1.30164583333333
538	N-Acetyl-L-Histidine	0.9778			MS2 matched	196.0688	398.932	0.004960147	0.010102844	0.003587880	0.006050394	0.002975681	0.003030907	0.0051179755	0.001672335	0.004711184	0.011117724	0.004309742	0.003335481	0.004777820	0.004987381
828	"(r)-4-((3r,5s,7r,8r,9s,10s,12r,13r,14s,17r)-3,7,12-trihydroxy-10,13-dimethylhexadecahydro-1h-cyclopenta[a]phenanthren-17-yl)pentanoic acid"	0.829555935			MS2 matched	817.57619	224.31	0.0020407509	0.0001698009	0.0002010611	0.0008771717	0.0003326857	0.0001680775	0.0006315913	0.0068947773	0.0054402244	0.0013514295	0.0019068795	0.0001736196	0.0008135733	0.00276341726666667
656	Pi 36:2	0.97617531			MS2 matched	861.53266	193.2475	0.1344708	0.1870938	0.3020881	0.2480941	0.2482325	0.1922597	0.2187065	0.1040526	0.2682808	0.2355941	0.1982326	0.1643955	0.1939040	0.1940766
658	Pi 36:5	0.977451956			MS2 matched	855.48807	191.8315	0.02753152	0.03413078	0.04386250	0.02243375	0.04747857	0.03153341	0.0344950883333333	0.04585656	0.06437429	0.07927435	0.08618778	0.05806930	0.10002508	0.0722978933333333
302	D-Galactarate	0.7503			MS2 matched	191.01656	156.102	0.14102084	0.11298771	0.09388084	0.11238391	0.09389456	0.18725783	0.123570948333333	0.05379611	0.09042160	0.09198036	0.08423666	0.11669266	0.06697630	0.0840172816666667
829	"(r)-4-((5s,8s,9s,10r,13r,14s,17r)-10,13-dimethyl-3,6-dioxohexadecahydro-1h-cyclopenta[a]phenanthren-17-yl)pentanoic acid"	0.700899858			MS2 matched	389.26484	122.707	0.050167547	0.010304490	0.034448345	0.027151313	0.029599085	0.032300438	0.0306618696666667	0.034311152	0.033099633	0.025600477	0.049986588	0.017325290	0.005929435	0.0277087625
1412	Larixinic Acid	0.8529			MS2 matched	127.03677	450.628	0.018473396	0.019254823	0.015234559	0.015924195	0.022967281	0.015805600	0.017943309	0.016468168	0.004237488	0.016570337	0.017759552	0.017794347	0.008000731	0.0134717705
1523	"NG,NG-dimethyl-L-arginine(ADMA)"	0.9949			MS2 matched	203.14901	576.1925	0.9932586	1.1483063	0.9144096	1.1423223	0.2924135	1.0295985	0.920051466666667	0.5172617	0.1346695	0.2936103	0.6205330	0.7371790	0.8030329	0.5177144
515	Menthyl salicylate	0.896516467			MS2 matched	275.16363	33.286	0.02717653	0.02366208	0.10511571	0.02971315	0.15221519	0.02741677	0.0608832383333333	0.08288834	0.10222026	0.09957554	0.03033630	0.03960675	0.44475646	0.133230608333333
793	Xanthine	0.953152391			MS2 matched	151.02607	217.132	7.549602	6.142672	6.645301	7.131168	6.507679	7.666664	6.94051433333333	6.720241	7.589522	6.738941	7.269482	7.508858	8.483049	7.3850155
1556	Palmitoyl sphingomyelin	0.992548907			MS2 matched	703.57217	183.125	5.189149	5.822020	4.659380	6.534315	5.000970	5.706988	5.48547033333333	3.774102	2.556609	3.076298	2.256755	1.986971	2.575871	2.70443433333333
1349	Ht-2 toxin	0.892818138			MS2 matched	447.21682	293.6545	0.0018732086	0.0015633837	0.0030562866	0.0007244915	0.0014040224	0.0016435899	0.00171083045	0.0016332651	0.0013758341	0.0015292674	0.0014687417	0.0017673721	0.0012328638	0.00150122403333333
432	Humulone	0.970960702			MS2 matched	361.19487	168.898	0.29104850	0.55513757	0.72110933	0.24903969	0.21703037	0.24324756	0.379435503333333	0.18470944	0.19893438	0.35656108	0.08408158	0.08062232	0.28765576	0.19876076
1237	Dimepiperate	0.785641005			MS2 matched	286.10516	282.883	0.01468412	0.01756959	0.01696497	0.01766339	0.01419456	0.01428968	0.015894385	0.01143672	0.01485454	0.01256680	0.01230195	0.01467461	0.01418532	0.0133366566666667
993	3'-O-methyladenosine	0.6785			MS2 matched	299.14335	122.968	0.010902327	0.014539158	0.013012024	0.014323820	0.021743771	0.005993143	0.0134190405	0.007325248	0.014679149	0.017408551	0.016714648	0.024011422	0.016320309	0.0160765545
1621	Pyridoxine	0.994315109			MS2 matched	170.07894	112.5865	0.006959015	0.087540832	0.089538244	0.056505392	0.066121954	0.099195562	0.0676434998333333	0.074719598	0.271977545	0.104775413	0.091509994	0.132992706	0.155088689	0.1385106575
1700	Thr-Phe	0.633			MS2 matched	249.12489	355.447	0.0009864034	0.0019012048	0.0013063661	0.0002025609	0.0012416828	0.0011592380	0.00113290933333333	0.0007055213	0.0009077599	0.0006464245	0.0005737698	0.0005782561	0.0013677858	0.000796586233333333
446	Indoxyl sulfate	0.989290307			MS2 matched	212.00132	29.9665	1.2422867	1.7003440	0.5334611	0.4092007	0.3224478	0.4290387	0.7727965	0.8336652	1.1582361	0.9968373	0.4546685	0.6037642	0.7850277	0.8053665
1663	Solamargine	0.74228962			MS2 matched	868.51718	136.6245	0.004803486	0.015013749	0.006548532	0.008594778	0.006476786	0.003065399	0.00741712166666667	0.004666070	0.006292675	0.011656415	0.006525552	0.011260549	0.009666882	0.0083446905
1742	Vindesine	0.910273833			MS2 matched	754.395	324.808	0.0001091944	0.0001219706	0.0008085293	0.0007404033	0.0007474901	0.0004104457	0.000489672233333333	0.0022984811	0.0019367983	0.0011822722	0.0006805184	0.0005663645	0.0004073398	0.00117862905
1383	L-alanyl-l-norleucine	0.995637332			MS2 matched	203.13702	237.457	0.016773748	0.016699589	0.038716371	0.025132002	0.020593769	0.014808584	0.0221206771666667	0.014705410	0.040882840	0.014025768	0.015362670	0.006307635	0.008819136	0.0166839098333333
979	3-hydroxyphenazepam	0.786061349			MS2 matched	728.93549	234.5255	1.933349e-03	1.494628e-03	2.776582e-03	2.158829e-03	2.863522e-03	1.291502e-03	0.002086402	1.451475e-04	2.089947e-04	8.643266e-04	1.891969e-04	5.425087e-05	5.523735e-05	0.000252858986666667
372	Fludrocortisone	0.92934136			MS2 matched	421.21162	344.893	0.003764013	0.005511318	0.004490585	0.003891820	0.003667873	0.004106072	0.0042386135	0.003090647	0.003033505	0.004303712	0.002357577	0.002042909	0.003203836	0.00300536433333333
397	oxidized Glutathione	0.94221422			MS2 matched	611.1387	491.6385	7.377077	8.508035	8.614127	6.382401	8.549074	8.090559	7.92021216666667	5.635665	7.361357	6.341653	5.691838	6.139058	7.521109	6.44844666666667
906	"1,2-dioleoyl-sn-glycerol"	0.988586431			MS2 matched	339.28712	33.763	0.4123938	0.4236662	0.4389807	0.4483365	0.4622588	0.5126058	0.449706966666667	0.1675825	0.1790780	0.2984597	0.2830597	0.2046908	0.1958182	0.22144815
116	2-Isopropylmalic acid	0.913697207			MS2 matched	175.05812	376.103	0.027053938	0.005482787	0.010538547	0.008218912	0.010246747	0.003318536	0.0108099111666667	0.008020540	0.007283149	0.006728294	0.003485079	0.010337844	0.007036167	0.00714851216666667
205	Adenine	0.986527663			MS2 matched	134.04533	102.5265	0.2379881	0.2908776	0.2847721	0.1338442	0.2765127	0.2423368	0.244388583333333	0.2240438	0.4222296	0.6394743	0.3872731	0.3878984	0.6825475	0.45724445
645	Phenyllactic acid	0.89697413			MS2 matched	165.05297	121.849	0.006240991	0.030748473	0.028149369	0.018309401	0.018270132	0.027362088	0.021513409	0.005094399	0.093152212	0.112693014	0.031594925	0.028618869	0.078828897	0.058330386
149	3-methyl-2-oxobutyric acid	0.705978118			MS2 matched	115.01917	227.1175	0.03756840	0.04636743	0.05355848	0.04734531	0.04492735	0.04356635	0.0455555533333333	0.04235364	0.05057843	0.04427555	0.04193992	0.04384042	0.04596724	0.0448258666666667
1201	Cys-Gly	0.8994			MS2 matched	179.04677	450.628	0.03526417	0.05324555	0.04177217	0.03657969	0.04424677	0.16726159	0.0630616566666667	0.02257937	0.02944299	0.04402713	0.02499493	0.02998734	0.02258911	0.0289368116666667
279	Citrate	0.9805082			MS2 matched	191.01696	501.955	0.9706702	0.8851573	0.5924614	1.8302754	0.7168766	0.9000602	0.982583516666667	0.3362596	0.3117227	0.1343070	0.1286697	0.2787570	0.2774026	0.244519766666667
166	4-nitrophenol	0.912849844			MS2 matched	138.03998	278.475	0.05877440	0.05760550	0.06189498	0.05471439	0.05134219	0.05163331	0.0559941283333333	0.03634190	0.04225829	0.04395434	0.05088014	0.06107124	0.05778425	0.0487150266666667
1391	dimethyl ester L-glutamic acid	0.917781153			MS2 matched	144.06386	103.695	0.10840666	0.08627493	0.10507121	0.09118425	0.09884151	0.09300245	0.0971301683333333	0.03140615	0.09066953	0.03518315	0.06522438	0.09944268	0.03246240	0.059064715
1152	Bufalin	0.755673572			MS2 matched	387.22991	325.926	0.0014889257	0.0011786975	0.0018097814	0.0014103160	0.0011194443	0.0013312958	0.00138974345	0.0006280105	0.0008445514	0.0008056968	0.0004380417	0.0002906678	0.0003771104	0.0005640131
172	5-ethyl-2'-deoxyuridine	0.879295852			MS2 matched	255.08425	216.0665	0.026027176	0.026657287	0.026226658	0.012303968	0.007198279	0.027582702	0.020999345	0.009123062	0.028190403	0.027581596	0.017809409	0.014939675	0.028397071	0.0210068693333333
1134	Benzoylhypaconine	0.790069327			MS2 matched	574.30945	445.009	0.010872660	0.007050833	0.008486634	0.012007095	0.012496143	0.003616689	0.00908834233333333	0.009638526	0.010668078	0.005975203	0.009486303	0.008044375	0.010157334	0.00899496983333333
1170	Cepharanthine	0.71866034			MS2 matched	564.23925	409.1395	0.003751323	0.001749043	0.003934944	0.002153079	0.003655019	0.003494935	0.00312305716666667	0.002578269	0.003325054	0.003399004	0.003606302	0.002722181	0.002858353	0.00308152716666667
378	Fustin	0.90769055			MS2 matched	575.11949	404.726	0.0014788072	0.0025012065	0.0008785042	0.0003943265	0.0024362326	0.0017118598	0.0015668228	0.0008435647	0.0001458341	0.0004310198	0.0007757443	0.0006466995	0.0018355921	0.000779742416666667
785	Valerenic acid	0.981135772			MS2 matched	233.15096	33.0805	0.06893355	0.09445002	0.06798052	0.07434886	0.06036363	0.07536347	0.0735733416666667	0.04646905	0.08027784	0.08609113	0.06840833	0.09868986	0.09054669	0.0784138166666667
831	"[(2r,3r,4s,5s,6r)-3-acetyloxy-2-(acetyloxymethyl)-5-hexanoyloxy-6-[(2s,3r)-2,3,4-trihydroxybutoxy]oxan-4-yl] tetradecanoate"	0.986012626			MS2 matched	699.37189	423.893	0.004816430	0.005523077	0.006838529	0.005604961	0.006409558	0.005675381	0.00581132266666667	0.016244043	0.006131444	0.004512432	0.003677842	0.003148474	0.004368550	0.00634713083333333
6	"n-[2-(2-pyridinyl)-6-(1,2,4,5-tetrahydro-3h-3-benzazepin-3-yl)-4-pyrimidinyl]-beta-alanine"	0.927032472			MS2 matched	388.17182	85.9795	0.011930896	0.011394892	0.010371087	0.007109078	0.013230372	0.002230477	0.00937780033333333	0.051633796	0.046783768	0.037905912	0.016892210	0.032463166	0.024801734	0.0350800976666667
870	1-oleoyl-2-palmitoyl-rac-glycerol	0.755240034			MS2 matched	339.28605	156.478	0.030701509	0.033056000	0.061939912	0.019841883	0.027973779	0.021169030	0.0324470188333333	0.019092381	0.010262596	0.009000541	0.017077489	0.015806173	0.022431763	0.0156118238333333
897	"1,2-didocosahexaenoyl-sn-glycero-3-phosphocholine"	0.970873934			MS2 matched	878.5604	40.42	0.08385016	0.09550900	0.11656541	0.11298517	0.09670012	0.08270829	0.098053025	0.03992233	0.05055128	0.03880568	0.07944147	0.04924904	0.05659532	0.05242752
672	Pi(18:0/9-hode)	0.920942554			MS2 matched	877.54488	289.5	0.0008784402	0.0009004980	0.0021781570	0.0013575609	0.0012696333	0.0015698165	0.00135901765	0.0001019713	0.0009216152	0.0009012424	0.0008330415	0.0009287791	0.0008959971	0.000763774433333333
1322	Glycyrrhizic acid	0.839022051			MS2 matched	845.40588	374.1195	0.007872033	0.007706604	0.013265052	0.005857267	0.009475158	0.007664584	0.00864011633333333	0.007507084	0.009724413	0.008124296	0.007053970	0.007761260	0.008081352	0.0080420625
791	Vitamin k1	0.972457468			MS2 matched	449.31812	180.367	0.004439962	0.006773843	0.008171141	0.009174701	0.005661399	0.005230175	0.0065752035	0.003597696	0.005589129	0.003069297	0.001309408	0.002367151	0.002597366	0.00308834116666667
1217	Dactolisib	0.991868868			MS2 matched	470.17405	462.132	0.013984771	0.014068214	0.012428442	0.007254491	0.011543231	0.011960030	0.0118731965	0.022353632	0.037779856	0.027851585	0.031672003	0.032379631	0.032353935	0.0307317736666667
1114	Asp-Pro	0.871109501			MS2 matched	231.07517	312.488	0.03428560	0.04310964	0.01638474	0.01927789	0.02834463	0.02497839	0.0277301483333333	0.01760201	0.01034050	0.02034139	0.02479261	0.02582871	0.03051219	0.0215695683333333
1671	Stearamide	0.6815			MS2 matched	284.29282	17.514	0.05861180	0.01521242	0.05453497	0.03202498	0.05615739	0.05658279	0.045520725	0.04477320	0.05190111	0.05886475	0.04971785	0.11362205	0.05347318	0.06205869
475	L-Phenylalanine	0.9701			MS2 matched	164.06923	176.2105	0.006254871	0.009491198	0.006524294	0.002115346	0.004991473	0.003831885	0.0055348445	0.001929773	0.004288911	0.004181378	0.007828527	0.006747736	0.016176988	0.0068588855
186	7-ethyl-10-(4-n-aminopentanoic acid)-1-piperidino)carbonyloxycamptothecin	0.84078657			MS2 matched	617.26239	169.6585	0.2087317	0.5131672	0.1569683	0.1239813	0.2231681	0.2488840	0.245816766666667	0.1003482	0.1633857	0.4394720	0.3110958	0.3273647	0.3550819	0.282791383333333
322	D-turanose	0.849867992			MS2 matched	161.04315	489.255	0.144289741	0.106013507	0.084798624	0.070228502	0.075290791	0.152129307	0.105458412	0.065203701	0.010463277	0.063013287	0.055571261	0.193979532	0.008552587	0.0661306075
450	Isoevernic acid	0.817695501			MS2 matched	217.01502	31.463	0.03801512	0.03539973	0.05073632	0.14687309	0.02307944	0.02257203	0.0527792883333333	0.04892647	0.09741507	0.05070754	0.03118421	0.02501601	0.07584167	0.054848495
773	Uracil	0.99803525			MS2 matched	111.01973	87.7045	5.491055	6.865925	6.872548	5.984295	7.278611	6.971275	6.57728483333333	2.880121	6.797549	6.357826	5.622113	6.725258	7.992950	6.06263616666667
315	D-Mannose 1-phosphate	0.9871			MS2 matched	259.01782	388.123	0.02949209	0.02648322	0.03161364	0.02493767	0.02658734	0.03097850	0.0283487433333333	0.03068832	0.02731062	0.03471692	0.03307324	0.02659311	0.03048315	0.03047756
1565	"Peonidin-3,5-o-di-beta-glucoside"	0.867974207			MS2 matched	625.15189	476.309	0.002450167	0.001844836	0.003026043	0.003281191	0.003407716	0.003790046	0.0029666665	0.002817619	0.002865088	0.003619564	0.001656402	0.002884645	0.002744973	0.00276471516666667
516	Mesoporphyrin ix	0.97758513			MS2 matched	565.27246	111.597	0.040007786	0.023320997	0.060337535	0.033013351	0.057421153	0.010803447	0.0374840448333333	0.013890677	0.012467289	0.005791244	0.017042218	0.014904670	0.016622986	0.0134531806666667
1466	Mitoxantrone	0.729658754			MS2 matched	358.11867	439.694	0.013747085	0.010572118	0.015055764	0.016838612	0.016843384	0.011605474	0.0141104061666667	0.006300764	0.012333231	0.010568549	0.006972460	0.006658967	0.007912222	0.00845769883333333
197	"9R,10S-EpOME"	0.9726			MS2 matched	295.22194	106.7915	0.028457836	0.024650601	0.036411673	0.120450857	0.037528506	0.034139838	0.0469398851666667	0.009317017	0.041697793	0.054536631	0.032096872	0.046952949	0.043399537	0.0380001331666667
1310	Glucosamine	0.76028949			MS2 matched	180.08458	113.822	0.07398984	0.06118703	0.05353507	0.06556291	0.08504033	0.06507219	0.067397895	0.09748472	0.07514599	0.14148789	0.18522368	0.15391185	0.10460678	0.126310151666667
663	Pi 38:7	0.897849383			MS2 matched	879.48641	190.392	0.003254323	0.005307588	0.006338719	0.004949927	0.005718616	0.004634777	0.00503399166666667	0.008973998	0.014550139	0.014898855	0.021281462	0.014479851	0.016355443	0.015089958
662	Pi 38:6	0.985960554			MS2 matched	881.50315	190.617	0.1491378	0.1940577	0.2856573	0.1468119	0.2151959	0.1967794	0.19794	0.2257380	0.2884530	0.4021317	0.3417326	0.2659446	0.3589442	0.313824016666667
731	Sm d38:1	0.950114577			MS2 matched	817.62908	180.0295	0.006703344	0.009235694	0.009154343	0.007747178	0.012749664	0.012171184	0.00962690116666667	0.006480603	0.010502666	0.013897393	0.018445290	0.012920882	0.013464219	0.0126185088333333
248	Beta-hydroxybutyrate	0.941713363			MS2 matched	103.03887	234.012	0.09299026	0.08017052	0.10567915	0.14082254	0.08321939	0.05724707	0.0933548216666667	0.04360934	0.07164467	0.05255448	0.02439290	0.03392747	0.08082729	0.0511593583333333
1265	Equol	0.77560172			MS2 matched	243.09854	212.259	0.0009908096	0.0010580308	0.0012394513	0.0010347525	0.0013348319	0.0009453724	0.00110054141666667	0.0046392047	0.0018937083	0.0017196695	0.0013434845	0.0019873856	0.0020208737	0.00226738771666667
1119	Avocadyne acetate	0.712737277			MS2 matched	344.25837	85.438	0.772046522	0.858085030	0.458123761	0.358605302	0.258191345	0.667080175	0.5620220225	0.008599256	0.035573247	0.005365881	0.072900401	0.076723822	0.093027152	0.0486982931666667
1354	Hypoxanthine	0.993816113			MS2 matched	137.04582	171.1955	18.89820	21.74093	19.25312	17.92495	19.82260	19.59251	19.5387183333333	14.11276	20.12718	21.05149	16.72615	21.77785	21.07406	19.144915
1614	Protopine	0.749006175			MS2 matched	354.13646	443.5265	0.01498888	0.02340377	0.01579303	0.01052829	0.03154272	0.02448874	0.0201242383333333	0.03566386	0.07635350	0.08598471	0.09090390	0.04998948	0.11018342	0.0748464783333333
1203	"Cytidine 2',3'-cyclic phosphate"	0.971558933			MS2 matched	306.04693	317.75	0.001774630	0.001272089	0.003863657	0.003321787	0.001704714	0.004469291	0.00273436133333333	0.001435434	0.006244961	0.002222494	0.002476341	0.005964588	0.001358591	0.00328373483333333
8	beta-glycerophosphate	0.999712292			MS2 matched	343.01349	437.296	0.0359884095	0.1277267412	0.0082648254	0.0591781922	0.0404708893	0.2957170418	0.0945576832333333	0.0007494784	0.0028925942	0.0007802482	0.0012328195	0.0023657566	0.0068837068	0.00248410061666667
1073	Ala-Lys	0.998025194			MS2 matched	218.14792	443.431	0.07846357	0.06445274	0.12879717	0.09559997	0.08364792	0.06960778	0.086761525	0.06551257	0.08835200	0.05955706	0.06204144	0.05594822	0.05551587	0.06448786
423	Hederacoside c	0.759780412			MS2 matched	609.30187	225.699	0.0026705679	0.0003895088	0.0015853355	0.0022249779	0.0018873522	0.0015270197	0.001714127	0.0061614068	0.0059921926	0.0033439688	0.0046453541	0.0019333024	0.0032175028	0.00421562125
986	"3,6,9,12-tetraoxatetracosan-1-ol"	0.717269476			MS2 matched	363.30741	36.771	0.5842214	0.5676482	0.5766817	0.6182409	0.4836655	0.5407958	0.561875583333333	0.5277492	0.6439042	0.6471251	0.5580676	0.6217881	0.6474129	0.607674516666667
776	Uridine 5'-diphosphoglucuronic acid (UDP-D-glucuronate)	0.991428883			MS2 matched	579.01606	476.5735	0.021344095	0.006252787	0.022671934	0.014520454	0.043224260	0.023977696	0.0219985376666667	0.008979785	0.027792994	0.018883818	0.004437111	0.007755609	0.033192007	0.0168402206666667
1459	Methyl deoxycholate	0.778986837			MS2 matched	389.3015	48.9565	0.017536626	0.029236419	0.020530934	0.011969991	0.023020888	0.018971388	0.020211041	0.002289053	0.001997561	0.002877493	0.004652869	0.004021403	0.003894551	0.00328882166666667
[truncated: 119 more rows]
