# Supplementary material for: Combined metabolomics and 16S rDNA sequence analyses of the gut microbiome reveal the action mechanism of Fructus Akebiae against hepatic fibrosis
Source: Front Med (Lausanne). 2025 Feb 5;11:1492383. doi: 10.3389/fmed.2024.1492383 (PMC11835924; doi:10.3389/fmed.2024.1492383)
Supplement: Supplementary file 1 [file Data_Sheet_1.zip › data/MOD.NOR.venn.xls]

102
1043
1057
1060
1068
1070
1076
1079
1096
1097
1099
1112
113
1131
1136
1162
1188
1195
1272
1299
130
1301
1306
131
1310
1312
1317
132
1324
1327
1356
1371
1379
1391
1398
1401
1402
1407
1416
1437
1453
1454
1458
1471
1502
151
1515
1523
1526
1536
1558
1561
16
1600
1625
1636
1639
1650
1657
1658
1673
168
1688
169
1695
1715
173
1733
1743
178
18
20
206
209
21
233
257
258
272
282
284
286
300
304
312
313
324
328
329
337
392
405
423
428
44
457
459
467
469
517
520
529
530
552
556
557
59
635
650
657
663
672
675
681
684
685
689
709
726
729
740
766
768
772
777
780
800
817
822
848
858
866
876
878
9
921
932
942
96
969
976
983
985
