# Supplementary material for: Combined metabolomics and 16S rDNA sequence analyses of the gut microbiome reveal the action mechanism of Fructus Akebiae against hepatic fibrosis
Source: Front Med (Lausanne). 2025 Feb 5;11:1492383. doi: 10.3389/fmed.2024.1492383 (PMC11835924; doi:10.3389/fmed.2024.1492383)
Supplement: Supplementary file 1 [file Data_Sheet_1.zip › data/MOD.NOR_YZZ.NOR.venn.xls]

10
1000
1005
1006
1007
1008
1010
1019
1022
1025
1028
1029
103
1030
1031
1036
1037
104
1041
1044
105
1051
1055
1056
1064
1065
1067
1071
1074
1075
1086
1091
11
1102
1103
1105
1109
1119
1120
1123
1130
1140
1149
1150
1152
1161
1163
1165
1173
1180
1186
1191
1197
1198
1199
12
1217
1218
1219
1227
1232
1236
1240
1242
1244
1254
1257
1265
1266
1271
1274
1277
1278
128
1286
1290
1291
1295
1305
1307
1308
1309
1326
1329
1331
1332
1334
1339
1340
135
1351
1352
136
1362
1364
1365
1367
1370
1372
1375
138
1380
1382
1387
139
1392
1413
1414
1415
1422
1425
1426
1429
143
1431
1435
1436
1438
1439
1444
1445
1448
145
1450
1452
1459
1462
1465
1466
1467
1469
148
1481
1485
1491
1493
1496
1497
1501
1504
1511
1512
1521
1525
1530
1535
1537
1538
1539
1541
1549
1552
1553
1555
1556
1559
1562
1567
157
1584
1586
1587
1588
1589
1590
1591
1593
1598
1601
1602
1604
1605
1607
1608
1613
1614
1618
1626
1629
163
1631
1633
1644
1645
1652
1661
1667
1668
1670
1674
1676
1678
1682
1684
1690
1699
17
1713
1716
1720
1722
1726
1729
1734
1737
1738
1741
189
194
199
204
205
207
208
210
213
214
215
224
227
235
24
241
248
25
254
259
261
262
263
264
265
266
273
279
28
296
301
308
31
314
317
321
34
346
347
348
35
351
354
36
368
374
381
389
394
406
412
413
418
419
427
43
435
443
444
447
451
452
456
463
465
47
474
485
486
488
498
50
500
503
504
507
511
512
516
52
528
531
545
547
56
560
563
568
574
576
581
585
593
599
6
60
601
607
612
615
626
627
629
631
632
633
634
64
642
648
653
654
655
658
659
660
662
671
674
676
678
687
704
705
707
727
73
732
735
736
738
74
741
745
764
765
770
778
779
78
783
784
790
791
794
795
796
801
805
809
816
82
824
827
832
836
838
839
842
844
851
854
867
868
870
879
897
898
906
909
913
918
928
930
934
943
948
95
952
954
959
967
968
97
970
972
973
974
975
979
987
995
998
