# Supplementary material for: Combined metabolomics and 16S rDNA sequence analyses of the gut microbiome reveal the action mechanism of Fructus Akebiae against hepatic fibrosis
Source: Front Med (Lausanne). 2025 Feb 5;11:1492383. doi: 10.3389/fmed.2024.1492383 (PMC11835924; doi:10.3389/fmed.2024.1492383)
Supplement: Supplementary file 1 [file Data_Sheet_1.zip › data/Order_relative.xls]

	NOR_1	NOR_2	NOR_3	NOR_4	NOR_5	NOR_6	YZZ_1	YZZ_2	YZZ_3	YZZ_4	YZZ_5	YZZ_6	MOD_1	MOD_2	MOD_3	MOD_4	MOD_5	MOD_6
o__Verrucomicrobiales	1.40479033504249e-05	4.21437100512748e-05	0.000280958067008499	0.000154526936854674	0.0347826086956522	5.61916134016998e-05	0.172999929760483	0.0150874481983564	0.0167451007937065	0.00366650277446091	0.0573294935730842	0.101130856219709	0.108365526445178	0.00921542459787877	0.0464283205731545	0.000463580810564023	0.000126431130153825	0.0693966425510992
o__Lachnospirales	0.21621128046639	0.196783030132753	0.255334691297324	0.197246610943317	0.121500316077825	0.215986514012784	0.132865069888319	0.166200744538878	0.214904825454801	0.0952307368125307	0.11571257989745	0.27833110908197	0.122090328018543	0.157800098335323	0.231031818501089	0.146224625974573	0.135744890075156	0.234866896115755
o__Erysipelotrichales	0.00268314953993117	0.000758586780922947	0.00122216759148697	0.00317482615719604	0.00174194001545269	0.000365245487111049	0.000280958067008499	0.000266910163658074	0.00148907775514504	0.000252862260307649	0.00174194001545269	0.00162955678864929	0.000266910163658074	0.0116597597808527	0.000140479033504249	0.00181217953220482	0.00213528130926459	0.000210718550256374
o__Chloroplast	0.000421437100512748	0.000379293390461474	0.000393341293811899	0.000393341293811899	0.000365245487111049	0.000561916134016998	0.000505724520615298	0.000421437100512748	0.000407389197162324	0.000463580810564023	0.000365245487111049	0.000491676617264873	0.000351197583760624	0.000505724520615298	0.000955257427828896	0.000941209524478472	0.000505724520615298	0.00240219147292267
o__Enterobacterales	0.00125026339818782	0.000856922104375922	0.000885017911076772	0.000828826297675072	0.000590011940717848	0.000927161621128047	0.000604059844068273	0.000786682587623797	0.00153122146519632	0.0010676406546323	0.000828826297675072	0.000716443070871672	0.000688347264170823	0.00168574840205099	0.00280958067008499	0.000955257427828896	0.00109573646133315	0.00102549694458102
o__Micrococcales	9.83353234529746e-05	0.000140479033504249	0.0001123832268034	7.02395167521247e-05	0.000140479033504249	0.0001123832268034	9.83353234529746e-05	1.40479033504249e-05	0.000224766453606799	0.0001123832268034	0.0001123832268034	9.83353234529746e-05	0.0001123832268034	0.000154526936854674	0.0001123832268034	0.0001123832268034	0.000154526936854674	7.02395167521247e-05
o__Monoglobales	0.000463580810564023	0.000519772423965723	0.00403174826157196	0.000295005970358924	0.000224766453606799	0.0011800238814357	0.000323101777059774	0.000786682587623797	0.000393341293811899	0.0001123832268034	0.000674299360820398	0.0001123832268034	0.000266910163658074	0.0001123832268034	0.000224766453606799	0.000196670646905949	0.000660251457469973	0.000168574840205099
o__Gastranaerophilales	0	0	0	0.000800730490974222	0.0001123832268034	1.40479033504249e-05	0	0	0	0	0	0	0	0	0	0	0	0
o__Sphingomonadales	0.000379293390461474	0.000463580810564023	0.000632155650769123	0.000533820327316148	0.000351197583760624	0.000590011940717848	0.000407389197162324	0.000435485003863173	0.000491676617264873	0.000421437100512748	0.000463580810564023	0.000505724520615298	0.000379293390461474	0.000449532907213598	0.000618107747418698	0.000618107747418698	0.000491676617264873	0.000618107747418698
o__Kineosporiales	4.21437100512748e-05	1.40479033504249e-05	2.80958067008499e-05	1.40479033504249e-05	1.40479033504249e-05	1.40479033504249e-05	2.80958067008499e-05	1.40479033504249e-05	4.21437100512748e-05	2.80958067008499e-05	0	5.61916134016998e-05	2.80958067008499e-05	2.80958067008499e-05	4.21437100512748e-05	4.21437100512748e-05	2.80958067008499e-05	0
o__Acetobacterales	1.40479033504249e-05	5.61916134016998e-05	9.83353234529746e-05	5.61916134016998e-05	2.80958067008499e-05	1.40479033504249e-05	5.61916134016998e-05	7.02395167521247e-05	4.21437100512748e-05	5.61916134016998e-05	4.21437100512748e-05	4.21437100512748e-05	0	1.40479033504249e-05	5.61916134016998e-05	0.0001123832268034	5.61916134016998e-05	8.42874201025497e-05
o__Propionibacteriales	0	0	1.40479033504249e-05	0	0	0	0	0	2.80958067008499e-05	1.40479033504249e-05	0	0	0	0	0	0	0	0
o__Staphylococcales	0.000182622743555524	0.000660251457469973	7.02395167521247e-05	0.00120811968813655	0.00209313759921332	0.000154526936854674	0.000140479033504249	0.000140479033504249	0.000154526936854674	0.000196670646905949	5.61916134016998e-05	0.000182622743555524	5.61916134016998e-05	8.42874201025497e-05	0.0001123832268034	0.0012924071082391	0.000126431130153825	0.0001123832268034
o__Cytophagales	9.83353234529746e-05	0.000224766453606799	0.000224766453606799	0.000210718550256374	0.000182622743555524	0.000252862260307649	0.000168574840205099	0.000126431130153825	0.000196670646905949	0.000182622743555524	9.83353234529746e-05	0.0001123832268034	0.000168574840205099	0.0001123832268034	0.000140479033504249	0.000266910163658074	0.000182622743555524	0.000140479033504249
o__Oscillospirales	0.0752124745381752	0.0336025848142165	0.0793004144131488	0.0573575893797851	0.0584252300344174	0.0626957926529465	0.0631453255601601	0.094247383578001	0.0794689892533539	0.0525110627238885	0.0467514223502142	0.0880944019105149	0.0659408583268947	0.0393341293811899	0.102296832197794	0.0808316358783452	0.119126220411604	0.101102760413008
o__Bacteroidales	0.390292898784856	0.512453466320152	0.429022968321978	0.61883823839292	0.600112383226803	0.414651963194493	0.459394535365597	0.567380768420313	0.561593032239938	0.553501439910093	0.503518999789281	0.415789843365878	0.452918451921051	0.545704853550608	0.502760413008358	0.502015874130786	0.535267261361242	0.497703167802206
o__Rhizobiales	0.00212123340591417	0.00172789211210227	0.00244433518297394	0.00202289808246119	0.00181217953220482	0.00202289808246119	0.00191051485565779	0.00137669452834165	0.00133455081829037	0.00172789211210227	0.0012924071082391	0.00210718550256374	0.00146098194844419	0.00154526936854674	0.00219147292266629	0.00177003582215354	0.00212123340591417	0.00188241904895694
o__Lactobacillales	0.275451288895132	0.197850670787385	0.179939594015593	0.0912130364543092	0.0943035751914027	0.201896466952307	0.131460279553277	0.134185572803259	0.093123551309967	0.223965723115825	0.256402331951956	0.105710472711948	0.241947039404369	0.225272178127414	0.102184448970991	0.209622813795041	0.186204958909883	0.0814356957224134
o__Burkholderiales	2.80958067008499e-05	5.61916134016998e-05	8.42874201025497e-05	8.42874201025497e-05	5.61916134016998e-05	5.61916134016998e-05	4.21437100512748e-05	0	8.42874201025497e-05	7.02395167521247e-05	5.61916134016998e-05	5.61916134016998e-05	1.40479033504249e-05	8.42874201025497e-05	8.42874201025497e-05	7.02395167521247e-05	1.40479033504249e-05	7.02395167521247e-05
o__Deferribacterales	0.00171384420875184	0.0012924071082391	0.000674299360820398	0.000786682587623797	0.00153122146519632	0.0457680691156845	0.00167170049870057	0.000955257427828896	0.00651822715459718	0.0112664184870408	0.000295005970358924	0.000660251457469973	0.000716443070871672	0.000632155650769123	0.000646203554119548	0.0128959752756901	0.000337149680410199	0.000477628713914448
o__Clostridia	1.40479033504249e-05	0	1.40479033504249e-05	1.40479033504249e-05	0	4.21437100512748e-05	1.40479033504249e-05	0	1.40479033504249e-05	2.80958067008499e-05	0	1.40479033504249e-05	0	0	1.40479033504249e-05	0	0	1.40479033504249e-05
o__Frankiales	0	4.21437100512748e-05	7.02395167521247e-05	1.40479033504249e-05	2.80958067008499e-05	7.02395167521247e-05	9.83353234529746e-05	5.61916134016998e-05	9.83353234529746e-05	1.40479033504249e-05	0.000126431130153825	5.61916134016998e-05	8.42874201025497e-05	5.61916134016998e-05	9.83353234529746e-05	8.42874201025497e-05	5.61916134016998e-05	5.61916134016998e-05
o__Pseudonocardiales	0	0	0	0	0	0	0	4.21437100512748e-05	0	0	0	0	1.40479033504249e-05	0	5.61916134016998e-05	0	0	1.40479033504249e-05
o__Campylobacterales	0.00366650277446091	0.0074313408723748	0.00245838308632437	0.000997401137880171	0.00313268244714476	0.0253986092575683	0.0135702746365105	0.00231790405282012	0.00453747278218726	0.0389688838940788	0.00192456275900822	0.000604059844068273	0.00110978436468357	0.00231790405282012	0.00200885017911077	0.0176301187047833	0.00193861066235864	0.00140479033504249
o__Christensenellales	2.80958067008499e-05	0.0001123832268034	0.0001123832268034	0.000196670646905949	0.000435485003863173	1.40479033504249e-05	9.83353234529746e-05	8.42874201025497e-05	0.0001123832268034	0.000154526936854674	0.000238814356957224	1.40479033504249e-05	5.61916134016998e-05	2.80958067008499e-05	4.21437100512748e-05	0.000182622743555524	1.40479033504249e-05	0.000140479033504249
o__Clostridia_vadinBB60_group	0.00103954484793145	0.000295005970358924	0.00224766453606799	0.000997401137880171	0.00417222729507621	0.0063637002177425	0.000196670646905949	0.000252862260307649	0.000323101777059774	0.000941209524478472	9.83353234529746e-05	0.000224766453606799	0.000266910163658074	4.21437100512748e-05	0.000154526936854674	0.000590011940717848	0.000337149680410199	0.000238814356957224
o__Peptococcales	0.000618107747418698	0.000730490974222097	0.00271124534663202	0.000969305331179321	0.00519772423965723	0.00136264662499122	0.00472009552574278	0.00245838308632437	0.00169979630540142	0.00153122146519632	0.00157336517524759	0.000280958067008499	0.000561916134016998	0.000379293390461474	0.00188241904895694	0.00295005970358924	0.00165765259535014	0.00252862260307649
o__Sphingobacteriales	4.21437100512748e-05	0.000168574840205099	7.02395167521247e-05	0.000140479033504249	0.000196670646905949	0.000140479033504249	0	7.02395167521247e-05	8.42874201025497e-05	0.0001123832268034	0	5.61916134016998e-05	2.80958067008499e-05	5.61916134016998e-05	9.83353234529746e-05	0.0001123832268034	0.0001123832268034	5.61916134016998e-05
o__Corynebacteriales	4.21437100512748e-05	4.21437100512748e-05	1.40479033504249e-05	9.83353234529746e-05	0.000154526936854674	0	0	1.40479033504249e-05	0	0	0	1.40479033504249e-05	0	0	0	1.40479033504249e-05	0	1.40479033504249e-05
o__uncultured	0	2.80958067008499e-05	5.61916134016998e-05	1.40479033504249e-05	0.000252862260307649	0	4.21437100512748e-05	0	0.000182622743555524	0.000140479033504249	2.80958067008499e-05	1.40479033504249e-05	0	0	4.21437100512748e-05	1.40479033504249e-05	1.40479033504249e-05	2.80958067008499e-05
o__unidentified	0	0	2.80958067008499e-05	0	0	2.80958067008499e-05	0	0	0	0	0	0	0	0	0	0	0	0
o__Pseudomonadales	0.000154526936854674	0.000365245487111049	0.000323101777059774	0.000154526936854674	0.000140479033504249	0.000295005970358924	0.000168574840205099	0.000182622743555524	0.0001123832268034	0.000196670646905949	0.000140479033504249	0.000280958067008499	9.83353234529746e-05	0.000196670646905949	0.000280958067008499	0.000182622743555524	0.000140479033504249	8.42874201025497e-05
o__Streptomycetales	0	4.21437100512748e-05	0	0	0	0	0	0	0	0	0	0	0	0	0	0	0	0
o__Desulfovibrionales	0	2.80958067008499e-05	4.21437100512748e-05	0	0	0	0	0	0	0	0	0	0	0	1.40479033504249e-05	0.000168574840205099	0	0
o__Rickettsiales	0.000295005970358924	0.000309053873709349	0.000407389197162324	0.000351197583760624	0.000266910163658074	0.000407389197162324	0.000252862260307649	0.000323101777059774	0.000393341293811899	0.000323101777059774	0.000224766453606799	0.000337149680410199	0.000140479033504249	0.000182622743555524	0.000674299360820398	0.000561916134016998	0.000266910163658074	0.000870970007726347
o__Coriobacteriales	0.000899065814427197	0.00271124534663202	0.00351197583760624	0.00167170049870057	0.00292196389688839	0.00254267050642692	0.00262695792652947	0.000856922104375922	0.000983353234529746	0.00141883823839292	0.00164360469199972	0.000604059844068273	0.000575964037367423	0.00155931727189717	0.000365245487111049	0.00161550888529887	0.00140479033504249	0.0012362154948374
o__Deinococcales	0	1.40479033504249e-05	0	1.40479033504249e-05	1.40479033504249e-05	1.40479033504249e-05	1.40479033504249e-05	0	0	5.61916134016998e-05	2.80958067008499e-05	2.80958067008499e-05	0	0	1.40479033504249e-05	0	0	8.42874201025497e-05
o__Dojkabacteria	2.80958067008499e-05	0	0	1.40479033504249e-05	1.40479033504249e-05	0	0	0	0	0	0	0	0	0	0	0	0	0
o__Clostridiales	2.80958067008499e-05	4.21437100512748e-05	5.61916134016998e-05	0	0.000337149680410199	0	0	1.40479033504249e-05	0	1.40479033504249e-05	0	0	0	0	1.40479033504249e-05	0	0	0
o__Xanthomonadales	0.000196670646905949	7.02395167521247e-05	7.02395167521247e-05	9.83353234529746e-05	7.02395167521247e-05	0.0001123832268034	0.0001123832268034	0.000126431130153825	0.000126431130153825	9.83353234529746e-05	1.40479033504249e-05	8.42874201025497e-05	8.42874201025497e-05	4.21437100512748e-05	0.0001123832268034	0.000140479033504249	0	8.42874201025497e-05
o__Acholeplasmatales	0	0	7.02395167521247e-05	0.000351197583760624	7.02395167521247e-05	1.40479033504249e-05	0	0	0	0	0	5.61916134016998e-05	0	0	0	0	0	0
o__RF39	0.000449532907213598	0.00382102971131559	0.00202289808246119	0.00480438294584533	0.0246962140900471	0.00120811968813655	0.00143288614174334	0.0013485987216408	0.00195265856570907	0.000604059844068273	0.00245838308632437	5.61916134016998e-05	0.000126431130153825	2.80958067008499e-05	0.000126431130153825	0.00893446653087027	0.000547868230666573	0.000252862260307649
o__Peptostreptococcales-Tissierellales	0.000379293390461474	0.000842874201025497	0.00110978436468357	0.000730490974222097	0.00186837114560652	0.000660251457469973	0.000295005970358924	0.000351197583760624	0.000449532907213598	0.000393341293811899	0.000407389197162324	0.000435485003863173	0.000154526936854674	9.83353234529746e-05	0.000351197583760624	0.000309053873709349	0.000295005970358924	0.000379293390461474
o__Chloroflexales	2.80958067008499e-05	0	0	1.40479033504249e-05	4.21437100512748e-05	0	0	0	0	0	0	0	0	0	0	0	0	0
o__Clostridia_UCG-014	0.0137107536700148	0.0284751000913114	0.024429303926389	0.0065884666713493	0.0293741659057386	0.0139355201236216	0.00824611926669945	0.00887827491746857	0.00911708927442579	0.00856922104375922	0.00528201165975978	0.000983353234529746	0.000519772423965723	0.000575964037367423	0.000702395167521247	0.00483247875254618	0.0073751492589731	0.000716443070871672
o__Bacillales	1.40479033504249e-05	0.000393341293811899	7.02395167521247e-05	2.80958067008499e-05	1.40479033504249e-05	1.40479033504249e-05	2.80958067008499e-05	2.80958067008499e-05	5.61916134016998e-05	0	0	0	5.61916134016998e-05	1.40479033504249e-05	2.80958067008499e-05	0	9.83353234529746e-05	1.40479033504249e-05
o__Caulobacterales	0	0	1.40479033504249e-05	0	1.40479033504249e-05	0	0	0	4.21437100512748e-05	0	0	0	0	0	0	0	0	0
o__Vibrionales	0	0	0	0	0	0	0	0	0	0	0	0	0	2.80958067008499e-05	0	0	0	0
o__Saccharimonadales	0.0116738076842031	0.00615298166748613	0.00528201165975978	0.0064198918311442	0.00820397555664817	4.21437100512748e-05	0.00198075437240992	9.83353234529746e-05	0.000941209524478472	0.00155931727189717	4.21437100512748e-05	0	0.000351197583760624	0	7.02395167521247e-05	0.00143288614174334	0.0013485987216408	1.40479033504249e-05
o__Chlamydiales	1.40479033504249e-05	0	0	1.40479033504249e-05	0	0	0	0	0	0	0	0	0	0	0	0	0	0
o__Fimbriimonadales	0	0	1.40479033504249e-05	1.40479033504249e-05	1.40479033504249e-05	1.40479033504249e-05	0	0	0	2.80958067008499e-05	2.80958067008499e-05	2.80958067008499e-05	0	0	1.40479033504249e-05	0	1.40479033504249e-05	0
