# Supplementary material for: Combined metabolomics and 16S rDNA sequence analyses of the gut microbiome reveal the action mechanism of Fructus Akebiae against hepatic fibrosis
Source: Front Med (Lausanne). 2025 Feb 5;11:1492383. doi: 10.3389/fmed.2024.1492383 (PMC11835924; doi:10.3389/fmed.2024.1492383)
Supplement: Supplementary file 1 [file Data_Sheet_1.zip › data/ori.xlsx]

## Sheet: file explanation
表头名称	descriptive
id	Unique data number of the substance in this characterization
MS2 name	Name of the substance obtained by qualitative matching analysis of secondary mass spectrometry
MS2 score	Scoring of second-level matches, taking values [0, 1], the larger the better
MS1 name	Substance names derived from primary mass spectrometry matches are for reference only due to the high number of isomers in the metabolite.
MS1 ppm	Deviation of the measured and theoretical values of mz as a result of the first level mass spectral matching.
type	Matching modes, including secondary forward/reverse (MS2 forward/reverse) primary average molecular weight/single isotope molecular weight matches and no matches, among others
mzmed	The median mass-to-charge ratio, which represents the mass-to-charge ratio of this peak across all samples.
rtmed	Median retention time, representing the retention time of this peak across all samples.
MOD_5	Relative quantitative values of samples
MOD_4	Relative quantitative values of samples
MOD_3	Relative quantitative values of samples
MOD_2	Relative quantitative values of samples
MOD_1	Relative quantitative values of samples
MOD_6	Relative quantitative values of samples
Mean MOD	Mean relative quantitative values of sample replicate experiments
NOR_1	Relative quantitative values of samples
NOR_4	Relative quantitative values of samples
NOR_6	Relative quantitative values of samples
NOR_3	Relative quantitative values of samples
NOR_2	Relative quantitative values of samples
NOR_5	Relative quantitative values of samples
Mean NOR	Mean relative quantitative values of sample replicate experiments
QC_1	Relative quantitative values of samples
QC_2	Relative quantitative values of samples
QC_3	Relative quantitative values of samples
QC_4	Relative quantitative values of samples
Mean QC	Mean relative quantitative values of sample replicate experiments
YZZ_3	Relative quantitative values of samples
YZZ_2	Relative quantitative values of samples
YZZ_6	Relative quantitative values of samples
YZZ_1	Relative quantitative values of samples
YZZ_5	Relative quantitative values of samples
YZZ_4	Relative quantitative values of samples
Mean YZZ	Mean relative quantitative values of sample replicate experiments

## Sheet: data
ID	MS2 name	MS2 score	MS1 name	MS1 ppm	type	mzmed	rtmed	MOD_5	MOD_4	MOD_3	MOD_2	MOD_1	MOD_6	Mean MOD	NOR_1	NOR_4	NOR_6	NOR_3	NOR_2	NOR_5	Mean NOR	QC_1	QC_2	QC_3	QC_4	Mean QC	YZZ_3	YZZ_2	YZZ_6	YZZ_1	YZZ_5	YZZ_4	Mean YZZ
ID	MS2 name	MS2 score	MS1 name	MS1 ppm	type	mzmed	rtmed	MOD	MOD	MOD	MOD	MOD	MOD	Mean MOD	NOR	NOR	NOR	NOR	NOR	NOR	Mean NOR	QC	QC	QC	QC	Mean QC	YZZ	YZZ	YZZ	YZZ	YZZ	YZZ	Mean YZZ
1708	Trillin	0.870143621			MS2 matched	599.34423	411.7505	3843.725317	2904.558494	2197.884315	3173.137036	4962.62176	1526.160107	3101.34783816667	3545.482356	2927.260977	1092.269584	3348.93999	3629.979982	2333.120186	2812.84217916667	2566.347904	2029.50554	1823.944191	2585.19818	2251.24895375	4286.915326	2826.824177	2564.997718	2211.324488	5484.415984	2851.389822	3370.97791916667
842	1-arachidoyl-2-hydroxy-sn-glycero-3-phosphocholine	0.954779186			MS2 matched	552.39572	191.421	21578.63451	31017.56134	33053.5708	26031.69686	26878.43034	27896.59331	27742.74786	129323.4405	102802.1104	158203.5826	230288.6228	194411.6576	119781.4819	155801.815966667	79699.19986	78416.03365	78416.70653	78416.44168	78737.09543	26580.32264	24537.62768	29125.08228	30908.91219	29921.03173	37824.43141	29816.234655
1158	Caffeine	0.836104471			MS2 matched	195.08557	599.311	2056.132554	1880.880328	2999.225119	2496.376702	2269.248246	2185.613651	2314.57943333333	2911.024229	2039.244292	2338.765682	2240.3666	2350.539793	2110.856525	2331.79952016667	2584.342336	2344.580062	2271.53687	1943.761091	2286.05508975	2384.447425	2570.997125	2963.387593	2415.386459	2661.302692	1882.859427	2479.73012016667
609	Pe 40:8	0.73455678			MS2 matched	786.49512	143.8505	187768.7918	202819.8498	185143.9341	144126.2131	196628.1929	170081.6934	181094.779183333	129927.8035	191889.0133	210922.5372	270333.3721	259036.9159	215562.1471	212945.298183333	179430.6337	175264.1115	175401.9351	179388.0846	177371.191225	192412.7017	217822.2293	215375.92	266493.9317	185174.103	216335.2771	215602.360466667
1460	Methylene blue	0.785288499			MS2 matched	240.99706	228.572	9336.567629	10163.54598	8236.63402	7459.093254	8560.960402	7182.151302	8489.82543116667	10580.44923	7660.351597	8674.850497	8911.01499	9201.885431	9716.317074	9124.14480316667	8764.514659	8900.405678	8510.649871	7721.182464	8474.188168	8718.462269	9786.275824	6576.380999	7666.587414	9666.866828	9848.340258	8710.48559866667
1289	G0	0.809922208			MS2 matched	681.23252	237.716	2415.833872	2099.015206	2166.385343	1037.734361	2192.135758	2035.676564	1991.130184	1375.513613	1491.056562	1444.426992	2249.497191	1706.794178	2071.143954	1723.07208166667	2017.781858	2015.270271	2067.521836	1928.446587	2007.255138	2044.72793	2042.529943	2102.914636	2097.427544	1025.179279	2131.039764	1907.30318266667
169	4'-methoxyflavone	0.841838374			MS2 matched	251.07268	350.683	4408.401232	3917.355791	3725.49607	2759.113218	3379.768915	3722.945017	3652.1800405	5231.344065	7586.713461	7086.828629	5501.353469	3494.52699	6047.950947	5824.78626016667	5268.008168	4538.384027	4537.83324	4549.027811	4723.3133115	4818.066751	3667.614721	6576.483385	9306.592558	6356.796216	4998.632778	5954.03106816667
371	Flavin mononucleotide (fmn)	0.91056815			MS2 matched	455.088	413.1415	3011.007197	2943.081281	2829.597239	1069.26547	915.0650629	2843.187448	2268.53394965	1548.929665	3130.421803	3396.498686	2258.192388	1304.252111	3633.530392	2545.30417416667	3237.264248	3118.019452	3117.692703	3171.727002	3161.17585125	3358.831921	3329.629996	3482.821652	3723.010822	2112.194584	3571.947268	3263.07270716667
1161	Camostat	0.961098617			MS2 matched	797.3159	241.0885	11975.18491	9456.37307	12034.70632	9282.743067	10649.15128	11012.02024	10735.0298145	5612.364961	5969.647176	4188.522342	6211.355822	5106.056584	6048.618372	5522.76087616667	9128.144438	9025.431674	9157.074251	9157.2461	9116.97411575	12095.92492	10645.26771	10593.26395	10195.66227	6521.459768	11194.31829	10207.6494846667
1019	5-(galactosylhydroxy)-l-lysine	0.965762992			MS2 matched	325.15782	525.422	14834.52609	10692.44374	12315.66146	12762.5158	11019.64024	11541.97538	12194.4604516667	7006.787253	3889.126148	5286.334493	4730.810559	4603.78383	4536.537484	5008.89662783333	8917.198313	10334.02499	10336.17223	10331.22538	9979.65522825	14477.38146	9777.225519	7271.008726	7382.388701	8382.255532	10323.29981	9602.259958
1312	Glutathione	0.986932703			MS2 matched	308.08971	402.7745	2231412.586	2273597.842	1376620.685	960618.2499	834608.3759	3046505.089	1787227.13796667	181108.1858	981080.5988	1208256.005	177944.7375	169547.8127	315197.2192	505522.4265	944167.3942	921869.3096	920926.8729	921061.8467	927006.35585	644031.0867	888004.1455	207279.7292	46044.31817	370658.3767	615500.897	461919.758878333
1031	5-methoxydimethyltryptamine	0.956863932			MS2 matched	174.10082	213.99	28343.19244	26266.13687	27709.72375	27318.10352	22263.59606	27717.35054	26603.0171966667	10440.46006	20095.47434	16876.81674	15317.62092	16385.65292	16174.77136	15881.79939	25239.51682	23908.30772	23271.805	22861.99541	23820.4062375	26504.41361	28353.51336	31608.59434	24907.39085	27002.16687	23892.19869	27044.7129533333
107	"2-C-Methyl-D-erythritol 2,4-cyclodiphosphate"	0.8557			MS2 matched	337.01639	404.059	389.0220191	2484.802726	359.6010874	1445.510391	2448.817051	1082.992151	1368.45757091667	2631.468618	960.7615079	1064.649001	1111.123612	2314.487655	101.7839349	1364.04572146667	1242.650924	651.7683612	681.9205239	689.0207733	816.3401456	527.137239	921.4673093	1067.306459	1279.504084	376.2489957	475.3518654	774.502658733333
1599	Pro-phe	0.989909891			MS2 matched	263.12161	451.203	10489.1317	15473.58641	16952.46175	9706.439553	15840.22614	16584.64702	14174.4154288333	10174.5356	11712.57897	10862.58069	11832.08792	12691.79674	11947.45378	11536.83895	15707.30302	13869.79243	13873.24324	14350.20118	14450.1349675	11620.30265	9829.75623	9198.950451	14860.04201	9242.172478	11606.14359	11059.5612348333
1095	Arg-Gln	0.960938445			MS2 matched	303.17529	445.8435	19288.15599	9279.127193	74065.02471	23804.83578	38833.01298	35217.89903	33414.6759471667	36723.39207	26958.71247	33243.27092	14419.89986	29218.29375	35313.08175	29312.7751366667	41237.36791	41292.17958	38788.61601	27181.86904	37125.008135	18598.67311	25564.30224	30596.33914	24379.77652	48848.79954	49984.31954	32995.3683483333
1130	n-[(1s)-1-(aminocarbonyl)-4-[(2-chloro-1-iminoethyl)amino]butyl]-Benzamide	0.752779116			MS2 matched	311.12617	118.5275	9223.151264	6062.185506	5109.028327	10371.27611	9522.002907	12360.47561	8774.68662066667	1371.799169	5476.9049	2973.457734	4394.522745	6171.525389	8621.260664	4834.91176683333	8181.877943	8182.837195	7632.566403	7618.168197	7903.8624345	12055.20231	10846.39419	12825.68752	9615.013363	6250.689311	9180.770748	10128.9595736667
1083	Androsterone glucuronide	0.870092792			MS2 matched	431.23213	461.523	41656.23829	51718.29101	70643.24931	61361.9113	62978.05791	43601.65767	55326.5675816667	53148.18881	64936.42653	56094.35579	31205.69762	32540.31415	29417.23966	44557.0370933333	57031.70624	61269.50257	62149.26576	63867.81428	61079.5722125	47010.07486	57937.72538	47840.13835	35197.31365	87246.77794	55103.44876	55055.9131566667
320	D-Tagatose	0.6684			MS2 matched	161.04295	281.548	131587.7982	107823.1379	81843.59176	34565.81755	6563.1108	109251.2836	78605.7899683333	78240.34757	62974.15172	63944.92438	94358.78722	72594.10889	73703.20697	74302.5877916667	83693.24197	82652.64627	82668.05864	85157.47872	83542.8564	111333.8502	70129.15359	61721.88371	69811.5822	48450.04465	71745.55193	72198.6777133333
960	2'-deoxycytidine	0.997027825			MS2 matched	228.0951	209.8995	2458.96422	3134.965269	2192.784211	3489.710887	2584.92101	3384.346862	2874.2820765	2801.597506	2826.862488	2617.799411	2111.629478	1975.271131	3064.319619	2566.2466055	2783.647184	2420.421932	2782.832226	2783.500934	2692.600569	2565.940963	2576.76695	2479.076114	2834.002897	1170.005745	1682.319757	2218.01873766667
998	4-acetamidobutanoate	0.8411			MS2 matched	146.07925	344.889	13744.40885	20625.51101	10806.27666	14004.42004	15043.27849	15045.85557	14878.29177	2993.732443	5272.805786	3307.785579	7072.285388	8407.133993	3348.489571	5067.03879333333	12950.59333	12792.70017	12058.20519	12952.40731	12688.4765	16688.53874	19741.89759	13099.66996	12690.15155	20062.96929	21075.55158	17226.4631183333
382	Gamma-Glu-Cys	0.996844883			MS2 matched	249.05885	130.7185	41527.54438	39144.23304	67231.2513	23094.42541	49641.45286	44496.19008	44189.182845	68078.60963	127869.6815	55040.38388	57590.50507	54119.05208	44618.32978	67886.0936566667	60959.50668	52455.45282	52843.50349	52878.22494	54784.1719825	51602.87805	38611.67586	25854.88766	52692.33761	59549.34486	71499.74996	49968.479
276	Cis-aconitate	1			MS2 matched	129.0174	393.896	28495.02427	18960.1449	17638.34342	17365.45454	22258.46343	17617.99866	20389.2382033333	20837.37918	21659.22073	19044.65487	24503.77838	18480.93955	23739.42644	21377.566525	21837.22048	18674.79725	18660.08681	18699.86189	19467.9916075	20305.89395	19282.14498	21224.24361	31979.89557	21279.99991	18702.53557	22129.1189316667
262	Cer(d18:1/18:1(9Z))	0.975537271			MS2 matched	562.50921	35.221	54355.85753	58325.52392	40920.94183	41522.92201	60217.11978	62452.72701	52965.84868	20585.49205	13983.00837	17160.593	15333.65747	9683.515699	13102.60215	14974.8114565	38810.91082	34623.43654	35893.81508	34716.30453	36011.1167425	59525.01665	58772.43943	34204.47048	53733.15863	53537.04165	56926.91128	52783.17302
1035	5-methylmyosmine	0.954741429			MS2 matched	161.10555	264.746	8730.108772	11456.57721	12576.53086	11392.77279	17293.84926	8150.406638	11600.0409216667	13361.59449	13261.58064	9362.15584	11461.16638	11828.18782	10735.0109	11668.2826783333	8693.143363	8692.549856	9110.296509	8692.285012	8797.068685	10898.66299	8559.247507	5961.860735	8026.589873	5769.26543	7528.228811	7790.64255766667
365	Fahfa 36:3	0.89758094			MS2 matched	559.46228	49.082	80085.18342	63354.49097	117912.731	157590.2861	90411.57094	89285.26194	99773.2540616667	54696.83286	93747.77644	93544.44609	92891.408	87755.77309	87303.95618	84990.03211	69733.69775	64166.23023	70885.15803	70888.45198	68918.3844975	89636.04385	93296.69967	160062.4771	122862.7918	187354.5368	83658.19234	122811.79026
364	Fahfa 36:2	0.948201216			MS2 matched	561.47805	43.91	143335.9495	134574.7011	108277.015	112538.023	164222.3991	141983.6763	134155.294	75797.86169	119996.8063	135469.3381	137866.3541	86921.98412	89765.25156	107636.265978333	144630.5023	138395.7152	139760.7572	138376.5262	140290.875225	207183.5549	151071.4741	273131.0487	274722.3543	380090.8644	195330.4464	246921.6238
665	Pi 40:6	0.970274233			MS2 matched	909.5329	188.8175	66798.72375	99445.92588	138246.3683	86547.21751	109659.8398	92280.71537	98829.798435	86309.46961	133689.1731	124680.8767	173417.8744	121135.2907	133742.8139	128829.249735	92049.44875	87583.40062	90157.00977	92035.94988	90456.452255	101986.6858	93969.1336	64008.97406	110909.9347	99567.54216	107062.9384	96250.86812
366	Fahfa 36:4	0.756644402			MS2 matched	557.44528	50.4925	18002.28597	17151.62843	14660.59392	33690.7027	19886.77517	19146.92809	20423.15238	25075.61032	28391.79732	23854.893	25111.17902	23231.87738	22955.32843	24770.114245	16892.62189	19524.08461	17786.6171	16681.0795	17721.100775	16307.71318	16124.33879	82279.51058	17741.33851	39328.96201	15851.05671	31272.1532966667
667	Pi 40:8	0.952798507			MS2 matched	905.50286	187.467	33183.69763	37817.56961	31589.00861	17410.83857	31800.76035	33873.53465	30945.90157	23291.21188	30819.75732	27610.23099	41314.36724	31055.88123	47865.2902	33659.4564766667	31393.08197	30162.63458	30070.37014	30729.06328	30588.7874925	27663.09667	32563.7843	31471.2472	54405.62826	15602.00059	52577.15406	35713.8185133333
296	D-arabinonic acid	0.958718371			MS2 matched	165.03806	333.41	582468.8428	237007.1279	377009.9419	196574.8811	565270.2721	199131.3831	359577.074816667	647170.3788	764386.382	536926.1878	689097.045	490643.1841	672230.3236	633408.916883333	509639.8963	508429.9918	517317.5936	554003.493	522347.743675	476145.9088	331227.7293	305763.7929	473161.8644	255843.1886	398712.5394	373475.837233333
219	Aldosterone	0.965856399			MS2 matched	359.17927	133.959	18112.28677	16870.98002	45093.54685	5464.108463	10312.18646	2663.1743	16419.3804771667	16981.91369	27393.30121	19863.15316	7337.604635	26099.37462	19757.81241	19572.1932875	15193.44293	14437.11555	14869.54048	14543.39614	14760.873775	27105.97999	11915.21556	7475.005736	40215.82349	17500.19374	24331.55851	21423.9628376667
1701	trans-3-Coumaric acid	0.6304			MS2 matched	147.04289	323.92	7298.053266	6315.392927	7381.767213	5300.988916	6257.61345	7097.239479	6608.5092085	4973.939007	5866.528788	4373.501662	4428.723531	4214.133921	5174.347367	4838.529046	6327.967575	6136.356501	6221.377477	6136.920542	6205.65552375	6934.816409	7102.662713	8518.902644	6028.425737	6594.827345	7551.685988	7121.886806
363	Fahfa 34:2	0.719340421			MS2 matched	533.44691	49.952	14948.0241	19674.9828	24159.40153	31182.73474	17074.5119	12880.71392	19986.728165	18130.42518	21459.82152	34912.20395	42142.91249	23087.33925	30491.42964	28370.6886716667	14763.7475	15317.34732	16343.60174	15825.87955	15562.6440275	18771.50711	19378.23983	52434.97542	31031.33944	31446.65543	23585.24985	29441.3278466667
362	Fahfa 34:0	0.788849587			MS2 matched	537.47782	49.297	76312.97673	82422.72671	73717.06893	74802.68897	110804.7379	107850.9894	87651.8647733333	100794.9215	51369.09775	99455.26024	73661.13038	108120.7296	74823.95984	84704.1832183333	90530.73771	111950.5208	90623.11388	90736.69467	95960.266765	103256.5124	83337.33464	116574.0118	112809.0692	143914.8743	134954.6633	115807.744273333
424	Hematoporphyrin	0.993094093			MS2 matched	579.25247	110.322	6848.482353	16251.875	26299.11067	3003.66837	5497.259627	7381.961713	10880.3929555	2091.861164	3347.010102	4369.82831	3578.728881	3027.986202	3961.548997	3396.16060933333	21623.71815	17916.40861	20996.0673	21659.23752	20548.857895	36418.8131	63184.639	22057.46207	92847.1163	89616.54818	38446.78152	57095.226695
1309	Glu-Thr-Arg	0.916621992			MS2 matched	405.20559	403.77	59707.47697	111932.5675	44560.38699	97431.64243	47952.47045	73859.75356	72574.04965	16545.77686	22538.74979	27531.36508	10426.42748	12680.47821	15756.16842	17579.82764	50738.67624	49347.98552	49794.97693	49347.91392	49807.3881525	90645.39783	73858.08486	33251.98535	42102.26674	49549.5217	36774.08588	54363.55706
1136	Benzyl butyl phthalate	0.991690645			MS2 matched	335.10926	241.802	3734.506161	3481.551975	3905.057427	3153.499899	2772.35764	4679.560817	3621.0889865	6496.414436	10135.39675	7608.464182	5348.459457	5033.19157	8235.618111	7142.92408433333	6560.36246	6814.970055	6082.229108	6734.122713	6547.921084	5830.789057	3951.74417	3739.780521	5422.182005	3068.422951	8457.315536	5078.37237333333
613	Pe(16:0e/12-hete)	0.715441954			MS2 matched	740.50974	148.313	262122.9723	335237.2902	414988.3698	288944.7816	389420.2803	334825.1548	337589.808166667	183683.8161	398459.9758	388454.3284	415755.7446	432652.9771	406284.9222	370881.9607	283109.2172	263052.7791	283190.1583	283091.2762	278110.8577	261946.6819	288871.1288	302467.7643	329122.0649	280208.499	394680.4336	309549.42875
468	L-Gulonic gamma-lactone	0.901			MS2 matched	177.03756	152.13	121201.8604	112981.1337	106196.7041	128718.0375	131515.278	133202.8652	122302.646483333	126380.4757	145870.6889	148408.3484	156354.6954	176453.4981	145327.1057	149799.135366667	108666.8732	106797.1627	106824.6356	110375.3842	108166.013925	115086.9986	104599.8793	97136.51568	92640.10527	115949.8504	129649.6324	109177.163608333
501	Lusitanicoside	0.710931065			MS2 matched	441.18673	34.413	20740.74977	4579.908004	23072.95718	7380.431144	27919.94002	24337.12965	18005.1859613333	15831.40438	23273.75253	28941.17415	10229.66888	15993.66916	18382.91191	18775.4301683333	19997.33169	19008.24431	19352.62721	19003.06883	19340.31801	12175.27212	25906.73497	5242.645486	9988.286044	35729.19971	5342.660905	15730.7998725
835	1-(1z-hexadecenyl)-sn-glycero-3-phosphocholine	0.945578624			MS2 matched	480.33971	188.973	36697.63232	46466.50911	20086.17789	132431.8818	28468.57552	37397.79701	50258.0956083333	1032585.106	10618.62092	15528.75772	12149.23159	3040.16476	8292.884935	180369.127654167	38929.154	38578.10607	39068.68231	39067.21296	38910.788835	47276.0049	31377.58365	61168.03707	35396.72812	84803.9772	20555.67967	46763.0017683333
581	Orotidine	0.990096471			MS2 matched	287.0465	309.771	29152.13758	27506.55882	21865.85383	22242.30826	21804.03362	23912.06229	24413.8257333333	11558.44583	13154.03752	14407.74499	8457.525667	6959.137214	10283.93508	10803.4710501667	21452.37419	20048.59456	21436.96533	20949.25831	20971.7980975	22331.32147	27165.42272	21277.67997	15880.10716	23271.57967	18966.4349	21482.0909816667
333	Diflubenzuron	0.909863707			MS2 matched	309.0096	216.2995	23240.8806	20384.78257	20618.73449	17049.99736	19632.69658	19288.43872	20035.92172	17103.43815	18174.47044	13856.39438	18602.43765	16731.88253	19556.91743	17337.5900966667	19935.41888	19080.15822	19465.87858	19903.45138	19596.226765	20634.17192	20191.32678	18019.94478	23315.03855	18342.16087	21349.85643	20308.7498883333
1662	Sofalcone	0.820912148			MS2 matched	383.16317	218.55	2202.130727	2791.624286	2834.952259	1130.741543	2034.527551	2852.082345	2307.67645183333	1362.24394	4752.263865	2414.233886	1549.733989	2633.494931	2778.120437	2581.68184133333	2633.016407	2658.187927	2705.322071	2784.420869	2695.2368185	2934.98995	1852.315718	2736.05961	1753.555065	2628.896124	2880.544757	2464.39353733333
1046	"7-benzyl-11,14-dimethyl-16-(2-methylpropyl)-10,13-di(propan-2-yl)-17-oxa-1,5,8,11,14-pentazabicyclo[17.3.0]docosane-2,6,9,12,15,18-hexone"	0.727632405			MS2 matched	694.34891	449.671	6157.657657	7053.702533	8939.5773	6877.515405	4999.923264	5370.535386	6566.4852575	4028.854238	9913.047003	7688.446368	6948.822525	4192.018375	12189.62671	7493.46920316667	8125.34004	8039.250133	7862.766608	8125.30284	8038.16490525	7564.556763	9787.88432	5724.198057	6622.65198	5169.223681	6970.264645	6973.12990766667
263	Cer[ns] d33:1	0.827816328			MS2 matched	582.49901	35.6815	56698.97982	57746.04494	45896.60586	79007.16077	62366.23722	70440.74078	62025.961565	20493.92165	19291.02195	20286.04441	21814.20061	17318.83382	23442.17269	20441.0325216667	36401.31957	35128.22905	35941.13877	36706.68032	36044.3419275	51401.18077	57230.43411	84397.45087	66857.16259	42353.05256	72489.79908	62454.8466633333
1015	4alpha-mannobiose	0.994110882			MS2 matched	707.21655	388.29	917202.3522	890113.5555	790456.0099	753031.1668	696022.2896	746537.5935	798893.827916667	1127804.997	366782.1424	1229441.3	1108417.714	1330438.628	392092.7094	925829.5818	698800.9911	694335.8533	723405.1375	692227.9794	702192.490325	798929.2261	286079.323	9328.285246	2227.65883	378680.6517	307717.7142	297160.476512667
63	1-stearoyl-2-arachidonoyl-sn-glycero-3-phosphoserine	0.964234573			MS2 matched	810.50902	41.573	26457.89015	27782.39974	24062.34074	24138.51393	36523.90615	29797.0799	28127.0217683333	30391.25808	28975.57845	30302.76955	36914.2077	29186.68533	34314.19128	31680.7817316667	26958.47027	28105.33692	27507.52506	26600.63114	27292.9908475	31173.35455	32874.21921	35447.80673	18084.3817	35957.18094	44987.51541	33087.4097566667
58	1-palmitoyl-2-hydroxy-sn-glycero-3-phosphoethanolamine	0.921000611			MS2 matched	452.27256	203.384	5550099.109	4917506.57	5812658.497	4631171.011	4852858.901	6108031.403	5312054.2485	1950644.684	3519972.998	3426013.263	5754583.562	4530596.256	5356526.019	4089722.797	4431587.62	4198363.948	4383954.934	4432891.275	4361699.44425	4735066.794	5351984.256	5916163.593	6468504.9	3536027.615	6792463.675	5466701.8055
604	"Pc(18:1/8,9-epete)"	0.953713037			MS2 matched	880.5546	153.789	7647.219562	8969.541999	10519.30992	6205.950266	11572.49694	7918.408617	8805.487884	3693.092274	10802.89385	11584.74964	6358.832325	9005.40057	8604.341478	8341.5516895	7639.81197	7468.839716	7468.085561	7785.863117	7590.650091	7737.217548	8298.174809	12177.59003	12843.32543	12224.17792	10518.66407	10633.1916345
440	Imatinib	0.99011155			MS2 matched	492.23261	124.9735	61629.78344	13269.7886	25617.64714	14788.18607	12110.18961	15208.01887	23770.6022883333	69407.54889	68197.70951	11753.80962	17293.18189	10064.06123	15318.47025	32005.7968983333	34335.48866	30524.98618	30106.10104	34411.95008	32344.63149	25047.85435	27384.19557	10350.23858	29992.57694	154871.0754	24926.81813	45428.7931616667
1272	Fenamiphos sulfone	0.970936977			MS2 matched	671.19515	451.345	8257.410261	4347.178869	3119.759953	2660.273249	3099.844451	5231.218638	4452.61423683333	3104.94956	69.47164132	2133.066913	1886.448234	2695.71182	299.3177689	1698.16098953667	1246.415645	1214.486388	1213.211088	1276.077449	1237.5476425	2308.323102	290.9971536	139.9513396	292.2254381	298.4397633	78.89791467	568.139118545
745	Sulfoacetic acid	0.815514274			MS2 matched	138.98546	405.299	10735.35063	10096.36021	7863.871855	5544.185274	8043.521637	7450.700989	8288.9984325	3678.515944	5850.154712	3660.785435	3946.35041	5089.579378	4783.887773	4501.54560866667	9378.801669	8577.876464	8787.240872	9140.415047	8971.083513	8696.099185	11180.46489	8100.823715	10522.9875	8554.06071	7838.87183	9148.88463833333
340	Dl-a-hydroxybutyric acid	0.995719495			MS2 matched	103.03854	188.837	57424.05314	64981.22605	67101.99977	60434.91612	75950.20066	80242.73485	67689.1884316667	34400.71194	101099.4811	97718.28105	34975.01475	47161.45893	101246.8011	69433.6248116667	67272.04064	63098.50006	65426.63924	64957.97551	65188.7888625	93820.40166	115929.2699	120982.0911	100548.5514	64328.80032	87009.33294	97103.0745533333
214	Agnuside	0.920856507			MS2 matched	501.12117	473.272	4925.972024	5773.687821	7299.421523	3434.77111	6525.091512	4080.967305	5339.98521583333	872.8048888	1221.254506	1344.7015	1922.617614	2100.043361	1028.34445	1414.9610533	4223.006767	3849.525414	4410.98679	4352.569078	4209.02201225	7312.74172	4421.996052	3485.187657	4899.681179	1331.605142	2367.204806	3969.73609266667
282	Corosolic acid	0.98273484			MS2 matched	471.33773	73.319	9768.826664	9732.968434	15225.12775	18952.99756	19686.12231	17820.38343	15197.7376913333	11491.3713	15892.71267	9413.00746	8599.917258	7617.581526	9451.132222	10410.9537393333	7722.441745	6873.841728	7752.985351	7217.056286	7391.5812775	7915.583657	9724.97325	5972.397085	7580.098992	2176.135148	11834.65612	7533.974042
508	Maleic acid	0.9975			MS2 matched	115.00282	405.769	1450850.354	1150463.61	1637453.686	1189554.133	1468967.897	1312701.36	1368331.84	969542.3334	1205153.89	1084950.949	1041255.094	1179195.49	1191094.709	1111865.4109	1174733.704	1164517.605	1164773.989	1197146.51	1175292.952	1350228.12	1363613.652	1304681.027	1495668.083	1389682.51	1064131.938	1328000.88833333
768	Trifluoroacetic acid	0.725856446			MS2 matched	226.99235	156.051	129914.0344	94107.1175	63769.23901	85906.79738	64462.84374	170282.4485	101407.080088333	30734.23327	54528.22099	54246.62447	69128.3684	81242.96146	38683.01399	54760.57043	74220.88912	69358.09749	73870.17722	74221.46786	72917.6579225	89462.86	93386.99566	47444.33934	18479.3028	43336.39212	122335.9832	69074.3121866667
549	N-arachidonoyl-l-alanine	0.998833282			MS2 matched	374.26238	88.3905	34378.15446	39805.83125	25763.69393	14154.49399	37180.33772	45777.73476	32843.3743516667	28453.84065	40235.53432	38199.78259	62032.2512	51900.96788	81317.4322	50356.6348066667	38920.79397	31045.06775	32765.09088	31274.28797	33501.3101425	44420.41913	33731.11061	33949.25071	91498.93055	19364.47386	54874.62481	46306.4682783333
800	alpha-L-Asp-L-Lys	0.95219266			MS2 matched	262.13769	460.771	10474.94894	8047.558853	12641.53245	7562.221971	7609.74272	8066.054559	9067.0099155	5623.378246	5525.465978	10391.41292	3883.514632	3772.752468	5515.376212	5785.31674266667	6943.927552	7936.413815	6334.993995	7276.045264	7122.8451565	6476.048148	4363.601499	4688.098337	5240.388931	6027.809225	7030.664904	5637.76850733333
1146	Bipleiophylline	0.83036883			MS2 matched	795.35729	348.964	4929.872221	6202.09412	6185.838857	3374.046537	6994.535019	3817.522684	5250.651573	4361.853142	6674.625341	4187.906679	3337.848364	3406.430006	5433.319612	4566.99719066667	4853.600934	4946.305342	4805.763869	4805.124575	4852.69868	4098.595812	5485.189509	5731.020965	3481.182278	4349.755274	5320.142699	4744.31442283333
750	Taurochenodeoxycholate	0.997813776			MS2 matched	498.28133	151.472	1553769.917	580259.6795	1319413.969	1512166.829	863553.9875	925367.2751	1125755.27618333	20318033.43	3806087.588	797081.6193	1508638.031	308611.8411	973138.3494	4618598.47646667	2410239.014	2283710.753	2411252.116	2410545.732	2378936.90375	1757416.243	795021.8196	1129629.959	2067596.306	7553839.16	1864569.027	2528012.08576667
1615	Protoporphyrin ix	0.985131936			MS2 matched	563.25914	177.4775	7109.627297	11000.70957	7572.770109	5043.667261	5086.624744	6394.659554	7034.6764225	3826.721951	10948.35474	10101.03923	6661.587775	5995.819279	8174.65596	7618.0298225	9979.050467	10275.00624	10282.51644	8587.161767	9780.9337285	9922.784711	10927.34494	8206.90386	7424.231859	7402.267535	11629.65762	9252.19842083333
670	Pi(18:0/12-hepe)	0.963426515			MS2 matched	899.5506	42.3235	3475.609171	3649.255833	4708.772676	1598.566576	4408.556954	4263.810758	3684.095328	3205.26366	5030.133116	3193.800894	3616.441943	3154.067066	3858.244993	3676.32527866667	4208.933582	3931.312883	3970.108908	3932.294376	4010.66243725	4328.749082	3820.243719	2364.368211	3972.044004	5895.8542	3270.777505	3942.00612016667
175	5-trans-latanoprost acid	0.7187887			MS2 matched	371.23622	105.7035	11242.21277	11824.16735	15011.94927	11877.63859	14383.89272	19020.79261	13893.4422183333	9743.016301	24858.51658	14261.92671	24409.3894	29864.44638	14333.28372	19578.4298485	14274.43227	18498.44807	14229.30167	14277.74546	15319.9818675	27482.50086	10369.58042	21139.57095	16597.25435	10073.27499	16246.57586	16984.792905
794	Xanthosine	0.999657009			MS2 matched	283.06407	311.62	474393.8408	497486.5022	601038.3567	377167.4986	413053.6119	407746.4547	461814.377483333	1251194.652	1531460.901	991523.0514	1546187.888	1339106.132	1069072.647	1288090.87856667	819693.3866	788546.4623	823566.4905	823522.2211	813832.140125	606045.617	506935.2741	505769.2221	306613.3999	414984.1914	685181.405	504254.851583333
1179	Chrysosplenetin	0.904412776			MS2 matched	375.11326	259.59	3542.093676	4066.351037	4409.150135	1103.854459	4495.692548	4026.447051	3607.26481766667	1145.53531	4227.21435	3004.809225	3351.462745	3649.004322	3032.590768	3068.43612	4393.917481	4294.037642	4230.565998	4140.851032	4264.84303825	1872.574596	5211.523493	2449.871466	4759.090576	4142.326971	5396.21751	3971.934102
512	Maltotriose	0.980641208			MS2 matched	503.15486	451.2855	9408315.75	7180413.94	6987838.857	5829073.267	6757568.131	7367121.636	7255055.2635	7455440.368	1499167.054	6498218.396	6189090.34	6374587.368	1474795.75	4915216.546	4999354.297	4973844.484	4923641.398	4993127.728	4972491.97675	3514430.292	733357.4854	38461.36145	23278.92333	1230625.844	2549915.325	1348344.87186333
1560	PC(16:0/16:0)	0.9977			MS2 matched	756.5482	148.833	612689.4113	724233.6947	729548.9499	564839.0897	721657.0488	580336.0828	655550.712866667	678316.3643	794612.4526	790988.2424	750552.5317	807945.6543	756489.5404	763150.797616667	722696.22	719737.999	722740.331	711811.3865	719246.484125	613210.8072	710006.5097	678489.2213	666455.1879	776220.4324	622555.8469	677823.0009
907	"1,2-dipalmitoleoyl-sn-glycero-3-phosphocholine"	0.898658611			MS2 matched	730.53081	150.9895	124182.0443	173274.6591	167560.8803	126403.8624	177110.22	108846.5784	146229.707416667	134217.3627	157089.8633	190863.2915	193779.9587	153493.5944	202384.5983	171971.444816667	163435.3114	161217.6755	160596.7339	160578.8474	161457.14205	148663.8572	155081.4934	138648.2822	135799.5643	174453.9129	163447.1552	152682.377533333
944	2-hydroxybenzyl alcohol	0.988372267			MS2 matched	107.0477	237.497	17432.90083	13191.71667	16781.34219	17208.31133	14915.83112	15325.99555	15809.349615	15284.91217	13350.85995	12823.83081	13422.77781	13593.0251	12722.15548	13532.9268866667	15742.69646	15753.98744	15366.69443	15368.03227	15557.85265	17364.68462	18401.75374	13025.06624	15848.71526	17572.33304	13636.84887	15974.900295
422	Harpagoside	0.849992664			MS2 matched	529.14768	383.02	43446.43598	38196.54196	29066.3559	52431.72031	25309.82061	26875.89965	35887.795735	41587.1109	59777.18184	40205.99371	63793.84975	33159.25953	36790.65159	45885.6745533333	50520.6718	50265.87448	50148.20262	67704.71251	54659.8653525	47008.0857	35813.843	12831.367	5461.90543	27352.09961	25172.57605	25606.6461316667
1264	Epothilone b	0.962615912			MS2 matched	490.28208	448.574	3017.203078	1654.532344	7817.772036	7317.554586	5044.12893	2379.094246	4538.38087	3956.883282	6432.685816	2067.847585	2461.791968	928.4717514	2122.307208	2994.99793506667	4774.225093	5090.476337	4767.146451	4863.23523	4873.77077775	3650.786029	4974.821506	5807.33036	5131.902263	10801.34631	9627.764986	6665.65857566667
292	D-(+)-Galactose	0.879221597			MS2 matched	179.05285	490.085	16059.38229	12204.74213	17231.71919	6659.581215	7720.200518	9059.607091	11489.2054056667	7857.451024	2421.430631	7808.491206	18179.06879	7450.147921	1086.702352	7467.21532066667	12538.50458	7889.380691	7960.969879	7965.178108	9088.5083145	3700.865994	1354.958675	1578.185756	942.4777251	2418.633746	1084.775575	1846.64957851667
1047	7-hydroxycoumarin	0.779444439			MS2 matched	163.0582	288.241	91409.54189	70211.56168	23971.20667	24084.34906	34128.56615	46393.77429	48366.4999566667	29793.13899	16242.89337	27386.51301	47086.6678	31172.49535	23923.18834	29267.48281	33021.46525	33282.95998	32796.70698	32794.43146	32973.8909175	34829.15995	20834.24497	13613.4972	13938.20957	19825.97549	27778.13625	21803.203905
1319	Gly-Tyr	0.982411446			MS2 matched	239.10073	307.707	3939.104325	2515.608856	4152.396612	2444.756923	2699.495482	2094.549709	2974.31865116667	1638.696484	10278.64121	2499.687689	1873.688243	3816.332841	1249.307399	3559.392311	3288.873669	3151.821774	3144.846106	3682.718533	3317.0650205	2807.032969	2266.318652	5355.484277	1279.43735	2855.708735	4630.839692	3199.13694583333
1371	Isopentenyladenosine	0.930525323			MS2 matched	336.16354	70.814	13347.60065	7142.342145	13331.76236	6531.016618	11025.35458	12677.81855	10675.9824838333	17668.23663	22325.76918	23597.86098	20742.41508	18806.76345	41227.96061	24061.5009883333	15566.02629	15567.02254	16894.36461	15549.61798	15894.257855	14578.96658	19145.04682	11745.84342	22693.47101	6637.541467	10635.14786	14239.3361928333
1508	"N,n'-diacetylchitobiose"	0.898160258			MS2 matched	204.09545	377.221	2607.55212	1702.908364	4619.221621	2036.980969	3163.158357	1969.571924	2683.23222583333	2187.899619	4695.730597	2561.267691	1919.576383	1838.388012	2296.843427	2583.28428816667	2892.545004	2800.682045	2513.642363	2897.46397	2776.0833455	1881.832933	2964.044808	4367.893017	3023.412075	2960.921582	3509.58586	3117.94837916667
1462	Methyltyrosinate	0.834538033			MS2 matched	196.09443	50.394	20921.05416	20460.03645	27714.85084	15360.13398	18874.78358	16661.76762	19998.771105	10302.33274	14961.89362	9463.609644	13207.75197	11639.4188	9589.797639	11527.4674021667	17968.24566	16867.21106	16475.20531	16472.0147	16945.6691825	18934.57658	17489.82583	19226.23356	23402.64403	20530.58709	26286.62502	20978.4153516667
715	Salidroside	0.917452432			MS2 matched	299.09254	306.675	34524.2967	30543.50986	30759.35291	25620.41949	28312.31507	34866.46863	30771.0604433333	47358.40107	44633.21019	42021.3937	46625.1564	47047.26644	40443.83886	44688.21111	35340.81589	31188.13992	30166.66121	30235.84627	31732.8658225	31465.99157	23463.61557	14376.60423	8659.269213	24516.66504	31892.72319	22395.8114688333
1416	Leu-Leu-Lys	0.714821388			MS2 matched	373.27789	309.7015	2635.148981	1209.408535	2895.825329	2552.590984	1546.142953	1545.878397	2064.16586316667	1845.716658	1772.092916	821.7440261	942.6954151	447.5447485	526.8430468	1059.43946841667	1769.145048	1765.423984	1942.13659	1834.007536	1827.6782895	836.6273283	1374.412353	2856.641166	801.6912404	6881.343215	2812.029575	2593.79081295
869	1-oleoyl-2-myristoyl-sn-glycero-3-phosphocholine	0.945746875			MS2 matched	732.54872	150.7685	733001.9015	804656.3968	872106.6784	750901.9001	899168.1724	740756.7807	800098.638316667	672432.7349	517525.0103	678189.397	759631.1525	498818.3683	1089918.362	702752.504166667	808653.9769	798124.0648	789881.08	776530.5227	793297.4111	645690.4752	763517.2263	725557.7608	747399.1455	820536.8549	989401.4454	782017.15135
1624	Pyroglu-Asn-Lys	0.885067614			MS2 matched	372.1905	319.521	3447.533594	3214.892038	2682.590312	446.1562236	3110.587046	3099.144935	2666.8173581	2823.529451	4046.385895	891.7412585	2470.088574	2064.949498	2741.785861	2506.41342291667	3239.463764	3193.240134	3348.014347	3443.145381	3305.9659065	3127.813177	3653.758699	3118.427176	3830.056732	4612.755521	5417.846373	3960.109613
607	Pe 38:7	0.799731539			MS2 matched	760.47895	145.7665	122934.7349	130861.4641	152746.8083	87657.33336	151658.8752	128521.2811	129063.41616	101221.6201	186499.6336	191087.6834	247114.2899	208904.7395	265319.5089	200024.579233333	128584.1825	126412.627	126430.861	135404.256	129207.981625	116088.5273	136768.3289	123943.9333	141959.9526	104797.4563	160587.0206	130690.869833333
606	Pe 38:6	0.769963277			MS2 matched	762.49574	40.745	1080720.828	1061674.258	1076906.29	929653.5136	1324806.812	1185702.032	1109910.62226667	1383319.902	1526198.107	1516965.503	1635784.458	1378037.027	1328584.387	1461481.564	1113386.808	1113474.5	1052343.89	1109766.981	1097243.04475	1178042.118	1285191.326	1144715.397	1155229.556	1207311.307	1221381.874	1198645.263
1385	L-Aspartate	0.9755			MS2 matched	134.04302	432.1125	30757.4798	24834.69842	28501.56975	21913.89253	9063.820931	22841.85428	22985.5526185	21724.05089	27786.90904	23067.91259	27231.46017	7647.552684	21332.67145	21465.092804	23796.65911	24318.34162	24263.6472	24320.97609	24174.906005	32559.32865	34064.13232	10659.82126	34062.05245	353.0515755	25314.40727	22835.4655875833
1743	Vindoline	0.77957522			MS2 matched	457.24878	460.8265	3369.506242	2978.997158	3364.817333	3059.447394	2750.810714	2894.14302	3069.62031016667	819.9508625	3074.367388	1553.577797	2344.730497	2255.4222	2171.18653	2036.53921241667	2003.499494	2867.816607	2872.11813	2788.056292	2632.87263075	1899.085925	2603.399903	2459.024336	2566.517561	6100.557736	2846.467761	3079.175537
935	"2-[4-[(3r,3ar,6s,6ar)-3-(3,4-dimethoxyphenyl)-1,3,3a,4,6,6a-hexahydrofuro[3,4-c]furan-6-yl]-2-methoxyphenoxy]-6-(hydroxymethyl)oxane-3,4,5-triol"	0.913700371			MS2 matched	535.20815	216.449	655.7180118	775.9175374	1494.627803	844.6949947	800.4472652	886.2920197	909.616271966667	678.588924	1345.152212	540.464304	649.6582236	658.3248676	449.1942588	720.230465	920.0462158	1091.153206	919.4850875	944.4540516	968.784640225	713.5846993	1087.678767	1652.712595	638.0086558	1044.387284	1785.752621	1153.68743701667
622	Pentagastrin	0.735235674			MS2 matched	766.32403	168.994	3214.792989	293.7856118	4823.649016	3134.305865	1060.600255	544.6804474	2178.63569736667	5866.061533	1095.335662	598.115845	201.4868059	598.115845	605.8567806	1494.16207858333	1683.780448	1128.515079	2774.761114	1829.243143	1854.074946	710.6956158	290.8929908	440.7010502	1122.52774	6535.523161	1242.083983	1723.73742346667
1324	Gramine	0.95476957			MS2 matched	130.06332	84.88	554187.8763	564234.5115	493212.979	311943.6879	355519.7101	418569.4155	449611.363383333	198311.5326	424826.629	341309.1981	233017.0474	263592.4161	354692.0986	302624.8203	453048.8198	451157.8838	448113.4199	453067.0884	451346.802975	600306.1936	659437.2889	246796.6608	385170.5979	342310.8568	513703.9402	457954.256366667
947	2-Methylbutyroylcarnitine	0.9935			MS2 matched	246.16714	164.944	938.2704551	2611.446288	1197.290589	901.9810086	3517.120199	900.0878461	1677.69939763333	3064.335303	1547.278732	4939.422492	473.1316761	248.3245846	2431.307873	2117.30011011667	1676.050767	1817.456052	1676.31604	1675.500613	1711.330868	1639.959448	2547.885592	1532.751663	2569.00677	1324.288933	2985.529975	2099.90373016667
705	Raddeanin a	0.890547944			MS2 matched	895.51606	189.8715	1818.81246	2263.667977	3639.04922	2981.42254	4091.867445	2340.360256	2855.86331633333	1690.782454	5915.176881	6287.748539	7929.271939	4194.178462	5524.799011	5256.992881	3686.111152	2588.191424	3061.074845	2608.493759	2985.967795	2889.989259	2616.324846	2256.839233	2932.275051	2849.794096	3505.375794	2841.76637983333
1485	N-(octadecanoyl)sphing-4-enine-1-phosphocholine	0.992999148			MS2 matched	731.60018	181.652	172598.5317	167773.5548	135814.8344	210815.3755	243913.2182	187848.6354	186460.691666667	100882.0697	78717.06506	86701.01088	63265.39413	40792.7139	48601.92887	69826.69709	135691.2056	132684.7313	131183.0553	131446.8682	132751.4651	166241.1608	163573.3333	112991.7649	97809.65488	265062.1612	97491.34008	150528.23586
596	Pc(16:0e/13-hode)	0.745841329			MS2 matched	818.57466	103.0505	133793.5006	166261.6047	178153.3928	209194.2976	215891.2168	451063.0918	225726.18405	50918.98584	134940.8389	144750.0099	161684.6806	122110.1358	161588.5469	129332.199656667	128573.0188	125265.3668	126382.4116	128529.5539	127187.587775	146908.2716	160261.1739	240874.4599	188621.3091	218381.4943	215871.0132	195152.953666667
510	Maltol	0.899887647			MS2 matched	125.02237	314.85	3921.095272	29729.01348	5823.481548	1483.879251	28366.18396	25343.97919	15777.9387835	24971.86524	27383.99336	33036.91582	23778.89816	3833.313277	28553.16777	23593.0256045	29931.21645	29910.18657	29928.99313	31525.04676	30323.8607275	29422.81001	24199.2973	1761.30961	1565.768727	30980.50766	2611.700317	15090.2322706667
698	Pyridoxamine 5'-phosphate	0.8877			MS2 matched	229.04274	461.2235	6070.034485	4687.055522	10142.19966	4753.605644	5565.081433	5401.331981	6103.21812083333	6176.424534	21395.47335	6360.232944	4593.413748	3709.045185	5087.046624	7886.9393975	7509.87124	6799.918444	7303.25979	7508.66238	7280.4279635	6662.384142	7666.714877	9735.052107	10709.28205	7279.138854	6695.306592	8124.646437
441	Indole-3-carboxaldehyde	0.959617124			MS2 matched	144.04316	117.672	59285.72711	137651.5048	109341.3703	94716.66544	91086.49144	187448.6727	113255.071965	37102.73087	70940.24828	101952.342	65144.72962	71920.04157	77679.17164	70789.87733	74445.84298	70705.66021	70910.67205	78833.53599	73723.9278075	88062.7873	117009.3427	108037.2088	118942.9256	156176.3512	112840.1494	116844.794166667
958	"2,4,6-tri-tert-butylaniline"	0.771093835			MS2 matched	246.24052	81.145	98786.65168	94797.43757	112885.0615	81052.34469	105667.0818	94124.07195	97885.4415316667	105467.6823	119778.4946	97259.32744	98746.60316	118720.2973	99587.66681	106593.345268333	108601.8987	108745.2265	107119.1223	108745.6121	108302.9649	101717.1045	100161.0175	92556.95439	118718.7498	96500.96531	103051.7283	102117.7533
294	D-2-phosphoglyceric acid	0.908113161			MS2 matched	185.00953	58.185	37759.10699	36530.6358	100282.8115	22314.36512	41462.35265	33418.52969	45294.633625	37134.18949	39790.87143	35715.96728	30436.6082	33564.25975	43188.99303	36638.48153	35184.41464	33491.62664	34681.23807	34324.79465	34420.5185	30766.13193	28640.23124	47726.07009	41637.84459	55590.60013	31868.13574	39371.5022866667
946	2-methyl-3-buten-2-ol	0.996770121			MS2 matched	69.06892	278.001	18653.38528	13088.44051	19779.92567	14130.01136	17350.09899	15369.26227	16395.1873466667	14574.15596	14333.90179	10308.7736	11276.77551	11846.53484	12357.27895	12449.5701083333	17313.8081	16482.74568	16911.73947	17257.04698	16991.3350575	19513.78263	16103.42009	24331.90046	19708.13984	17546.17137	19185.9354	19398.224965
1470	Morphine-3-glucuronide	0.861896641			MS2 matched	462.16871	426.034	16932.4129	19487.44137	12498.7243	9620.655783	15133.02481	18844.46889	15419.4546755	20480.76029	16805.77497	17524.1309	22789.69993	19659.19065	29021.75772	21046.8857433333	20996.91752	20894.63799	20991.38202	20894.78614	20944.4309175	32061.73721	32043.50761	25118.80606	20773.61055	12136.26336	22402.95912	24089.4806516667
1558	Pargyline	0.7262			MS2 matched	182.0903	253.74	1717.749851	1966.154729	1146.808506	1201.059457	2281.192596	2101.721085	1735.78103733333	483.7867169	682.7334121	780.1920232	1416.612767	1623.81771	1412.260227	1066.5671427	1283.827618	1275.54905	1306.312278	1262.705073	1282.09850475	1474.70104	1485.962028	1180.399974	1002.791618	635.7904181	1261.01493	1173.44333468333
370	Ferulic acid ethyl ester	0.712112155			MS2 matched	221.07821	1.566	13550.55921	10238.25836	9429.327145	340.5639106	2270.020514	2721.35909	6425.01470493333	18350.59395	8532.582261	5471.992291	6564.141396	7435.86782	3504.737271	8309.9858315	12725.91113	17572.25891	14458.32017	12250.03822	14251.6321075	10334.91869	9842.626057	265.5197779	551.5717939	9877.933876	4449.830357	5887.06675863333
1080	Aminocarb	0.789856709			MS2 matched	152.11618	345.339	2463.210831	2628.2054	1926.910354	1528.613609	1708.279797	2340.692902	2099.3188155	574.2494883	1446.351104	2471.319162	1896.434562	2286.544536	1597.171653	1712.01175088333	2418.339439	2422.421867	2411.863735	2624.730227	2469.338817	2963.684393	2901.88716	1653.320018	1277.150383	2275.301987	2423.508982	2249.14215383333
887	1-stearoyl-2-hydroxy-sn-glycero-3-phosphocholine	0.704204032			MS2 matched	524.37024	194.3885	11875010.89	9883495.551	9306367.464	8640377.178	8973647.74	10140897.73	9803299.4255	11578284.49	10455043.62	9785660.766	13847197.76	11002817.52	12680536.03	11558256.6976667	10876930.63	10876372.03	11068089.62	10876712.05	10924526.0825	10481042.37	9788942.268	9787309.188	10424531.57	8948555.803	12606819.27	10339533.4115
50	1-oleoyl-2-hydroxy-sn-glycero-3-phospho-(1'-rac-glycerol)	0.971719981			MS2 matched	509.27838	147.622	273143.591	426387.4461	232829.2641	198000.2641	237412.0824	283392.8352	275194.24715	115022.0567	105400.9385	81733.54001	113632.0606	145539.0895	158471.9735	119966.609801667	193566.614	190966.6916	192383.337	262180.8641	209774.376675	256304.4827	200331.0817	198592.3193	260526.0732	184574.6995	507618.0364	267991.115466667
473	L-Malic acid	0.878			MS2 matched	133.01311	434.195	582236.9495	529729.4763	883902.4252	615924.4644	663982.3062	681973.6102	659624.871966667	510166.2132	617422.5737	540949.4816	573005.1226	644350.0632	626070.2571	585327.285233333	678370.7788	601757.4206	602749.4654	604352.3598	621807.50615	560942.1187	959768.5833	1059794.082	1010800.108	621602.8096	553649.5981	794426.216616667
41	"1-[4,5-dihydroxy-6-(hydroxymethyl)-3-[(e)-3-(4-hydroxyphenyl)prop-2-enoyl]oxyoxan-2-yl]oxy-6-hydroxy-7-methylidene-4a,5,6,7a-tetrahydro-1h-cyclopenta[c]pyran-4-carboxylic acid"	0.983984958			MS2 matched	519.14605	460.125	15806.64126	10164.07457	7731.149549	7944.675096	9248.375055	8027.423356	9820.38981433333	15198.18656	7147.343217	15305.68594	11971.38996	17300.53143	8835.43831	12626.4292361667	11128.30713	11112.2071	12364.7219	11116.60951	11430.46141	7857.321654	4555.219846	2739.052264	1713.943289	4910.77507	9239.580494	5169.31543616667
253	Brazilin	0.957319475			MS2 matched	571.15842	393.245	32136.77317	19501.1805	14754.51111	12375.33331	10818.24304	12645.70552	17038.6244416667	22386.35471	18551.22515	15195.98294	22187.62058	15722.24508	20575.78149	19103.2016583333	22488.8961	24754.88144	23323.34128	22329.77538	23224.22355	28699.23924	25465.09993	285.0077202	370.0527226	9941.098689	9726.878981	12414.5628804667
520	"Methyl-9-hydroperoxy-delta10e,12e-octadecadienoic acid"	0.904698091			MS2 matched	311.21663	42.196	32260.21966	17035.39167	14868.65302	26645.30131	15781.28023	18412.51987	20833.8942933333	22195.33194	29123.67112	45349.60824	25944.55546	45578.1782	53478.70754	36945.00875	27310.05503	22733.30535	22634.04671	24282.72376	24240.0327125	24497.55041	20006.55588	51891.97446	17111.79923	33411.68365	16730.71737	27275.0468333333
1711	Trp-Gln-Lys	0.775678025			MS2 matched	461.24192	465.447	2533.895464	6834.796227	9791.88202	13294.57568	5011.967874	7043.616362	7418.4556045	2982.688574	7071.283569	6128.530621	2750.138402	5168.98772	3871.227971	4662.1428095	5742.876465	4099.487073	5237.97892	5801.889773	5220.55805775	6345.95531	5883.126206	8671.849939	8853.778209	13509.28525	5781.741524	8174.28940633333
806	(-)-riboflavin	0.993424817			MS2 matched	377.14253	215.948	46394.22623	36318.62808	29965.36662	10434.45389	4676.507	43912.35385	28616.9226116667	10318.71576	35539.24602	35930.19714	21174.67794	12758.16817	46120.86161	26973.64444	48723.34673	49880.48091	48193.28846	46165.27332	48240.597355	64058.47162	49226.85312	56088.47952	68685.90256	44434.39742	57334.30035	56638.0674316667
552	N-caffeoyl-o-methyltyramine	0.818642566			MS2 matched	625.27829	225.898	2692.239003	1534.717873	1310.788297	1780.107483	1065.183995	1053.660606	1572.78287616667	4318.609544	3980.612629	2554.18151	3934.613133	955.8554464	2159.857432	2983.95494906667	2007.600216	1933.679927	1999.315141	1971.438489	1978.00844325	2130.881339	1796.354317	1280.183992	2888.036687	4563.178162	2676.682587	2555.88618066667
643	Phenaceturic acid	0.999911771			MS2 matched	192.06343	183.478	84119.41747	109466.8473	46078.27836	14396.82982	23567.25052	24949.28943	50429.65215	21675.22509	54726.42422	29691.423	32834.20086	38647.31009	49932.51957	37917.8504716667	38319.53896	37572.4217	38231.95632	38323.80568	38111.930665	30255.96633	35953.7259	45053.34591	48379.95091	19747.74533	41665.07673	36842.635185
753	Taurolithocholic acid sulfate	0.934724935			MS2 matched	482.28441	73.6825	19288.57101	23648.6413	32262.52919	22912.00493	36887.21803	45610.0995	30101.51066	241999.5686	70412.05462	41840.95306	48758.1889	23262.38986	54509.25129	80130.401055	37266.88548	27548.05077	37462.05521	35113.50477	34347.6240575	53859.92034	19160.45481	19036.309	56866.69836	31232.51599	62906.58363	40510.4136883333
338	Dinoterb	0.945251973			MS2 matched	239.06341	23.074	6937.679843	3142.499086	7415.932404	7893.240811	15667.47354	7084.786466	8023.602025	14556.08598	9808.877545	9119.891392	14771.94251	14563.70724	12318.99132	12523.2493311667	9432.867064	9877.496616	10292.45154	9429.690616	9758.126459	7023.983544	9835.408555	18522.11748	8456.634692	11245.83037	12113.43234	11199.5678301667
735	sn-Glycerol 3-phosphoethanolamine	0.999894957			MS2 matched	214.04558	396.5225	1023117.782	521159.0379	948974.71	891967.2192	946012.267	801994.9719	855537.664666667	680535.4173	713480.0289	416496.2271	488576.1811	286976.5451	431879.7693	502990.6948	1068191.634	1000549.435	1068006.506	1057488.518	1048559.02325	827582.9541	911828.8009	1077519.246	1147179.871	1077071.053	1170519.959	1035283.64733333
1446	Manoalide	0.963500626			MS2 matched	417.26663	412.456	22498.22966	22802.33481	33046.75689	27168.94077	24830.65514	25520.30705	25977.87072	20037.66439	46122.87755	24695.84158	23138.44074	20726.72917	23929.12948	26441.780485	28517.79224	28674.29804	28092.68524	28676.03356	28490.20227	25453.22591	30468.23265	43651.41339	29088.38058	18235.94968	40501.99604	31233.1997083333
988	3beta-hydroxy-5-cholestenoic acid	0.71548046			MS2 matched	399.32372	42.305	3474.83359	455.0245103	4582.558736	2269.852782	1111.511543	2970.0268	2477.30132688333	22837.00599	7953.08705	468.2165409	1359.574766	1045.643544	1551.958417	5869.24771798333	5424.110989	5203.429862	5395.00404	5725.560349	5437.02631	4410.795938	897.0537568	3421.334466	5332.995316	8911.861703	3964.817791	4489.80982846667
531	N-[tris(hydroxymethyl)methyl]-3-amino-2-hydroxypropanesulfonic acid	0.726931559			MS2 matched	517.1308	467.71	2209.551941	3322.254789	3759.335672	1707.548807	2396.458255	2625.238984	2670.06474133333	11251.18712	14906.17737	9864.126483	7745.215016	8934.825623	13875.96104	11096.2487753333	7231.199725	7106.40673	6481.3671	7230.544154	7012.37942725	2849.213414	3130.940798	1745.221799	1646.641558	1714.376987	4215.977353	2550.39531816667
1640	S-adenosyl-l-methionine	0.915623311			MS2 matched	399.14162	489.381	8662.294135	5966.527084	11770.67277	6308.728697	7140.75838	6276.976267	7687.6595555	7287.877158	6083.969473	15502.31702	7259.704883	6949.623794	8560.837102	8607.38823833333	7874.382804	7392.000853	7394.460984	7392.599535	7513.361044	6658.543428	5759.22038	6556.210927	5013.935455	12934.10466	6185.49918	7184.58567166667
1227	Desglucoruscin	0.941225756			MS2 matched	729.36941	451.9935	2861.969363	4132.975953	7334.151871	4579.09739	5020.384625	5418.963613	4891.25713583333	3994.277335	4125.99556	1866.64532	2028.365981	1937.759661	476.5435965	2404.93124225	4218.985024	6012.43208	4180.544965	4153.998727	4641.490199	4362.283439	5740.934748	3378.755383	2721.333113	4055.103686	8358.073311	4769.41394666667
1296	Genistein	0.993720726			MS2 matched	271.05765	25.648	367.8139796	573.9312505	889.6619824	606.9616544	731.3304501	631.1122667	633.468597283333	10557.31573	3968.681122	2650.53755	1164.190487	1350.775703	1820.17298	3585.27892866667	2139.750885	2222.452663	2231.484592	1678.999555	2068.17192375	513.5558439	553.6227833	655.4279949	573.0185675	881.2120985	1173.433071	725.04505985
354	Enrofloxacin	0.892854768			MS2 matched	717.30676	207.902	1709.466842	1243.859333	1199.367219	1001.536109	2023.416359	2429.392747	1601.1731015	468.8778322	319.2023488	283.7651914	359.4263454	441.6928222	666.7464714	423.285168566667	1036.345531	827.9303723	1039.606261	1034.223679	984.526460825	1124.934258	1259.480067	1031.667217	610.863303	1821.37617	1742.16477	1265.08096416667
983	3-pyridylacetic acid	0.967076131			MS2 matched	138.05384	302.178	223201.5526	202883.4767	364923.174	260528.9728	297971.8639	185601.6629	255851.783816667	156959.578	198673.2048	151444.6917	136818.1105	113584.7445	213447.3632	161821.282116667	189524.5382	188978.2726	189527.8638	186740.626	188692.82515	241344.8932	202430.7987	196819.2439	228435.8666	213410.9409	188460.4155	211817.026466667
1099	Arg-Pro	0.995872639			MS2 matched	272.16958	461.2935	55678.74107	27412.54323	56001.96596	37477.58883	33879.80611	31629.65286	40346.7163433333	57540.2482	137699.0159	127491.4025	47306.35693	62526.34514	67210.80837	83295.6961733333	49202.61265	48936.18422	48933.13658	49825.67849	49224.402985	29685.45129	49214.16479	69370.93558	53477.77021	37841.89261	54156.86451	48957.8464983333
1609	Prosapogenin a	0.99459579			MS2 matched	745.41279	378.047	9203.943109	3950.473646	11245.84348	3425.696049	17385.50208	5232.152358	8407.26845366667	6541.45285	6336.850349	7827.488907	4203.157976	4557.399946	7076.144936	6090.41582733333	7778.477698	7386.537529	7605.768116	8296.508718	7766.82301525	3175.400681	7224.837775	11988.6469	9488.878702	7714.431374	9203.891545	8132.68116283333
1590	Pro-gln	0.985277858			MS2 matched	244.12689	373.2585	21862.26038	19045.99449	29252.84381	16420.79677	26652.7658	20562.45859	22299.5199733333	13070.14202	14901.52216	8430.126306	9941.05058	7415.30565	12045.38651	10967.2555376667	20268.09389	19352.15683	19621.48111	19348.00895	19647.435195	17178.16781	20862.5609	37982.4469	18187.89644	20246.85774	28123.74761	23763.6129
619	Pe(18:1e/20-hdohe)	0.845223779			MS2 matched	790.52594	105.641	409791.151	244949.2544	440017.1786	191746.5751	289890.1066	526405.7184	350466.664016667	146041.3655	217188.9394	363762.6611	259131.0893	231189.023	209326.9855	237773.343966667	192477.2501	190744.7141	200331.9461	317014.5644	225142.118675	244711.1501	237907.4599	261134.7986	254859.6852	360782.0292	299711.9753	276517.849716667
888	1-stearoyl-2-oleoyl-sn-glycero-3-phosphoethanolamine	0.720439461			MS2 matched	768.54681	65.306	90122.49555	86274.65535	80850.48092	91076.79076	84660.6258	87295.91923	86713.4946016667	86035.15981	109370.5826	86232.60183	87465.65761	92976.80946	88671.61928	91792.071765	91176.72613	92554.21688	89314.7247	89327.94566	90593.4033425	88096.7992	89558.70281	81916.43839	77153.08587	84611.84797	92435.57444	85628.7414466667
1516	Napropamide	0.713173788			MS2 matched	272.18324	106.593	10260.21908	11735.41322	10384.8814	9531.975487	11069.57674	10911.24988	10648.8859678333	15905.77991	12735.11489	11028.80961	8116.386586	9751.167476	13397.38206	11822.4400886667	9392.547966	9194.419461	8327.734703	9386.946991	9075.41228025	8979.06046	9835.44723	6218.939655	11312.65351	8299.848597	9580.476737	9037.73769816667
788	Virginiamycin component b	0.911708578			MS2 matched	524.21826	57.476	554.8794818	325.5413774	204.9138912	164.1788608	433.3530458	460.3187668	357.197570633333	821.4966894	523.5747239	221.839236	616.7458328	152.433625	264.5582027	433.441384966667	268.4792914	713.11655	716.2122721	714.0850426	602.973289025	742.6742014	238.7885084	506.0215344	371.2169804	39568.46426	1488.173294	7152.5564631
527	Myristic acid	0.977218379			MS2 matched	227.19784	52.303	387939.3016	395731.9713	483309.9107	422590.0492	491757.3877	373710.1185	425839.789833333	408091.0374	396819.7801	1290684.675	700004.3475	407811.8498	580178.91	630598.4333	414601.0922	398145.2072	398151.4823	398357.949	402313.932675	392772.2558	351788.1488	538360.6432	499126.8521	579241.1898	603311.1149	494100.0341
37	"1-(5z,8z,11z,14z-eicosatetraenoyl)-sn-glycero-3-phosphoserine"	0.785183307			MS2 matched	544.25758	234.6595	76880.66679	96720.80682	58373.9832	74110.23145	64466.49536	82542.23709	75515.736785	99045.11427	159649.5067	107597.6531	88400.76826	83035.83928	135279.8951	112168.129451667	81144.74253	79949.41681	79946.70294	81137.40139	80544.5659175	91147.0989	65257.9009	49324.39335	87790.31632	110117.8255	81366.20937	80833.95739
1445	Mangostine	0.716099518			MS2 matched	411.17617	351.4445	1816.700937	1660.36569	1669.211988	482.3682792	1814.556099	1607.519205	1508.4536997	3263.433557	4251.352455	3054.65301	2349.908189	1725.239759	2367.608578	2835.36592466667	1197.15057	1291.295316	1295.985212	909.0774866	1173.37714615	1537.146792	867.5750607	644.4640319	994.2607514	825.977885	763.4702803	938.815800216667
934	2-(5-oxovaleryl)phosphatidylcholine	0.98035814			MS2 matched	594.37037	176.164	5128.681084	4098.757862	7236.597195	7636.822368	16654.62851	4410.928238	7527.73587616667	70868.01022	34049.93415	28077.60775	31795.56852	31468.35514	20686.5341	36157.6683133333	8121.991486	8125.234375	9178.675636	8118.650014	8386.13787775	3730.135697	5141.046672	3335.577918	8324.124382	5910.312756	5538.367521	5329.927491
504	Lys-Glu	0.980019572			MS2 matched	274.13598	462.949	31907.50688	29433.49436	42716.649	28232.6175	28321.17493	25970.7415	31097.030695	15223.10315	37362.86668	13716.21305	13189.8965	13943.15542	20710.53087	19024.2942783333	36347.95659	34277.92005	36343.06168	36341.88427	35827.7056475	31033.45618	41729.53198	52753.94885	46361.12365	37092.28061	41115.13072	41680.9119983333
1223	Dauricine	0.977970781			MS2 matched	625.32484	399.22	6375.125045	6925.835552	6961.395005	6531.82795	6602.69632	7175.796494	6762.11272766667	8092.15431	6766.827436	6115.381221	6954.52053	7590.564498	7755.10718	7212.4258625	8303.32702	7422.969778	8347.063698	8348.581493	8105.48549725	8887.793641	8980.81853	6201.236278	5636.025939	8805.840428	9405.28704	7986.166976
1479	"N-(1-amino-3,3-dimethyl-1-oxobutan-2-yl)-1-pentyl-1h-indole-3-carboxamide"	0.843558096			MS2 matched	327.19844	88.494	93764.94472	89175.00898	96848.42088	73061.65394	91125.92826	77524.19283	86916.6916016667	94515.31917	96174.67207	63714.31959	88261.66809	110106.057	82395.21727	89194.5421983334	91905.20413	91971.00453	91971.39207	87348.23088	90798.9579025	93752.16075	96747.82522	87697.57164	92314.98763	87030.47905	96704.23553	92374.5433033333
1096	Arg-glu	0.975458787			MS2 matched	304.1591	455.7655	63274.9224	68663.50804	97112.63394	66591.96557	62810.23761	65812.31839	70710.9309916667	45637.52213	85424.09169	40758.38677	38570.02634	32429.6947	34888.08554	46284.6345283333	71398.88537	70270.36179	71384.7692	70263.00796	70829.25608	64695.40126	58499.94133	71084.66296	50770.29209	70241.0594	74308.26175	64933.2697983333
1317	Gly-Pro-Arg	0.843591974			MS2 matched	329.19034	467.367	19482.59886	13702.24825	29797.899	12655.12833	15639.11714	17237.26771	18085.7098816667	13430.96662	19065.26633	6598.829297	7550.125064	6538.159628	5723.770271	9817.85286833333	14945.92021	15749.73531	15493.39278	14952.2356	15285.320975	17270.73095	13206.42308	13742.79514	7401.460522	28433.19949	14935.19047	15831.6332753333
1449	Melibiose	0.986137931			MS2 matched	365.1048	387.133	7611616.453	4555685.75	3832040.6	3836369.518	3609524.262	4333849.302	4629847.6475	7096086.484	5008934.564	5670856.734	10238663.3	6595848.999	6725514.009	6889317.34833333	4686627.862	5035725.789	5442837.615	6044903.808	5302523.7685	4346617.472	3452414.54	144107.9687	217359.0273	2659204.332	5508735.83	2721406.52833333
247	Benzylphosphonic acid	0.998441409			MS2 matched	171.03855	413.695	8396.020598	5532.294378	3316.424463	2766.597863	6781.834696	9229.645946	6003.80299066667	1921.579432	5539.162193	1739.841355	6186.422037	5083.965973	6055.336138	4421.051188	7118.426154	7111.201047	3007.071715	7082.664806	6079.8409305	7689.126135	7158.690584	11225.21213	1408.468867	2669.402262	1635.350978	5297.70849266667
1097	Arg-gly	0.997094631			MS2 matched	232.13866	446.473	45533.10684	38928.6248	78438.12996	53296.61206	50358.03763	42312.39506	51477.817725	35430.68863	52795.52847	28872.21936	14311.04551	13210.12342	15963.99983	26763.9342033333	47748.09476	45454.57365	36796.7234	47728.84306	44432.0587175	39347.52295	54038.20407	63585.84431	20770.13975	33831.58709	74273.64083	47641.1565
398	Gly-Ala	0.951323499			MS2 matched	145.05973	346.816	56775.48152	50824.248	89406.25585	51673.79103	56113.46015	45350.57929	58357.30264	49071.18696	80198.08685	41162.66963	38293.59527	38922.05377	42316.03721	48327.271615	68868.53088	66926.78075	66953.21014	67745.96735	67623.62228	55241.98569	68452.09274	93004.0977	61167.55251	75454.22518	94295.91645	74602.645045
1692	Thioetheramide-PC	0.959			MS2 matched	758.56593	122.8975	2212292.292	2609853.059	2970541.681	1360852.833	1937075.498	2551900.186	2273752.5915	3142957.712	2864765.711	2730230.383	2142018.047	2961808.97	3028592.494	2811728.88616667	2496029.477	2488028.994	3059479.803	2492772.691	2634077.74125	2303364.649	2141329.201	1859497.421	2689267.729	3014077.383	1457497.536	2244172.31983333
1081	Ampicillin	0.962659141			MS2 matched	333.07633	265.736	44643.36566	38348.50582	41435.91039	33658.38857	34784.16928	39695.0203	38760.8933366667	50933.59248	13633.53701	46041.254	49203.94303	48829.85205	13856.85665	37083.1725366667	33593.91549	33250.89986	31192.18359	33597.66351	32908.6656125	34445.28119	15280.49182	885.4001316	1861.523744	24833.42728	24151.5474	16909.6119276
1436	Lys-Trp-Lys	0.90505937			MS2 matched	231.16843	382.2635	12833.99121	9845.952942	7704.95309	7527.471746	7933.18121	7935.389948	8963.49002433333	3685.074325	5772.688848	4435.698985	4473.809395	4837.538162	4077.244491	4547.00903433333	7898.204644	7766.057968	7905.427866	7837.228176	7851.7296635	6966.106692	9700.414526	10670.02823	8729.175139	9704.530983	9361.858534	9188.685684
38	"1-(9z,12z-octadecadienoyl-2-hydroxy-sn-glycero-3-phosphocholine"	0.891393375			MS2 matched	564.3198	190.754	24037.28749	28361.75791	26744.7948	38046.67801	26681.38466	26660.5672	28422.078345	19553.26491	35293.53197	28024.26065	26733.62561	38725.47613	27345.37088	29279.255025	25369.55643	24836.47089	25291.24468	24224.41373	24930.4214325	25747.04362	29040.87259	48352.03681	25071.25746	23319.45413	18602.30788	28355.495415
1254	DL-phenylalanine	0.997951343			MS2 matched	331.16215	259.639	12521.43333	11671.90779	15337.70894	13441.23514	10732.62543	11181.90955	12481.1366966667	6946.349675	8794.051089	4527.952548	5600.511781	7230.353554	5579.264162	6446.4138015	11450.46376	11240.78037	11330.38132	11210.8064	11308.1079625	11677.92008	11189.81165	15035.70091	10849.41325	13808.69169	11466.99802	12338.0892666667
145	3-hydroxyoctanoic acid	0.99993841			MS2 matched	159.09018	261.459	9029.225417	6005.244283	9258.144664	5240.352255	5973.233081	6284.888648	6965.18139133333	2804.785972	4957.339602	2195.0614	3129.087941	2905.406738	4222.718886	3369.0667565	6001.358934	5803.416463	5810.040753	6733.584596	6087.1001865	7851.430981	9503.10693	9489.118006	7199.630769	6461.77842	10687.03287	8532.01632933333
939	2-arachidonoylglycerol	0.977179432			MS2 matched	361.27264	237.334	369824.8032	348108.6528	292421.3146	184349.3759	276853.1373	321949.2098	298917.748933333	289642.894	373857.4039	269120.5101	420515.2253	311774.7373	443017.9515	351321.453683333	346803.8657	341953.8849	344992.9165	349810.4726	345890.284925	373887.4106	347776.2785	413866.5403	371565.0919	115763.8568	496849.3752	353284.758883333
192	8-hydroxyquinoline-2-carboxamide	0.931921069			MS2 matched	187.03523	121.9765	10643.63973	15578.07928	15926.63702	11321.04593	18574.46804	18174.99197	15036.476995	9789.329576	20252.48512	13296.18356	11972.29418	20202.16472	14724.40062	15039.476296	11026.21827	13943.96644	13413.05275	13927.10808	13077.586385	16262.17217	17731.2016	21762.93517	5616.760118	7668.306347	20252.93872	14882.3856875
1418	Leu-Ser-Arg	0.860643988			MS2 matched	188.13745	517.8175	10529.22476	11794.72888	13662.70288	8008.613408	14251.78974	17572.50229	12636.5936596667	8761.116374	14552.116	9705.132782	3413.035732	8617.764898	12868.51465	9652.94673933333	12205.34023	12084.71711	12365.23336	12365.35794	12255.16216	12003.80216	12795.99128	12478.24576	9533.823937	8805.033674	9949.220629	10927.68624
1399	L-Lysine	0.9338			MS2 matched	129.10064	393.995	5658.746263	2711.156968	4673.771101	4944.686926	4502.08127	4816.075818	4551.086391	3282.956367	4235.966985	3798.448802	4994.191149	6200.181309	5554.967334	4677.78532433333	3421.086359	3401.269066	3977.562898	3864.92678	3666.21127575	4411.578179	5202.445811	5594.193689	15044.61193	5412.942489	2927.191928	6432.160671
1037	5'-carboxymeloxicam	0.71299064			MS2 matched	145.02979	248.0325	1940.718917	4469.476635	4162.69473	1678.306339	2169.5109	1701.01855	2686.95434516667	668.6364358	717.6732345	633.4022397	644.584509	691.0659606	1832.021473	864.563975433333	2807.716837	2678.620296	2613.20356	2610.82041	2677.59027575	2624.870174	3566.899865	3135.382846	624.4960948	2352.175901	3721.71153	2670.92273513333
738	Specnuezhenide	0.883794789			MS2 matched	721.20747	402.369	638.8444361	452.9276166	260.0325976	468.7039829	690.1096927	99.61250066	435.038471093333	2349.981906	2178.047399	2294.121946	3023.736869	2164.514069	3472.792924	2580.53251883333	1871.591084	1864.931817	2397.375125	1864.019923	1999.47948725	1477.148786	1538.678774	1311.81798	104.1529354	839.3653843	824.1205522	1015.88073531667
1512	N(6)-oh-me-adenosine	0.954765228			MS2 matched	298.13105	125.302	18573.51586	10199.5796	18638.26872	7926.585493	12640.60491	11531.83783	13251.7320688333	2297.335148	10049.64138	3005.414001	3276.359212	8022.251374	6272.068301	5487.178236	11945.67052	10908.9433	11450.84574	10966.46182	11317.980345	14385.13284	12688.0574	14500.92625	13748.80281	14250.19745	16069.04927	14273.6943366667
1327	Guanosine 5'-diphosphate	0.902043647			MS2 matched	488.0101	342.4105	359.4350053	40.84506888	304.4329645	231.1448203	262.8614455	46.38669553	207.517666668333	438.4457218	1490.380468	766.1154921	744.449291	538.4857794	570.5659083	758.073776766667	376.8931891	375.6275669	360.2293053	360.4830174	368.308269675	66.58214729	513.1040506	589.0299092	589.0299092	501.6667071	57.54889879	386.160270363333
1608	Propiconazole	0.826029783			MS2 matched	344.08817	371.425	29243.79744	31017.19201	26006.70441	21960.09863	34026.39552	31748.79219	29000.4967	8657.943022	6133.389164	8637.307221	7822.825187	4788.74423	5696.672697	6956.14692016667	21917.047	21918.81656	21917.84942	21245.36156	21749.768635	26925.09172	33900.30112	20641.00966	25043.48844	30105.00597	30416.81263	27838.6182566667
1637	RU-0211	0.6354			MS2 matched	390.21561	411.496	5150.67497	4862.679482	6764.926319	4355.989917	4498.561466	4108.162811	4956.83249416667	3731.678886	6567.361915	2744.264726	4571.032055	1932.118943	3543.631266	3848.34796516667	4874.979474	4896.17454	4859.361375	5014.838241	4911.3384075	4858.257113	4849.130453	5002.011264	4342.431728	2289.314204	2004.063816	3890.86809633333
506	Malate	0.973448802			MS2 matched	133.01389	405.7765	3652788.346	3151084.049	3766386.673	3031421.085	3670888.713	3381240.614	3442301.58	2759736.86	2948632.386	2957693.702	2946502.114	3213468.032	3032190.496	2976370.59833333	3230614.482	3103795.655	3103782.97	3131766.937	3142490.011	3341028.628	3121661.934	2991350.658	3353968.073	2985501.221	2716463.559	3084995.67883333
1373	Isorhapontin	0.73916591			MS2 matched	420.15938	444.25	28195.57031	23111.72706	28141.47524	35906.00904	37688.53377	32580.69238	30937.3346333333	40099.00003	41170.05545	21777.11464	20372.15211	14429.13775	31230.85286	28179.7188066667	34003.62391	34000.97915	34002.88158	32328.21893	33583.9258925	38696.33165	32580.89297	22695.0003	33952.17717	34464.34477	49977.82161	35394.4280783333
1639	S-adenosyl-l-homocysteine	0.997944871			MS2 matched	385.1254	384.6925	29112.6825	34848.91127	28161.84623	17542.16	28224.03532	31069.65998	28159.88255	35320.84344	85402.73839	41631.91931	37410.54364	37108.1753	88057.09285	54155.2188216667	38901.22301	40936.45719	38720.81387	38729.86599	39322.090015	36975.38629	49446.56984	50698.88584	53672.51614	26524.99541	42789.32175	43351.2792116667
230	Arachidonic acid (peroxide free)	0.952897236			MS2 matched	303.2293	46.7955	12510781.97	14078296.56	9140469.855	14340422.52	12931529.86	13364656.68	12727692.9075	13591357.89	16693092.17	13677781.29	16629136.57	20404016.19	21278188.78	17045595.4816667	10421414.85	10397762.34	10403559.7	13047774.71	11067627.9	14447253.97	10396825.68	17834380.44	18288577.88	15195805.79	20452204.27	16102508.005
208	Adenosine 5'-phosphosulfate	0.991341871			MS2 matched	346.04913	434.3	105945.5025	111065.941	121612.7727	73170.7136	106356.8494	106177.8998	104054.9465	61099.06867	95543.8494	63955.2636	66652.25727	55708.90581	83680.90545	71106.7083666667	104142.4925	100003.6025	102657.1165	104138.0454	102735.314225	117653.6291	134571.0244	145954.1078	155017.6665	84041.7285	138619.4632	129309.60325
890	1-stearoyl-rac-glycerol	0.927803367			MS2 matched	341.30305	245.6345	151574.051	143960.0456	129262.0457	112503.554	124669.4044	158622.4933	136765.265666667	128797.6864	148479.1671	138099.9942	159396.0682	142820.0487	193860.5118	151908.912733333	152630.391	150520.9559	154595.4289	150899.2084	152161.49605	142011.8263	146104.6145	161153.7042	151611.741	83443.59505	148385.9096	138785.231775
1685	Tetraethylene glycol	0.991252778			MS2 matched	195.12047	64.69	231884.4984	209836.9716	222511.7813	169011.7551	214550.6369	220058.4513	211309.015766667	195409.0939	215076.5969	221621.2937	208779.4238	202948.8905	232577.181	212735.4133	220885.1251	222310.2389	217324.5547	214448.835	218742.188425	251577.2499	226350.9896	164622.4322	219610.9766	217125.4601	224801.606	217348.119066667
922	"15s-hydroxy-5z,8z,11z,13e-eicosatetraene-(2-biotinyl)hydrazide"	0.921134321			MS2 matched	583.31226	450.293	5480.366152	5513.36429	5765.185923	1848.797057	3845.050662	6460.603494	4818.89459633333	2037.245244	5144.224799	1569.218469	2148.626165	4517.92379	6873.336228	3715.0957825	4819.517398	6005.44495	5570.294052	6023.467276	5604.680919	8372.086793	4605.010729	7555.384696	2689.961656	3704.494606	7405.916056	5722.14242266667
245	Bensulfuron-methyl	0.908573728			MS2 matched	409.09864	18.224	1357.464748	1089.83323	791.9096364	720.1212735	1180.522517	1578.857587	1119.78483198333	5860.94741	779.763312	2560.387592	980.7860596	1045.97339	1432.434084	2110.04864126667	825.8729782	850.2709185	856.6611684	892.8659617	856.4177567	711.2811197	709.0663423	651.534166	928.8883914	5212.475188	1249.143716	1577.06482056667
401	Gly-Gly	0.996174287			MS2 matched	131.0441	350.248	24377.85728	34062.78634	37652.86395	23382.82854	24019.45282	34730.96068	29704.4582683333	22390.51747	37013.0565	19061.39286	18917.93018	19026.67702	25793.31781	23700.4819733333	31044.5797	30942.47517	38656.34618	31016.3329	32914.9334875	21714.88097	27099.29311	58444.34214	21831.3291	29704.53757	51651.05071	35074.2389333333
862	1-myristoyl-sn-glycero-3-phosphocholine	0.982376947			MS2 matched	468.30463	202.751	194735.6277	238235.7626	238522.2956	154224.2406	198065.9435	156671.0519	196742.486983333	161973.2685	171167.087	158887.4288	281661.1011	153462.4621	199753.3945	187817.457	221456.4171	215679.9409	213738.4794	213777.8404	216163.16945	239142.416	233170.0285	225285.8137	268318.1058	206874.3206	238251.0119	235173.616083333
1314	Gly-Glu	0.998245938			MS2 matched	205.08279	425.316	105274.0137	105057.6961	115549.7578	89885.14679	107882.237	170052.5476	115616.899831667	97638.61433	112925.7267	98349.89172	110709.5511	115040.6506	103678.559	106390.498908333	115054.8226	106651.7322	106627.6656	106864.5522	108799.69315	111784.8552	111624.4952	106656.726	109178.6822	90130.51348	104637.8306	105668.850446667
1270	Ethynylestradiol 3-sulfate	0.910768649			MS2 matched	421.10882	320.178	2373.203037	1851.524696	1899.271771	1506.884332	1423.7415	1181.014425	1705.93996016667	1514.333133	1890.484179	1940.706604	1786.577389	1582.31883	1685.28167	1733.28363416667	1706.508818	1636.541243	1858.053217	1640.621465	1710.43118575	1059.323912	1357.374966	1414.3042	737.5540659	1295.235016	1251.746725	1185.92314748333
711	Rosolic Acid	0.8902			MS2 matched	289.0811	43.611	4704.02701	4768.4759	2718.733157	5483.614121	1975.871038	3331.974116	3830.44922366667	2601.062652	3313.168243	4611.459458	3531.390099	5263.686435	3466.383092	3797.85832983333	3127.483272	3128.813836	2454.010356	3127.483215	2959.44766975	2746.877538	3669.809579	1793.243183	3849.811025	3644.975955	2453.909097	3026.4377295
1438	Lysine	0.999127821			MS2 matched	130.0854	520.671	413622.8657	450043.7475	618237.3832	336993.6355	527775.085	524633.3157	478551.005433333	309004.9851	312347.9754	406950.6162	310992.5414	303939.8729	313436.3238	326112.052466667	462381.4022	483554.0714	461795.207	483608.7206	472834.8503	594201.1555	387914.2739	672995.6749	401398.7011	448571.6749	641796.9057	524479.731
1475	Myristamine oxide	0.973103754			MS2 matched	258.27691	151.8605	8286.252147	9041.227705	6676.99856	1235.613966	10938.38827	8034.344105	7368.8041255	6432.499389	6593.873597	8101.770008	9520.639556	7697.503575	7259.333771	7600.93664933333	12714.09	12750.14626	12135.26764	11481.50315	12270.2517625	9471.879177	8577.040401	428.8034864	7259.762877	5622.058502	9204.456782	6760.6668709
1065	Adenosine 5'-monophosphate	0.999138257			MS2 matched	348.0679	434.553	198862.3166	214306.2087	194444.7965	120928.0949	267168.465	183179.2127	196481.515733333	104858.4439	144238.2777	112679.4612	114280.5784	90399.49336	148308.6002	119127.475793333	197326.6553	197029.9272	197423.6481	235991.2028	206942.85835	375895.46	255168.2335	412400.6452	283065.8578	133026.9543	240393.6984	283325.141533333
813	"(2E,6E)-Farnesol"	0.767			MS2 matched	337.24904	174.9335	17075.57233	7645.692373	15738.79325	15954.94686	9629.206512	3429.527395	11578.9564533333	45489.55447	11513.15344	7061.628122	7963.448554	6750.430917	7486.575317	14377.4651366667	7632.414277	11098.22949	11077.63539	10815.06651	10155.83641675	10936.33019	1625.103992	12272.0729	10949.9739	46111.24599	10064.59359	15326.553427
1380	Ketazolam	0.797136447			MS2 matched	737.18305	399.724	3092.719292	6993.996789	2527.834012	6844.737004	4516.123197	4949.00485	4820.73585733333	12726.24625	5145.364721	9115.379447	13770.20977	16084.25352	13357.40371	11699.8095696667	5838.760924	6267.301747	5925.329685	6075.27723	6026.6673965	6425.73277	3451.013659	380.0366804	81.85364687	3167.079757	4306.265252	2968.663627545
386	Garcinol	0.974508675			MS2 matched	601.35203	32.512	41798.87621	44110.70269	45823.76723	54456.37995	52414.91816	47740.46974	47724.1856633333	45769.11402	55464.02248	54908.12448	57779.34237	60876.7262	53760.13888	54759.5780716667	39905.39435	39037.97671	39041.18474	39530.63143	39378.7968075	38873.57317	38252.98016	61682.37657	58309.63316	60032.31758	53195.7168	51724.4329066667
1571	Phe-Asn	0.6343			MS2 matched	340.15753	413.077	7017.569519	10037.23902	11302.31205	6081.766617	11383.1235	7908.148905	8955.02660183333	9105.706719	11019.60097	10367.18184	9195.470902	10989.4163	13012.10747	10614.9140335	9579.938664	9781.253565	9785.694983	8451.569582	9399.6141985	10793.64282	17531.70634	8867.129715	12553.38058	7713.461478	9251.728567	11118.50825
1464	Metronidazole	0.961857499			MS2 matched	128.06885	226.539	2178.524276	2113.352521	2752.27526	2948.661754	1040.126409	2951.28323	2330.70390833333	3559.104968	4930.253751	13446.66602	1413.389652	1632.69882	3726.129231	4784.70707366667	2661.415712	2848.475995	2853.769828	2850.819964	2803.62037475	2194.45784	1414.113716	2009.373928	3663.935133	1144.895852	1269.155401	1949.32197833333
1557	Pantothenic acid	0.987217489			MS2 matched	220.11704	270.877	602019.736	606135.7301	574449.9516	386505.0431	482011.2005	610533.5012	543609.19375	650760.1338	737152.0139	731876.2666	715991.5892	748968.0262	918874.061	750603.681783333	647710.097	647196.4951	642338.8425	647714.9995	646240.108525	678480.566	551883.5691	593885.0914	576893.4691	471208.0829	612333.891	580780.77825
1591	Pro-Glu	0.999648278			MS2 matched	245.11161	418.6775	223263.8037	211847.7532	211505.2976	162016.2562	201551.2338	228276.0516	206410.066016667	85901.02202	117747.1182	70491.14618	84233.47635	72757.15606	110918.2731	90341.3653183333	193343.175	189646.7756	187870.5536	187902.3641	189690.717075	234739.0899	278044.7439	313088.322	228311.0536	167503.8044	272313.1609	249000.029116667
1267	Erucamide	0.975843695			MS2 matched	338.33948	35.577	164793.4436	530545.5256	231354.866	234632.4894	137653.6712	283813.5314	263798.9212	161494.7536	227383.8795	309866.0886	159101.313	263765.5404	196269.6605	219646.8726	364230.4014	362898.1969	353462.8297	364204.3397	361198.941925	181908.2027	171363.6507	130781.4089	158820.935	151898.7034	237826.8645	172099.960866667
435	Hydroxyproline	0.996259911			MS2 matched	130.06429	116.5295	55440.45981	61102.42022	77634.18256	66379.17882	106714.4073	82781.14446	75008.632195	21255.41817	54755.63156	43867.0079	46321.14747	58684.21326	59267.53227	47358.4917716667	44045.78844	42084.84899	42249.80938	44065.4261	43111.4682275	62484.49854	68330.09771	79052.13156	82851.17007	66152.90167	81426.96584	73382.9608983333
300	D-fructose	0.993569276			MS2 matched	179.0541	282.501	2458538.334	1807650.651	1236471.029	1310931.794	1661488.021	2008489.61	1747261.57316667	1182653.618	982012.9112	940666.102	1506103.052	1089339.339	1168637.314	1144902.05603333	1373148.526	1358049.82	1328327.985	1395797.858	1363831.04725	1862218.512	1035888.438	1042631.197	1068483.227	709230.5237	1678261.973	1232785.64511667
280	Clausarin	0.975305513			MS2 matched	379.20492	215.605	6121.966996	8004.470112	8113.748832	3155.929946	4642.092433	5877.315948	5985.92071116667	20111.83675	11516.77725	6629.917049	5901.400056	4044.703858	6916.482582	9186.85292416667	6639.901548	7195.241519	6788.947339	6969.667515	6898.43948025	6012.289736	5473.897003	4525.427303	10187.31496	13797.87009	6894.881916	7815.280168
1505	N-oleoylglycine	0.974483324			MS2 matched	340.28172	118.0365	18321.10407	16404.08162	11175.26543	5451.210309	12453.57105	17472.44254	13546.2791698333	7305.643619	8676.947814	6884.851196	12147.849	9787.60876	18770.26272	10595.5271848333	14907.56166	14941.26967	14312.62473	14722.156	14720.903015	18056.92604	15289.36817	13248.2935	32888.86374	10001.92784	21628.32036	18518.9499416667
528	N-(1.3-dihydroxyoctadeca-4.14-dien-2-yl)palmitamide	0.92679232			MS2 matched	534.47879	35.7355	136355.5244	143774.2695	71819.89117	92615.82514	109136.9888	133289.579	114498.679668333	60749.94271	53854.86247	79935.66505	66053.03621	53004.99223	60170.02652	62294.7541983333	92893.64589	79074.99462	92919.4074	92903.35112	89447.8497575	142723.6529	114606.378	75640.99284	136067.8645	117531.0347	145745.1336	122052.509423333
1049	7-methylguanosine	0.997385786			MS2 matched	298.112	230.937	3831.687451	3193.949188	4492.190059	2312.342097	4046.800652	3277.818936	3525.79806383333	3128.58794	4290.069642	3405.795823	3621.716957	3215.048314	4518.880854	3696.683255	4035.378286	3927.888189	4139.160368	3932.780595	4008.8018595	3349.785424	3854.729488	5901.451484	5142.2118	2538.598171	3889.73698	4112.7522245
1127	Beclomethasone	0.990839255			MS2 matched	409.15606	46.272	2876.40727	3573.964622	3697.07717	2813.556226	2036.586685	2016.497855	2835.681638	1519.92242	2748.783254	2245.789965	2355.410491	1963.660012	3037.214757	2311.7968165	4019.039513	3948.387978	4017.614626	6273.06601	4564.52703175	4237.32087	3527.996527	3508.672998	5038.054648	1733.753922	2322.427997	3394.70449366667
850	1-hexadecyl-2-(9z-octadecenoyl)-sn-glycero-3-phosphocholine	0.96625086			MS2 matched	746.59685	147.613	95513.14898	85653.94895	50813.55906	94463.80959	44080.34331	92616.24583	77190.1759533333	58828.41641	58930.20749	51539.84829	13660.71914	47665.22072	80212.24968	51806.1102883333	57235.00391	68282.19773	59544.2734	68380.22073	63360.4239425	70980.81494	68225.25853	40332.92477	34115.88545	86248.41756	33926.39949	55638.2834566667
1675	Synephrine	0.854823672			MS2 matched	151.08461	244.0945	7809.706383	7788.874883	8285.296858	6814.40951	6706.041991	7222.313166	7437.7737985	9356.461266	7264.34106	6938.214996	6212.106557	8319.791383	6131.254572	7370.361639	7941.845944	7870.415874	7685.924618	8136.979375	7908.79145275	9946.118376	8457.10041	6671.705295	7116.745587	8470.021359	6072.751694	7789.07378683333
863	1-o-hexadecyl-2-deoxy-2-thio-s-acetyl-sn-glyceryl-3-phosphorylcholine	0.992188819			MS2 matched	184.07112	188.91	97061.93003	127270.9848	92285.07234	77415.1872	91793.36292	101939.9277	97961.0774983333	110371.7114	100385.9526	86952.84239	98777.89734	116556.5695	90671.16833	100619.356926667	100136.7497	100812.7596	110279.3896	100043.9231	102818.2055	160670.6926	101659.6164	115483.7834	100402.8019	105786.8326	98725.10894	113788.139306667
1631	Retrorsine n-oxide	0.849086533			MS2 matched	735.35058	471.202	4813.355334	5473.400407	9703.014476	4726.922908	7727.207756	7209.044618	6608.82424983333	5665.336368	5251.469165	4888.80792	4270.790219	1901.636093	4298.681264	4379.45350483333	6786.396617	6801.182192	6780.638341	4432.879087	6200.27405925	7362.136065	7061.394581	5670.232892	5887.551823	7455.107553	5946.485789	6563.81811716667
381	Gambogic acid	0.832716296			MS2 matched	583.31386	249.222	2187.673011	2353.013336	2029.589867	2441.946912	2129.202133	1917.555117	2176.49672933333	1655.650034	829.5989641	1053.980656	987.4415008	1782.36958	901.6067709	1201.7745843	1839.74598	1839.474564	1873.206127	1873.318522	1856.43629825	2287.174001	2588.141789	2784.585385	2738.357335	2557.118826	2263.84608	2536.537236
597	"Pc(16:0e/5,6-eet)"	0.935519172			MS2 matched	842.57537	146.3405	361017.3081	398118.1238	388397.6585	380511.1658	400402.7518	427521.7949	392661.46715	375021.0223	450726.3836	429767.7062	427244.8103	421980.3961	495420.184	433360.08375	343931.5524	342733.0568	354694.0944	396629.9547	359497.164575	386183.5638	395191.8063	368055.4266	464563.6766	384058.7688	463313.0822	410227.720716667
26	(r)-2-hydroxystearic acid	0.996090313			MS2 matched	299.25313	39.5895	4226.404715	9099.667634	6411.867624	16574.2885	9626.632739	10969.53514	9484.73272533333	8138.673644	11904.62417	19263.58066	8127.296877	7004.662159	11376.5202	10969.226285	8091.141941	6739.92328	7846.229847	8093.687306	7692.7455935	4411.625834	13103.77609	13929.51522	8585.866285	7027.828765	10855.85787	9652.41167733333
1699	Thr-Leu	0.879098849			MS2 matched	233.15248	34.7	1800.517345	4191.488187	4111.521938	4094.068231	9063.893321	2639.574889	4316.84398516667	8120.250144	8046.383852	4511.614718	6687.584656	7883.173333	9213.327698	7410.38906683333	2965.475155	3676.121456	3593.481532	3659.651121	3473.682316	2592.22465	2397.587243	2357.478679	4930.365804	2790.625123	3227.198925	3049.24673733333
718	Sedoheptulosan	0.766425257			MS2 matched	191.06997	107.955	28861.76994	29951.95579	23383.76526	45600.03351	18269.64389	39486.46285	30925.6052066667	6990.155743	22567.42516	26447.08111	27567.64925	19257.74499	24147.03212	21162.8480621667	24842.13835	23858.12797	23862.08279	23931.67501	24123.50603	42797.11206	29897.86117	70928.57479	40864.47665	27224.42687	41104.82049	42136.212005
666	Pi 40:7	0.980423644			MS2 matched	907.51635	188.145	21783.43229	41293.40027	35382.3796	21390.7947	27850.11408	25034.60545	28789.121065	18711.87789	31061.00149	24308.4622	43198.69195	25926.62236	32174.01874	29230.1124383333	27033.83018	26037.71053	26086.20301	26765.77378	26480.879375	24219.05619	32515.5795	21244.41026	42525.04034	23907.0471	41078.70788	30914.973545
216	Ala-asp	0.987727277			MS2 matched	203.06375	425.311	40806.57968	42783.17811	52012.06909	40355.73447	46339.94691	44098.92943	44399.4062816667	35568.9788	51936.98448	31977.26981	35209.48087	38606.33919	38622.41552	38653.5781116667	50550.02233	48340.97601	47557.75229	49562.08671	49002.709335	45275.28879	55023.46819	70572.15748	47952.9747	43697.31219	69175.78131	55282.8304433333
113	2-hydroxy-3-methylbutyric acid	0.939922038			MS2 matched	117.05384	153.1785	25123.02778	22643.52911	38422.1822	20534.03948	35812.99675	20665.85557	27200.271815	43826.1333	43169.71721	50276.29772	45460.53236	24734.53764	48220.1248	42614.5571716667	28476.2779	27110.6721	27722.49007	28292.11221	27900.38807	40568.16919	30997.05241	28026.08505	25409.03757	43950.34869	36673.17263	34270.6442566667
1232	Digitoxin	0.727116111			MS2 matched	787.42176	457.5935	3346.908527	3751.268325	5174.208349	3478.384261	3995.555316	2656.418349	3733.79052116667	1590.558759	3170.304576	1944.386036	1947.532739	2123.302102	2387.600128	2193.94739	2163.99537	2594.569467	2581.135765	2593.907072	2483.4019185	4740.620427	3723.817466	2938.999148	2824.206639	3802.970969	3471.834129	3583.741463
1269	Ethyl quinoxaline-2-carboxylate	0.931315378			MS2 matched	191.07926	50.72	1075.366852	2173.440763	4720.752852	3221.678927	17994.64837	464.9927421	4941.81341768333	26802.9805	8093.549529	2730.073391	11013.83106	10841.84933	9485.523933	11494.6346238333	1941.36405	1772.309817	1678.817173	1668.799904	1765.322736	1192.180906	2143.9708	2123.66314	9127.845422	1903.13528	1777.32529	3044.68680633333
817	(2r)-3-hydroxyisovaleroylcarnitine	0.998656692			MS2 matched	262.16318	311.887	186983.3655	146732.389	177136.3229	142669.7621	130306.8609	123141.6092	151161.718266667	95436.33849	102702.9447	120660.5432	75221.91575	66000.19792	73738.88316	88960.1372033333	114584.8904	112468.2133	113143.9558	112362.1658	113139.806325	137254.2936	138761.0115	126142.376	74016.50158	111781.4831	97277.12428	114205.46501
314	D-Mannose	0.984367677			MS2 matched	179.05318	451.137	416481.6476	271851.6087	253861.74	227644.0983	241294.4995	267170.09	279717.280683333	267198.1093	22511.19734	235598.3839	227319.4351	249370.2518	46709.06433	174784.406961667	193067.3537	189775.0912	189923.122	201149.4009	193478.74195	143676.6561	41025.4266	4319.326708	3316.922515	64261.08203	100012.5726	59435.3310921667
837	"1-(1z-octadecenyl)-2-(4z,7z,10z,13z,16z,19z-docosahexaenoyl)-sn-glycero-3-phosphoethanolamine"	0.973010883			MS2 matched	385.27061	37.958	130264.9515	69485.59502	135328.4393	42857.62478	109402.002	124225.0298	101927.273733333	107427.5799	54202.88986	57032.80177	73109.29022	78726.08712	43116.77959	68935.9047433333	122447.4874	122441.644	122149.508	117701.1	121184.93485	171316.1086	146198.2036	41311.63646	91531.75838	138188.8051	129688.6841	119705.86604
608	Pe 39:6	0.741339688			MS2 matched	776.50974	40.833	31033.57815	39007.66507	38594.74981	33249.34267	48148.20589	39418.76849	38242.05168	26000.58394	30089.0037	27294.69184	37145.66014	16088.48707	24101.89495	26786.7202733333	32248.42759	31983.50049	32247.77333	25447.16516	30481.7166425	15149.89817	26861.55326	31356.70872	49692.84087	23816.79564	57556.80072	34072.4328966667
1562	Penconazole	0.703377111			MS2 matched	286.08688	408.3415	1016.056767	1296.536871	2744.558531	1140.946522	778.6494883	848.5823132	1304.22174875	3768.010765	4600.151441	5074.182502	3524.361825	4126.624195	2910.018599	4000.55822116667	2684.327498	2324.794452	2359.765751	1971.406287	2335.073497	1226.154705	1316.120389	2597.813702	640.2455859	502.7958149	2288.678246	1428.63474046667
36	"1-(1,2r-dioctanoylphosphatidyl)inositol-3,4-bisphosphate"	0.960858676			MS2 matched	372.09247	394.5525	7315.066875	9421.524211	9593.906723	7678.015423	10495.27499	6706.780808	8535.09483833333	15179.69413	24154.56774	24949.3351	13649.13738	17612.07326	19793.52396	19223.0552616667	13761.40439	15140.0218	14893.78348	15138.08981	14733.32487	9091.420277	8546.198681	8575.486718	10825.83981	7995.156228	12598.68515	9605.46447733333
747	Swertiamarin	0.778339719			MS2 matched	373.10783	158.6805	5746.964934	6151.734033	10322.91409	6833.449225	7381.775192	6478.187155	7152.50410483333	12051.16974	11619.65793	7794.239746	10697.61159	12998.00761	9775.600025	10822.7144401667	6233.707233	6060.094083	6194.727739	5410.727913	5974.814242	6604.602687	5459.807145	6746.948831	10345.29358	5553.579634	6485.135004	6865.89448016667
1090	Arachidoyl ethanolamide	0.986457977			MS2 matched	356.34951	62.3295	61838.34052	58172.98195	57706.81083	44854.2488	54412.99557	53265.10075	55041.7464033333	64440.24593	63648.29535	62750.32029	57932.59878	56088.7295	55831.1037	60115.2155916667	73998.99326	73552.39255	73580.15198	72757.55783	73472.273905	64572.51819	68291.11043	48900.68727	65042.12405	55762.95003	59914.24182	60413.9386316667
1344	His-Pro	0.998101629			MS2 matched	253.1273	385.0825	3970.240987	4262.949249	11139.10196	4654.766664	4538.098771	6132.898262	5783.0093155	11436.94927	21287.47471	15335.4205	9677.921675	4675.340668	8723.533523	11856.1067243333	8086.440939	7595.814467	7809.926304	7652.787606	7786.242329	2968.026991	4196.102106	7125.473394	2632.284151	6230.893643	6582.162791	4955.823846
1006	4-imidazoleacetic acid	0.999793845			MS2 matched	127.0483	325.858	2321.30816	1814.330067	2139.682865	2427.794268	1298.588287	2038.696588	2006.7333725	7352.451336	8570.673433	5476.284163	4881.157766	4931.536136	3588.853561	5800.15939916667	2977.606205	2854.797302	2786.009574	2788.089203	2851.625571	536.6457685	1056.440692	1833.862873	227.9020974	1501.776986	3019.856143	1362.74742665
1188	Coumarin-suberoylanilide hydroxamic acid	0.891601439			MS2 matched	347.13937	528.249	4055.372507	7050.306508	3475.05255	5545.697902	2973.714811	4319.85927	4570.00059133333	2033.055261	841.4037882	1936.031199	1859.903723	1783.120971	1292.56727	1624.34703536667	1810.541259	1661.972158	2125.25484	1638.462438	1809.05767375	5545.698986	2931.895066	893.7482913	1359.009666	4986.985983	2484.013293	3033.55854755
1325	n-(4-fluorophenyl)-n'-hydroxy-Guanidine	0.917876469			MS2 matched	170.0769	295.393	3253.299511	3259.254573	4219.885891	2220.748624	3173.552827	2873.043563	3166.6308315	5448.055851	5215.990341	3841.148998	4316.614706	3014.620588	5416.50752	4542.156334	3286.352128	3284.966876	3495.164879	3368.960232	3358.86102875	2418.553119	3318.32175	776.5637615	667.7775265	2180.685261	2490.518166	1975.403264
989	"3,21-diacetate 3beta-tetrahydrocortisol"	0.895580417			MS2 matched	433.25357	231.26	1572.778083	1346.908043	1353.598431	1633.571263	1329.730011	1419.314568	1442.6500665	1645.887044	1558.190001	1106.146186	1163.750176	1184.278477	1147.627507	1300.9798985	1142.807245	1164.675064	1143.136033	1165.121451	1153.93494825	817.1454667	1321.479573	1424.312236	1004.520587	2139.53844	2021.069252	1454.67759245
83	11-dehydrothromboxane b2	0.971277942			MS2 matched	349.19498	216.1725	4567.947469	3913.226843	4778.273348	2684.736642	3140.745493	3923.276525	3834.70105333333	8258.140133	4899.733434	3923.595133	2636.595494	2391.561736	4067.691093	4362.8861705	3142.891324	3179.067495	3048.544296	3178.717459	3137.3051435	1591.629983	1831.406439	3194.879629	2770.000277	3578.944786	5081.773033	3008.10569116667
461	"L-Arabinono-1,4-lactone"	0.935324621			MS2 matched	147.02765	79.546	468869.472	235647.1991	357916.1615	290211.8428	443016.0785	347594.7551	357209.2515	226937.9716	350692.414	573056.6561	385633.2797	376948.4162	368597.077	380310.9691	255067.237	238948.6417	239053.3583	239381.9128	243112.78745	268260.3943	252882.457	237030.5605	258758.4616	284617.7887	321159.6368	270451.549816667
125	"2,4-dichlorobenzoic acid"	0.722928871			MS2 matched	189.00115	83.106	55783.71332	65888.00352	25756.56204	10525.81411	76357.36811	177246.1148	68592.9293166667	16020.80151	20547.35192	21955.51487	37152.10712	45111.58304	15730.48616	26086.3074366667	43311.25322	48902.48435	55418.76317	43442.33598	47768.70918	28935.94543	27741.39625	7500.138108	7056.971778	14038.44718	40017.93071	20881.8049093333
1000	4-hydroperoxy-2-nonenal	0.736441766			MS2 matched	155.1046	35.24	5064.853615	14990.49793	14034.00167	13763.26254	25104.79362	8128.322501	13514.288646	66265.52615	42379.41144	26606.31166	70080.44894	37355.15716	36168.43521	46475.88176	13819.31535	14568.85474	14132.57103	12116.11599	13659.2142775	7788.917363	6704.896742	13513.10498	16441.03034	8872.523186	11524.95836	10807.5718285
1616	Proximpham	0.743585137			MS2 matched	149.10555	251.841	3915.304389	5099.656422	5725.210609	5475.737247	8884.353374	4506.514379	5601.12940333333	7591.05793	5537.990151	8384.693549	3983.713647	5710.996667	6201.085292	6234.92287266667	5353.16885	5151.025491	5291.41759	5424.598582	5305.05262825	4145.493757	5063.017467	4184.790159	2671.414931	4646.287504	5774.662451	4414.2777115
664	Pi 39:4	0.976986644			MS2 matched	899.56534	188.1265	16752.11248	13787.54883	32188.24931	15759.53153	23110.49694	18703.87554	20050.3024383333	13053.18632	24952.63771	18879.96227	29036.19213	18843.30684	18303.20807	20511.4155566667	17672.90496	16557.52256	17670.52336	17670.33639	17392.8218175	20499.95302	19145.67907	18588.1054	23062.19857	21849.8711	23585.78564	21121.9321333333
1123	Azithromycin	0.939940601			MS2 matched	375.25709	401.6395	29575.18899	17629.41887	54110.78361	41619.21293	30571.47508	23392.36488	32816.4073933333	14683.31354	22536.20922	11423.26824	14064.75453	12308.60685	9969.333977	14164.2477261667	28321.59392	28440.25944	27668.90891	28440.06551	28217.706945	22270.25861	32348.7162	37568.44161	25848.87731	77550.40224	34591.6719	38363.0613116667
928	"1-(5-hydroxypentyl)-n-tricyclo[3.3.1.1(3,7)]dec-1-yl-1h-indazole-3-carboxamide"	0.746910187			MS2 matched	404.21276	322.392	1025.588484	1570.690261	1462.665423	1189.071701	1126.691521	964.8793615	1223.26445858333	6312.503695	585.9674733	4110.16522	6848.061447	7517.808836	4048.471326	4903.82966621667	1569.948968	1117.733126	1110.183411	1194.300574	1248.04151975	1189.423578	946.3458903	2076.164871	665.4422343	2388.041259	1986.655103	1542.01215593333
500	Luminespib	0.980913498			MS2 matched	464.19828	265.833	31523.93869	25072.87292	33663.05485	21593.10695	27259.72179	27620.06195	27788.7928583333	16371.64272	25720.65047	10770.80227	15316.76237	14752.53804	22346.65583	17546.5086166667	26958.05559	26643.47787	26331.89041	26954.79633	26722.05505	31995.86619	30699.62698	38063.83413	38907.85745	28234.36025	39813.10507	34619.108345
885	1-stearoyl-2-arachidonyl-sn-glycero-3-phosphocholine	0.955259106			MS2 matched	810.5935	61.152	839619.4111	673781.0899	531786.9552	440905.9033	646994.3657	706652.4875	639956.702116667	605725.2431	762489.291	717275.1033	835560.8533	760883.9643	740805.022	737123.246166667	736057.2576	729935.2131	719322.041	744828.4419	732535.7384	788915.4961	677877.2428	376930.5799	805239.2687	758828.6545	813088.308	703479.925
325	Decahydrogambogic acid	0.985501844			MS2 matched	637.38379	169.211	4311.396095	9085.329561	8689.916551	5722.38533	2695.086042	10000.57132	6750.7808165	25362.98316	19365.12914	8108.152528	7253.887219	15575.10885	5822.219673	13581.2467616667	10548.43357	8584.060481	10563.32648	10525.15107	10055.24290025	8831.54403	3584.117525	14327.36044	5102.425722	9581.70638	14859.86273	9381.16947116667
1346	His-Thr	0.995545205			MS2 matched	257.12177	369.949	5017.519291	3088.04686	8754.20861	4136.665842	7069.482886	5726.415018	5632.05641783333	3317.974008	6456.647735	4020.522957	3678.698318	3184.532913	4451.133932	4184.9183105	6064.096504	6118.409508	5985.439185	5986.194523	6038.53493	4961.8901	6421.937098	7205.428001	6058.870101	7688.208388	9928.079903	7044.06893183333
840	1-[1-(1-methylcyclooctyl)-4-piperidinyl]-2-[(3r)-3-piperidinyl]-1h-benzimidazole	0.718518868			MS2 matched	409.33915	216.396	921.2138089	866.6086642	705.0118393	687.4328429	518.509459	927.7219113	771.0830876	805.5531628	609.7201938	265.0852367	689.7113365	958.1231436	1205.724804	755.652979566667	1007.056578	1007.468168	1025.935658	1026.226693	1016.67177425	988.0475939	1012.799266	1376.722758	2045.03843	531.4651214	1011.367134	1160.90671721667
830	(r)-aminocarnitine	0.986393011			MS2 matched	481.34639	35.577	37397.06465	30518.51656	34240.81623	48582.63892	18545.16105	36872.01897	34359.3693966667	16022.18016	28292.87447	34059.60538	28075.35996	29376.16566	32031.56694	27976.292095	29898.0848	30490.00084	30237.36463	29896.6692	30130.5298675	24052.65601	36418.95841	23110.3864	34786.9391	13062.10564	33884.90091	27552.657745
215	Ala-Arg	0.781628476			MS2 matched	244.1373	423.461	1627.871109	824.3933318	2589.494242	1660.825348	1435.735718	1337.02962	1579.2248948	715.8635743	1659.321848	833.48419	647.1880756	744.2563349	761.8381405	893.658693883333	1572.818674	1565.048044	1542.434958	1479.318334	1539.9050025	1067.292084	1124.116111	2614.748509	1367.945706	2202.696713	2718.178991	1849.163019
211	Adenylyl(3'-5')cytidine	0.973546148			MS2 matched	571.11954	372.251	2713.140602	2237.55241	4011.353523	2605.914618	3216.206657	2619.265396	2900.572201	3366.651558	6225.532342	4849.904055	3643.734827	2838.183432	1995.619615	3819.93763816667	3076.348235	3044.02086	3051.153845	3076.246888	3061.942457	1889.0457	2854.88394	3319.322918	2978.971815	2862.724477	3313.179152	2869.68800033333
130	2'-o-methyluridine	0.848986624			MS2 matched	257.07343	90.875	32312.8297	30667.16889	40289.52878	24996.97333	48951.2832	39041.18242	36043.1610533333	40154.88964	71639.12128	58483.85791	64942.19509	73096.60794	103464.1405	68630.1353933333	41053.97435	38903.88118	40281.51898	41059.678	40324.7631275	44935.07782	51157.40264	64096.88289	65860.13172	27887.97684	73555.48756	54582.1599116667
1625	Pyroglu-Cys	0.92895158			MS2 matched	233.05654	402.775	47003.28588	49975.47683	34357.14724	20491.58731	20372.14672	57985.19038	38364.13906	5042.052912	21312.07539	28781.94662	5226.64994	5338.378422	8256.879733	12326.3305028333	22548.93761	22504.82715	21851.53982	22556.3186	22365.405795	14077.43565	19720.18433	3518.661273	25066.72722	10469.70242	15398.26385	14708.4957905
1481	N-(2-chloroethyl)acetamide	0.9017111			MS2 matched	122.02211	83.526	214468.5672	192044.6738	138732.5104	87138.98545	191813.5428	172225.0891	166070.561458333	506551.5292	890727.2521	544521.6737	590935.8712	696866.1076	486807.2613	619401.61585	323451.476	321376.0747	318397.4919	318676.2443	320475.321725	222461.0181	174603.248	105801.5203	303146.1002	121753.9443	223931.4896	191949.553416667
174	5-Oxo-ETE	0.7473			MS2 matched	635.44303	33.0505	1484.357373	1610.979965	1514.206586	1551.258537	2713.554853	1442.661935	1719.50320816667	2432.008288	1237.451629	2775.527483	2643.713387	2818.231371	2153.911525	2343.47394716667	1647.284131	1466.779513	1467.70644	1553.975358	1533.9363605	1780.516619	1335.131707	3060.064834	2413.289507	4025.479716	1167.643232	2297.02093583333
1008	4-ketopimelic acid	0.738725642			MS2 matched	129.06422	344.0195	21116.94565	22769.60234	21332.89983	17729.17377	15335.71564	18530.75561	19469.18214	60543.79124	62052.03349	51982.78251	52983.03382	52705.50227	57607.8425	56312.4976383333	30856.38761	30855.02541	30685.46468	30685.28424	30770.540485	25178.9106	20064.09305	17899.09187	17979.14943	26323.51657	21973.55949	21569.7201683333
1703	Trans-cinnamic acid	0.89568785			MS2 matched	149.05779	259.0395	95847.56455	88829.96637	108430.9972	77413.35726	90989.25117	94003.30455	92585.7401833333	60091.8621	82965.22025	55333.62781	65002.50234	63710.44859	73972.90527	66846.0943933333	87057.49925	86555.2742	85510.71505	87760.49359	86720.9955225	97346.77348	97462.12794	104906.0172	101968.434	84925.06755	97258.82356	97311.2072883333
502	Lys-Ala	0.704673057			MS2 matched	216.13141	442.257	2200.737125	1113.173203	3968.356598	3229.456629	2467.412864	1695.847426	2445.83064083333	2564.567823	3883.388037	936.5324801	1368.94725	1274.095282	2510.227964	2089.62647268333	2545.043559	2477.266948	2483.079093	2695.520345	2550.22748625	1602.858037	3492.727094	6309.533632	3337.730444	4080.350361	5212.103194	4005.88379366667
339	Djenkolic acid	0.700262812			MS2 matched	253.0344	428.4985	3380.339608	8581.589554	4977.129569	3376.251797	5761.540635	8405.329104	5747.0300445	8085.681073	9386.794991	6659.956657	7384.895607	9944.814301	12574.35772	9006.0833915	6560.51237	5879.072506	6561.515656	6426.278781	6356.84482825	7064.23331	4828.841453	3664.856578	4050.73445	4695.659033	10817.59147	5853.65271566667
917	10-deacetylbaccatin iii	0.887032118			MS2 matched	545.25344	469.5325	3639.836923	4016.978944	5342.404072	2971.785052	4071.957075	4129.454192	4028.736043	2758.608575	4236.176888	4082.271301	4215.701992	3909.404802	3969.490989	3861.9424245	4172.799023	3963.35236	4172.545234	3610.400993	3979.7744025	3642.829317	3746.39449	4922.80141	3138.748202	3743.832799	4673.262957	3977.97819583333
904	"1,2-dioleoyl-sn-glycero-3-phosphatidylcholine"	0.998			MS2 matched	830.56365	141.5555	825748.9751	1028857.405	919938.9286	737617.3193	846457.359	764185.3718	853800.893133333	811239.1671	1039561.226	841332.2879	1031972.119	974679.2188	936670.6193	939242.439683333	941310.4444	936436.9599	929440.0357	932149.8283	934834.317075	1085238.656	1035538.518	1009409.866	1046879.967	776682.0622	1028071.27	996970.056533333
649	Phosphatidylethanolamine	0.776555334			MS2 matched	746.54634	149.556	3959.871561	11415.51688	5330.685123	4919.949348	6449.632293	5782.289836	6309.65750683333	29247.11044	2509.057591	4539.095046	4091.276514	3106.547722	4439.77676	7988.81067883333	4407.456623	4193.757299	7926.926037	4563.201441	5272.83535	4021.939839	4690.820406	4595.702308	4731.178525	5648.513996	6757.615285	5074.29505983333
15	(2-{[3-hydroxy-2-tetradecanamidooctadec-4-en-1-yl phosphonato]oxy}ethyl)trimethylazanium	0.937698017			MS2 matched	733.53701	184.915	3634.235271	5307.251813	5330.969524	5525.609574	5976.982855	5916.67468	5281.95395283333	4402.813591	4461.628656	4730.862502	4250.174334	3830.043955	5417.773677	4515.5494525	3634.967249	3412.72396	3447.743322	3412.766164	3477.05017375	5025.219665	4973.165613	4130.570192	3301.668829	5190.509335	5090.633712	4618.627891
712	S-Nitroso-L-glutathione	0.6118			MS2 matched	335.07269	135.9785	52013.80175	38250.53969	40303.49277	32718.83696	56151.57661	39336.87676	43129.1874233333	3449.658582	34701.16691	42497.62928	43297.96766	31034.95575	31793.04355	31129.0702886667	29479.97743	29360.3761	30364.28784	31853.74273	30264.596025	34428.01332	37852.55832	23803.14097	28473.62031	11448.19279	42949.26619	29825.79865
860	1-monolinoleoyl-rac-glycerol	0.978195531			MS2 matched	337.27142	33.599	195059.0338	166276.0914	159959.0637	176951.6232	177368.8725	188729.0409	177390.620916667	156865.2763	144910.1579	221720.989	209309.9387	179180.3567	114129.9373	171019.44265	202674.6274	202679.284	194355.4118	202657.1512	200591.6186	236487.7168	244584.7045	219584.8024	211110.5688	331920.6645	147717.5804	231901.006233333
118	2-keto-l-gulonic acid	0.986869151			MS2 matched	193.03228	350.361	4301.84264	4546.635485	3691.170083	3714.787272	4521.794717	4036.574327	4135.46742066667	5087.786241	6281.680879	6344.240186	4757.445576	5486.276743	5302.917332	5543.3911595	4467.814253	4471.520381	4595.391141	5018.769202	4638.37374425	4535.200146	3648.207232	4440.606583	3496.808168	4081.798905	4262.64278	4077.543969
327	Dehydroascorbic acid	0.800728985			MS2 matched	173.00627	55.669	83182.11116	115489.1779	59288.12972	91910.25225	55988.32753	137196.247	90509.0409266667	33977.60913	43590.63083	39113.61052	46568.20523	120983.3419	17871.92972	50350.8878883333	54048.81801	55566.89137	53541.99818	72657.16846	58953.719005	64794.73011	50963.87361	63996.72651	26451.97183	29789.29991	85393.5151	53565.0195116667
455	Kendomycin	0.991134425			MS2 matched	485.26986	32.493	299635.8837	175312.7934	166214.1386	273543.4746	273186.5478	90276.75025	213028.264725	117957.6511	334548.9652	95876.75181	250374.453	384040.8604	332849.1571	252607.973101667	150397.8553	149889.7787	150420.7723	180046.6528	157688.764775	117604.644	73489.64434	332547.782	138076.2322	104958.7477	118163.1039	147473.359023333
1694	Thiomiltefosine	0.860041582			MS2 matched	446.26754	403.3415	3247.541683	2647.731881	7873.261896	4341.058397	6295.282553	3616.654956	4670.25522766667	3071.521638	5237.357205	3083.256595	1592.846166	1202.185474	2297.819986	2747.497844	2726.742882	3618.767012	3622.093209	3617.92477	3396.38196825	2849.710481	4914.749178	2443.182078	2687.072435	8234.156448	5240.608168	4394.91313133333
129	2'-Deoxyuridine	0.7147			MS2 matched	227.0636	115.2485	46184.74179	40508.43681	40782.58259	55494.92333	47651.97576	78643.8542	51544.41908	36582.13144	62163.22797	53386.51487	48674.29592	47486.17823	73681.25892	53662.2678916667	44912.1683	41869.75965	45788.56618	43800.00119	44092.62383	54452.98923	52373.53911	56918.21157	56408.61051	30163.20874	59266.72072	51597.2133133333
1580	Pheophorbide a	0.859349214			MS2 matched	593.28437	475.606	14204.92703	9986.272687	17545.84531	13363.77575	7985.539813	11126.12723	12368.74797	8826.671464	8855.329497	9613.641637	6449.384847	11263.61782	9225.346756	9038.99867016667	9347.0176	9330.776485	11203.26363	9327.612627	9802.1675855	13673.44911	10616.25901	9916.360811	5784.821848	17349.35215	13278.18046	11769.7372315
51	1-oleoyl-2-palmitoyl-sn-glycero-3-phosphocholine	0.975570982			MS2 matched	794.55508	143.135	47144.27709	52710.9506	47126.88965	42717.83564	47858.29821	54744.33406	48717.0975416667	32023.64562	44979.06509	48565.99849	52894.07245	59501.94098	54644.64061	48768.2272066667	33427.01452	32714.67529	33537.405	14877.42522	28639.1300075	45167.15481	45130.47754	16313.92734	44445.30927	54570.41245	49799.98161	42571.2105033333
1124	Azlocillin	0.941396733			MS2 matched	484.1026	369.7905	9335.266491	6309.226278	5458.13875	3897.853239	7482.387706	7824.298245	6717.86178483333	4974.603242	5402.766122	7845.865913	8565.449543	5278.181858	7306.583764	6562.24174033333	5810.935637	5824.386203	5990.249774	5810.828935	5859.10013725	7659.284246	6788.044846	225.3766614	146.832511	3099.155936	8047.282074	4327.6627124
61	1-palmitoyl-2-linoleoyl-sn-glycero-3-phosphocholine	0.975068304			MS2 matched	792.51867	157.3545	77018.6817	72179.82004	86699.33811	33094.54978	82657.15929	93091.3977	74123.4911033333	39999.6299	120488.248	128994.0781	98645.32935	133245.1387	112046.2188	105569.773808333	64024.29909	65953.4972	43741.54264	65218.67541	59734.503585	72740.5819	86142.67665	44121.34892	83911.34141	88148.07209	78007.19868	75511.8699416667
96	"3-[(tricyclo[3.3.1.1(3,7)]dec-1-ylamino)carbonyl]-1h-indazole-1-pentanoic acid"	0.866932345			MS2 matched	394.21889	116.5705	3696.199297	2703.38627	2385.374169	2110.439018	1606.182844	4085.983591	2764.59419816667	19601.73022	21616.58846	8207.982612	4919.378207	3966.450459	9814.167324	11354.3828803333	5819.62056	5792.932126	5777.835737	7489.374655	6219.9407695	5395.016935	4954.934281	2717.481294	5121.202154	24758.3016	7795.496309	8457.0720955
503	Lys-Asp	0.97376738			MS2 matched	260.12076	461.913	13145.14576	9472.978343	14882.15825	8569.596668	10266.82296	9265.862699	10933.76078	5856.299292	11408.33862	5237.108355	6215.561448	5242.992023	9254.261349	7202.42684783333	13163.09524	12351.69777	13319.1038	13147.57259	12995.36735	11042.28843	14526.32235	18132.64557	15589.1872	9976.01521	14655.45997	13986.986455
326	Dehydro-l-(+)-ascorbic acid dimer	0.960864745			MS2 matched	129.01723	73.947	162349.2897	111217.462	162251.6061	122866.2652	139207.1777	197028.8069	149153.4346	92149.58274	181909.5409	213645.7311	210413.9568	232629.4535	158498.932	181541.199506667	116296.88	99955.91597	122855.0873	149387.2606	122123.7859675	176380.6604	193717.0002	108503.5547	102428.4377	139959.2246	204277.6852	154211.0938
226	alpha-N-Acetyl-L-glutamine	0.6889			MS2 matched	187.0693	398.14	4384.32595	2712.163084	6017.334485	3352.78175	4069.634634	2731.67522	3877.98585383333	4429.343785	7341.586739	5346.648292	5017.562671	6999.949318	2311.783327	5241.14568866667	4817.553634	4611.593343	5012.058965	5019.196966	4865.100727	2983.646556	4200.099217	2807.003359	790.7601262	3391.19337	5060.25353	3205.49269303333
972	3-aminoquinoline	0.898000921			MS2 matched	145.0742	125.1005	202609.2688	298071.9451	311243.2088	220733.2676	230828.0388	320360.853	263974.43035	82729.45878	191614.9196	103074.0031	155535.0746	180808.025	178381.9824	148690.577246667	274542.9337	267092.5618	267074.0039	267088.4024	268949.47545	311410.9281	333765.17	108386.4038	260824.0859	224470.6575	291218.5818	255012.63785
1429	Lys-Asn	0.984893729			MS2 matched	261.15355	467.3175	13484.26842	9887.037388	18745.5856	14156.20578	12569.73409	13239.68589	13680.419528	9108.304152	2489.89694	7238.510794	8210.392055	10242.67623	6626.017	7319.2995285	12131.81184	12308.78432	12004.67519	11980.69648	12106.4919575	10030.55472	9557.92138	12491.56106	9518.689634	12231.98397	13871.77716	11283.7479873333
687	Propionylglycine	0.9988			MS2 matched	190.06878	319.283	5090.413969	4066.037842	5412.182683	3217.054516	4833.10392	3876.725751	4415.91978016667	8320.868056	11024.205	7788.114929	5301.389555	3810.226377	7565.004496	7301.6347355	5571.709757	5274.756932	5436.944992	5651.516546	5483.73205675	4504.364929	4317.438659	2863.128543	4776.754103	3447.61956	3658.644861	3927.99177583333
1455	[1-(5-fluoropentyl)-6-hydroxy-1h-indol-3-yl]-1-naphthalenyl-Methanone	0.905389001			MS2 matched	376.19357	407.945	7443.72593	11557.96534	13728.30176	7745.318084	7996.141405	9795.493773	9711.15771533333	11181.72048	14693.2196	13027.2647	8624.311288	5656.155459	11100.05012	10713.7869411667	11484.01095	12501.6697	12505.35654	12503.77452	12248.7029275	16882.39603	9882.704629	10877.82086	15611.08705	10099.38546	10375.66613	12288.1766931667
1215	D-Proline	0.9827			MS2 matched	116.06903	423.659	21918.0641	20160.84623	42201.49367	18756.81011	18242.1182	19361.16453	23440.0828066667	36518.80407	67967.7443	25136.24124	48401.71034	19210.21761	53436.02439	41778.4569916667	21161.46805	20864.22597	20538.89973	21160.03467	20931.157105	20103.20818	18913.36197	22552.80835	20688.20977	18224.76751	24152.28377	20772.439925
489	Leukotriene f4	0.943521342			MS2 matched	567.28773	135.226	8133.154035	7636.713267	12457.78563	1823.438181	7134.675168	6512.003132	7282.96156883333	1152.177367	5711.751947	4096.082091	5694.33379	4262.518833	5686.250746	4433.85246233333	7698.368557	6359.018632	7259.895585	7834.074814	7287.839397	8152.611422	14519.94582	8571.151107	8578.821851	47797.75494	14603.68364	17037.32813
1507	N-succinyl-5-aminoimidazole-4-carboxamide ribose	0.958968871			MS2 matched	375.12634	160.164	28406.5664	27736.28027	32283.71876	19786.77343	25601.6353	21240.46608	25842.5733733333	55752.91056	37181.30182	26314.64428	31807.87758	33580.33824	30948.22715	35930.8832716667	26429.13115	26163.55039	23081.82984	26443.32167	25529.4582625	20148.94257	22187.15021	24847.22183	27715.5754	25351.11421	18573.62124	23137.27091
723	Ser-Lys	0.978485599			MS2 matched	232.12613	442.057	2692.302573	1501.475964	3993.602398	3053.177172	2690.536814	1548.784676	2579.97993283333	2727.596512	4520.214777	1403.755597	1464.719319	1571.677646	2010.088704	2283.00875916667	2787.65052	3158.998438	2788.552651	2846.399916	2895.40038125	1731.862253	2828.25624	6871.03847	3765.705899	4288.645362	3671.572408	3859.51343866667
561	N-palmitoyltaurine	0.97907606			MS2 matched	362.25977	36.462	100251.8416	100471.0857	49958.9424	12407.21591	19888.25287	26470.29097	51574.6049083333	44091.77018	84523.83772	8388.420458	30302.94996	12137.40267	46067.25827	37585.2732096667	134946.8427	152994.0622	150163.8825	145465.1526	145892.485	113192.9087	79242.82638	11429.14701	30131.16094	71270.7738	3243.041389	51418.3097031667
34	"1-(1,2-dihexanoylphosphatidyl)inositol-5-phosphate"	0.93650744			MS2 matched	591.16816	411.024	39221.64796	37230.16487	29799.60495	29773.26926	32201.3312	38248.65338	34412.44527	110574.1672	9336.453242	124014.0215	103781.6376	100640.5335	38411.69717	81126.4183686667	48631.58581	48039.75018	48047.01275	48627.26088	48336.402405	46575.84466	17697.64227	520.5424049	34680.75716	23027.64486	36491.69157	26499.0204874833
328	Dehydroascorbic acid (Oxidized vitamin C)	0.8248			MS2 matched	173.00636	156.0465	98700.86009	74311.30686	54170.38782	76538.02367	55529.61245	147934.9167	84530.851265	22509.56617	46922.5597	43363.91147	57155.5109	66101.67952	34211.7724	45044.1666933333	56294.46761	53181.96544	55046.42787	55596.6681	55029.882255	78598.47865	68355.70254	47901.36245	13033.59641	31995.17671	90756.58569	55106.817075
1720	Tyr-Ile	0.6966			MS2 matched	295.1623	206.961	5213.17909	4841.988936	7875.3623	6009.809814	5158.797032	3717.096306	5469.37224633333	3630.905645	6267.748906	3093.595235	3591.219826	1769.436066	1922.884323	3379.2983335	6014.344135	6271.761428	6136.767378	6012.940365	6108.9533265	5317.747897	6359.473574	7350.95578	4729.451776	10827.78534	7928.61933	7085.67228283333
411	Glycerol 3-phosphate	0.999843557			MS2 matched	171.02717	441.3185	6090.724786	180862.2975	3474.020415	121661.1285	874.0167706	260069.7651	95505.3255119333	2494.559492	2059.648735	1547.855828	35378.94021	2195.157847	833.4853188	7418.2745718	1566.091834	2039.139865	2041.580071	2044.291354	1922.775781	189188.2357	525.8826461	1568.972504	1638.740747	3971.880118	185387.16	63713.4786191833
719	Sedoheptulose	0.7056			MS2 matched	269.08283	383.0205	10922.32428	11442.23498	12212.37417	6780.866958	10167.80445	8515.386689	10006.8319211667	17180.2574	22349.76318	11927.64965	11778.49	10656.22867	15974.31964	14977.7847566667	12920.04924	12644.81406	12698.08632	12770.52762	12758.36931	9640.381775	10879.73989	22070.91632	14858.00173	9019.622739	17131.58943	13933.375314
563	Naringenin	0.777774511			MS2 matched	271.05212	446.132	20124.36617	23455.64503	22828.01511	16422.32015	19965.03422	22865.31067	20943.4485583333	10359.91007	18392.84356	12351.59248	9396.586463	11396.98773	18604.55838	13417.0797805	22980.28784	22124.91251	23512.23469	23524.82056	23035.5639	30423.61692	32452.88114	30692.92251	35332.04181	16952.58665	24789.34839	28440.5662366667
740	Stearoyl-coa	0.959747643			MS2 matched	1032.35841	479.83	560.4391099	544.4463261	521.6579826	354.221243	498.088535	562.3755857	506.871463716667	134.9683266	219.4088267	193.1167475	182.7223537	311.7078888	362.6137116	234.089642483333	477.6050925	477.727685	477.603069	516.1117528	487.261899825	476.4682534	406.4610436	331.2918466	566.754234	121.8831764	553.2830633	409.356936216667
453	Isomaltose	0.867668405			MS2 matched	683.21643	391.356	4618577.956	3374668.083	3624078.053	3163993.331	3704410.519	3656734.788	3690410.455	6538445.749	1037396.453	5836211.368	6926942.318	5777716.435	835090.7057	4491967.17145	2723657.467	2713544.568	2694076.325	2723708.808	2713746.792	2846856.275	640779.5793	1132.620831	461.6597638	1328543.229	2405153.882	1203821.20764913
987	"3,7,3'-trimethoxyflavone"	0.825332214			MS2 matched	313.09696	211.9915	10306.91848	9496.235329	9579.347313	6301.774466	7993.71316	9498.889119	8862.81297783333	4294.550517	6743.08864	4269.16205	4813.011389	4856.024422	6109.972267	5180.96821416667	9510.933371	9513.697528	9370.844248	9385.950063	9445.3563025	11472.81647	12924.62267	11131.17801	10127.78711	11884.15797	9577.695635	11186.3763108333
494	Loganic acid	0.761772434			MS2 matched	375.10823	468.616	4032.518542	1761.520372	6949.12128	1654.253999	3721.156722	2511.814958	3438.3976455	2691.040205	8695.441671	3267.585748	2462.267169	2910.123437	2430.383614	3742.806974	4836.695782	4373.946061	4840.432518	4743.117347	4698.547927	3028.339216	3704.097762	5288.920903	3756.006167	4468.043356	5914.811427	4360.03647183333
709	Rhapontigenin	0.732220989			MS2 matched	515.1689	317.4245	665.927634	648.359387	985.6436772	762.4351652	654.091423	1049.661773	794.353176566667	938.1502637	1870.652069	1482.218143	1089.99618	779.1635505	1400.661535	1260.1402902	1570.014274	1416.060901	1464.771354	1417.062478	1466.97725175	1859.997115	1148.388396	730.949682	223.5792941	8568.155479	1794.574172	2387.60735635
164	4-hydroxybenzaldehyde	0.825191762			MS2 matched	121.02763	207.807	18804.81366	18465.17156	16120.7777	17031.34918	17193.81215	15760.51463	17229.40648	10267.71588	15115.48439	18156.81441	17603.81092	19140.25345	23399.38014	17280.5765316667	15343.0221	14364.51207	15342.12187	14516.11378	14891.442455	15952.2147	15907.49192	25653.77866	15899.81447	18284.89023	17077.30899	18129.2498283333
913	"1,5-diaminonaphthalene"	0.730505697			MS2 matched	159.08962	122.4445	34641.04718	54118.79609	75952.73872	19633.92969	46629.34333	64502.63306	49246.4146783333	16170.00915	40963.47982	28383.86347	28138.5764	20548.56225	37276.46048	28580.158595	49595.00221	49346.24654	49478.24265	34162.18588	45645.41932	59335.54613	45771.29726	60330.51546	66373.30757	48116.69479	55348.54561	55879.3178033333
779	Urocanate	0.970784653			MS2 matched	137.0336	290.428	5111.14727	2749.850525	6990.158643	2850.736001	4223.438349	3457.412265	4230.4571755	1697.60121	1562.455884	1610.215237	2569.131317	1893.307192	2230.800895	1927.25195583333	4188.594185	3758.267565	4187.925079	4081.322917	4054.0274365	4816.203398	5735.319925	7444.790479	12711.36307	6319.644131	6559.135682	7264.4094475
624	Pepstatin a	0.963332828			MS2 matched	684.44238	182.266	3758.639278	4668.79565	8114.500644	5418.23624	4983.972248	4423.510775	5227.9424725	450.7656883	6000.661849	3889.04687	4738.227388	4441.640317	4403.809571	3987.35861388333	4474.908811	4475.979857	4474.935515	4046.313865	4368.034512	4194.022274	4979.155058	7202.081492	5328.746384	5966.095636	5283.856002	5492.326141
1431	Lys-Leu	0.765			MS2 matched	260.19472	532.872	10270.20407	9494.349874	10395.37128	9498.806554	9517.804333	10094.14941	9878.44758683333	3019.988307	3930.822991	3010.751885	2637.444093	2306.719443	3948.632605	3142.39322066667	7155.597017	6964.527776	7065.171525	6964.969044	7037.5663405	12568.89306	9957.828781	7698.318349	6126.489797	7615.387049	5372.663926	8223.26349366667
356	Erucic acid	0.985966937			MS2 matched	337.30415	45.412	38972.15786	53437.05416	29359.50136	71206.39481	45242.11361	61525.10212	49957.0539866667	34325.92776	51340.00756	64549.78853	53878.94533	71783.00038	43756.35777	53272.3378883333	35578.19375	36043.52923	37356.82703	38738.07079	36929.1552	39378.76416	37244.33242	38062.6687	48604.7197	45476.66766	42733.17866	41916.7218833333
535	N-Acetyl-L-alanine	0.8086			MS2 matched	130.04891	377.005	5266.467672	5413.777022	2866.714299	5023.54276	3623.326137	4174.983094	4394.80183066667	4660.952723	9438.582349	3761.215416	4553.321144	2852.214972	5486.822675	5125.51821316667	4495.00757	4753.303578	4610.783157	5537.662345	4849.1891625	6122.598659	3201.005421	2583.681687	7364.177221	6471.541332	8033.996461	5629.50013016667
176	"5,2'-O-dimethylcytidine"	0.75856941			MS2 matched	270.1039	399.63	5352.545794	1605.262192	3643.988435	1924.195602	2065.067665	4271.844159	3143.81730783333	1146.083755	1483.0244	3840.586404	1102.635785	3073.914776	1457.25349	2017.24976833333	2398.178094	2257.488278	2355.332387	2301.069184	2328.01698575	2594.948307	1808.635741	1835.912427	1086.943043	2410.230941	5703.817405	2573.414644
1600	Pro-pro	0.999040985			MS2 matched	213.12219	423.3645	248520.106	217549.3887	459811.5533	292850.861	292616.0099	323266.986	305769.150816667	609266.2035	1160236.831	644178.6416	398070.3351	493147.0962	474462.0479	629893.525883333	402494.9361	402463.6752	440809.4666	402329.3887	412024.36665	309598.869	230844.9285	659072.7054	250463.7493	211911.8451	432972.3048	349144.067016667
498	Ltc4-[d5]	0.961514502			MS2 matched	629.31516	323.168	2147.159333	633.4068797	3983.516219	1980.953668	3489.735953	995.4034117	2205.02924406667	402.2719912	521.5675525	89.43309889	172.5636912	127.5920414	254.6868838	261.352543165	1417.189032	1417.375156	1422.341675	1481.587491	1434.6233385	637.8103369	927.9975257	4234.337523	1404.284189	1610.003197	1835.189066	1774.93697293333
1378	Karbutilate	0.826917259			MS2 matched	559.30237	455.986	4391.734359	5496.481328	5664.964251	4224.216033	4880.061375	2388.921027	4507.72972883333	4233.688423	7093.64931	4526.725185	6582.588944	6048.990425	5616.426124	5683.6780685	4452.805565	4152.065119	4538.645001	4149.429124	4323.23620225	7093.432357	5245.69593	5899.682172	3862.848774	5687.953832	5704.470892	5582.34732616667
825	(methylenecyclopropyl)acetyl-l-carnitine	0.841397525			MS2 matched	197.08782	311.178	1833.67522	1530.006643	3416.333582	1543.846135	2671.512075	1493.913458	2081.54785216667	1140.75735	2750.226975	1217.215374	962.6931479	777.4585883	1176.182993	1337.4224047	2288.077872	2239.790934	2062.592004	2337.808587	2232.06734925	1508.638163	3424.187915	5870.286353	2515.607176	2938.82078	3486.553051	3290.68223966667
671	Pi(18:0/12-hete)	0.973829834			MS2 matched	901.52827	198.374	18855.71221	13793.35567	34151.96644	24116.85999	28491.16605	24982.3612	24065.2369266667	4939.198967	12157.61601	14754.76983	16001.7097	10333.92183	15622.38461	12301.6001578333	20164.50828	16144.28394	20277.11779	20203.96962	19197.4699075	15309.68599	24304.44343	22883.75652	28448.34632	13175.06445	19685.90554	20634.5337083333
1233	Dihydrocapsaicin	0.735859362			MS2 matched	308.21902	111.366	3213.339733	2898.041343	1126.623201	3408.270376	1043.313571	743.4647632	2072.17549786667	2599.595904	2270.078625	3795.531844	1367.586814	4450.80723	3213.935015	2949.58923866667	3057.866008	3166.822587	4248.824744	3058.444116	3382.98936375	3657.207954	2867.790485	594.8142849	2965.052954	2624.524497	933.4549229	2273.8075163
920	"15-deoxy-.delta.12,14-prostaglandin j2 glutathione"	0.899547303			MS2 matched	646.28667	512.2345	435.5820687	2296.598036	2689.803217	1891.777151	1756.391045	1839.548736	1818.28337561667	686.9688364	1643.707829	1424.27452	1601.035557	903.480271	1771.261535	1338.45475806667	2053.178164	1992.829483	2053.30672	2031.828795	2032.7857905	2288.447698	2344.468241	1855.130502	1799.465419	2408.284283	2043.608684	2123.23413783333
1308	Glu-Lys-Lys	0.810275776			MS2 matched	404.24606	511.455	4194.2216	6468.163982	5873.386178	8549.759424	4241.541692	4663.126663	5665.0332565	4375.073194	3792.45643	388.7549858	2527.414863	3199.145054	2602.593042	2814.2395948	5562.890103	5366.836132	5382.580639	5965.300223	5569.40177425	7257.514958	10772.22065	4014.56817	3679.749447	8362.286739	6525.89667	6768.70610566667
1023	5-[[4-[5-[[4-[5-[acetyl(hydroxy)amino]pentylamino]-4-oxobutanoyl]-hydroxyamino]pentylamino]-4-oxobutanoyl]-hydroxyamino]pentanoic acid	0.746085703			MS2 matched	598.28799	446.686	1779.47768	2150.549936	1657.103055	3095.47613	5039.952811	4884.74387	3101.217247	3768.885229	4624.978308	1553.327194	3828.032593	3167.34491	3531.645033	3412.36887783333	1561.991525	1681.148631	2099.741155	2005.052523	1836.9834585	4007.596705	3151.77185	3506.925751	1760.000443	4410.223039	5259.728243	3682.70767183333
714	Salicylic acid beta-d-o-glucuronide	0.986162946			MS2 matched	627.11133	429.75	1611.674537	2517.186092	6210.306597	2784.73917	2775.095313	2449.98487	3058.16442983333	2086.589657	2915.121316	2097.02161	1483.199405	1128.745637	1674.078242	1897.45931116667	2491.421092	2511.81576	2389.382933	2469.058313	2465.4195245	1841.121569	2746.544408	2318.977914	1183.69514	3567.408002	3175.466375	2472.20223466667
1294	Gemcitabine	0.8647			MS2 matched	549.12964	400.314	1794.492627	793.0764953	4784.454457	2062.653892	2736.871545	2182.360999	2392.31833588333	2195.522637	5222.845404	1794.802654	2315.662334	1431.23265	1199.756014	2359.97028216667	2926.466742	2926.761419	2872.361923	2926.68307	2913.0682885	1300.133275	2405.597853	4501.237244	2968.917229	3877.392396	3444.645294	3082.98721516667
332	Dhas18	0.972186949			MS2 matched	363.20975	161.945	34716.91418	45867.21876	60412.11026	25332.68256	27604.98521	35764.11841	38283.0048966667	58470.42681	27685.23165	19535.60626	7081.998576	5186.147634	25212.51	23861.9868216667	29769.26088	29281.17462	31447.46145	29298.614	29949.1277375	42935.86846	28318.28668	24853.4652	54631.8139	47663.9955	45728.82781	40688.7095916667
123	2-Oxoadipic acid	0.6444			MS2 matched	176.05366	285.6655	39577.51116	34729.52998	29467.86288	22841.33331	28175.53845	41662.30857	32742.3473916667	26587.58791	21142.93851	18609.32052	28426.91305	29412.66351	52961.14421	29523.4279516667	30326.82552	30184.64689	30416.50905	31242.0013	30542.49569	40138.62007	23308.63789	29445.90338	31862.20489	15827.88516	30343.57984	28487.805205
674	Pizotifene	0.809446049			MS2 matched	294.13238	101.29	2511.203603	735.1862088	2977.556037	1634.115147	487.6844604	2874.623524	1870.0614967	2227.376688	9630.875395	9218.261978	10552.75386	5910.677856	7189.283155	7454.87148866667	2714.926103	2842.692352	2540.008915	3271.599212	2842.3066455	2466.582423	2278.621022	3857.131419	2221.760944	1948.908412	5830.085837	3100.5150095
1121	Azadirachtin b	0.966459809			MS2 matched	685.26311	270.283	1747.640457	1275.496084	1516.207094	2682.748497	890.0747948	1830.911541	1657.17974463333	1310.806656	1450.51956	840.692233	1889.917367	1383.128231	1026.155953	1316.87	1790.555578	1786.374236	1300.298805	1685.324375	1640.6382485	1760.306656	1786.191036	2887.502084	3042.59993	1495.824419	3270.748437	2373.86209366667
1504	N-oleoylethanolamine	0.97969134			MS2 matched	326.30296	37.1195	27852.64972	25006.53568	21266.58066	25744.6187	25072.7051	45396.64954	28389.9565666667	17184.56165	18119.94225	14202.22853	16856.63874	15574.29357	25821.47483	17959.856595	26389.36495	26392.36988	26375.26474	28391.2872	26887.0716925	38640.20428	33324.40798	35395.03989	43023.05785	21794.57076	29955.53146	33688.8020366667
968	"3-[(2s,3r,4s,5s,6r)-6-[[(2r,3r,4r)-3,4-dihydroxy-4-(hydroxymethyl)oxolan-2-yl]oxymethyl]-3,4,5-trihydroxyoxan-2-yl]oxy-2-methylpyran-4-one"	0.986912313			MS2 matched	421.14111	410.663	5408.115494	4180.260496	2906.354696	1904.693364	2317.718995	3554.95509	3378.6830225	16660.04908	25635.29822	24811.20153	31193.97116	15784.10158	21991.52932	22679.3584816667	9007.507242	9030.023167	8308.770189	9029.009688	8843.8275715	2643.94734	1965.711526	1210.839323	782.6370727	1517.85016	6282.141044	2400.52107761667
1048	7-methyladenine	0.755920584			MS2 matched	150.0756	253.042	1122.616447	2774.60577	2928.833824	980.518466	2153.134894	2222.40185	2030.35187516667	2710.988443	4342.192355	3186.022193	2101.64312	1710.145781	3270.091247	2886.84718983333	2381.777672	2189.851959	2395.735185	2242.472169	2302.45924625	2134.901853	2430.385249	2780.360963	2915.58046	3074.06763	2665.797397	2666.84892533333
936	"2-[6-[2-[(2e,6e,10e)-12-[4-[3,4-dihydroxy-6-methyl-5-(3,4,5-trihydroxy-6-methyloxan-2-yl)oxyoxan-2-yl]oxy-3,5-dihydroxy-6-(hydroxymethyl)oxan-2-yl]oxy-3,7,11-trimethyldodeca-2,6,10-trienoxy]-3,5-dihydroxy-6-(hydroxymethyl)oxan-4-yl]oxy-4,5-dihydroxy-2-methyloxan-3-yl]oxy-6-methyloxane-3,4,5-triol"	0.884615863			MS2 matched	1164.57608	244.6665	1069.161612	769.1164876	727.8233688	1990.635173	569.3852822	1106.709814	1038.8052896	968.3551332	729.9494764	1208.474829	617.1499646	766.1302716	1030.902728	886.827067133333	1064.324677	1095.555891	1075.976381	1049.751026	1071.40199375	765.7201304	1109.038944	567.8725139	947.5989446	1009.570849	855.0056575	875.801173233333
445	Indomethacin	0.944798414			MS2 matched	713.15735	478.363	2626.445498	2233.181834	2193.015511	2213.312	2702.143491	2493.066823	2410.19419283333	2586.509286	3727.884624	5486.264787	1047.138434	2094.614517	3065.475908	3001.31459266667	2381.07782	2574.28317	2243.768055	2253.176463	2363.076377	1776.369598	1285.037708	1219.488585	1638.439395	1546.860172	1901.533386	1561.28814066667
1520	Neoandrographolide	0.959192366			MS2 matched	503.2529	424.851	3160.474672	3043.620586	4512.657775	7000.935715	3125.93514	2648.275017	3915.31648416667	8076.324386	8215.071558	3567.999116	1978.262855	2751.337348	3332.188022	4653.5305475	3373.521379	3272.775924	3492.807473	3274.684606	3353.4473455	2575.065901	1727.470201	1896.414759	2774.354383	3453.525156	2253.52346	2446.72564333333
469	"L-gulono-1,4-lactone"	0.993490779			MS2 matched	195.04914	358.28	1028279.148	884257.9163	1147732.709	666547.4818	1046315.335	935084.5656	951369.52595	1475335.429	2358443.404	1625189.107	846117.674	1016672.073	2215244.439	1589500.35433333	1455888.075	1385337.388	1458230.536	1457840.73	1439324.18225	1120612.893	1113465.265	1168896.837	992735.0803	697220.0972	1423277.708	1086034.64675
1693	Thiofluor 623	0.847263027			MS2 matched	696.18994	474.3195	5432.238281	5353.034053	4826.707088	3437.431826	4270.645442	7674.221054	5165.71295733333	2970.213827	8259.635422	8364.038731	3217.576906	3071.772884	4272.585977	5025.9706245	4306.376236	4576.180069	4513.444977	4590.46992	4496.6178005	3562.410482	3002.124922	1839.578303	1012.839621	1220.708051	3097.612151	2289.212255
1648	Sarcosine	0.894311347			MS2 matched	90.05379	270.876	5638.145498	5350.570108	5710.317249	3647.927137	4221.359082	5006.594551	4929.15227083333	5222.296239	6450.579394	6358.605195	7741.187427	6181.891454	9103.287902	6842.97460183333	5821.968754	6042.753836	5877.787766	5822.890591	5891.35023675	6411.19977	5451.471449	4195.848356	5134.255091	3976.718136	7485.039287	5442.42201483333
684	2-[[4-[2-[[(cyclohexylamino)carbonyl](4-cyclohexylbutyl)amino]ethyl]phenyl]thio]-2-methyl-Propanoic acid	0.981110235			MS2 matched	501.31273	112.404	1295505.058	1072336.767	1551251.966	1658112.699	2031172.326	2910112.326	1753081.857	212837.1142	309310.7807	679585.3493	594204.9819	246884.2702	552945.222	432627.95305	767236.3556	709680.4775	767915.2556	767574.3459	753101.60865	670315.4644	689706.7219	192529.5892	475674.3393	1355233.456	722659.6172	684353.198
1329	Harringtonine	0.95514634			MS2 matched	532.27843	440.381	7386.240102	6450.741475	7603.943634	7511.531983	7187.563256	6163.640518	7050.61016133333	5881.389991	3568.007039	5940.408407	3890.201974	3641.02687	4458.070573	4563.18414233333	8877.710479	8555.332896	9519.91274	8409.64825	8840.65109125	7304.681221	7923.92477	6338.268567	3852.563	9415.178957	6884.419769	6953.172714
879	1-palmitoyl-2-thiopalmitoyl phosphatidylcholine	0.799337542			MS2 matched	750.55665	162.759	12694.4629	14050.41075	9407.576254	11789.67254	11646.20795	11003.95907	11765.3815773333	7932.400844	4704.554433	8472.647173	5767.970754	2260.413438	7010.756929	6024.79059516667	9485.346512	8408.056769	9501.90073	9306.252524	9175.38913375	9023.990249	10418.16457	7332.491305	8972.237444	10366.31445	6312.475771	8737.61229816667
9	beta-nicotinamide adenine dinucleotide(NAD)	0.998373978			MS2 matched	662.08903	436.035	3076.815436	6611.194804	7076.626252	6840.785553	5163.532818	4666.543763	5572.58310433333	12230.69229	14547.44322	13488.50414	8428.527981	11816.73262	12460.43705	12162.0562168333	9415.444535	6915.715884	6942.572646	6953.201073	7556.7335345	8215.454416	6252.011288	7276.943429	8736.09214	9152.351133	8466.669914	8016.58705333333
355	Eplerenone hydroxy acid	0.915379354			MS2 matched	431.20253	63.8515	4158.083995	8443.508726	10846.1987	3874.534507	3531.013213	6265.386976	6186.45435283333	8328.946777	982.1983327	4583.130625	3422.641191	3342.76551	2450.56647	3851.70815095	9109.519597	9213.790817	2629.596049	9234.076817	7546.74582	9694.150001	14401.73269	42584.16463	12034.36122	15776.61427	17253.43806	18624.0768118333
834	"1-(1',3'-benzodioxol-5'-yl)-2-butanamine"	0.935596222			MS2 matched	194.11534	336.3245	15451.89914	15620.851	14272.38493	20372.34742	14792.81446	13775.16691	15714.2439766667	14898.19832	14085.10269	14225.3742	14923.76255	16935.52824	13900.69347	14828.1099116667	13098.94535	12699.65431	11681.48099	13071.449	12637.8824125	14405.28706	19740.44349	15600.82404	10378.43919	16365.01668	12003.47314	14748.9139333333
1251	DL-Indole-3-lactic acid	0.7472			MS2 matched	188.07182	317.0445	48599.16246	26841.0345	37850.15958	18894.57933	16815.75642	23831.43034	28805.3537716667	37684.8716	50182.77061	37102.1438	29949.37151	23112.49183	32759.50734	35131.8594483333	41589.66807	32755.56202	32766.60782	32643.58135	34938.854815	17828.44624	26019.63846	28010.01413	10083.11844	23595.40107	61037.69404	27762.3853966667
385	Ganoderic acid a	0.940264503			MS2 matched	497.29923	28.738	41778.15105	15784.81074	43614.93605	22938.30727	50557.62	42661.60996	36222.5725116667	38741.69455	31486.49164	25184.15171	31662.93076	33441.12321	23923.75457	30740.0244066667	22319.79802	21643.81716	21740.53425	22337.1677	22010.3292825	31998.91486	18626.7629	18956.54671	23025.6153	42105.28579	30529.41925	27540.424135
86	"12,13-dihydroxy-9z-octadecenoic acid"	0.915099078			MS2 matched	313.23241	82.3885	113848.6711	151375.2286	116168.8059	129399.4523	144922.0407	180621.9202	139389.353133333	94772.78851	203113.0562	332287.0931	136537.5503	160553.7513	248278.5501	195923.798251667	134334.6133	129577.9293	129818.9441	138040.7459	132943.05815	279054.9196	175705.8889	145137.2532	274841.3996	169260.3389	213126.9807	209521.13015
1088	Arachidonoylthiophosphorylcholine	0.737212288			MS2 matched	784.58024	146.444	4040781.851	4481677.806	4446859.127	3818702.378	3945050.255	3915101.892	4108028.88483333	3879751.355	4071558.846	3744140.762	3888148.258	3730242.162	4236488.163	3925054.92433333	4214987.17	4157550.146	4181181.499	4157465.614	4177796.10725	4732571.387	4543514.745	3823422.127	4823203.008	4667830.219	4694410.388	4547491.979
1216	D-pyroglutamic acid	0.996706384			MS2 matched	130.04872	397.8985	733956.819	611771.3089	569631.9005	530218.9642	575892.7342	705008.0726	621079.966566667	397811.5024	482680.1203	488853.8019	539424.3865	558391.9919	731811.9021	533162.284183333	576927.9854	575080.7533	573771.5022	573767.7161	574886.98925	739456.2298	606705.5087	568183.0793	598675.2222	459620.942	567189.1851	589971.694516667
1241	Dipivefrine	0.944993876			MS2 matched	352.21961	545.134	1637.570481	1079.736934	1439.398725	1283.895912	1538.840808	1190.149037	1361.5986495	774.6763723	1567.512667	1248.080739	1253.559553	1137.532799	1602.019558	1263.89694805	1471.382778	1499.961714	1303.383918	1500.434124	1443.7906335	1901.930329	890.5238264	2032.099083	858.3549913	1197.727116	2402.994634	1547.27166328333
470	L-homocysteic acid	0.7761			MS2 matched	163.99999	64.6685	761166.1924	726837.5063	841220.9548	474792.3615	731003.3964	855873.3429	731815.625716667	716871.9705	899637.3416	791982.9756	862136.0259	826793.2377	899958.2747	832896.637666667	679950.1826	664720.043	661833.9097	674365.7919	670217.4818	721955.3233	845637.3232	476655.8059	824435.8366	753685.676	844839.1066	744534.845266667
949	2-methylhippuric acid	0.980325301			MS2 matched	119.03348	218.378	24689.27294	14869.35397	13711.1101	12871.16483	23965.33112	22197.69661	18717.321595	19436.94078	25852.40333	22442.90658	18796.62221	18027.3231	16663.60745	20203.300575	21109.58239	19960.45497	19987.03937	21182.63136	20559.9270225	23824.73561	11779.79201	12767.99842	10653.58532	10251.93957	20679.64888	14992.9499683333
1278	Fluvastatin	0.779604371			MS2 matched	434.17506	428.113	4307.42146	4460.111215	6056.18212	3789.901311	6540.667794	4809.811556	4994.01590933333	10009.39743	13296.04648	8777.416614	14359.85206	10266.0549	13041.49924	11625.044454	8117.823966	8303.44937	8413.601515	8083.819687	8229.6736345	5888.820305	7684.724351	7490.990693	6000.916143	6211.534536	10227.93609	7250.820353
1434	Lys-Thr	0.994617225			MS2 matched	248.15855	442.2565	19395.27106	8624.486567	29458.30521	10266.55245	12539.61675	8637.250399	14820.2470726667	9033.53911	10882.99837	5714.36106	14852.74933	6594.932363	8237.151466	9219.2886165	14617.35292	14718.04821	17405.7181	14661.2026	15350.5804575	11272.41865	10933.17291	10680.90546	8145.506396	13442.57623	26534.57425	13501.5256493333
760	Thr-Gly	0.867840839			MS2 matched	175.06955	351.417	51035.98145	45342.44104	69091.09173	48329.70459	46774.22874	42980.05169	50592.2498733333	41807.91418	59111.80619	33084.24687	34200.08469	36658.43603	34309.55251	39862.006745	60886.41499	58166.59683	61757.3931	61749.5039	60639.977205	51058.61873	63511.64586	84790.9826	49309.64703	60634.24158	74788.93651	64015.6787183333
1303	Glu-Arg	0.797584874			MS2 matched	304.15872	395.532	19529.07389	24081.10676	40897.53506	33784.60186	25137.91124	22651.82129	27680.3416833333	29932.50362	38867.69768	16360.55399	17611.00283	15953.00251	25973.8372	24116.4329716667	27892.8411	27729.89343	28156.34025	27667.01242	27861.5218	20640.17644	29240.18618	33330.83259	17754.51992	37029.48627	30139.68332	28022.4807866667
759	Thr-Glu	0.9799978			MS2 matched	247.08944	404.061	10391.15409	11059.98435	21157.78527	12713.30906	13286.28627	8907.40047	12919.3199183333	9148.502406	25940.55988	10034.38411	7766.843947	5967.367783	7069.75274	10987.901811	18945.54411	17801.36759	18941.95917	18941.4104	18657.5703175	14780.87398	20270.39922	26482.13423	12509.45298	27777.81726	35918.50768	22956.5308916667
12	(+)-6-aminopenicillanic acid	0.948370251			MS2 matched	215.06104	364.2325	5799.111054	5119.66547	4751.962286	3754.685018	3679.802979	3691.493589	4466.120066	2193.995401	3000.868905	1768.291779	2352.958673	2687.248484	3767.345352	2628.45143233333	5259.426687	5264.556447	5625.778496	5261.735683	5352.87432825	5305.760084	6491.451133	7642.254467	5909.517024	2737.701551	5714.003036	5633.4478825
526	Myo-inositol	0.971375728			MS2 matched	179.05362	392.609	2258720.581	1879932.375	1949513.849	1784948.121	1731884.093	1914226.208	1919870.87116667	2775583.304	1232951.621	2217253.25	2414403.558	2504872.733	1138532.7	2047266.19433333	1616216.807	1616636.962	1640378.336	1720954.179	1648546.571	1566132.739	944516.2909	332226.6108	304170.6171	1084027.209	1748283.443	996559.484966667
963	2'-deoxyinosine	0.992362989			MS2 matched	137.04417	204.572	361286.2294	384893.5652	299237.0781	310265.5807	318410.1545	333403.3386	334582.65775	264556.2501	366953.0171	432276.1074	265698.3599	311974.4552	377081.9759	336423.360933333	324903.2307	314346.2702	311478.8446	311412.3437	315535.1723	328737.1921	289699.1037	305621.3287	251596.4468	212348.0292	313898.848	283650.158083333
713	Saccharin	0.7977			MS2 matched	181.98875	33.2035	111829.0022	116127.7122	133789.6307	86529.52537	142930.6829	117600.1799	118134.455545	158905.7697	165708.7788	150275.9358	151662.2827	185421.7877	158816.4093	161798.494	114130.505	111458.5739	111432.1016	114120.2858	112785.366575	115483.3948	111270.5685	89523.65848	118001.1666	103952.5787	139686.2369	112986.26733
746	Sulfobacin b	0.804371686			MS2 matched	574.44117	32.993	246391.6662	305914.2229	526777.817	173110.4218	207592.2013	281507.9655	290215.715783333	142569.8956	136170.3419	78070.59394	343693.773	215104.0359	179859.9206	182578.09349	198794.9868	191192.0425	189162.847	193734.9336	193221.202475	317822.4361	246542.0569	237505.7547	342465.6893	228859.5039	183919.2204	259519.110216667
1617	Psychosine	0.816168761			MS2 matched	282.27691	73.777	134295.754	124352.0068	160169.0241	117911.7021	135956.9825	124527.9122	132868.89695	95569.3253	102578.6871	83529.74363	118109.0884	97815.89408	88796.06314	97733.1336083333	136139.8209	133233.5243	134560.4861	132689.1022	134155.733375	139570.9242	137529.1367	95101.5679	125085.166	120852.0077	130781.033	124819.972583333
841	1-Aminocyclopropanecarboxylic acid	0.9374			MS2 matched	84.04364	397.884	297556.5112	262607.1316	211720.0143	206612.7685	228548.3509	295331.3718	250396.024716667	152179.7031	174538.0615	164967.5006	208256.5188	203478.7821	350979.2685	209066.6391	238575.8438	234877.6485	236093.8774	234865.8752	236103.311225	484240.3837	249343.1531	226235.9446	267266.1782	163621.6905	225049.4426	269292.798783333
344	DL-serine	0.99475871			MS2 matched	104.03417	378.52	164488.6941	152148.8148	165227.9042	138154.9169	149454.3457	177827.2235	157883.649866667	109781.1775	147401.0377	111986.0736	110304.6677	114698.2752	173207.685	127896.486116667	146569.0077	144286.3729	144354.7493	149284.1773	146123.5768	179262.206	181595.2821	231879.7007	278787.9013	138905.0972	200635.1194	201844.217783333
1086	Apigenin 7-glucoside	0.961533824			MS2 matched	455.11308	432.305	1271.05677	1158.305829	1495.556891	987.5861454	1366.816723	1561.506603	1306.8048269	4484.910766	5283.669488	4801.877105	4520.489913	4844.28539	5029.025856	4827.37641966667	2281.710151	2278.914791	2191.257209	2190.224185	2235.526584	1138.847462	1077.135753	1496.153271	833.9494421	1273.063219	2241.424873	1343.42900335
1433	Lys-Pro	0.995842513			MS2 matched	244.16351	453.807	7231.383797	10554.48819	53167.11318	7176.630166	13923.50569	6629.964142	16447.1808608333	24838.01731	83809.96205	73736.45319	17488.23274	14047.9153	29652.117	40595.4495983333	22789.68115	19589.00368	20691.59506	21128.3292	21049.6522725	10833.79844	9126.287232	7271.597344	6676.482203	15940.74239	41648.82174	15249.6215581667
206	Adenosine	0.999427322			MS2 matched	266.08455	174.291	4281.024097	7684.289527	5955.384786	1033.535712	10921.26845	6703.781524	6096.54734933333	1847.417605	15486.29412	14097.15498	15050.73254	12279.74694	18175.03116	12822.7295575	6401.117196	6080.838786	6091.721553	6649.117721	6305.698814	8894.927468	7950.916802	7074.895533	14198.62526	1103.893695	7399.645847	7770.48410083333
236	Asn-Thr	0.770628615			MS2 matched	232.08976	349.471	13061.87954	11527.27815	26806.673	19841.11438	13947.38612	11927.7537	16185.3474816667	14492.44109	26252.73174	13649.54942	11987.7862	9720.779207	7602.261601	13950.9248763333	19656.13155	19342.00256	19657.11313	19504.50665	19539.9384725	13674.89002	19612.0067	20268.1749	14735.34175	28930.78025	22559.42691	19963.436755
969	3-[(cholamidopropyl)dimethylammonio]-1-propanesulfonate	0.878905018			MS2 matched	448.33796	172.9325	166654.4696	164990.7398	148063.087	106884.7645	141371.2624	147921.4843	145980.967933333	78844.19609	141770.5205	127388.4964	70284.36936	48081.08177	107610.5786	95663.20712	129801.6561	129323.4343	139442.4107	129231.6223	131949.78085	187708.255	183026.922	127476.0789	138329.204	107038.4376	101495.298	140845.69925
804	gamma-aminobutyric acid	0.747699077			MS2 matched	104.06933	306.1685	11147.92703	16165.09749	9246.794311	13574.10421	9744.897596	10084.37349	11660.5323545	18382.012	33617.9004	27240.59787	8150.683444	7174.349315	17616.76503	18697.0513431667	14423.13341	14406.31185	14699.67352	15608.04551	14784.2910725	11012.91949	21283.01625	11977.5231	4915.858555	14437.27635	14089.36923	12952.6604958333
250	Biopterin	0.934838127			MS2 matched	236.07455	262.66	20720.6765	19899.08061	26360.33196	14323.77317	19777.32142	16817.9909	19649.8624266667	12704.36453	17997.16078	13360.79726	11555.43815	10585.69894	18572.02686	14129.2477533333	18907.56365	18898.86317	18905.85611	20678.93978	19347.8056775	22491.86835	22829.16261	24937.13307	24396.90525	18713.71941	24758.72726	23021.2526583333
1676	Syrosingopine	0.983687942			MS2 matched	506.1958	373.654	9208.989536	8094.203255	8654.6088	5410.324577	8608.079339	8441.13756	8069.55717783334	5102.54281	8331.949982	5029.877641	5614.30822	3297.223711	4625.813468	5333.61930533333	7680.696291	7266.863867	7757.756503	7786.250036	7622.89167425	8226.65197	10286.05412	7394.163105	8813.623359	9929.595491	9773.196057	9070.54735033333
349	Dodecanoic acid	0.973562414			MS2 matched	199.16732	53.648	56501.93424	42917.83738	59963.88224	62710.84831	75311.34636	57929.09638	59222.4908183333	47871.44522	54710.82457	137752.0208	66175.44083	52026.91025	45077.9508	67269.098745	53421.6506	50498.61461	50536.60659	51659.8018	51529.1684	55200.26078	47086.8907	62755.74479	78817.79387	122804.8693	58379.91854	70840.9129966667
1105	Argininosuccinic acid	0.976177805			MS2 matched	291.12778	470.541	68320.98627	36938.69003	58576.69185	58671.79328	51226.74188	47627.19949	53560.3504666667	26583.14523	46100.64178	34884.27288	36869.12274	31134.76953	29438.23566	34168.3646366667	51140.67765	52182.87904	51925.57585	51555.76905	51701.2253975	62371.112	66254.76261	51468.91129	56449.23972	46971.53643	47693.87572	55201.5729616667
977	3-hydroxyhexadecanoylcarnitine	0.952042854			MS2 matched	416.33194	201.547	12881.2417	6108.522643	10617.2774	24064.12478	5018.862764	2897.730892	10264.6266965	7631.137902	3459.96807	15548.12866	2851.320613	3117.132712	2870.369067	5913.009504	8414.628824	9012.06338	9050.552383	9043.692434	8880.23425525	7493.957038	5030.397814	5625.31861	6692.314435	15473.99147	2849.015266	7194.16577216667
224	alpha-D-Glucose 1-phosphate	0.6864			MS2 matched	319.03714	476.1635	6604.726791	5767.396885	8578.933521	7530.973855	6805.997454	5218.766136	6751.13244033333	3231.224381	4280.287207	4316.649416	3783.547407	2944.307634	3870.285154	3737.7168665	6409.076972	6021.443296	6184.674542	6338.482105	6238.41922875	6093.858376	7671.119699	5861.954004	5708.511542	5241.562426	5093.407943	5945.06899833333
1735	Val-Pro	0.991458386			MS2 matched	215.13717	265.554	4741.369528	3306.617239	9148.470818	4816.359762	7736.373974	9079.560296	6471.45860283333	7691.816503	16151.4304	12166.69766	6253.894211	4410.897178	5999.20618	8778.99035533333	6185.090674	6320.436334	6198.684483	5944.119163	6162.0826635	9125.583658	9888.254221	7508.779401	8348.616208	5673.787115	6766.49469	7885.25254883333
421	Guanosine 5'-monophosphate (GMP)	0.9734			MS2 matched	362.05204	392.128	355.293465	731.874707	886.9896005	996.1875283	757.3321609	1893.612772	936.881705616667	449.5044659	2457.583444	207.887891	1134.99299	881.6886704	1944.525764	1179.36387088333	1060.19243	989.9285356	970.8894162	1441.562092	1115.64311845	1050.356449	2444.924605	2395.085205	2623.318904	1614.954182	1494.622691	1937.21033933333
1687	Tetrandrine	0.954786173			MS2 matched	623.31033	245.399	59732.65689	109130.8706	104209.1151	62410.46167	91742.66356	101095.9214	88053.61487	90020.80222	101643.1058	87332.49789	106323.221	58349.35614	123234.008	94483.8318416667	103092.9358	104124.2622	103361.7887	103092.8813	103417.967	104721.1882	67939.44377	65069.01766	66455.17192	47526.1977	64612.21904	69387.2063816667
1061	Adenosine 2'-monophosphate	0.918414609			MS2 matched	348.08612	397.298	15398.5416	13563.43549	11697.549	18152.59479	12630.77512	14046.43942	14248.22257	11416.66184	17398.44626	10544.82222	11999.69753	13325.38476	17863.431	13758.073935	14645.77822	14464.71915	14465.55623	14618.531	14548.64615	19074.93412	19056.52152	14912.8168	15387.3261	13239.70645	16554.0972	16370.900365
1351	Hydroxyflutamide	0.930810891			MS2 matched	293.08167	384.3105	13563.55052	16554.05012	14070.73581	8060.049503	11949.2392	11765.16907	12660.4657038333	29974.00542	26894.27446	15974.82881	21973.38613	16988.21475	27804.86138	23268.261825	16869.17008	16865.81976	16236.90241	16866.36416	16709.5641025	15206.45858	11834.77969	11640.27211	10493.66621	11816.26799	22226.97498	13869.7365933333
1263	Epirubicin	0.70846082			MS2 matched	544.16625	265.8365	2311.721702	2825.646693	4742.207606	3519.529798	3549.51197	3520.353554	3411.4952205	2244.42811	2075.495594	2147.84638	2089.936558	2435.558384	3385.973296	2396.53972033333	3449.036679	3377.795713	3610.121917	3376.338676	3453.32324625	3405.661813	2427.708399	3948.352158	3446.269035	3448.674551	3996.148519	3445.46907916667
114	2-hydroxy-6-methylquinoline-3-carbaldehyde	0.902368453			MS2 matched	186.04311	227.361	368189.4397	404612.3095	466730.6606	365586.5217	407269.6288	406519.7017	403151.377	451245.2318	469171.0833	401503.7669	385588.3163	381105.271	400637.3492	414875.16975	412259.9817	400016.6294	407460.2217	401657.5997	405348.608125	413756.3928	421849.2166	424371.0735	337023.4764	418601.8107	462973.6074	413095.929566667
1533	Norharmane	0.996707524			MS2 matched	169.07393	50.467	413.3737234	695.8408005	2457.164376	4431.685584	2390.100466	976.1011544	1894.04435071667	23353.39067	28530.05382	33312.83849	2260.708247	1969.085411	2573.878991	15333.3259381667	2012.883642	2295.959414	2401.726252	2400.552921	2277.78055725	792.0547697	584.7655862	265.4582683	1948.049159	1760.234351	433.4382078	964.000057
994	3'-sialyllactose	0.839792137			MS2 matched	672.18963	451.998	3413.645729	3224.834489	2585.878633	1502.777415	2344.661889	2600.475108	2612.04554383333	3045.479148	2342.560405	1003.121133	2074.339318	2695.708235	2540.583471	2283.63195166667	1862.19689	2256.879013	2216.308265	2123.57313	2114.7393245	1372.781319	2998.154887	2432.987879	1938.233921	1708.327622	3659.802243	2351.71464516667
1388	L-carnosine	0.949802754			MS2 matched	227.11168	368.47	20446.29737	14464.0929	30114.84693	22140.69127	18415.3265	21581.3762	21193.7718616667	13666.02833	31856.75817	13479.85501	16530.63468	14827.91207	13989.00903	17391.6995483333	21056.71813	20792.43042	20789.40383	21583.44027	21055.4981625	20501.6564	24311.95803	24539.65559	20292.22632	31591.10438	29318.86951	25092.5783716667
348	Docosatrienoic acid	0.964690291			MS2 matched	333.27298	44.862	101767.3867	109141.1271	81984.21281	153447.5952	93917.32841	159673.7629	116655.23552	37378.25509	54030.24854	52701.6044	43061.83451	42453.41734	54287.18456	47318.7574066667	91982.82444	82482.73666	93138.24712	93143.48492	90186.823285	144476.4881	111618.6109	114291.8497	143625.9082	138031.1255	121825.1334	128978.185966667
261	Cephalothin	0.743067929			MS2 matched	395.05485	285.69	17666.28475	12718.69056	18360.18947	10982.19216	13018.49873	14777.30557	14587.19354	6900.313859	13987.26607	5705.97429	7420.986074	7813.568402	11625.54855	8908.94287416667	13903.10507	13649.44588	13652.77852	13907.40755	13778.184255	17023.90199	13994.00828	18392.68508	18100.36448	12784.24246	21788.76609	17013.99473
995	4-(1-piperazinyl)-1h-indole	0.879163025			MS2 matched	159.08972	261.385	16459.51704	14408.22689	20067.07555	11814.58512	9470.856844	17774.27019	14999.0886056667	6641.398659	13347.96046	8579.406722	9722.171441	8302.916323	10341.57141	9489.2375025	13909.41857	14852.97723	14364.30165	14626.79185	14438.372325	14512.24791	16729.34763	18552.91584	12836.57264	13621.59757	18919.03089	15861.95208
530	N-[3-hydroxy-1-{[3.4.5-trihydroxy-6-(hydroxymethyl)oxan-2-yl]oxy}octadec-4-en-2-yl]hexadecanamide	0.815675861			MS2 matched	698.54402	86.227	6799.811242	5716.020952	7491.467926	3091.602413	6761.4722	7758.511146	6269.81431316667	254.5020218	2548.486859	4785.351689	4431.479277	2571.15401	4505.445352	3182.7365348	4176.013995	2644.615224	4306.544988	3981.458302	3777.15812725	5188.92177	6131.686579	2347.489822	6754.276242	2449.371229	5562.189526	4738.98919466667
1655	Ser-Asn	0.982591466			MS2 matched	220.08996	370.417	1700.464324	1288.971883	2497.729957	1004.349784	2206.050145	1267.167163	1660.788876	2230.658585	3111.851759	1861.72888	2145.496064	2475.980727	1583.721896	2234.9063185	1208.68956	1226.317604	1218.095065	1507.604774	1290.17675075	1295.101758	2047.119261	2506.117645	1434.167606	2228.300931	2839.289289	2058.349415
1273	Fenpropidin	0.923330225			MS2 matched	274.2718	43.158	114830.0213	110332.2385	122699.8133	184196.3538	122326.364	134260.3379	131440.8548	120004.1239	142040.0551	104798.7489	99976.99666	130276.2361	107534.2024	117438.393843333	211185.9427	210544.665	191528.6891	190203.5294	200865.70655	263972.0231	303859.8471	96045.05065	294967.9185	245878.6109	104003.1861	218121.106058333
836	"1-(1z-octadecenyl)-2-(4z,7z,10z,13z,16z,19z-docosahexaenoyl)-sn-glycero-3-phosphocholine"	0.875850253			MS2 matched	818.59752	40.3665	73863.42616	66311.08131	63665.80036	96622.00374	64547.81339	66536.22295	71924.3913183333	35662.77704	37999.65341	38795.72268	39306.3708	32384.77449	21153.36355	34217.1103283333	51966.71959	44751.48192	46403.55937	48553.84237	47918.9008125	103289.1079	81126.74502	59475.41533	41454.74924	58911.4679	46773.0115	65171.7494816667
588	Pc 35:2	0.724723941			MS2 matched	830.57617	147.6205	19231.98288	24413.45658	34013.17105	21573.54076	23660.1316	26521.31873	24902.2669333333	23871.86838	33564.86772	26902.39299	29554.49413	28907.74358	28996.94439	28633.051865	20667.36495	20013.45383	21201.05334	21429.1688	20827.76023	22749.19077	22181.72341	25356.83435	22968.23718	27368.04187	21461.05135	23680.8464883333
438	Ile-His	0.934702011			MS2 matched	267.14138	304.534	21044.9182	15624.44244	39149.81682	26533.47588	19786.94457	16884.43529	23170.6722	19203.71483	38914.898	15600.80899	16026.24219	11600.22397	10622.3962	18661.3806966667	26387.66148	25319.54248	25955.46159	27189.36396	26213.0073775	16689.31249	24578.79567	26019.59785	15897.63956	32722.68456	27571.15938	23913.1982516667
181	"5s-hydroxy-6e,8z,11z,14z-eicosatetraenoic acid"	0.964113792			MS2 matched	301.21173	48.553	565910.0658	424640.7154	651599.0474	602495.6902	484453.851	658947.3121	564674.446983333	702854.8627	639041.8295	860844.9859	1081853.499	714834.5315	1969389.218	994803.154433333	600015.6229	561350.9724	563095.9516	599979.7522	581110.574775	434844.3868	623579.6952	669803.8983	819147.9408	589096.8208	936625.0253	678849.627866667
912	"1,4-d-xylobiose"	0.99027974			MS2 matched	305.08352	307.343	15423.83567	14874.35523	13627.201	18913.67159	15126.79938	15709.42256	15612.5475716667	24106.73847	40238.34673	47031.18171	22870.40657	23667.84521	7815.330585	27621.6415458333	14813.9495	14424.73459	14423.28006	14582.05306	14561.0043025	11158.68263	6348.724311	2650.597838	770.4158838	8949.128782	8199.58406	6346.18891746667
809	"((4r)-4-((3r,5r,9s,10s,12s,13r,14s,17r)-3,12-dihydroxy-10,13-dimethylhexadecahydro-1h-cyclopenta[a]phenanthren-17-yl)pentanoyl)glycylglycine"	0.791863311			MS2 matched	529.30322	408.756	4721.698494	3623.952435	4942.573717	4616.250158	5093.655503	4201.708211	4533.30641966667	1266.604379	3489.317234	2124.758137	2186.319685	1774.018133	2811.741257	2275.45980416667	2728.054694	2731.334624	1691.822558	2731.970958	2470.7957085	3498.967051	3424.490962	3857.983416	4031.313888	3764.08222	4158.047273	3789.14746833333
1126	Bafilomycin a1	0.973954401			MS2 matched	569.39713	36.783	27718.82451	27339.04759	25223.87055	41109.03435	12307.76157	29211.29808	27151.6394416667	14443.53203	29255.59078	32189.56067	29131.76761	23338.98603	22218.51605	25096.3255283333	24975.97554	28393.60839	28382.42011	28411.47041	27540.8686125	25532.00196	29746.93055	18772.18235	23916.1212	22448.70276	26887.69426	24550.6055133333
1602	Pro-Thr	0.984302728			MS2 matched	217.12762	373.059	4682.607508	3708.371177	5981.369184	3323.520086	3531.215867	4224.339614	4241.903906	57410.99098	56256.7304	33919.35216	32935.24035	23380.03769	56957.504	43476.6425966667	12692.3101	12692.01998	12766.95649	12767.54947	12729.70901	3729.40877	4714.769252	5368.407056	3373.165208	3454.943106	6021.602433	4443.71597083333
921	"15(r),19(r)-hydroxyprostaglandin f2alpha"	0.827563369			MS2 matched	353.22789	120.577	38091.95846	41029.94507	24955.48672	49458.83394	26156.5744	23349.67156	33840.4116916667	25895.50938	24434.05453	22633.6648	20963.65281	27315.85707	16384.67625	22937.9024733333	24732.30985	25836.35979	23628.35791	26335.62213	25133.16242	32810.93206	23605.66181	33777.28023	21306.48484	35583.03347	20213.55768	27882.825015
1219	Dapsone	0.944321154			MS2 matched	497.14299	420.746	10085.40836	4738.12262	3987.387065	2972.741353	4084.781594	3885.556621	4958.99960216667	21364.58941	7159.5038	10189.7731	21248.60649	7946.061734	19288.50491	14532.8399073333	6371.852014	6328.108945	6337.096046	8098.22915	6783.82153875	6280.922303	5906.026745	446.9583043	1638.841079	4902.763565	8304.666501	4580.02974955
488	Leukotriene e4	0.983998267			MS2 matched	420.2335	169.743	10259.52602	7354.219189	7427.09007	2134.112963	6144.710403	5617.936559	6489.59920066667	715.6556144	984.0772715	1844.125839	196.5293255	352.5824189	3167.499399	1210.07831138333	3224.312704	3225.36709	3226.108544	2879.129051	3138.72934725	5885.908886	2363.75861	2658.295144	2731.347913	2702.655782	2670.290111	3168.70940766667
308	D-glucose 6-phosphate	0.860855674			MS2 matched	259.00847	207.8085	4690.329285	7090.781607	7351.317081	3419.54312	5504.051283	2905.845241	5160.3112695	3578.689638	3201.535675	2822.926334	2346.388572	2360.156706	2442.831894	2792.0881365	5749.705176	5326.22892	5415.677162	5326.716438	5454.581924	6017.693362	6760.557398	7134.022883	5143.128997	6653.897288	7797.666397	6584.4943875
1352	Hygromycin b	0.909580153			MS2 matched	528.23639	404.602	14244.81685	11667.43475	11591.12545	9426.990145	12058.29784	12005.18094	11832.3076625	4703.994932	4168.62538	2801.987453	3920.459975	4285.287109	5210.159171	4181.75233666667	10781.29521	10779.78877	10780.90262	10211.52131	10638.3769775	11713.38865	9837.623839	9340.599624	9849.060515	15346.47994	17226.39958	12218.925358
1559	Patchouli alcohol	0.870484209			MS2 matched	109.09984	35.59	981.8825544	27205.98029	38195.37075	27311.51077	58979.89851	23372.63182	29341.2124490667	63284.47844	69637.64605	49191.49277	83201.05612	86406.34394	65255.14027	69496.026265	29516.68512	31259.99487	29889.28686	29515.25166	30045.3046275	16121.18479	20833.02887	27759.11859	38439.87437	24223.66219	29117.6681	26082.4228183333
289	Cytidine 5'-diphosphocholine (CDP-choline)	0.9327			MS2 matched	547.11124	443.958	8681.440743	7058.220569	8843.262324	7356.11622	11442.25015	8039.35637	8570.10772933333	11836.04356	12163.36279	10423.58509	10334.55386	10558.89948	9983.568229	10883.3355015	9872.415729	10929.96746	9712.09111	9706.3907	10055.21624975	7836.791763	9780.915492	7362.717068	5290.901705	7109.51626	9796.392043	7862.8723885
1255	DL-proline	0.999679765			MS2 matched	116.06911	346.445	23973.31867	25465.54029	23595.98578	22990.99387	18723.6961	24425.68655	23195.87021	21732.54965	22127.8696	17459.44564	26289.77218	25012.81644	64783.52595	29567.6632433333	23703.5461	24491.57558	25553.89392	23666.03504	24353.76266	26703.03973	23840.67141	24541.78154	93974.87065	22661.35068	24229.51506	35991.8715116667
1190	Creatinine	0.999779411			MS2 matched	114.06452	174.4365	202097.521	274499.3585	124761.1257	126648.0796	117938.2423	104086.8646	158338.53195	65556.43539	194369.7497	262150.6708	85796.16428	135009.7417	153896.6017	149463.227261667	127047.6161	127085.2414	125602.7442	124050.0052	125946.401725	115437.0185	122541.6083	185598.3717	88083.61961	73492.55583	104894.5872	115007.96019
74	"1,2-dioleoyl-sn-glycero-3-phosphate"	0.855349278			MS2 matched	417.233	61.873	7876.459583	8812.627801	7733.406037	6500.201355	8954.169095	8739.357661	8102.70358866667	1240.468943	1887.77612	6233.588385	3337.525724	1670.587595	2547.849231	2819.63266633333	5799.148597	5460.078529	5004.141189	5806.44979	5517.45452625	11626.01996	5288.063933	6528.255016	10716.5848	8336.73344	8643.654821	8523.21866166667
1584	Phytolaccasaponin G	0.96412325			MS2 matched	687.37171	376.3845	2369.377135	2076.657	2994.546272	1752.236708	2461.93997	2867.376704	2420.3556315	1240.876244	1413.345901	752.9170416	1073.170717	1214.172634	1032.099226	1121.0969606	2250.018638	2249.500077	2250.4787	2040.568094	2197.64137725	2196.6303	2174.171689	2876.446863	2628.006169	2796.889977	3221.644276	2648.964879
428	Hippuric acid	0.975660716			MS2 matched	178.04793	190.022	11466.21425	18748.41803	18362.47875	4812.943844	3739.3164	2368.425309	9916.2994305	44667.9583	44922.16509	42799.45549	14006.4295	17135.30477	43412.80468	34490.686305	20896.33705	20366.9237	20895.74943	20895.55503	20763.6413025	9955.041411	6273.630139	18259.32217	8973.690802	70261.90604	25350.49427	23179.0141386667
1028	5-aminovaleric acid betaine	0.841054511			MS2 matched	160.1322	391.3295	2378166.433	2909485.877	1245727.431	1801514.48	1252684.674	2121918.03	1951582.82083333	1617196.494	1406589.262	810925.0852	813597.4687	869816.753	1333835.392	1141993.40915	1920746.709	1920723.337	1909188.513	1874712.918	1906342.86925	3484708.693	3795292.303	2189697.26	3405795.456	1456957.248	1672389.023	2667473.3305
1550	Orcinol beta-d-glucoside	0.910850637			MS2 matched	251.07493	130.06	52575.70061	62475.25174	68970.83568	34941.08866	49472.95009	50116.73725	53092.094005	52834.48748	90163.67262	66007.916	58293.78114	63361.07379	54572.50577	64205.5728	62599.55081	60306.13947	60304.48858	60813.18897	61005.8419575	59551.37007	74903.94492	57680.34807	54456.08316	45617.78988	61717.57383	58987.851655
1067	Adipoyl-l-carnitine	0.99106372			MS2 matched	290.15797	399.463	418937.2637	307013.5539	268010.4162	212113.3948	181592.3634	219055.8139	267787.134316667	17838.88641	23500.57233	61032.9281	22318.69464	27242.61137	18166.80501	28350.0829766667	185814.362	183017.7551	183030.7189	184009.875	183968.17775	484547.7766	225897.1743	179247.4604	325058.058	213102.5388	54506.71673	247059.954138333
132	3-(5-phenylthiophen-2-yl)prop-2-ynyl acetate	0.931043888			MS2 matched	255.0552	375.894	2917.109324	2577.842642	3857.255881	2753.969218	2398.547441	2581.289882	2847.66906466667	1793.768121	3045.878425	2000.792918	2042.678888	1622.131567	1248.149973	1958.899982	3964.346849	4197.278603	4031.368013	3963.853613	4039.2117695	3989.141751	4810.636775	2215.11348	3362.73705	2413.959895	1697.970905	3081.59330933333
108	2-chloro-2'-hydroxy-4'-methylbenzophenone	0.96472218			MS2 matched	245.02496	88.268	89962.29282	101867.3769	91922.28232	147369.4341	106044.1969	99110.91349	106046.082755	37323.59121	81187.36251	103356.1147	86281.41314	104916.8191	116399.534	88244.13911	77593.58027	75628.08299	76183.25937	77620.99074	76756.4783425	99603.00983	105941.7973	191009.7169	119044.3146	64057.37639	112272.8363	115321.508553333
726	Silydianin	0.943535285			MS2 matched	499.12026	411.6595	17332.01489	9972.130429	9922.808443	10800.11268	11078.14119	13264.74575	12061.658897	25946.50335	51812.43873	26505.62658	32085.82106	22974.23492	47327.24513	34441.978295	29502.0985	29471.93613	31173.02478	29970.33819	30029.3494	24877.14691	27712.47933	3308.336964	2553.413827	17634.34534	47038.61062	20520.7221651667
1450	Mesaconitine	0.973801289			MS2 matched	632.29119	206.918	1044.025278	4471.840708	3716.871218	1038.812799	6168.149552	717.2329014	2859.48874273333	7933.05637	10434.02445	15251.89775	16078.1403	15569.68706	14234.26704	13250.1788283333	4017.754916	3673.704013	3678.562523	3675.799704	3761.455289	2207.17568	2855.680245	2399.182279	9787.399007	1696.930205	2599.069484	3590.90615
100	"2-(2,6-dihydroxy-4-methoxycarbonylbenzoyl)-3-hydroxybenzoic acid"	0.872216374			MS2 matched	331.04324	374.15	3215.128058	3423.623305	5062.020536	5498.793201	3472.547106	3711.67988	4063.96534766667	4665.041352	3962.184487	4403.485448	2866.919887	7967.615203	2445.143088	4385.06491083333	4986.277557	4812.164055	4831.738173	5209.932398	4960.02804575	3971.240493	4031.627632	5180.951281	3578.344763	3515.594373	3810.524292	4014.71380566667
1171	Cevadine	0.718512429			MS2 matched	492.27685	223.798	1599.823799	1246.954031	1758.836678	1486.702247	1463.033363	1450.925357	1501.0459125	17516.11803	2021.625715	955.189955	1798.623669	1103.971655	1431.132762	4137.77696433333	2601.112691	2603.091318	2165.746592	2600.959165	2492.7274415	1646.255971	260.8336266	1779.84547	2123.654544	2206.786467	1589.285756	1601.11030576667
1509	Nepsilon-acetyl-l-lysine	0.998445138			MS2 matched	189.1215	353.105	11058.54196	9093.786854	11964.71342	5707.186996	10288.91962	10606.76699	9786.65264	15306.19097	16702.23146	5851.707288	14066.31755	10489.11603	20094.84954	13751.735473	10493.33276	10076.24895	9958.913194	9964.313786	10123.2021725	10810.60286	8315.835273	9186.759598	10794.3468	7718.818485	13516.38895	10057.1253276667
1313	Gly-Arg	0.7807			MS2 matched	295.14786	462.742	203831.3405	277447.3977	173947.5115	85381.86414	177732.5454	155158.9366	178916.599306667	285941.4165	277044.2194	136610.4284	176807.6578	278929.1778	279814.6084	239191.251383333	141168.0195	138554.0522	140108.0162	135446.4764	138819.141075	127781.3128	85197.43396	61798.94433	64654.65237	55811.00837	141797.7956	89506.857905
1651	Sclareolide	0.981797455			MS2 matched	501.3738	37.7285	25720.59306	26436.00664	16843.73225	22264.23613	31266.89904	22054.44628	24097.6522333333	17541.08083	17022.17846	20317.40504	23632.96157	22616.80353	20199.71482	20221.6907083333	22753.16537	23011.59422	21336.92241	23008.97379	22527.6639475	31654.75054	25876.45769	24591.86036	23806.36028	28940.01469	20293.48151	25860.4875116667
5	"alpha,alpha'-trehalose 6-phosphate"	0.713588852			MS2 matched	421.06674	481.884	15605.62243	6875.08185	5462.47824	4801.541637	4675.263784	6062.106781	7247.015787	4564.225838	5345.447703	5135.182732	6046.69864	5782.772494	6176.365234	5508.4487735	7507.243478	6832.477007	6797.728334	6795.15491	6983.15093225	11371.54338	6471.167411	2793.017966	2430.903187	7360.156125	4674.778726	5850.2611325
550	N-arachidonoyl-l-serine	0.998223981			MS2 matched	360.24714	111.2275	66550.51327	66685.16698	50134.38052	20790.69456	46990.32708	78803.97278	54992.5091983333	42400.94747	73591.96897	58843.65185	113097.7874	93207.9457	174741.7411	92647.340415	64861.91109	59091.68686	64958.98263	64917.0927	63457.41832	84894.66102	63579.96828	46309.68383	201886.3283	33811.18752	105819.8132	89383.607025
948	2-methylbutyryl-l-carnitine	0.9986101			MS2 matched	246.16904	246.537	941520.0791	794692.6285	395118.7575	617715.7263	321516.4194	894447.7105	660835.220216667	136406.0258	110776.1205	146915.5217	93983.61662	71650.41676	195085.3659	125802.844546667	510466.7354	506230.5196	504207.3138	504186.3505	506272.729825	1288114.626	855629.647	481727.3641	930307.1576	691517.6583	290284.9923	756263.574216667
823	"(6r)-2-(hydroxymethyl)-6-((3r,5r,7r,8r,9s,10s,12s,13r,14s,17r)-3,7,12-trihydroxy-10,13-dimethylhexadecahydro-1h-cyclopenta[a]phenanthren-17-yl)heptyl hydrogen sulfate"	0.993505605			MS2 matched	555.29053	119.2665	4881.688508	4391.002461	5931.071327	3363.766641	3900.394444	3514.381528	4330.3841515	20390.66092	7051.083997	2778.336428	1947.761813	1958.989484	2275.744994	6067.09627266667	7348.677043	7942.339759	7814.617031	6310.405824	7354.00991425	5883.377335	2259.103841	3826.097785	8331.716462	11468.91156	6578.333671	6391.25677566667
231	Araloside a	0.97707753			MS2 matched	925.4702	453	926.7115264	876.3398717	2031.062357	792.8156974	590.2381887	823.0967924	1006.71073893333	908.7398185	649.9712504	876.3398717	876.3398717	876.3398717	274.5397379	743.711736983333	463.921003	847.1060463	844.6907968	842.2872155	749.5012654	969.2540814	445.09102	1530.93705	822.2007586	1098.594104	1501.222232	1061.216541
573	Norfloxacin	0.821382718			MS2 matched	637.2645	271.424	810.7105859	104.9615318	641.9226979	1793.287275	757.0060985	642.1531943	791.6735639	338.8878605	238.59549	131.1727112	1264.933965	147.1165811	498.9348598	436.606911266667	1259.798295	1096.648846	1149.951382	1092.665959	1149.7661205	649.6339863	868.8811	2357.384611	2290.067501	1255.348542	3542.307692	1827.27057205
415	Glycocholic acid	0.911317333			MS2 matched	464.3042	204.116	13851.68923	19588.51418	12542.47065	29665.47423	17726.84947	15087.99825	18077.1660016667	8541.866664	13538.95785	4607.085072	7056.075612	17004.29896	24782.47174	12588.4593163333	15090.09633	11007.445	11129.28671	12011.14543	12309.4933675	14584.30937	23351.89899	23131.42019	12251.71544	20457.1646	12441.86374	17703.062055
1279	Folate	0.994152961			MS2 matched	442.14134	443.9	3216.718218	3247.566508	3965.922638	6225.977819	4761.27907	4292.553118	4285.00289516667	7329.010075	8630.042965	5174.680096	4135.965893	3240.938866	7531.636618	6007.04575216667	6557.610443	5189.494468	4836.538909	5469.426772	5513.267648	6517.934157	10269.29035	4449.209274	6874.215185	8137.044547	7962.781408	7368.41248683333
1207	Cytosine	0.976105489			MS2 matched	112.04907	242.9385	61815.38743	57200.24401	56380.48729	55809.68222	61609.62228	57967.4139	58463.8061883333	30820.78975	37810.82644	49095.10691	36650.61227	39346.04135	46484.58569	40034.6604016667	50344.71427	49427.37211	49896.43258	49296.44576	49741.24118	50103.96187	49809.8123	43581.95815	52182.92068	34891.63783	31675.0996	43707.5650716667
681	Procyanidin c1	0.886012719			MS2 matched	865.2117	493.5725	10466.49951	7731.666215	12617.42685	8933.372877	12525.2369	15212.05703	11247.709897	7921.213515	2979.377664	7560.93449	9634.698671	9664.213422	2719.421762	6746.643254	10741.2342	13216.91402	12428.49617	13182.3739	12392.2545725	14070.02429	5124.155468	1073.093947	1609.770649	5009.510056	3395.749387	5047.05063283333
1222	Daunorubicin	0.978706871			MS2 matched	363.08773	309.3045	597174.0471	551529.6535	503938.0271	528927.4684	580007.9154	576466.8335	556340.6575	930166.9094	221698.5404	876211.3248	915169.7453	973254.6251	162585.3526	679847.7496	447789.8263	442534.2075	447988.7132	441188.8107	444875.389425	389981.2146	185600.7395	8191.750678	4313.663665	335990.9747	239556.0021	193939.0575405
1355	Ibutilide	0.727807706			MS2 matched	385.23177	73.788	4783.314901	6335.9995	7556.100295	11167.98306	5287.586058	5081.690408	6702.11237033333	4890.656555	9470.633468	10360.10166	6963.579938	7486.948396	4506.721007	7279.773504	6371.979385	6418.281422	6351.504195	4895.787721	6009.38818075	9685.79172	8704.621998	8955.212415	10627.11569	4423.288636	7024.333567	8236.72733766667
1009	4-oxoretinol	0.748506689			MS2 matched	301.21431	35.4375	20639.54509	60534.94999	63132.92893	41058.28494	56723.17931	30641.71925	45455.1012516667	29421.5836	59737.19853	45825.21002	62564.8273	65850.96027	73789.7138	56198.24892	37267.60457	37290.03491	39416.60275	38203.54094	38044.4457925	32470.15802	20798.61008	38502.66547	44148.99347	24552.44694	43210.38228	33947.2093766667
493	Linoleoylglycine	0.999406352			MS2 matched	336.24777	119.616	73757.723	71420.89664	68546.31266	26937.3247	63714.8579	79385.40634	63960.4202066667	48366.47599	83911.88479	59493.72634	105732.0717	102825.2282	148734.6842	91510.6785366667	92240.69867	74134.30823	81902.07818	70456.69259	79683.4444175	98736.18888	74089.79002	78336.4542	259497.2025	69049.56643	78810.78612	109753.331358333
389	Ginsenoside f3	0.979050391			MS2 matched	815.47265	48.65	40256.17719	35637.02883	49242.4725	21820.76114	36447.17479	42986.93819	37731.7587733333	13157.41366	15880.2662	15823.20461	13581.70842	12113.22114	18305.81449	14810.27142	21885.35723	22669.67279	21434.42959	21635.97311	21906.35818	38446.4982	30219.98816	22811.25228	37142.45521	37323.38945	29467.11162	32568.4491533333
281	Cochlioquinone a	0.990455715			MS2 matched	531.29082	118.169	1224295.504	447339.4545	1278743.343	1042616.764	712821.544	1016665.303	953746.985416667	12150422.15	6733496.303	507537.3567	686336.9038	301028.9051	592844.9624	3495277.7635	3161111.994	3185080.996	2163417	3163299.563	2918227.38825	1219755.431	359896.0366	1109947.176	1966900.249	17207238.84	276259.0267	3689999.45988333
4	alpha-muricholic acid	0.995969322			MS2 matched	815.55351	189.412	24462.09801	2693.674049	20031.86207	33283.36459	42455.74088	27393.93315	25053.4454581667	50867.34149	104279.1357	30474.43637	36926.97468	4131.303152	4975.338693	38609.0883475	29187.03631	28251.22391	29240.85708	28687.03984	28841.539285	32608.05746	12797.74886	28890.1876	66822.94435	119182.3499	63538.69917	53973.3312233333
808	(+/-)-dropropizine	0.704379526			MS2 matched	237.17789	284.352	4119.382478	5294.732932	1055.320698	4535.749161	3691.219853	3690.70661	3731.18528866667	4343.057083	4812.455307	4134.37223	3112.666345	2787.547113	2956.661972	3691.126675	3620.548957	3307.904406	3859.261717	3028.824025	3454.13477625	1366.909656	4018.175959	3280.774725	3956.94292	3261.575281	2697.135904	3096.91907416667
816	"(2r,3s,4s,5r,6s)-2-(hydroxymethyl)-6-[4-[(e)-3-hydroxyprop-1-enyl]phenoxy]oxane-3,4,5-triol"	0.821311309			MS2 matched	330.13669	352.4245	8088.036037	7530.081435	6459.574365	4807.975244	6964.565596	5593.025053	6573.87628833333	11273.70773	13062.97012	10557.20605	10389.58728	8195.629966	12770.5737	11041.6124743333	7831.715231	7745.895589	7834.319918	7507.25926	7729.7974995	9211.988257	6013.579778	3339.030843	1750.542443	7306.354117	9164.74507	6131.04008466667
171	"5-[(z)-14-(3,5-dihydroxyphenyl)tetradec-8-enyl]benzene-1,3-diol"	0.869804704			MS2 matched	411.26625	36.378	3114.779337	1937.921849	2860.686842	9719.607675	2992.566761	4147.119471	4128.7803225	4247.006633	1766.874354	28424.90195	9606.379534	4321.608195	2267.196226	8438.994482	6312.231476	5349.051697	5356.159648	5351.556681	5592.2498755	5384.244806	4712.406269	11793.39448	3737.601236	17802.67191	6799.92453	8371.70720516667
682	Proline	0.997941968			MS2 matched	114.05505	314.2525	754578.9045	680598.3692	752056.7507	651875.9239	711305.227	811145.0344	726926.701616667	500795.478	634191.8229	411240.8178	518471.3622	537611.86	748501.3634	558468.78405	643896.4529	625885.4832	642653.1053	643951.7392	639096.69515	836201.0988	840044.4595	1120885.866	1155960.021	623856.5241	978321.2388	925878.201366667
417	Glyoxylate	0.6359			MS2 matched	133.01347	216.1985	11635.81885	11895.77734	12064.51224	12192.1402	14888.39522	10226.59225	12150.53935	12238.11134	13842.48027	11835.9166	14806.72455	16084.49988	14873.73943	13946.9120116667	11901.80833	11511.28123	11630.0864	12157.63431	11800.2025675	11933.67196	11787.80455	14762.09415	14482.03096	14349.11827	14406.76292	13620.247135
97	1-(4-methoxyphenyl)-2-methyl-3-nitro-1h-indol-6-ol	0.933978742			MS2 matched	297.08014	354.42	2256.83486	3114.738172	2451.345029	2112.090659	2642.240796	2259.326019	2472.76258916667	960.6556085	945.0005485	1359.021809	990.087021	1253.273999	1317.261265	1137.55004183333	2014.916515	1928.335619	1961.970494	1929.5391	1958.690432	3046.732129	3287.976128	4723.045546	3773.898753	2500.063152	2980.968331	3385.44733983333
39	"1-(9z,12z-octadecadienoyl)-2-hydroxy-sn-glycero-3-phosphoethanolamine"	0.982960453			MS2 matched	476.26852	196.385	433717.4962	1053235.335	549924.8631	254659.436	370449.7598	838258.2269	583374.186166667	194488.8541	448991.3836	437636.5601	429377.5582	500497.2388	1068672.042	513277.2728	359517.537	340788.4221	341115.9139	346988.4724	347102.58635	440970.8601	477153.9183	1183149.978	1225509.077	210611.7234	1043820.921	763536.079633333
1247	DL-asparagine	0.987523935			MS2 matched	133.05902	380.667	52861.91745	50664.45647	50707.73071	27281.06306	30818.46158	36234.8668	41428.0826783333	14791.70399	41726.93307	25060.18736	14333.15348	49317.41865	18382.65375	27268.67505	39181.78226	39359.07421	35214.31563	35440.1809	37298.83825	32450.72344	32113.33245	54234.55635	12521.90764	28279.33482	36348.80715	32658.1103083333
1552	Ouabain	0.938567463			MS2 matched	607.27769	268.3445	1992.166546	1626.22052	2567.553851	2642.390954	1492.315347	2128.632265	2074.87991383333	1474.531219	1263.931231	1151.222543	1707.909186	1387.039788	1594.927906	1429.92697883333	1765.979129	1774.61764	1318.666073	1772.057993	1657.83020875	2483.611323	1857.814657	1871.74906	3540.977691	2335.08819	1964.175581	2342.23608366667
134	"3-[(2s,3r,4s,5r,6r)-3-[(2s,3r,4r,5s,6s)-3,5-dihydroxy-6-methyl-4-[(2s,3r,4s,5s,6r)-3,4,5-trihydroxy-6-(hydroxymethyl)oxan-2-yl]oxyoxan-2-yl]oxy-4,5-dihydroxy-6-[[(2r,3r,4r,5r,6s)-3,4,5-trihydroxy-6-methyloxan-2-yl]oxymethyl]oxan-2-yl]oxy-2-(3,4-dihydroxyphenyl)-5,7-dihydroxychromen-4-one"	0.952466895			MS2 matched	917.24724	506.74	7041.854931	7477.65949	4688.841635	4560.374441	3838.258583	5933.030466	5590.00325766667	5580.490817	1759.564993	4234.625626	4722.381026	5111.39319	1504.730166	3818.864303	4934.664816	5023.460226	5093.89972	5111.816663	5040.96035625	3422.63012	1285.625712	682.1770033	353.0084806	3469.298422	3146.15351	2059.81554131667
31	"[3-hydroxy-1-(4-methoxy-7-oxofuro[3,2-g]chromen-9-yl)oxy-3-methylbutan-2-yl] (e)-2-methylbut-2-enoate"	0.819217116			MS2 matched	415.14913	272.026	2637.473392	2185.060373	3589.612871	1628.911648	1944.295022	1909.206466	2315.759962	1542.786165	2148.641925	1204.576423	989.2495921	1532.84121	2011.192364	1571.54794651667	1921.764089	1969.631758	1774.835707	1993.504776	1914.9340825	2715.683041	2607.228357	3091.023269	2818.435221	1988.273197	3615.879585	2806.08711166667
1679	Taurodeoxycholic acid	0.9893			MS2 matched	517.32471	152.431	43980.87027	17680.79104	45928.59255	55037.2893	26428.72457	30436.46465	36582.1220633333	302673.9295	62793.33486	32761.79683	24494.7258	4164.256964	15721.52557	73768.2615873333	85926.96468	92456.12506	85559.49321	92417.80656	89090.0973775	46828.05246	23557.27857	43253.19139	54581.34447	192016.2193	44202.3218	67406.4013316667
1524	Niacinamide	0.903413256			MS2 matched	123.05927	64.916	7324175.208	6898679.305	6522565.944	10217384.68	5862425.863	6113499.455	7156455.07583333	7107186.314	9003705.296	7883660.323	7106002.681	7609823.651	7010537.037	7620152.55033333	7566056.951	7696825.398	7983076.351	7510738.307	7689174.25175	6426689.711	4376679.711	11270847.46	7280536.97	9538125.736	7228067.16	7686824.458
1656	Ser-Gly-Lys	0.933237883			MS2 matched	291.16331	452.272	13913.8735	13656.69894	15701.29517	10910.66766	12372.59697	11249.92699	12967.5098716667	13671.69513	13576.21759	13210.92006	12208.18299	12185.35767	11266.72502	12686.51641	12102.07879	11657.32956	11171.05917	12127.61387	11764.5203475	12506.14181	8242.530719	7172.611376	2781.702383	8050.66443	12786.58358	8590.03904966667
1367	Indole-3-acetonitrile	0.96469083			MS2 matched	157.07405	121.172	161457.9858	139150.4028	183587.2258	114624.6444	124630.9628	184546.3961	151332.936283333	57250.52223	121380.7239	86492.37412	98560.39152	87730.58134	94631.12896	91007.620345	150595.9871	139570.7104	139327.801	144180.3438	143418.710575	144233.9903	198064.9856	149383.6716	141330.9985	80110.5592	184940.4244	149677.438266667
533	N-Acetyl-D-Glucosamine 6-Phosphate	0.999602656			MS2 matched	300.04374	448.4905	154650.8249	154492.8084	114537.0864	105556.8578	109430.3248	128738.8798	127901.13035	97877.73372	111667.4187	87929.21434	113244.7343	94477.44102	133006.1772	106367.11988	162582.0752	153117.6968	165852.9572	165816.0697	161842.199725	168491.673	186567.1673	147213.7336	148451.0077	145773.8957	153555.4093	158342.147766667
611	"Pe(16:0/19,20-epdpe)"	0.990204576			MS2 matched	778.51479	56.287	5912.643619	3174.563653	14040.72954	11668.46162	10640.4351	7278.883416	8785.95282466667	25383.89041	6981.136838	5896.98101	8488.942799	5475.03459	5597.183292	9637.19482316667	8741.510874	8664.749917	8848.022292	8848.379513	8775.665649	7576.953111	6854.362182	7711.648715	16457.86467	50947.82536	7408.585379	16159.5399028333
1521	Neodiosmin	0.714600575			MS2 matched	609.18423	426.964	3238.85921	2971.153543	1781.381695	2877.82379	3480.609355	1301.601893	2608.571581	4102.035637	3986.91652	4571.012285	6640.353745	4548.989754	3646.908229	4582.702695	2396.0141	2535.582486	2592.930773	2471.801323	2499.0821705	2320.916045	1102.366405	2330.15738	2131.272344	959.1444614	1316.787171	1693.4406344
87	12(13)-epoxy-9z-octadecenoic acid	0.984001798			MS2 matched	295.22229	58.198	194380.8128	185287.0261	172290.2135	344460.2513	209546.7409	196159.9228	217020.8279	222525.1086	259327.6187	498951.6936	263587.8518	280071.0223	367295.8065	315293.183583333	200595.8169	186339.5614	210432.4817	194390.8682	197939.68205	199820.5595	197789.5913	194531.059	339011.9608	307303.4217	191229.5572	238281.024916667
1257	DL-tyrosine	0.99388349			MS2 matched	182.08009	304.451	699342.6102	550359.5978	732468.1091	487233.3702	560586.1427	594668.1293	604109.659883333	373873.6721	584149.0016	290694.3077	404965.7167	371836.8793	455032.6418	413425.369866667	585051.5867	585056.7552	585563.6088	597546.864	588304.703675	632705.1639	602158.1852	753495.6893	470272.0111	481560.1418	850793.3671	631830.759733333
1191	Cromolyn	0.701905683			MS2 matched	491.07466	350.0745	640.1014589	849.8221518	444.6963515	396.3967412	568.3580431	820.5887722	619.993919783333	2586.473955	1715.866626	1339.717978	954.8820307	708.1437136	1165.171662	1411.70932755	835.8888278	775.8201735	678.2506467	858.4069099	787.091639475	635.8767416	363.6281316	142.3455281	37.20402965	601.6464789	685.1208966	410.970301075
1039	6-(3-dimethylaminopropionyl)forskolin	0.734745854			MS2 matched	510.31518	61.7	1555.077372	1272.69301	1122.11909	1307.01813	1314.409679	1005.689317	1262.834433	1371.417819	2006.863066	596.7405731	1846.93628	1135.088328	1686.257759	1440.55063751667	12605.91208	12605.24578	12603.07013	11242.92183	12264.287455	3260.56038	983.0910609	2048.216757	2143.717044	9015.690665	9327.743242	4463.16985815
1492	N-acetylglucosamine	0.996874975			MS2 matched	465.16492	259.0035	152286.9463	143609.9884	139000.2722	104133.6298	151637.2036	140818.4376	138581.07965	95444.30238	124064.8511	98924.28563	112726.0388	98429.11235	133297.5877	110481.02966	139205.912	137637.295	137985.3332	135864.6385	137673.294675	159044.7104	174921.4522	140906.597	132790.8516	156967.9389	152819.4873	152908.506233333
91	15-ketolatanoprost (free acid)	0.769238206			MS2 matched	369.22082	209.8055	17473.06524	12123.98475	7833.524303	19388.43411	9352.409126	9372.868444	12590.7143288333	4858.010139	4932.736413	16311.33314	17274.45057	19475.26946	12217.23612	12511.5059736667	12794.38326	11981.5132	10800.05682	12484.3954	12015.08717	20866.00601	7232.093973	19067.65999	23321.7969	18268.17872	4110.503411	15477.7065006667
1240	Diosmin	0.980428081			MS2 matched	631.1438	411.6435	45004.39115	36402.89162	31227.44651	27241.68144	37628.97003	34635.05787	35356.73977	87371.30929	35891.05519	103599.7737	112804.1703	85285.69404	68090.60772	82173.7683733333	48638.52113	48011.18589	48009.5995	50193.32747	48713.1584975	8771.206246	18924.36189	838.253304	37162.24793	21798.12064	33619.68587	20185.64598
1306	Glu-His	0.995283625			MS2 matched	285.07339	50.9535	11921.65461	9222.540986	13190.59881	11950.10601	5537.728153	4265.939818	9348.09473116667	53311.50815	119559.1037	40249.70619	28539.99095	19352.17207	23284.09872	47382.7632966667	28400.09367	28400.88243	28220.67085	27982.01844	28250.9163475	4447.262165	4846.33125	11166.63687	3770.687408	67073.93695	34996.39591	21050.2084255
1690	Thiamine monophosphate	0.998370283			MS2 matched	345.07522	504.9975	16395.8114	30809.38607	14844.81584	22112.3045	10445.83567	19167.42274	18962.5960366667	13432.05564	9730.570246	8936.40288	7378.432806	6524.314523	7156.717908	8859.7490005	15418.77836	17651.18171	16587.91183	16179.92202	16459.44848	31232.39781	18613.7595	6287.514966	10551.71439	32302.51086	18355.84043	19557.2896593333
1553	Oxypurinol	0.96328673			MS2 matched	153.03891	311.5755	43240.49318	49873.19075	51936.05161	37196.03445	43525.50888	41761.88641	44588.86088	109400.6209	128099.0802	110256.1899	141948.88	120404.1782	96210.70533	117719.942421667	68989.68065	69205.08769	68580.77852	69203.91239	68994.8648125	62188.72762	48597.90709	52206.9797	33725.89101	42922.92691	69314.94678	51492.8965183333
1316	Gly-Phe-Lys	0.833542284			MS2 matched	351.19907	374.0175	1759.760917	613.7330272	3833.697911	1532.199029	1691.880131	884.4867394	1719.2929591	1377.340219	1513.130576	1034.594299	1027.430084	424.6522053	550.7947191	987.9903504	1751.87511	1811.247223	1722.003445	1780.077454	1766.300808	1335.31491	1476.519976	3085.746822	2312.100235	3484.301018	2377.274036	2345.2094995
239	Asp-Gln	0.758895756			MS2 matched	260.08409	422.225	29832.26864	21543.24798	49782.01045	28553.13045	25129.15689	23562.86802	29733.780405	24451.89552	52160.76999	24535.61228	25322.86633	24051.91212	17214.22728	27956.21392	34883.14831	35280.59121	33034.1466	35280.17457	34619.5151725	32318.05938	38056.93824	42609.39811	35964.25653	40598.41159	50989.50163	40089.42758
1561	"PC(20:5(5Z,8Z,11Z,14Z,17Z)/20:5(5Z,8Z,11Z,14Z,17Z))"	0.6098			MS2 matched	844.56791	141.09	8202.717451	7159.895511	7287.228286	5813.579815	4331.094606	5997.268871	6465.29742333333	6661.253939	4057.554825	999.8432345	5226.968136	4414.597475	5014.582821	4395.80007175	6185.242934	6685.176011	6285.127607	6377.375293	6383.23046125	6201.283635	7804.888989	6187.581971	4944.442238	5447.822465	6204.939226	6131.82642066667
551	N-arachidonoyldopamine	0.846217219			MS2 matched	438.29012	206.5495	13142.03226	13004.05087	14310.09969	35378.75899	13802.42992	16074.21038	17618.5970183333	6474.080147	11252.0758	9205.109048	11233.70477	6871.154263	12449.58898	9580.952168	13529.97859	13374.10746	13373.22436	13532.37212	13452.4206325	12860.90371	13273.58555	27715.93152	17602.63445	16687.94681	14600.14369	17123.5242883333
997	4-[5-[[4-[5-[acetyl(hydroxy)amino]pentylamino]-4-oxobutanoyl]-hydroxyamino]pentylamino]-4-oxobutanoic acid	0.99037661			MS2 matched	478.28809	202.154	212010.1556	266399.6945	260192.8628	304063.7217	229812.2793	300311.5888	262131.717116667	123334.6385	223109.3711	172885.2028	229552.7701	254359.6579	269120.7204	212060.393466667	350940.5826	350983.4114	292479.0129	350999.8974	336350.726075	421412.4991	419924.0313	297640.287	352096.1122	269286.3679	399588.033	359991.22175
240	Asp-Glu	0.945085671			MS2 matched	261.0508	465.061	5739.780254	3856.331185	6776.696425	4532.717316	1000.597618	5655.534417	4593.60953583333	3535.245978	7826.947877	6214.74462	4250.558501	3992.657742	4105.513981	4987.61144983333	7052.695794	6661.043244	7660.678635	6677.532717	7012.9875975	6898.228665	18127.48476	1111.782835	10833.86713	3414.857276	1477.849913	6977.3450965
394	Glutaconic acid	0.707106781			MS2 matched	129.01763	437.948	15581.10517	23703.23193	13340.5375	26806.70033	14551.87362	20299.10379	19047.0920566667	3950.899459	4894.601182	4335.213096	4130.135055	4093.436156	4221.188994	4270.91232366667	14022.11518	13091.67486	13657.14273	14026.1407	13699.2683675	31050.51081	24148.91051	8111.956635	11472.14238	29539.79404	3810.407679	18022.287009
1206	Cytochalasin b	0.818499278			MS2 matched	444.24965	417.744	3801.811305	8627.982579	6171.086457	2235.414632	3478.381076	9986.773071	5716.90818666667	9410.403805	4534.473643	2862.526296	1825.121926	9277.293549	7622.961689	5922.13015133333	7837.277513	7838.04992	7823.025429	4280.357055	6944.67747925	9420.380828	2708.153764	4003.614574	3131.26709	4866.861812	1277.900602	4234.696445
1205	Cytochalasin a	0.85131293			MS2 matched	460.24575	206.305	5910.613825	8407.298654	14894.4476	5545.609478	3124.92156	2380.234577	6710.520949	33878.51654	6178.544131	2302.354393	4595.06615	1276.379334	8312.92927	9423.96496966667	7049.732187	7241.049712	7527.190822	7266.793473	7271.1915485	9977.509628	8952.903235	2994.125785	3139.992735	20599.92413	3268.457564	8155.48551283333
374	Fosamine	0.74948393			MS2 matched	152.00723	259.6765	17437.26766	18146.1298	18966.74012	16171.11992	16667.47682	17656.88573	17507.6033416667	4102.988452	2112.956753	11797.70242	2505.428321	2624.669352	20786.40246	7321.691293	17409.35653	16344.41865	17419.09167	17403.81702	17144.1709675	19510.70373	19269.02346	22273.07679	24455.81792	19263.1466	23207.78822	21329.92612
204	Acetylcysteine	0.868859594			MS2 matched	162.02027	207.19	22172.05399	27026.13375	17711.95035	8675.155641	17967.19014	26152.74833	19950.8720335	4103.683027	4806.564519	2645.307865	7747.428761	9127.770662	8225.478454	6109.37221466667	14360.60622	14805.40731	11888.45787	14780.65354	13958.781235	17871.30968	21044.94832	35544.6294	16822.73518	27373.9161	35346.82556	25667.39404
298	D-arabinose	0.996824098			MS2 matched	149.04325	153.4575	485582.7423	273728.7324	279376.9738	261204.3292	299696.2532	385799.374	330898.067483333	364348.0454	478559.011	548188.6031	762246.1717	334864.4149	522863.477	501844.95385	368682.8546	371769.5941	375327.0195	437010.0783	388197.386625	383483.916	290627.6489	390601.1814	279892.08	212433.442	317534.7183	312428.8311
1074	Ala-phe	0.985536546			MS2 matched	237.12114	235.959	4157.130465	3998.409129	6593.795491	4609.905271	3960.226972	4278.298358	4599.62761433333	2806.454374	3768.956453	2036.830732	2243.913523	2591.196206	2320.485642	2627.97282166667	4471.10622	4470.777019	4470.452871	4146.946976	4389.8207715	5170.334104	5558.657342	7123.69967	5329.133418	5471.143555	7004.012315	5942.83006733333
1147	Bis(2-ethylhexyl) adipate	0.886659218			MS2 matched	371.31264	33.938	10358.47912	8096.817164	6699.538486	5902.6655	6151.974919	8532.430492	7623.65094683333	3786.930156	7359.894849	13220.67037	5360.152497	7300.392133	8304.579496	7555.4365835	6806.332524	6806.170954	6981.799589	7417.04857	7002.83790925	9426.014472	9193.037571	3624.869329	7364.600165	6653.994057	9156.475178	7569.83179533333
937	2-amino-1-phenylethanol	0.998962669			MS2 matched	120.08141	259.5905	3871089.582	3507897.199	4085196.184	3303797.275	3488267.95	3555514.283	3635293.7455	2710455.449	3389420.454	2393672.864	2825714.535	2780619.932	3141956.425	2873639.94316667	3606497.022	3606359.517	3680568.665	3606184.601	3624902.45125	3809143.659	3910089.806	4211723.923	4029209.716	3500223.294	4101999.72	3927065.01966667
40	"1-[2,4,6-trihydroxy-3-[7-hydroxy-2-(4-hydroxyphenyl)-3,4-dihydro-2h-chromen-4-yl]phenyl]dodecan-1-one"	0.989864017			MS2 matched	547.28496	108.362	36654.71054	14033.70691	38396.85786	24263.54249	30878.80947	33929.04765	29692.7791533333	498184.69	156053.4279	37088.40402	35272.44999	10751.44998	16639.27965	125664.950256667	57892.04691	49807.14332	57934.26889	57950.82743	55896.0716375	31435.00943	12686.26007	12532.46585	46077.01567	197295.9973	33361.8861	55564.7724033333
1178	Chrysomycin a	0.923756413			MS2 matched	473.15094	258.0025	15051.88174	16996.74883	21612.81233	12803.68043	16578.27618	16668.70888	16618.6847316667	12606.69857	16787.39216	9916.688682	10783.63929	11747.11059	16917.7644	13126.5489486667	19792.69124	19048.51535	19795.7534	19792.92649	19607.47162	21315.51441	30460.34196	29548.12512	18904.09376	23720.32478	20788.19622	24122.7660416667
379	Galactonic acid	0.9773			MS2 matched	195.048	394.425	667529.8637	318532.5098	468521.2649	402884.7508	221173.8766	488214.1617	427809.404583333	644643.6748	407933.6512	322738.9561	526239.6452	436943.6385	645234.9215	497289.081216667	480251.8909	480851.1433	437273.2088	437225.5562	458900.4498	703644.8111	573598.0219	311915.8629	510722.8598	458593.1363	559705.3327	519696.670783333
554	N-Formylmethionyl-Leucylphenylalanine	0.615			MS2 matched	474.15171	260.0315	8580.347715	8233.486638	9793.341963	7494.810115	8533.554051	8726.562635	8560.3505195	7598.729753	3630.682434	6808.690647	9246.596916	8252.128361	2531.950492	6344.79643383333	7662.22933	8199.812554	7660.189217	7667.873557	7797.5261645	8321.228241	3277.716799	823.9879104	430.0321692	4806.612224	7023.42928	4113.83443726667
635	Pg 42:11	0.900574771			MS2 matched	839.47234	38.108	22156.49513	32684.80746	34489.30009	19865.32158	37668.50543	34517.85526	30230.380825	16620.87675	16671.55095	32837.12261	18152.64814	13168.23969	21937.99006	19898.0713666667	25033.91034	22986.77983	25045.1933	25021.59772	24521.8702975	29121.15733	30192.90101	18977.35326	19835.35551	34563.17994	29947.40173	27106.2247966667
346	DL-tryptophan	0.998170663			MS2 matched	203.07923	261.3745	306684.5596	232099.334	359985.3384	245485.513	212206.3084	307167.0784	277271.3553	99245.40009	216988.2142	99015.22778	131192.3001	114760.3826	188694.9565	141649.413545	228590.9256	225205.6694	225264.2281	228558.7656	226904.897175	303580.7755	284147.5534	395761.6691	274304.7237	248960.1178	439982.2505	324456.181666667
1586	Primaquine	0.6576			MS2 matched	298.13909	406.2195	6073.048205	5819.479917	6193.738233	3349.224936	4432.755047	5141.8019	5168.341373	23027.24537	32086.96626	21891.74152	19600.92278	18484.67518	24510.94551	23267.08277	12299.47407	11970.37996	12124.10654	11966.23415	12090.04868	8014.001236	7900.826091	7518.272151	7072.568986	5754.900342	9603.280948	7643.974959
1182	Cocamidoprpylbetaine	0.988911727			MS2 matched	343.29164	174.125	2427.300027	2381.465257	8389.654651	1265.891925	2429.950477	935.2970147	2971.59322528333	1132.514616	1797.884484	1516.069111	2767.843768	3834.14854	1495.56864	2090.6715265	2320.396665	2439.149077	2213.045295	1628.775685	2150.3416805	2823.091568	2735.529611	9638.91519	1907.991977	3091.995169	2568.636603	3794.36001966667
1723	Tyramine	0.9128			MS2 matched	120.07894	167.684	4068.501194	3261.696122	6790.673726	2371.638993	4698.678549	3987.529019	4196.45293383333	4923.736955	4063.318949	1099.742371	4967.488983	2627.790437	4041.296105	3620.5623	3944.090383	4336.641498	4127.9442	3897.387096	4076.51579425	3897.990247	3263.20531	4550.8344	5280.102045	4062.743084	6782.193225	4639.51138516667
559	N-palmitoyl-d-erythro-dihydroceramide-1-phosphate	0.993446529			MS2 matched	618.4656	37.1165	79565.5365	88506.36798	133228.1516	20712.66135	58785.1938	89487.99732	78380.9847583333	21576.40433	39863.62115	27026.13683	74646.3969	56616.01423	41748.44623	43579.5032783333	56191.17319	56172.67682	57169.53376	58760.50593	57073.472425	68460.94599	75775.12323	12138.95118	89104.01527	69051.83174	62140.22696	62778.5157283333
343	Dl-malic acid	0.987738902			MS2 matched	267.04885	424.0675	420.1969512	718.7563332	432.0228107	390.5032483	545.8834339	422.3830516	488.290971483333	961.2624609	697.113428	683.6561908	663.1902334	552.6561235	865.7859983	737.277405816667	616.3936953	617.5326334	638.4834795	657.3967667	632.451643725	515.9152777	441.1823517	670.6391618	644.7758726	541.1783193	543.1019994	559.465497083333
1707	Triethylene glycol	0.963229757			MS2 matched	151.09468	66.5295	49036.0412	40325.92445	40745.46652	34951.57201	34564.11017	43050.46476	40445.5965183333	44998.43365	47095.33979	41973.18998	42582.49279	33959.63407	63337.55461	45657.7741483333	43268.18467	45610.90328	43907.30909	43256.62703	44010.7560175	46565.70463	52308.73253	34560.26115	42847.25133	49058.41	43103.30614	44740.6109633333
807	(-)-Tylocrebrine	0.7233			MS2 matched	411.23613	542.008	2713.78101	3571.61911	4108.21457	2685.268089	3623.648176	3317.469491	3336.666741	4075.839196	3058.418615	4451.867318	2278.311403	2056.643482	2183.23766	3017.386279	3267.92644	3461.92792	3328.186718	3266.440581	3331.12041475	3874.77302	4302.494067	3947.803646	2791.860727	2866.827288	2585.331462	3394.84836833333
653	Phytanic acid	0.978033753			MS2 matched	311.29004	36.3855	123859.4275	127158.8789	119385.7679	86731.9409	158182.9027	122573.0769	122981.999133333	194657.2133	229370.1369	225465.9208	256484.7429	289499.0308	223523.7238	236500.128083333	127335.1568	105625.0419	127759.7053	123334.8965	121013.700125	116611.8054	147127.5066	80607.4144	120877.126	98729.24724	142416.3497	117728.241556667
1036	5-methyluridine	0.739448704			MS2 matched	259.09068	353.7355	12838.9228	9316.198677	7134.011811	1743.199931	4965.855441	8797.856019	7466.0074465	37772.29137	40249.05823	12060.43554	68687.99561	32552.02937	35334.26739	37776.0129183333	12527.57501	11545.09315	11884.68351	12032.59116	11997.4857075	3871.975729	3094.359831	1603.375639	6576.978653	2470.548348	10813.25881	4738.41616833333
568	Nervonic acid	0.810057406			MS2 matched	365.33534	44.706	29656.51232	49195.59374	43033.39007	51858.62223	40899.57161	45830.27422	43412.327365	11238.83491	12409.10263	11050.9078	11639.59866	12343.94356	9110.474687	11298.8103745	26111.5453	24374.30446	24291.15543	26130.97579	25226.995245	40280.75109	34254.3179	34939.75901	51483.49243	31638.73265	28908.28497	36917.5563416667
877	1-palmitoyl-2-oleoyl-sn-glycero-3-phosphoethanolamine	0.918676807			MS2 matched	718.53668	41.392	30230.46185	30690.27256	34302.52578	23311.82172	7392.535772	28111.47852	25673.1827003333	22271.02165	17404.07077	20525.37162	26685.24666	27007.3567	23855.4464	22958.0856333333	21448.21325	26525.30946	25874.58484	24699.83688	24636.9861075	34531.3009	30310.35349	24976.67934	29349.00096	31735.36336	17442.29506	28057.4988516667
1084	Anhydrobrazilic acid	0.886899139			MS2 matched	257.05103	302.0285	3910.150611	3733.928438	4948.813071	4168.678323	4761.350474	5214.751536	4456.27874216667	4343.241339	4068.3132	4081.251529	6045.721294	6996.85996	3196.40131	4788.63143866667	3806.391832	4180.534011	3884.091491	3802.744574	3918.440477	3891.580113	4317.42218	2483.804519	2372.233187	3773.251104	3120.840322	3326.52190416667
932	"(3z)-n-(3-chlorophenyl)-3-[[3,5-dimethyl-4-[(4-methyl-1-piperazinyl)carbonyl]-1h-pyrrol-2-yl]methylene]-2,3-dihydro-n-methyl-2-oxo-1h-indole-5-sulfonamide"	0.960392119			MS2 matched	568.17921	439.9055	21597.99271	18364.75797	19231.39336	20911.43985	20278.62481	19363.628	19957.9727833333	29582.14023	33326.87438	32100.91146	30598.40063	22941.38177	38074.92506	31104.1055883333	26207.40006	27831.13514	24957.39868	31721.69567	27679.4073875	30535.66036	49066.36295	44886.51039	66992.61842	56434.64898	21973.10672	44981.4846366667
1197	"Cyanidin 3,5-diglucoside"	0.810800671			MS2 matched	611.14307	261.4275	5803.480543	4524.094559	5383.308582	3182.685987	3546.363505	4389.128464	4471.51027333333	552.527389	2905.524298	1415.925937	1913.376499	1425.093091	2539.941131	1792.06472416667	4038.425389	4023.31721	3784.35618	2699.086844	3636.29640575	3876.444861	4072.594954	5544.340092	5062.665276	3856.465651	5725.527449	4689.67304716667
880	1-palmitoyl-sn-glycero-3-phosphocholine	0.976968229			MS2 matched	496.33896	170.392	20111331.19	9027547.229	17567277.23	11678463.93	16976280.16	10482030.77	14307155.0848333	16786549.14	17883875.67	14730253.49	20752392.77	9363001.156	18617418.94	16355581.861	14234101.98	18548062.92	18526034.73	18533202.46	17460350.5225	2318645.197	20616534.95	20138571.83	23750076.62	14996926.49	11719053.77	15589968.1428333
1068	Ala-Ala	0.899333575			MS2 matched	161.10505	127.939	2322.598169	3690.552981	5276.153803	4614.527689	6331.769529	3920.112348	4359.28575316667	6134.551254	6375.006894	17504.73337	8011.751442	8004.042501	8899.051411	9154.85614533333	3720.788756	3912.312052	3901.664203	3712.961718	3811.93168225	3766.716583	4032.289819	1393.407375	6048.049227	8994.699825	7353.650265	5264.80218233333
1702	trans-cinnamate	0.752384901			MS2 matched	149.07225	70.1505	8683.903853	15761.7453	14380.05451	4421.796043	11210.69376	7788.677645	10374.4785185	11511.81396	37336.56135	31234.95562	13183.8075	15826.30857	14584.36718	20612.96903	13851.68492	13165.53538	12852.23223	12847.1654	13179.1544825	11459.94327	7849.014562	9215.279444	7799.211923	6676.060094	9742.603394	8790.3521145
886	1-stearoyl-2-docosahexaenoyl-sn-glycerol	0.965144819			MS2 matched	651.52868	189.585	15909.47082	18751.5363	19906.50235	16771.26486	20643.60514	16336.39539	18053.1291433333	21219.51161	20488.59794	20744.48054	26455.67759	16401.76856	20230.68517	20923.4535683333	18537.19893	18763.04449	18764.23971	18009.23204	18518.4287925	14970.48017	17877.72144	14714.73721	18110.57806	25267.10997	18575.62952	18252.709395
1238	Dinaciclib	0.877655658			MS2 matched	397.25221	462.399	41711.24835	36010.59423	45724.62596	30893.26543	33922.12999	29141.71207	36233.9293383333	43101.52461	33949.53676	30998.96879	35943.28786	33479.99	33294.18186	35127.91498	35428.71041	35386.60043	35357.72888	34655.47801	35207.1294325	38624.15138	38141.46056	37862.77876	29079.04772	36023.28391	42798.80195	37088.2540466667
1166	Carnitine	0.964169191			MS2 matched	162.11701	360.7915	11026341.06	11975083.02	9269538.801	9941574.478	11576594.81	8655318.24	10407408.4015	8269055.571	7538948.949	7283898.371	7158014.23	6789413.734	9275818.844	7719191.6165	10030981.65	8757382.555	10024776.48	10020722.84	9708465.88125	8990750.35	10030223.04	9223792.631	10753193.74	6032341.44	9409539.201	9073306.73366667
856	1-methylhistamine	0.980683003			MS2 matched	126.10086	372.668	4775.610719	9445.79048	4172.182926	20427.95364	2050.600511	7162.732398	8005.811779	3137.765077	5829.585773	9564.2804	3352.326026	6521.348975	4897.903457	5550.53495133333	7358.874124	6397.50006	7480.067629	7215.165915	7112.901932	4585.232024	1691.782377	10522.5502	3652.053368	11793.49143	3837.644786	6013.79236416667
961	2'-deoxyguanosine 5'-monophosphate	0.964983041			MS2 matched	348.04968	258.2085	17209.41912	20403.78562	21204.53275	18307.68188	18060.90685	18706.38867	18982.1191483333	16574.40731	21556.10506	11677.89831	12903.43394	15955.59025	19350.29534	16336.2883683333	21630.65131	21681.8294	21116.67134	19817.61248	21061.6911325	20754.47506	30129.00819	29771.17606	26678.71634	24509.11218	24755.18624	26099.612345
1572	Phe-gly	0.995535671			MS2 matched	223.10574	234.5945	4609.475281	3981.961924	7500.345424	7522.445348	3385.057174	4123.051438	5187.05609816667	6082.287826	4987.57887	5759.740812	5998.291474	3380.337021	2466.34204	4779.0963405	5371.073784	5222.059676	5221.431506	5322.031245	5284.14905275	4374.165897	6987.49444	6965.609203	4231.859168	8173.691428	7673.427189	6401.04122083333
256	Calceolarioside a	0.755186831			MS2 matched	477.12518	405.6655	3928.53302	6105.219645	3297.999431	3192.742121	4784.171122	6143.301398	4575.3277895	5710.478368	4753.075352	5993.667896	6824.838722	5320.657458	5239.67018	5640.397996	4537.922261	4112.56974	4665.678605	4671.201762	4496.843092	3690.428503	4052.418416	2141.26172	1630.123329	4199.821873	5392.335543	3517.731564
288	"Cytidine 2',3'-cyclic monophosphoric acid"	0.957444521			MS2 matched	609.07528	217.1025	9790.501542	8769.093592	9212.523158	8190.179603	8610.166406	9222.430568	8965.8158115	7655.478718	8404.169894	7312.471587	8754.112085	8525.130573	11178.07116	8638.23900283333	8391.096224	8244.710641	8149.039598	8379.89857	8291.18625825	9180.429026	8711.190864	9891.132265	9917.158797	7516.308131	11489.14181	9450.89348216667
24	(methylsulfonyl)octyl glucosinolate	0.807505362			MS2 matched	508.1135	304.6625	4575.923748	3128.277259	6195.831112	2985.96418	3816.548042	3817.207361	4086.62528366667	1177.861978	3629.459831	622.7844669	1496.489719	2099.435818	2003.549146	1838.26349315	4190.810779	4058.181208	4330.506468	3633.744537	4053.310748	4446.784083	3684.631731	5348.36458	3835.790856	3079.978878	5410.121776	4300.94531733333
301	D-fructose 6-phosphate	0.982269653			MS2 matched	259.00825	254.3605	13845.59792	13515.80997	18458.84562	8216.162728	11168.29683	6187.919222	11898.7720483333	6509.894974	5574.121795	5989.434363	4570.914503	4313.39321	3721.717967	5113.24613533333	11384.93417	10674.36116	11488.33411	11488.11595	11258.9363475	12749.96531	14443.56993	12410.66198	10268.9771	13952.11277	10775.63641	12433.48725
839	1-(1z-octadecenyl)-sn-glycero-3-phosphocholine	0.921136832			MS2 matched	508.37072	199.758	271420.8139	284879.4522	217651.3577	290554.2479	204079.9747	265423.7203	255668.261116667	49096.75528	46010.9422	45742.90594	45192.51227	36915.312	44107.07928	44510.9178283333	245976.6626	215127.2067	214965.4917	214909.4596	222744.70515	290642.356	312126.3928	351829.586	252710.9879	338217.0216	196614.1796	290356.753983333
98	1h-indole-3-propanoic acid	0.930662987			MS2 matched	188.06829	108.437	2160.61262	2440.740496	5629.821537	231.0739339	1980.374733	3360.293505	2633.81947081667	3377.996808	7891.716112	14267.96256	4226.88512	1347.911089	6616.461291	6288.15549666667	4800.62677	4439.106896	4513.65645	4806.813103	4640.05080475	5388.603669	4310.252319	2707.133857	2451.910285	3517.171454	6829.223021	4200.7157675
246	3-[[(3-carboxycyclohexyl)amino]carbonyl]-4-[3-[4-(4-phenoxybutoxy)phenyl]propoxy]-Benzoic acid	0.904556768			MS2 matched	544.27424	532.6855	923.516153	1428.137294	748.7209224	1388.635444	518.8692847	927.9295585	989.301442766667	1634.431286	604.0125102	588.6231641	704.8315092	741.8601332	463.5359693	789.549095333333	1159.097113	1149.395046	1171.957347	1142.796322	1155.811457	1399.682877	657.3137345	213.9342227	138.2349756	1555.909705	447.8747946	735.491718233333
1423	Linoleoylcarnitine	0.953354372			MS2 matched	424.33801	176.2585	102743.7535	106763.1105	96340.88217	67028.23781	81325.14051	67841.68988	87007.1357283333	59755.66453	81559.93133	84106.78815	44598.68085	42667.29279	67729.79192	63403.0249283333	85991.83568	85228.44869	84575.6171	88426.89628	86055.6994375	109600.1856	110645.2285	93074.69439	132241.1087	78189.71078	49477.22619	95538.0256933333
93	16-Hydroxypalmitic acid	0.9851			MS2 matched	271.22305	104.95	13334.39495	12685.77472	10586.66438	21455.26324	15997.67857	10576.90726	14106.1138533333	6511.562825	12960.18116	21469.51786	10710.16168	11518.37898	10769.84345	12323.2743258333	13073.87125	9985.552377	11980.74885	12990.63111	12007.70089675	10257.23766	8274.764932	25015.16909	1344.895684	10929.15163	13064.6832	11480.9836993333
183	6-phosphogluconic acid	0.968462232			MS2 matched	275.01253	498.583	23356.50762	6135.818748	18966.25103	6290.30217	20361.84846	10223.68463	14222.4021096667	8978.551176	10084.59615	11862.94618	16711.69756	18750.21599	20585.3782	14495.5642093333	15607.53551	14557.18369	14390.9741	16665.28129	15305.2436475	12366.19375	11334.76278	15588.82234	33343.33712	4563.38447	17270.73104	15744.5385833333
244	Behenic acid	0.853084976			MS2 matched	339.32025	35.17	18946.66186	26788.12379	20652.44877	11510.21853	24675.03526	20168.68402	20456.8620383333	5723.51861	35333.86513	23517.6064	40637.74485	38630.54931	35663.88514	29917.8615733333	18631.91485	18617.1818	20159.782	19013.09469	19105.493335	19501.04719	20991.73938	6194.719323	26106.58223	14772.19269	26124.64898	18948.4882988333
548	N-acetylserine	0.837630672			MS2 matched	146.04359	301.466	72753.64201	69521.32042	111313.505	104560.3313	82036.84112	75340.38352	85921.003895	102898.1311	93446.42262	51705.79963	61092.22864	53288.41764	60037.18025	70411.3633133333	75611.25625	71738.00753	74520.07779	76115.48334	74496.2062275	87235.5524	89017.92743	73087.11943	78754.76281	100295.6832	105153.5618	88924.1011783333
268	Chalepensin	0.763637444			MS2 matched	253.08203	431.494	2987.130495	3537.855685	3882.219802	2322.360115	3764.487432	1754.930604	3041.4973555	3987.737503	3469.127386	6752.15033	4349.488424	2306.476708	5313.001512	4362.99697716667	4018.211387	3682.550869	4118.245389	4114.990782	3983.49960675	3110.801966	3716.061399	5925.689313	4166.929452	2779.166037	5011.154933	4118.30051666667
1384	L-Asparagine	0.9801			MS2 matched	133.05898	297.7635	828.2026207	1604.789302	2607.917094	1562.27801	1718.843524	1271.810091	1598.97344028333	454.2678287	2444.522202	891.9661821	1024.66947	1405.845946	489.316671	1118.4313833	1056.465165	1056.218855	1056.336179	973.0954146	1035.5289034	1358.965129	952.4978079	2207.669341	1451.431656	2260.073367	2514.740439	1790.89628998333
1381	Khelloside	0.720138084			MS2 matched	431.11377	317.372	793.0493511	2616.670558	836.0233902	563.2689413	1551.942279	1234.137348	1265.8486446	2096.213935	3344.202147	2546.451318	1310.594225	1116.986114	2749.251834	2193.94992883333	973.1371344	2134.496061	2142.434408	2135.021375	1846.2722446	2202.64696	937.419996	1431.001694	663.3795958	1307.487393	2589.306323	1521.8736603
1017	"4',6'-dimethoxy-4-dimethylamino-2'-hydroxychalcone"	0.7001662			MS2 matched	328.1362	302.0285	22399.51352	19600.48938	21496.4757	11491.50019	18684.16451	19333.46488	18834.26803	17585.32076	20430.62393	13486.88365	17430.4662	16301.98594	22681.7705	17986.1751633333	18818.27494	18658.559	18471.52533	18581.1014	18632.3651675	20543.9499	14398.28478	10819.36617	10188.44706	10510.50501	23406.63153	14977.864075
1091	Arg-Ala	0.895909591			MS2 matched	246.15401	423.3175	41665.02859	28634.8326	61496.98333	42797.07181	39803.30433	39670.95388	42344.6957566667	32649.51623	47176.66109	24002.37661	25336.80339	22559.63851	23275.56143	29166.7595433333	42248.79164	40011.06467	40007.9231	40302.42232	40642.5504325	34085.60074	42800.70854	60210.77509	34643.87151	51998.21348	63950.11608	47948.21424
991	3'-fucosyllactose	0.976876953			MS2 matched	511.16888	383.483	24565.66668	20452.71616	24657.19009	23829.43584	20378.57988	25638.52599	23253.6857733333	29143.7502	30466.38585	32045.23402	30369.00783	47802.17813	16615.60662	31073.693775	24440.87645	24631.74606	23631.04293	24624.75937	24332.1062025	20653.79978	22117.20484	3154.074359	1133.557905	22172.69245	23477.79085	15451.5200306667
1567	Perifosine	0.943216525			MS2 matched	462.39004	251.255	1178.009597	1106.137943	809.0926595	509.7386566	1170.852685	932.1520071	950.997258033333	2364.709519	2922.407893	2446.137565	3368.23539	3046.274185	2940.773248	2848.08963333333	1710.12742	1648.149282	1690.591645	1710.684041	1689.888097	1299.965798	1113.035826	1133.63061	985.8017612	908.805089	1444.062008	1147.55018203333
1537	O-acetyl-l-serine	0.884165298			MS2 matched	148.05863	94.064	45950.8908	22019.39395	31455.21817	17811.4895	33866.93049	23382.81687	29081.1232966667	37466.50772	41733.66143	50314.50261	55168.94308	46128.85778	40468.25267	45213.454215	31365.79125	32124.90452	31364.70769	33760.87539	32154.0697125	33840.42984	32415.80969	13530.15427	39347.79883	21071.62513	23978.55737	27364.0625216667
945	2-linoleoylglycerol	0.990233958			MS2 matched	263.23496	36.459	227857.8614	225608.0093	242077.0137	224508.069	240414.3437	214854.741	229220.00635	235172.0137	229891.6668	216244.8389	240680.0984	208952.4872	178286.9572	218204.677033333	227521.0933	237870.6243	237890.0563	237846.5663	235282.08505	211846.905	218300.4324	230936.2614	216641.774	262152.4978	250307.2422	231697.5188
1709	Trimethylamine	0.99603217			MS2 matched	60.08018	277.975	34043.44702	29947.32009	36014.09834	33775.36357	38894.98184	39798.65799	35412.311475	33888.81728	34006.76354	26060.33145	33699.59214	36651.15224	44036.082	34723.789775	34551.06606	36385.07336	35660.92088	36369.70292	35741.690805	38949.48093	43354.64005	42151.68726	43181.45429	38977.8413	43069.65717	41614.1268333333
953	"6-[2-[5-chloro-2-[(2,4-difluorophenyl)methoxy]phenyl]-1-cyclopenten-1-yl]-2-pyridinecarboxylic acid"	0.701211496			MS2 matched	442.0982	242.44	382.7852044	420.092393	452.3800014	540.1983879	297.2946755	521.5869828	435.722940833333	321.5107698	354.2714436	315.5419971	301.5630202	328.4974699	441.0978261	343.747087783333	427.3085941	390.7954402	426.8366087	427.247086	418.04693225	448.1453218	365.6552039	483.1990716	472.6683444	346.3505172	381.8521668	416.31177095
143	3-hydroxyglutaric acid	0.76865359			MS2 matched	147.04357	259.387	659744.9064	613200.1678	841253.5396	588432.5274	594449.433	692146.7406	664871.219133333	394577.0472	603044.731	318631.1618	413898.0539	406754.8154	553321.6353	448371.240766667	634114.1867	614201.0372	627907.5931	634046.9041	627567.430275	734947.3698	733675.1566	949863.5783	900418.1968	591604.6326	791951.1695	783743.3506
844	1-docosahexaenoyl-2-stearoyl-sn-glycero-3-phosphocholine	0.93788501			MS2 matched	878.56186	138.1045	230218.7924	219983.4477	257123.7515	133039.0949	179002.3812	175926.851	199215.719783333	107400.7533	119050.9786	84268.93026	224025.3169	91040.64634	97590.73455	120562.893325	199031.6594	195214.7452	193271.3043	196322.5746	195960.070875	269245.5383	247397.3926	287766.1978	322620.7105	212977.2268	302030.0287	273672.849116667
1698	Thr-Glu-Lys	0.835845185			MS2 matched	377.20046	452.608	5413.472337	8435.722377	10292.37707	11021.06107	7523.886571	6896.383809	8263.81720566667	6204.904266	8236.692047	7072.488914	7312.556543	1684.592513	2975.483552	5581.11963916667	8676.252268	7974.280251	8244.950953	8744.48062	8409.991023	8913.165254	5024.176559	3713.624247	1671.266754	9834.259661	6713.63079	5978.3538775
1428	Lsta	0.968700938			MS2 matched	538.14999	266.104	10484.88653	9799.615911	12383.05588	8722.015523	9960.256661	9967.947144	10219.6296081667	8292.981862	9587.871595	8098.229107	9332.020804	8513.19252	5871.570294	8282.64436366666	10151.20397	8992.094866	10167.97569	10178.65452	9872.4822615	11610.6106	12215.64644	10323.82511	10616.65936	10239.41612	11263.08936	11044.8744983333
254	Bungeiside c	0.997790915			MS2 matched	429.11894	348.102	253638.9755	249683.5177	186212.0587	173897.6173	212999.9464	204990.6535	213570.461516667	491538.1101	615269.5085	534751.5174	511572.0571	467052.7633	454064.3709	512374.721216667	275900.2814	269946.4119	273068.3741	275898.0048	273703.26805	245753.1877	137409.4472	20838.24395	9145.256814	143166.8353	210495.2906	127801.376927333
1576	4-[2-[[2-benzo[b]thien-3-yl-9-(1-methylethyl)-9h-purin-6-yl]amino]ethyl]-Phenol	0.861891563			MS2 matched	388.12832	403.952	4815.827744	4368.196916	6662.794123	3242.558255	5427.610219	3449.361782	4661.05817316667	4545.1325	10398.81044	4692.775409	4702.235959	2867.760184	2723.001718	4988.286035	4919.580821	4504.073595	4527.289469	4624.114007	4643.764473	2733.326723	3203.991819	3012.081444	2296.012362	2425.705307	6438.273675	3351.56522166667
739	Spinosine	0.968078369			MS2 matched	607.1727	444.964	5036.729016	4912.769041	4484.755196	4891.005477	3969.00058	4066.996826	4560.209356	6240.489277	4548.187705	5214.674889	5756.593898	5023.86819	3788.610588	5095.40409116667	4647.153962	4509.670586	4342.474385	4645.123423	4536.105589	4312.015726	3345.908681	3688.308438	1609.26582	2221.700492	4695.664086	3312.14387383333
1204	Cytidine 5'-diphosphocholine	0.99352738			MS2 matched	489.11062	444.247	80377.73701	49555.31666	73238.63937	47584.84281	91323.25308	65152.07876	67871.9779483333	78283.4794	92804.42811	74229.77207	56306.24487	54510.26193	68426.3437	70760.0883466667	64836.17027	64054.21204	64304.35133	64055.21866	64312.488075	38926.48068	58565.27524	61341.93675	40757.84623	28892.41139	59560.0768	48007.3378483333
1650	Schisandrol a	0.864368693			MS2 matched	433.20176	473.092	5628.373436	4281.650139	5844.035577	5065.890696	4388.942689	4532.283868	4956.86273416667	2732.79849	3291.578734	3613.139634	3217.686294	3105.434389	4016.130319	3329.46131	4427.322465	4143.2474	4645.500207	4493.820713	4427.47269625	3637.523966	3900.685971	5358.1228	3748.681277	6475.087689	5894.966831	4835.84475566667
1390	L-Glutamate	0.956			MS2 matched	148.05862	426.9875	8629.474184	7878.766637	23736.62842	19550.78446	8251.245977	8402.685919	12741.5975995	5558.718444	7109.364031	26304.66865	6839.145171	5400.814098	7545.750617	9793.07683516666	9628.250654	9508.456163	14924.66565	9564.835673	10906.552035	28921.65133	9336.569009	8051.065194	8125.747941	5672.84414	7170.448069	11213.0542805
1043	"(6ar,10ar)-3-(1,1-dimethylheptyl)-6a,7,10,10a-tetrahydro-1-methoxy-6,6,9-trimethyl-6h-dibenzo[b,d]pyran"	0.992377841			MS2 matched	385.28898	36.171	78228.11897	100953.6917	110408.5643	43961.00728	72590.36377	78743.50541	80814.2085716667	22154.3399	26207.48826	51208.45657	91902.02622	19640.77255	73519.27585	47438.7265583333	63561.64834	68266.47119	47186.72636	68388.39913	61850.811255	113329.6651	104415.6439	51521.76979	80244.02237	2896.841021	97380.59294	74964.7558535
1315	Gly-Gly-Lys	0.97605851			MS2 matched	261.15367	445.2045	12637.26744	10650.46298	17191.66178	12222.90615	12049.90502	9217.383605	12328.2644958333	11450.4646	12295.3165	10260.35169	9765.75407	10685.20016	8419.847977	10479.4891661667	11572.53533	11684.42505	11379.72526	11863.31445	11625.0000225	9108.447349	8313.717897	9017.305289	4710.821308	13387.35196	14819.22628	9892.8116805
1226	Deoxyguanosine	0.969203926			MS2 matched	152.05491	264.9655	85826.10422	72037.58625	76262.0451	45431.27626	81340.04443	68102.45776	71499.9190033333	33072.92246	55954.90494	56073.09856	42277.00279	39609.34413	66137.36892	48854.1069666667	65011.72747	66815.41687	67203.05522	67201.2471	66557.861665	67821.76829	70014.77811	83213.03576	79510.8975	43619.29455	80020.88665	70700.1101433333
467	reduced L-glutathione	0.983187111			MS2 matched	306.07268	402.2045	4376809.785	4850328.749	3190784.059	1869650.149	1890049.193	5054583.654	3538700.9315	394152.8294	1882306.637	1845602.994	334146.9857	321055.3539	689359.6986	911104.0831	1922381.659	1844901.824	1855566.658	1889193.638	1878010.94475	1867761.319	2044075.836	779122.4713	147931.9763	736811.4039	1740036.029	1219289.83925
959	2alpha-methyl-5alpha-androstan-3alpha-ol-17-one glucuronide	0.897847253			MS2 matched	525.25937	303.527	2142.948217	832.1944861	2509.45664	1114.423815	3442.968302	1416.434322	1909.73763035	1627.307282	477.3498419	416.9859058	124.1929872	59.57708891	329.595195	505.834716801667	1086.610665	1215.894369	1191.713381	1234.39842	1182.15420875	710.1506175	1282.162576	3123.013504	1562.046242	1545.246999	1666.021417	1648.10689258333
202	Acetyl-L-Cysteine	0.6281			MS2 matched	162.01955	127.343	3976.275189	1501.905742	5353.270527	4144.949146	4327.766763	5164.289357	4078.07612066667	1036.859467	4347.180463	1106.470203	4120.639189	4181.865841	1891.680274	2780.78257283333	2287.476817	2274.674079	2565.761759	2733.707048	2465.40492575	1308.923788	5911.37483	3221.072701	4179.026985	778.3188672	1485.81407	2814.0885402
992	3'-galactosyllactose	0.999452159			MS2 matched	1031.31825	451.4175	332310.7099	258914.7066	228541.0225	245608.1085	217645.3977	237126.2745	253357.703283333	256898.9536	67009.42113	243011.1751	233097.9791	287922.2072	70117.92658	193009.610451667	182411.004	179429.1186	180512.4867	181562.4204	180978.757425	154857.1255	47405.42043	538.2700638	391.318037	65155.45406	113020.1174	63561.2842484667
1739	Validamycin a	0.737945252			MS2 matched	520.21265	384.053	1743.130326	4332.233366	5777.571966	5527.902081	7895.763079	4013.672757	4881.7122625	15491.70858	2107.381903	1856.852365	12682.15724	12094.56019	2217.325283	7741.66426016667	2643.23942	2573.327264	2612.934482	3413.138546	2810.659928	1806.844429	2799.752935	2181.565554	1495.721388	2758.257	3426.294927	2411.40603883333
178	5(S)-HpETE	0.7665			MS2 matched	357.20688	253.699	3227.357258	3809.058374	8444.624819	9003.48748	4362.925431	3995.111268	5473.76077166667	3871.247263	5163.322705	2174.465267	2082.663154	1524.977728	1449.951762	2711.1046465	4742.954716	5410.979774	4761.275711	5031.296413	4986.6266535	2872.752478	3760.356819	8495.547644	4404.412617	8448.80586	2881.313654	5143.86484533333
1101	Arg-Pro-Pro	0.905189472			MS2 matched	369.22168	466.378	7563.555491	9016.96756	12107.01663	8088.27682	7774.397566	6922.849151	8578.84386966667	8849.128514	10407.55162	7111.350579	7596.67897	5815.393235	6556.299144	7722.733677	10220.4083	10595.94803	10603.55042	8781.458814	10050.341391	7770.698107	7066.083574	6505.325417	6494.129857	9155.917325	9905.139278	7816.215593
1129	"n-(5z,8z,11z,14z)-5,8,11,14-eicosatetraen-1-yl-4-hydroxy-Benzamide"	0.837769615			MS2 matched	290.29333	71.971	9140.493167	8646.232171	9505.70921	5977.163574	4602.481498	7970.29223	7640.39530833333	1021.211667	6178.139968	8873.653177	7410.876469	2098.813752	8059.383709	5607.01312366667	5691.636414	4333.897003	5679.867375	5686.717928	5348.02968	9293.821474	8739.585086	1080.709704	7524.455649	5050.266477	8643.904795	6722.12386416667
290	Cytidine 5'-monophosphate	0.997557528			MS2 matched	322.03829	462.411	53448.59494	47647.33393	52780.1321	35225.52608	51081.20484	45732.88122	47652.612185	28264.1989	60021.48685	29016.99991	34764.71132	26363.04448	33409.44181	35306.6472116667	44604.09584	42363.38364	44611.99066	44616.217	44048.921785	48493.34149	53641.05906	83598.70872	64074.66228	40005.95705	54275.32911	57348.176285
399	Gly-Asn	0.945986531			MS2 matched	188.06495	384.291	36740.91203	33552.3881	54244.73327	32584.52595	37351.12215	28672.47369	37191.025865	43821.35426	70374.68584	39282.90326	22257.92358	19321.08177	53769.23765	41471.1977266667	38819.35454	37698.29352	38812.89511	38815.04823	38536.39785	31255.58928	47858.58907	63967.11338	37729.61484	50295.8208	56539.68279	47941.06836
1729	Val-Asp	0.996165985			MS2 matched	233.11078	403.38	46255.72192	40201.17993	45257.72275	25300.54906	39591.56386	40595.19032	39533.65464	16426.91846	12466.675	15175.31774	15246.44175	25359.8819	12701.03064	16229.3775816667	29030.77252	26872.47062	29034.19225	28773.70178	28427.7842925	44917.61056	32584.07879	23810.46983	26574.19424	27004.68174	25380.38057	30045.235955
1004	4-hydroxybenzyl alcohol	0.996546697			MS2 matched	107.04767	259.055	21035.19726	16455.65604	21586.7524	15948.26237	18273.06009	36892.30028	21698.5380733333	14080.58526	17365.56679	30196.63564	14412.86254	15642.22742	32691.66766	20731.590885	19840.50852	19084.87123	22223.89514	19076.12872	20056.3509025	20615.30203	21049.92253	23298.93739	42039.40678	18166.76416	43903.93436	28179.0445416667
1417	Leu-Pro	0.89054049			MS2 matched	229.15258	271.824	20253.91395	15860.60651	35050.99543	19823.16154	18144.60677	14975.09948	20684.7306133333	28348.11677	60316.37235	42590.8153	19697.78492	17384.95745	22232.8703	31761.819515	24820.54437	24826.94301	24585.38921	24091.81094	24581.1718825	15456.41408	39092.84986	30401.86505	16242.88243	46007.24533	32349.78722	29925.173995
1683	Testosterone cypionate	0.958691674			MS2 matched	413.3214	36.459	45085.37584	46381.37995	41236.47377	48056.03656	25371.03541	44249.83251	41730.02234	45083.13832	44822.28079	36247.15302	40394.55581	48069.68378	39824.08824	42406.81666	38271.31775	37611.52665	36063.8402	38478.97948	37606.41602	52881.29302	50424.13412	39912.98397	38340.58998	39719.59008	41369.65245	43774.70727
781	Val-Asn	0.95979927			MS2 matched	230.11057	314.8445	35402.87979	25077.87761	73167.55826	43083.83085	30326.36641	23622.75591	38446.8781383333	25151.91033	53073.24784	23193.07626	18067.92103	18538.86577	21094.24575	26519.87783	41799.44602	41729.33056	41785.30181	46517.14421	42957.80565	29787.30007	40739.68263	66230.95155	34084.12867	58773.39761	74549.81543	50694.21266
400	Gly-Asp	0.99119035			MS2 matched	189.04872	432.2735	33952.41205	32681.51831	31556.53429	25593.13972	33220.48121	32582.9407	31597.8377133333	22673.71291	30791.83596	19843.25992	25235.28941	25181.76052	40356.68843	27347.0911916667	37958.55908	36803.70816	38449.80294	38447.80547	37914.9689125	36422.97877	44252.63374	49452.25723	49441.27042	21636.20768	44335.51914	40923.47783
1260	Dp7	0.901785239			MS2 matched	1153.37956	520.179	20556.65959	27664.39543	32447.64178	30893.15201	30944.52962	25453.10411	27993.24709	26838.09906	4319.002571	31319.02646	38007.08991	28778.2254	3046.5735	22051.3361501667	21980.54021	21284.84032	21224.56094	21221.92381	21427.96632	27873.67229	7488.632123	1176.326214	697.8856614	11010.02406	16770.53427	10836.1791030667
931	8-quinolinyl ester 1-(5-fluoropentyl)-1h-indazole-3-carboxylic acid	0.839949958			MS2 matched	378.15684	307.081	6404.492546	5878.051939	6520.001294	3680.035136	7062.134632	4362.353756	5651.17821716667	8275.560444	6776.215877	7651.270619	7607.752819	5208.179	5683.292305	6867.04517733333	7351.497414	7857.314568	6998.648944	7860.663605	7517.03113275	6041.77247	3000.40368	1827.123419	949.2796207	2543.10036	9859.290127	4036.82827945
1218	Daidzein	0.994508269			MS2 matched	255.06293	51.059	8941.933806	9899.140218	14006.7338	8117.131526	5317.09684	4468.900884	8458.48951233333	208617.8171	170707.8354	130216.1501	48911.76869	47957.84147	116182.4293	120432.30701	53954.94398	50958.15606	49837.03175	49717.85928	51116.9977675	2738.728046	1305.002339	4088.219621	1561.787075	46542.93905	15253.66098	11915.0561851667
234	Ascorbyl stearate	0.7177			MS2 matched	463.27306	194.8045	4666.587351	15178.10676	3288.506643	25810.23353	7695.60324	7127.499289	10627.7561355	3913.062881	9468.784772	7585.898243	9218.352545	5594.769387	4737.321448	6753.031546	7193.268931	5865.281964	7238.832582	6214.517766	6627.97531075	14436.37621	3812.571462	9517.52947	13584.28238	20237.82476	10289.02637	11979.6017753333
7	beta-d-allose	0.916031007			MS2 matched	359.12496	218.084	728.2206855	143.3188312	78.57176161	282.4007482	238.4812206	166.2831119	272.879393168333	562.6331941	3443.087901	841.2884767	201.3038831	324.4865429	2779.022462	1358.63707663333	478.3539672	449.2447686	448.8969153	522.8458376	474.835372175	267.2609675	70.83678643	119.4783227	83.15267651	145.0746651	75.7764747	126.929982156667
1040	6-Benzylaminopurine	0.6664			MS2 matched	208.09451	211.66	4245.274365	4684.088637	5774.652242	3202.369609	4887.556901	4382.39282	4529.38909566667	5026.868761	4004.876829	2909.74253	4418.143615	3176.040359	5537.999556	4178.945275	4092.982806	4875.934487	4879.787895	4880.627893	4682.33327025	5761.520189	6086.588323	6518.385172	5156.136672	3786.544749	6782.298342	5681.91224116667
70	1-Stearoyl-sn-glycerol	0.9912			MS2 matched	715.59728	35.7735	69559.70942	59465.05266	40329.13942	57905.53842	74449.61561	104484.4731	67698.9214383333	87566.44453	88878.48644	60167.02554	81278.59793	127344.6641	106799.457	92005.7792566667	65285.58699	63763.7073	64306.36578	62420.46443	63944.031125	51988.05026	98954.51786	66668.35107	74163.29696	35183.44663	85730.40692	68781.34495
975	3-hydroxybutyric acid	0.84621083			MS2 matched	87.025	286.5155	7190.414442	6814.057042	8620.884257	5542.617819	6339.52389	7154.375306	6943.64545933333	4228.33822	6568.715153	3954.513615	3070.00605	5002.160449	4943.367087	4627.85009566667	5921.570799	6037.030917	6071.813272	5723.964936	5938.594981	6285.322774	9556.395039	8963.55794	9541.532749	6884.216223	8949.104147	8363.354812
13	(+)-catechin	0.904327458			MS2 matched	289.08355	12.462	461.3930052	611.9187423	522.4669669	378.8719735	827.902257	876.4012131	613.159026333333	497.7439281	305.3584874	654.6385838	845.2142838	569.9439327	690.9978664	593.982847033333	445.3397045	467.4112346	468.337817	470.0137275	462.7756209	565.2101835	456.3169742	649.3090683	886.649945	806.4883497	560.7260643	654.116764166667
390	Glucoheptonic acid	0.848979149			MS2 matched	207.03275	374.7625	16050.27125	16041.66676	30144.2497	28551.31178	20163.63826	18003.97362	21492.5185616667	22929.57056	26722.08988	23339.34889	18323.34775	36403.80368	8396.73862	22685.8165633333	21756.76046	20863.04175	20871.59666	20877.82608	21092.3062375	14959.09864	21114.18046	29424.98654	13374.46574	24894.06582	24097.56643	21310.7272716667
71	"1,2-di(4z,7z,10z,13z,16z,19z-docosahexaenoyl)-sn-glycero-3-phosphoethanolamine"	0.986584196			MS2 matched	834.49428	139.986	109106.5733	85337.51249	139181.6091	51682.56362	103984.1924	91353.36277	96774.30228	22162.49041	41288.42685	34308.01694	123008.6398	59191.45284	81329.88563	60214.818745	83095.2463	74749.95327	77318.0619	80678.42653	78960.422	97741.61695	123622.5691	171790.1309	176569.335	73929.54996	161504.121	134192.887151667
94	16-phenyltetranorprostaglandin f2alpha	0.981483439			MS2 matched	355.18784	32.8	14143.28823	13500.55848	20393.18179	11934.32417	17898.95263	15720.34768	15598.4421633333	19621.03696	23168.46541	15383.23576	14816.66569	20256.29754	22530.24368	19295.99084	12641.82403	12377.33588	12449.36111	12377.02565	12461.3866675	9822.822493	16549.95167	19884.12005	10257.07158	15947.81876	10888.76164	13891.7576988333
168	"4,4'-sulfonylbisphenol"	0.812511111			MS2 matched	499.06577	403.46	51124.10513	24811.88096	31749.17196	12411.81554	21862.15328	29143.84951	28517.16273	4353.477441	8246.197047	5228.405908	6368.929823	15223.52001	7588.542456	7834.8454475	18904.83771	18103.90934	18177.3924	18670.95509	18464.273635	29937.32614	20956.67579	4802.314605	3931.804685	9680.810598	28248.69876	16259.6050963333
1682	Terfenadine	0.96086626			MS2 matched	472.33778	171.3045	34452.40381	39453.0959	29242.78641	26490.39748	24634.92413	30337.108	30768.4526216667	12659.65786	13165.79711	16795.29573	7692.050185	8272.658413	20712.75577	13216.369178	24014.4856	23933.16339	22779.38007	23705.35495	23608.0960025	37869.1481	34798.70441	21180.4935	29585.91493	19588.61349	15887.88899	26485.1272366667
152	3-phosphoglyceric acid	0.952378814			MS2 matched	370.97097	483.118	589.2737023	568.4661007	1667.710484	1644.752764	2960.574883	1404.868565	1472.60774983333	936.9714969	3266.487268	678.5779276	365.3776185	632.8155316	3400.757402	1546.83120743333	1727.010154	1600.372401	1602.774298	1644.512387	1643.66731	1135.595909	2174.06536	2057.949266	4749.419977	777.9889807	1838.428709	2122.24136695
1175	Chlordimeform	0.906354788			MS2 matched	117.05573	84.7145	171831.1489	163840.3271	150307.0464	97246.33573	81835.39073	177381.0457	140406.882426667	58890.46264	116100.6103	125784.8435	87237.78441	86983.48676	108912.8853	97318.345485	138130.0835	130676.0024	138717.261	138701.0881	136556.10875	223490.47	189198.1389	52264.57645	105176.4686	93612.33854	145784.5404	134921.088815
689	Prostaglandin f2alpha	0.71956035			MS2 matched	389.20183	171.157	1090.384668	499.4281332	703.5905847	1234.473737	286.9809184	1035.116827	808.329144716667	1374.996747	3805.535712	4464.115213	3266.900309	8065.715543	3524.062835	4083.55439316667	1020.984087	1609.071578	1559.205527	1620.555452	1452.454161	1152.897703	1218.310487	4141.782966	2947.855462	203.2370445	440.6326088	1684.11937855
278	Citraconic acid	1			MS2 matched	129.01749	236.56	11745.65895	11021.62487	9305.312187	10228.10947	10469.47763	13314.10415	11014.0478761667	8925.020762	10151.80669	11152.33624	11295.52597	10583.15356	9111.782263	10203.2709141667	10040.89036	9189.685734	10068.8283	10045.39284	9836.1993085	10886.77228	11844.47478	7728.959838	7032.559062	9311.179462	11347.83098	9691.96273366667
851	1-hexadecyl-sn-glycero-3-phosphocholine	0.9833797			MS2 matched	482.35358	203.359	217692.61	132958.2975	162590.2692	201264.6344	148408.8419	159815.7759	170455.071483333	36838.86758	6946.267069	28598.97835	293.7423803	114097.8171	12433.34153	33201.5023348833	143449.0846	167527.4473	151500.4458	143136.4234	151403.350275	270778.8936	187324.8362	485746.343	155932.6049	273027.9431	118020.6548	248471.879266667
876	1-palmitoyl-2-myristoyl-sn-glycero-3-phosphocholine	0.992072788			MS2 matched	706.53098	152.568	73727.62957	88384.11692	85586.46315	104841.5181	75009.99816	62705.22235	81709.1580416667	49497.01161	48155.31161	75610.90349	56660.54095	36346.00487	66216.88614	55414.4431116667	77237.17586	73846.28788	74190.21861	73813.21289	74771.72381	77820.5625	74044.13045	56112.67808	55194.50607	103559.3233	69241.01258	72662.0354966667
117	2-keto-D-Gluconic acid	0.7794			MS2 matched	175.022	217.726	8878.290769	10200.19923	10977.79297	17355.3078	60404.57624	11783.92401	19933.3485031667	13335.77486	33316.20988	27517.15318	25565.24569	39464.33151	30969.66716	28361.3970466667	7393.715369	7189.289152	6813.858767	7382.999258	7194.9656365	9598.229514	8810.194492	7376.228764	11473.77198	7627.678655	12565.26011	9575.2272525
1664	Solanidine base + o-hex-hex	0.885510041			MS2 matched	722.45335	238.352	165.7360071	292.3350452	278.1932664	57.38835825	545.9418998	212.2912628	258.647639925	2944.517501	921.4706262	408.6941503	413.1711519	622.351246	440.3270913	958.421961116667	209.8977568	196.0198315	157.6754876	232.8759251	199.11725025	270.79081	162.4453098	545.9976024	344.0429635	280.1292406	122.4644558	287.645063683333
120	2-Methylguanosine	0.992			MS2 matched	296.09364	201.481	2365.429262	948.0532183	2446.057059	2482.103449	2091.774208	2848.022188	2196.90656405	301.6919835	1415.171521	2232.954158	2347.888212	3436.884716	4048.465367	2297.17599291667	3252.170412	2858.69188	2875.090984	2973.810762	2989.9410095	3011.48981	5720.511917	7160.914824	6409.114983	1066.710126	2441.175885	4301.65292416667
1055	Acetylcitrulline	0.930778649			MS2 matched	218.11156	322.24	1840.123473	1517.865941	4224.096954	2119.107868	1221.860733	2217.409033	2190.07733366667	14292.6985	30992.15523	20372.57091	5644.720395	5249.46103	20998.66992	16258.3793308333	6426.317526	6108.586522	6127.755445	6107.647847	6192.576835	934.1549818	2137.352701	3428.681168	1123.231794	2575.158228	4171.798755	2395.06293796667
566	NCGC00169011-01	0.997065749			MS2 matched	384.21363	38.795	12118.51361	15060.38461	8074.580788	6914.091905	14008.69116	9403.703088	10929.9941935	11027.39734	12099.1064	12807.71148	17914.7051	13211.88442	21350.86358	14735.2780533333	12425.74534	11390.44438	11512.45901	11375.84636	11676.1237725	15400.42238	10513.99013	28661.84339	9874.634109	8218.612946	18260.7791	15155.0470091667
1593	Pro-Glu-Lys	0.888017821			MS2 matched	373.20474	460.2895	9519.05405	10472.87627	9222.573347	9119.041119	7290.625783	12664.72751	9714.8163465	3982.776082	4273.227508	4966.972674	2470.794128	2315.136852	3392.036572	3566.82396933333	9729.772479	9407.331775	9386.715022	10448.88448	9743.175939	11582.49585	8949.148435	8403.343878	6036.781273	4399.885513	8435.413195	7967.84469066667
1026	5-Amino-4-carbamoylimidazole (AICA)	0.790092178			MS2 matched	127.03727	392.519	44370.92299	39759.52117	41894.13133	38792.80475	40377.036	42014.5295	41201.4909566667	63136.48303	26576.47921	58541.27836	54250.05209	45684.02491	22041.44107	45038.2931116667	36479.02303	32252.50015	35992.28755	36508.57018	35308.0952275	37778.57131	14818.64885	1387.147379	852.5245536	23275.59183	34811.66008	18820.6906671
764	Tigecycline	0.888557198			MS2 matched	584.2707	87.531	2580.901026	4866.824108	8163.58623	10180.72098	7677.120305	4110.448201	6263.26680833333	918.3934558	3781.053611	3831.450928	4573.725471	1841.670646	4395.893213	3223.69788746667	3626.589462	4289.76511	4292.007179	4291.232375	4124.8985315	6762.919513	6992.022898	3997.812369	3863.186199	9861.388613	6850.292948	6387.93709
1544	(4r)-4-[(1-oxo-7-phenylheptyl)amino]-Octanoic acid	0.964053295			MS2 matched	142.12077	36.771	19074.75108	24422.41306	21089.0956	15040.34933	18054.72527	23849.08981	20255.0706916667	17272.6918	15317.42455	15322.32256	22436.89889	16404.32294	15907.73183	17110.232095	17387.09176	16439.74117	17385.36486	17388.04016	17150.0594875	22378.31151	15959.74179	15642.84635	19423.15437	16602.93444	19842.54248	18308.2551566667
55	1-palmitoyl-2-arachidonoyl-sn-glycero-3-phosphocholine	0.942562218			MS2 matched	826.54788	41.177	13802.34965	17976.06907	14311.27577	13755.05786	17411.87304	21722.38702	16496.5020683333	12581.66369	12371.09394	13258.89312	9634.827194	11578.46188	14478.07311	12317.1688223333	12796.73247	12703.6219	11286.47805	12262.02723	12262.2149125	15429.62776	12074.24895	13984.87086	15077.18608	17477.31804	12512.79242	14426.0073516667
407	Gly-Val	0.948711856			MS2 matched	173.09041	291.02	38370.78166	25183.86161	72610.6485	34420.76201	37674.81811	23921.52993	38697.06697	27881.14018	87635.16352	23472.16213	22633.8721	16643.31972	17129.12225	32565.79665	45402.78815	43952.87344	46098.15804	46098.89483	45388.178615	27942.67715	38667.15156	72779.05839	27985.54191	63459.80282	90022.27509	53476.0844866667
405	Gly-pro-arg-pro-amide	0.991807448			MS2 matched	423.26674	232.6955	22359.91335	22508.32033	75516.05054	31935.17109	21274.41673	32659.94067	34375.6354516667	18532.21094	31959.07101	8447.245901	14337.05097	5138.76893	5506.422985	13986.7951226667	26364.05268	25978.33498	25231.18899	26361.5798	25983.7891125	63480.04497	11609.80498	14070.77653	58043.37337	41527.27648	12973.93866	33617.5358316667
274	"Cis-4,7,10,13,16,19-docosahexaenoic acid"	0.960776386			MS2 matched	327.22848	48.602	7532068.791	7797292.698	7939165.469	16869743.73	10912133.3	9721334.778	10128623.1276667	8678584.452	7588709.327	6433707.46	8924696.734	8895137.22	7889390.98	8068371.02883333	7197479.204	7016303.632	7121811.388	7198761.712	7133588.984	9289922.904	7933635.672	11233105.02	15042654.94	11417826.49	9765961.395	10780517.7368333
1183	Colchicine	0.931421452			MS2 matched	422.13507	311.297	1031.112784	1330.738866	2957.220784	2151.173475	2981.904097	2557.640462	2168.29841133333	2290.151951	2510.950758	2156.771944	2444.369141	3065.76185	2542.138087	2501.69062183333	2416.023737	1186.400294	2211.623376	2420.511087	2058.6396235	2518.635551	2789.307225	1972.599475	1553.280796	3023.637513	2655.687129	2418.85794816667
1542	Octaethylene glycol	0.997734246			MS2 matched	393.20604	99.621	8671.913578	6779.157394	10204.7909	8647.219866	7616.515198	3833.812243	7625.5681965	6639.850079	6634.310318	5395.167359	6884.644651	6038.873131	5802.533825	6232.56322716667	7345.760463	7060.33462	7446.91182	7446.875619	7324.9706305	7433.632293	5368.398731	13790.28739	10300.61956	4282.562146	6230.227846	7900.954661
1696	Thr-Ala-Lys	0.937104102			MS2 matched	319.19135	52.078	8845.127803	7570.461763	8197.150743	10922.04809	11566.20622	6843.17031	8990.69415483333	12429.52859	10812.86591	10781.02486	16308.08216	12091.66512	12844.69501	12544.6436083333	8062.575731	8107.700077	3658.117292	8131.910643	6990.07593575	8233.070927	6604.346776	27492.5856	1132.910401	10277.66232	2168.590465	9318.19441483333
792	Wogonoside	0.967242787			MS2 matched	919.19515	408.522	1059.010037	753.0885709	296.380613	166.9013284	444.3378636	421.916572	523.605830816667	537.548925	330.2076277	742.435389	719.036442	351.027614	556.3798477	539.439307566667	264.2742448	285.9103847	317.3262277	289.583641	289.27362455	501.2382659	517.1371936	517.1371936	347.5097975	406.8081405	405.9160798	449.291111816667
221	Alpha-chaconine	0.886173847			MS2 matched	850.48865	213.3745	854.8998828	513.1345455	1954.895496	422.157356	2174.857759	502.7291951	1070.44570573333	787.9003928	89.581954	179.1410002	78.00344857	783.8069847	45.00856964	327.240391651667	488.4384289	488.9261664	488.6926428	425.2518061	472.82726105	244.7472755	510.260318	3040.973564	1506.599469	491.3024363	549.2141707	1057.18287225
1242	Diprotin b	0.9600523			MS2 matched	328.22024	246.555	11137.54059	7603.854243	19590.88987	9010.22344	9046.021831	8940.557413	10888.1812311667	6131.819572	10794.48414	3309.617666	6548.909986	3572.378286	4848.129894	5867.55659066667	11577.88199	10517.62127	10514.46572	10511.68781	10780.4141975	7236.940663	10173.82319	15675.90726	9612.391654	15779.65576	17255.49613	12622.3691095
704	Rac-2-despiperidyl-2-aminorepaglinide	0.846811628			MS2 matched	767.3951	372.5175	446.3849147	807.7114208	617.5651981	968.4681202	319.3312255	585.9384124	624.233215283333	170.7119383	540.8387584	137.5841513	220.141983	227.4991228	388.4783067	280.875710083333	484.7685584	555.2163206	553.5280331	520.03003	528.385735525	1163.684125	804.4832314	826.1845962	840.8287611	612.1329844	772.7359786	836.674946116667
1345	His-Ser	0.887773386			MS2 matched	243.10654	370.4755	13129.00979	11409.59316	20969.34876	9144.983594	13338.93912	9885.486457	12979.5601468333	11572.76807	14804.87969	8996.428998	7953.015568	6819.433724	8424.918081	9761.90735516667	14154.9037	12673.81705	14160.31986	14157.7378	13786.6946025	8528.832098	15254.33212	19103.82311	10528.60729	16679.87247	21272.06729	15227.9223963333
1199	Cyclosulfamuron	0.892589953			MS2 matched	422.10184	372.515	69657.77189	55424.79654	46698.2195	51125.95448	62454.60034	71071.62904	59405.4952983333	22848.20691	27009.01145	22576.37241	26949.79218	16130.14519	40173.83593	25947.8940116667	55604.31477	54678.41091	54719.64763	59862.20738	56216.1451725	86850.22584	86832.31625	50427.33659	71778.35027	51442.408	58381.77088	67618.7346383333
77	"1,2-dioleoyl-sn-glycero-3-phosphoethanolamine-n-methyl"	0.88522698			MS2 matched	756.53973	62.857	5355.355025	11431.7878	6843.73649	3083.888126	10825.18018	8901.055035	7740.16710933333	3225.16422	8961.712281	5490.429653	8552.084546	16762.29272	15373.27095	9727.492395	5718.105105	5526.9121	6046.923385	6111.057201	5850.74944775	5945.369507	7200.802981	5033.279852	13417.86909	7476.960188	6850.76925	7654.17514466667
1258	Dodemorph	0.993213536			MS2 matched	282.27662	203.974	9524.151448	9320.938342	10174.49411	11174.7742	8179.082233	9691.946969	9677.56455033333	6112.846505	6942.490664	5359.505696	9653.948373	7671.533523	8908.258603	7441.43056066667	10877.36758	9531.392061	9513.976992	9510.525393	9858.3155065	8321.651269	8045.892434	10421.04593	10663.6689	7781.092648	8967.906973	9033.54302566667
1538	O-phosphotyrosine	0.837361397			MS2 matched	136.07409	50.368	8284.103824	7139.901298	10605.62686	7022.676887	6343.892662	4541.711071	7322.98543366667	4183.424269	4780.624395	4075.74926	1669.50793	4540.647459	3322.774974	3762.12138116667	4631.106813	5013.542943	4631.659214	5266.311811	4885.65519525	6330.578723	4328.86487	6995.425673	7463.642279	4597.42653	10365.65048	6680.26475916667
1490	N-acetyl-d-glucosamine	0.943331265			MS2 matched	204.08502	257.186	259849.2911	270400.6708	246328.1113	182062.4453	240647.7427	250182.73	241578.498533333	224263.0984	226365.6585	191969.1697	229979.8673	209946.1765	245181.9247	221284.31585	252503.8645	246795.2864	246798.9857	247269.814	248341.98765	289618.8884	312009.1448	254023.8278	235126.8962	280507.5082	282744.3802	275671.774266667
572	Nocardamine	0.959375101			MS2 matched	599.31644	245.5805	2617884.125	2592567.459	2591345.054	2157474.332	2602642.241	2846786.28	2568116.58183333	2717712.81	3251754.487	2626089.798	3126635.429	2872648.798	3676335.536	3045196.143	2590352.817	2593801.286	2590248.509	2623292.367	2599423.74475	2593109.049	2753866.151	2966957.09	3116401.295	1719744.933	3209573.558	2726608.67933333
585	Pantetheine	0.951375064			MS2 matched	277.11787	69.3415	25959.45564	58298.79565	44335.19263	23934.0812	66999.56709	32667.98951	42032.51362	26477.94373	131022.0489	130789.6306	98175.21561	73672.08248	61001.11891	86856.3400383333	44649.56749	53170.25753	41812.35619	42563.68245	45548.965915	24662.2313	25900.08065	65589.63195	35052.19812	30555.49139	73415.69607	42529.22158
1060	Actinomycin d	0.89850713			MS2 matched	628.32726	484.031	4757.840437	3370.478443	6690.086321	7136.559392	3048.269684	5929.160343	5155.39910333333	3208.852456	3006.665153	2772.961705	1958.561808	3345.679381	2255.082498	2757.96716683333	4248.994752	4279.139513	4223.664582	4279.481136	4257.81999575	4863.876122	3570.164944	4384.349263	3699.258818	781.2142913	4659.504528	3659.72799438333
909	"1,2-disinapoyl diglucoside"	0.986543755			MS2 matched	777.22726	454.611	11720.90046	13495.51347	11389.66966	12306.54214	12861.39366	15208.10172	12830.3535183333	33140.77983	18561.4836	38285.3089	34696.70615	36556.25207	21001.70378	30373.7057216667	16374.80543	15974.39296	16374.85379	13845.6071	15642.41482	19158.95989	8889.422962	524.926523	697.4332955	9858.53692	15134.90079	9044.03006341667
1143	Betamethasone dipropionate	0.913996899			MS2 matched	505.25795	424.925	3919.255694	3833.124735	6393.412916	5776.948971	4139.436694	3997.477892	4676.60948366667	5426.318952	12158.51006	8228.824549	5501.848761	4529.96026	3896.813747	6623.7127215	5468.096533	5447.17153	5246.296296	4688.845176	5212.60238375	3261.278496	4151.580219	6126.441977	5874.978192	5262.35577	8658.365436	5555.83334833333
1543	"2-[[4-[([1,1'-biphenyl]-4-ylmethyl)amino]-6-chloro-2-pyrimidinyl]thio]-Octanoic acid"	0.985816686			MS2 matched	470.18082	271.9025	18376.89228	15470.15327	9226.951702	6701.593231	11102.33486	8542.260998	11570.0310568333	5125.564831	15993.42203	8252.442482	5026.847467	9603.887429	14478.88142	9746.84094316667	9220.335427	9240.340141	11658.69849	9240.82307	9840.049282	19714.28416	21637.76781	19310.28332	17684.27808	9208.630716	17387.7332	17490.4962143333
184	6alpha-prostaglandin i1	0.996231908			MS2 matched	335.21621	111.6055	26220.12591	23769.88071	19640.25028	12314.75214	15472.12958	24515.1473	20322.0476533333	16112.71009	31039.6325	32031.11562	18369.26255	15938.82407	30443.20372	23989.1247583333	23731.08732	21223.81948	21887.43704	21140.7863	21995.782535	32663.96444	29663.43991	16711.53738	33818.44608	29644.37967	45742.68396	31374.07524
584	Palmitic acid	0.999676747			MS2 matched	255.23084	51.119	14422423.07	15469348.41	14812784.31	15745971.28	17093043.15	17623792.7	15861227.1533333	16216461.43	17785923.98	20538786.85	19505730.86	19362097.2	19520054.36	18821509.1133333	14302110.03	14047505.38	14049487.76	14147073.56	14136544.1825	15204096.02	15447948.52	19862073.93	18480938.05	16456031.76	18759184.67	17368378.825
741	Steviolbioside	0.939974897			MS2 matched	479.27312	31.883	49818.65805	57860.01748	46830.51366	95831.06981	84872.68035	72243.13495	67909.3457166667	109074.5878	128990.6343	104813.2612	110077.1181	113968.1979	159492.405	121069.367383333	38182.32619	25087.22897	25943.38323	37999.45863	31803.099255	50047.21676	64932.94077	21889.88447	55162.79995	67626.89641	45123.19736	50797.1559533333
1452	Met-Lys	0.6449			MS2 matched	277.15154	503.406	4630.246068	4931.64356	4405.506416	4116.458914	4089.838817	4202.157309	4395.97518066667	1752.644021	1980.903698	2639.840447	3517.731949	2636.954643	2145.723865	2445.63310383333	3243.650288	3921.475332	3916.764241	3931.163321	3753.2632955	5510.242717	4127.822809	2285.069128	4840.824764	2929.83459	4663.052088	4059.47434933333
57	1-palmitoyl-2-hydroxy-sn-glycero-3-phospho-(1'-rac-glycerol)	0.998732574			MS2 matched	483.26358	158.66	457635.821	350980.0106	401534.9082	341565.4423	283783.3708	486018.0883	386919.606866667	209370.0069	253544.7366	216084.3184	442101.6961	259773.4015	356479.7006	289558.976683333	300830.3386	283689.6693	300977.9299	300914.6781	296603.153975	349323.0865	290407.0818	268479.4688	547041.1229	192013.6425	449113.2385	349396.2735
965	2'-o-methylcytidine	0.999062155			MS2 matched	258.10646	176.362	3779.94204	6179.762061	4563.844379	3373.131244	8377.792336	7066.905023	5556.8961805	293.8543738	6186.060628	8277.597369	10014.22589	11884.71141	7352.729036	7334.8631178	5321.36519	5539.280195	5321.43988	5377.695436	5389.94517525	7118.453319	12795.81981	10751.04112	9828.376842	1014.538808	7051.810132	8093.34000516667
426	Hexadecanedioic acid	0.981586251			MS2 matched	285.20204	202.7245	39932.0478	39987.43075	54584.63292	26760.88703	49669.41698	28968.7052	39983.8534466667	18712.61539	32627.7273	55307.05023	33126.43702	37762.91088	33517.66595	35175.7344616667	36038.24889	36252.60002	34951.34356	36253.08971	35873.820545	54427.93311	34149.35981	58022.87662	36796.659	22940.32525	31634.31996	39661.9122916667
657	Pi 36:4	0.932766111			MS2 matched	857.50283	111.614	81423.3652	82978.02872	39342.46023	15411.10122	113845.0282	112774.9613	74295.824145	85753.23264	137215.6173	149749.5639	302634.8665	120782.1405	385634.8039	196961.704123333	97143.66536	98080.16242	89593.13337	52037.13929	84213.52511	16504.30277	186959.4082	18311.38676	35575.74606	100868.8023	141797.165	83336.1351816667
646	Phenylpyruvate	0.9614			MS2 matched	163.03711	106.9615	127774.7333	109098.3448	119689.1485	114843.003	83858.39873	67747.40825	103835.172763333	49092.30997	109610.5982	130132.176	82825.64593	34423.26716	88676.37625	82460.0622516667	112005.9548	111034.7679	111062.6761	115455.0746	112389.61835	126492.7459	147469.3182	177777.9148	451472.6885	59532.03247	119905.1338	180441.638945
1358	Ile-Glu	0.79			MS2 matched	261.14256	253.6485	678.2621546	1200.12069	548.1765737	2235.893789	2242.074212	2775.424853	1613.32537871667	2001.38169	517.9881052	1726.784427	2426.851005	2147.975465	229.8291025	1508.46829911667	1075.63508	1566.007296	1066.956159	1031.935767	1185.1335755	2127.639404	379.8384827	488.2997778	2549.023013	420.3439715	707.9750323	1112.18661355
547	N-acetylputrescine	0.997669924			MS2 matched	129.1011	310.4	1058.271887	1290.640352	2587.00726	1047.656959	1394.506833	1583.954799	1493.673015	502.3876676	1906.241076	515.3866838	197.39168	404.0058495	680.7446582	701.026269183333	1305.327831	1280.11289	1973.439279	1321.892273	1470.19306825	966.0513093	1860.383803	2977.53135	1213.028463	803.9978496	2221.237281	1673.70500931667
1359	Ile-Gly	0.99087163			MS2 matched	189.12135	268.9435	7419.857933	8500.93189	19611.33369	13659.31079	10259.25025	7943.162203	11232.3077926667	8461.203209	19223.52962	9644.903408	7904.995491	7286.247997	6277.38083	9799.7100925	10972.53939	11918.30235	11915.99919	11914.45465	11680.323895	7788.778853	19288.85803	26717.90376	11664.50604	20217.70419	22946.71639	18104.0778771667
73	"1,2-dilinoleoyl-sn-glycero-3-phospho-(1'-rac-glycerol)"	0.990085593			MS2 matched	769.49	39.831	347453.6822	347125.33	301719.3878	240929.7989	423362.2028	377764.4332	339725.805816667	186761.7139	175029.2207	227018.0846	174231.1931	56905.13916	310012.5303	188326.313626667	425618.0046	427418.5999	423058.5309	356720.5497	408203.921275	368138.9687	625445.8139	184622.1113	377851.0227	396821.9702	257235.9102	368352.632833333
352	Eicosapentaenoic Acid	0.647			MS2 matched	301.21142	105.9395	16784.44144	16939.32881	18482.33004	16298.34391	19994.58035	19187.2921	17947.7194416667	11853.15594	21161.40224	46831.85502	52889.10561	22227.77827	20638.93987	29267.0394916667	17653.60594	16806.15595	17412.9874	17153.99765	17256.686735	19259.01329	15948.91912	12847.04829	27464.92759	20986.8116	32797.67968	21550.7332616667
64	1-stearoyl-2-docosahexaenoyl-sn-glycero-3-phospho-(1'-sn-glycerol)	0.867756197			MS2 matched	821.51817	49.811	352574.209	464072.8556	491042.2478	274678.2377	528468.0207	507636.3919	436411.993783333	60143.78889	51669.6603	63923.79591	55218.02448	43337.61231	82961.61752	59542.4165683333	259618.5568	255435.1328	244757.5246	259268.4896	254769.92595	453111.3764	371971.1808	205621.0316	446465.942	427630.1697	357201.6225	377000.2205
1059	Acrinathrin	0.91217178			MS2 matched	496.15036	407.8625	1204.798167	1503.700943	4773.470519	2371.339978	2544.961464	1424.90588	2303.86282516667	2234.779154	3387.489806	3772.628483	2744.215507	5812.544609	3742.262731	3615.65338166667	2130.545716	1946.969871	2191.532061	2233.68324	2125.682722	1356.830097	484.6543912	1438.379303	2317.109936	1753.757666	1242.910651	1432.27367403333
933	"2-((4r)-4-((3r,5r,6s,7r,9s,10r,13r,14s,17r)-3,6,7-trihydroxy-10,13-dimethylhexadecahydro-1h-cyclopenta[a]phenanthren-17-yl)pent-2-enamido)ethane-1-sulfonic acid"	0.808935594			MS2 matched	536.26033	128.43	27204.65962	5530.699729	31239.44559	20234.263	12383.97954	11799.15338	18065.3668098333	109704.0398	32087.30207	3698.55766	9105.024311	989.4916327	1119.253392	26117.2781442833	32177.24511	32180.26453	32193.06319	28435.69275	31246.566395	17613.6758	6705.908369	4117.473229	16780.81136	94777.40947	17661.90973	26276.197993
778	Uridine diphosphate glucose(UDP-D-Glucose)	0.9266			MS2 matched	565.03662	445.2945	21664.64126	13952.62651	43624.62504	6424.70423	31859.85285	15566.3128	22182.127115	9958.927468	12785.52679	4027.469656	8251.160433	7200.750886	4431.944442	7775.96327916667	17201.64231	16274.68475	16962.48671	17202.68505	16910.374705	5852.804318	20951.08141	30296.10724	47579.60917	10790.54482	23555.12023	23170.8778646667
1604	Pro-val	0.999383898			MS2 matched	215.13726	296.0345	42273.2281	30945.49391	71560.49268	31659.21541	44537.84187	34889.43858	42644.2850916667	20962.19768	38710.26687	17215.70011	19213.95572	17846.19683	22867.15948	22802.5794483333	40700.19708	38978.29166	38973.58025	38973.69157	39406.44014	30574.40929	42411.91137	76577.78724	35480.13099	42287.66845	57006.44886	47389.7260333333
1063	"Adenosine 3',5'-cyclic phosphate (cAMP)"	0.9599			MS2 matched	347.08158	419.891	8540.446061	9544.591965	5554.485681	7207.23528	7467.416389	8035.080179	7724.87592583333	5612.538297	4275.610541	7576.168284	5260.33664	5360.467893	7382.048522	5911.1950295	7238.301006	6973.227315	7239.486381	7135.734274	7146.687244	8514.475945	8868.169333	6475.871603	6037.253214	6066.97483	8269.427613	7372.02875633333
393	Glucose	0.933022795			MS2 matched	179.01046	323.1235	1253.261633	1123.009908	840.095165	2189.070206	731.9060492	1883.444307	1336.79787803333	1956.054682	2967.490291	6705.836775	1130.649362	1616.923199	1133.44866	2585.0671615	1811.2118	1812.193331	1631.253039	1760.755812	1753.8534955	1081.860729	986.4173913	940.5918403	593.386016	1002.612011	878.0747209	913.82378475
491	Linoleic acid	0.999909324			MS2 matched	279.22996	48.59	17143045.37	17715059.38	17854828.34	27296167.63	18901987.31	19312111.22	19703866.5416667	16452459.75	20729731.48	19312874.06	31707745.66	28573015.78	17443629.75	22369909.4133333	23268577.95	23315080.33	19143133.45	23281493.52	22252071.3125	18564022.29	19772038.76	25801015.89	24634449.9	27806715.75	25229828.43	23634678.5033333
858	1-Methylnicotinamide	0.8187			MS2 matched	137.06924	342.308	43818.22212	30991.52553	74859.36581	37798.75823	26485.38492	25243.43641	39866.1155033333	11883.30134	5545.228209	10852.36164	15353.66421	12394.62236	4541.694915	10095.1454456667	23556.70621	22669.71331	22818.84233	22670.86779	22929.03241	14067.62985	11512.39773	23219.96131	3459.252431	43719.65469	57632.88038	25601.9627318333
1726	Uridine 5'-diphosphate	0.880668551			MS2 matched	405.00564	444.9005	4764.785166	3463.038042	9230.049007	1666.418504	7542.048259	3182.512896	4974.80864566667	2319.860618	2875.239378	437.7146434	1562.755675	1676.757765	904.1867646	1629.41914066667	3912.655914	4038.767768	3978.222649	4008.463387	3984.5274295	1745.105377	3904.75098	4572.773744	9422.5258	1941.847578	4413.68563	4333.44818483333
128	2'-deoxyadenosine 5'-monophosphate	0.702705223			MS2 matched	661.11517	483.4535	14206.24165	14703.72488	15643.62932	9741.561379	14023.23097	10036.5211	13059.1515498333	6642.366849	11220.18467	7730.470332	10218.69356	6165.898609	11039.86912	8836.24719	14999.57713	14233.90735	15015.1557	14584.64812	14708.322075	18399.93987	25550.82669	15776.85901	24794.92313	15906.46152	18756.04381	19864.1756716667
306	"D-glucono-1,5-lactone"	0.855908447			MS2 matched	177.03753	181.056	42736.69279	55028.85042	39226.61823	35801.56242	81659.43384	78692.94467	55524.350395	59454.86995	55552.25816	75900.89424	112569.2176	120588.0375	66586.83956	81775.352835	38726.10943	37860.02127	37860.51363	38057.26637	38125.977675	82596.60938	45556.59732	28270.15211	35607.6445	31831.17968	52741.55675	46100.62329
1613	Prostaglandin i2	0.840906654			MS2 matched	353.22904	163.0445	11030.7975	9926.092235	6237.91083	13928.93316	6773.051705	6422.3742	9053.19327166667	6627.294483	6360.130817	7935.213763	4309.996459	2276.175045	954.0230413	4743.80560138333	8982.030968	8816.886799	8092.014538	8948.49532	8709.85690625	13347.78258	4727.526839	13673.01956	11962.55711	13674.47744	4365.60291	10291.8277398333
1528	Nivalenol	0.89845754			MS2 matched	335.08923	317.344	3843.113774	3504.208912	5390.116064	4267.10379	4407.397439	4254.579034	4277.75316883333	2717.395919	6117.389907	5072.933034	3844.84353	4786.051173	5547.744205	4681.059628	4257.827683	3999.127998	3989.788647	4523.591384	4192.583928	5082.304989	5297.796724	5620.484904	3671.600564	3458.472842	3815.53434	4491.03239383333
45	"1-Hexadecanoyl-2-(9Z,12Z-octadecadienoyl)-sn-glycero-3-phosphoric acid"	0.982102693			MS2 matched	671.45332	149.585	5098.202568	4847.334845	5093.525821	4345.621496	5733.712758	4743.121375	4976.9198105	4315.057665	7926.430624	8126.875014	5537.515628	7888.966049	5822.905733	6602.95845216667	4942.959956	5069.869255	5159.742742	5158.071402	5082.66083875	5623.696033	5073.961998	5081.976011	7095.859684	5630.008818	6132.2439	5772.95774066667
967	20-Hydroxyarachidonic acid	0.6539			MS2 matched	362.26958	48.998	13399.00888	14077.66518	16384.57637	11380.47199	5236.987263	12285.17694	12127.3144371667	4865.784043	5766.761181	5333.31792	9152.774129	7087.357733	7803.032984	6668.17133166667	10024.62281	9891.611994	9153.649323	10039.56001	9777.36103425	17113.90881	13128.6192	6272.889692	12314.6201	12170.39552	8334.657963	11555.8485475
1548	Oleoyl ethylamide	0.940119341			MS2 matched	619.6073	35.5285	87537.85964	111404.328	84782.70696	92070.25318	71334.32747	80726.08631	87975.9269266667	63224.78767	87417.36706	68891.77693	75251.33533	67948.77606	79523.05093	73709.5156633333	96670.309	104360.6141	96637.09395	98826.92497	99123.735505	85297.7209	76351.1094	85408.086	73542.65303	82811.74427	92680.93001	82682.0406016667
153	3-Phosphoserine	0.7147			MS2 matched	185.01283	374.907	1481.023459	902.396757	1704.979545	1068.739487	1070.346202	933.0964698	1193.43031996667	995.5531106	1574.448265	1740.415295	590.489491	563.2050111	668.4466136	1022.09296438333	1044.331147	867.1296122	980.556307	1040.885051	983.2255293	1043.650598	786.5845092	988.9766652	1050.595887	1363.406856	1535.959482	1128.19566623333
319	D-ribulose 5-phosphate	0.977020863			MS2 matched	229.03458	56.887	35173.39736	33934.4112	79681.45751	26320.1223	37978.02035	31193.38635	40713.465845	35333.55894	37823.87414	35914.00581	32603.39643	37874.31718	41797.04656	36891.0331766667	32903.1797	32476.29407	32504.79932	34484.49546	33092.1921375	36683.80621	29875.00802	45479.89731	49376.6078	58007.74431	34418.87335	42306.9895
1522	"Ng,ng-dimethyl-l-arginine"	0.996925716			MS2 matched	203.14944	497.305	1976701.016	2007596.103	1587401.437	2098475.167	2348630.849	3938841.882	2326274.409	1067248.002	1581786.173	1544163.692	1331626.697	2409720.714	3034175.271	1828120.0915	2094899.087	2252487.372	2292428.885	2295423.035	2233809.59475	2853823.643	3799746.548	2439313.114	3838636.008	1734947.691	1447942.928	2685734.98866667
72	"1,2-dilinolenoyl-sn-glycero-3-phosphoethanolamine"	0.902036299			MS2 matched	734.46382	147.677	3378.683355	8666.640587	10293.92197	3919.046615	10878.6167	3788.192053	6820.85021333333	4032.08061	10074.19182	13797.34898	12930.61895	10889.1225	19111.86296	11805.87097	5403.150469	5866.988527	6044.590459	6047.215811	5840.4863165	4528.459959	5299.67989	8114.228373	6733.65105	8298.837667	9008.759956	6997.2694825
151	3-Phospho-D-glycerate	0.999904847			MS2 matched	184.98252	500.0025	13188.04473	3329.689797	12867.70327	6100.728277	12817.05785	7690.08757	9332.21858233333	15888.93189	22852.91901	22537.48546	19877.8341	21570.51748	29551.95719	22046.6075216667	12441.81985	11973.47856	13810.15886	12059.12973	12571.14675	6372.974449	9516.649629	22153.44569	32693.53017	5000.421997	20722.52237	16076.5907175
150	3-methylcrotonylglycine	0.948595456			MS2 matched	156.06389	202.2005	5111.079132	3277.432557	6780.686341	1818.085686	5264.502637	3851.817871	4350.600704	2510.714935	6553.079287	6369.412155	9739.562871	16116.56067	17763.23162	9842.09358966667	6454.795596	6325.503013	6106.041853	5645.205358	6132.886455	5197.22894	5231.333235	6867.827616	11441.49363	381.2211868	7028.515129	6024.60328946667
918	13-cis-retinol	0.977414643			MS2 matched	269.22444	34.5795	105473.9138	186500.3155	134693.0869	108155.83	48274.27146	124118.5488	117869.327743333	6314.707698	62188.65903	66140.76411	59278.07723	51614.11755	122660.9513	61366.2128196667	137553.8637	131415.3151	137549.4008	135678.6765	135549.314025	122942.5068	94335.8899	129026.3727	81271.76125	104355.4021	179777.8251	118618.292975
1564	Pentapropylene glycol	0.800297058			MS2 matched	309.22373	45.053	3424.943957	6433.936425	3033.764414	1893.642703	39330.39409	1541.526834	9276.3680705	2779.954444	5336.97926	5541.697256	2094.066483	14355.42253	5352.974242	5910.18236916667	6156.6871	7324.991915	7146.255472	6294.192998	6730.53187125	26688.55298	8636.56092	4524.970512	7232.145724	7836.668063	10821.99502	10956.8155365
66	1-stearoyl-2-hydroxy-sn-glycero-3-phosphate	0.84226277			MS2 matched	437.25824	194.4925	44818.22284	59594.92528	20266.76297	123672.8083	30190.37169	55570.2703	55685.56023	19317.3724	17764.67929	30287.98981	21670.51943	45704.35651	44308.17093	29842.181395	22690.88226	16123.52307	17358.08118	22619.16474	19697.9128125	60837.94595	40190.5081	55550.01254	51499.11682	61669.63649	34332.94684	50680.02779
1551	Ornithine	0.9996			MS2 matched	133.09538	581.971	13170.39662	18030.44768	17314.41261	33937.80489	10736.84625	17979.20963	18528.18628	15509.45206	17032.44138	16956.7961	15628.73398	15147.82951	19278.8537	16592.3511216667	20157.34267	17158.79668	18373.0029	18428.67532	18529.4543925	15665.46091	26507.8393	22202.03757	16445.88426	18446.40611	62800.21115	27011.30655
1635	Rotundine	0.932854592			MS2 matched	192.10011	268.512	5910.151207	5263.578044	5788.092655	2182.523678	4958.351209	3142.074282	4540.79517916667	4926.227354	7911.63006	5352.795012	5435.465622	3404.832941	4586.038527	5269.49825266667	4306.429936	3913.998175	4162.269716	4147.525033	4132.555715	4510.812164	4723.930708	3178.139838	3340.192436	2418.243276	3532.650737	3617.32819316667
762	Thr-Thr	0.976246455			MS2 matched	219.09512	321.801	40320.43407	35053.53517	86425.93691	44212.16973	49009.21177	29890.54725	47485.3058166667	28737.51547	89140.94388	28204.00819	22245.70295	19450.50411	21050.7264	34804.9001666667	54637.21651	53259.38916	53900.21278	54630.60736	54106.8564525	40109.07232	58375.38583	103342.3615	41682.53763	85406.99204	102219.3036	71855.9421533333
896	"1,2-diarachidonoyl-sn-glycero-3-phosphocholine"	0.950033657			MS2 matched	830.56224	40.4375	392074.2859	402158.0763	439160.3393	533838.867	399165.8183	347123.155	418920.0903	319878.0769	425404.164	334599.9455	491250.9085	399888.581	386787.2848	392968.160116667	418511.1475	400798.5915	424347.0414	424246.5281	416975.827125	472128.5912	503040.8937	702181.7177	479880.7056	287905.6207	436854.9827	480332.085266667
492	Linolenic acid	0.980526188			MS2 matched	277.21241	49.743	623463.2171	601732.9083	697260.0581	592381.6703	607656.1833	511620.7678	605685.800816667	601375.4292	806162.1229	868237.0692	933293.8492	799120.5165	796772.1927	800826.863283333	680198.1613	600002.3368	600166.1752	623831.013	626049.421575	585993.341	792523.2888	901806.8755	729351.2785	914912.6381	523039.8262	741271.208016667
1610	Proscillaridin a	0.934396454			MS2 matched	531.30878	436.003	3539.45614	4493.424862	9806.415662	7372.530721	6605.148305	4304.280373	6020.20934383333	4253.325893	11502.17373	5377.553851	3344.280696	2208.167653	4475.130973	5193.43879933333	7190.496932	6144.592681	5907.672025	5903.53298	6286.5736545	4715.280973	7160.911807	4492.406104	4974.97055	5245.652448	7409.627973	5666.47497583333
1311	Glutaraldehyde	0.855759333			MS2 matched	83.05936	402.468	86477.81901	64067.0379	82267.23895	69645.19733	65140.28717	84919.75613	75419.5560816667	59233.46146	76989.80108	38272.51769	82705.17091	79259.94296	68331.13337	67465.3379116667	76031.61205	76118.8201	65148.60036	76046.49863	73336.382785	70896.13797	72587.95436	81325.86105	81537.76413	43828.45963	59341.82518	68253.0003866667
518	Methopterine	0.920090816			MS2 matched	325.1016	219.405	127127.1237	125431.301	102305.1643	59352.15568	85717.21984	77374.81926	96217.9639633333	108982.3184	137478.3548	125937.1551	147900.8962	102082.0183	150677.6833	128843.071016667	136173.0059	131234.9439	136186.3282	136191.1997	134946.369425	152587.1113	108862.593	164079.9636	138694.9622	86996.71427	175519.6678	137790.168695
1408	L-Threonine	0.6566			MS2 matched	120.06417	354.914	54598.42894	37408.72878	56395.57803	36768.76633	43751.76232	49608.71316	46421.99626	33622.69908	50784.221	27445.91478	32720.52108	28992.94426	36703.44992	35044.9583533333	44316.86021	43564.59455	44334.00988	42004.76778	43555.058105	41023.03938	51481.16962	58215.15741	34541.60108	44633.55931	64812.115	49117.7736333333
1213	D-ornithine	0.997123042			MS2 matched	116.07075	315.303	2204971.208	2067420.614	2453964.737	2172897.952	2048282.282	2184235.751	2188628.75733333	1846975.011	2329965.009	1852455.396	1675249.923	1719061.007	1883033.549	1884456.64916667	2057853.035	2037483.266	2060525.028	2071374.761	2056809.0225	1952560.853	2339447.676	2620439.456	1741610.594	2302346.065	2367078.621	2220580.54416667
436	Hypocrellin a	0.963297026			MS2 matched	545.14248	400.3635	29483.46045	28900.80566	22595.15254	13625.94621	23883.98297	22605.8815	23515.871555	24071.16808	31792.25283	26186.24577	21678.53955	18423.79114	36445.1251	26432.853745	28849.9016	28098.67503	29301.77039	28673.72066	28731.01692	28091.4343	29926.41656	10438.75174	7110.203841	20647.34754	29168.25631	20897.0683818333
1482	"N-(2-phosphate-1r-methylethyl)-5z,8z,11z,14z-eicosatetraenamide"	0.85014844			MS2 matched	480.25141	385.581	2836.760558	2322.023395	2057.4877	2424.171252	2313.78187	2835.111068	2464.88930716667	1094.39243	6241.722894	1354.902482	901.9242048	747.6280634	1662.826755	2000.5661382	2526.289278	2422.222626	2200.865985	2523.008252	2418.09653525	1440.877038	2858.841911	4114.606126	1485.166995	7155.623402	2385.093643	3240.0348525
80	"1,2-distearoyl-sn-glycero-3-phospho-(1'-rac-glycerol)"	0.875428563			MS2 matched	777.54867	141.1705	4875.194369	10488.98536	29305.28812	13272.27914	5249.592437	12059.13316	12541.745431	10438.59296	4634.392663	26808.9182	25038.07609	24450.88089	22732.30281	19017.1939355	13207.39507	8767.434229	8082.739576	9060.57824	9779.53677875	10987.83516	7435.740402	23063.93091	4092.297876	6007.561228	10375.00745	10327.062171
1148	"Bis(2,2,6,6-tetramethyl-4-piperidyl) sebacate"	0.955889722			MS2 matched	464.38224	178.4545	5608.565259	6971.400263	7807.903144	5360.611651	5931.245182	4983.022477	6110.457996	4611.711561	5038.834726	5919.72944	3488.919904	4730.201759	3921.183013	4618.43006716667	5476.89177	5305.627046	5192.645708	5197.322124	5293.121662	5755.125744	6682.564325	5208.16171	5756.779851	5048.41945	6648.412914	5849.91066566667
1598	Pro-met	0.808871553			MS2 matched	247.11634	419.055	3488.8582	3599.238061	3613.882494	2767.543377	3106.060815	3525.620208	3350.20052583333	1380.408735	1750.281509	1769.850727	2119.80476	1066.347733	4116.754101	2033.9079275	3581.99881	3583.162891	3379.196292	3524.634281	3517.2480685	2776.763175	4559.648674	4959.752878	3933.225672	4403.340234	5377.412754	4335.02389783333
1057	Acipimox	0.784840353			MS2 matched	155.04085	379.6045	12266.63014	13815.60903	20828.0628	20578.32652	14255.40758	13830.52519	15929.0935433333	3997.896018	17226.42991	7810.974526	6115.130835	8554.332293	8960.220534	8777.49735266667	13206.74115	13205.71715	13388.06179	14095.91956	13474.1099125	10165.09169	15882.58071	26383.30466	10936.24818	12634.04559	16574.19296	15429.243965
1401	L-Norleucine	0.935			MS2 matched	173.12645	247.222	34019.7577	42293.96991	39205.27536	22805.65021	40697.6638	52374.91286	38566.2049733333	13946.27601	35192.92166	15974.34487	14393.68626	19215.26546	27763.77889	21081.045525	30531.57131	30957.84789	30811.69779	30894.32651	30798.860875	28676.12514	31642.72746	26370.71785	21554.86519	19392.10773	28759.17527	26065.9531066667
636	Pg 44:11	0.872435632			MS2 matched	867.53809	42.183	10101.2999	21619.85097	25499.06925	38831.41028	16483.61275	9884.397084	20403.2733723333	21025.80469	25954.35391	20835.29048	12659.75011	21840.29262	21402.66728	20619.6931816667	27984.3692	20994.1098	21200.85453	20972.81681	22788.037585	7228.073282	55642.03713	27433.42123	8226.502501	11720.26686	9964.432445	20035.788908
1531	Norbuprenorphine glucuronide	0.939608814			MS2 matched	612.29335	394.8425	23045.08886	15314.37244	30108.4364	16411.76618	27176.19709	18108.8862	21694.1245283333	17563.45165	21671.80959	19927.41399	12476.0328	14548.90299	15601.00191	16964.7688216667	20930.01525	19698.89854	19702.63971	19701.37684	20008.232585	12304.35334	18811.08853	15095.83327	10065.82839	20029.82102	20254.11471	16093.5065433333
484	Lecanoric acid	0.7966			MS2 matched	355.02649	403.923	1001.876035	523.945556	1023.370043	895.9953201	1073.049966	816.8618451	889.183127533333	476.0868755	960.5799761	441.7801263	608.4356865	591.9830084	857.5089496	656.062437066667	1146.860594	1008.888321	1011.461256	1003.244756	1042.61373175	1285.653839	1542.53302	2782.873651	2616.007617	1574.707556	1214.770756	1836.09107316667
1087	Arachidonoylglycine	0.81132336			MS2 matched	362.26625	112.593	7556.145625	7956.954021	3521.902947	3138.129037	4594.209399	9231.443426	5999.79740916667	6121.131181	8120.616491	5054.17817	10784.49728	8724.015254	16826.20489	9271.77387766667	7034.089665	7170.709634	6731.927709	7704.134088	7160.215274	7860.964709	7561.136687	6843.794137	13005.1445	3542.442638	7934.41447	7791.31619016667
413	Glycine	0.995558108			MS2 matched	74.02399	364.708	223457.9492	207341.7165	237678.7406	86458.54046	220168.4394	233667.7584	201462.19076	73227.15585	190652.9419	58561.38479	77415.82672	155167.8467	135479.1403	115084.049376667	146850.907	128788.9056	150248.0217	96812.79591	130675.1575525	226696.7203	246272.206	317133.2091	335397.3598	188303.5661	280432.5924	265705.942283333
427	Hexylglutathione	0.992786827			MS2 matched	390.18692	201.991	14964.2676	10302.94571	13313.01644	8839.009408	9283.130863	6156.899009	10476.5448383333	1156.066575	1753.397167	3246.927954	2683.922772	1329.533065	1913.283191	2013.85512066667	9056.387704	8518.442408	9008.479249	9060.67404	8910.99585025	16066.41389	9687.55522	10329.25619	10003.16805	12039.78473	11040.82935	11527.8345716667
1196	Cyanazine	0.986023353			MS2 matched	263.09398	219.574	13299.6054	15192.67723	14761.49451	8801.748691	11808.80825	13359.63449	12870.6614285	17532.26751	11453.3334	8648.597125	11034.76954	14950.39316	13261.66666	12813.5045658333	12915.12187	12241.9289	12738.60718	12574.5464	12617.5510875	9996.925145	11122.75571	14641.30604	14828.03899	7131.126139	10437.10545	11359.5429123333
1657	Ser-Thr	0.793835132			MS2 matched	207.11091	235.0995	26871.16964	31230.45217	29532.71327	16871.65417	30036.30135	38201.18959	28790.5800316667	9857.050222	26157.60206	13166.02664	10207.10547	14793.8077	19810.0334	15665.2709153333	24007.53479	24012.6747	24102.30969	24844.17818	24241.67434	22103.13084	24287.05543	20372.41361	15699.14101	13067.77035	21880.5036	19568.3358066667
483	Lactulose	0.810906279			MS2 matched	161.04399	391.485	4343447.779	3641428.552	3777796.849	3450129.277	3810991.685	3837145.738	3810156.64666667	5380904.215	1764152.898	4957581.76	5563714.441	5020597.619	1530292.242	4036207.19583333	3209392.806	3179317.784	3170198.561	3209415.704	3192081.21375	3266392.343	1383659.455	88011.61955	51081.34654	2160033.608	2974935.125	1654018.91618167
691	Ps 40:4	0.94023887			MS2 matched	838.54191	193.417	13594.33192	16913.0814	13264.73813	18251.50817	15453.06628	14382.55402	15309.8799866667	5964.881781	18420.65654	16061.52988	14084.38298	8678.117165	960.5264604	10695.0158010667	13054.84667	12734.54545	12739.48898	13051.73817	12895.1548175	14056.8658	13586.37437	11724.61486	14093.94047	21035.69649	17265.74175	15293.87229
1137	Berbamine	0.860232821			MS2 matched	609.29325	247.845	808.5300591	1850.797278	1478.637196	1518.928901	1697.145898	760.1280859	1352.36123633333	1517.029055	905.7757926	1710.759441	1309.955614	1449.737458	2109.758255	1500.5026026	972.9251601	980.0272662	1214.080624	1015.908426	1045.735369075	2088.120082	1315.053918	1169.301195	1403.382724	1035.220004	2540.927126	1592.0008415
927	19(r)-hydroxyprostaglandin f2alpha	0.944941356			MS2 matched	393.21735	246.192	1996.0401	2443.313772	3811.005372	2735.2708	2172.818079	2440.696345	2599.85741133333	2613.717015	2429.162867	1936.157815	2772.214057	2452.313728	3129.602808	2555.52804833333	3156.736188	3156.552468	3032.349755	3153.273989	3124.7281	2762.59569	2716.17691	3348.086998	2581.935431	3675.555967	2920.587665	3000.82311016667
1681	Tebufenozide	0.762225784			MS2 matched	375.19526	441.466	17578.73781	13233.8945	22150.99031	16677.60828	14736.78998	16509.61834	16814.6065366667	10585.4598	18633.20314	13233.38408	15003.61988	12638.26534	15216.74693	14218.4465283333	17780.50445	15948.55641	17791.41255	17407.11715	17231.89764	21310.94518	22480.62564	20731.98483	19698.43432	13603.45411	20369.53744	19699.1635866667
1721	Tyr-Pro-Phe	0.789512765			MS2 matched	426.19014	445.898	3672.57224	1323.612357	861.8474276	3601.63365	3756.18687	1154.188767	2395.00688526667	2722.070694	3683.375876	1473.195871	1270.12718	1230.025701	1235.405525	1935.70014116667	3058.516695	2887.447167	3053.680213	1933.546902	2733.29774425	4410.898341	6049.141047	3265.956418	2267.918527	5686.175986	4402.852235	4347.15709233333
404	Gly-Leu	0.990350763			MS2 matched	187.10586	290.1355	181767.0207	120651.7193	250673.0501	133675.6409	173943.999	140675.647	166897.846166667	84808.94747	304655.9457	58592.75391	79235.50067	53888.98176	73697.70096	109146.638411667	193567.13	183468.9974	175392.1312	199775.9024	188051.04025	139859.3841	156427.514	303238.6862	136493.4598	197110.5678	317633.1856	208460.46625
868	1-oleoyl-2-linoleoyl-rac-glycerol	0.994343607			MS2 matched	601.51373	33.6965	62991.04136	55377.13161	50363.64094	67224.52997	53961.40804	68539.31881	59742.8451216667	27141.81444	33059.66341	39157.28196	41892.06884	34250.86381	28498.39802	34000.01508	58058.02181	55135.60772	58058.44246	58062.73642	57328.7021025	75412.92914	72159.66069	67879.80839	60480.71243	87008.16184	51957.43498	69149.7845783333
1011	4-piperidinecarboxamide	0.763643714			MS2 matched	129.10059	520.594	28478.15496	18450.35449	26678.3672	17047.52153	28750.63883	18061.39365	22911.0717766667	15789.26657	15554.93673	18246.79879	23253.19723	21300.5687	30669.87308	20802.4401833333	20498.4553	21571.7744	20993.77035	22421.19441	21371.298615	18944.8734	20762.08477	23733.97531	26817.50616	21248.58015	26717.4957	23037.4192483333
1180	Citrinin	0.968578251			MS2 matched	233.06131	292.537	179241.9017	100497.7184	144712.9794	63869.03566	149024.5158	154653.808	131999.99316	170556.1376	215149.8515	240746.9135	251150.4267	202908.233	183726.3166	210706.31315	128890.1993	142940.6204	128751.9789	129670.988	132563.44665	137619.9457	71952.47958	49405.40285	43690.17009	69818.75299	93274.86854	77626.936625
770	Tyr-Met	0.858186527			MS2 matched	311.10967	241.704	36284.66564	37721.75981	46473.17837	25271.58657	32571.14507	33886.86806	35368.2005866667	63771.08258	78743.68961	78243.02042	67733.3209	43413.48175	54559.52516	64410.6867366667	50145.75347	45841.46216	51660.60382	51670.7095	49829.6322375	45321.99509	33910.18372	34173.03949	28489.45061	19758.75243	55492.28156	36190.9504833333
1139	Beta-alanine	0.758680787			MS2 matched	90.03585	44.95	2667.658615	3605.627246	5036.777539	3341.920389	2445.697065	11911.02473	4834.784264	8444.798144	40245.80845	41309.04624	1949.058679	6037.333391	9467.125942	17908.8618076667	8785.624698	7371.169982	7353.361925	7853.394289	7840.8877235	3124.9464	3368.832374	2097.858683	9255.55134	975.5595174	6215.473688	4173.0370004
449	Isobutyrylglycine	0.9399			MS2 matched	289.13496	218.153	3360.043898	3780.920308	9657.737658	2706.668458	5419.040328	2621.890775	4591.0502375	5311.610197	12425.39316	5513.675254	4124.860293	2174.171719	4605.181117	5692.48195666667	6697.972705	5989.241005	6701.886813	6550.835088	6484.98390275	4373.363118	7415.682858	12665.31122	6319.56632	9848.705698	14274.38865	9149.50297733333
115	2-hydroxymyristic acid	0.937066297			MS2 matched	243.19268	41.947	3971.904187	6014.676863	4310.596915	5083.887197	5352.150261	5472.431528	5034.27449183333	3631.979359	7358.800914	17635.18365	6550.549039	4497.18318	8643.592901	8052.88150716667	6490.694041	7479.062857	6670.643875	6481.683872	6780.52116125	5652.098982	3852.315616	8446.955429	6299.67514	5218.204364	9618.346825	6514.59939266667
1212	D-glutamine	0.999281651			MS2 matched	147.07546	375.4515	494459.1905	395526.367	786885.5787	663250.4787	641334.7225	539386.7908	586807.188033333	596239.2081	818441.8693	713489.32	608212.1756	780754.5121	204423.4198	620260.08415	582449.4712	582461.1191	575651.237	582454.6371	580754.1161	359731.9037	639058.7955	568093.1097	260322.5214	710057.5156	656764.4848	532338.055116667
1496	N-desbutylbupivacaine	0.990761636			MS2 matched	233.14772	482.234	9454.281707	13594.81789	9646.972339	5893.962483	8581.038915	9584.459907	9459.25554016667	27235.07465	19484.96782	21991.09	18650.14326	17828.86645	21739.64753	21154.9649516667	15228.05165	14779.78482	15225.82358	15059.99829	15073.414585	13333.13469	7182.574402	8750.900206	9795.424004	12620.61945	7753.817478	9906.07837166667
796	Zanamivir	0.773813202			MS2 matched	663.27423	268.071	3956.926071	1332.967721	3876.371912	6240.041678	3082.205196	3859.599083	3724.68527683333	2207.234973	1542.15256	974.329965	3553.761295	925.5777349	1402.285337	1767.55697748333	3833.902354	3833.795325	3574.849095	3833.764086	3769.077715	2369.329742	3111.186412	5760.200774	7171.363263	3776.157409	7488.718188	4946.159298
457	Ketoprofen	0.895000888			MS2 matched	507.18094	317.41	602.2397751	557.9514849	601.9046827	577.2995926	519.1686743	589.1418462	574.617675966667	977.9926467	1035.732526	639.2075522	840.8124031	678.2152073	1274.272229	907.705427383333	707.1305911	607.036978	758.7548088	825.875233	724.699402725	1772.56538	674.9867342	348.755598	73.2453039	5417.111618	1948.431447	1705.84934685
1713	Trp-his	0.710927129			MS2 matched	342.15302	295.714	2924.490537	2711.106827	4243.432861	2776.056301	2643.775153	2575.245267	2979.01782433333	1918.282784	2402.09159	1321.631707	1882.782503	1658.85941	1709.321686	1815.49494666667	1876.37892	1956.670452	1883.754835	1956.917789	1918.430499	2425.453836	2189.704189	2040.32828	2837.01762	3716.775184	3019.991827	2704.87848933333
1443	Maltose	0.993065257			MS2 matched	360.14855	392.922	4923940.778	3918361.861	4036660.561	3385144.766	3923892.967	3839941.628	4004657.0935	6534958.37	1943842.232	6344943.17	6745237.301	5213917.589	1933415.574	4786052.37266667	3508231.29	3486995.632	3508522.246	3444559.589	3487077.18925	3598701.073	1350852.789	93732.59763	50457.27021	1893739.512	2853827.46	1640218.45030667
255	Butylated hydroxytoluene	0.883765769			MS2 matched	219.17182	1.751	11528.65715	9587.669442	10557.08333	1661.46478	3680.308374	3283.889781	6716.51214283333	12051.87293	6930.94932	4711.848839	3776.857865	7452.032633	4017.36349	6490.1541795	9743.7291	10855.21739	10564.83213	11002.80893	10541.6468875	8819.97432	10110.70781	1631.634825	2726.842568	9253.895464	4346.938788	6148.33229583333
1056	Acetylglycine	0.907921236			MS2 matched	118.05953	354.9325	2985.74338	2258.333274	2171.938523	1081.438176	1832.268229	2084.116597	2068.97302983333	3035.215096	5633.716323	2610.9425	4597.339182	2908.467756	5216.711308	4000.39869416667	2003.693288	2062.822153	1918.327095	1852.314354	1959.2892225	2243.999057	2549.420397	2383.79778	2348.284577	1705.120515	2408.972918	2273.265874
761	Thr-Lys	0.742182488			MS2 matched	246.14174	426.6075	3091.813175	2577.673301	3819.750376	753.7176626	1014.604913	785.712566	2007.21199893333	2081.031537	585.5305845	2744.229929	2430.952231	743.7204194	2593.718998	1863.19728315	1980.26293	1302.293601	1322.025157	1331.424605	1484.00157325	612.159633	1542.501592	868.6882131	1305.40298	1073.72768	861.5583002	1044.00639971667
966	2(1h)-pyridinone	0.981268269			MS2 matched	96.04299	65.267	52539.7478	57441.8967	51208.20127	36224.27689	49237.13124	42550.86233	48200.352705	50278.31816	64368.37425	56756.32794	44132.67675	45966.32793	54548.64938	52675.1124016667	54208.62381	54198.48196	52762.05782	53584.84839	53688.502995	50848.79195	48364.41218	44384.50363	47853.40323	38588.90681	45681.66955	45953.6145583333
577	Oligomycin b	0.711340297			MS2 matched	803.47288	112.074	3294.594329	2514.277679	2525.119332	2518.586596	3138.500874	2953.400358	2824.07986133333	1700.93668	2981.910327	3409.890378	1433.922681	3312.748769	3550.717306	2731.68769016667	1747.049201	1991.744481	1051.439284	1956.001026	1686.558498	2748.322958	2330.530709	2377.2199	3230.330879	2025.973556	2690.824032	2567.200339
1623	Pyroglu-Ala	0.712073655			MS2 matched	201.08504	404.117	4724.53863	3739.293523	8682.945555	4374.633484	3917.98218	3418.289331	4809.61378383333	6753.339516	17411.89172	7390.957102	5990.91247	4280.300157	2965.537533	7465.48974966667	5856.811827	5997.774994	5997.887214	5351.804186	5801.06955525	3571.082347	4501.306798	5086.64408	3515.226082	7526.116004	6132.911622	5055.54782216667
241	Asparagine	0.994392229			MS2 matched	131.04437	379.0205	156834.4311	81899.88716	142238.8581	111345.7824	107032.4401	117916.212	119544.60181	46369.38767	109047.2694	63530.85152	49253.89332	61740.16893	44644.76665	62431.0562483333	136249.7818	136567.7018	121119.1729	128302.7483	130559.8512	112466.6152	109230.6773	154806.0154	119651.0449	95941.41472	111079.3971	117195.86077
361	Fa 18:1+1o	0.933761134			MS2 matched	297.23776	60.735	217022.1268	223261.3832	273252.5151	169348.93	188763.2411	291235.6694	227147.310933333	227612.2984	248348.4185	465040.8394	237848.2856	241249.4631	319240.4471	289889.958683333	217111.175	211589.7827	211602.3683	217244.2557	214386.895425	285446.4906	233716.9383	163155.568	427714.3413	314601.5696	264297.0597	281488.66125
1259	Dopamine	0.939			MS2 matched	136.0737	211.656	1282.01011	306.3487067	2313.252046	1276.467295	800.9596775	1064.151758	1173.8649322	1504.700862	1092.787195	1947.307509	1405.213536	535.8778657	2117.305269	1433.86537278333	1673.889857	1661.419644	1683.269345	1617.412687	1658.99788325	1862.015102	1790.153851	1714.473392	1729.755945	1387.113037	1922.215324	1734.28777516667
1517	Naproxen	0.866123976			MS2 matched	231.11124	245.932	3359.368681	4468.112466	1412.575932	975.9370407	5303.937104	3060.608438	3096.75661028333	6179.569457	2079.440317	1641.311236	4648.645646	2289.028912	5567.633715	3734.27154716667	1395.701869	1390.269708	1471.627293	1637.182616	1473.6953715	1999.77767	1031.348224	1306.288351	5082.597569	3356.487616	657.4764201	2238.99597501667
1691	Thiazolidine-4-carboxylic acid	0.969187529			MS2 matched	134.02523	230.3245	62317.83868	93148.37065	80239.09718	174199.4442	55601.87399	129285.9271	99132.0919666666	43161.37377	132515.8983	106418.1738	27584.58931	35465.74681	38844.50308	63998.380845	102491.7002	102453.4859	103310.5206	108354.3312	104152.509475	52707.94219	72357.68062	61794.46539	32619.56016	50495.06622	86466.00291	59406.7862483333
1110	Asn-Gly-Lys	0.852558218			MS2 matched	318.17329	456.239	4898.446233	4903.3155	5459.054239	4566.98961	4922.823022	4699.36169	4908.33171566667	2448.058734	8416.232023	7377.522764	3362.86603	3036.982656	5515.789147	5026.24189233333	6044.994085	6028.392718	5886.22156	6043.519147	6000.7818775	5432.831572	4884.937002	6456.582891	5136.13181	6498.10949	5673.213145	5680.300985
916	"(alphas)-n-[(1s,3s,4s)-4-[[2-(2,6-dimethylphenoxy)acetyl]amino]-3-hydroxy-5-phenyl-1-(phenylmethyl)pentyl]tetrahydro-4-hydroxy-alpha-(1-methylethyl)-2-oxo-1(2h)-pyrimidineacetamide"	0.767018926			MS2 matched	627.3562	526.5325	1479.491377	1335.142139	1382.64378	1285.13587	1322.765974	1319.838059	1354.16953316667	1025.335716	1092.571215	988.6786931	879.1033734	856.7544085	1003.048424	974.248638333333	1003.579485	1081.011638	1072.522041	993.7606809	1037.718461225	1347.551828	1114.732396	1470.653336	1315.659584	920.466062	1320.242721	1248.2176545
431	Homovanillic acid sulfate	0.852827225			MS2 matched	261.00274	237.924	8103.104045	4849.613761	11289.70474	2557.846626	2490.544465	1270.805673	5093.60321833333	8621.371335	6791.892546	8223.202257	5412.079619	6955.288687	9428.026047	7571.9767485	6035.883505	5433.792475	5920.014336	6029.146054	5854.7090925	3562.359963	8334.125544	9412.389691	5121.730895	7843.155202	10966.36319	7540.0207475
523	Mgmg 18:2	0.701134759			MS2 matched	561.32023	191.355	12267.2945	14289.65471	18884.50699	15326.15774	14133.77898	16017.72828	15153.1868666667	11909.53921	20503.41016	17804.68928	25085.08297	23492.70668	19643.15646	19739.7641266667	13595.39613	13139.60505	13149.34317	13386.1888	13317.6332875	14393.84781	13095.72563	18413.34564	14899.63617	11183.11203	16933.54426	14819.86859
1510	Nepsilon-methyl-l-lysine	0.914246644			MS2 matched	161.12656	534.079	18708.171	13336.5189	20597.14746	11597.10839	16312.14475	15650.85288	16033.65723	12157.86662	18697.36339	11474.52056	11364.46562	13033.96195	14091.02247	13469.8667683333	18471.24016	18477.68444	18248.35652	16638.21915	17958.8750675	23711.80129	16210.79687	22221.63961	16063.62324	16740.57298	16693.84557	18607.0465933333
558	N-lauroyl-d-erythro-sphingosylphosphorylcholine	0.914821918			MS2 matched	645.49857	119.115	21669.51377	33717.22009	26175.0437	14851.36181	33044.54341	38677.41713	28022.5166516667	14568.04732	28704.09504	31818.9523	27670.90364	38814.04996	21781.03075	27226.179835	25931.56068	24152.50103	25913.03931	25912.05123	25477.2880625	21985.78789	22114.43835	14037.07503	37846.775	23051.73891	30568.81481	24934.1049983333
284	Creatinol o-phosphate	0.707106427			MS2 matched	154.04858	265.193	46165.47811	28203.40697	22551.62262	16283.17071	23149.85104	27613.35833	27327.81463	16757.46795	9594.715719	539.8987133	18680.03768	20850.22206	21411.47942	14638.97025705	22095.6281	21009.00237	22089.1705	21193.53747	21596.83461	30111.07649	28962.62112	29071.36945	7498.379622	31635.03899	9244.612368	22753.8496733333
1425	Lithocholylglycine	0.730290148			MS2 matched	434.33317	182.281	1809.147776	2409.313137	2037.068559	1299.617462	1549.059079	1903.914054	1834.68667783333	2775.774584	508.1552414	192.0131941	241.532166	437.4191214	199.121395	725.66928365	994.7473183	1387.165148	1025.233526	1122.438751	1132.396185825	648.7872365	1607.281626	1473.235219	1476.605151	3090.866199	2002.372448	1716.52464658333
1211	D-glucosamine 6-phosphate	0.927324636			MS2 matched	260.07173	288.9485	23193.36712	23039.99565	23119.85968	20364.30426	16191.25348	29154.72209	22510.5837133333	15852.07055	20666.98191	15864.60461	16124.42814	18510.53621	21650.53612	18111.5262566667	22524.54396	23442.77896	23441.46996	23441.19898	23212.497965	37269.36416	33317.94666	26737.11007	25674.4533	20861.86081	32733.6854	29432.4034
1021	"5-[(4s,8as)-4-acetyloxy-2,5,5,8a-tetramethyl-3-oxo-4a,6,7,8-tetrahydro-4h-naphthalen-1-yl]-3-methylpentanoic acid"	0.985493844			MS2 matched	401.2125	120.885	4421.181597	4866.060354	2927.268707	7214.357616	5848.56413	3462.249584	4789.946998	4105.828383	5020.613956	4940.069805	6323.175042	3773.120573	4638.413643	4800.203567	4035.098238	4323.023745	4038.213433	4033.615851	4107.48781675	4810.186295	3209.124686	3798.0458	4751.224206	3504.567072	3977.703753	4008.475302
1400	L-ng-monomethylarginine	0.998173501			MS2 matched	189.13286	506.0965	95215.08449	92265.17234	97866.3769	82973.40106	73825.57158	97682.14007	89971.2910733333	73341.46739	73270.28663	60895.40783	72265.35252	88607.06701	68289.3127	72778.1490133333	91752.2369	89967.38204	91160.37816	88454.6562	90333.663325	102186.8887	103727.8162	89682.11303	80837.80621	77195.70098	75548.91351	88196.5397716667
627	Pg 32:1	0.813143391			MS2 matched	719.47376	80.53	13057.56201	17887.8836	20900.10177	16376.74075	22322.0172	14591.39489	17522.6167033333	28986.71497	23806.75005	49198.81159	41541.73376	17834.81407	68973.86353	38390.447995	19347.28696	19309.50492	19347.44721	19196.12343	19300.09063	11915.13892	17912.08649	13276.06269	20100.32657	14727.37947	19513.51175	16240.7509816667
1173	Chaulmoogric acid	0.773729097			MS2 matched	298.27149	50.135	24220.80337	21846.03794	23315.17248	16314.87404	20499.40788	17560.01443	20626.05169	13552.54764	13642.83245	11466.70381	16938.81827	11122.07962	14717.03207	13573.3356433333	7050.632025	16247.45453	16290.1215	16447.95353	14009.04039625	26808.53037	6724.892027	17699.3231	23981.14071	22912.66513	25441.39107	20594.6570678333
56	1-palmitoyl-2-arachidonoyl-sn-glycero-3-phosphoserine	0.948874445			MS2 matched	782.48515	193.0695	15924.72637	22849.54878	16017.36342	13376.39502	26042.56191	21622.77279	19305.5613816667	36762.90735	48721.12351	56733.89981	40680.36871	36009.53508	56646.46697	45925.716905	25043.24619	23962.79881	23969.59323	23962.78074	24234.6047425	17867.53555	20947.00565	11414.60434	24823.32348	30429.39309	30414.7935	22649.4426016667
680	Probucol	0.98126499			MS2 matched	515.29401	58.203	66950.00012	42471.66996	75829.35667	44139.41382	38044.62206	60325.47401	54626.7561066667	390389.4202	121121.5527	29145.19176	36558.74788	12477.77689	25435.64872	102521.389691667	69186.0577	67599.72798	67885.42324	69187.71785	68464.7316925	65923.5683	23184.93277	47205.50347	91645.76022	287786.5018	94363.85063	101685.019531667
59	1-palmitoyl-2-lauroyl-sn-glycero-3-phosphorylcholine	0.836888223			MS2 matched	722.50025	142.575	156992.5592	222846.1231	116113.399	237421.2217	156291.7583	227476.9274	186190.33145	66567.54325	134453.1486	144464.6578	130552.7077	106090.2814	127924.0508	118342.064925	129388.9982	124071.0173	124274.1012	127873.1585	126401.8188	198057.191	171114.754	128700.7557	138045.8861	188654.9752	137541.0385	160352.433416667
1002	4-hydroxy-l-isoleucine	0.982576941			MS2 matched	102.09084	322.204	1590635.8	1087260.446	683194.8751	772274.5234	1346275.336	1622950.23	1183765.20175	993382.4099	496668.1246	765423.2638	1438798.764	1484929.576	1746220.419	1154237.09288333	1456629.962	1456501.815	1458001.98	1572744.118	1485969.46875	2493751.361	1308303.403	858461.2829	2075126.601	610729.5878	1192761.716	1423188.99195
1214	D-Pipecolinic acid	0.9958			MS2 matched	130.0849	552.822	81528.89509	25810.95314	30741.60329	25044.69313	23877.32912	44812.87484	38636.0581016667	21825.45041	98803.45179	19884.30777	24175.06771	22371.53933	25286.65452	35391.0785883333	37353.23088	39504.7345	53686.49351	36502.27843	41761.68433	100255.3229	28835.68764	30522.1662	47686.57619	21995.79554	27670.55468	42827.6838583333
1290	Gabapentin	0.844174917			MS2 matched	172.13119	46.304	7155.733305	8552.86082	11874.22398	11904.53493	14854.24922	8356.200178	10449.6337388333	38678.70753	31922.68332	31456.52303	21273.82436	25696.24877	20346.20043	28229.03124	14607.64671	11859.22866	14592.74486	13613.22002	13668.2100625	12660.52951	13555.14676	9571.705605	19673.23782	14730.58059	12688.5147	13813.2858308333
267	Cetirizine	0.979164879			MS2 matched	387.15058	23.548	716.0086925	1014.62892	1377.081695	1723.220312	2295.136745	987.3573938	1352.23895971667	1650.123689	1663.586197	1094.968606	2026.308073	1887.472303	1345.014076	1611.24549066667	1053.42048	857.1780379	924.3530304	844.4474527	919.84975025	559.6067599	690.4604646	933.8339843	785.7788292	1003.107469	692.9074276	777.615822433333
1198	Cyanidin-3-o-sambubioside-5-o-glucoside	0.882969988			MS2 matched	743.2139	259.0665	4645.578212	5209.313588	5349.134591	2726.620805	5107.141164	4837.018845	4645.80120083333	1834.059857	2603.5	2186.206741	3219.33021	3027.932988	3144.233238	2669.21050566667	4423.246358	4465.988066	4051.414151	4224.476932	4291.28137675	5156.916373	4131.030088	4929.100505	5830.056498	3240.392085	5517.528098	4800.8372745
275	Cis-9-palmitoleic acid	0.871529357			MS2 matched	253.21337	51.114	1752263.995	1729946.368	1644856.274	1684123.822	1890738.185	1974032.712	1779326.89266667	1561841.255	1693773.042	3624923.97	2804515.953	1786735.986	2590027.719	2343636.32083333	1664266.439	1622135.126	1642310.363	1624406.583	1638279.62775	1544756.365	1670666.352	2028708.36	2229468.897	2233886.246	2833982.897	2090244.85283333
579	Orientin	0.727776046			MS2 matched	483.06823	402.802	2628.87966	10886.19639	6163.272396	7805.157954	2404.752812	7199.570977	6181.3050315	3034.983507	5859.196584	5874.010091	1128.523578	1765.455863	1980.53937	3273.78483216667	5725.314864	5472.776272	4972.795435	5284.399389	5363.82149	4502.38113	251562.106	6304.209028	1152.245308	5230.778534	5194.328252	45657.6747086667
522	Mevalonic acid	0.948622228			MS2 matched	295.13423	341.843	390.5176779	1669.972295	1908.38202	1797.432282	1083.475689	377.9366429	1204.61943446667	4130.531407	2374.861094	1205.236411	2705.221159	730.1787009	1325.080738	2078.51825165	1114.311899	841.5120605	1115.483856	1047.92391	1029.807931375	679.1093142	1713.875953	2133.793396	1292.836626	1844.738891	1926.541233	1598.48256886667
335	Dihydrouracil	0.942115812			MS2 matched	113.02267	388.815	120617.3318	81531.75765	97170.88139	74976.62179	99208.95885	96923.76656	95071.5530066667	134096.2492	98946.41369	89698.02132	94227.46762	116112.19	103739.2313	106136.595521667	104293.8008	101029.1142	104294.2586	104287.8188	103476.2481	109018.7746	69673.5774	94282.13769	29636.47038	79728.61825	66726.38519	74844.3272516667
567	Neochlorogenic acid	0.872924338			MS2 matched	707.19405	459.829	18472.82717	10613.76082	10609.52413	9646.266447	13579.48834	10323.93871	12207.6342695	6798.228498	12041.13231	23190.53046	20295.05334	7510.876494	10444.91112	13380.122037	11917.68553	11302.66871	12311.31237	12393.25886	11981.2313675	12191.80003	9128.560033	2669.996652	2008.200163	4043.342786	10598.75809	6773.442959
628	Pg 34:3	0.803230798			MS2 matched	743.47203	39.003	22783.03526	30482.2968	22034.42685	27447.12569	25301.27851	39443.08335	27915.2077433333	29252.4282	34954.39053	23891.08256	34760.14581	31983.16219	28941.95652	30630.527635	27257.76779	25651.76735	28012.98212	25692.00809	26653.6313375	30475.14141	24810.93275	27754.81492	22335.73052	27342.97271	27010.71603	26621.7180566667
690	Ps 38:6	0.723025363			MS2 matched	806.48361	192.0055	52888.58265	69616.06726	67941.62701	45007.60186	80101.28996	68340.12852	63982.5495433333	75858.95576	78581.05934	110203.6479	56585.76731	56450.12936	92236.34997	78319.3182733333	60226.12693	58517.65913	58638.45736	61160.74942	59635.74821	59003.61158	64112.38209	46151.20131	69177.22095	99456.98154	74671.35108	68762.1247583333
1419	Leukotriene d4 methyl ester	0.795615909			MS2 matched	511.29207	472.469	4788.132357	6025.930201	5826.20846	5496.506971	4211.537252	2542.602243	4815.152914	5954.658198	6200.692291	4807.637938	3951.469595	2564.277272	2584.611962	4343.89120933333	4815.008541	4824.269466	5626.713169	4820.137976	5021.532288	4138.448653	4255.44996	3468.659034	2632.251601	6220.965452	4417.333989	4188.85144816667
233	Arg-Gly-Arg	0.988634729			MS2 matched	386.2295	42.2	214834.7348	238892.6835	137806.5579	76060.10877	222436.5335	170142.5548	176695.528878333	283930.4515	290851.5464	288053.544	363188.3127	180152.1822	322961.7788	288189.635933333	199653.1292	188714.7361	188861.7221	193362.6447	192648.058025	275729.1644	213733.0537	223307.8267	263657.6537	207972.0103	267899.0186	242049.7879
1387	L-carnitine	0.999188684			MS2 matched	323.21476	359.0585	191974.984	140022.5299	213630.8089	123018.6432	131517.5787	145845.4759	157668.336766667	49648.41409	63056.81214	66827.86808	32779.1292	17212.23684	55384.04753	47484.7513133333	101617.7424	99626.30633	102732.8071	102749.3636	101681.5548575	134615.3906	155547.6301	121164.7711	87417.65369	96884.62025	82721.48884	113058.59243
1695	Thr-Ala	0.815963189			MS2 matched	191.08252	257.8565	8118.166246	9766.662334	7250.642248	5151.267787	7943.093446	12162.1616	8398.66561016667	3331.74385	7650.892537	4971.324582	3692.04558	5479.997254	7477.520673	5433.920746	6754.910737	6707.683652	6708.957196	6939.771779	6777.830841	6786.872731	7154.732839	6975.57382	5119.428812	5236.45877	5426.022885	6116.51497616667
341	Dl-homocysteine	0.999935185			MS2 matched	116.03361	266.4565	8530.991336	8959.920068	7298.443111	8250.437694	8832.460307	9700.578184	8595.47178333333	957.2099744	9009.101807	5475.623673	7139.186748	5271.361028	8034.744183	5981.2045689	8461.83553	8008.996071	8010.640145	8375.861762	8214.333377	11628.37005	8781.000103	10994.69726	10155.07077	10672.32858	14779.71704	11168.5306338333
652	Physcion	0.941625258			MS2 matched	283.06446	22.637	1707.384228	2501.091519	960.5129234	1281.501854	2078.903433	1711.65365	1706.8412679	25198.41909	6076.098476	2288.213504	3132.517981	1604.042517	2618.613566	6819.65085566667	1983.612882	1473.450944	2183.175361	2246.367975	1971.6517905	1009.300195	1168.246994	1462.368669	1964.219148	2427.143104	2299.2657	1721.75730166667
893	"1,2-bis(o-octanoyl)-sn-glycerylphophorylcholine"	0.748524942			MS2 matched	510.31421	210.516	4608.889646	4450.173342	3996.041873	4079.974596	4454.003525	4339.366844	4321.40830433333	4357.49742	3755.532883	4522.122415	5474.056811	3478.070398	4482.858185	4345.02301866667	5533.066505	5172.627817	5525.899603	5185.885928	5354.36996325	4071.118108	4191.309818	4191.978423	4297.465086	4320.702472	4136.99863	4201.59542283333
127	"2,8-quinolinediol"	0.769711736			MS2 matched	202.06886	258.815	15042.28363	13416.12949	18203.6451	13078.52701	15816.98272	14690.38956	15041.3262516667	10821.29557	13493.10041	8034.429395	9702.505205	9802.605615	13988.4923	10973.7380825	14014.52205	14274.34966	14055.11301	14014.87145	14089.7140425	17238.32361	18625.02463	22711.65358	19270.03431	18180.56625	19712.2551	19289.6429133333
162	4-(2-hydroxyethyl)piperazine-1-ethanesulfonic acid	0.951123762			MS2 matched	237.0881	179.115	509480.9665	839826.4743	439548.6736	326041.8475	415791.2532	380634.7476	485220.66045	74821.05726	366043.0719	338676.925	310256.0889	245096.6615	421242.216	292689.33676	407717.5256	407192.0787	419018.364	440444.0017	418592.9925	651284.1183	701859.7411	798323.6755	689993.6362	177528.2443	813013.9381	638667.225583333
923	"16,16-dimethylprostaglandin e2 p-(p-acetamidobenzamido) phenyl ester"	0.738738974			MS2 matched	615.34484	541.6795	6374.18854	7806.646246	9806.87924	5873.891902	8107.362734	5805.975247	7295.82398483333	5809.868601	6436.937675	7610.689818	3890.934855	3725.615722	3370.575086	5140.77029283333	6653.68496	6606.063433	6654.566283	6494.814055	6602.28218275	4176.99404	8228.936312	7128.353888	5149.850855	8332.932818	8284.517004	6883.59748616667
154	3-thiatetradecanoic acid	0.869993333			MS2 matched	245.13471	323.72	1558.721795	817.5476467	1794.667944	1018.747727	1149.642343	675.9110352	1169.20641515	1461.544033	1506.483358	1666.775397	1143.380074	1023.306012	984.2311659	1297.62000665	1011.387777	1152.40699	1010.718735	1009.657377	1046.04271975	798.4162331	726.0196188	1121.658651	1027.543966	1132.69053	672.781001	913.184999983333
1169	Cellobiose	0.824492625			MS2 matched	325.11028	489.356	72399.59992	52954.7497	50290.35572	38010.41103	44818.26274	49555.96834	51338.224575	52850.74495	18951.74018	108819.0096	46176.54298	43786.76643	8269.512578	46475.719453	42524.29327	42306.83563	51335.62648	42347.14626	44628.47541	44591.87949	8330.938008	2006.633002	1431.228002	7194.873693	52184.16915	19289.9535575
973	3-deacetylsalannin	0.952059435			MS2 matched	577.27554	272.159	939.1704177	836.5033762	1271.688807	413.7446582	795.0378031	962.9887782	869.855640066667	4209.756305	9754.095404	8116.418992	6227.053543	6339.730359	10609.15131	7542.7009855	2745.975109	2808.033318	2721.707376	3123.958965	2849.918692	665.8578513	725.0261714	624.2431037	497.1885357	325.5657316	580.1906547	569.678674733333
634	Pg 40:8	0.887493232			MS2 matched	817.48941	39.0495	805336.6898	713217.3545	685940.6041	943819.0498	763958.3261	1080886.776	832193.133383333	192267.415	232896.5696	265279.0216	146927.6122	187432.7339	228431.3839	208872.456033333	771409.3262	718669.114	772898.3513	567432.3656	707602.289275	793943.7493	863466.041	709122.422	616682.8049	751857.3469	424765.7939	693306.359666667
410	Glycerol	0.977499823			MS2 matched	91.05397	106.63	45830.25289	43613.75339	50511.71954	39179.53091	43066.21963	46676.23255	44812.951485	7889.830261	55715.43243	40152.54597	24283.27015	35693.50241	52832.19025	36094.4619118333	50349.43619	50257.26696	68488.68958	50314.89197	54852.571175	97572.71816	69133.48919	86060.89853	155951.9382	25637.03781	39269.08905	78937.52849
28	(S)-2-Hydroxyglutarate	0.957668766			MS2 matched	147.02757	393.875	20032.13306	21248.6259	21332.23076	15918.0382	15557.41891	23725.68929	19635.6893533333	9706.723604	15076.07319	12728.34225	9983.34027	9507.579255	14497.85058	11916.6515248333	16545.49731	15923.7539	16902.53311	16902.98552	16568.69246	23520.14563	23825.73486	21654.93435	17562.02193	16799.69202	24331.83946	21282.3947083333
633	Pg 40:5	0.765051666			MS2 matched	823.53445	38.436	143324.1252	180421.0574	117291.2441	121666.9077	188918.3408	196378.9094	158000.097433333	22227.85751	23993.78608	53144.4672	21305.16865	20798.96646	29371.94089	28473.6977983333	110132.2565	106807.0451	106611.8174	108942.3757	108123.373675	165906.1698	170684.4726	95896.56877	151304.9728	201483.0145	152045.927	156220.187578333
227	alpha-Tocopherol (Vitamin E)	0.996467436			MS2 matched	429.36498	33.832	51272.58009	80006.37645	70915.96838	27128.10573	59532.77249	77245.08659	61016.814955	17506.0941	12416.87411	13691.34533	19170.88718	25740.55509	21083.30251	18268.1763866667	52093.72528	51033.85592	51039.27037	51459.40971	51406.56532	58479.61999	56829.21538	32415.90233	17296.73973	37172.24438	84141.49705	47722.5364766667
1293	Gamma-l-glutamyl-l-glutamic acid	0.995198359			MS2 matched	277.08869	317.774	680153.1191	661674.6092	681308.979	642163.6698	531460.0436	816395.2318	668859.275416667	841549.0718	1315601.096	987511.5293	834531.8923	586547.2153	1035515.984	933542.798116667	722185.5596	722183.7696	725652.547	738561.3205	727145.799175	898669.6582	680693.9287	356215.4791	98739.92371	1825839.047	1053273.599	818905.272618333
1382	L-beta-homoserine	0.958053071			MS2 matched	120.07913	84.81	144293.4206	165566.0864	161700.5403	108246.8196	116709.8459	160362.7094	142813.237033333	75783.50187	120094.1912	112197.9024	80250.87308	74883.95239	108679.8716	95315.0487566667	141730.5152	148907.0908	137976.3856	134718.0119	140833.000875	218320.6654	206314.3655	83579.37297	152655.6396	111798.0253	137876.9651	151757.505645
1034	5-methylbenzotriazole	0.780219732			MS2 matched	134.0579	113.307	3658.502661	6753.585158	5303.257265	1015.542825	3305.292234	9975.839008	5002.00319183333	1786.820847	18818.39133	6730.262386	5951.992928	5433.483369	11591.88397	8385.47247166667	7055.859926	6462.802063	7057.156947	7556.947649	7033.19164625	6671.23362	6885.642617	5590.985147	2678.987964	857.5311375	10219.16123	5483.92361925
403	Gly-His	0.994110742			MS2 matched	211.08008	383.636	26965.07299	19477.34466	29540.21033	20418.91153	17810.72076	21536.85878	22624.853175	12362.33193	24588.8055	12024.8468	13981.53006	14563.11263	20580.39732	16350.1707066667	25524.50897	25113.96854	25809.76688	25210.89612	25414.7851275	25779.93302	35884.87422	53235.55314	45423.04089	26127.80678	30844.62343	36215.9719133333
1407	L-Serine	0.6709			MS2 matched	147.07457	90.081	17689.29715	17728.8444	25283.81458	12417.99637	16771.48218	12378.89711	17045.0552983333	9666.40814	12692.66226	9298.537806	9979.9301	13476.33878	8103.591526	10536.2447686667	14414.26563	14531.98541	14275.97207	14009.36379	14307.896725	11918.05673	13087.35794	13906.49077	8490.244506	15920.97542	14672.6707	12999.2993443333
47	1-myristoyl-2-palmitoyl-sn-glycero-3-phosphocholine	0.882764624			MS2 matched	750.52187	56.219	34531.88729	51604.45167	72755.68321	36706.08327	51545.74075	54542.46204	50281.0513716667	16583.86949	23090.26366	18833.05748	24334.82644	23719.54068	13611.4146	20028.828725	31807.23487	30839.57333	29351.46734	31832.97833	30957.8134675	40470.51389	34978.56222	21939.87508	98407.97838	50839.27891	33916.13554	46758.7240033333
1403	L-pipecolic acid	0.998957967			MS2 matched	130.08455	311.832	44314.81281	28237.13684	22926.75363	16959.29757	25519.20414	19577.50928	26255.7857116667	17524.62048	20503.61896	26941.04882	18468.69314	15991.55126	31695.07101	21854.1006116667	23514.36592	23497.78626	26559.24078	23494.6859	24266.519715	31563.1266	23811.50105	31147.27049	25980.57184	26801.06136	23022.50093	27054.3387116667
1007	4-imidazoleacrylic acid	0.727091887			MS2 matched	139.04824	153.6425	6176.756101	7740.422866	7445.718207	3408.80672	7986.046895	5379.71441	6356.24419983333	12677.38252	11722.63645	8419.823047	14799.67854	14309.31399	17915.28357	13307.3530195	9034.745521	9284.177929	9289.211696	8323.698099	8982.95831125	7452.180722	8273.095194	4733.237789	11136.71192	2224.262376	8656.14786	7079.2726435
203	Acetylcholine	0.948683298			MS2 matched	145.09657	521.53	225277.8454	175221.219	271025.3278	197521.5036	183542.6151	242940.0047	215921.419266667	190408.3542	246295.1264	157540.3348	159313.8405	173573.3342	240237.5456	194561.422616667	231220.7254	213391.8671	231302.9405	231277.8007	226798.333425	258905.8901	287077.4038	412817.8213	369299.6649	200056.3188	317501.3381	307609.7395
1106	Artemisinin	0.991435832			MS2 matched	305.15423	79.173	20337.63727	21963.10976	25711.83002	22086.82064	19148.04319	17470.28845	21119.621555	15357.59428	25420.17878	20332.39571	15448.75457	20616.64425	19971.3203	19524.481315	17345.53694	19040.26939	18517.58674	17915.29894	18204.6730025	20572.23249	18384.28093	13982.83445	15383.47094	16922.25844	16449.9908	16949.1780083333
1678	Tangeritin	0.95287352			MS2 matched	395.11399	403.38	5575.370248	2936.541799	3200.238366	1571.691167	3793.200489	3146.447309	3370.581563	5785.730304	6087.759394	5608.381322	8776.160505	7262.416171	8346.394845	6977.80709016667	4062.348939	5024.044572	5201.494659	4835.179966	4780.767034	4883.84767	4352.61909	1961.732971	1406.832137	2960.968705	4350.19203	3319.36543383333
929	n-[(1s)-1-(aminocarbonyl)-2-methylpropyl]-1-(5-fluoropentyl)-1h-indazole-3-carboxamide	0.937979248			MS2 matched	371.20043	108.318	1073.289998	1079.601387	2587.855578	1783.01567	1623.448637	918.6404358	1510.9752843	2556.122171	832.2326069	1026.813326	1148.105057	1477.227218	1217.127169	1376.27125798333	1372.082972	1346.428042	1467.990999	1808.007057	1498.6272675	2205.856646	1012.685581	2228.257832	631.8546081	2633.402307	597.3494553	1551.56773823333
82	"10-formyl-7,8-dihydrofolic acid"	0.838527068			MS2 matched	470.12856	425.793	2324.937639	2184.943758	1297.176493	874.3020388	1289.795524	3326.202397	1882.89297496667	905.2141746	1183.650129	1029.249936	783.0514723	870.9124851	1440.415403	1035.4156	1793.534862	1605.98838	1620.885799	1605.926969	1656.5840025	1574.127885	2746.944213	1723.411029	1698.017228	1129.847835	2463.086411	1889.23910016667
537	N-acetyl-l-glutamate	0.966429799			MS2 matched	188.05334	388.103	22862.34551	25080.00836	21604.42409	16516.19929	23617.14054	18829.57047	21418.2813766667	25700.28698	37103.67453	25158.57656	23452.20905	14885.80456	36974.49926	27212.50849	29749.98331	26315.42369	27428.43502	28354.76368	27962.151425	26013.60926	41298.74366	32726.2758	53885.66631	47130.60557	21983.52346	37173.0706766667
1636	Roxithromycin (roxl-150)	0.787608773			MS2 matched	859.49423	404.1125	6644.511558	4495.032321	6841.959303	4641.872581	5307.056087	5123.265192	5508.949507	3011.259805	4167.159126	2524.163943	2738.714146	3921.826979	2079.551443	3073.77924033333	4525.14228	4525.581976	4462.674987	4223.751857	4434.287775	4495.616591	3762.404293	3805.156151	2561.468138	3117.481439	3927.284501	3611.56851883333
1731	Val-Gly-Lys	0.782223165			MS2 matched	303.20047	418.348	4360.912326	2615.127241	7448.71657	5031.016635	4514.469699	3897.558311	4644.63346366667	2521.400178	6498.215625	2040.761848	3827.253689	2684.535926	8437.676542	4334.973968	5157.513054	4355.607314	4374.991417	4359.558317	4561.9175255	3664.023037	4124.886281	7434.98502	3580.27376	6280.219096	5973.095121	5176.2470525
675	Platencin	0.966138518			MS2 matched	442.18104	69.928	6778.700132	7160.013656	6667.637643	4215.569685	6111.559205	4697.994519	5938.57914	58764.22013	25515.08145	15469.91117	11422.05945	10452.17972	14923.57668	22757.8381	10390.6053	10933.65366	10794.65269	10932.50178	10762.8533575	8492.346195	6050.808963	3228.775625	17201.54931	49757.485	17516.97994	17041.3241721667
824	(cis+trans)-nerodilol	0.916203361			MS2 matched	123.11521	36.143	43533.4583	82862.57101	117515.2129	59228.43429	182674.9844	51710.47213	89587.5221716667	219034.5164	187540.8767	163872.9108	259762.0555	264293.1832	207997.5711	217083.51895	67917.13059	71237.0687	67946.90074	69615.41365	69179.12842	41448.37539	44934.65197	75440.39797	126515.3551	47213.77034	73279.19241	68138.6238633333
1677	Tamoxifen	0.706896197			MS2 matched	372.23507	246.497	7271.718705	7355.036219	6430.761492	3986.52137	4313.073223	4995.313433	5725.40407366667	6242.715048	7107.733526	8550.270177	3341.875507	2843.020515	5519.348869	5600.82727366667	5614.055885	5314.682774	5396.911304	5313.975405	5409.906342	5886.339957	5905.213965	2321.72161	2339.476574	9661.250802	3199.522541	4885.58757483333
615	"Pe(16:1e/14,15-epete)"	0.715629213			MS2 matched	736.47936	147.106	80010.16574	90203.06107	107018.7523	66230.23225	106474.7467	88135.36704	89678.72085	88284.21555	143871.7375	162449.3957	200057.1849	176907.6554	221953.5093	165587.283058333	93341.60234	89037.45619	95489.04789	99368.90286	94309.25232	70835.4863	79782.18948	81986.39849	89070.43773	74581.22187	138153.3513	89068.1808616667
1092	Arg-Ala-Lys	0.77863309			MS2 matched	374.25005	241.286	21905.27356	18472.84751	13445.10323	8593.898308	9157.441574	9291.666003	13477.7050308333	12369.2106	17686.05917	20192.00943	8131.087425	10526.6135	12071.62586	13496.1009975	12803.6314	13387.2581	12804.02946	12804.04622	12949.741295	17788.03484	11596.22976	6125.817649	7066.574603	23521.25902	9722.866985	12636.7971428333
1286	o-hex-dhex-dhex Furostane base -2h + o-hex	0.764167382			MS2 matched	1031.52248	487.427	1680.796725	2931.033121	3357.061247	3107.734776	3399.561435	2517.042745	2832.20500816667	1748.11238	1739.016252	1258.614977	1605.556544	2128.601467	1338.34017	1636.37363166667	2233.777799	2374.255925	2113.592056	2611.219972	2333.211438	3703.165356	3569.339971	2973.378875	2401.677944	2642.094087	2840.362951	3021.669864
1499	N-lauroyl-d-erythro-sphinganine	0.85974538			MS2 matched	484.46906	34.3435	39169.98144	33386.04351	39106.23907	38691.28476	40251.44753	40486.0079	38515.1673683333	38849.0216	38221.05312	41980.09165	42285.03125	38294.93851	38705.06843	39722.5340933333	38759.83775	37698.57106	37674.50714	38792.93466	38231.4626525	36792.21399	42244.19612	38387.42725	37803.7318	38805.67914	36220.80034	38375.6747733333
707	Reserpic acid	0.980182894			MS2 matched	399.21273	32.738	13956.56157	20593.61744	19462.94936	22011.40781	34570.86494	10902.56812	20249.66154	42045.67373	36972.02174	30826.72467	31136.7031	39789.6982	50268.46046	38506.5469833333	12784.04827	12608.45624	12237.06756	12068.18648	12424.4396375	15722.91205	15870.55685	18230.43666	17043.40944	20517.99639	15104.76043	17081.6786366667
331	Desmethyleneparoxetine	0.994911446			MS2 matched	352.1145	295.222	1699.665978	1437.251345	646.0668352	1388.141153	1753.655915	1064.075858	1331.4761807	1670.808625	1761.299316	4514.97915	1410.149626	743.5123386	1939.512222	2006.71021293333	1731.502497	1765.430148	1795.265507	1740.689381	1758.22188325	1689.178005	2233.090936	2097.608132	2707.930375	1662.885304	2385.181669	2129.3124035
777	Uridine 5'-monophosphate	0.705548377			MS2 matched	323.01305	112.0275	25914.27389	26712.52959	28946.61132	11669.68601	23283.95216	29569.43976	24349.415455	32120.88505	58344.92435	38281.43446	43266.96706	44780.38766	39480.04094	42712.43992	28816.01127	28031.38795	28772.44901	28367.85529	28496.92588	33758.39621	28815.94197	19066.10601	37444.36395	30483.37227	40566.67803	31689.1430733333
196	"(alphas)-alpha-amino-alpha-[(1s,2s)-2-carboxycyclopropyl]-9h-xanthene-9-propanoic acid "	0.979753464			MS2 matched	352.11546	81.159	8490.400872	1272.24524	9383.191772	4785.745734	9409.945604	8271.622697	6935.52531983333	75295.00547	12337.82257	13709.81206	13299.02017	6596.485041	14606.06262	22640.7013218333	7830.375056	7766.397189	8293.850113	8693.680437	8146.07569875	881.1555666	7588.379271	4679.984602	10374.21236	14276.68016	8288.748288	7681.52670793333
136	"3-[4,5-dihydroxy-3-[(2r,3r,4r,5r,6s)-3,4,5-trihydroxy-6-methyloxan-2-yl]oxy-6-[[(2r,3r,4r,5r,6s)-3,4,5-trihydroxy-6-methyloxan-2-yl]oxymethyl]oxan-2-yl]oxy-5-hydroxy-2-(4-hydroxyphenyl)-7-methoxychromen-4-one"	0.989338948			MS2 matched	753.21866	456.049	5489.112486	10337.21065	4608.117568	4598.97659	5613.364822	5850.161181	6082.82388283333	19699.68535	6580.889096	22645.47612	19504.48059	18991.28568	6326.740144	15624.7594966667	9780.103189	9762.157644	10128.58175	9879.954345	9887.699232	10027.5601	3159.688501	248.7331209	182.5618609	3160.681307	6649.581459	3904.80105813333
1476	Myristoyl-l-carnitine	0.993560376			MS2 matched	372.30833	181.779	10374.25068	3950.788097	5659.383588	14127.50523	3994.977102	4749.203643	7142.68472333333	6701.1485	2725.437578	5622.121488	2210.692764	1551.590926	1509.346401	3386.72294283333	5277.535865	5092.826448	5601.114221	5181.609376	5288.2714775	5631.006138	5093.422925	4005.079431	4866.098504	8352.85847	3621.819527	5261.71416583333
1120	Axinastatin 1	0.724937739			MS2 matched	753.44267	236.761	2348.496708	2819.413988	2675.590129	1373.496454	3066.240433	2809.121987	2515.39328316667	1289.985905	1242.793894	420.3083162	1896.682195	1394.212295	2302.743502	1424.4543512	3384.001323	3239.587058	3383.916751	3363.997867	3342.87574975	3352.800756	4639.380543	2496.794626	2712.531911	3469.099244	3549.098991	3369.95101183333
1717	Tyr-Gln	0.796			MS2 matched	348.10431	403.5325	6152.590072	5366.082755	1419.571397	5728.166553	6474.078215	6535.571838	5279.34347166667	7153.146356	10257.96869	2388.207042	6881.205609	1196.805244	2241.853916	5019.86447616667	6104.467119	5550.938832	5922.904413	6108.267121	5921.64437125	6593.297184	6720.193849	6787.073435	7740.533393	11616.63944	10065.6478	8253.89751683333
1697	Thr-Asp-Arg	0.738954227			MS2 matched	391.18985	417.9425	7666.930203	7534.474778	8306.682975	4807.06707	6725.013997	7855.745562	7149.3190975	9581.958201	10778.19252	9127.697509	6360.591859	8140.611735	7758.014766	8624.51109833333	8123.378558	7878.252016	8703.487923	7886.768949	8147.9718615	6861.221499	9217.486614	9952.644582	5122.854953	6623.022819	8507.855956	7714.1810705
1225	Delphinidine	0.75063482			MS2 matched	303.06821	309.106	1482.530259	2508.900649	1824.416942	1390.855388	845.1707854	1635.462953	1614.55616273333	1099.069539	1507.715666	1975.167419	1628.120214	1239.976712	1576.675269	1504.4541365	2101.351029	2122.384618	2122.557501	2101.652154	2111.9863255	2371.233225	2307.976596	1418.533454	896.8041947	1939.309167	1271.785618	1700.94037578333
1633	Ribothymidine	0.7387			MS2 matched	259.09042	418.261	3703.512322	8475.535669	5552.988452	2562.49104	4721.211398	3367.323383	4730.51037733333	8762.118689	5982.567711	7528.259137	10478.86176	5911.197562	6646.644098	7551.6081595	10295.69805	7587.962991	10253.73292	10294.44171	9607.95891775	3716.021673	5408.744164	5495.39144	3242.76425	4615.558665	6421.837587	4816.71962983333
1718	Tyr-Gly	0.986161332			MS2 matched	239.09842	293.1065	2847.736059	1937.547279	2294.151467	893.0531757	1566.146129	2215.070403	1958.95075211667	2493.221416	2960.666979	2202.740077	2747.473747	2251.44803	3238.856032	2649.0677135	1356.398746	1989.815253	1889.637069	2078.490707	1828.58544375	2552.297091	1845.594677	1506.644725	2363.710395	1737.225486	3976.900401	2330.3954625
187	7-methyluric acid	0.942800461			MS2 matched	181.04499	278.236	46297.81411	42956.34679	43615.87508	43639.90396	41242.53572	40879.72177	43105.3662383333	35759.42134	35821.31424	35631.18892	42407.85243	47509.82711	43184.78095	40052.3974983333	46743.099	45900.79592	46686.83096	46414.42163	46436.2868775	45615.65871	49911.39693	48773.82341	58741.10849	40063.87732	40783.99935	47314.9773683333
1379	Keracyanin	0.930120855			MS2 matched	595.14332	490.0985	13348.38435	9284.53556	15657.52647	8280.03282	13754.9901	13763.54764	12348.16949	5649.830339	6609.681288	6139.309529	7106.285533	7650.19556	7814.151619	6828.24231133333	8511.073239	9285.578174	9283.797899	9283.972281	9091.10539825	7595.291502	9055.418862	9419.645188	10719.0106	8173.516825	6626.329013	8598.20199833333
1745	Zafirlukast	0.981176335			MS2 matched	576.23017	205.743	2877.892367	1048.266042	2766.180522	1804.891203	911.6064279	1397.878173	1801.11912248333	5554.211499	4635.814532	1762.642793	1335.548453	486.3838779	954.5457444	2454.85781655	2871.038517	3370.694763	2873.921821	2873.333278	2997.24709475	2118.110438	1308.104901	1746.914144	1085.961346	6045.466678	1634.194263	2323.125295
271	Cholic acid	0.995826202			MS2 matched	407.27284	189.368	2215811.461	755727.2046	1846864.889	2339280.677	2768539.526	2372747.003	2049828.4601	2708134.322	4925057.769	2200808.536	2384418.758	783638.184	1079191.408	2346874.8295	2349435.293	2270861.38	2348825.133	2335325.418	2326111.806	2808309.325	1493744.033	2283162.518	3713854.617	4724882.334	3792362.57	3136052.56616667
16	(2-aminoethoxy)[2-[docosa-4.7.10.13.16.19-hexaenoyloxy]-3-[hexadec-1-en-1-yloxy]propoxy]phosphinic acid	0.851712981			MS2 matched	746.50053	141.9015	194487.9302	253075.3683	184157.1615	320033.6076	190418.2084	257677.8495	233308.35425	63007.80326	156670.4434	162064.8453	144150.8529	114041.2872	134720.5686	129109.30011	149358.0493	143730.9291	147825.295	149378.882	147573.28885	207161.3468	163344.7728	147704.6491	139988.1922	194670.8414	156909.0486	168296.47515
1582	Phosphocholine	0.99684538			MS2 matched	367.13682	493.6065	90877.01064	339431.2765	131174.7507	394753.2985	242423.1182	183132.5416	230298.666023333	500196.198	544054.8437	469507.6433	162338.23	95711.97091	431582.5341	367231.903335	310492.0486	316013.8688	307487.9113	307487.5571	310370.34645	368730.5627	475997.4609	375699.7984	248380.3273	689037.7823	431602.4221	431574.725616667
509	Maltitol	0.87998485			MS2 matched	379.08494	415.323	2920.656479	3495.663727	1950.437412	2008.903614	2827.823473	3363.761858	2761.2077605	2246.183773	5449.040243	5124.936477	3589.251836	3233.781755	2795.231694	3739.73762966667	3194.246933	2781.503133	3205.231809	3200.821444	3095.45082975	2750.376101	1940.485645	1371.195714	1280.001126	2479.404256	1809.774925	1938.53962783333
53	1-oleoyl-sn-glycero-3-phosphoethanolamine	0.949099578			MS2 matched	478.2855	200.7965	2115532.483	3038738.517	2462008.127	1908581.647	2050656.648	2327289.549	2317134.49516667	483014.5134	1218882.494	1157976.478	2083678.501	2106804.449	2523385.163	1595623.59973333	1650063.98	1572908.507	1650712.373	1623478.866	1624290.9315	2391638.308	2515369.28	2211267.776	3522187.88	724377.9792	2935565.985	2383401.20136667
1334	Hexanoyl-l-carnitine	0.986703554			MS2 matched	260.1832	229.7435	5445.099586	5420.123903	6710.055732	5374.196252	4066.832069	4794.489227	5301.7994615	3268.805384	2001.131784	5211.164014	1970.969445	2048.226383	3065.916855	2927.70231083333	4511.234484	4658.982768	4538.304207	4483.118873	4547.910083	6838.396927	4782.561252	4948.494868	2951.711251	9287.474309	4924.244125	5622.147122
462	L-citrulline	0.985495916			MS2 matched	174.08536	392.63	8823.314514	9900.870294	5641.402833	6024.299862	6862.693477	7614.232047	7477.80217116667	5654.232972	8086.422533	5873.811331	3170.837835	5907.672906	14336.93027	7171.65130783333	9954.439557	9953.814919	9954.472803	10176.54856	10009.81895975	13685.5411	13847.49736	22653.16109	31238.50128	7259.78421	7922.428354	16101.1522323333
1661	Sn-glycerol-3-phosphoethanolamine	0.956804265			MS2 matched	238.04267	397.162	40809.38978	24196.7597	56180.57506	50051.34829	55234.37519	41553.99743	44671.0742416667	34316.62397	39846.57282	22875.76008	20162.47614	16286.52674	22317.83581	25967.6325933333	41490.04568	41467.48666	42793.32246	41466.27978	41804.283645	32966.45702	42854.05681	64173.01678	63351.45754	70460.47132	72147.56212	57658.8369316667
1082	Androstan-3-ol-17-one 3-glucuronide	0.973939599			MS2 matched	484.27214	508.015	470.1951955	12589.5602	8594.468851	8840.890407	11223.15092	8116.797091	8305.84377741667	8981.671979	7699.239543	11857.82672	6928.611227	6290.106006	9167.43838	8487.48230916667	10567.52268	10263.94951	10743.19297	10740.2368	10578.72549	11088.488	11225.36684	11664.3414	12737.69275	11667.12499	12868.62966	11875.27394
1501	N-nervonoyl-d-erythro-sphingosylphosphorylcholine	0.98693477			MS2 matched	813.67673	157.197	24619.91852	24594.92797	25758.20552	22031.15077	32243.44199	24920.9785	25694.770545	15330.36817	16545.36268	18401.76187	16780.72186	12162.01851	11590.45547	15135.11476	20949.06952	18772.24112	21561.27689	22160.85887	20860.8616	22496.52678	23975.24576	21428.73537	19565.43951	35881.25904	25480.46811	24804.6124283333
1727	Urobilin	0.820098175			MS2 matched	591.32693	441.466	3622.873033	3760.099138	5620.689324	2632.269421	2974.798928	3590.910099	3700.27332383333	4400.353184	3995.561532	1914.336788	3118.725225	1987.313029	2992.679673	3068.16157183333	3219.45842	2635.678867	3162.46238	3024.677311	3010.5692445	3443.447431	3518.315733	3147.486379	1267.25887	2317.714365	4782.148686	3079.395244
902	"1,2-dilinoleoyl-sn-glycero-3-phosphoethanolamine"	0.975553334			MS2 matched	740.51492	147.7395	173281.3604	155316.2536	162281.7361	166336.7427	172187.3227	173120.6637	167087.346533333	207533.4363	170106.8089	173291.214	197831.3342	255041.8757	220932.5418	204122.868483333	185885.2176	176776.7204	176826.8043	180161.4851	179912.55685	153682.1697	186092.3945	165546.298	181342.151	157490.5008	237270.218	180237.288666667
908	"1,2-dipalmitoyl-sn-glycero-3-phosphoethanolamine-n,n-dimethyl"	0.973196619			MS2 matched	742.52953	149.559	80814.83765	96923.06267	111153.2822	82760.53167	99226.98021	74570.10054	90908.13249	86001.7293	101810.8918	64900.58854	86524.72239	89589.08516	81332.08463	85026.51697	86295.87909	86241.52303	97145.01504	86394.9267	89019.335965	77574.22555	87777.04202	82495.60457	82111.88144	80153.64041	109189.0589	86550.2421483333
820	"(3r,5s,7r,8r,9s,10s,12s,13r,14s,17r)-17-((2r)-6,7-dihydroxy-6-methylheptan-2-yl)-10,13-dimethylhexadecahydro-1h-cyclopenta[a]phenanthrene-3,7,12-triol"	0.980859369			MS2 matched	475.33489	119.459	9806.531079	3664.608417	11513.61572	6783.382501	4638.175158	5702.729251	7018.17368766667	33708.90584	18794.71978	3934.965501	5562.67572	1972.129597	1824.244558	10966.2734993333	11938.52544	11180.57309	10561.50637	10368.43929	11012.2610475	7446.310452	3709.839729	6690.609856	10945.41515	22346.9458	5308.774974	9407.98266016667
803	beta-muricholic acid	0.941884226			MS2 matched	355.25951	189.618	28627.02517	10435.84451	34316.24233	30606.68639	37229.54085	31852.65155	28844.6651333333	56642.36942	92615.56795	35472.7235	30192.31135	10815.44448	13407.05952	39857.57937	49280.33369	46593.58146	46542.25232	49283.5419	47924.9273425	40933.96681	21716.19579	31524.32228	49140.14768	124998.4496	46301.74996	52435.8053533333
1132	Benzoic acid	0.968430292			MS2 matched	123.04257	304.493	106325.5874	84808.20253	116818.9631	73022.00147	87201.72941	93539.88626	93619.3950283333	60988.48973	88774.91878	50319.69779	67213.03204	61272.9368	69625.07254	66365.69128	89528.51178	92144.12635	92575.25099	92536.44199	91696.0827775	104913.5539	92611.33009	112009.6122	70943.5451	77182.83756	124671.1592	97055.339675
1276	Flavine mononucleotide	0.816283859			MS2 matched	439.08146	241.8885	3447.125838	3964.174891	2230.300763	2852.4945	2014.113901	3100.889112	2934.84983416667	4293.028013	4020.705476	4585.285865	4794.088771	3053.773774	5473.289296	4370.0285325	3417.489084	3099.376004	3419.544415	3422.78542	3339.79873075	4018.503358	3419.040247	2970.912463	2926.489133	1720.569082	4625.867807	3280.23034833333
1160	Calcitriol	0.742683461			MS2 matched	363.28622	33.341	8829.208801	28217.10146	11113.43766	6924.865398	6561.423302	9949.880389	11932.652835	4267.222382	5735.385964	4796.327233	8120.156373	6979.892687	3957.991155	5642.829299	7819.282819	7828.201155	6868.904933	7817.76208	7583.53774675	9234.560274	11611.09839	7493.967148	10925.2884	11125.41853	125863.019	29375.5586236667
1108	Asn-Glu-Lys	0.907099738			MS2 matched	390.19571	472.2805	7410.302579	6796.979506	11020.58396	6974.624722	7086.078781	6552.265134	7640.13911366667	5679.320291	7886.455402	5819.051454	4703.608713	4445.996627	4462.0869	5499.41989783333	7336.058521	7173.783882	7468.560526	7467.792913	7361.5489605	4057.414731	6343.77509	7936.737512	2517.846398	12297.04059	8564.914405	6952.95478766667
1020	"5-[(3s,8r,10r,13r,14s,17r)-3-[(2r,3r,4r,5s,6r)-3,4-dihydroxy-6-(hydroxymethyl)-5-[(2s,3r,4r,5r,6s)-3,4,5-trihydroxy-6-methyloxan-2-yl]oxyoxan-2-yl]oxy-14-hydroxy-10,13-dimethyl-1,2,3,6,7,8,9,11,12,15,16,17-dodecahydrocyclopenta[a]phenanthren-17-yl]pyran-2-one"	0.711189919			MS2 matched	693.36736	440.2025	7943.660677	5257.067359	8664.643324	5543.670196	5561.957522	8316.560024	6881.25985033333	7043.291614	8137.410585	4893.379444	5379.180448	4227.324424	6124.783116	5967.56160516667	6242.185749	5983.495513	6342.803485	6343.969632	6228.11359475	6506.1358	4696.739596	6050.015817	4729.133248	5524.933001	7856.043081	5893.83342383333
1041	6-ketoprostaglandin f1alpha	0.988758827			MS2 matched	393.22063	209.295	6855.635295	5706.41734	5130.027151	6787.984382	3686.589151	4439.588945	5434.37371066667	4095.085935	3610.598852	4876.612341	3727.747005	2797.736161	2847.62278	3659.23384566667	5214.101093	5547.357584	5427.158178	6097.730178	5571.58675825	8606.074697	4054.639708	7806.478864	7677.568577	9907.850794	3766.023725	6969.7727275
570	Nicotinate d-ribonucleotide	0.893217261			MS2 matched	210.99763	409.1655	6971.423118	7942.796925	9699.89861	9137.486124	8007.795183	7520.214865	8213.2691375	7964.885077	9601.57821	8894.022296	6816.118653	9483.85199	4939.203445	7949.9432785	8493.535058	8479.598506	8555.599724	8645.29985	8543.5082845	12198.5435	9749.297583	10079.24865	10673.90639	12334.25087	11113.47348	11024.7867455
926	17beta-nandrolone decanoate	0.983476791			MS2 matched	429.31598	36.933	45857.87471	50480.39589	44633.75046	77368.88617	52898.4635	56508.26437	54624.60585	48536.66497	53259.68412	56880.41373	52530.65994	41443.11371	50055.28597	50450.9704066667	51030.0149	54359.92938	49295.42592	49446.80797	51033.0445425	53048.77775	45397.70349	85986.83375	47049.90925	45207.7367	48914.21525	54267.529365
414	"1,1'-(1,8-dioxo-1,8-octanediyl)bis[glycyl-Glycine"	0.725725362			MS2 matched	200.06456	371.688	2702.70478	2880.317016	1824.548291	2172.787928	2458.400231	2088.659315	2354.5695935	1688.06536	1946.898242	1884.216298	2011.517187	2110.055497	1981.598973	1937.05859283333	1483.865338	1920.524195	1638.139481	1933.940192	1744.1173015	3458.610783	3019.51366	3295.717425	2814.781211	1757.059256	3473.727481	2969.901636
654	Pi 34:2	0.976635335			MS2 matched	833.50359	194.827	66959.09906	61669.10269	91739.25173	67302.90273	120949.7185	100798.4298	84903.084085	91574.35249	177088.6973	222207.4833	155226.7832	127155.512	165711.4484	156494.046115	103487.5503	90884.23908	95185.88587	91380.26429	95234.484885	61915.51877	99479.39068	85486.29526	81460.18276	90594.00071	71855.90192	81798.54835
1500	N-myristoylsphinganine	0.92062947			MS2 matched	512.4998	34.578	145719.1682	144015.9781	141120.8972	136462.582	166595.9075	157451.8375	148561.06175	164711.1535	165009.979	169525.0824	163762.1006	147459.9824	132865.5764	157222.312383333	145239.2167	142689.0764	142593.4433	148834.4942	144839.05765	157863.1301	183995.3608	163386.7843	136904.6821	133470.2935	160526.8674	156024.5197
336	Dihydroxyacetone	1			MS2 matched	89.02323	153.431	168288.7377	79589.5195	74155.00319	58827.16919	70701.05823	87480.58318	89840.345165	105274.4914	97363.49421	107849.8076	109153.5362	78866.91728	104191.0648	100449.885248333	80866.74885	80889.02753	80847.31766	70648.57188	78312.91648	63983.80825	66070.5805	89082.90486	78686.97281	68349.28516	74381.11125	73425.7771383333
557	N-isovaleroylglycine	0.998500798			MS2 matched	158.07958	195.8535	18261.09971	49234.87667	54978.04376	21907.60468	45061.83679	32915.13133	37059.76549	50642.44389	81853.21625	93492.15434	84478.02563	85969.72902	156910.0048	92224.2623216667	50178.57902	50178.23425	49622.85595	48390.86996	49592.634795	37664.75675	61553.16887	68862.33602	66468.59637	14455.31191	61295.55528	51716.6208666667
1356	Ikarugamycin	0.963286128			MS2 matched	501.2722	433.005	5338.963908	2809.025241	6402.592677	4099.756981	4320.992529	4182.358004	4525.61489	3103.13951	3504.688574	3467.125327	1887.698738	1557.99874	2416.052209	2656.117183	4130.970457	3981.789962	4129.014218	3636.882453	3969.6642725	2289.195108	3867.979216	4058.094348	2918.159636	4461.81052	5054.52991	3774.96145633333
1164	Captopril	0.89212594			MS2 matched	172.0583	387.121	1111.365117	2131.576652	1156.721874	2090.960175	810.7100092	972.8894659	1379.03721551667	1381.524257	2685.624771	1738.494438	515.8218148	820.5815318	3694.293347	1806.05669326667	1755.230272	1768.725456	1841.297658	1755.857631	1780.27775425	1475.442793	3104.338762	2134.758524	1853.739912	2678.000583	1407.273998	2108.925762
783	Val-Ile	0.934262271			MS2 matched	229.15169	201.3855	23717.25395	29812.27306	42171.19777	33462.26224	28419.63411	27428.47944	30835.1834283333	6471.011295	32107.98031	21313.63302	18167.0357	15623.79529	17032.1488	18452.6007358333	29685.61386	27104.14418	27184.57549	28027.25903	28000.39814	27527.57188	39578.0106	49415.90412	28500.64028	26862.35527	52249.46992	37355.6586783333
495	Lovastatin hydroxy acid	0.903570482			MS2 matched	319.17031	135.148	6936.983773	9445.094563	11479.97322	8960.172811	22586.95067	10602.27642	11668.5752428333	4836.673541	15252.58061	10512.77981	19555.58242	19495.5209	14126.61704	13963.2923868333	12905.43415	13029.3982	10775.50236	12551.58013	12315.47871	10856.7934	12447.54588	15822.58214	10456.47224	9614.534833	14850.72169	12341.4416971667
1072	Ala-Leu-Arg	0.838572789			MS2 matched	359.22617	254.256	1275.26324	1995.059708	5392.36875	2365.980845	3706.560703	2080.936696	2802.69499033333	2362.318189	6630.070085	1596.210184	1632.731021	1402.025209	672.9378118	2382.71541663333	2999.4461	3008.52863	3449.066771	3178.403772	3158.86131825	2578.041541	2506.886634	7198.373145	2467.924055	5705.837077	5322.747176	4296.634938
1338	His-Gln	0.847422826			MS2 matched	284.13305	381.723	6345.82985	5356.764093	12030.56718	8080.612876	8295.236784	8357.14881	8077.6932655	5597.31129	9163.449827	5008.750268	5412.740064	4593.387823	6695.3064	6078.49094533333	7166.288464	8392.314824	7832.903809	7504.328252	7723.95883725	7903.754683	10656.12511	12099.27068	7537.233971	12406.9177	10019.02128	10103.7205706667
425	Heptadecanoic acid	0.981690977			MS2 matched	269.24395	37.962	87341.08286	109113.3813	87965.70634	69809.84314	80349.52774	79523.28376	85683.80419	88651.35438	107900.9374	94340.09124	112820.517	104821.6133	119544.6568	104679.861686667	85970.5906	73164.25188	89158.7231	92665.31082	85239.7191	80081.70827	104000.1988	125827.1782	105920.5464	117788.5918	78860.85994	102079.847235
1107	Asn-Ala-Arg	0.714251683			MS2 matched	360.18862	248.377	8078.479886	8641.501125	10212.65033	5038.142731	7651.031746	6849.830745	7745.2727605	6156.670108	10821.14691	4847.097266	5890.851145	5177.989806	6056.682174	6491.73956816667	8100.518749	7814.871939	7814.529433	7846.128704	7894.01220625	7752.70611	7580.072311	8851.563353	5933.193215	8238.79868	9453.787596	7968.35354416667
1339	His-Glu	0.997762945			MS2 matched	285.11699	419.5875	77280.71363	69268.95471	107336.9723	79119.56692	69047.16371	67840.50432	78315.6459316667	41731.04744	80983.51198	46399.41138	44935.16871	39560.10655	41627.08322	49206.05488	74314.97487	74317.7069	74318.4844	73019.00613	73992.543075	67575.91402	82736.86269	92347.23419	65957.08301	105048.5883	89954.84558	83936.7546316667
1340	His-Gly	0.8022			MS2 matched	213.09611	384.135	14276.30536	18159.04208	17486.35631	12347.8878	11670.2439	15815.43727	14959.21212	9426.343814	12311.9048	6046.026911	10752.23548	8423.023517	14191.62775	10191.8603786667	14612.61923	14445.12374	13860.76244	14613.36368	14382.9672725	13153.27526	19145.77758	26583.9172	21348.16259	18659.69022	18154.40919	19507.5386733333
1221	Dasatinib n-oxide	0.97620261			MS2 matched	504.16472	267.1705	16501.3675	16055.25569	15815.02553	12932.0145	14540.38963	15381.41531	15204.2446933333	11904.07832	14272.64648	10651.0216	12800.55555	12421.66885	13189.33442	12539.8842033333	15510.5652	15259.61394	15175.89124	15173.3028	15279.843295	17606.83139	15561.22061	15959.40985	16373.17145	15846.70163	15405.80676	16125.523615
1144	Betulinic acid	0.974249086			MS2 matched	457.34796	36.962	53243.21345	50542.56907	45735.55105	60650.70989	37520.24311	48893.19823	49430.9141333333	45283.10624	57616.87061	48445.95439	52237.05778	35865.59749	49608.99493	48176.2635733333	49418.19067	49757.45034	49770.46958	47055.06601	49000.29415	51397.16902	57219.25704	63002.82106	49887.01032	43255.69694	42624.24524	51231.03327
430	His-Lys	0.991410765			MS2 matched	282.0791	264.5705	98964.62864	81541.68133	86250.79336	61515.81545	97180.45703	81753.70033	84534.51269	46072.59151	73069.36228	78963.90658	62145.48549	54897.73632	87794.43132	67157.25225	80402.87292	78753.2847	79346.17006	80404.97314	79726.825205	83625.55684	78091.02361	100012.1344	91846.79118	51482.56986	90716.69104	82629.1278216667
1104	Arginine	0.965072712			MS2 matched	158.11598	270.282	108407.535	89175.23786	85716.44611	104879.1502	91241.40913	87100.20163	94419.996655	107457.0977	135960.4348	109472.0487	95435.16175	72701.69396	100190.4395	103536.146068333	82932.26413	82448.65429	82302.22603	82682.61054	82591.4387475	64059.40241	63407.11957	52252.70134	31466.83899	40312.75213	57288.1026	51464.4861733333
1064	Adenosine 5'-diphosphoribose	0.920694996			MS2 matched	560.07353	421.8525	494.4516929	789.433092	738.8403666	575.6948325	604.7499837	683.8190666	647.831505716667	1593.173752	2573.208587	2090.65219	1820.50081	1108.255665	3031.307979	2036.18316383333	1382.177529	1384.071582	1341.446612	1339.814566	1361.87757225	1252.652847	1064.208584	330.4402204	1151.534468	302.0731307	841.4014641	823.718452366667
605	Pe 32:1	0.826936197			MS2 matched	688.47997	151.555	6498.776886	5731.376615	10414.08216	6262.411618	9977.488512	7612.048925	7749.36411933333	2500.11523	6366.589334	8545.94156	7990.72488	5906.688479	13557.98665	7478.00768883333	6423.331764	6418.342245	6514.436119	6873.542095	6557.41305575	5730.349686	6588.442403	8904.954079	7901.6458	6128.494151	10848.26105	7683.69119483333
1555	P-methoxycinnamic acid ethyl ester	0.913729159			MS2 matched	207.08632	354.5955	993.0135988	919.0194667	1180.043286	439.9796964	1767.015896	825.0343381	1020.68438033333	3303.485065	2402.504994	1119.389343	5998.172846	1783.791411	3410.681773	3003.00423866667	1582.895273	1460.142873	1549.06858	1574.62445	1541.682794	823.6757781	1279.478242	1368.14475	2030.448505	672.8182886	1533.607856	1284.69556995
190	"7,7-dimethyl-(5z,8z)-eicosadienoic acid"	0.994933799			MS2 matched	335.289	45.443	26445.29134	33483.60477	23242.27746	30940.54467	23463.06504	39500.11485	29512.4830216667	15682.9658	17309.24591	29767.71731	28183.88167	30348.49946	12830.71756	22353.8379516667	18501.93462	19229.33418	21607.10134	17254.80756	19148.294425	32430.30675	26475.28728	20095.75307	28844.80481	32823.73981	18572.43088	26540.3871
383	Gamma-Glutamylcysteine	0.9316			MS2 matched	249.05327	394.4895	3380.272351	551948.4177	3296.785915	1366.341179	1379.022486	3407.902483	94129.7903523333	437876.2387	3275.895733	2900.992343	2024.320062	619.306528	1827.337408	74754.015129	2188.454284	2170.320351	2964.665398	2181.773493	2376.3033815	1911.453736	806487.5366	918.176082	1194234.933	549.0042245	2451.597391	334425.45017225
1488	N-[(2s)-2-[[(1z)-1-methyl-3-oxo-3-[4-(trifluoromethyl)phenyl]-1-propen-1-yl]amino]-3-[4-[2-(5-methyl-2-phenyl-4-oxazolyl)ethoxy]phenyl]propyl]propanamide	0.989149035			MS2 matched	620.27043	525.886	10446.72097	1362.271981	2352.616761	7203.307007	1640.003503	1155.611517	4026.75528983333	3494.796383	1552.145776	1439.757084	994.3926386	1582.656991	769.6416937	1638.89842771667	4889.817248	4405.631773	4778.68544	4888.53342	4740.66697025	2563.190177	1799.568034	5184.538677	6832.492853	16735.42259	12934.40437	7674.93611683333
242	Aspartic acid	0.97001135			MS2 matched	132.02886	402.2045	711953.555	610429.304	702101.8484	630491.3338	764398.3003	723786.3886	690526.78835	662686.9454	593374.4426	429588.2602	675325.0742	636894.0497	740571.3836	623073.359283333	738680.6786	709132.6077	700978.6234	715051.5148	715960.856125	865051.9983	793549.1444	777417.5481	889617.5046	672827.1264	953737.4334	825366.792533333
1348	Homoharringtonine	0.733701718			MS2 matched	546.28815	444.832	3724.551059	3960.129694	11880.75185	4531.761501	4127.23042	2698.305362	5153.78831433333	2323.291752	4471.212034	2823.345903	3098.182585	1442.470715	1885.604513	2674.017917	4246.728256	4250.177952	4147.51647	4238.11271	4220.633847	3751.66969	2168.596244	4689.38051	3028.060061	5681.796376	4964.31094	4047.3023035
1563	Penitrem a	0.946694621			MS2 matched	634.27409	394.308	4138.386	3264.32929	7310.639803	2301.662312	6471.212017	4031.933889	4586.36055183333	5587.182691	4456.286615	3279.382543	2418.041384	4513.856046	3489.56734	3957.38610316667	4387.801304	4388.975447	4686.011376	4387.184072	4462.49304975	2759.011625	5191.855327	5554.673796	3612.12896	5284.894504	6454.282256	4809.47441133333
27	(R)-mevalonic acid 5-Phosphate	0.881			MS2 matched	244.16236	535.288	1234.728108	1621.183193	1717.812839	1251.331266	1739.386475	1389.112488	1492.2590615	1783.6756	1838.515634	1875.099862	1619.573647	2009.036604	2153.878043	1879.96323166667	1871.029643	1699.329975	1870.28409	1850.056189	1822.67497425	2214.308543	1795.784467	2404.46598	2357.237018	1932.911053	2725.182502	2238.31492716667
582	Oxazepam	0.7877			MS2 matched	286.04518	398.979	10586.1725	12568.6245	8677.432967	8572.479212	8949.922242	10507.76667	9977.0663485	6761.834483	7806.82243	9190.560057	6239.535001	7788.78814	9560.901519	7891.40693833333	11526.25326	11317.14655	10591.6315	12304.46196	11434.8733175	10337.69038	14016.31419	8789.522441	6819.329967	9140.604852	6889.787701	9332.20825516667
569	Nicotinamide adenine dinucleotide (NAD)	0.9932			MS2 matched	662.11397	471.871	2274.793849	545.4704867	2739.01441	1735.052477	2218.028631	2634.050954	2024.40180128333	6091.176353	1127.726009	851.2898766	3070.113481	884.9014297	3658.821877	2614.00483771667	2334.927608	2388.20162	1607.463494	2331.212275	2165.45124925	1644.877276	1071.583252	1197.627261	1368.056863	2094.763744	978.1671322	1392.51258803333
1712	Trp-Glu-Arg	0.985964337			MS2 matched	490.2225	373.9245	17407.11068	19070.74143	19403.03579	15050.41404	17318.23818	16857.42929	17517.828235	12314.82989	16365.13164	10517.6596	12711.807	12556.34055	9592.553461	12343.0536901667	17697.42438	17327.09762	17374.57575	17398.03219	17449.282485	20129.63139	22545.37764	16758.35175	17443.17184	25824.5613	20722.25396	20570.55798
1302	Gln-Thr-Lys	0.823789961			MS2 matched	376.21043	449.699	5413.085842	4530.462512	11881.60343	6485.050996	5658.414585	5012.148428	6496.79429883333	4878.788084	9451.738689	4014.445824	5122.347241	3690.652246	5866.401268	5504.06222533333	5217.779762	5392.790546	5758.011402	5232.300176	5400.2204715	6513.248187	5074.503895	6403.601304	4740.739167	7412.183856	7458.768076	6267.17408083333
485	Leu-Arg	0.808114766			MS2 matched	286.18336	342.332	2914.272139	2615.224883	5252.921444	3801.607982	2674.934828	2274.133326	3255.515767	1834.053826	3838.9864	1423.544232	1301.184289	1231.223171	1226.89403	1809.31432466667	3450.948015	3286.290083	3421.227409	3452.409132	3402.71865975	3068.189981	3647.521945	5438.684263	3295.651511	5595.29739	5605.900844	4441.87432233333
185	6'-sialyllactose	0.998761508			MS2 matched	632.18278	257.529	1207.314845	535.2246614	640.2733673	467.6891971	782.7133889	882.5344337	752.624982233333	12440.75852	4818.414017	2360.505073	2982.797061	1398.39028	1428.597076	4238.24367116667	1648.846733	1644.198524	1621.3188	1739.152545	1663.3791505	607.0341853	836.9165515	370.9913381	177.0914348	787.9570201	1174.766474	659.1261673
1174	Chloramphenicol palmitate	0.875714077			MS2 matched	543.24856	418.3125	9962.049936	10597.12244	10202.96713	6043.842027	8776.317117	7273.155148	8809.24229966667	8785.775433	7735.033585	4751.60462	6019.857963	9908.618227	9302.620789	7750.58510283333	9542.05189	8895.586218	9412.51218	9366.993078	9304.2858415	11522.39357	5920.535554	11016.43838	8850.922282	5868.767955	10193.0532	8895.3518235
642	Phe(benzoyl)-leu-arg	0.971837766			MS2 matched	537.2933	311.6145	7393.075274	8395.567463	9091.12464	7216.506898	8174.85872	8376.632427	8107.96090366667	5125.217705	6197.721625	3708.254893	4036.625697	4752.010066	4439.834031	4709.94400283333	7524.084252	7018.238733	7522.179132	7523.543242	7397.01133975	10253.2468	7136.870304	7803.499296	7757.550665	7290.492017	8636.928512	8146.43126566667
895	"1,2-diamino-2-methylpropane"	0.928483649			MS2 matched	72.08063	303.7665	395745.1521	380550.4662	456080.1345	368530.6557	403140.789	397628.2654	400279.243816667	285405.7897	373237.8321	251708.8678	295244.0345	299130.8474	357201.8254	310321.532816667	390858.9698	395016.6031	393943.5823	398154.36	394493.3788	411856.1275	458762.2276	551748.8603	508745.3878	384365.5746	449778.2768	460876.075766667
574	O-phosphoethanolamine	1			MS2 matched	140.00946	397.0445	19203.95475	8652.549561	16840.74057	15707.17158	14226.59889	14352.2066	14830.5369918333	11140.0306	12102.26561	6312.005275	8274.763946	4910.742939	6555.345583	8215.85899216667	17473.71511	16516.48715	17136.05043	17475.09599	17150.33717	14654.09223	14874.001	14583.87522	17369.85971	17281.30807	21363.78539	16687.82027
14	"(1r,4s,7r,8s)-7-[(2e,4e)-hexa-2,4-dienoyl]-3-hydroxy-8-[(2s)-3-hydroxy-2,4-dimethyl-5-oxo-2,5-dihydrofuran-2-yl]-5-[(2e,4e)-1-hydroxyhexa-2,4-dien-1-ylidene]-1,3-dimethylbicyclo[2.2.2]octane-2,6-dione"	0.743505666			MS2 matched	495.21381	307.7595	4141.213174	2773.012531	5198.41818	2906.568375	2614.054548	3456.282446	3514.92487566667	11504.78088	8004.216609	3278.701291	3861.5446	2742.793781	3470.634601	5477.11196033333	4456.115959	4456.168745	4597.52946	4889.659617	4599.86844525	3411.325779	2565.20868	2590.762757	3417.931105	9957.467242	3977.183682	4319.97987416667
1577	"5-(1,1-dimethylheptyl)-2-[(1r,2r,5r)-5-hydroxy-2-(3-hydroxypropyl)cyclohexyl]-Phenol"	0.764990701			MS2 matched	341.302	200.3	52572.48178	85675.48018	35864.65846	50447.00698	33756.7526	48188.64575	51084.1709583333	33437.28773	48681.92783	25362.98549	42587.09975	49516.04669	40483.36791	40011.4525666667	40041.89829	44875.29062	44848.15927	44850.12135	43653.8673825	47867.9087	42551.80973	42263.79981	45878.71625	24498.99265	43676.31948	41122.9244366667
25	(n-(-2-acetamido))-2-aminoethanesulfonic acid	0.950868848			MS2 matched	181.02586	303.42	203744.6187	228521.7967	110254.2566	117432.0419	122519.198	145551.3794	154670.54855	80572.38937	75408.61124	88941.68275	95312.29155	98834.54842	152504.5	98595.670555	176951.3584	170408.0007	176962.5756	176883.7577	175301.4231	254376.1225	199953.8922	202735.1972	205069.536	109528.7652	217846.5051	198251.6697
479	"n-(4-methoxy-1,4-dioxobutyl)-l-alanyl-l-alanyl-l-prolyl-n-(4-methyl-2-oxo-2h-1-benzopyran-7-yl)-L-valinamide"	0.858102152			MS2 matched	662.24954	159.28	4605.035245	5265.261847	7069.980777	4770.421985	5326.802927	4329.572795	5227.84592933333	11156.43559	3944.826149	4523.463708	5806.083548	1567.23624	1828.528842	4804.42901283333	4158.403352	3189.199681	4434.467098	4473.442607	4063.8781845	3747.145892	1072.329049	4770.539198	2122.170004	15054.61938	4449.632667	5202.739365
1456	"[1-(hexahydro-1-methyl-1h-azepin-3-yl)-1h-indol-3-yl](2,2,3,3-tetramethylcyclopropyl)-Methanone"	0.742905557			MS2 matched	375.22024	407.075	11916.87637	7530.318557	16782.85729	13799.05666	9244.881207	11400.30334	11779.048904	11035.79493	13498.99879	9899.572095	9205.173841	7354.822176	14335.12917	10888.2485003333	12379.88103	12056.8157	14150.41594	12702.41778	12822.3826125	9975.493118	9430.447161	10573.71905	10221.83773	15137.53349	14041.48147	11563.4186698333
898	"1,2-dihexadecanoyl-sn-glycero-3-phosphocholine"	0.968032442			MS2 matched	734.56444	151.58	1330548.608	1477912.547	1232887.382	1530680.19	1149966.858	1343787.605	1344297.19833333	673834.9574	667247.049	806415.6657	770291.3904	554452.687	777768.9075	708335.1095	1109282.692	1109293.41	1102225.511	1102220.927	1105755.635	1356443.628	1161588.71	966704.7929	1061012.193	1364048.203	958694.1283	1144748.6092
1291	Gamabufotalin	0.935021281			MS2 matched	403.25132	437.866	44579.10679	28153.39109	47399.27108	33192.74902	41903.57199	34032.51237	38210.10039	15664.55144	30349.31147	18339.99027	29063.44492	26862.74515	31403.49775	25280.5901666667	38445.07608	35984.28733	36434.31414	35984.49732	36712.0437175	34497.45869	45668.62698	50036.92331	45569.44715	30316.16083	51399.82713	42914.7406816667
1619	Pyridine	0.917092448			MS2 matched	80.04858	64.7275	354108.85	359094.0258	352773.4654	275877.5926	317704.2621	317196.0369	329459.0388	367629.2138	379507.7996	376093.1422	324552.8826	311957.4057	397503.7232	359540.694516667	359943.0348	350998.5954	356834.9593	354835.7985	355653.097	366725.1507	328345.1186	334687.0905	353316.8506	279729.7484	361745.756	337424.952466667
1231	Dibucaine	0.79308998			MS2 matched	344.2251	88.8605	113099.8502	98106.88363	119879.1403	108031.5243	122225.121	89737.46892	108513.331391667	116445.4158	100456.9914	114546.0142	107016.8978	116920.077	120881.1295	112711.087616667	112892.4637	114439.3456	114432.2978	107405.6816	112292.447175	116800.7235	93529.94584	97772.87402	105401.8813	124608.1656	118224.737	109389.72121
827	(R)-(+)-Citronellic acid	0.7711			MS2 matched	188.16231	51.333	1594.949421	1805.516766	1367.447419	978.584838	1451.582974	2140.325835	1556.40120883333	3941.712427	2745.414922	2963.611895	3738.789205	2869.893748	1958.833453	3036.37594166667	2349.141104	2434.602691	2149.049729	2147.494477	2270.07200025	1399.461435	1840.646763	387.3134251	452.9234555	1395.456266	1496.476739	1162.04634726667
612	Pe(16:0/8-hepe)	0.744805318			MS2 matched	752.51021	146.3405	17055.1947	17856.84872	26137.72482	23168.81971	30274.23812	21035.45362	22588.046615	20412.94512	43628.35875	42499.71717	44647.11019	42726.19675	49491.98415	40567.7186883333	20985.02558	19814.00025	21585.14661	22246.35715	21157.6323975	22411.87661	21151.32904	18097.51183	23008.8061	22923.71936	20659.1713	21375.4023733333
866	1-octadecyl lysophosphatidic acid	0.992472577			MS2 matched	447.26748	234.0405	3275.834015	4075.896329	9531.865987	4752.557603	3087.228204	4027.654081	4791.83936983333	3809.157501	5020.047231	1424.759006	1991.518905	390.0028028	1272.997452	2318.08048296667	3910.694752	4097.359026	3918.28296	3911.087997	3959.35618375	11315.10986	1941.233142	2765.03781	5258.956271	4347.839629	2170.288384	4633.077516
1195	Curine	0.935825024			MS2 matched	595.27868	250.0645	7021.60711	6868.883155	7326.110428	4574.328964	7384.975541	6989.80412	6694.28488633333	9708.373285	10360.16796	9975.171762	12792.12027	9667.347017	12821.69104	10887.4785556667	9271.307707	9622.542525	9167.420314	9167.243568	9307.1285285	6729.759365	8996.03213	11377.86411	8353.368396	5472.458937	11897.61953	8804.517078
1168	Caylin-1	0.916969038			MS2 matched	651.10649	491.482	12749.40963	14113.75592	17012.80005	11202.60766	14442.31645	14657.79059	14029.78005	9512.323832	13476.62774	11934.1114	13841.53924	13739.17151	16837.38549	13223.5265353333	13598.30431	13605.0466	12598.51064	13603.19495	13351.264125	16978.10989	20029.23869	14494.78319	16686.94186	17770.4809	14804.7517	16794.0510383333
329	Dehydrocholic acid	0.761213377			MS2 matched	383.23613	119.782	16875.61474	15857.04671	11152.78125	15050.71469	12819.86044	15091.09287	14474.51845	992.852539	5623.038927	8777.543367	5330.775154	6718.837479	7165.961067	5768.16808883333	8942.435816	8376.104863	9621.812252	7809.436784	8687.44742875	14126.32426	3640.569358	18008.00074	27307.72298	11773.16267	1004.478952	12643.3764933333
843	1-behenoyl-2-hydroxy-sn-glycero-3-phosphocholine	0.8557755			MS2 matched	580.42688	188.962	7425.304264	8921.320555	8827.073044	15652.84416	7574.1503	6689.521177	9181.70225	6910.132949	12885.26303	15378.43777	16771.5527	14403.65706	10176.60461	12754.2746865	10359.26079	10373.82295	9894.795642	9172.83989	9950.179818	10841.57166	8969.050346	9753.239857	4354.760712	11879.66179	8766.30665	9094.0985025
251	Blood group b trisaccharide	0.818326128			MS2 matched	487.17062	380.313	1490554.75	1098301.994	1671060.261	1389867.31	1405736.937	1340418.518	1399323.295	1906445.423	1922707.347	2004968.08	2065215.247	2185394.928	682171.8558	1794483.81346667	1656475.015	1626993.785	1641626.058	1656476.018	1645392.719	1251527.562	1368267.496	241925.2789	91781.76294	1615696.704	1587142.484	1026056.88130667
88	"12s-hydroxy-5z,8z,10e,14z-eicosatetraenoic acid"	0.905821222			MS2 matched	319.22168	56.219	111390.1836	108434.0236	120801.7245	286768.6419	140530.0277	121101.6596	148171.043483333	206249.1012	148739.1081	356553.8298	208721.4258	216576.4879	200312.509	222858.743633333	131004.3012	125228.761	128118.6479	131104.6872	128864.099325	107400.3565	124878.557	119315.3506	203122.3202	174939.6632	162574.6703	148705.152966667
1187	Cortisol 21-sulfate	0.809887583			MS2 matched	363.21329	167.702	11144.59654	19300.02184	30708.49805	7507.24859	11091.37148	11279.40676	15171.85721	14535.31023	13016.17033	17239.75086	2365.492018	1226.871864	10674.59413	9843.031572	14256.02997	14442.91869	14101.38021	14476.86403	14319.298225	18380.25224	13124.55931	8645.199085	20237.13079	18489.52359	24190.25766	17177.8204458333
849	"1-hexadecyl-2-(8z,11z,14z-eicosatrienoyl)-sn-glycero-3-phosphocholine"	0.830892168			MS2 matched	770.60962	33.365	12407.36042	12964.78146	6751.865128	6808.102686	4563.557325	9540.82614	8839.4155265	3286.350617	10718.43194	10031.00785	11073.76243	9003.954956	5650.822753	8294.055091	7445.617508	7501.394857	7298.760995	7390.665346	7409.1096765	7333.282044	9226.485983	3868.258171	7522.396578	10483.87067	8518.665559	7825.4931675
67	1-stearoyl-2-hydroxy-sn-glycero-3-phosphoethanolamine	0.940440997			MS2 matched	480.30079	181.607	1315880.196	1188208.624	997363.8904	923258.3391	912470.4666	1370890.007	1118011.92051667	414395.4019	888505.3787	1000313.713	1454578.106	1179891.453	1377105.62	1052464.94543333	918220.0278	876115.0885	899757.7158	918463.315	903139.036775	1140407.368	1255280.175	1253972.763	1472099.972	474360.1444	1335723.346	1155307.29473333
637	Phe-asp	0.813323513			MS2 matched	279.0936	346.2345	6090.08568	6106.986978	11009.24161	5697.415635	5960.438318	4879.36667	6623.92248183333	5406.817183	8372.430196	3764.036371	4045.861	3162.966872	3436.813577	4698.15419983333	7756.260372	7594.916559	7619.875773	7833.933223	7701.24648175	5975.900741	8147.326445	8327.373813	6319.076578	12774.37279	10115.08711	8609.85624616667
1360	Ile-Met	0.6616			MS2 matched	301.09231	238.7055	1149.97636	1067.346519	1971.017509	1646.959545	1363.768618	1392.69189	1431.9600735	1827.766296	2976.63104	2919.633852	706.9414425	3122.960007	1182.457711	2122.73172475	1207.430439	1588.280054	1581.574862	1588.961952	1491.56182675	1221.350607	1263.301897	1988.76063	929.9163825	1395.873724	1523.162117	1387.06089291667
1592	Pro-Glu-Arg	0.903192223			MS2 matched	201.0859	301.39	3378.326041	3992.652517	596.3957148	2544.133528	3645.499497	2881.494639	2839.7503228	3720.751819	4746.155157	1182.44612	2779.266074	4495.261461	2807.71092	3288.59859183333	1904.634704	1968.523596	2210.086584	2345.752207	2107.24927275	1424.433723	4481.033375	3751.887777	3632.674384	2717.002025	4881.651235	3481.4470865
1262	Enniatin b	0.792570342			MS2 matched	640.39618	267.384	1644.467317	1818.075762	1363.525579	527.9579992	1257.53527	1354.133183	1327.6158517	1271.165692	1515.913244	1091.885215	1320.101527	1081.045465	1192.156673	1245.37796933333	1308.219665	1227.533685	1227.542705	1227.413827	1247.6774705	1590.890739	1457.305891	1586.671916	931.911717	1135.592565	1412.867765	1352.54009883333
1736	Val-Ser	0.826234114			MS2 matched	205.11615	296.944	2977.807514	2295.335184	8062.962524	3487.65934	3336.518622	3272.990511	3905.54561583333	3025.625716	7150.96726	2720.430109	2243.224855	1522.515504	1930.687877	3098.9085535	4480.478389	4405.226761	4481.315794	4257.219171	4406.06002875	3762.201219	5099.511118	7840.213448	3082.488834	7341.409464	8849.264401	5995.84808066667
1117	Aspartame	0.901718669			MS2 matched	295.12585	347.086	4224.215322	5589.766757	5082.93775	4497.997005	3837.896179	4526.226144	4626.50652616667	2670.114877	4428.266505	4011.231978	3812.562937	2731.336512	2631.056665	3380.761579	5057.52924	5003.747147	5149.999188	4876.986954	5022.06563225	5463.672836	6276.882688	5910.072415	6222.788115	7236.142412	5252.587794	6060.35771
1275	Fexofenadine	0.965577448			MS2 matched	502.30985	256.607	996.6536077	1020.484709	1110.151318	798.3737496	1091.849115	737.8939232	959.23440375	9150.306472	1466.781997	1057.522432	1058.360623	890.7213521	1156.891677	2463.43075885	970.1490937	919.3747453	970.1437591	916.6556027	944.0808002	729.7859754	984.2302437	1080.964678	1210.232983	1192.664637	1192.728465	1065.10116368333
105	2-arachidonoyl-1-palmitoyl-sn-glycero-3-phosphoethanolamine	0.930881167			MS2 matched	738.49665	147.038	857122.121	828948.9032	863599.4379	803220.6135	986599.0334	1065297.8	900797.984833333	796197.4554	1323026.005	1509866.872	1646197.542	1620022.053	1595161.844	1415078.62856667	858614.2655	839477.8475	843564.788	858407.416	850016.07925	786368.0738	841599.56	764513.9968	792632.1458	690980.0049	1156008.569	838683.72505
1341	His-His	0.8808			MS2 matched	257.11395	297.769	1948.626539	1319.545525	1581.002133	1776.771556	1547.788817	1480.179993	1608.9857605	1278.923872	1398.976512	1237.592986	619.3260213	1526.003564	1434.649579	1249.24542238333	1539.694643	1535.220624	1745.502177	1541.611876	1590.50733	2242.031833	2178.856865	2093.441886	1926.641836	2707.875942	1732.138233	2146.83109916667
1469	Morphine n-oxide	0.749837648			MS2 matched	603.2569	459.722	7241.127002	3743.948578	6642.914181	6424.504293	2868.931158	5466.608223	5398.0055725	2200.3304	2294.394527	1895.157294	2342.609818	3126.333164	1679.223632	2256.3414725	4353.23689	4473.146547	4467.151124	3930.463128	4305.99942225	5764.890279	4116.876464	5613.479588	2411.02967	3491.593833	2494.978056	3982.141315
703	Quinolin-2-ol	0.984144235			MS2 matched	144.04286	69.981	6065.665672	6476.056515	10554.81564	6623.910487	23316.32549	6721.440047	9959.7023085	29629.34317	23187.58421	1034.453106	13514.7439	24737.71584	28469.76612	20095.6010576667	7085.519739	6263.94207	6270.70594	6288.214121	6477.0954675	8745.556073	8164.891266	12474.83319	18316.06533	11080.70692	14190.77343	12162.1377015
1402	L-palmitoylcarnitine	0.995074513			MS2 matched	400.33823	177.5345	94502.50394	67025.62661	65153.89296	114362.1813	55211.67463	52266.75606	74753.7725833333	48669.42868	57871.63216	75678.87375	33402.63833	27337.95307	31509.06585	45744.9319733333	67677.48009	64550.07973	66989.73292	67096.11823	66578.3527425	76670.70501	57845.19366	64894.7845	102814.2582	83927.36662	35315.5621	70244.645015
838	"1-(1z-octadecenyl)-2-(5z,8z,11z,14z-eicosatetraenoyl)-sn-glycero-3-phosphocholine"	0.959770033			MS2 matched	794.59742	40.536	146333.8006	139548.1182	113741.3211	210271.6893	128153.6684	154111.591	148693.364766667	27148.67546	57525.20398	44371.67423	70194.54021	63192.01771	22937.65906	47561.6284416667	91013.68846	84736.65554	94436.80319	94951.72799	91284.718795	162066.5102	143757.08	88418.89314	118297.0279	114133.3024	64607.43915	115213.375465
434	Hydroxycerivastatin	0.839935028			MS2 matched	474.22217	64.051	6416.041931	4303.679063	7280.401384	4718.147138	8759.389331	8968.849425	6741.084712	11126.52771	10136.7525	7773.06664	8877.019467	8331.738132	9072.431973	9219.58940366667	6335.355955	6300.518878	6409.449818	6245.036678	6322.59033225	7002.552021	5343.127994	3064.297093	9835.95352	8178.853229	7989.542935	6902.38779866667
943	2-edahma [dmed-fahfa]	0.740624968			MS2 matched	605.54306	76.2555	6176.513093	6097.747561	6613.422	9209.081679	9302.623373	6831.944077	7371.8886305	1719.313695	2120.793295	2021.688395	1122.579017	1912.499433	1357.984225	1709.14301	4953.005742	4775.219683	4771.641355	4833.939133	4833.45147825	5286.875677	7146.617556	7164.40272	5219.912362	4650.868628	4684.808912	5692.2476425
1253	Dl-octopamine	0.997801779			MS2 matched	136.0745	304.5025	382121.7659	305519.8805	410478.0363	263677.0331	317460.2167	329267.4776	334754.06835	208625.4078	333887.5772	165295.2726	228143.2175	204108.4736	252148.8729	232034.8036	318630.8951	321497.0667	322163.7064	324694.9407	321746.652225	349250.1194	337661.1506	403357.8766	254944.8346	271488.3917	466533.7106	347206.013916667
17	(2-aminoethoxy)[2-[docosa-4.7.10.13.16.19-hexaenoyloxy]-3-[octadeca-1.9-dien-1-yloxy]propoxy]phosphinic acid	0.762872139			MS2 matched	772.51525	140.6075	77709.08053	133496.8999	76506.25616	131592.3867	93616.88247	162862.1094	112630.602526667	18371.89632	51493.75231	52535.76995	57757.73874	45443.09804	49657.39727	45876.6087716667	72943.47833	59938.50099	60161.81581	60289.94687	63333.4355	97774.75457	72960.7567	50584.16915	68049.94397	67262.63025	65569.23546	70366.9150166667
131	20-trifluoroleukotriene b4	0.750647168			MS2 matched	371.18617	317.068	4502.141796	3059.843292	6645.427617	5644.563114	4159.325081	4599.084523	4768.3975705	4124.862115	4924.566599	2860.59644	909.3156592	2140.909563	1459.306607	2736.59283053333	4680.554415	4322.822721	4605.077983	4684.893473	4573.337148	4003.39774	3928.53792	5170.526562	2703.287286	6286.390297	3595.024624	4281.1940715
359	Ethyl 4-hydroxy-7-(trifluoromethyl)quinoline-3-carboxylate	0.766152393			MS2 matched	256.04493	319.2935	22432.61172	17013.11961	11018.20177	10098.73834	11268.39985	11042.06645	13812.1896233333	12571.83333	15162.27705	14172.40786	11360.59899	8175.024769	12416.16497	12309.7178281667	14010.66959	13736.63651	13745.80031	14007.06199	13875.0421	14329.20944	10182.38207	11696.93006	7846.972071	10429.42021	21165.44763	12608.3935801667
147	3-ketofusidic acid	0.972865229			MS2 matched	471.30166	110.58	16997.12863	20961.37335	29204.94043	20680.55595	19674.0908	55998.93713	27252.837715	27196.18804	38416.83856	15952.3515	17873.46936	12113.50812	22887.10874	22406.5773866667	42860.59945	39463.51187	36691.0786	36626.60706	38910.449245	70056.66302	27429.47259	9985.869038	64892.54996	157222.4506	48467.37112	63009.0627213333
798	alpha-cyclodextrin	0.957419857			MS2 matched	973.31565	515.177	5796.108795	5667.941637	6950.952027	5608.13994	5870.279378	5214.470767	5851.315424	5844.760507	906.1657082	7521.611723	8264.119038	6753.183034	1156.162929	5074.3338232	5177.945958	5176.71259	4767.410536	5178.373978	5075.1107655	5518.749631	1955.350032	241.5433629	279.5698541	4190.0149	4062.818335	2708.00768583333
19	"(2r,3s,4s,5r,6r)-6-[1,7-bis(4-hydroxyphenyl)heptan-3-yloxy]-5-[(2s,3r,4r)-3,4-dihydroxy-4-(hydroxymethyl)oxolan-2-yl]oxy-2-(hydroxymethyl)oxane-3,4-diol"	0.744949431			MS2 matched	593.2619	169.7185	2560.062156	11489.89706	4153.074615	3056.818227	5327.965526	3785.935968	5062.29225866667	2076.4717	6509.935454	5753.766709	11403.82449	9335.29067	8150.369535	7204.943093	4996.439903	5723.041262	6973.814815	4975.106984	5667.100741	3954.899394	11544.82375	13703.2164	18552.84423	2056.208517	2448.305149	8710.04957333333
903	"1,2-dilinoleoylglycerol"	0.943638531			MS2 matched	634.53558	33.6765	258598.8351	198449.1413	126162.9685	268428.6486	173334.7239	207746.5474	205453.477466667	179899.402	182834.516	195050.83	203363.8363	218322.5975	132874.3325	185390.91905	215051.5669	215099.2774	205178.2737	212124.148	211863.3165	259600.3662	316281.0869	258805.6242	185985.1881	345922.2734	129210.8785	249300.902883333
1250	DL-histidine	0.884059622			MS2 matched	156.07499	304.326	8474.356057	7616.355102	9293.505598	7584.119332	7615.153562	7027.937453	7935.23785066667	6144.118806	8276.698869	6475.570858	7431.963	5751.59902	7172.627496	6875.42967483333	7772.797174	7768.641404	7775.557553	8634.356979	7987.8382775	6526.032807	8785.679844	9197.314569	6984.83141	12048.54466	10059.6052	8933.66808166667
765	Trans-carboxyglimepiride	0.855162918			MS2 matched	350.12053	55.582	487.2276392	3301.645152	4833.156477	1712.327247	10926.55435	172.1620725	3572.17882295	14983.83267	10442.38002	9795.318602	12241.37846	14627.79666	12827.36831	12486.345787	2917.242333	2908.748474	3045.647885	3465.727765	3084.34161425	1029.472983	1247.985095	2276.096406	7353.956554	3275.103738	4132.574105	3219.19814683333
133	3-(cyclohexylamino)-2-hydroxy-1-propanesulfonic acid	0.995215802			MS2 matched	236.09243	31.896	66753.23437	25330.33807	34138.42583	25999.51511	30904.75253	22438.36502	34260.7718216667	45108.97446	31281.64706	55588.9607	44942.33576	49996.92875	51853.08194	46461.9881116667	39973.49654	38931.71029	36535.05035	40019.608	38864.966295	38781.54231	59587.53936	69724.74433	39362.16711	35810.08889	31904.5977	45861.77995
1647	Saponarin	0.846448727			MS2 matched	617.15242	312.177	1371.079347	1291.861361	1274.743143	1129.403355	1156.411182	296.4378516	1086.65603993333	1506.60963	1536.221779	1371.183722	1623.701511	1583.241613	1309.7529	1488.45185916667	1330.854175	1360.214396	1284.453369	1317.928225	1323.36254125	1527.155402	1221.840173	573.5471554	1203.927117	829.7158497	1384.794543	1123.49670668333
767	free acid Trh	0.963182386			MS2 matched	362.15593	62.3505	16218.57782	22667.28939	24809.07019	20710.62278	23314.57902	22161.75305	21646.9820416667	19745.65198	7924.747874	25874.70358	30655.69434	24099.97523	4852.399767	18858.8621285	22041.62543	19834.20008	20790.64297	21392.42207	21014.7226375	28480.10335	26257.94897	35848.596	41448.44606	21952.23593	28091.44455	30346.4624766667
161	3'-dephosphocoenzyme a	0.996169189			MS2 matched	686.12955	354.4455	4122.85514	4581.171441	9010.587508	3776.066452	6059.920558	5893.324748	5573.98764116667	4755.318572	10995.148	6208.111266	3634.043016	2955.191885	4518.25442	5511.01119316667	4319.878461	3775.416909	4325.086629	4320.824431	4185.3016075	3568.072097	5093.145369	5146.382935	2767.315529	3192.138751	10061.17969	4971.37239516667
1022	"5-[(8as)-2,5,5,8a-tetramethyl-3-oxo-4a,6,7,8-tetrahydro-4h-naphthalen-1-yl]-3-methylpentanoic acid"	0.711460016			MS2 matched	338.27041	49.8645	29736.34982	31734.0179	26802.041	17573.90208	25290.01322	24873.88267	26001.701115	15124.19965	17066.40005	15915.80109	17363.31945	16587.57308	13087.0792	15857.39542	21006.74361	21019.39633	20712.27279	21222.24526	20990.1644975	32504.73632	34299.51366	21898.38493	31977.52286	30966.95526	15149.40951	27799.4204233333
1125	Baccatin iii	0.838419847			MS2 matched	609.25407	237.696	2112.112441	1892.153218	1922.574301	1917.470957	2137.072057	2059.417283	2006.80004283333	5025.505116	2428.361431	1798.276562	1530.937611	1760.45692	2049.284247	2432.13698116667	1736.696086	1596.955626	1916.346548	1658.38533	1727.0958975	2323.96588	2349.768053	1581.599962	1406.751597	2475.20586	1126.519508	1877.30181
1638	S-(2-aminoethyl)isothiourea	0.831053946			MS2 matched	120.04266	95.2825	5884.891644	12571.14661	6624.803974	1975.044006	8921.983685	7144.606169	7187.079348	7184.636816	8619.936707	10031.94007	14588.11143	13959.93297	22434.8793	12803.2395488333	14140.98453	14352.82525	14592.45811	14444.74964	14382.7543825	22459.70683	23427.90234	6662.53463	36608.93225	6402.58959	9440.389706	17500.3425576667
1574	Phe-ser	0.984833813			MS2 matched	253.11628	247.789	3554.812923	4011.878243	14621.8525	10347.21197	4475.351786	4490.661336	6916.96145966667	5771.225652	5446.444782	7253.948596	3625.034973	2851.968794	2639.638942	4598.04362316667	4935.514513	5228.266341	4794.145108	4823.466128	4945.3480225	4296.673977	6294.494865	11631.36538	4747.816595	11593.72619	13486.79918	8675.14603116667
639	Phe-lys	0.841958006			MS2 matched	292.1609	335.741	1970.784318	1251.77753	2095.598826	1921.308792	938.5060348	1900.491258	1679.7444598	1748.472697	1477.340073	1355.26489	1116.445328	1112.32401	1029.865129	1306.61868783333	1821.979571	1814.364436	1812.006922	2265.772239	1928.530792	1500.795407	1314.692435	1972.164333	1250.359072	2439.89199	1673.386056	1691.88154883333
75	"1,2-dioleoyl-sn-glycero-3-phospho-(1'-myo-inositol-3',4'-bisphosphate)"	0.982291801			MS2 matched	510.2429	108.948	185147.3046	68780.41659	430157.5199	411316.4665	182274.65	192351.0771	245004.572448333	1374766.742	389148.7606	48809.54783	106784.1531	16659.52772	35759.86742	328654.766445	297320.3942	272988.5381	289044.493	297588.9706	289235.598975	209225.6122	102349.2579	44291.63098	395606.7291	2934528.779	206400.9876	648733.832796667
84	11-ketofusidic acid	0.988237612			MS2 matched	513.2998	31.934	73217.80623	90695.86029	24070.57622	83363.00015	115647.9295	98201.25401	80866.0710666667	127498.5561	110068.8235	105056.9511	49819.81651	122920.3607	128727.1852	107348.615518333	54713.23814	46558.30647	46990.91628	54890.82701	50788.321975	101649.2966	86329.50207	93168.45149	123531.0945	131152.5879	124815.9113	110107.80731
1103	Arg-Val	0.9238			MS2 matched	274.18525	385.0715	17251.67229	11118.00916	23161.35248	18644.14599	13071.67182	15556.35242	16467.2006933333	10111.51592	16347.76204	10706.50496	10060.84884	8510.388515	9070.222878	10801.2071921667	16116.50957	16122.0067	16127.14321	15190.68167	15889.0852875	12968.44089	19031.01507	23371.47616	13460.42324	21264.05746	26814.93091	19485.0572883333
1186	Cordycepin	0.995017866			MS2 matched	252.10471	115.402	16955.33747	18108.70332	15005.60911	4870.490471	10084.32671	19069.21321	14015.6133818333	7116.949889	7488.331536	8130.6221	6001.085286	9828.204135	9574.995222	8023.36469466667	10110.49461	10119.20961	9909.215427	9571.791361	9927.677752	16686.09705	15714.28751	9966.587204	11636.15749	13432.26891	11714.24275	13191.606819
222	alpha-D-Galactose 1-phosphate	0.999347156			MS2 matched	259.01796	476.357	124403.2549	236400.55	89222.25802	128695.2562	98453.75773	104325.7638	130250.140108333	89299.70921	242198.1625	92960.76877	255287.8522	226791.7854	83951.13021	165081.568048333	294958.3262	275304.8202	294851.8141	294899.7261	290003.67165	91622.1277	92526.65213	65893.11971	69585.84321	199643.7882	296273.9968	135924.254625
1666	Sphingomyelin (d18:1/18:0)	0.9297			MS2 matched	769.5512	146.022	110250.3475	122167.0262	100661.5879	61540.91008	77926.54398	116360.9815	98151.23286	73512.34417	116210.2816	117033.0264	117223.0772	126993.3831	106867.1903	109639.883795	105224.758	104501.342	91911.6574	102540.901	101044.6646	115076.0263	83769.6684	74665.90169	42190.47087	31697.18534	100594.4167	74665.61155
95	18beta-glycyrrhetinic acid	0.993218568			MS2 matched	469.32241	62.097	5479.614556	8963.821622	9860.896727	12349.83774	15870.42221	13709.22844	11038.9702158333	3397.445373	1324.339586	1795.902424	2155.744586	1178.347229	2085.84756	1989.60445966667	4402.784571	4464.282022	4401.74043	4709.108863	4494.4789715	6708.817972	7096.430273	2020.395401	2109.310579	10946.41903	4803.947585	5614.22014
716	Salvianolic acid b	0.907032114			MS2 matched	717.1358	403.895	2799.40875	1949.468278	2149.781529	899.430801	2503.980446	1503.277434	1967.557873	2738.595578	3300.181828	5343.587273	3206.971485	1835.460286	931.7360518	2892.75541696667	2825.133876	2824.041931	3019.828828	2823.9124	2873.22925875	1405.859642	4150.832928	1972.19852	977.5877255	851.4007366	2852.277623	2035.02619585
496	Loxistatin acid	0.810876826			MS2 matched	627.36138	258.138	1996.426974	1509.632755	1422.261939	1793.661312	1908.264553	1853.904637	1747.358695	1731.686559	1767.972511	1387.8711	1470.452602	1648.918145	2476.589974	1747.24848183333	1589.84198	1685.468421	1590.009197	1589.512498	1613.708024	2653.726971	1985.450539	2262.326941	2243.116087	1401.05296	2854.394691	2233.34469816667
1332	Heptadecasphing-4-enine	0.893367691			MS2 matched	286.27176	112.932	15669.69092	11078.57511	21170.54333	9841.625292	11444.90404	11224.43246	13404.9618586667	5134.126668	7003.66703	3583.641583	10290.43004	7909.628794	7328.952097	6875.07436866667	11479.10885	11414.20766	11460.63831	11331.55338	11421.37705	18791.86985	13436.11454	14664.90969	14191.56769	12622.26635	15167.63251	14812.3934383333
1728	Ursocholic acid	0.972110734			MS2 matched	355.26051	224.8065	66207.97149	11264.17126	26110.78697	34323.62331	21194.05073	29765.25812	31477.6436466667	112481.9796	82572.06038	45677.41479	71420.30992	22083.63261	32726.45585	61160.3088583333	51488.51065	51172.7563	50471.22829	51489.23115	51155.4315975	44415.06906	17635.27754	24955.74655	70453.68753	148752.5015	44046.50832	58376.4650833333
179	"5(s),14(r)-lipoxin b4"	0.941079083			MS2 matched	333.20076	116.986	47576.18555	61265.57075	20609.09423	26859.84455	16608.53546	57438.82679	38393.009555	14771.49056	32111.59772	39098.44096	18226.16086	40568.70884	31704.71129	29413.5183716667	30868.09545	40064.82093	42207.47717	42247.64813	38847.01042	60663.14435	41415.33108	43344.28261	36153.86565	68209.48423	86762.14283	56091.375125
1471	Mulberroside a	0.95195893			MS2 matched	591.15911	381.0995	876.750594	759.6856551	663.9714621	709.8611457	421.361913	787.6734151	703.217364166667	2654.040382	2387.932824	1566.773098	2006.016619	921.6356843	5973.512522	2584.98518821667	1523.917867	940.5801812	1528.345961	1517.305105	1377.53727855	2042.755313	967.8968011	292.0952607	256.4202834	1414.079215	1086.671849	1009.9864537
1643	S-methyl-3-thioacetaminophen	0.819728381			MS2 matched	156.03828	63.504	7054.139063	10870.58891	4590.032276	3837.958647	2830.659514	6361.927608	5924.21766966667	7683.456852	2715.228539	1293.477593	8021.290048	7012.358902	4392.240078	5186.342002	5209.093695	5821.884271	5215.802745	5409.181712	5413.99060575	11474.86386	5971.478038	2882.909764	10066.26218	6312.871687	7185.319382	7315.61748516667
742	Suberoylanilide hydroxamic acid	0.932403379			MS2 matched	527.29433	56.912	14263.33476	8051.69012	14630.72058	8648.797349	10978.80452	20392.87617	12827.7039165	69401.39447	25008.15312	6916.202963	7852.716521	3848.991891	10507.37241	20589.1385625	13215.05277	12878.0576	12878.90518	13209.41713	13045.35817	14688.66751	7311.108128	7424.026793	18052.90833	50964.46128	14203.48089	18774.1088218333
529	N-(4-aminobenzoyl)-l-glutamic acid	0.726910688			MS2 matched	265.07818	360.842	32760.45005	24225.94563	27631.74205	22286.78169	36982.95098	30207.00642	29015.8128033333	50336.08079	64900.2259	38318.01748	76322.08315	45744.72497	61374.3187	56165.9084983333	46173.21006	43336.17116	46191.97927	46182.75341	45471.028475	39727.11177	39194.79545	38578.16752	44190.90763	30334.01065	64395.94593	42736.8231583333
18	"(2r,3s,4s,5r,6r)-2-[[(2s,3r,4r)-3,4-dihydroxy-4-(hydroxymethyl)oxolan-2-yl]oxymethyl]-6-(2-phenylethoxy)oxane-3,4,5-triol"	0.787332774			MS2 matched	415.13746	393.872	5184.654062	3335.608204	6117.760185	2566.449637	2377.808073	4699.693582	4046.99562383333	10745.52777	7966.539574	10382.39509	7381.585846	7981.929834	5686.597286	8357.42923333333	6985.238919	6583.362286	6577.494774	7738.23796	6971.08348475	9154.473743	7677.99571	1243.259505	458.5570141	35160.14059	11420.87369	10852.5500420167
384	gamma-L-Glutamyl-L-valine	0.964132129			MS2 matched	245.11002	379.6605	20387.6835	16430.96059	43542.70313	17569.18154	24345.9114	20497.13167	23795.595305	11162.63206	22414.15659	10656.29803	11613.94338	16315.53815	16599.00943	14793.5962733333	25767.21596	24910.7918	28139.80219	24947.21412	25941.2560175	22824.30471	30168.17348	39757.29003	30193.27751	39988.74661	37713.06922	33440.81026
1343	His-Leu	0.792926483			MS2 matched	269.15863	303.332	40988.43948	31882.11954	85599.04482	54535.77821	41031.65971	32976.74682	47835.63143	30607.2079	65458.97119	31091.70428	25711.75185	18582.33303	20759.21936	32035.197935	46652.5245	46653.01757	46652.67554	46128.99816	46521.8039425	32465.60003	51711.17267	75268.96238	32930.48455	76822.31017	76657.32326	57642.6421766667
1071	Ala-His	0.7981			MS2 matched	287.13333	429.854	3101.975495	3249.644381	4007.907921	1097.078764	3073.080739	2229.132208	2793.13658466667	5414.061536	7714.661845	7515.688832	7105.800063	4538.552521	10387.68797	7112.74212783333	3860.205332	3806.819166	3980.911103	3806.16088	3863.52412025	2043.97459	3119.875234	3849.305483	1246.678792	3530.19623	3173.565531	2827.26597666667
661	Pi 38:5	0.978970752			MS2 matched	883.51922	189.45	375434.3798	506940.9556	613285.2463	363696.1432	516822.631	439067.8437	469207.8666	328577.8245	549028.5625	482911.0065	576310.1548	382075.1213	566595.7744	480916.407333333	445698.9167	432270.2043	433469.0434	472254.9459	445923.277575	446791.9994	558558.6256	508656.1306	749718.7184	567206.9708	839272.1357	611700.763416667
732	Sm d40:2	0.984912766			MS2 matched	843.64538	178.594	4446.574478	5819.16069	4421.034509	4996.404563	7083.135773	7301.080958	5677.89849516667	9317.178124	12540.1643	12578.87935	20989.19535	14708.21744	16292.20979	14404.3073923333	6712.274275	5800.991262	6715.957873	6703.078111	6483.07538025	4544.710643	5813.002597	4210.899055	5015.827743	5321.296145	4980.85881	4981.0991655
1209	D-erythro-imidazolylglycerol phosphate	0.994224525			MS2 matched	111.05392	230.688	178825.6913	196042.6025	184123.3737	183113.5528	192329.2125	173541.6437	184662.679416667	176942.873	175651.3287	112558.4958	205905.1694	228894.7111	215850.3823	185967.16005	188336.3101	188337.4722	186870.2178	186862.1407	187601.5352	198479.9821	237734.2624	195474.1669	143828.3832	203343.3222	196606.5684	195911.1142
201	Acetyl-dl-leucine	0.997035718			MS2 matched	172.09521	193.537	21473.57389	20012.05742	30581.17981	19982.34623	42160.72643	34479.43844	28114.8870366667	14952.63058	23340.6676	20485.5409	15160.15148	13526.67722	30513.35145	19663.1698716667	27080.48011	24707.9995	24717.04484	25361.31216	25466.7091525	29680.1617	42381.33752	51316.06195	39620.9153	27018.76762	32014.15658	37005.233445
1266	Ergothioneine	0.992192689			MS2 matched	230.09369	347.0995	85058.39069	77301.01361	67270.29844	36892.37682	39261.26205	83408.78334	64865.3541583333	8443.741156	27284.46494	38288.1832	38981.14934	23370.70235	27625.05153	27332.2154193333	66161.08156	65209.91509	65715.40741	64916.40871	65500.7031925	86156.73473	85480.74102	29650.63179	16771.48359	49143.28312	69233.75468	56072.7714883333
1719	Tyr-His	0.8661			MS2 matched	319.13751	308.6915	4367.868551	3485.474779	5473.568752	4154.064444	3882.304609	3985.095785	4224.72948666667	3354.808148	5062.582819	4043.905721	3556.618795	2275.430617	2605.120199	3483.0777165	4018.22631	3981.586267	4199.631029	3979.916168	4044.8399435	1883.906463	4559.274556	6728.67957	2843.85696	6586.153902	7200.880554	4967.12533416667
1626	Pyroglu-pro	0.835339746			MS2 matched	227.10064	415.287	7616.322071	5041.600439	8368.759997	7577.283775	4708.778367	4308.604097	6270.224791	10223.9694	13937.23265	15325.45667	8857.252744	7805.182924	8298.828195	10741.3204305	6306.025405	6334.737022	7333.787763	6682.413144	6664.2408335	5780.721874	4629.540823	4481.042109	5095.275488	3690.518484	7026.985737	5117.34741916667
1299	Gln-Arg-Arg	0.769304941			MS2 matched	459.28721	513.89	2195.690271	1974.099988	3255.516699	2467.94526	2100.766352	1410.647316	2234.110981	1157.447398	1518.346468	1306.274527	1271.09845	1134.321211	1095.648163	1247.1893695	1341.613714	1598.184579	1372.145845	1330.923493	1410.71690775	1374.140082	1793.664245	1292.41315	774.9766221	2207.577725	2139.381169	1597.02549885
736	Sorbitol 6-phosphate	0.95152288			MS2 matched	261.02372	304.636	11181.12174	19527.33266	17478.39274	8301.816919	12324.78644	7893.848656	12784.5498591667	3869.126427	5255.166394	4859.679602	3773.4794	3557.285053	3806.437301	4186.86236283333	13902.56023	13514.23788	13904.45435	13743.06447	13766.0792325	14455.16492	14768.02535	15313.3921	13652.15968	13480.23284	15728.35997	14566.2224766667
655	Pi 35:2	0.981383754			MS2 matched	847.53301	39.064	48380.4034	58823.42642	77993.28151	32810.89858	50420.80369	75792.21013	57370.1706216667	13186.94543	8456.415036	17425.78885	9770.499208	9082.655941	23742.58455	13610.8148358333	39330.00741	38354.87819	38395.53449	40364.94692	39111.3417525	42033.67165	48703.49773	26593.8272	92815.36058	52263.16013	51133.07665	52257.09899
1075	Ala-Val	0.99903539			MS2 matched	189.12132	50.9495	8213.557607	9305.56273	18346.86968	11410.42356	11749.65584	8193.634077	11203.2839156667	4140.244916	10869.85948	3232.723908	5593.756997	5055.854233	3208.53652	5350.16267566667	8406.234249	9319.587473	8506.301907	8368.647779	8650.192852	6173.935516	11938.93512	7975.682469	7681.005247	13557.49697	10336.24746	9610.55046366667
905	"1,2-dioleoyl-sn-glycero-3-phosphoethanolamine-n,n-dimethyl"	0.713790432			MS2 matched	772.57824	148.056	124763.2872	159005.7456	189138.4487	134739.6492	138601.1395	109891.5323	142689.967083333	255783.1132	216563.8805	165215.9176	180512.7688	175212.152	160852.6262	192356.74305	163116.6495	205352.4832	163264.2098	163041.5936	173693.734025	170936.7842	161747.0267	194682.3715	140335.2284	178960.6473	112321.9204	159830.663083333
1013	"4,4'-thiodianiline"	0.845518139			MS2 matched	217.10276	64.7195	68471.03462	71666.64393	69328.8588	82045.90721	79087.57128	102882.331	78913.7244733333	68623.06311	85648.62358	71633.49691	71414.20614	76480.46247	76585.09948	75064.158615	76078.14888	80463.87035	76961.99507	75867.60062	77342.90373	79022.26427	89941.5636	80289.36205	70372.76058	73186.49127	72177.25241	77498.2823633333
1461	Methylphenidate	0.946019033			MS2 matched	234.14288	442.946	16246.72185	11711.44456	26037.23499	17378.19985	17643.80016	11092.09471	16684.91602	17255.9313	17057.22322	10045.56993	12713.76722	10294.41658	10712.97753	13013.3142966667	16338.59361	16339.71631	16336.41371	15687.69763	16175.605315	12681.98372	13526.31709	15057.38214	11729.68233	17398.68164	16909.04642	14550.5155566667
1395	L-homoarginine	0.790737847			MS2 matched	144.10021	534.9545	7777.584907	5938.533918	9198.359659	5913.573422	7885.009063	6359.422004	7178.74716216667	4102.865179	6763.715843	4543.233543	4714.404245	4812.495114	6816.061121	5292.12917416667	6911.527465	6564.057146	6799.982027	6913.128993	6797.17390775	6915.869396	7286.414566	9906.974014	8100.182914	7763.6241	7222.896364	7865.993559
1463	Metrafenone	0.731457113			MS2 matched	209.0933	312.508	7967.495373	10128.532	4599.799281	5953.213262	7057.613321	5031.24132	6789.64909283333	7635.814423	3805.409374	5589.688228	5590.555456	6123.976103	7582.872132	6054.719286	7843.267085	7538.093894	7390.686542	7704.029733	7619.0193135	10676.65111	15942.89023	8063.031813	14931.45087	5143.47669	8685.744296	10573.8741681667
822	"(4r)-4-((3r,5r,6s,7r,9s,10r,12s,13r,17r)-3,6,7,12-tetrahydroxy-10,13-dimethylhexadecahydro-1h-cyclopenta[a]phenanthren-17-yl)pentanoic acid"	0.745010034			MS2 matched	407.27512	153.899	7365.196736	2296.266994	2640.589975	6490.295408	6564.063478	6670.993091	5337.900947	6348.599212	2798.464826	858.0608956	4143.1539	1690.339327	693.1234488	2755.29026823333	3061.797123	2754.379956	2755.389374	2972.159431	2885.931471	6063.769689	2505.001328	558.3770146	4624.288189	11512.55328	2881.454218	4690.90728643333
1529	Nodularin	0.880363093			MS2 matched	825.43829	354.8925	613.9715568	1435.591328	1396.886685	904.1985523	1117.96996	771.8308213	1040.07481723333	506.289325	903.4936142	6224.781343	624.0591989	547.2583497	588.3131415	1565.69916205	823.8033884	1063.144538	805.6317448	928.4421637	905.255458725	418.4851284	2468.24082	831.5747252	957.5372921	1000.364559	824.0371796	1083.37328405
730	Sm d34:2	0.9906372			MS2 matched	759.55337	182.967	16468.29261	20380.90976	12023.60634	22078.01339	18287.20179	18695.91993	17988.9906366667	12252.55308	24842.66146	27180.32325	21455.32739	20406.49629	22935.90255	21512.21067	16453.6736	15534.92187	16490.9264	16219.26751	16174.697345	19992.60829	14522.58748	13907.55297	15574.35996	23711.65484	15503.59341	17202.0594916667
729	Sm d34:1	0.989720748			MS2 matched	761.57003	182.9385	511347.3661	591172.3594	458915.2064	676348.0276	513344.8764	654009.706	567522.92365	230616.1428	365709.5494	394542.5823	370902.3864	295908.9237	350941.0653	334770.108316667	387014.5322	380156.991	384223.8308	386991.5488	384596.7257	488160.8602	505220.7499	373570.2346	393976.3625	570746.1047	366621.9092	449716.03685
725	Sertraline carbamoyl glucuronide	0.849989417			MS2 matched	524.0967	483.009	2130.369399	3333.43015	1570.670312	1913.340302	3307.781726	1622.563118	2313.0258345	2038.127742	1896.927753	1726.257382	2603.960701	1385.723185	1961.777448	1935.4623685	2025.709176	1973.812734	1927.442923	2024.24586	1987.80267325	2416.045765	2263.387446	745.186232	542.4628523	1334.625857	2682.359074	1664.01120438333
388	Gdp-l-fucose	0.927424225			MS2 matched	588.09436	442.802	3160.139452	3943.031731	3193.228895	2570.740267	2410.341308	3214.531258	3082.00215183333	3931.920388	4362.070286	2878.045939	3661.899157	3730.152797	5531.238789	4015.88789266667	4360.923107	4369.90539	3829.351662	4226.837464	4196.75440575	4635.329941	4543.914692	5888.654924	8008.062157	6761.974004	2539.035177	5396.16181583333
1535	Notopterol	0.905190164			MS2 matched	377.13887	357.921	111.1298733	160.6286953	568.6697589	350.7338184	36.21936507	37.9269762	210.884747861667	1179.020242	2000.979275	1493.781969	1381.757339	2228.59047	1812.845698	1682.8291655	803.0865624	568.4732049	567.2815448	560.115035	624.739086775	626.6328426	793.0560319	867.683098	867.683098	60.01370573	144.9233358	559.998685338333
1710	Trimethylamine N-oxide	0.6645			MS2 matched	120.04241	362.536	3014.364005	3122.630543	3351.953721	4222.045625	3944.750731	3003.950584	3443.28253483333	2218.243343	3674.637644	1458.686979	1914.959254	3803.981809	5655.717583	3121.03776866667	2623.487809	1603.151377	2624.41762	2085.721304	2234.1945275	3960.025204	4665.44901	5997.726741	5297.661287	4545.108579	1552.557381	4336.421367
789	Visnadine	0.859240513			MS2 matched	387.14707	416.567	1425.550387	2400.549482	1448.717569	3280.544305	2004.039956	1537.16987	2016.0952615	1162.050179	1861.802736	575.0598204	1887.851672	2639.484626	1901.013116	1671.21035823333	1697.422655	1913.444092	1910.107392	960.5105509	1620.371172475	2022.106427	2546.598887	3946.230275	1395.667281	1390.623537	3978.599651	2546.63767633333
1246	DL-arginine	0.998910073			MS2 matched	116.06926	513.102	145442.4456	271858.543	297629.8745	258660.4902	330036.1246	376055.5399	279947.169633333	173407.9478	337260.5474	216440.3586	265393.3653	305257.8339	342308.9536	273344.834433333	345697.8755	319024.5684	349082.0599	348760.5293	340641.258275	393653.2919	356451.4895	394066.2703	361923.6543	343229.1584	450471.8701	383299.289083333
852	1-lignoceroyl-2-hydroxy-sn-glycero-3-phosphocholine	0.910861987			MS2 matched	608.45862	186.635	2412.717318	4972.856202	5544.899564	17534.63109	6033.048684	3396.306285	6649.07652383333	9295.93135	10186.12377	8895.330856	5487.064747	7301.659302	6323.406928	7914.91949216667	6821.743142	7006.882033	7295.649475	6984.10333	7027.094495	5598.653243	3268.584468	3745.07943	3900.26233	10087.80034	4317.202624	5152.93040583333
477	L-pyroglutamic acid	0.917110978			MS2 matched	128.03429	301.469	1374068.315	1424051.117	1605166.458	1296600.949	1479595.174	1708193.771	1481279.29733333	1248143.682	1460411.053	1136528.218	1284824.984	1351236.349	1307099.233	1298040.5865	1354151.78	1320424.109	1354145.873	1344122.332	1343211.0235	1355084.8	1361370.74	1293592.802	1385421.763	1490482.613	1176813.664	1343794.397
447	Inosine	0.997662232			MS2 matched	267.07035	218.784	1105725.982	1288721.005	1154276.194	1192146.299	1217905.019	1034332.29	1165517.79816667	2378827.558	3715744.883	3060646.748	2229037.311	2286524.15	1806130.352	2579485.167	1532395.227	1507056.199	1518584.563	1539595.535	1524407.881	977737.3298	891776.048	1121484.189	842869.8103	874890.4809	1146841.149	975933.167833333
659	Pi 37:4	0.978681146			MS2 matched	871.53076	46.902	45250.55202	58335.70669	59932.80483	46307.28125	50988.4257	56786.8181	52933.5980983333	10762.01095	18388.25948	13538.62539	13700.94251	11017.38759	16343.53935	13958.4608783333	32753.00287	29895.90978	29920.24702	31063.07741	30908.05927	81610.13744	80419.28442	23948.54834	50683.34873	67928.84446	32307.48549	56149.6081466667
660	Pi 37:5	0.757160196			MS2 matched	869.53901	188.035	9925.873156	11819.04668	9938.710025	13329.66999	10169.76657	12687.7987	11311.8108535	4773.415573	9356.744228	5905.811482	5164.444238	9305.187073	4967.29516	6578.81629233333	8781.578435	7717.953576	7706.902815	7721.711412	7982.0365595	10898.17108	12741.15189	8859.471676	11047.95149	12553.60881	12948.09961	11508.0757593333
285	Curcumin	0.727627561			MS2 matched	367.1003	314.921	4596617.304	3991282.234	3607167.393	5193698.258	3504198.579	3493458.611	4064403.72983333	3587974.853	3428472.912	5039367.373	4390766.572	3714028.379	3678110.603	3973120.11533333	4288122.477	4040949.067	4287877.443	4287928.852	4226219.45975	4424723.06	5652899.486	2624273.725	4456625.095	2646237.87	3686803.737	3915260.4955
1109	Asn-Gly	0.708933949			MS2 matched	190.09547	254.818	5272.194828	4927.353858	4116.719437	2150.161349	1576.510371	4225.897919	3711.47296033333	1550.727346	1353.069252	2831.704477	2393.603006	2083.972472	1047.240457	1876.71950166667	3774.660082	4172.020313	3772.778463	3773.393575	3873.21310825	4578.349498	4612.718504	4764.155665	2548.004299	2276.250922	6461.993153	4206.91200683333
720	Ser-Asp	0.939331354			MS2 matched	219.05861	420.36	30924.0736	28109.56657	49801.09485	28962.11134	36804.01	27682.15493	33713.835215	23397.11874	47914.04687	20154.59923	19383.99419	17440.88382	22756.46086	25174.517285	37161.10643	36777.40237	36807.335	38717.02062	37365.716105	29436.86919	43108.23337	58541.10492	28301.39667	39742.72763	63675.01858	43800.8917266667
157	"(r)-4-oxide inner salt 7-(acetyloxy)-24-carboxy-4-hydroxy-n,n,n-trimethyl-3,5,9-trioxa-4-phosphatetracosan-1-aminium"	0.972830459			MS2 matched	552.32499	53.6645	2190.633766	1611.675253	2720.678451	1120.270228	2262.792405	4702.700724	2434.7918045	15028.16754	12449.19409	4496.434211	4867.902875	5238.46834	5438.266778	7919.73897233333	3133.501488	2996.09732	3133.375597	3010.335562	3068.32749175	2795.482174	2714.934496	1838.477824	2817.761459	2406.183772	3161.674213	2622.41898966667
1051	7alpha-hydroxy-4-cholesten-3-one	0.908609872			MS2 matched	401.33851	35.569	137076.5987	158415.9174	96423.18975	123565.6259	159710.6643	165967.6116	140193.267941667	26942.76087	24455.68432	41560.53124	39638.44163	23557.87515	73968.55974	38353.9754916667	137508.2785	141427.8351	132830.1738	139352.4426	137779.6825	235085.3768	277195.7081	145756.7521	165419.7222	228066.9056	156031.9149	201259.396616667
23	"(5e)-3,4,9-trihydroxy-2-propyl-2,3,4,7,8,9-hexahydrooxecin-10-one"	0.882240066			MS2 matched	243.1309	286.21	3790.774246	5219.044907	2910.518293	3403.526496	3325.522544	4151.673618	3800.176684	42117.5099	2981.322005	1499.346467	17268.07785	1017.134555	1610.090517	11082.2468823333	3413.965998	3345.477643	3398.034385	3491.663459	3412.28537125	5308.145764	3378.042095	3278.4733	2661.843724	2863.735689	3312.579457	3467.1366715
1189	Creatine	0.991783991			MS2 matched	132.07838	352.9975	1141601.237	1740339.405	2160273.186	2135059.642	1633988.01	1458524.564	1711631.00733333	1905861.691	1427919.777	2964252.207	1053619.662	1570733.959	1679733.623	1767020.15316667	1958298.835	2186529.861	2180096.356	2116001.519	2110231.64275	1715902.969	2493068.835	2077861.082	1662814.071	2038982.005	1425306.298	1902322.54333333
1514	"N6,N6,N6-Trimethyl-L-lysine"	0.991172102			MS2 matched	189.15815	526.684	264113.6913	210188.4828	202941.7285	168312.8787	225946.6201	209632.5993	213522.666783333	128825.3955	154051.7722	110718.1086	168175.4163	156268.9587	199465.0645	152917.452633333	232937.9862	232981.418	232934.2415	247628.0224	236620.417025	232849.0555	307880.2079	414702.6232	376945.7234	150899.0481	304439.4944	297952.692083333
1333	Hexaethylene glycol	0.89725535			MS2 matched	283.17272	79.333	220978.9482	199645.8643	231195.7365	187815.1735	210764.3416	184075.4417	205745.917633333	204922.4152	224307.8874	216426.5665	209025.189	221077.4602	210030.1147	214298.272166667	214962.3315	211914.5284	210084.1617	213631.9911	212648.253175	233202.2639	213787.3263	177601.3765	209022.3231	213177.8936	218755.8057	210924.498183333
1570	Phe-arg	0.958192352			MS2 matched	322.18465	318.344	7163.636836	4839.257708	13998.45549	9196.437525	6852.876784	5652.28725	7950.49193216667	5330.32419	9964.679857	5425.228253	4041.188587	2327.420964	2392.949285	4913.631856	6655.288193	6517.066563	6575.758397	6479.205073	6556.8295565	4275.062853	7459.663349	13090.8182	2920.180483	12480.07341	10304.12253	8421.65347083333
1660	Sinapine	0.765786395			MS2 matched	310.18428	528.1325	2926.784066	2106.446802	781.8610792	3673.373062	3015.591342	2966.127756	2578.36401786667	3561.339679	7601.451555	9034.222957	779.4691062	2824.61071	3412.778416	4535.64540386667	2763.04137	2762.113329	2516.243023	2517.363247	2639.69024225	2456.57437	2929.504216	1881.208898	1722.154297	2351.542842	3190.435578	2421.90336683333
1030	5-L-Glutamyl-L-alanine	0.838929261			MS2 matched	219.09564	413.1105	18822.70427	23667.31602	26560.23082	17837.12297	20566.43018	18526.60809	20996.7353916667	7423.645312	16429.60801	19539.0137	7954.301822	9068.301639	11575.76405	11998.4390888333	21867.49323	21713.5056	21866.03904	21096.16621	21635.80102	22978.07042	27723.55826	33475.94001	20058.09285	24465.64967	32143.65862	26807.4949716667
810	"(+-)8,9-DHET"	0.6452			MS2 matched	338.2518	199.466	4694.174535	4395.522596	5381.080577	3650.182512	4795.245326	3390.594375	4384.4666535	26988.9274	6077.136586	2747.499622	1023.106814	6017.65724	2407.639399	7543.66117683333	7980.164559	7305.201904	7786.294285	7987.507524	7764.792068	2508.881773	2818.993862	3281.939399	3477.65024	20513.74513	4413.170096	6169.06341666667
235	Asiatic acid	0.994262974			MS2 matched	487.33268	106.535	64297.66305	50452.86087	61076.73711	82060.46623	85744.42416	73843.57891	69579.2883883333	32210.05759	29173.96206	46027.15893	24849.79116	19062.30602	29479.4343	30133.78501	45200.69122	38903.07109	45321.10344	45263.16847	43672.008555	59023.93675	44136.35747	40909.52695	40304.93472	94322.25996	92283.76748	61830.130555
1594	Pro-Gly-Arg	0.833876805			MS2 matched	329.19483	511.398	4177.323914	3656.810277	5718.057344	3738.792757	5503.525685	4279.629159	4512.35652266667	6730.41669	5407.303593	6562.792606	5044.978783	4609.662247	3652.02183	5334.5292915	5410.113344	5192.952408	5093.632139	5090.840871	5196.8846905	3835.453102	5451.105821	4681.371885	3626.184616	5169.319135	5603.415645	4727.80836733333
358	Esculin	0.7947818			MS2 matched	339.07206	198.4895	7745.868597	14930.37806	12839.07411	7664.472884	5025.70949	13670.83193	10312.7225118333	248.4667632	20712.37764	20485.44599	9949.810237	16401.45604	21993.73025	14965.2144867	11427.7992	10845.41463	11519.16804	10315.83952	11027.0553475	11259.92071	14809.24793	11026.79564	4681.921139	2146.596343	12919.22934	9473.95185033333
769	Tropisetron	0.882874093			MS2 matched	283.13564	30.558	11825.04595	4763.196788	9462.444367	6885.471927	14310.57441	7025.213126	9045.324428	15832.49315	14484.2776	10047.4708	7967.481038	25511.29497	20090.75754	15655.629183	6602.915473	8830.662216	8830.964548	8856.422067	8280.241076	8139.574742	4264.36801	14336.3935	11775.1142	10764.57179	12500.98261	10296.834142
1642	S-isopropylisothiourea	0.809200268			MS2 matched	119.07117	259.596	6729.482292	8933.000443	10336.24723	7738.280104	10328.37009	9328.623722	8899.00064683334	7078.531569	8935.917979	5989.628555	7047.140891	7514.257947	8255.909674	7470.2311025	8577.885925	7650.569131	8808.602933	8286.132391	8330.797595	8921.55166	10318.23443	11288.03834	10183.71032	8611.672655	10019.84504	9890.50874083333
1409	L-Tyrosine	0.9893			MS2 matched	182.07861	211.756	791.8462283	1535.932695	2447.836084	1267.201255	1321.607087	1267.437317	1438.64344438333	1357.53606	1206.306456	985.0477562	539.473269	890.6562012	1202.940405	1030.32669123333	1355.008629	1451.404046	1457.228608	1243.574204	1376.80387175	1784.730691	1241.746112	1040.892272	2052.465053	1327.062036	414.825672	1310.28697266667
955	"n-[[4'-[[3-butyl-1,5-dihydro-5-oxo-1-[2-(trifluoromethyl)phenyl]-4h-1,2,4-triazol-4-yl]methyl][1,1'-biphenyl]-2-yl]sulfonyl]-3-methyl-2-thiophenecarboxamide"	0.956876975			MS2 matched	677.16971	478.7385	6679.040591	6315.26279	5602.989424	4470.215751	5201.889854	5886.46718	5692.644265	5744.352063	6106.564203	1971.940102	6052.407526	6249.097529	8740.881923	5810.873891	6384.946179	5663.353612	5592.065391	6000.788229	5910.28835275	9421.925671	7994.180749	5768.924858	8422.179146	1697.960672	8353.913418	6943.18075233333
1737	Val-Val	0.998455248			MS2 matched	217.15245	215.9365	8414.716212	9936.229265	14465.42022	9246.515553	8225.400709	8739.88052	9838.02707983333	5314.069105	10484.20289	5253.254385	4079.220533	3710.396175	5127.206045	5661.39152216667	9908.306937	10397.95532	9981.401468	9907.963048	10048.90669325	9891.774792	13765.17271	19616.94975	11226.3697	14481.01811	19032.59508	14668.9800236667
1579	Phenylethyl 2-glucoside	0.720606399			MS2 matched	302.15734	375.273	44934.51757	30449.64732	26857.04743	13034.62844	21841.66791	22754.08901	26645.26628	45799.4267	76871.64716	66722.36714	18519.04798	17660.71421	26105.6906	41946.4822983333	28079.38	27414.55149	27580.61781	27415.35964	27622.477235	28843.39202	17376.89768	12589.17757	19901.6971	7524.695498	10256.62778	16082.0812746667
1733	Val-Leu-Arg	0.960616476			MS2 matched	387.26771	321.937	3492.533408	1073.328697	5558.240903	3492.465898	1962.655292	1883.504308	2910.454751	1789.060288	2347.06971	1040.016665	1249.418776	612.8641155	425.2570587	1243.94776886667	2359.577458	1835.88885	1885.764202	1782.562496	1965.9482515	903.647214	1519.535708	5198.217051	848.704533	6509.101407	3411.361287	3065.09453333333
148	3-methoxylimaprost	0.998189188			MS2 matched	393.25667	203.4545	26047.00252	16871.86482	59923.1256	54958.22481	26342.48825	79711.99272	43975.78312	2289.803145	3523.32186	393.7887456	1320.745621	564.6293708	2958.171108	1841.7433084	30261.34985	29360.82218	29362.92914	30387.03656	29843.0344325	38504.15253	28173.27861	24275.65111	89960.7661	105819.7858	16675.17136	50568.1342516667
189	7-o-methylquercetin-3-o-galactoside-6''-rhamnoside	0.97971366			MS2 matched	769.21468	463.007	462.3644399	545.8289126	769.1287388	524.4305793	542.8821633	624.788331	578.23719415	1679.238973	651.3590403	1550.749237	1728.567978	1728.147701	677.2821193	1335.89084143333	697.5921247	722.7035314	698.0277399	872.8705641	747.798490025	821.7377458	558.3270971	115.2278209	624.907316	473.4866806	768.5132024	560.3666438
942	2-docosahexaenoyl-1-stearoyl-sn-glycero-3-phosphoethanolamine	0.967082145			MS2 matched	792.54637	62.107	172799.7369	121740.8103	127099.4288	137593.4573	134985.5049	139695.3759	138985.719016667	76370.47925	84567.6659	85773.05861	98605.77776	62439.86871	79562.04524	81219.8159116667	109023.4993	96518.59909	104144.3106	101625.1921	102827.9002725	127328.4054	124283.1228	66853.2768	75905.05197	52739.63268	131383.1054	96415.4325083333
859	1-methylxanthine	0.915471863			MS2 matched	110.03341	217.7665	19351.80293	21873.86753	17841.22302	15716.31293	17592.55132	17709.73133	18347.58151	21261.44419	26753.18559	19378.52526	21032.02871	20304.16041	20862.9252	21598.71156	20069.05381	20122.52371	19917.77305	19919.07353	20007.106025	21259.80416	19083.78252	19894.53475	18841.81225	15384.44772	21983.09137	19407.9121283333
580	Orotate	0.981900172			MS2 matched	155.00744	228.2685	24831.22928	21072.09692	26830.67621	24336.87954	28748.75436	25712.0274	25255.277285	30818.22451	52554.0919	24966.77413	13549.0171	17332.38543	51927.80892	31858.0503316667	29843.45804	29654.24552	29464.79699	29842.3294	29701.2074875	28229.4101	31887.90724	36538.31315	37139.57772	28752.03823	25248.87833	31299.3541283333
1077	Alisol a	0.948273948			MS2 matched	513.3713	244.052	1477.55921	730.5556841	2461.265484	1556.64778	1302.592	1584.506843	1518.85450018333	1408.531837	2385.937069	1440.378991	1719.106054	1309.817587	1710.309855	1662.34689883333	1640.845216	1581.701828	1583.153253	1610.663852	1604.09103725	1420.290376	1100.445934	1491.177048	1406.629712	1515.69663	1197.983434	1355.37052233333
1744	Yunaconitine	0.731385974			MS2 matched	660.35064	446.686	8042.251939	4543.201914	7079.970467	7491.082316	8046.189732	7327.708425	7088.40079883333	7161.837386	10204.93249	6547.769943	5800.71826	6245.644283	6767.642025	7121.4240645	8718.694847	8459.286751	8717.720682	8655.067025	8637.69232625	8475.330233	3816.194162	10085.87134	8443.342972	7149.524805	3678.871815	6941.5225545
772	Udp-n-acetylglucosamine	0.985985961			MS2 matched	606.06401	431.609	57505.76105	36573.73436	63186.82649	25175.77919	72102.72927	39625.25376	49028.3473533333	31859.85466	34061.88526	28117.62233	20416.84907	24047.42948	19414.53553	26319.696055	37695.69206	35916.13941	37215.55801	37701.8266	37132.30402	27640.37879	41810.63179	37146.05099	27401.4087	32215.46114	34175.59979	33398.2552
478	L-threonate	0.986851997			MS2 matched	135.02778	321.279	107392.2829	76582.76484	84731.13137	80374.20565	67597.1078	68716.14966	80898.94037	69176.84369	67300.44818	50183.78349	60513.81829	54020.59275	65408.0147	61100.5835166667	68611.33921	65165.91265	67603.77204	68605.18591	67496.5524525	84625.68782	66636.59622	78282.32519	67063.70746	57557.43913	91675.99101	74306.957805
539	N-acetyl-l-methionine	0.99458672			MS2 matched	190.05093	198.976	26474.12716	47088.93179	42518.50469	37842.86897	39906.43749	36836.7687	38444.6064666667	971.5056129	29826.74701	28989.52232	24740.5826	28193.23453	46684.22474	26567.6361354833	29359.30471	27806.82429	27529.75018	27155.13989	27962.7547675	35701.7769	53002.53075	70882.59379	38117.32647	22167.92725	63984.21158	47309.3944566667
874	1-palmitoyl-2-glutaryl phosphatidylcholine	0.888146509			MS2 matched	632.36828	516.9435	3688.592965	4710.380532	3138.230178	2800.066216	2853.182175	2390.886955	3263.5565035	3490.115939	3709.312988	2524.115326	4350.112061	3081.894573	4187.222669	3557.128926	3517.318941	3707.451526	3511.575616	4023.04916	3689.84881075	3908.575411	954.1018366	4526.525811	3370.35696	2793.908319	4280.834271	3305.71710143333
996	"4-(2-oxo-1,2,3,4-tetrahydroquinolin-6-yl)oxycilostazol"	0.714218115			MS2 matched	531.26619	467.964	5778.702271	3267.140275	5197.771547	4120.813066	3406.486029	5430.272267	4533.53090916667	6410.397569	9307.96694	6639.225168	4613.619052	3479.197288	3410.311979	5643.45299933333	4559.34335	2840.103104	4565.86745	4279.437319	4061.18780575	4271.526333	3523.796041	4510.374747	1277.342591	7069.837445	5462.309914	4352.5311785
420	Guanosine 5'-diphospho-beta-l-fucose	0.839202216			MS2 matched	362.04304	442.92	8327.895792	5804.734146	18270.73238	19624.86708	9829.767745	8397.488024	11709.2475278333	9221.710143	26704.99355	10785.61537	8141.361676	7285.929308	7047.526187	11531.1893723333	12669.18022	12564.64729	12705.28554	12705.52917	12661.160555	9807.679219	15006.72302	20052.55005	15050.00557	17775.53456	16032.56711	15620.8432548333
1630	Rabeprazole sulfone	0.702593753			MS2 matched	258.07124	270.273	35451.95851	36276.87711	32456.71368	17640.11218	27461.70956	35519.63145	30801.1670816667	25503.33712	37133.93754	28200.08095	32665.68666	32261.94504	42787.6132	33092.100085	37630.45799	37631.73061	38089.08274	38794.84481	38036.5290375	45232.68158	32197.09165	36340.79604	37456.63187	28499.22885	39411.88054	36523.051755
62	1-palmitoyl-2-oleoyl-phosphatidylglycerol	0.992189341			MS2 matched	747.50601	39.014	393973.2234	344486.3807	311867.6896	348996.9914	411826.5473	499380.3884	385088.5368	347337.8407	235669.3563	310368.7159	349386.2088	255623.1835	404161.9794	317091.2141	320930.0505	309417.033	309069.835	309075.1102	312123.007175	318285.3167	295896.5847	251946.8414	336341.5495	294124.139	442080.4724	323112.48395
182	6-(trifluoromethyl)quinolin-4-ol	0.812207547			MS2 matched	212.01968	253.7655	1348.231523	1829.000477	2056.44466	1326.351031	1921.537885	1299.113797	1630.11322883333	2247.512425	1380.902419	2405.909555	2346.810065	1768.470382	2069.879955	2036.58080016667	1894.284927	1788.811036	1956.975385	1956.895834	1899.2417955	1745.952947	1647.17692	2076.924185	1602.195425	2443.53439	4334.895547	2308.446569
1376	Jasmine lactone	0.8018			MS2 matched	337.23081	43.037	2360.989631	3051.325134	3777.96093	11757.80663	3075.94222	3106.231022	4521.70926116667	1810.185469	3511.642844	3287.609071	3244.06115	5404.513654	3246.21353	3417.370953	3075.814273	2307.438487	3070.522532	3074.589914	2882.0913015	5785.879997	5146.61038	17612.6942	5015.263282	4235.078072	1435.312012	6538.4729905
1261	Emetine	0.801569887			MS2 matched	464.25489	368.6235	2754.384376	3069.327202	2631.046771	3498.249284	3011.126565	4522.148464	3247.713777	1936.223964	3759.448252	3841.406099	2477.543911	1859.041801	370.7767066	2374.0734556	3377.860099	3172.823096	3429.313914	3151.933897	3282.9827515	650.5916873	4343.362155	1123.046925	2770.405982	4518.02209	4079.869863	2914.21645038333
1138	Bestatin	0.6636			MS2 matched	326.20395	303.354	2901.881938	2739.923808	4389.059216	1804.246851	3847.567417	2370.811516	3008.91512433333	2414.094203	4868.573789	3105.342951	2532.514949	1841.329164	2368.32497	2855.03000433333	3494.107685	3386.996833	3327.601662	3328.420698	3384.2817195	2811.954529	2852.235838	2917.859169	1006.892155	3585.249295	4035.290105	2868.2468485
1740	Veratramine	0.917430718			MS2 matched	410.28484	186.6055	3483.262732	2540.640221	4918.526893	2548.015832	345.9169684	859.4303481	2449.29883241667	343.5104996	3515.18629	224.0015884	2126.497617	1539.033898	2071.660858	1636.6484585	1519.589517	1195.433837	1818.464089	1606.695749	1535.045798	4434.424631	1171.883696	1972.509952	2345.999894	15666.89495	740.6574888	4388.7284353
318	D-Ribose 5-phosphate	0.9232			MS2 matched	289.02758	467.347	41828.3431	22211.14264	36298.97759	20172.84206	37612.50576	28137.88773	31043.61648	30720.48267	39607.22954	34542.99878	31350.26965	29892.87248	32507.07507	33103.4880316667	34450.80067	33188.4007	27398.74749	34439.67736	32369.406555	22470.71264	19966.09178	26565.84239	27029.70671	15763.3507	31479.65773	23879.2269916667
799	alpha-ergocryptine	0.766591608			MS2 matched	558.31635	450.499	3485.564732	1283.46787	9242.366776	1930.719485	6079.02516	3868.789507	4314.98892166667	3302.280344	2374.576085	3481.569902	3389.993249	2487.410107	3408.797292	3074.1044965	3960.998119	4043.33748	2223.09324	4028.977239	3564.1015195	2187.452892	3734.794474	4337.431945	3573.51578	4791.079013	3529.352443	3692.27109116667
466	L-Glutamine	0.7476			MS2 matched	145.05963	432.242	3741.963177	4610.323084	22791.73649	6163.450121	5074.739257	4559.995978	7823.70135116667	3890.772799	69109.41913	4410.783885	3640.587628	5310.572004	4713.186018	15179.220244	17023.4269	16459.23007	12287.02029	12334.78436	14526.115405	12890.69868	6346.509671	6277.60533	3789.950699	4561.38934	5283.671155	6524.9708125
313	D-Mannitol 1-phosphate	0.6885			MS2 matched	321.16556	33.4595	17780.23183	3533.110156	9309.422486	21529.48455	8178.967807	17823.37919	13025.7660031667	4906.09879	2160.677914	3992.245622	3304.742427	7672.581974	3609.916595	4274.37722033333	7017.772416	4214.124969	6754.484896	4158.467699	5536.212495	1416.527908	13334.80819	25657.75732	1837.102729	16905.49019	12363.24889	11919.1558711667
1453	Met-Trp-Arg	0.969481554			MS2 matched	492.23707	474.173	3884.784754	5688.802923	6138.679682	3827.451475	3646.749771	4700.643247	4647.85197533333	2828.146431	3569.891689	3013.97665	2853.098018	3067.345802	2220.034113	2925.4154505	3330.933301	3168.624251	3372.642373	3168.82655	3260.25661875	7799.410634	4093.457337	3176.989422	3523.614366	4521.8741	3473.410876	4431.45945583333
102	"2-[[6-[[17-[5,6-dimethyl-3-[3,4,5-trihydroxy-6-(hydroxymethyl)oxan-2-yl]oxyhept-5-en-2-yl]-1-hydroxy-10,13-dimethyl-2,3,4,7,8,9,11,12,14,15,16,17-dodecahydro-1h-cyclopenta[a]phenanthren-3-yl]oxy]-3,4,5-trihydroxyoxan-2-yl]methoxy]-6-(hydroxymethyl)oxane-3,4,5-triol"	0.925726593			MS2 matched	915.50718	204.054	2026.101034	2385.984042	2546.948932	3231.192736	4429.194206	2466.231267	2847.60870283333	103.8006757	1776.016842	2622.678264	2187.479507	1820.705946	1763.507994	1712.36487145	2027.91881	1782.3711	1977.068909	2031.824672	1954.79587275	1773.46144	2458.505781	3482.351399	2921.031967	2192.19834	3130.711783	2659.71011833333
124	"2,4-di-tert-butylphenol"	0.999626421			MS2 matched	205.15683	33.786	125413.8933	106884.2116	108626.6837	76557.70288	88712.61868	132291.1232	106414.372226667	77937.26656	104226.7461	125813.0838	130823.0308	118427.7104	122415.5835	113273.903526667	91909.5826	89814.42	86916.93401	91908.89135	90137.45699	113518.9578	106724.8947	76242.04702	125055.2242	113878.8204	150654.4404	114345.730753333
603	Pc(18:1/10-hdohe)	0.889734473			MS2 matched	906.60739	140.3605	3007.331454	5757.429745	5908.741267	4999.088581	6106.298197	5484.81591	5210.61752566667	2133.453583	5525.797514	9147.512562	6578.278602	9134.017966	9882.687489	7066.95795266667	5143.252973	5167.395054	3812.078121	4906.954397	4757.42013625	6727.09033	1526.212221	4215.183854	8511.340548	4183.514808	6238.457741	5233.63325033333
[truncated: 750 more rows]
