# Supplementary material for: Combined metabolomics and 16S rDNA sequence analyses of the gut microbiome reveal the action mechanism of Fructus Akebiae against hepatic fibrosis
Source: Front Med (Lausanne). 2025 Feb 5;11:1492383. doi: 10.3389/fmed.2024.1492383 (PMC11835924; doi:10.3389/fmed.2024.1492383)
Supplement: Supplementary file 1 [file Data_Sheet_1.zip › data/OTUs_table.xls]

ID	NOR_1	NOR_2	NOR_3	NOR_4	NOR_5	NOR_6	YZZ_1	YZZ_2	YZZ_3	YZZ_4	YZZ_5	YZZ_6	MOD_1	MOD_2	MOD_3	MOD_4	MOD_5	MOD_6
OTU_1	0.0	3.0	0.0	0.0	0.0	0.0	0.0	0.0	0.0	0.0	0.0	0.0	0.0	0.0	0.0	0.0	0.0	0.0
OTU_10	0.0	0.0	0.0	0.0	0.0	0.0	0.0	0.0	0.0	0.0	0.0	0.0	2.0	0.0	0.0	0.0	0.0	0.0
OTU_100	0.0	2.0	0.0	0.0	1.0	0.0	0.0	0.0	0.0	0.0	0.0	0.0	0.0	0.0	0.0	0.0	0.0	0.0
OTU_1000	1.0	0.0	0.0	0.0	0.0	0.0	0.0	1.0	0.0	1.0	2.0	1.0	0.0	0.0	0.0	0.0	0.0	0.0
OTU_1001	0.0	0.0	0.0	0.0	0.0	0.0	0.0	0.0	0.0	0.0	2.0	0.0	0.0	0.0	0.0	0.0	0.0	0.0
OTU_1002	0.0	0.0	0.0	0.0	0.0	0.0	0.0	0.0	0.0	0.0	2.0	0.0	0.0	0.0	0.0	0.0	0.0	0.0
OTU_1003	1.0	0.0	0.0	0.0	1.0	0.0	0.0	0.0	0.0	0.0	3.0	0.0	0.0	0.0	0.0	0.0	0.0	0.0
OTU_1004	0.0	0.0	0.0	0.0	0.0	0.0	0.0	0.0	0.0	0.0	3.0	0.0	0.0	0.0	0.0	0.0	0.0	0.0
OTU_1005	0.0	4.0	0.0	0.0	0.0	0.0	0.0	0.0	0.0	0.0	2.0	0.0	0.0	0.0	0.0	0.0	0.0	0.0
OTU_1006	4.0	10.0	4.0	12.0	7.0	12.0	5.0	128.0	26.0	7.0	713.0	48.0	2.0	9.0	10.0	6.0	10.0	9.0
OTU_1007	0.0	0.0	0.0	0.0	0.0	0.0	0.0	0.0	0.0	2.0	2.0	1.0	0.0	0.0	1.0	0.0	0.0	0.0
OTU_1008	0.0	0.0	0.0	0.0	0.0	1.0	0.0	0.0	1.0	0.0	2.0	0.0	0.0	0.0	0.0	0.0	1.0	0.0
OTU_1009	0.0	0.0	0.0	0.0	0.0	0.0	0.0	1.0	0.0	0.0	2.0	0.0	0.0	0.0	0.0	0.0	0.0	0.0
OTU_101	0.0	1.0	1.0	0.0	0.0	1.0	0.0	0.0	0.0	0.0	0.0	1.0	0.0	0.0	0.0	0.0	0.0	0.0
OTU_1010	0.0	0.0	0.0	0.0	0.0	0.0	0.0	1.0	0.0	0.0	3.0	0.0	0.0	0.0	0.0	0.0	0.0	0.0
OTU_1011	1.0	1.0	0.0	0.0	1.0	0.0	1.0	0.0	1.0	5.0	3.0	3.0	0.0	2.0	5.0	0.0	0.0	8.0
OTU_1012	0.0	0.0	0.0	0.0	0.0	0.0	0.0	0.0	0.0	0.0	0.0	2.0	0.0	0.0	0.0	0.0	0.0	0.0
OTU_1013	0.0	0.0	0.0	0.0	0.0	0.0	0.0	0.0	0.0	0.0	0.0	3.0	0.0	0.0	0.0	0.0	0.0	0.0
OTU_1014	0.0	1.0	0.0	1.0	0.0	0.0	2.0	0.0	0.0	0.0	0.0	9.0	0.0	0.0	0.0	0.0	0.0	4.0
OTU_1015	0.0	0.0	0.0	0.0	0.0	2.0	0.0	1.0	0.0	0.0	0.0	2.0	0.0	0.0	0.0	0.0	0.0	0.0
OTU_1016	0.0	0.0	0.0	0.0	0.0	0.0	0.0	0.0	0.0	0.0	0.0	1.0	0.0	0.0	0.0	0.0	0.0	0.0
OTU_1017	0.0	0.0	1.0	0.0	2.0	1.0	1.0	0.0	0.0	0.0	2.0	7.0	0.0	0.0	0.0	1.0	2.0	0.0
OTU_1018	0.0	1.0	0.0	0.0	0.0	1.0	1.0	0.0	0.0	0.0	2.0	3.0	0.0	0.0	0.0	1.0	1.0	0.0
OTU_1019	0.0	7.0	0.0	1.0	5.0	0.0	0.0	0.0	5.0	8.0	0.0	3.0	1.0	0.0	0.0	0.0	2.0	0.0
OTU_102	0.0	0.0	2.0	0.0	0.0	0.0	0.0	0.0	0.0	0.0	0.0	0.0	0.0	0.0	0.0	0.0	0.0	0.0
OTU_1020	0.0	0.0	0.0	0.0	0.0	0.0	0.0	0.0	0.0	0.0	0.0	3.0	0.0	0.0	0.0	0.0	0.0	0.0
OTU_1021	0.0	0.0	0.0	0.0	0.0	0.0	0.0	0.0	0.0	0.0	0.0	2.0	0.0	0.0	0.0	0.0	0.0	0.0
OTU_1022	0.0	0.0	0.0	1.0	0.0	0.0	0.0	0.0	1.0	0.0	0.0	2.0	0.0	0.0	0.0	0.0	0.0	1.0
OTU_1023	809.0	426.0	361.0	453.0	575.0	3.0	136.0	7.0	66.0	108.0	3.0	0.0	20.0	0.0	5.0	99.0	92.0	1.0
OTU_1024	38.0	24.0	95.0	125.0	98.0	103.0	341.0	495.0	392.0	75.0	26.0	46.0	31.0	86.0	1008.0	501.0	68.0	766.0
OTU_1025	13.0	13.0	17.0	38.0	21.0	8.0	100.0	115.0	81.0	11.0	16.0	8.0	164.0	38.0	145.0	102.0	41.0	207.0
OTU_1026	23.0	25.0	26.0	25.0	26.0	34.0	31.0	26.0	25.0	31.0	24.0	31.0	22.0	28.0	62.0	67.0	33.0	169.0
OTU_1027	22.0	18.0	26.0	19.0	719.0	12.0	10.0	15.0	63.0	126.0	10.0	11.0	6.0	10.0	6.0	107.0	7.0	5.0
OTU_1028	33.0	154.0	63.0	65.0	111.0	23.0	103.0	52.0	257.0	132.0	90.0	14.0	12.0	10.0	16.0	237.0	143.0	26.0
OTU_1029	19.0	10.0	77.0	56.0	70.0	67.0	5.0	12.0	3.0	3.0	1.0	10.0	4.0	6.0	6.0	12.0	2.0	10.0
OTU_103	0.0	0.0	2.0	0.0	0.0	0.0	0.0	0.0	0.0	0.0	0.0	0.0	0.0	0.0	0.0	0.0	0.0	0.0
OTU_1030	76.0	26.0	106.0	20.0	16.0	15.0	10.0	17.0	14.0	6.0	3.0	67.0	12.0	12.0	8.0	12.0	3.0	16.0
OTU_1031	13.0	5.0	4.0	2.0	8.0	16.0	38.0	19.0	4.0	41.0	33.0	7.0	0.0	3.0	2.0	5.0	1.0	0.0
OTU_1032	11.0	7.0	17.0	13.0	7.0	7.0	8.0	16.0	7.0	10.0	6.0	0.0	13.0	4.0	28.0	53.0	2.0	34.0
OTU_1033	4.0	10.0	12.0	0.0	19.0	8.0	13.0	26.0	7.0	19.0	9.0	2.0	2.0	3.0	15.0	20.0	15.0	2.0
OTU_1034	16.0	4.0	13.0	14.0	27.0	34.0	7.0	9.0	12.0	9.0	4.0	8.0	4.0	4.0	5.0	2.0	1.0	4.0
OTU_1035	21.0	124.0	276.0	8.0	215.0	22.0	8.0	9.0	6.0	27.0	32.0	7.0	1.0	3.0	4.0	8.0	12.0	4.0
OTU_1036	2.0	4.0	5.0	15.0	12.0	5.0	5.0	8.0	3.0	6.0	4.0	15.0	1.0	2.0	4.0	5.0	1.0	4.0
OTU_1037	1.0	1.0	13.0	4.0	2.0	2.0	2.0	2.0	5.0	5.0	0.0	9.0	1.0	1.0	3.0	2.0	12.0	3.0
OTU_1038	158.0	30.0	109.0	16.0	28.0	42.0	16.0	29.0	30.0	50.0	16.0	31.0	32.0	10.0	21.0	15.0	14.0	69.0
OTU_1039	1.0	4.0	9.0	4.0	2.0	3.0	16.0	23.0	12.0	6.0	8.0	16.0	26.0	6.0	11.0	14.0	12.0	48.0
OTU_104	0.0	0.0	1.0	0.0	0.0	1.0	0.0	0.0	1.0	0.0	0.0	0.0	0.0	0.0	0.0	0.0	0.0	0.0
OTU_1040	0.0	2.0	4.0	1.0	18.0	0.0	3.0	0.0	13.0	10.0	2.0	1.0	0.0	0.0	3.0	1.0	1.0	2.0
OTU_1041	8.0	2.0	10.0	7.0	11.0	5.0	2.0	0.0	2.0	1.0	0.0	1.0	0.0	0.0	3.0	3.0	0.0	0.0
OTU_1042	6.0	2.0	6.0	5.0	6.0	12.0	0.0	3.0	5.0	7.0	0.0	2.0	5.0	2.0	11.0	1.0	3.0	2.0
OTU_1043	1.0	2.0	4.0	1.0	2.0	1.0	8.0	16.0	5.0	0.0	3.0	18.0	8.0	2.0	21.0	5.0	2.0	21.0
OTU_1044	4.0	4.0	7.0	3.0	2.0	2.0	1.0	1.0	6.0	4.0	2.0	1.0	0.0	3.0	1.0	2.0	2.0	6.0
OTU_1045	2.0	1.0	4.0	1.0	3.0	0.0	1.0	4.0	5.0	1.0	5.0	4.0	5.0	3.0	7.0	4.0	11.0	10.0
OTU_1046	12.0	2.0	11.0	4.0	2.0	3.0	1.0	8.0	8.0	17.0	2.0	5.0	7.0	0.0	4.0	5.0	10.0	10.0
OTU_1047	6.0	1.0	1.0	3.0	3.0	3.0	0.0	2.0	2.0	0.0	1.0	0.0	0.0	3.0	3.0	1.0	0.0	3.0
OTU_1048	1.0	0.0	3.0	2.0	0.0	7.0	5.0	22.0	3.0	1.0	3.0	6.0	2.0	1.0	8.0	8.0	2.0	33.0
OTU_1049	1.0	1.0	2.0	1.0	2.0	0.0	5.0	2.0	5.0	1.0	0.0	0.0	0.0	1.0	0.0	1.0	0.0	0.0
OTU_105	0.0	0.0	0.0	2.0	0.0	0.0	0.0	0.0	0.0	0.0	0.0	0.0	0.0	0.0	0.0	0.0	0.0	0.0
OTU_1050	13.0	0.0	6.0	2.0	2.0	0.0	0.0	2.0	3.0	3.0	0.0	2.0	1.0	0.0	0.0	1.0	0.0	1.0
OTU_1051	2.0	0.0	3.0	1.0	3.0	0.0	10.0	15.0	6.0	3.0	4.0	15.0	13.0	5.0	7.0	3.0	9.0	17.0
OTU_1052	1.0	0.0	6.0	0.0	2.0	1.0	5.0	5.0	11.0	0.0	0.0	0.0	2.0	0.0	2.0	3.0	1.0	35.0
OTU_1053	6.0	4.0	16.0	2.0	1.0	6.0	6.0	15.0	2.0	5.0	2.0	11.0	10.0	1.0	7.0	5.0	0.0	22.0
OTU_1054	5.0	0.0	1.0	5.0	6.0	3.0	0.0	7.0	1.0	2.0	1.0	1.0	0.0	0.0	1.0	2.0	2.0	1.0
OTU_1055	0.0	0.0	1.0	0.0	7.0	0.0	0.0	1.0	1.0	2.0	2.0	0.0	0.0	0.0	0.0	0.0	0.0	0.0
OTU_1056	0.0	3.0	5.0	0.0	2.0	4.0	2.0	5.0	2.0	1.0	2.0	12.0	4.0	2.0	9.0	5.0	3.0	17.0
OTU_1057	4.0	2.0	204.0	4.0	4.0	0.0	4.0	2.0	2.0	8.0	0.0	1.0	0.0	0.0	0.0	11.0	2.0	1.0
OTU_1058	0.0	0.0	0.0	4.0	1.0	0.0	6.0	3.0	2.0	4.0	5.0	0.0	3.0	0.0	0.0	0.0	2.0	8.0
OTU_1059	7.0	2.0	2.0	2.0	0.0	6.0	5.0	4.0	2.0	1.0	1.0	3.0	3.0	3.0	2.0	0.0	3.0	2.0
OTU_106	0.0	0.0	0.0	1.0	0.0	0.0	0.0	0.0	0.0	0.0	0.0	0.0	0.0	0.0	0.0	0.0	0.0	0.0
OTU_1060	4.0	1.0	2.0	1.0	2.0	2.0	9.0	2.0	5.0	2.0	2.0	2.0	2.0	0.0	21.0	6.0	4.0	23.0
OTU_1061	245.0	399.0	129.0	26.0	206.0	63.0	7.0	6.0	3.0	5.0	7.0	14.0	7.0	9.0	11.0	8.0	5.0	12.0
OTU_1062	0.0	2.0	3.0	0.0	4.0	0.0	0.0	0.0	0.0	3.0	3.0	0.0	0.0	0.0	0.0	1.0	3.0	0.0
OTU_1063	1.0	1.0	0.0	0.0	4.0	0.0	0.0	0.0	0.0	0.0	0.0	0.0	0.0	0.0	0.0	0.0	0.0	1.0
OTU_1064	1.0	0.0	0.0	3.0	0.0	0.0	0.0	4.0	2.0	1.0	0.0	2.0	0.0	3.0	1.0	4.0	0.0	5.0
OTU_1065	21.0	9.0	3.0	11.0	6.0	10.0	1.0	3.0	4.0	4.0	4.0	75.0	11.0	27.0	68.0	6.0	3.0	48.0
OTU_1066	0.0	4.0	1.0	3.0	1.0	3.0	0.0	1.0	0.0	0.0	0.0	0.0	2.0	2.0	9.0	0.0	2.0	6.0
OTU_1067	1.0	0.0	0.0	0.0	0.0	2.0	1.0	1.0	0.0	0.0	0.0	5.0	3.0	1.0	0.0	0.0	0.0	1.0
OTU_1068	5.0	4.0	1.0	0.0	0.0	2.0	0.0	0.0	1.0	0.0	1.0	1.0	0.0	0.0	0.0	0.0	2.0	0.0
OTU_1069	1.0	0.0	2.0	0.0	0.0	0.0	0.0	0.0	0.0	0.0	1.0	0.0	0.0	0.0	0.0	0.0	0.0	0.0
OTU_107	0.0	3.0	1.0	0.0	3.0	0.0	0.0	0.0	0.0	0.0	0.0	0.0	0.0	0.0	0.0	1.0	0.0	0.0
OTU_1070	0.0	4.0	1.0	0.0	7.0	0.0	0.0	2.0	1.0	2.0	0.0	0.0	0.0	0.0	0.0	0.0	1.0	0.0
OTU_1071	6.0	2.0	14.0	41.0	6.0	2.0	4.0	0.0	4.0	12.0	0.0	2.0	3.0	1.0	2.0	12.0	1.0	6.0
OTU_1072	0.0	0.0	0.0	0.0	0.0	0.0	0.0	4.0	0.0	0.0	2.0	0.0	0.0	0.0	0.0	0.0	0.0	0.0
OTU_1073	15.0	19.0	36.0	19.0	22.0	15.0	55.0	14.0	10.0	5.0	5.0	423.0	16.0	23.0	8.0	2.0	6.0	25.0
OTU_1074	0.0	0.0	4.0	0.0	1.0	0.0	2.0	3.0	3.0	3.0	1.0	1.0	3.0	0.0	0.0	0.0	4.0	4.0
OTU_1075	1.0	2.0	7.0	5.0	6.0	5.0	21.0	30.0	8.0	3.0	5.0	29.0	7.0	8.0	18.0	15.0	3.0	30.0
OTU_1076	1.0	0.0	0.0	0.0	0.0	0.0	0.0	0.0	0.0	0.0	2.0	4.0	1.0	0.0	1.0	2.0	0.0	0.0
OTU_1077	0.0	0.0	0.0	0.0	3.0	0.0	4.0	1.0	1.0	0.0	0.0	0.0	1.0	0.0	0.0	0.0	0.0	0.0
OTU_1078	0.0	0.0	0.0	0.0	0.0	0.0	0.0	0.0	0.0	1.0	1.0	1.0	0.0	3.0	0.0	0.0	0.0	0.0
OTU_1079	0.0	1.0	0.0	0.0	1.0	0.0	3.0	6.0	2.0	1.0	0.0	0.0	0.0	5.0	0.0	0.0	0.0	8.0
OTU_108	0.0	0.0	0.0	0.0	2.0	0.0	0.0	1.0	0.0	0.0	0.0	0.0	0.0	0.0	0.0	1.0	0.0	0.0
OTU_1080	2.0	1.0	1.0	0.0	0.0	0.0	0.0	1.0	1.0	0.0	3.0	4.0	0.0	0.0	4.0	1.0	0.0	2.0
OTU_1081	0.0	0.0	0.0	1.0	0.0	0.0	0.0	0.0	0.0	0.0	0.0	0.0	0.0	0.0	3.0	0.0	0.0	0.0
OTU_1082	0.0	0.0	0.0	0.0	0.0	1.0	0.0	0.0	0.0	0.0	0.0	0.0	0.0	0.0	4.0	0.0	0.0	4.0
OTU_1083	3.0	1.0	1.0	1.0	0.0	3.0	0.0	3.0	1.0	1.0	1.0	10.0	4.0	10.0	42.0	1.0	1.0	21.0
OTU_1084	0.0	0.0	0.0	0.0	0.0	0.0	0.0	0.0	0.0	0.0	0.0	0.0	0.0	0.0	0.0	3.0	0.0	0.0
OTU_1085	0.0	0.0	1.0	1.0	0.0	0.0	4.0	2.0	2.0	0.0	0.0	0.0	2.0	0.0	0.0	2.0	5.0	0.0
OTU_1086	1.0	0.0	5.0	18.0	1.0	1.0	5.0	0.0	0.0	2.0	1.0	0.0	0.0	2.0	3.0	4.0	1.0	1.0
OTU_1087	0.0	0.0	0.0	0.0	0.0	0.0	0.0	0.0	0.0	0.0	0.0	0.0	0.0	0.0	0.0	3.0	0.0	0.0
OTU_1088	1.0	1.0	0.0	1.0	0.0	0.0	1.0	0.0	3.0	2.0	0.0	1.0	0.0	0.0	0.0	1.0	0.0	0.0
OTU_1089	0.0	0.0	0.0	0.0	0.0	0.0	0.0	0.0	0.0	0.0	0.0	0.0	0.0	0.0	0.0	0.0	3.0	0.0
OTU_109	0.0	0.0	0.0	0.0	2.0	0.0	0.0	0.0	0.0	0.0	0.0	0.0	0.0	0.0	0.0	0.0	0.0	0.0
OTU_1090	0.0	0.0	0.0	0.0	0.0	0.0	0.0	0.0	0.0	0.0	0.0	0.0	0.0	0.0	0.0	0.0	3.0	0.0
OTU_1091	25.0	91.0	36.0	72.0	13.0	15.0	8.0	133.0	280.0	66.0	29.0	74.0	10.0	7.0	9.0	64.0	274.0	8.0
OTU_1092	0.0	0.0	0.0	0.0	0.0	0.0	0.0	0.0	0.0	0.0	0.0	0.0	0.0	0.0	0.0	0.0	0.0	3.0
OTU_1093	0.0	0.0	0.0	0.0	0.0	0.0	0.0	1.0	0.0	0.0	0.0	0.0	1.0	0.0	0.0	4.0	0.0	6.0
OTU_1094	2.0	0.0	2.0	1.0	2.0	1.0	0.0	2.0	1.0	2.0	0.0	2.0	2.0	0.0	0.0	1.0	0.0	3.0
OTU_1095	6.0	3.0	2.0	0.0	0.0	0.0	0.0	0.0	0.0	0.0	0.0	0.0	0.0	0.0	0.0	0.0	0.0	0.0
OTU_1096	3.0	0.0	0.0	0.0	0.0	0.0	0.0	0.0	0.0	0.0	0.0	0.0	0.0	0.0	0.0	0.0	0.0	0.0
OTU_1097	1108.0	82.0	197.0	34.0	381.0	60.0	36.0	79.0	42.0	91.0	21.0	28.0	44.0	11.0	18.0	72.0	18.0	37.0
OTU_1098	364.0	27.0	239.0	184.0	118.0	163.0	45.0	70.0	89.0	37.0	17.0	102.0	34.0	41.0	77.0	66.0	94.0	60.0
OTU_1099	0.0	1.0	0.0	1.0	0.0	0.0	0.0	2.0	0.0	1.0	0.0	0.0	0.0	1.0	0.0	2.0	0.0	0.0
OTU_11	19308.0	13922.0	8885.0	4528.0	1292.0	12768.0	7546.0	7393.0	1137.0	12820.0	16503.0	759.0	17022.0	15848.0	2873.0	14675.0	12834.0	3333.0
OTU_110	0.0	0.0	0.0	0.0	2.0	0.0	0.0	0.0	0.0	0.0	0.0	0.0	0.0	0.0	0.0	0.0	0.0	0.0
OTU_1100	1.0	0.0	1.0	1.0	0.0	2.0	1.0	0.0	1.0	0.0	0.0	1.0	0.0	0.0	1.0	0.0	0.0	1.0
OTU_1101	0.0	0.0	0.0	0.0	0.0	0.0	3.0	0.0	0.0	0.0	0.0	1.0	0.0	0.0	0.0	0.0	0.0	1.0
OTU_1102	0.0	0.0	0.0	2.0	0.0	0.0	0.0	0.0	0.0	0.0	0.0	1.0	0.0	0.0	0.0	0.0	0.0	0.0
OTU_1103	0.0	1.0	0.0	1.0	0.0	2.0	0.0	0.0	0.0	0.0	0.0	1.0	0.0	0.0	0.0	0.0	0.0	0.0
OTU_1104	0.0	0.0	0.0	0.0	0.0	0.0	3.0	0.0	0.0	0.0	0.0	0.0	0.0	0.0	0.0	0.0	0.0	0.0
OTU_1105	0.0	0.0	0.0	1.0	0.0	0.0	0.0	6.0	0.0	0.0	0.0	0.0	1.0	0.0	0.0	0.0	0.0	1.0
OTU_1106	0.0	0.0	0.0	0.0	0.0	0.0	0.0	1.0	1.0	1.0	0.0	3.0	0.0	0.0	0.0	2.0	0.0	0.0
OTU_1107	0.0	0.0	0.0	0.0	0.0	0.0	0.0	0.0	0.0	0.0	0.0	0.0	2.0	0.0	0.0	0.0	0.0	1.0
OTU_1108	0.0	0.0	0.0	0.0	0.0	1.0	1.0	2.0	0.0	1.0	0.0	1.0	2.0	0.0	0.0	0.0	0.0	0.0
OTU_1109	1.0	4.0	7.0	7.0	3.0	3.0	16.0	17.0	10.0	13.0	8.0	28.0	17.0	14.0	39.0	17.0	20.0	42.0
OTU_111	0.0	0.0	0.0	0.0	2.0	0.0	0.0	0.0	0.0	0.0	0.0	0.0	0.0	0.0	0.0	0.0	0.0	0.0
OTU_1110	0.0	0.0	0.0	0.0	0.0	0.0	0.0	0.0	0.0	0.0	0.0	0.0	2.0	0.0	0.0	0.0	0.0	0.0
OTU_1111	3.0	2.0	2.0	3.0	1.0	0.0	0.0	3.0	0.0	3.0	0.0	0.0	6.0	0.0	0.0	1.0	0.0	2.0
OTU_1112	0.0	0.0	0.0	0.0	1.0	0.0	7.0	2.0	0.0	2.0	1.0	0.0	2.0	0.0	0.0	1.0	2.0	0.0
OTU_1113	0.0	0.0	0.0	0.0	0.0	0.0	0.0	1.0	0.0	0.0	0.0	0.0	3.0	0.0	0.0	0.0	0.0	0.0
OTU_1114	0.0	0.0	1.0	0.0	15.0	0.0	6.0	3.0	4.0	5.0	3.0	3.0	8.0	2.0	3.0	3.0	0.0	0.0
OTU_1115	0.0	0.0	0.0	0.0	0.0	0.0	0.0	0.0	0.0	0.0	1.0	0.0	2.0	0.0	0.0	0.0	0.0	0.0
OTU_1116	0.0	0.0	0.0	0.0	0.0	0.0	2.0	1.0	0.0	0.0	0.0	0.0	2.0	0.0	0.0	0.0	0.0	0.0
OTU_1117	0.0	1.0	0.0	2.0	0.0	0.0	1.0	1.0	0.0	0.0	0.0	1.0	4.0	0.0	1.0	0.0	0.0	0.0
OTU_1118	3.0	8.0	1.0	0.0	0.0	7.0	3.0	1.0	4.0	0.0	2.0	2.0	0.0	1.0	1.0	2.0	1.0	0.0
OTU_1119	0.0	0.0	0.0	1.0	0.0	0.0	0.0	0.0	0.0	0.0	0.0	0.0	0.0	2.0	0.0	0.0	1.0	2.0
OTU_112	0.0	0.0	0.0	0.0	2.0	0.0	0.0	0.0	0.0	0.0	0.0	0.0	1.0	0.0	0.0	0.0	0.0	0.0
OTU_1120	0.0	0.0	0.0	0.0	0.0	0.0	0.0	0.0	0.0	0.0	0.0	0.0	0.0	2.0	0.0	0.0	0.0	0.0
OTU_1121	0.0	0.0	0.0	0.0	0.0	0.0	0.0	0.0	2.0	0.0	0.0	0.0	0.0	2.0	1.0	0.0	0.0	0.0
OTU_1122	3.0	0.0	3.0	0.0	2.0	1.0	1.0	2.0	1.0	4.0	0.0	1.0	3.0	4.0	1.0	0.0	2.0	2.0
OTU_1123	4.0	0.0	4.0	2.0	2.0	6.0	1.0	20.0	15.0	2.0	3.0	3.0	1.0	10.0	13.0	19.0	3.0	39.0
OTU_1124	0.0	0.0	2.0	0.0	0.0	0.0	0.0	0.0	0.0	0.0	0.0	0.0	1.0	2.0	0.0	0.0	0.0	0.0
OTU_1125	0.0	0.0	0.0	0.0	0.0	0.0	0.0	0.0	0.0	0.0	0.0	0.0	0.0	2.0	0.0	0.0	0.0	0.0
OTU_1126	0.0	0.0	0.0	0.0	0.0	0.0	0.0	0.0	0.0	0.0	0.0	0.0	0.0	2.0	0.0	0.0	0.0	0.0
OTU_1127	0.0	0.0	0.0	0.0	0.0	0.0	0.0	0.0	0.0	0.0	0.0	0.0	0.0	0.0	2.0	0.0	0.0	0.0
OTU_1128	0.0	2.0	1.0	0.0	0.0	0.0	1.0	2.0	0.0	0.0	0.0	0.0	0.0	1.0	2.0	0.0	1.0	0.0
OTU_1129	0.0	0.0	0.0	0.0	0.0	0.0	0.0	0.0	0.0	0.0	0.0	0.0	0.0	0.0	2.0	0.0	0.0	0.0
OTU_113	0.0	0.0	0.0	2.0	5.0	0.0	1.0	2.0	0.0	1.0	3.0	0.0	1.0	0.0	2.0	0.0	1.0	0.0
OTU_1130	2.0	6.0	2.0	16.0	3.0	2.0	1.0	11.0	13.0	14.0	2.0	7.0	1.0	1.0	3.0	2.0	14.0	2.0
OTU_1131	0.0	0.0	0.0	0.0	0.0	1.0	0.0	1.0	0.0	0.0	0.0	1.0	0.0	0.0	2.0	0.0	0.0	1.0
OTU_1132	0.0	0.0	1.0	0.0	0.0	0.0	0.0	0.0	0.0	0.0	0.0	0.0	0.0	0.0	3.0	0.0	0.0	1.0
OTU_1133	73.0	47.0	21.0	25.0	31.0	44.0	13.0	6.0	26.0	22.0	7.0	405.0	46.0	108.0	310.0	14.0	10.0	206.0
OTU_1134	0.0	1.0	2.0	0.0	0.0	0.0	0.0	0.0	0.0	0.0	0.0	0.0	1.0	1.0	3.0	3.0	1.0	1.0
OTU_1135	0.0	0.0	1.0	0.0	0.0	0.0	0.0	1.0	1.0	0.0	1.0	3.0	3.0	0.0	5.0	1.0	0.0	2.0
OTU_1136	0.0	0.0	0.0	0.0	0.0	0.0	0.0	0.0	0.0	0.0	0.0	0.0	0.0	0.0	1.0	0.0	1.0	0.0
OTU_1137	0.0	0.0	0.0	0.0	0.0	0.0	1.0	0.0	0.0	0.0	0.0	0.0	0.0	0.0	2.0	0.0	0.0	0.0
OTU_1138	0.0	0.0	0.0	0.0	0.0	0.0	0.0	0.0	1.0	1.0	0.0	0.0	0.0	0.0	6.0	1.0	0.0	2.0
OTU_1139	0.0	0.0	4.0	0.0	1.0	0.0	0.0	2.0	0.0	1.0	0.0	1.0	1.0	0.0	1.0	0.0	1.0	4.0
OTU_114	2.0	0.0	0.0	0.0	0.0	0.0	3.0	0.0	0.0	0.0	0.0	0.0	0.0	0.0	0.0	0.0	0.0	1.0
OTU_1140	0.0	0.0	0.0	0.0	0.0	0.0	0.0	0.0	0.0	0.0	0.0	0.0	0.0	0.0	2.0	0.0	0.0	0.0
OTU_1141	0.0	1.0	0.0	0.0	0.0	0.0	0.0	0.0	1.0	0.0	0.0	0.0	0.0	1.0	0.0	2.0	0.0	0.0
OTU_1142	0.0	0.0	0.0	0.0	0.0	0.0	0.0	0.0	0.0	0.0	0.0	0.0	0.0	0.0	0.0	2.0	0.0	0.0
OTU_1143	0.0	0.0	0.0	0.0	0.0	0.0	3.0	0.0	0.0	0.0	0.0	0.0	1.0	0.0	0.0	2.0	2.0	2.0
OTU_1144	1.0	1.0	5.0	1.0	1.0	1.0	0.0	1.0	0.0	1.0	0.0	1.0	0.0	2.0	0.0	5.0	1.0	0.0
OTU_1145	0.0	0.0	1.0	0.0	0.0	0.0	0.0	0.0	0.0	0.0	0.0	0.0	0.0	0.0	0.0	2.0	0.0	0.0
OTU_1146	0.0	0.0	0.0	1.0	0.0	0.0	0.0	0.0	0.0	0.0	0.0	0.0	0.0	0.0	0.0	2.0	0.0	0.0
OTU_1147	0.0	0.0	1.0	0.0	0.0	1.0	0.0	3.0	1.0	2.0	3.0	1.0	0.0	0.0	2.0	7.0	0.0	9.0
OTU_1148	0.0	0.0	0.0	0.0	1.0	0.0	0.0	0.0	0.0	0.0	0.0	0.0	0.0	0.0	1.0	3.0	1.0	0.0
OTU_1149	2.0	4.0	9.0	3.0	6.0	5.0	8.0	11.0	3.0	7.0	0.0	11.0	5.0	1.0	8.0	2.0	1.0	11.0
OTU_115	0.0	0.0	0.0	0.0	0.0	0.0	2.0	0.0	0.0	0.0	0.0	0.0	0.0	0.0	0.0	0.0	0.0	0.0
OTU_1150	0.0	0.0	0.0	0.0	0.0	0.0	0.0	0.0	0.0	0.0	0.0	0.0	0.0	0.0	0.0	0.0	2.0	0.0
OTU_1151	0.0	0.0	1.0	0.0	0.0	0.0	0.0	1.0	0.0	0.0	1.0	0.0	0.0	0.0	0.0	0.0	4.0	0.0
OTU_1152	0.0	0.0	0.0	0.0	0.0	0.0	0.0	0.0	0.0	0.0	0.0	0.0	0.0	0.0	0.0	0.0	2.0	0.0
OTU_1153	0.0	0.0	1.0	0.0	0.0	0.0	0.0	1.0	1.0	0.0	0.0	0.0	0.0	0.0	0.0	0.0	2.0	0.0
OTU_1154	0.0	0.0	0.0	0.0	0.0	0.0	0.0	0.0	0.0	0.0	0.0	0.0	0.0	0.0	0.0	0.0	3.0	0.0
OTU_1155	0.0	0.0	0.0	0.0	1.0	0.0	0.0	0.0	0.0	0.0	0.0	1.0	0.0	0.0	0.0	0.0	4.0	1.0
OTU_1156	0.0	0.0	0.0	0.0	0.0	0.0	0.0	0.0	0.0	0.0	0.0	0.0	0.0	0.0	0.0	0.0	2.0	1.0
OTU_1157	3.0	0.0	2.0	1.0	4.0	0.0	0.0	0.0	0.0	0.0	0.0	0.0	0.0	0.0	0.0	0.0	1.0	0.0
OTU_1158	0.0	0.0	0.0	0.0	0.0	0.0	0.0	0.0	0.0	0.0	0.0	1.0	0.0	0.0	0.0	0.0	2.0	0.0
OTU_1159	0.0	1.0	3.0	4.0	1.0	2.0	3.0	4.0	0.0	1.0	1.0	5.0	1.0	1.0	3.0	2.0	0.0	3.0
OTU_116	0.0	0.0	0.0	0.0	0.0	0.0	0.0	0.0	2.0	0.0	0.0	0.0	0.0	0.0	0.0	0.0	0.0	0.0
OTU_1160	0.0	0.0	0.0	0.0	0.0	0.0	0.0	0.0	0.0	0.0	0.0	0.0	0.0	0.0	0.0	0.0	0.0	2.0
OTU_1161	0.0	0.0	0.0	0.0	0.0	0.0	0.0	0.0	0.0	1.0	0.0	0.0	0.0	0.0	1.0	1.0	0.0	2.0
OTU_1162	0.0	0.0	0.0	0.0	0.0	0.0	0.0	0.0	0.0	0.0	0.0	0.0	0.0	0.0	0.0	0.0	0.0	2.0
OTU_1163	0.0	0.0	0.0	1.0	0.0	1.0	1.0	0.0	2.0	0.0	0.0	1.0	1.0	0.0	1.0	0.0	0.0	4.0
OTU_1164	0.0	0.0	0.0	0.0	0.0	0.0	0.0	0.0	0.0	0.0	0.0	0.0	0.0	0.0	0.0	1.0	0.0	2.0
OTU_1165	3.0	2.0	3.0	1.0	1.0	3.0	19.0	36.0	4.0	0.0	4.0	2.0	2.0	3.0	21.0	20.0	5.0	76.0
OTU_1166	0.0	0.0	0.0	0.0	0.0	0.0	0.0	0.0	0.0	0.0	0.0	0.0	0.0	0.0	0.0	0.0	0.0	2.0
OTU_1167	0.0	0.0	0.0	0.0	0.0	0.0	0.0	0.0	0.0	0.0	0.0	0.0	0.0	0.0	0.0	0.0	0.0	2.0
OTU_1168	0.0	0.0	0.0	0.0	0.0	0.0	0.0	0.0	0.0	0.0	0.0	0.0	0.0	0.0	0.0	0.0	0.0	2.0
OTU_1169	0.0	0.0	0.0	0.0	1.0	1.0	0.0	0.0	0.0	0.0	0.0	0.0	0.0	0.0	0.0	0.0	0.0	2.0
OTU_117	0.0	0.0	0.0	0.0	0.0	0.0	1.0	0.0	2.0	0.0	0.0	0.0	0.0	0.0	0.0	1.0	0.0	0.0
OTU_1170	0.0	0.0	2.0	0.0	0.0	1.0	0.0	1.0	0.0	0.0	0.0	0.0	1.0	2.0	0.0	0.0	0.0	1.0
OTU_1171	2.0	0.0	0.0	0.0	0.0	0.0	1.0	4.0	3.0	2.0	1.0	1.0	0.0	5.0	6.0	3.0	2.0	15.0
OTU_1172	0.0	0.0	0.0	0.0	0.0	0.0	0.0	0.0	0.0	0.0	0.0	0.0	0.0	0.0	0.0	0.0	0.0	2.0
OTU_1173	0.0	0.0	1.0	0.0	0.0	0.0	0.0	3.0	0.0	1.0	0.0	0.0	0.0	1.0	0.0	0.0	0.0	8.0
OTU_1174	0.0	0.0	0.0	0.0	0.0	0.0	0.0	0.0	0.0	0.0	0.0	0.0	0.0	0.0	0.0	0.0	0.0	2.0
OTU_1175	0.0	0.0	0.0	0.0	1.0	0.0	0.0	0.0	0.0	0.0	0.0	0.0	1.0	0.0	1.0	0.0	0.0	3.0
OTU_1176	0.0	0.0	0.0	0.0	0.0	0.0	0.0	0.0	0.0	0.0	0.0	0.0	0.0	0.0	0.0	0.0	0.0	2.0
OTU_1177	0.0	0.0	1.0	0.0	1.0	0.0	0.0	3.0	3.0	0.0	1.0	0.0	0.0	0.0	0.0	0.0	0.0	1.0
OTU_1178	0.0	1.0	9.0	1.0	1.0	0.0	0.0	1.0	2.0	1.0	3.0	0.0	0.0	0.0	0.0	0.0	0.0	3.0
OTU_1179	0.0	0.0	0.0	0.0	0.0	0.0	0.0	0.0	0.0	0.0	0.0	0.0	0.0	0.0	0.0	0.0	0.0	2.0
OTU_118	0.0	0.0	0.0	0.0	0.0	0.0	0.0	0.0	0.0	2.0	0.0	0.0	0.0	0.0	0.0	0.0	0.0	0.0
OTU_1180	0.0	0.0	0.0	2.0	0.0	0.0	1.0	0.0	0.0	0.0	0.0	0.0	0.0	0.0	1.0	0.0	0.0	5.0
OTU_1181	7.0	1.0	1.0	2.0	0.0	0.0	0.0	0.0	0.0	0.0	0.0	0.0	2.0	0.0	0.0	3.0	0.0	0.0
OTU_1182	3.0	0.0	0.0	0.0	0.0	0.0	0.0	1.0	0.0	1.0	0.0	0.0	0.0	0.0	0.0	0.0	0.0	0.0
OTU_1183	2.0	0.0	1.0	0.0	0.0	0.0	0.0	0.0	0.0	0.0	0.0	4.0	0.0	0.0	2.0	0.0	0.0	0.0
OTU_1184	16.0	9.0	28.0	18.0	24.0	20.0	2.0	1.0	2.0	1.0	1.0	4.0	0.0	1.0	3.0	2.0	1.0	0.0
OTU_1185	2.0	2.0	1.0	0.0	0.0	0.0	0.0	0.0	0.0	0.0	0.0	0.0	0.0	0.0	0.0	0.0	0.0	0.0
OTU_1187	2.0	5.0	1.0	0.0	0.0	0.0	0.0	1.0	0.0	1.0	0.0	0.0	0.0	0.0	0.0	0.0	0.0	0.0
OTU_1188	2.0	0.0	0.0	0.0	0.0	0.0	0.0	0.0	0.0	0.0	0.0	0.0	0.0	0.0	1.0	0.0	0.0	0.0
OTU_1189	0.0	2.0	0.0	0.0	0.0	0.0	0.0	0.0	0.0	0.0	0.0	0.0	0.0	0.0	0.0	0.0	0.0	0.0
OTU_119	0.0	0.0	0.0	0.0	0.0	0.0	0.0	0.0	0.0	0.0	2.0	0.0	0.0	0.0	0.0	0.0	0.0	0.0
OTU_1190	1.0	3.0	3.0	0.0	0.0	0.0	0.0	0.0	0.0	0.0	0.0	1.0	0.0	0.0	0.0	0.0	0.0	1.0
OTU_1191	0.0	1.0	1.0	0.0	0.0	0.0	0.0	0.0	1.0	1.0	0.0	0.0	0.0	0.0	0.0	0.0	0.0	0.0
OTU_1192	0.0	2.0	0.0	0.0	0.0	0.0	0.0	0.0	0.0	0.0	0.0	0.0	0.0	0.0	0.0	0.0	0.0	0.0
OTU_1193	1.0	2.0	0.0	0.0	1.0	0.0	0.0	0.0	0.0	0.0	0.0	0.0	0.0	0.0	0.0	0.0	0.0	0.0
OTU_1194	2.0	4.0	0.0	1.0	0.0	0.0	0.0	0.0	5.0	0.0	0.0	0.0	0.0	0.0	0.0	2.0	0.0	0.0
OTU_1195	5.0	1.0	5.0	0.0	1.0	0.0	0.0	1.0	0.0	5.0	0.0	4.0	1.0	0.0	3.0	1.0	0.0	3.0
OTU_1196	0.0	3.0	0.0	0.0	0.0	0.0	0.0	0.0	0.0	0.0	0.0	0.0	0.0	0.0	0.0	0.0	0.0	0.0
OTU_1197	0.0	2.0	0.0	0.0	0.0	0.0	0.0	0.0	0.0	0.0	0.0	0.0	0.0	0.0	0.0	0.0	0.0	0.0
OTU_1198	0.0	2.0	0.0	0.0	0.0	0.0	0.0	0.0	0.0	0.0	0.0	0.0	0.0	0.0	0.0	0.0	0.0	0.0
OTU_1199	1.0	2.0	0.0	0.0	0.0	0.0	0.0	0.0	0.0	1.0	0.0	0.0	0.0	1.0	0.0	1.0	0.0	0.0
OTU_12	0.0	0.0	1.0	0.0	0.0	1.0	0.0	0.0	0.0	0.0	1.0	1.0	0.0	0.0	0.0	0.0	2.0	0.0
OTU_120	0.0	0.0	0.0	0.0	0.0	0.0	0.0	0.0	0.0	0.0	2.0	0.0	0.0	0.0	0.0	0.0	0.0	0.0
OTU_1200	0.0	2.0	0.0	0.0	0.0	0.0	0.0	0.0	0.0	0.0	0.0	0.0	0.0	0.0	0.0	0.0	0.0	0.0
OTU_1201	0.0	0.0	2.0	0.0	0.0	0.0	0.0	0.0	0.0	0.0	0.0	0.0	0.0	0.0	0.0	0.0	0.0	0.0
OTU_1202	0.0	0.0	1.0	0.0	0.0	0.0	0.0	0.0	0.0	0.0	0.0	0.0	0.0	0.0	0.0	0.0	0.0	0.0
OTU_1203	0.0	2.0	9.0	5.0	3.0	1.0	1.0	0.0	1.0	1.0	0.0	0.0	0.0	0.0	1.0	0.0	0.0	0.0
OTU_1204	0.0	0.0	2.0	0.0	0.0	0.0	0.0	0.0	0.0	0.0	0.0	0.0	0.0	0.0	0.0	0.0	0.0	0.0
OTU_1205	0.0	0.0	2.0	0.0	0.0	0.0	0.0	0.0	0.0	0.0	0.0	0.0	0.0	0.0	0.0	0.0	0.0	0.0
OTU_1206	6.0	6.0	36.0	7.0	4.0	19.0	4.0	32.0	7.0	3.0	5.0	110.0	5.0	5.0	5.0	19.0	6.0	25.0
OTU_1207	1.0	6.0	2.0	0.0	2.0	0.0	2.0	1.0	1.0	0.0	0.0	0.0	0.0	0.0	0.0	0.0	0.0	0.0
OTU_1208	1.0	0.0	14.0	0.0	0.0	2.0	0.0	4.0	0.0	0.0	0.0	0.0	0.0	1.0	1.0	1.0	0.0	0.0
OTU_1209	0.0	2.0	3.0	5.0	0.0	1.0	3.0	0.0	0.0	1.0	0.0	1.0	0.0	1.0	0.0	1.0	0.0	4.0
OTU_121	0.0	0.0	0.0	0.0	1.0	0.0	0.0	0.0	0.0	0.0	2.0	0.0	0.0	0.0	0.0	0.0	0.0	0.0
OTU_1210	0.0	0.0	0.0	7.0	0.0	0.0	0.0	0.0	0.0	0.0	0.0	0.0	0.0	0.0	1.0	0.0	0.0	0.0
OTU_1211	0.0	0.0	0.0	4.0	0.0	0.0	0.0	0.0	0.0	0.0	0.0	0.0	0.0	0.0	0.0	0.0	0.0	0.0
OTU_1212	0.0	0.0	0.0	2.0	0.0	0.0	0.0	0.0	0.0	0.0	0.0	0.0	0.0	0.0	0.0	0.0	0.0	0.0
OTU_1213	0.0	0.0	0.0	0.0	2.0	0.0	0.0	0.0	0.0	0.0	0.0	0.0	0.0	0.0	0.0	0.0	0.0	0.0
OTU_1214	0.0	0.0	1.0	0.0	11.0	0.0	1.0	0.0	1.0	1.0	0.0	0.0	0.0	0.0	0.0	0.0	0.0	0.0
OTU_1215	0.0	0.0	0.0	0.0	2.0	0.0	0.0	0.0	0.0	0.0	0.0	0.0	0.0	0.0	0.0	0.0	0.0	0.0
OTU_1216	1.0	0.0	1.0	3.0	2.0	0.0	1.0	1.0	1.0	3.0	2.0	0.0	0.0	2.0	0.0	1.0	5.0	0.0
OTU_1217	0.0	0.0	0.0	0.0	2.0	0.0	0.0	0.0	0.0	0.0	0.0	0.0	0.0	0.0	0.0	0.0	0.0	0.0
OTU_1218	0.0	0.0	0.0	0.0	1.0	4.0	0.0	0.0	0.0	0.0	0.0	0.0	0.0	0.0	0.0	0.0	1.0	0.0
OTU_1219	0.0	0.0	0.0	0.0	2.0	0.0	0.0	0.0	0.0	0.0	0.0	0.0	0.0	0.0	0.0	0.0	0.0	1.0
OTU_122	0.0	0.0	0.0	0.0	1.0	1.0	0.0	0.0	0.0	0.0	1.0	2.0	0.0	0.0	0.0	0.0	0.0	0.0
OTU_1220	0.0	0.0	0.0	0.0	1.0	0.0	2.0	0.0	0.0	1.0	0.0	0.0	0.0	0.0	0.0	0.0	0.0	0.0
OTU_1221	0.0	0.0	0.0	0.0	0.0	2.0	0.0	0.0	0.0	0.0	0.0	0.0	0.0	0.0	0.0	0.0	0.0	0.0
OTU_1222	0.0	0.0	0.0	2.0	0.0	2.0	0.0	2.0	0.0	0.0	0.0	0.0	0.0	1.0	0.0	0.0	0.0	0.0
OTU_1223	0.0	0.0	0.0	0.0	0.0	2.0	0.0	0.0	0.0	0.0	0.0	0.0	0.0	0.0	0.0	0.0	0.0	0.0
OTU_1224	0.0	0.0	0.0	0.0	0.0	2.0	0.0	0.0	0.0	0.0	0.0	0.0	0.0	0.0	0.0	0.0	0.0	0.0
OTU_1225	0.0	0.0	0.0	0.0	0.0	2.0	0.0	0.0	2.0	0.0	0.0	0.0	0.0	0.0	0.0	0.0	0.0	0.0
OTU_1226	0.0	0.0	0.0	0.0	0.0	2.0	0.0	0.0	0.0	0.0	0.0	0.0	0.0	0.0	0.0	0.0	0.0	0.0
OTU_1227	0.0	0.0	0.0	0.0	0.0	0.0	2.0	0.0	0.0	0.0	1.0	0.0	1.0	0.0	0.0	0.0	0.0	0.0
OTU_1228	1.0	0.0	0.0	0.0	0.0	0.0	1.0	0.0	0.0	0.0	0.0	0.0	0.0	0.0	0.0	0.0	0.0	0.0
OTU_1229	0.0	0.0	0.0	0.0	0.0	0.0	2.0	0.0	0.0	0.0	0.0	0.0	0.0	0.0	0.0	0.0	0.0	0.0
OTU_123	8.0	20.0	36.0	190.0	24.0	10.0	5.0	6.0	61.0	6.0	99.0	104.0	12.0	524.0	2.0	67.0	79.0	6.0
OTU_1230	0.0	0.0	0.0	0.0	0.0	0.0	2.0	0.0	0.0	0.0	0.0	0.0	0.0	0.0	0.0	0.0	0.0	0.0
OTU_1231	1.0	0.0	0.0	1.0	1.0	0.0	0.0	5.0	5.0	4.0	0.0	3.0	0.0	0.0	0.0	0.0	2.0	0.0
OTU_1232	0.0	0.0	0.0	0.0	1.0	0.0	0.0	3.0	0.0	3.0	0.0	0.0	1.0	0.0	0.0	0.0	0.0	4.0
OTU_1233	0.0	0.0	0.0	0.0	0.0	0.0	0.0	2.0	0.0	0.0	0.0	0.0	0.0	0.0	0.0	0.0	0.0	0.0
OTU_1234	1.0	0.0	5.0	1.0	0.0	0.0	0.0	1.0	0.0	0.0	0.0	0.0	0.0	0.0	1.0	0.0	0.0	0.0
OTU_1235	0.0	0.0	0.0	0.0	0.0	3.0	0.0	2.0	0.0	1.0	0.0	0.0	0.0	0.0	0.0	0.0	2.0	0.0
OTU_1236	0.0	0.0	0.0	0.0	1.0	0.0	0.0	2.0	0.0	0.0	0.0	0.0	0.0	0.0	0.0	0.0	0.0	0.0
OTU_1237	0.0	0.0	0.0	0.0	0.0	0.0	0.0	0.0	2.0	0.0	0.0	0.0	0.0	0.0	0.0	0.0	0.0	0.0
OTU_1238	0.0	0.0	0.0	0.0	1.0	0.0	0.0	0.0	2.0	0.0	0.0	0.0	0.0	0.0	0.0	0.0	0.0	0.0
OTU_1239	0.0	0.0	0.0	0.0	0.0	0.0	0.0	0.0	2.0	0.0	1.0	0.0	0.0	0.0	0.0	0.0	2.0	0.0
OTU_124	37.0	30.0	166.0	50.0	101.0	79.0	6.0	2.0	19.0	33.0	5.0	5.0	1.0	1.0	9.0	81.0	10.0	2.0
OTU_1240	3.0	0.0	3.0	0.0	2.0	1.0	0.0	4.0	10.0	1.0	4.0	0.0	0.0	0.0	0.0	1.0	0.0	2.0
OTU_1241	2.0	0.0	0.0	1.0	0.0	0.0	0.0	0.0	2.0	0.0	0.0	0.0	0.0	0.0	0.0	3.0	0.0	1.0
OTU_1242	0.0	0.0	0.0	1.0	0.0	0.0	0.0	0.0	2.0	0.0	0.0	0.0	0.0	0.0	0.0	0.0	0.0	1.0
OTU_1243	0.0	0.0	0.0	0.0	0.0	0.0	0.0	0.0	2.0	0.0	0.0	0.0	0.0	0.0	0.0	0.0	0.0	0.0
OTU_1244	0.0	0.0	0.0	0.0	0.0	0.0	0.0	0.0	0.0	2.0	0.0	0.0	0.0	0.0	0.0	0.0	0.0	0.0
OTU_1245	0.0	0.0	0.0	0.0	0.0	0.0	0.0	1.0	0.0	2.0	0.0	0.0	0.0	0.0	0.0	0.0	0.0	0.0
OTU_1246	0.0	0.0	0.0	0.0	0.0	0.0	0.0	0.0	0.0	2.0	0.0	0.0	0.0	0.0	0.0	0.0	0.0	0.0
OTU_1247	0.0	0.0	0.0	0.0	0.0	0.0	0.0	0.0	0.0	2.0	0.0	0.0	0.0	0.0	0.0	0.0	0.0	0.0
OTU_1248	1.0	0.0	0.0	0.0	0.0	0.0	1.0	0.0	0.0	4.0	0.0	0.0	0.0	0.0	0.0	0.0	1.0	0.0
OTU_1249	0.0	1.0	0.0	0.0	0.0	0.0	0.0	1.0	0.0	3.0	1.0	1.0	1.0	0.0	0.0	0.0	1.0	1.0
OTU_125	174.0	1.0	1.0	0.0	69.0	0.0	0.0	1.0	2.0	2.0	2.0	0.0	2.0	0.0	0.0	4.0	5.0	2.0
OTU_1250	0.0	0.0	0.0	0.0	0.0	0.0	0.0	0.0	0.0	0.0	3.0	0.0	0.0	0.0	0.0	0.0	0.0	0.0
OTU_1251	7.0	1.0	2.0	8.0	9.0	4.0	6.0	4.0	3.0	1.0	1.0	23.0	3.0	1.0	3.0	7.0	9.0	0.0
OTU_1252	3.0	1.0	3.0	2.0	5.0	4.0	2.0	2.0	0.0	1.0	0.0	7.0	0.0	0.0	1.0	1.0	1.0	7.0
OTU_1253	0.0	1.0	0.0	0.0	0.0	1.0	1.0	3.0	0.0	0.0	0.0	3.0	0.0	0.0	1.0	0.0	1.0	2.0
OTU_1254	0.0	0.0	2.0	0.0	0.0	2.0	0.0	0.0	0.0	0.0	0.0	11.0	0.0	0.0	0.0	1.0	2.0	0.0
OTU_1255	0.0	0.0	0.0	0.0	0.0	0.0	0.0	0.0	1.0	0.0	0.0	2.0	1.0	0.0	0.0	0.0	0.0	0.0
OTU_1256	0.0	2.0	0.0	0.0	0.0	0.0	0.0	1.0	0.0	0.0	0.0	2.0	0.0	0.0	0.0	0.0	0.0	1.0
OTU_1257	0.0	0.0	0.0	0.0	0.0	0.0	0.0	0.0	0.0	0.0	0.0	3.0	0.0	0.0	1.0	0.0	0.0	0.0
OTU_1258	1.0	1.0	1.0	2.0	0.0	3.0	0.0	2.0	1.0	0.0	0.0	5.0	1.0	1.0	0.0	1.0	3.0	4.0
OTU_1259	0.0	0.0	1.0	0.0	0.0	3.0	0.0	0.0	0.0	0.0	0.0	3.0	1.0	0.0	0.0	0.0	0.0	0.0
OTU_126	0.0	0.0	2.0	0.0	2.0	3.0	1.0	0.0	9.0	0.0	6.0	1.0	3.0	14.0	4.0	13.0	19.0	1.0
OTU_1260	0.0	0.0	0.0	1.0	0.0	0.0	0.0	0.0	0.0	0.0	0.0	2.0	0.0	0.0	0.0	1.0	0.0	0.0
OTU_1261	351.0	886.0	280.0	140.0	31.0	128.0	17.0	96.0	306.0	85.0	8.0	11.0	6.0	6.0	9.0	13.0	21.0	11.0
OTU_1262	566.0	8.0	228.0	760.0	111.0	23.0	14.0	32.0	12.0	9.0	3.0	15.0	11.0	174.0	230.0	13.0	10.0	21.0
OTU_1263	20.0	4.0	18.0	25.0	19.0	63.0	107.0	354.0	31.0	72.0	112.0	21.0	131.0	23.0	42.0	76.0	177.0	17.0
OTU_1264	55.0	160.0	146.0	254.0	138.0	38.0	253.0	333.0	341.0	258.0	285.0	146.0	88.0	194.0	128.0	137.0	156.0	140.0
OTU_1265	144.0	154.0	225.0	102.0	165.0	182.0	36.0	138.0	252.0	89.0	113.0	1251.0	84.0	74.0	153.0	106.0	291.0	77.0
OTU_1266	37.0	20.0	122.0	3.0	4.0	16.0	276.0	4.0	4.0	8.0	2.0	0.0	1.0	0.0	3.0	3.0	6.0	1.0
OTU_1267	20.0	24.0	9.0	80.0	20.0	6.0	104.0	50.0	41.0	36.0	34.0	51.0	98.0	99.0	203.0	153.0	79.0	183.0
OTU_1268	69.0	69.0	107.0	71.0	74.0	55.0	26.0	56.0	57.0	57.0	36.0	93.0	59.0	71.0	64.0	77.0	111.0	32.0
OTU_1269	72.0	79.0	67.0	12.0	168.0	64.0	2.0	15.0	14.0	17.0	35.0	3.0	5.0	3.0	1.0	42.0	17.0	1.0
OTU_127	1.0	0.0	21.0	7.0	0.0	1.0	3.0	0.0	1.0	0.0	0.0	1.0	0.0	1.0	0.0	3.0	5.0	6.0
OTU_1270	9.0	12.0	9.0	8.0	12.0	7.0	12.0	14.0	146.0	8.0	34.0	327.0	8.0	6.0	15.0	114.0	30.0	10.0
OTU_1271	24.0	62.0	27.0	49.0	24.0	293.0	10.0	367.0	17.0	13.0	13.0	4.0	6.0	1.0	2.0	15.0	14.0	3.0
OTU_1272	191.0	541.0	348.0	94.0	392.0	369.0	195.0	24.0	107.0	119.0	52.0	12.0	5.0	13.0	11.0	34.0	302.0	9.0
OTU_1273	87.0	28.0	27.0	11.0	345.0	4.0	4.0	10.0	28.0	13.0	4.0	4.0	0.0	0.0	1.0	3.0	15.0	2.0
OTU_1274	4.0	47.0	51.0	18.0	60.0	8.0	2.0	3.0	9.0	7.0	1.0	7.0	0.0	0.0	11.0	6.0	12.0	11.0
OTU_1275	26.0	30.0	12.0	45.0	20.0	13.0	11.0	34.0	21.0	19.0	46.0	66.0	93.0	58.0	61.0	18.0	37.0	69.0
OTU_1276	1.0	2.0	3.0	0.0	70.0	2.0	2.0	4.0	11.0	2.0	26.0	1.0	1.0	1.0	5.0	6.0	19.0	6.0
OTU_1277	33.0	9.0	12.0	10.0	7.0	43.0	4.0	2.0	12.0	5.0	8.0	15.0	3.0	7.0	13.0	55.0	6.0	6.0
OTU_1278	11.0	27.0	10.0	38.0	52.0	6.0	10.0	17.0	23.0	24.0	11.0	6.0	15.0	14.0	29.0	22.0	29.0	16.0
OTU_1279	8.0	1.0	9.0	4.0	2.0	1.0	13.0	4.0	12.0	6.0	1.0	1.0	5.0	2.0	58.0	10.0	4.0	41.0
OTU_128	1.0	3.0	7.0	15.0	3.0	10.0	2.0	2.0	3.0	4.0	1.0	5.0	0.0	2.0	0.0	5.0	4.0	0.0
OTU_1280	12.0	130.0	47.0	77.0	11.0	26.0	10.0	16.0	36.0	115.0	139.0	2.0	1.0	0.0	0.0	83.0	68.0	2.0
OTU_1281	0.0	8.0	4.0	0.0	31.0	0.0	0.0	5.0	6.0	10.0	1.0	6.0	5.0	0.0	1.0	20.0	1.0	1.0
OTU_1282	1.0	1.0	0.0	0.0	0.0	1.0	2.0	2.0	1.0	1.0	0.0	2.0	0.0	3.0	10.0	3.0	2.0	103.0
OTU_1283	3.0	4.0	13.0	6.0	5.0	1.0	0.0	0.0	0.0	1.0	0.0	1.0	2.0	3.0	0.0	16.0	24.0	0.0
OTU_1284	115.0	4.0	7.0	0.0	2.0	1.0	1.0	1.0	6.0	3.0	0.0	3.0	0.0	0.0	0.0	2.0	0.0	0.0
OTU_1285	12.0	1.0	1.0	2.0	62.0	1.0	18.0	2.0	2.0	0.0	1.0	0.0	2.0	1.0	1.0	1.0	0.0	31.0
OTU_1286	2.0	1.0	0.0	4.0	1.0	2.0	4.0	7.0	2.0	5.0	15.0	45.0	5.0	10.0	9.0	0.0	2.0	3.0
OTU_1287	1.0	5.0	3.0	41.0	45.0	0.0	22.0	9.0	16.0	9.0	23.0	3.0	15.0	8.0	5.0	1.0	9.0	15.0
OTU_1288	2.0	15.0	23.0	1.0	0.0	2.0	22.0	3.0	23.0	6.0	7.0	1.0	3.0	2.0	2.0	10.0	3.0	1.0
OTU_1289	3.0	46.0	9.0	2.0	92.0	1.0	2.0	21.0	51.0	98.0	0.0	8.0	2.0	6.0	4.0	9.0	0.0	4.0
OTU_129	0.0	0.0	4.0	2.0	1.0	0.0	1.0	0.0	0.0	0.0	0.0	0.0	0.0	0.0	0.0	19.0	0.0	0.0
OTU_1290	11.0	5.0	7.0	23.0	3.0	7.0	7.0	0.0	4.0	6.0	0.0	4.0	10.0	26.0	99.0	3.0	8.0	30.0
OTU_1291	9.0	1.0	7.0	0.0	16.0	3.0	1.0	0.0	3.0	5.0	0.0	2.0	1.0	0.0	1.0	1.0	0.0	2.0
OTU_1292	3.0	0.0	1.0	1.0	12.0	1.0	1.0	4.0	6.0	2.0	10.0	0.0	0.0	0.0	0.0	5.0	0.0	0.0
OTU_1293	3.0	3.0	23.0	9.0	3.0	41.0	6.0	19.0	7.0	4.0	2.0	0.0	0.0	0.0	21.0	4.0	9.0	6.0
OTU_1294	7.0	0.0	3.0	9.0	19.0	1.0	0.0	0.0	1.0	2.0	0.0	2.0	0.0	0.0	0.0	5.0	0.0	0.0
OTU_1295	2.0	3.0	4.0	0.0	24.0	0.0	0.0	1.0	0.0	1.0	0.0	0.0	0.0	0.0	1.0	0.0	0.0	0.0
OTU_1296	6.0	0.0	0.0	7.0	7.0	8.0	0.0	0.0	0.0	5.0	0.0	0.0	4.0	1.0	1.0	0.0	4.0	2.0
OTU_1297	63.0	25.0	69.0	22.0	27.0	17.0	39.0	593.0	94.0	33.0	14.0	294.0	12.0	22.0	32.0	25.0	19.0	27.0
OTU_1298	0.0	0.0	0.0	0.0	0.0	0.0	0.0	0.0	0.0	0.0	0.0	0.0	0.0	3.0	10.0	0.0	1.0	27.0
OTU_1299	6.0	7.0	1.0	1.0	4.0	0.0	13.0	1.0	0.0	1.0	0.0	1.0	1.0	1.0	2.0	0.0	1.0	0.0
OTU_13	0.0	0.0	0.0	0.0	0.0	0.0	0.0	0.0	0.0	0.0	0.0	0.0	0.0	0.0	2.0	0.0	0.0	0.0
OTU_130	3.0	28.0	14.0	4.0	4.0	2.0	2.0	7.0	27.0	1.0	0.0	1.0	2.0	2.0	0.0	6.0	36.0	0.0
OTU_1300	0.0	0.0	5.0	0.0	11.0	1.0	1.0	0.0	1.0	20.0	0.0	1.0	0.0	0.0	1.0	1.0	0.0	0.0
OTU_1301	23.0	1.0	2.0	32.0	0.0	1.0	0.0	2.0	1.0	0.0	0.0	1.0	0.0	0.0	0.0	1.0	0.0	7.0
OTU_1302	0.0	2.0	0.0	0.0	10.0	0.0	0.0	0.0	0.0	0.0	0.0	0.0	0.0	2.0	0.0	0.0	0.0	1.0
OTU_1303	2.0	0.0	5.0	5.0	0.0	3.0	0.0	1.0	1.0	3.0	0.0	2.0	0.0	0.0	0.0	4.0	3.0	2.0
OTU_1304	4.0	8.0	20.0	0.0	23.0	10.0	0.0	1.0	0.0	0.0	1.0	3.0	1.0	0.0	0.0	1.0	1.0	0.0
OTU_1305	0.0	5.0	0.0	8.0	6.0	2.0	2.0	4.0	8.0	6.0	5.0	13.0	4.0	13.0	3.0	5.0	10.0	6.0
OTU_1306	1.0	5.0	0.0	0.0	1.0	0.0	1.0	0.0	1.0	0.0	29.0	0.0	0.0	0.0	0.0	0.0	0.0	0.0
OTU_1307	5.0	0.0	0.0	2.0	0.0	4.0	1.0	3.0	1.0	0.0	2.0	1.0	2.0	9.0	1.0	0.0	0.0	5.0
OTU_1308	4.0	0.0	0.0	14.0	0.0	0.0	0.0	0.0	0.0	3.0	0.0	1.0	0.0	0.0	0.0	2.0	0.0	0.0
OTU_1309	12.0	27.0	13.0	1.0	51.0	10.0	12.0	10.0	2.0	25.0	8.0	5.0	5.0	13.0	55.0	2.0	2.0	55.0
OTU_131	0.0	0.0	0.0	1.0	0.0	0.0	0.0	0.0	0.0	0.0	0.0	0.0	0.0	12.0	0.0	0.0	0.0	0.0
OTU_1310	518.0	727.0	21.0	50.0	7.0	11.0	4.0	13.0	7.0	11.0	5.0	14.0	8.0	12.0	23.0	5.0	4.0	17.0
OTU_1311	0.0	0.0	1.0	1.0	1.0	1.0	0.0	0.0	0.0	2.0	2.0	2.0	0.0	0.0	1.0	0.0	1.0	0.0
OTU_1312	0.0	1.0	1.0	1.0	5.0	4.0	1.0	3.0	1.0	1.0	0.0	0.0	0.0	0.0	1.0	1.0	0.0	1.0
OTU_1313	37.0	777.0	1143.0	195.0	46.0	271.0	32.0	243.0	231.0	46.0	61.0	38.0	14.0	11.0	43.0	22.0	30.0	21.0
OTU_1314	10.0	17.0	5.0	6.0	6.0	3.0	3.0	30.0	10.0	5.0	15.0	694.0	21.0	48.0	16.0	6.0	6.0	6.0
OTU_1315	203.0	134.0	288.0	88.0	113.0	167.0	105.0	43.0	1034.0	336.0	68.0	68.0	176.0	30.0	66.0	368.0	47.0	70.0
OTU_1316	96.0	67.0	123.0	19.0	53.0	98.0	117.0	59.0	176.0	22.0	84.0	191.0	56.0	269.0	132.0	48.0	77.0	38.0
OTU_1317	0.0	4.0	0.0	2.0	1.0	4.0	2.0	2.0	9.0	1.0	5.0	47.0	2.0	0.0	3.0	6.0	9.0	0.0
OTU_1318	0.0	0.0	0.0	0.0	0.0	1.0	5.0	2.0	3.0	1.0	0.0	0.0	0.0	3.0	0.0	2.0	0.0	20.0
OTU_1319	3.0	3.0	2.0	3.0	0.0	4.0	0.0	0.0	1.0	5.0	3.0	0.0	0.0	1.0	0.0	1.0	9.0	0.0
OTU_132	0.0	0.0	0.0	0.0	0.0	0.0	0.0	0.0	0.0	0.0	0.0	0.0	0.0	0.0	0.0	2.0	0.0	0.0
OTU_1320	5.0	49.0	12.0	16.0	5.0	3.0	3.0	4.0	7.0	2.0	23.0	0.0	2.0	0.0	1.0	5.0	0.0	0.0
OTU_1321	261.0	529.0	175.0	71.0	223.0	1808.0	966.0	165.0	323.0	2774.0	137.0	43.0	79.0	165.0	143.0	1255.0	138.0	100.0
OTU_1322	4.0	3.0	6.0	0.0	0.0	2.0	0.0	1.0	0.0	1.0	0.0	1.0	1.0	1.0	0.0	0.0	6.0	0.0
OTU_1323	0.0	2.0	1.0	1.0	2.0	3.0	2.0	0.0	2.0	0.0	1.0	0.0	3.0	2.0	0.0	0.0	3.0	3.0
OTU_1324	0.0	0.0	0.0	1.0	1.0	0.0	0.0	13.0	1.0	3.0	1.0	1.0	2.0	14.0	2.0	0.0	0.0	32.0
OTU_1325	1.0	0.0	0.0	2.0	2.0	3.0	1.0	0.0	0.0	0.0	3.0	14.0	6.0	6.0	8.0	0.0	1.0	4.0
OTU_1326	2.0	0.0	0.0	3.0	1.0	4.0	1.0	2.0	0.0	3.0	1.0	4.0	0.0	5.0	17.0	2.0	1.0	7.0
OTU_1327	1.0	0.0	1.0	0.0	1.0	2.0	3.0	4.0	1.0	2.0	3.0	1.0	0.0	1.0	3.0	4.0	1.0	1.0
OTU_1328	1.0	0.0	0.0	0.0	0.0	0.0	1.0	4.0	0.0	0.0	0.0	4.0	1.0	0.0	2.0	1.0	4.0	5.0
OTU_1329	7.0	1.0	1.0	3.0	2.0	1.0	1.0	2.0	1.0	2.0	0.0	1.0	0.0	0.0	0.0	1.0	7.0	0.0
OTU_133	2.0	0.0	0.0	0.0	0.0	0.0	0.0	0.0	0.0	0.0	0.0	0.0	0.0	0.0	0.0	0.0	0.0	0.0
OTU_1330	13.0	51.0	49.0	36.0	40.0	18.0	80.0	127.0	94.0	25.0	40.0	313.0	55.0	42.0	37.0	59.0	109.0	53.0
OTU_1331	1.0	0.0	3.0	3.0	1.0	2.0	5.0	10.0	6.0	4.0	2.0	0.0	1.0	3.0	7.0	4.0	2.0	57.0
OTU_1332	6.0	0.0	2.0	2.0	0.0	7.0	1.0	3.0	0.0	0.0	1.0	0.0	5.0	0.0	11.0	0.0	3.0	8.0
OTU_1333	40.0	56.0	90.0	10.0	13.0	41.0	4.0	12.0	9.0	4.0	30.0	17.0	2.0	1.0	23.0	8.0	32.0	3.0
OTU_1334	1.0	11.0	2.0	2.0	0.0	0.0	0.0	2.0	1.0	0.0	19.0	3.0	0.0	1.0	1.0	0.0	3.0	0.0
OTU_1335	0.0	9.0	0.0	0.0	0.0	0.0	0.0	0.0	0.0	0.0	2.0	0.0	0.0	0.0	0.0	1.0	0.0	0.0
OTU_1336	42.0	156.0	678.0	39.0	8.0	39.0	8.0	42.0	23.0	8.0	6.0	16.0	5.0	11.0	18.0	24.0	26.0	19.0
OTU_1337	0.0	3.0	2.0	0.0	0.0	3.0	0.0	0.0	0.0	0.0	0.0	1.0	0.0	0.0	0.0	0.0	0.0	0.0
OTU_1338	7.0	2.0	3.0	39.0	0.0	0.0	1.0	1.0	1.0	0.0	0.0	3.0	0.0	2.0	7.0	0.0	2.0	0.0
OTU_1339	4.0	0.0	0.0	8.0	0.0	1.0	0.0	0.0	0.0	0.0	0.0	0.0	0.0	0.0	0.0	0.0	0.0	0.0
OTU_134	1.0	0.0	1.0	2.0	0.0	0.0	0.0	0.0	0.0	0.0	0.0	0.0	0.0	0.0	0.0	0.0	1.0	0.0
OTU_1340	0.0	0.0	0.0	0.0	2.0	0.0	0.0	1.0	4.0	0.0	2.0	0.0	1.0	0.0	0.0	0.0	2.0	0.0
OTU_1341	0.0	0.0	0.0	0.0	0.0	0.0	0.0	0.0	0.0	0.0	0.0	0.0	2.0	0.0	0.0	0.0	4.0	0.0
OTU_1342	0.0	0.0	0.0	0.0	0.0	0.0	0.0	0.0	0.0	0.0	0.0	0.0	3.0	1.0	0.0	0.0	0.0	0.0
OTU_1343	0.0	2.0	0.0	3.0	1.0	1.0	2.0	11.0	0.0	2.0	0.0	1.0	5.0	2.0	10.0	1.0	5.0	12.0
OTU_1344	0.0	0.0	0.0	0.0	0.0	1.0	0.0	1.0	0.0	0.0	1.0	3.0	3.0	0.0	0.0	0.0	0.0	0.0
OTU_1345	5.0	2.0	0.0	3.0	0.0	6.0	1.0	2.0	0.0	1.0	0.0	5.0	8.0	0.0	1.0	0.0	0.0	3.0
OTU_1346	0.0	0.0	0.0	0.0	0.0	0.0	0.0	0.0	0.0	1.0	1.0	0.0	0.0	0.0	0.0	5.0	0.0	0.0
OTU_1347	0.0	0.0	1.0	1.0	0.0	2.0	4.0	5.0	2.0	0.0	0.0	5.0	3.0	0.0	3.0	3.0	0.0	3.0
OTU_1348	0.0	0.0	0.0	0.0	0.0	0.0	0.0	0.0	0.0	0.0	0.0	0.0	0.0	0.0	0.0	0.0	3.0	0.0
OTU_1349	0.0	1.0	0.0	2.0	0.0	1.0	1.0	3.0	0.0	0.0	2.0	5.0	0.0	1.0	1.0	0.0	3.0	1.0
OTU_135	0.0	0.0	0.0	0.0	0.0	0.0	0.0	0.0	2.0	0.0	0.0	0.0	0.0	0.0	0.0	0.0	0.0	0.0
OTU_1350	0.0	0.0	0.0	0.0	0.0	0.0	0.0	0.0	0.0	0.0	0.0	0.0	0.0	0.0	0.0	0.0	3.0	0.0
OTU_1351	0.0	0.0	0.0	0.0	0.0	0.0	0.0	0.0	0.0	0.0	0.0	0.0	0.0	0.0	0.0	0.0	0.0	4.0
OTU_1352	0.0	0.0	0.0	2.0	0.0	0.0	1.0	3.0	0.0	0.0	0.0	2.0	1.0	1.0	0.0	1.0	0.0	5.0
OTU_1353	5.0	1.0	0.0	0.0	2.0	2.0	3.0	1.0	0.0	0.0	0.0	2.0	0.0	7.0	3.0	0.0	0.0	0.0
OTU_1354	2.0	3.0	1.0	0.0	3.0	1.0	0.0	1.0	2.0	1.0	2.0	7.0	0.0	1.0	0.0	0.0	2.0	0.0
OTU_1355	0.0	4.0	0.0	4.0	0.0	0.0	0.0	0.0	2.0	1.0	1.0	0.0	0.0	0.0	1.0	0.0	2.0	0.0
OTU_1356	3.0	15.0	10.0	2.0	8.0	5.0	9.0	11.0	26.0	36.0	3.0	17.0	16.0	6.0	28.0	19.0	15.0	8.0
OTU_1357	2.0	2.0	16.0	1.0	4.0	14.0	0.0	0.0	0.0	1.0	1.0	0.0	0.0	0.0	0.0	0.0	0.0	2.0
OTU_1358	0.0	1.0	6.0	1.0	1.0	1.0	0.0	1.0	0.0	1.0	0.0	0.0	0.0	0.0	0.0	0.0	0.0	1.0
OTU_1359	0.0	0.0	3.0	0.0	0.0	0.0	0.0	0.0	0.0	0.0	0.0	0.0	0.0	0.0	0.0	0.0	0.0	0.0
OTU_136	0.0	0.0	0.0	0.0	0.0	0.0	0.0	0.0	0.0	2.0	0.0	0.0	0.0	0.0	0.0	0.0	0.0	0.0
OTU_1360	0.0	0.0	3.0	0.0	0.0	0.0	0.0	1.0	0.0	0.0	0.0	0.0	0.0	0.0	0.0	0.0	0.0	3.0
OTU_1361	1.0	0.0	0.0	0.0	5.0	0.0	0.0	0.0	2.0	0.0	0.0	0.0	0.0	0.0	0.0	0.0	0.0	1.0
OTU_1362	0.0	0.0	0.0	3.0	5.0	1.0	0.0	0.0	0.0	1.0	0.0	0.0	1.0	0.0	0.0	1.0	1.0	0.0
OTU_1363	0.0	1.0	0.0	0.0	1.0	2.0	0.0	0.0	0.0	0.0	0.0	0.0	0.0	0.0	0.0	0.0	0.0	0.0
OTU_1364	2.0	2.0	2.0	2.0	2.0	5.0	1.0	0.0	3.0	1.0	1.0	0.0	0.0	0.0	1.0	3.0	0.0	0.0
OTU_1365	4.0	0.0	0.0	4.0	0.0	7.0	0.0	3.0	1.0	0.0	0.0	1.0	1.0	0.0	2.0	0.0	3.0	3.0
OTU_1366	0.0	3.0	5.0	0.0	0.0	3.0	2.0	0.0	0.0	2.0	2.0	1.0	1.0	0.0	0.0	0.0	0.0	0.0
OTU_1367	1.0	5.0	2.0	1.0	2.0	0.0	8.0	18.0	2.0	0.0	4.0	9.0	5.0	2.0	2.0	0.0	5.0	7.0
OTU_1368	3.0	1.0	1.0	1.0	4.0	2.0	5.0	69.0	4.0	6.0	29.0	2.0	1.0	0.0	2.0	3.0	1.0	7.0
OTU_1369	0.0	0.0	2.0	0.0	0.0	0.0	1.0	3.0	1.0	2.0	0.0	1.0	0.0	0.0	0.0	1.0	0.0	2.0
OTU_137	0.0	2.0	0.0	0.0	15.0	0.0	0.0	0.0	0.0	0.0	0.0	0.0	2.0	0.0	0.0	0.0	0.0	0.0
OTU_1370	0.0	0.0	2.0	1.0	5.0	0.0	1.0	11.0	0.0	0.0	0.0	0.0	0.0	0.0	1.0	0.0	1.0	0.0
OTU_1371	0.0	0.0	0.0	2.0	0.0	0.0	1.0	2.0	0.0	3.0	0.0	0.0	0.0	4.0	3.0	0.0	0.0	5.0
OTU_1372	3.0	5.0	7.0	5.0	19.0	5.0	39.0	78.0	77.0	8.0	127.0	91.0	4.0	4.0	9.0	10.0	11.0	14.0
OTU_1373	425.0	21.0	29.0	367.0	50.0	269.0	32.0	33.0	240.0	21.0	23.0	61.0	21.0	6.0	30.0	100.0	14.0	42.0
OTU_1374	0.0	0.0	0.0	1.0	0.0	0.0	0.0	0.0	0.0	2.0	1.0	0.0	0.0	0.0	0.0	0.0	0.0	0.0
OTU_1375	4.0	0.0	2.0	0.0	1.0	1.0	1.0	0.0	2.0	5.0	1.0	20.0	1.0	0.0	5.0	0.0	0.0	6.0
OTU_1376	3.0	0.0	0.0	0.0	0.0	0.0	1.0	0.0	3.0	5.0	1.0	0.0	0.0	3.0	0.0	2.0	2.0	3.0
OTU_1377	0.0	0.0	0.0	0.0	0.0	0.0	0.0	0.0	0.0	0.0	4.0	0.0	0.0	0.0	0.0	0.0	0.0	0.0
OTU_1378	0.0	5.0	0.0	0.0	0.0	0.0	0.0	0.0	0.0	0.0	7.0	0.0	0.0	0.0	2.0	0.0	0.0	0.0
OTU_1379	2.0	0.0	0.0	0.0	0.0	0.0	1.0	0.0	1.0	0.0	3.0	6.0	0.0	1.0	6.0	0.0	2.0	0.0
OTU_138	2.0	1.0	1.0	0.0	0.0	0.0	1.0	0.0	0.0	0.0	0.0	0.0	3.0	0.0	0.0	0.0	0.0	0.0
OTU_1380	0.0	0.0	1.0	0.0	0.0	0.0	0.0	0.0	0.0	0.0	1.0	2.0	0.0	0.0	0.0	0.0	1.0	0.0
OTU_1381	0.0	0.0	0.0	0.0	0.0	0.0	0.0	0.0	0.0	0.0	0.0	3.0	0.0	0.0	0.0	0.0	0.0	0.0
OTU_1382	0.0	0.0	0.0	0.0	1.0	1.0	0.0	1.0	0.0	0.0	0.0	1.0	4.0	0.0	0.0	1.0	1.0	2.0
OTU_1383	4.0	0.0	0.0	0.0	6.0	1.0	0.0	0.0	1.0	1.0	0.0	0.0	2.0	0.0	0.0	3.0	4.0	0.0
OTU_1384	3.0	4.0	1.0	0.0	2.0	2.0	14.0	20.0	6.0	1.0	24.0	130.0	4.0	1.0	1.0	2.0	1.0	7.0
OTU_1385	0.0	0.0	0.0	0.0	0.0	0.0	0.0	0.0	0.0	1.0	2.0	0.0	3.0	0.0	0.0	0.0	1.0	0.0
OTU_1386	1.0	1.0	1.0	0.0	0.0	1.0	3.0	0.0	0.0	0.0	0.0	1.0	6.0	0.0	0.0	5.0	3.0	3.0
OTU_1387	0.0	0.0	1.0	0.0	4.0	0.0	0.0	1.0	0.0	0.0	1.0	8.0	2.0	0.0	0.0	2.0	3.0	0.0
OTU_1388	34.0	8.0	33.0	1.0	3.0	4.0	6.0	3.0	18.0	9.0	4.0	0.0	4.0	2.0	1.0	19.0	7.0	7.0
OTU_1389	0.0	0.0	1.0	1.0	0.0	0.0	2.0	2.0	0.0	0.0	0.0	0.0	2.0	1.0	0.0	0.0	0.0	0.0
OTU_139	1.0	2.0	2.0	1.0	1.0	0.0	0.0	0.0	0.0	0.0	0.0	0.0	0.0	0.0	0.0	0.0	0.0	0.0
OTU_1390	1.0	0.0	2.0	1.0	1.0	0.0	2.0	0.0	0.0	2.0	1.0	1.0	2.0	1.0	0.0	1.0	0.0	0.0
OTU_1391	0.0	0.0	0.0	0.0	0.0	0.0	0.0	0.0	0.0	0.0	0.0	0.0	2.0	1.0	1.0	0.0	1.0	0.0
OTU_1392	0.0	0.0	0.0	1.0	0.0	0.0	0.0	1.0	0.0	0.0	0.0	0.0	2.0	0.0	0.0	0.0	0.0	0.0
OTU_1393	0.0	0.0	0.0	1.0	0.0	0.0	0.0	0.0	0.0	0.0	0.0	1.0	3.0	0.0	0.0	0.0	0.0	0.0
OTU_1394	0.0	0.0	1.0	1.0	0.0	0.0	0.0	0.0	0.0	1.0	0.0	0.0	1.0	5.0	3.0	0.0	1.0	0.0
OTU_1395	0.0	0.0	0.0	0.0	0.0	0.0	0.0	0.0	0.0	0.0	0.0	0.0	3.0	0.0	0.0	0.0	0.0	0.0
OTU_1396	0.0	0.0	0.0	0.0	0.0	0.0	0.0	0.0	0.0	0.0	0.0	0.0	2.0	0.0	0.0	0.0	0.0	0.0
OTU_1397	2.0	0.0	0.0	0.0	0.0	0.0	0.0	0.0	0.0	0.0	0.0	0.0	1.0	0.0	0.0	0.0	1.0	0.0
OTU_1398	0.0	0.0	0.0	0.0	0.0	0.0	0.0	0.0	1.0	2.0	0.0	0.0	0.0	2.0	0.0	0.0	0.0	0.0
OTU_1399	2.0	0.0	0.0	3.0	0.0	1.0	2.0	2.0	0.0	10.0	2.0	3.0	4.0	6.0	6.0	2.0	2.0	5.0
OTU_14	0.0	0.0	0.0	0.0	0.0	0.0	0.0	0.0	0.0	0.0	0.0	0.0	0.0	0.0	0.0	2.0	0.0	0.0
OTU_140	5.0	4.0	3.0	6.0	10.0	7.0	0.0	1.0	4.0	7.0	3.0	0.0	1.0	4.0	0.0	0.0	3.0	3.0
OTU_1400	0.0	0.0	0.0	0.0	0.0	0.0	0.0	1.0	0.0	0.0	1.0	0.0	0.0	1.0	0.0	0.0	1.0	1.0
OTU_1401	1.0	2.0	1.0	2.0	2.0	0.0	1.0	2.0	0.0	0.0	0.0	0.0	0.0	3.0	1.0	1.0	0.0	2.0
OTU_1402	0.0	0.0	0.0	0.0	0.0	0.0	0.0	0.0	0.0	0.0	0.0	0.0	0.0	2.0	0.0	0.0	0.0	0.0
OTU_1403	3.0	2.0	1.0	7.0	0.0	3.0	0.0	0.0	0.0	0.0	1.0	6.0	0.0	3.0	1.0	0.0	0.0	3.0
OTU_1404	1.0	0.0	1.0	0.0	3.0	2.0	0.0	0.0	2.0	1.0	0.0	0.0	1.0	2.0	0.0	0.0	0.0	0.0
OTU_1405	2.0	0.0	2.0	1.0	1.0	1.0	2.0	3.0	1.0	0.0	3.0	7.0	1.0	4.0	3.0	3.0	7.0	2.0
OTU_1406	46.0	42.0	52.0	46.0	30.0	48.0	471.0	1161.0	211.0	404.0	30.0	69.0	31.0	1338.0	71.0	37.0	32.0	3370.0
OTU_1407	0.0	0.0	0.0	0.0	0.0	3.0	16.0	15.0	9.0	15.0	0.0	0.0	0.0	10.0	0.0	1.0	1.0	54.0
OTU_1408	5.0	29.0	22.0	8.0	14.0	23.0	8.0	6.0	5.0	9.0	5.0	2.0	3.0	3.0	5.0	2.0	27.0	3.0
OTU_1409	0.0	0.0	0.0	0.0	0.0	0.0	0.0	0.0	0.0	0.0	0.0	0.0	0.0	0.0	2.0	0.0	0.0	0.0
OTU_141	3.0	6.0	1.0	5.0	6.0	7.0	2.0	1.0	0.0	5.0	1.0	1.0	0.0	0.0	0.0	3.0	2.0	3.0
OTU_1410	0.0	0.0	0.0	0.0	0.0	0.0	0.0	6.0	0.0	0.0	0.0	0.0	0.0	0.0	2.0	0.0	0.0	2.0
OTU_1411	2.0	1.0	0.0	0.0	1.0	3.0	2.0	2.0	2.0	0.0	0.0	0.0	0.0	0.0	2.0	0.0	0.0	1.0
OTU_1412	5.0	2.0	7.0	2.0	2.0	2.0	2.0	2.0	7.0	4.0	3.0	2.0	1.0	4.0	3.0	3.0	0.0	3.0
OTU_1413	0.0	0.0	1.0	0.0	0.0	0.0	0.0	0.0	0.0	0.0	0.0	0.0	0.0	0.0	1.0	0.0	0.0	0.0
OTU_1414	0.0	0.0	3.0	0.0	0.0	0.0	1.0	1.0	2.0	0.0	0.0	2.0	0.0	0.0	3.0	2.0	1.0	2.0
OTU_1415	0.0	0.0	0.0	0.0	1.0	0.0	0.0	0.0	0.0	0.0	0.0	0.0	0.0	0.0	12.0	0.0	0.0	0.0
OTU_1416	1.0	1.0	1.0	3.0	1.0	0.0	1.0	1.0	1.0	0.0	2.0	0.0	0.0	1.0	6.0	2.0	3.0	2.0
OTU_1417	0.0	0.0	2.0	4.0	0.0	0.0	0.0	0.0	0.0	0.0	1.0	1.0	0.0	1.0	1.0	0.0	0.0	0.0
OTU_1418	1.0	0.0	0.0	1.0	1.0	0.0	0.0	1.0	0.0	0.0	0.0	2.0	0.0	2.0	3.0	0.0	6.0	2.0
OTU_1419	0.0	1.0	0.0	0.0	0.0	2.0	0.0	0.0	1.0	0.0	1.0	1.0	0.0	0.0	2.0	0.0	0.0	0.0
OTU_142	0.0	1.0	0.0	0.0	1.0	0.0	0.0	0.0	0.0	1.0	0.0	0.0	0.0	2.0	1.0	0.0	0.0	3.0
OTU_1420	12.0	5.0	10.0	9.0	3.0	58.0	2.0	30.0	3.0	1.0	2.0	1.0	1.0	3.0	8.0	8.0	6.0	17.0
OTU_1421	0.0	0.0	0.0	0.0	0.0	0.0	0.0	0.0	0.0	0.0	0.0	0.0	0.0	0.0	2.0	0.0	0.0	0.0
OTU_1422	2.0	8.0	211.0	8.0	2.0	3.0	2.0	12.0	2.0	8.0	2.0	2.0	0.0	0.0	1.0	4.0	2.0	2.0
OTU_1423	0.0	1.0	0.0	2.0	3.0	2.0	1.0	0.0	0.0	1.0	0.0	0.0	0.0	0.0	2.0	0.0	0.0	0.0
OTU_1424	0.0	2.0	2.0	0.0	0.0	0.0	0.0	0.0	0.0	0.0	0.0	0.0	0.0	0.0	0.0	2.0	0.0	0.0
OTU_1425	4.0	7.0	22.0	5.0	7.0	7.0	2.0	2.0	52.0	18.0	7.0	3.0	10.0	2.0	2.0	28.0	0.0	3.0
OTU_1426	294.0	868.0	148.0	101.0	605.0	1179.0	1009.0	99.0	1491.0	47.0	439.0	2363.0	312.0	66.0	137.0	835.0	471.0	70.0
OTU_1427	0.0	0.0	0.0	0.0	0.0	0.0	0.0	0.0	0.0	0.0	0.0	0.0	0.0	0.0	0.0	3.0	2.0	1.0
OTU_1428	3.0	1.0	2.0	1.0	1.0	0.0	2.0	0.0	0.0	2.0	1.0	1.0	0.0	0.0	4.0	1.0	5.0	1.0
OTU_1429	1.0	1.0	1.0	0.0	0.0	7.0	0.0	1.0	0.0	1.0	0.0	16.0	0.0	1.0	0.0	1.0	1.0	1.0
OTU_143	0.0	0.0	0.0	0.0	0.0	0.0	0.0	0.0	0.0	0.0	0.0	0.0	0.0	0.0	0.0	3.0	0.0	0.0
OTU_1430	0.0	0.0	0.0	0.0	0.0	0.0	0.0	0.0	0.0	0.0	0.0	1.0	0.0	0.0	0.0	2.0	0.0	0.0
OTU_1431	0.0	0.0	0.0	0.0	0.0	0.0	0.0	0.0	0.0	0.0	0.0	0.0	0.0	0.0	0.0	2.0	0.0	0.0
OTU_1432	8.0	11.0	53.0	22.0	20.0	48.0	4.0	39.0	70.0	8.0	37.0	15.0	15.0	13.0	2.0	8.0	5.0	10.0
OTU_1433	0.0	0.0	0.0	0.0	0.0	0.0	0.0	0.0	0.0	0.0	0.0	0.0	0.0	0.0	0.0	1.0	0.0	0.0
OTU_1434	0.0	3.0	0.0	0.0	0.0	0.0	0.0	0.0	2.0	0.0	0.0	0.0	0.0	0.0	0.0	9.0	0.0	0.0
OTU_1435	0.0	0.0	0.0	0.0	0.0	0.0	2.0	0.0	0.0	0.0	0.0	0.0	0.0	0.0	0.0	2.0	0.0	0.0
OTU_1436	0.0	0.0	0.0	0.0	0.0	0.0	0.0	0.0	0.0	0.0	0.0	0.0	0.0	0.0	0.0	2.0	0.0	1.0
OTU_1437	2.0	1.0	0.0	0.0	0.0	0.0	0.0	1.0	0.0	1.0	0.0	0.0	0.0	0.0	0.0	2.0	0.0	0.0
OTU_1438	0.0	0.0	0.0	0.0	4.0	0.0	0.0	0.0	0.0	0.0	0.0	0.0	0.0	0.0	0.0	4.0	0.0	0.0
OTU_1439	0.0	0.0	0.0	0.0	0.0	0.0	0.0	0.0	0.0	1.0	1.0	1.0	0.0	1.0	0.0	3.0	0.0	0.0
OTU_144	0.0	1.0	0.0	0.0	0.0	1.0	1.0	0.0	0.0	2.0	0.0	0.0	0.0	0.0	0.0	0.0	2.0	0.0
OTU_1440	0.0	0.0	0.0	1.0	0.0	0.0	1.0	0.0	0.0	0.0	0.0	0.0	0.0	0.0	0.0	1.0	0.0	0.0
OTU_1441	0.0	0.0	0.0	0.0	0.0	0.0	0.0	0.0	0.0	0.0	0.0	0.0	0.0	0.0	0.0	2.0	0.0	0.0
OTU_1442	0.0	0.0	0.0	0.0	0.0	0.0	0.0	0.0	0.0	0.0	0.0	0.0	0.0	0.0	0.0	2.0	0.0	0.0
OTU_1443	0.0	0.0	0.0	0.0	0.0	0.0	0.0	0.0	0.0	0.0	0.0	0.0	0.0	0.0	0.0	1.0	0.0	0.0
OTU_1444	0.0	4.0	1.0	0.0	0.0	2.0	3.0	4.0	1.0	0.0	3.0	9.0	4.0	1.0	0.0	2.0	5.0	2.0
OTU_1445	2.0	3.0	3.0	0.0	3.0	0.0	0.0	0.0	0.0	0.0	1.0	0.0	0.0	0.0	0.0	0.0	3.0	0.0
OTU_1446	2.0	0.0	0.0	1.0	0.0	0.0	0.0	1.0	0.0	0.0	1.0	1.0	2.0	1.0	0.0	0.0	5.0	3.0
OTU_1447	0.0	0.0	0.0	0.0	0.0	0.0	0.0	1.0	0.0	0.0	0.0	2.0	0.0	0.0	0.0	0.0	6.0	0.0
OTU_1448	0.0	0.0	0.0	0.0	0.0	1.0	0.0	4.0	0.0	0.0	0.0	1.0	0.0	0.0	0.0	0.0	3.0	0.0
OTU_1449	3.0	1.0	7.0	2.0	1.0	0.0	0.0	0.0	2.0	1.0	0.0	0.0	0.0	1.0	1.0	4.0	2.0	2.0
OTU_145	1.0	1.0	1.0	3.0	2.0	0.0	1.0	0.0	1.0	2.0	1.0	1.0	2.0	0.0	2.0	0.0	5.0	1.0
OTU_1450	0.0	0.0	0.0	0.0	0.0	2.0	0.0	0.0	0.0	0.0	1.0	0.0	0.0	0.0	0.0	0.0	2.0	0.0
OTU_1451	1416.0	50.0	1138.0	39.0	140.0	68.0	24.0	91.0	476.0	219.0	46.0	34.0	39.0	32.0	40.0	533.0	116.0	75.0
OTU_1452	4.0	4.0	1.0	1.0	2.0	0.0	2.0	0.0	2.0	3.0	3.0	1.0	0.0	0.0	1.0	0.0	5.0	0.0
OTU_1453	0.0	0.0	0.0	0.0	1.0	0.0	0.0	0.0	0.0	0.0	0.0	0.0	0.0	0.0	0.0	0.0	2.0	0.0
OTU_1454	0.0	0.0	0.0	0.0	0.0	0.0	0.0	0.0	0.0	0.0	0.0	0.0	0.0	0.0	0.0	0.0	3.0	0.0
OTU_1455	0.0	0.0	0.0	0.0	0.0	0.0	0.0	0.0	0.0	0.0	0.0	0.0	0.0	0.0	0.0	0.0	1.0	0.0
OTU_1456	0.0	3.0	5.0	0.0	0.0	0.0	1.0	0.0	0.0	0.0	2.0	0.0	1.0	0.0	0.0	1.0	4.0	0.0
OTU_1457	1.0	0.0	0.0	0.0	0.0	0.0	0.0	0.0	0.0	0.0	0.0	0.0	0.0	0.0	0.0	0.0	2.0	0.0
OTU_1458	4.0	0.0	3.0	0.0	1.0	0.0	0.0	0.0	1.0	0.0	0.0	0.0	0.0	0.0	0.0	0.0	3.0	1.0
OTU_1459	5.0	3.0	2.0	2.0	3.0	5.0	2.0	4.0	4.0	5.0	3.0	15.0	0.0	1.0	4.0	2.0	8.0	5.0
OTU_146	0.0	0.0	0.0	0.0	0.0	0.0	0.0	0.0	0.0	1.0	0.0	0.0	0.0	2.0	0.0	0.0	1.0	0.0
OTU_1460	1.0	1.0	0.0	0.0	0.0	0.0	0.0	0.0	0.0	1.0	1.0	0.0	0.0	0.0	4.0	1.0	3.0	1.0
OTU_1461	0.0	1.0	0.0	0.0	2.0	0.0	0.0	0.0	0.0	0.0	0.0	0.0	0.0	0.0	0.0	0.0	1.0	0.0
OTU_1462	0.0	0.0	1.0	0.0	1.0	0.0	1.0	0.0	0.0	0.0	0.0	0.0	0.0	0.0	0.0	1.0	3.0	0.0
OTU_1463	1.0	0.0	0.0	0.0	0.0	0.0	0.0	0.0	0.0	0.0	0.0	0.0	1.0	0.0	0.0	0.0	3.0	0.0
OTU_1464	0.0	0.0	0.0	0.0	1.0	0.0	0.0	0.0	0.0	0.0	0.0	0.0	0.0	0.0	0.0	0.0	2.0	0.0
OTU_1465	0.0	0.0	0.0	0.0	1.0	0.0	0.0	0.0	0.0	0.0	0.0	0.0	0.0	0.0	0.0	0.0	0.0	3.0
OTU_1466	0.0	0.0	0.0	0.0	0.0	0.0	0.0	0.0	0.0	0.0	0.0	0.0	0.0	0.0	0.0	0.0	0.0	2.0
OTU_1467	0.0	0.0	0.0	0.0	0.0	0.0	0.0	0.0	0.0	1.0	0.0	0.0	1.0	0.0	0.0	0.0	0.0	2.0
OTU_1468	0.0	0.0	0.0	0.0	0.0	0.0	0.0	0.0	0.0	0.0	0.0	0.0	0.0	0.0	0.0	0.0	0.0	2.0
OTU_1469	3.0	2.0	1.0	0.0	0.0	0.0	2.0	2.0	1.0	3.0	1.0	0.0	2.0	0.0	0.0	0.0	1.0	5.0
OTU_147	1.0	0.0	2.0	1.0	2.0	0.0	1.0	0.0	0.0	2.0	0.0	0.0	1.0	4.0	0.0	1.0	0.0	3.0
OTU_1470	3.0	0.0	5.0	8.0	0.0	1.0	0.0	0.0	1.0	0.0	0.0	11.0	0.0	0.0	2.0	10.0	0.0	3.0
OTU_1471	0.0	0.0	0.0	0.0	0.0	0.0	0.0	0.0	0.0	0.0	0.0	0.0	0.0	0.0	0.0	0.0	0.0	3.0
OTU_1472	0.0	0.0	0.0	0.0	0.0	0.0	0.0	0.0	0.0	0.0	0.0	0.0	0.0	0.0	0.0	0.0	0.0	2.0
OTU_1473	0.0	0.0	0.0	0.0	0.0	0.0	0.0	0.0	0.0	0.0	0.0	0.0	0.0	0.0	0.0	0.0	0.0	2.0
OTU_1474	0.0	1.0	0.0	0.0	0.0	0.0	1.0	0.0	0.0	0.0	0.0	0.0	0.0	0.0	0.0	0.0	0.0	3.0
OTU_1475	0.0	0.0	0.0	0.0	0.0	0.0	0.0	0.0	0.0	0.0	0.0	0.0	0.0	0.0	0.0	0.0	0.0	2.0
OTU_1476	0.0	0.0	0.0	0.0	1.0	0.0	0.0	0.0	1.0	0.0	0.0	0.0	2.0	0.0	0.0	0.0	0.0	3.0
OTU_1477	0.0	0.0	0.0	0.0	0.0	0.0	0.0	0.0	0.0	1.0	0.0	0.0	0.0	0.0	0.0	0.0	0.0	2.0
OTU_1478	1.0	2.0	0.0	0.0	0.0	0.0	0.0	0.0	0.0	2.0	1.0	0.0	0.0	0.0	0.0	0.0	0.0	2.0
OTU_1479	0.0	0.0	0.0	0.0	0.0	0.0	0.0	0.0	0.0	0.0	0.0	0.0	0.0	0.0	0.0	0.0	0.0	4.0
OTU_148	0.0	1.0	0.0	4.0	1.0	0.0	0.0	0.0	0.0	1.0	1.0	0.0	1.0	1.0	1.0	0.0	2.0	3.0
OTU_1480	0.0	0.0	0.0	0.0	0.0	0.0	0.0	0.0	0.0	0.0	0.0	0.0	0.0	0.0	0.0	0.0	0.0	2.0
OTU_1481	0.0	0.0	0.0	0.0	0.0	0.0	0.0	0.0	0.0	0.0	0.0	0.0	0.0	0.0	0.0	0.0	0.0	2.0
OTU_1482	0.0	0.0	0.0	0.0	0.0	0.0	0.0	0.0	0.0	0.0	0.0	0.0	0.0	0.0	5.0	0.0	0.0	3.0
OTU_1483	0.0	0.0	0.0	0.0	0.0	7.0	0.0	0.0	1.0	1.0	0.0	0.0	0.0	0.0	1.0	0.0	0.0	9.0
OTU_1484	4.0	2.0	12.0	1.0	2.0	3.0	2.0	1.0	0.0	0.0	0.0	2.0	3.0	1.0	3.0	0.0	2.0	6.0
OTU_1485	9.0	1.0	7.0	0.0	4.0	223.0	1.0	4.0	1.0	0.0	51.0	1.0	1.0	3.0	3.0	2.0	1.0	3.0
OTU_1486	9.0	0.0	2.0	0.0	2.0	4.0	0.0	0.0	0.0	0.0	0.0	0.0	0.0	0.0	0.0	0.0	0.0	0.0
OTU_1487	2.0	0.0	0.0	0.0	0.0	0.0	0.0	0.0	0.0	0.0	0.0	0.0	0.0	0.0	0.0	0.0	0.0	0.0
OTU_1488	15.0	1.0	6.0	1.0	0.0	2.0	0.0	1.0	1.0	2.0	0.0	0.0	2.0	0.0	5.0	3.0	1.0	0.0
OTU_1489	8.0	0.0	0.0	7.0	1.0	0.0	0.0	0.0	0.0	1.0	0.0	0.0	0.0	1.0	0.0	1.0	0.0	1.0
OTU_149	1.0	0.0	0.0	1.0	1.0	0.0	1.0	0.0	1.0	2.0	3.0	0.0	0.0	1.0	0.0	2.0	0.0	4.0
OTU_1490	3.0	0.0	0.0	0.0	0.0	1.0	0.0	0.0	0.0	0.0	0.0	0.0	0.0	0.0	0.0	0.0	0.0	0.0
OTU_1491	1.0	0.0	1.0	1.0	0.0	0.0	0.0	0.0	0.0	0.0	0.0	0.0	0.0	0.0	0.0	0.0	0.0	0.0
OTU_1492	9.0	0.0	0.0	3.0	0.0	3.0	0.0	1.0	1.0	0.0	0.0	5.0	0.0	0.0	1.0	0.0	0.0	8.0
OTU_1493	3.0	0.0	0.0	0.0	0.0	0.0	1.0	0.0	0.0	0.0	0.0	0.0	0.0	0.0	0.0	0.0	0.0	0.0
OTU_1494	2.0	0.0	0.0	0.0	0.0	0.0	0.0	0.0	0.0	0.0	0.0	0.0	0.0	0.0	0.0	0.0	0.0	0.0
OTU_1495	1.0	0.0	2.0	0.0	0.0	1.0	0.0	0.0	0.0	0.0	0.0	1.0	0.0	0.0	0.0	0.0	0.0	0.0
OTU_1496	4.0	0.0	0.0	0.0	0.0	1.0	0.0	0.0	0.0	0.0	0.0	0.0	2.0	0.0	0.0	0.0	0.0	0.0
OTU_1497	24.0	0.0	12.0	23.0	1.0	0.0	0.0	1.0	0.0	0.0	1.0	1.0	1.0	11.0	9.0	0.0	0.0	2.0
OTU_1498	2.0	0.0	0.0	0.0	2.0	2.0	0.0	0.0	0.0	0.0	0.0	1.0	0.0	0.0	0.0	0.0	0.0	0.0
OTU_1499	87.0	10.0	5.0	74.0	9.0	3.0	5.0	7.0	6.0	4.0	0.0	4.0	5.0	2.0	1.0	6.0	0.0	31.0
OTU_15	0.0	0.0	0.0	0.0	1.0	0.0	1.0	0.0	1.0	0.0	0.0	0.0	0.0	0.0	0.0	0.0	0.0	1.0
OTU_150	0.0	0.0	0.0	0.0	0.0	0.0	0.0	0.0	0.0	0.0	0.0	0.0	0.0	0.0	0.0	0.0	0.0	2.0
OTU_1500	3.0	0.0	1.0	1.0	0.0	1.0	0.0	0.0	1.0	1.0	0.0	3.0	2.0	0.0	1.0	0.0	2.0	0.0
OTU_1501	4.0	0.0	0.0	2.0	0.0	0.0	0.0	0.0	0.0	0.0	0.0	0.0	0.0	0.0	0.0	0.0	0.0	0.0
OTU_1502	1.0	0.0	0.0	0.0	0.0	0.0	0.0	0.0	0.0	0.0	0.0	0.0	0.0	0.0	0.0	0.0	0.0	0.0
OTU_1503	15.0	6.0	6.0	4.0	8.0	14.0	0.0	1.0	0.0	1.0	1.0	46.0	0.0	3.0	2.0	1.0	5.0	5.0
OTU_1504	42.0	67.0	154.0	8.0	31.0	28.0	40.0	42.0	64.0	4.0	25.0	31.0	13.0	8.0	13.0	9.0	11.0	10.0
OTU_1505	1.0	47.0	60.0	13.0	7.0	20.0	2.0	16.0	10.0	2.0	7.0	2.0	3.0	0.0	1.0	2.0	3.0	0.0
OTU_1506	0.0	1.0	1.0	0.0	0.0	0.0	0.0	1.0	0.0	0.0	0.0	0.0	0.0	0.0	1.0	0.0	0.0	0.0
OTU_1507	0.0	21.0	1.0	0.0	0.0	0.0	0.0	2.0	0.0	0.0	1.0	0.0	0.0	0.0	0.0	1.0	3.0	0.0
OTU_1508	13.0	31.0	74.0	78.0	5.0	115.0	6.0	2.0	10.0	2.0	4.0	3.0	2.0	2.0	3.0	4.0	4.0	3.0
OTU_1509	0.0	2.0	2.0	0.0	0.0	0.0	0.0	0.0	0.0	0.0	0.0	0.0	0.0	0.0	0.0	0.0	0.0	0.0
OTU_151	0.0	0.0	0.0	0.0	0.0	0.0	0.0	2.0	0.0	0.0	0.0	0.0	0.0	0.0	0.0	0.0	0.0	2.0
OTU_1510	6.0	2.0	3.0	0.0	0.0	3.0	0.0	1.0	3.0	3.0	1.0	1.0	1.0	0.0	0.0	0.0	2.0	0.0
OTU_1511	0.0	2.0	0.0	0.0	1.0	0.0	0.0	2.0	2.0	0.0	0.0	0.0	0.0	0.0	0.0	0.0	0.0	0.0
OTU_1512	11.0	49.0	99.0	11.0	5.0	25.0	2.0	13.0	13.0	4.0	4.0	6.0	1.0	1.0	2.0	0.0	0.0	1.0
OTU_1513	3.0	2.0	5.0	0.0	2.0	1.0	1.0	0.0	1.0	0.0	1.0	2.0	0.0	0.0	0.0	1.0	0.0	0.0
OTU_1514	0.0	4.0	0.0	1.0	0.0	0.0	0.0	1.0	0.0	0.0	0.0	0.0	0.0	0.0	0.0	0.0	0.0	0.0
OTU_1515	0.0	2.0	0.0	0.0	0.0	0.0	0.0	0.0	0.0	0.0	0.0	0.0	0.0	0.0	0.0	0.0	0.0	0.0
OTU_1516	0.0	3.0	4.0	0.0	1.0	1.0	1.0	1.0	4.0	0.0	0.0	0.0	0.0	0.0	1.0	0.0	0.0	1.0
OTU_1517	33.0	7.0	29.0	61.0	5.0	96.0	1.0	2.0	1.0	0.0	1.0	6.0	1.0	4.0	4.0	4.0	2.0	4.0
OTU_1518	1.0	3.0	0.0	0.0	1.0	0.0	0.0	0.0	0.0	1.0	0.0	0.0	0.0	0.0	0.0	0.0	0.0	0.0
OTU_1519	0.0	2.0	0.0	1.0	0.0	0.0	0.0	0.0	0.0	0.0	1.0	0.0	0.0	1.0	2.0	0.0	0.0	0.0
OTU_152	108.0	191.0	86.0	83.0	161.0	118.0	21.0	48.0	42.0	204.0	60.0	15.0	70.0	64.0	33.0	107.0	76.0	28.0
OTU_1520	0.0	2.0	0.0	0.0	0.0	0.0	0.0	0.0	0.0	0.0	0.0	0.0	0.0	0.0	0.0	0.0	0.0	0.0
OTU_1521	1.0	0.0	2.0	0.0	0.0	0.0	0.0	0.0	0.0	0.0	0.0	0.0	0.0	0.0	0.0	0.0	0.0	0.0
OTU_1522	0.0	0.0	2.0	0.0	0.0	0.0	0.0	0.0	0.0	0.0	0.0	0.0	0.0	0.0	0.0	0.0	0.0	0.0
OTU_1523	0.0	2.0	10.0	3.0	5.0	7.0	1.0	0.0	2.0	2.0	2.0	2.0	0.0	1.0	1.0	0.0	1.0	0.0
OTU_1524	0.0	0.0	14.0	2.0	9.0	0.0	0.0	12.0	0.0	1.0	0.0	0.0	0.0	0.0	0.0	2.0	0.0	1.0
OTU_1525	0.0	0.0	1.0	0.0	1.0	0.0	0.0	0.0	0.0	1.0	0.0	1.0	0.0	0.0	0.0	0.0	0.0	0.0
OTU_1526	0.0	0.0	2.0	0.0	0.0	0.0	0.0	0.0	0.0	0.0	0.0	0.0	0.0	0.0	0.0	0.0	0.0	0.0
OTU_1527	7.0	11.0	420.0	3.0	7.0	8.0	8.0	4.0	3.0	2.0	1.0	17.0	1.0	0.0	9.0	5.0	8.0	5.0
OTU_1528	1.0	0.0	2.0	3.0	0.0	0.0	0.0	0.0	1.0	0.0	0.0	1.0	0.0	1.0	0.0	2.0	0.0	0.0
OTU_1529	0.0	1.0	4.0	0.0	1.0	0.0	0.0	0.0	10.0	2.0	2.0	2.0	1.0	0.0	0.0	1.0	1.0	0.0
OTU_153	0.0	2.0	0.0	0.0	0.0	0.0	0.0	0.0	0.0	0.0	0.0	0.0	0.0	0.0	0.0	0.0	0.0	0.0
OTU_1530	16.0	10.0	20.0	4.0	4.0	35.0	3.0	0.0	3.0	3.0	1.0	0.0	0.0	0.0	1.0	1.0	3.0	0.0
OTU_1531	3.0	2.0	6.0	1.0	0.0	1.0	0.0	0.0	2.0	2.0	0.0	0.0	0.0	0.0	0.0	1.0	0.0	0.0
OTU_1532	0.0	0.0	2.0	2.0	0.0	0.0	0.0	0.0	0.0	0.0	0.0	0.0	0.0	0.0	0.0	0.0	0.0	1.0
OTU_1533	0.0	0.0	2.0	0.0	0.0	0.0	0.0	0.0	0.0	0.0	1.0	0.0	0.0	0.0	0.0	0.0	0.0	0.0
OTU_1534	0.0	0.0	0.0	9.0	0.0	0.0	0.0	0.0	0.0	0.0	0.0	0.0	0.0	0.0	0.0	0.0	0.0	0.0
OTU_1535	0.0	0.0	0.0	2.0	0.0	0.0	0.0	0.0	0.0	0.0	0.0	0.0	0.0	0.0	0.0	0.0	0.0	0.0
OTU_1536	0.0	0.0	0.0	2.0	0.0	0.0	0.0	0.0	0.0	0.0	0.0	0.0	0.0	0.0	0.0	0.0	0.0	0.0
OTU_1537	0.0	3.0	2.0	7.0	4.0	0.0	2.0	3.0	3.0	6.0	3.0	2.0	7.0	3.0	2.0	2.0	0.0	4.0
OTU_1538	2.0	0.0	0.0	2.0	0.0	6.0	0.0	0.0	0.0	0.0	3.0	0.0	0.0	0.0	0.0	0.0	0.0	0.0
OTU_1539	0.0	0.0	1.0	2.0	0.0	0.0	0.0	0.0	0.0	0.0	0.0	0.0	0.0	0.0	0.0	0.0	0.0	0.0
OTU_154	0.0	0.0	0.0	0.0	2.0	0.0	0.0	0.0	0.0	0.0	0.0	0.0	0.0	0.0	0.0	0.0	0.0	0.0
OTU_1540	1.0	5.0	4.0	4.0	0.0	1.0	0.0	0.0	1.0	1.0	0.0	0.0	0.0	0.0	0.0	0.0	0.0	0.0
OTU_1541	8.0	0.0	1.0	15.0	0.0	9.0	0.0	1.0	1.0	0.0	0.0	1.0	1.0	1.0	1.0	0.0	0.0	1.0
OTU_1542	0.0	0.0	0.0	2.0	0.0	0.0	0.0	1.0	4.0	1.0	0.0	0.0	0.0	0.0	0.0	0.0	0.0	0.0
OTU_1543	1.0	1.0	0.0	2.0	1.0	0.0	1.0	0.0	0.0	0.0	0.0	0.0	0.0	0.0	0.0	0.0	0.0	0.0
OTU_1544	0.0	0.0	0.0	2.0	0.0	0.0	0.0	1.0	0.0	0.0	0.0	0.0	0.0	0.0	0.0	0.0	0.0	0.0
OTU_1545	0.0	1.0	0.0	2.0	0.0	1.0	0.0	0.0	0.0	0.0	0.0	0.0	1.0	0.0	0.0	0.0	0.0	0.0
OTU_1546	0.0	0.0	0.0	2.0	0.0	0.0	0.0	0.0	1.0	1.0	0.0	6.0	1.0	0.0	0.0	0.0	0.0	0.0
OTU_1547	0.0	0.0	0.0	0.0	2.0	0.0	0.0	0.0	0.0	0.0	0.0	0.0	0.0	0.0	0.0	0.0	0.0	0.0
OTU_1548	0.0	1.0	5.0	2.0	14.0	1.0	1.0	0.0	1.0	4.0	1.0	1.0	0.0	0.0	0.0	0.0	0.0	1.0
OTU_1549	0.0	0.0	0.0	0.0	1.0	0.0	0.0	0.0	0.0	1.0	0.0	0.0	0.0	0.0	0.0	0.0	0.0	0.0
OTU_155	0.0	0.0	0.0	0.0	0.0	0.0	3.0	0.0	0.0	0.0	0.0	0.0	0.0	0.0	0.0	0.0	0.0	0.0
OTU_1550	0.0	0.0	0.0	1.0	1.0	0.0	1.0	5.0	0.0	2.0	1.0	0.0	0.0	0.0	0.0	1.0	0.0	0.0
OTU_1551	0.0	0.0	0.0	0.0	2.0	0.0	0.0	0.0	0.0	0.0	0.0	0.0	0.0	0.0	0.0	0.0	0.0	0.0
OTU_1552	0.0	0.0	0.0	1.0	6.0	0.0	0.0	3.0	0.0	0.0	0.0	0.0	0.0	0.0	0.0	1.0	0.0	0.0
OTU_1553	0.0	0.0	0.0	0.0	1.0	0.0	0.0	0.0	0.0	0.0	0.0	0.0	0.0	0.0	0.0	0.0	0.0	0.0
OTU_1554	0.0	0.0	0.0	0.0	1.0	0.0	1.0	0.0	5.0	0.0	1.0	0.0	1.0	0.0	0.0	0.0	0.0	0.0
OTU_1555	0.0	0.0	0.0	0.0	2.0	0.0	0.0	0.0	0.0	0.0	0.0	0.0	0.0	0.0	0.0	0.0	0.0	0.0
OTU_1556	0.0	0.0	0.0	0.0	0.0	2.0	0.0	0.0	0.0	0.0	0.0	0.0	0.0	0.0	0.0	0.0	0.0	0.0
OTU_1557	0.0	0.0	0.0	0.0	0.0	2.0	0.0	0.0	0.0	0.0	0.0	0.0	0.0	0.0	0.0	0.0	0.0	0.0
OTU_1558	0.0	0.0	0.0	0.0	0.0	2.0	0.0	0.0	0.0	0.0	0.0	0.0	0.0	0.0	0.0	0.0	0.0	0.0
OTU_1559	0.0	0.0	0.0	0.0	0.0	3.0	0.0	0.0	0.0	0.0	0.0	0.0	0.0	0.0	0.0	1.0	0.0	0.0
OTU_156	0.0	0.0	0.0	0.0	0.0	0.0	0.0	2.0	0.0	0.0	0.0	0.0	0.0	0.0	0.0	0.0	0.0	0.0
OTU_1560	13.0	9.0	8.0	5.0	10.0	10.0	15.0	27.0	30.0	20.0	19.0	40.0	21.0	9.0	3.0	6.0	8.0	19.0
OTU_1561	0.0	0.0	0.0	0.0	0.0	2.0	0.0	0.0	0.0	0.0	0.0	0.0	0.0	0.0	0.0	0.0	0.0	0.0
OTU_1562	0.0	1.0	0.0	0.0	0.0	2.0	0.0	0.0	0.0	0.0	0.0	0.0	0.0	0.0	0.0	1.0	0.0	0.0
OTU_1563	0.0	0.0	0.0	0.0	0.0	2.0	0.0	0.0	0.0	0.0	0.0	0.0	0.0	0.0	0.0	0.0	0.0	0.0
OTU_1564	0.0	0.0	1.0	0.0	0.0	2.0	0.0	0.0	0.0	0.0	0.0	0.0	0.0	0.0	0.0	0.0	0.0	0.0
OTU_1565	0.0	0.0	0.0	0.0	0.0	2.0	0.0	0.0	0.0	0.0	0.0	0.0	0.0	0.0	0.0	0.0	0.0	0.0
OTU_1566	3.0	3.0	3.0	6.0	2.0	3.0	13.0	1.0	4.0	6.0	3.0	14.0	13.0	13.0	15.0	2.0	5.0	17.0
OTU_1567	0.0	0.0	0.0	0.0	0.0	3.0	0.0	0.0	0.0	0.0	0.0	0.0	0.0	0.0	0.0	0.0	0.0	0.0
OTU_1568	0.0	1.0	4.0	1.0	3.0	8.0	6.0	4.0	3.0	3.0	3.0	80.0	2.0	1.0	4.0	1.0	2.0	5.0
OTU_1569	0.0	0.0	0.0	0.0	0.0	2.0	0.0	0.0	0.0	0.0	0.0	0.0	0.0	0.0	0.0	0.0	0.0	0.0
OTU_157	0.0	0.0	0.0	0.0	0.0	0.0	1.0	2.0	0.0	0.0	0.0	0.0	0.0	0.0	0.0	0.0	0.0	0.0
OTU_1570	0.0	0.0	1.0	0.0	0.0	2.0	0.0	1.0	0.0	0.0	1.0	0.0	0.0	0.0	0.0	0.0	0.0	0.0
OTU_1571	0.0	0.0	0.0	0.0	0.0	2.0	0.0	0.0	0.0	0.0	0.0	0.0	0.0	0.0	0.0	0.0	0.0	0.0
OTU_1572	0.0	8.0	0.0	0.0	1.0	2.0	0.0	0.0	0.0	0.0	0.0	0.0	0.0	1.0	0.0	0.0	2.0	0.0
OTU_1573	0.0	0.0	0.0	0.0	0.0	2.0	0.0	0.0	0.0	0.0	0.0	1.0	0.0	0.0	0.0	0.0	0.0	0.0
OTU_1574	0.0	0.0	0.0	0.0	1.0	3.0	0.0	0.0	2.0	0.0	0.0	0.0	0.0	0.0	1.0	0.0	2.0	0.0
OTU_1575	0.0	0.0	0.0	0.0	0.0	0.0	2.0	0.0	0.0	0.0	0.0	0.0	0.0	0.0	1.0	0.0	0.0	0.0
OTU_1576	0.0	0.0	0.0	0.0	0.0	0.0	2.0	0.0	0.0	0.0	0.0	0.0	0.0	0.0	0.0	0.0	0.0	0.0
OTU_1577	0.0	0.0	0.0	0.0	0.0	0.0	2.0	1.0	0.0	1.0	0.0	0.0	0.0	0.0	0.0	0.0	0.0	3.0
OTU_1578	0.0	0.0	0.0	0.0	0.0	0.0	1.0	0.0	0.0	0.0	0.0	0.0	0.0	0.0	0.0	0.0	0.0	2.0
OTU_1579	5.0	0.0	5.0	0.0	0.0	1.0	2.0	0.0	8.0	2.0	1.0	2.0	2.0	0.0	1.0	1.0	0.0	0.0
OTU_158	11991.0	9556.0	5059.0	2720.0	6900.0	18646.0	1338.0	2476.0	2518.0	4867.0	888.0	622.0	2042.0	1230.0	851.0	4192.0	1530.0	732.0
OTU_1580	0.0	0.0	0.0	0.0	0.0	0.0	2.0	0.0	0.0	0.0	1.0	0.0	0.0	0.0	0.0	0.0	1.0	0.0
OTU_1581	0.0	0.0	0.0	0.0	0.0	0.0	1.0	0.0	0.0	0.0	0.0	0.0	0.0	0.0	0.0	0.0	0.0	0.0
OTU_1582	0.0	0.0	0.0	0.0	0.0	0.0	1.0	0.0	2.0	0.0	0.0	2.0	0.0	0.0	0.0	0.0	0.0	0.0
OTU_1583	0.0	0.0	0.0	0.0	0.0	0.0	2.0	0.0	0.0	0.0	0.0	0.0	0.0	0.0	0.0	0.0	0.0	0.0
OTU_1584	3.0	3.0	48.0	4.0	5.0	1.0	5.0	29.0	5.0	9.0	1.0	12.0	1.0	1.0	4.0	4.0	2.0	0.0
OTU_1585	0.0	0.0	0.0	0.0	0.0	0.0	1.0	0.0	0.0	0.0	0.0	0.0	0.0	0.0	0.0	0.0	0.0	0.0
OTU_1586	0.0	0.0	0.0	0.0	0.0	0.0	2.0	0.0	0.0	0.0	0.0	0.0	0.0	0.0	0.0	0.0	0.0	0.0
OTU_1587	0.0	0.0	0.0	0.0	0.0	0.0	2.0	0.0	0.0	0.0	0.0	0.0	0.0	0.0	0.0	0.0	0.0	0.0
OTU_1588	0.0	1.0	0.0	0.0	0.0	1.0	2.0	1.0	4.0	0.0	0.0	0.0	0.0	0.0	1.0	0.0	0.0	0.0
OTU_1589	1.0	0.0	0.0	0.0	0.0	0.0	2.0	0.0	0.0	0.0	0.0	0.0	0.0	0.0	0.0	0.0	0.0	1.0
OTU_159	1319.0	3237.0	2053.0	2537.0	5967.0	987.0	633.0	1500.0	2067.0	2891.0	1459.0	559.0	2243.0	5434.0	1013.0	2121.0	3463.0	1352.0
OTU_1590	0.0	0.0	0.0	0.0	0.0	0.0	0.0	1.0	1.0	0.0	0.0	0.0	0.0	0.0	0.0	0.0	0.0	0.0
OTU_1591	0.0	0.0	0.0	0.0	0.0	0.0	1.0	1.0	0.0	0.0	0.0	1.0	0.0	1.0	1.0	0.0	0.0	0.0
OTU_1592	0.0	0.0	0.0	0.0	0.0	0.0	0.0	2.0	0.0	0.0	0.0	0.0	0.0	0.0	0.0	0.0	0.0	0.0
OTU_1593	11.0	11.0	7.0	11.0	21.0	11.0	31.0	35.0	36.0	16.0	24.0	50.0	9.0	22.0	35.0	20.0	35.0	15.0
OTU_1594	1.0	0.0	3.0	1.0	0.0	1.0	4.0	8.0	2.0	2.0	1.0	1.0	0.0	13.0	0.0	0.0	3.0	22.0
OTU_1595	1.0	0.0	0.0	0.0	0.0	0.0	0.0	5.0	0.0	0.0	0.0	0.0	0.0	0.0	0.0	0.0	0.0	0.0
OTU_1596	0.0	0.0	0.0	0.0	0.0	0.0	0.0	2.0	0.0	0.0	0.0	0.0	0.0	0.0	0.0	0.0	0.0	0.0
OTU_1597	0.0	0.0	0.0	0.0	0.0	0.0	0.0	2.0	0.0	0.0	3.0	0.0	0.0	0.0	0.0	0.0	0.0	0.0
OTU_1598	0.0	0.0	0.0	0.0	0.0	0.0	0.0	6.0	2.0	0.0	0.0	0.0	1.0	0.0	0.0	0.0	0.0	0.0
OTU_1599	0.0	1.0	1.0	0.0	2.0	0.0	3.0	5.0	4.0	0.0	3.0	6.0	4.0	0.0	2.0	1.0	1.0	6.0
OTU_16	0.0	1.0	0.0	0.0	4.0	0.0	2.0	1.0	0.0	1.0	5.0	1.0	0.0	0.0	5.0	4.0	3.0	6.0
OTU_160	1029.0	1301.0	1240.0	1041.0	1506.0	552.0	477.0	714.0	730.0	886.0	351.0	645.0	1386.0	817.0	692.0	682.0	1182.0	622.0
OTU_1600	0.0	0.0	0.0	0.0	0.0	0.0	1.0	2.0	0.0	0.0	1.0	0.0	0.0	0.0	0.0	0.0	0.0	0.0
OTU_1601	1.0	0.0	3.0	1.0	0.0	1.0	0.0	1.0	4.0	4.0	2.0	1.0	0.0	2.0	0.0	3.0	0.0	0.0
OTU_1602	2.0	1.0	5.0	1.0	1.0	1.0	16.0	1.0	11.0	2.0	7.0	1.0	13.0	23.0	37.0	0.0	2.0	123.0
OTU_1603	3.0	2.0	3.0	1.0	1.0	3.0	2.0	2.0	8.0	5.0	0.0	0.0	32.0	2.0	3.0	7.0	5.0	14.0
OTU_1604	0.0	0.0	0.0	0.0	0.0	0.0	0.0	0.0	2.0	0.0	0.0	0.0	0.0	0.0	0.0	0.0	0.0	0.0
OTU_1605	0.0	0.0	0.0	1.0	0.0	0.0	0.0	0.0	2.0	0.0	0.0	3.0	0.0	0.0	0.0	0.0	2.0	0.0
OTU_1606	14.0	2.0	1.0	13.0	3.0	17.0	26.0	23.0	66.0	18.0	2.0	28.0	28.0	2.0	11.0	22.0	18.0	3.0
OTU_1607	1.0	0.0	0.0	0.0	0.0	1.0	0.0	0.0	2.0	1.0	0.0	2.0	0.0	0.0	0.0	0.0	0.0	2.0
OTU_1608	5.0	3.0	8.0	3.0	4.0	3.0	0.0	3.0	14.0	9.0	2.0	3.0	13.0	1.0	1.0	6.0	0.0	5.0
OTU_1609	0.0	0.0	0.0	0.0	0.0	0.0	0.0	0.0	2.0	0.0	0.0	2.0	0.0	0.0	0.0	0.0	0.0	0.0
OTU_161	751.0	1148.0	467.0	1782.0	2601.0	376.0	634.0	697.0	934.0	1010.0	372.0	215.0	442.0	538.0	645.0	775.0	1347.0	812.0
OTU_1610	1.0	0.0	0.0	0.0	0.0	0.0	0.0	1.0	2.0	0.0	0.0	0.0	0.0	0.0	0.0	0.0	0.0	0.0
OTU_1611	0.0	1.0	1.0	0.0	0.0	0.0	0.0	0.0	1.0	0.0	0.0	0.0	0.0	0.0	0.0	1.0	0.0	0.0
OTU_1612	0.0	0.0	0.0	0.0	0.0	0.0	0.0	0.0	2.0	0.0	0.0	0.0	0.0	0.0	0.0	0.0	0.0	0.0
OTU_1613	2.0	0.0	0.0	0.0	0.0	0.0	0.0	0.0	1.0	2.0	0.0	0.0	0.0	0.0	0.0	0.0	0.0	0.0
OTU_1614	0.0	0.0	0.0	1.0	1.0	0.0	0.0	0.0	0.0	3.0	1.0	0.0	0.0	0.0	0.0	0.0	0.0	0.0
OTU_1615	0.0	0.0	0.0	0.0	0.0	0.0	0.0	0.0	0.0	5.0	0.0	0.0	0.0	1.0	0.0	0.0	0.0	1.0
OTU_1616	0.0	0.0	0.0	0.0	0.0	0.0	0.0	0.0	0.0	2.0	0.0	0.0	0.0	0.0	0.0	0.0	0.0	0.0
OTU_1617	2.0	2.0	5.0	5.0	2.0	2.0	1.0	4.0	6.0	3.0	1.0	18.0	0.0	1.0	2.0	3.0	10.0	1.0
OTU_1618	0.0	0.0	0.0	0.0	0.0	0.0	0.0	0.0	2.0	2.0	1.0	0.0	0.0	0.0	0.0	1.0	0.0	0.0
OTU_1619	0.0	0.0	0.0	0.0	0.0	0.0	0.0	0.0	0.0	2.0	0.0	0.0	0.0	0.0	0.0	0.0	0.0	0.0
OTU_162	43.0	114.0	47.0	1822.0	2508.0	41.0	890.0	519.0	822.0	344.0	925.0	68.0	469.0	362.0	205.0	218.0	292.0	545.0
OTU_1620	0.0	0.0	0.0	0.0	0.0	0.0	0.0	0.0	0.0	2.0	0.0	0.0	0.0	0.0	0.0	0.0	0.0	0.0
OTU_1621	0.0	0.0	0.0	0.0	0.0	0.0	0.0	0.0	0.0	0.0	3.0	0.0	0.0	0.0	0.0	0.0	0.0	0.0
OTU_1622	0.0	0.0	0.0	0.0	0.0	0.0	0.0	0.0	0.0	0.0	2.0	0.0	0.0	0.0	0.0	0.0	0.0	0.0
OTU_1623	0.0	0.0	1.0	0.0	0.0	2.0	0.0	0.0	0.0	0.0	4.0	0.0	0.0	0.0	0.0	0.0	1.0	0.0
OTU_1624	0.0	0.0	0.0	0.0	0.0	0.0	0.0	1.0	0.0	0.0	2.0	0.0	0.0	0.0	0.0	0.0	0.0	0.0
OTU_1625	0.0	0.0	0.0	0.0	0.0	0.0	0.0	0.0	0.0	0.0	3.0	0.0	0.0	0.0	0.0	0.0	0.0	0.0
OTU_1626	0.0	0.0	0.0	1.0	0.0	0.0	0.0	0.0	0.0	0.0	2.0	0.0	0.0	0.0	0.0	0.0	0.0	0.0
OTU_1627	0.0	0.0	0.0	0.0	0.0	0.0	0.0	0.0	0.0	0.0	2.0	0.0	0.0	0.0	0.0	0.0	0.0	0.0
OTU_1628	0.0	1.0	0.0	0.0	0.0	0.0	0.0	0.0	0.0	0.0	0.0	2.0	0.0	0.0	0.0	0.0	0.0	1.0
OTU_1629	0.0	0.0	0.0	1.0	0.0	3.0	0.0	1.0	3.0	2.0	2.0	1.0	3.0	1.0	0.0	4.0	0.0	0.0
OTU_163	143.0	227.0	112.0	121.0	194.0	97.0	54.0	79.0	52.0	300.0	92.0	26.0	134.0	119.0	52.0	131.0	144.0	73.0
OTU_1630	0.0	0.0	0.0	0.0	0.0	0.0	0.0	0.0	1.0	0.0	0.0	2.0	0.0	0.0	0.0	0.0	0.0	0.0
OTU_1631	0.0	0.0	0.0	0.0	0.0	0.0	0.0	0.0	0.0	0.0	0.0	2.0	0.0	0.0	0.0	0.0	0.0	0.0
OTU_1632	0.0	0.0	0.0	0.0	0.0	0.0	0.0	0.0	0.0	0.0	0.0	12.0	0.0	0.0	0.0	0.0	0.0	0.0
OTU_1633	3.0	10.0	2.0	4.0	2.0	1.0	6.0	15.0	6.0	0.0	4.0	24.0	6.0	6.0	9.0	3.0	11.0	7.0
OTU_1634	0.0	0.0	0.0	0.0	0.0	0.0	0.0	0.0	0.0	0.0	0.0	3.0	0.0	0.0	0.0	0.0	0.0	0.0
OTU_1635	0.0	0.0	0.0	0.0	0.0	0.0	0.0	0.0	0.0	0.0	0.0	3.0	0.0	0.0	0.0	0.0	0.0	0.0
OTU_1636	1.0	0.0	1.0	1.0	0.0	4.0	0.0	2.0	1.0	0.0	0.0	11.0	0.0	0.0	2.0	1.0	0.0	2.0
OTU_1637	0.0	1.0	1.0	1.0	0.0	0.0	1.0	0.0	0.0	1.0	2.0	7.0	0.0	1.0	4.0	1.0	6.0	0.0
OTU_1638	30.0	12.0	38.0	135.0	9.0	92.0	180.0	170.0	862.0	77.0	21.0	214.0	122.0	23.0	40.0	284.0	135.0	21.0
OTU_1639	99.0	50.0	104.0	655.0	24.0	20.0	317.0	396.0	141.0	30.0	439.0	329.0	9.0	17.0	12.0	26.0	14.0	13.0
OTU_164	9.0	29.0	20.0	234.0	118.0	6.0	190.0	133.0	143.0	135.0	320.0	41.0	46.0	75.0	57.0	37.0	55.0	113.0
OTU_1640	32.0	187.0	164.0	168.0	245.0	47.0	97.0	24.0	108.0	56.0	97.0	26.0	38.0	13.0	16.0	56.0	16.0	71.0
OTU_1641	154.0	98.0	24.0	24.0	254.0	223.0	40.0	13.0	58.0	26.0	7.0	12.0	8.0	7.0	186.0	167.0	13.0	13.0
OTU_1642	4.0	10.0	8.0	7.0	51.0	10.0	37.0	8.0	269.0	31.0	240.0	10.0	12.0	9.0	7.0	41.0	9.0	8.0
OTU_1643	47.0	20.0	73.0	30.0	97.0	50.0	25.0	17.0	73.0	26.0	5.0	13.0	4.0	16.0	43.0	53.0	20.0	36.0
OTU_1644	41.0	23.0	31.0	47.0	33.0	37.0	35.0	25.0	21.0	27.0	21.0	25.0	24.0	25.0	27.0	33.0	27.0	19.0
OTU_1645	57.0	63.0	85.0	65.0	47.0	65.0	61.0	48.0	43.0	55.0	40.0	72.0	53.0	53.0	77.0	48.0	74.0	70.0
OTU_1646	11.0	10.0	69.0	45.0	39.0	14.0	27.0	29.0	39.0	18.0	110.0	45.0	5.0	82.0	14.0	23.0	27.0	17.0
OTU_1647	39.0	1.0	15.0	15.0	19.0	32.0	0.0	117.0	17.0	29.0	27.0	6.0	1.0	57.0	48.0	19.0	32.0	8.0
OTU_1648	32.0	52.0	43.0	10.0	52.0	49.0	71.0	34.0	30.0	12.0	14.0	236.0	11.0	13.0	21.0	109.0	28.0	16.0
OTU_1649	30.0	29.0	36.0	41.0	72.0	43.0	8.0	18.0	17.0	24.0	17.0	6.0	4.0	4.0	2.0	21.0	2.0	9.0
OTU_165	7.0	4.0	4.0	6.0	31.0	4.0	12.0	3.0	62.0	26.0	10.0	7.0	12.0	100.0	21.0	31.0	36.0	8.0
OTU_1650	28.0	12.0	25.0	76.0	6.0	23.0	22.0	19.0	11.0	6.0	20.0	47.0	16.0	29.0	19.0	3.0	22.0	37.0
OTU_1651	4.0	4.0	26.0	2.0	1.0	6.0	8.0	3.0	226.0	6.0	15.0	7.0	1.0	0.0	2.0	7.0	2.0	1.0
OTU_1652	30.0	8.0	2.0	18.0	159.0	172.0	2.0	9.0	1.0	11.0	2.0	7.0	1.0	2.0	7.0	4.0	5.0	5.0
OTU_1653	58.0	12.0	31.0	32.0	39.0	74.0	7.0	6.0	6.0	13.0	2.0	7.0	12.0	10.0	18.0	53.0	23.0	17.0
OTU_1654	9.0	15.0	20.0	9.0	31.0	11.0	25.0	5.0	225.0	18.0	1.0	8.0	1.0	1.0	5.0	14.0	8.0	6.0
OTU_1655	13.0	10.0	14.0	10.0	13.0	15.0	12.0	4.0	11.0	10.0	11.0	20.0	6.0	10.0	12.0	9.0	25.0	16.0
OTU_1656	243.0	349.0	351.0	137.0	265.0	175.0	463.0	246.0	346.0	221.0	262.0	204.0	194.0	117.0	184.0	763.0	294.0	172.0
OTU_1657	64.0	6.0	7.0	0.0	9.0	120.0	0.0	1.0	3.0	25.0	1.0	2.0	4.0	2.0	3.0	1.0	6.0	6.0
OTU_1658	14.0	15.0	21.0	14.0	17.0	86.0	3.0	9.0	11.0	4.0	4.0	3.0	1.0	1.0	4.0	2.0	5.0	12.0
OTU_1659	15.0	9.0	18.0	4.0	6.0	7.0	15.0	7.0	5.0	10.0	6.0	6.0	5.0	8.0	18.0	18.0	15.0	10.0
OTU_166	12.0	14.0	9.0	116.0	130.0	15.0	33.0	40.0	61.0	32.0	40.0	44.0	31.0	78.0	12.0	33.0	99.0	31.0
OTU_1660	5.0	20.0	27.0	20.0	106.0	4.0	17.0	1.0	4.0	21.0	2.0	4.0	10.0	0.0	2.0	3.0	2.0	4.0
OTU_1661	4.0	6.0	3.0	1.0	2.0	3.0	2.0	179.0	3.0	0.0	1.0	2.0	1.0	3.0	7.0	1.0	37.0	4.0
OTU_1662	12.0	6.0	2.0	14.0	52.0	8.0	8.0	11.0	33.0	27.0	19.0	2.0	5.0	5.0	2.0	25.0	7.0	6.0
OTU_1663	20.0	24.0	30.0	27.0	15.0	23.0	19.0	21.0	27.0	24.0	19.0	25.0	14.0	19.0	34.0	32.0	26.0	30.0
OTU_1664	0.0	1.0	3.0	1.0	2.0	6.0	6.0	36.0	16.0	8.0	30.0	66.0	9.0	7.0	7.0	14.0	8.0	4.0
OTU_1665	5.0	0.0	2.0	28.0	44.0	0.0	17.0	8.0	36.0	9.0	9.0	16.0	2.0	1.0	2.0	1.0	0.0	2.0
OTU_1666	2.0	0.0	0.0	0.0	3.0	0.0	8.0	20.0	6.0	3.0	3.0	124.0	8.0	3.0	2.0	0.0	9.0	8.0
OTU_1667	53.0	1.0	6.0	1.0	20.0	4.0	11.0	1.0	3.0	30.0	56.0	1.0	1.0	0.0	5.0	2.0	0.0	5.0
OTU_1668	25.0	13.0	11.0	10.0	31.0	31.0	0.0	0.0	1.0	4.0	1.0	2.0	0.0	1.0	1.0	5.0	1.0	0.0
OTU_1669	6.0	10.0	6.0	19.0	37.0	2.0	8.0	6.0	18.0	5.0	7.0	0.0	4.0	0.0	1.0	23.0	3.0	1.0
OTU_167	43.0	103.0	56.0	188.0	100.0	13.0	105.0	108.0	101.0	216.0	119.0	34.0	59.0	82.0	84.0	62.0	115.0	121.0
OTU_1670	4.0	44.0	17.0	258.0	29.0	4.0	8.0	74.0	12.0	3.0	4.0	12.0	40.0	12.0	6.0	6.0	6.0	7.0
OTU_1671	3.0	0.0	3.0	0.0	0.0	0.0	1.0	63.0	2.0	37.0	6.0	2.0	2.0	0.0	0.0	0.0	2.0	0.0
OTU_1672	19.0	9.0	79.0	1.0	2.0	32.0	4.0	1.0	10.0	22.0	0.0	4.0	0.0	2.0	3.0	7.0	1.0	7.0
OTU_1673	35.0	37.0	104.0	27.0	21.0	31.0	314.0	22.0	131.0	49.0	57.0	26.0	236.0	257.0	969.0	42.0	41.0	767.0
OTU_1674	6.0	3.0	12.0	1.0	8.0	3.0	2.0	3.0	41.0	6.0	29.0	3.0	0.0	4.0	2.0	9.0	3.0	11.0
OTU_1675	5.0	11.0	14.0	3.0	1.0	7.0	17.0	0.0	9.0	3.0	1.0	16.0	3.0	4.0	10.0	2.0	1.0	17.0
OTU_1676	0.0	11.0	22.0	1.0	1.0	3.0	2.0	41.0	14.0	23.0	3.0	12.0	3.0	0.0	1.0	1.0	15.0	2.0
OTU_1677	6.0	4.0	8.0	10.0	2.0	45.0	4.0	4.0	5.0	14.0	4.0	0.0	0.0	0.0	2.0	8.0	7.0	2.0
OTU_1678	5.0	14.0	18.0	4.0	3.0	5.0	16.0	3.0	5.0	0.0	6.0	5.0	1.0	10.0	5.0	3.0	21.0	5.0
OTU_1679	9.0	15.0	17.0	58.0	1.0	0.0	3.0	1.0	0.0	0.0	2.0	3.0	2.0	0.0	2.0	0.0	0.0	2.0
OTU_168	20.0	69.0	37.0	53.0	71.0	9.0	17.0	27.0	21.0	58.0	34.0	15.0	90.0	68.0	48.0	17.0	80.0	64.0
OTU_1680	4.0	5.0	10.0	5.0	10.0	3.0	6.0	2.0	3.0	5.0	2.0	4.0	4.0	6.0	8.0	2.0	3.0	4.0
OTU_1681	8.0	1.0	6.0	3.0	3.0	2.0	1.0	9.0	5.0	8.0	8.0	15.0	2.0	3.0	4.0	21.0	15.0	5.0
OTU_1682	101.0	70.0	87.0	27.0	50.0	85.0	33.0	309.0	149.0	69.0	241.0	165.0	340.0	620.0	233.0	65.0	553.0	227.0
OTU_1683	1.0	7.0	17.0	5.0	11.0	10.0	2.0	4.0	5.0	2.0	13.0	3.0	3.0	1.0	1.0	3.0	2.0	1.0
OTU_1684	37.0	8.0	10.0	83.0	2.0	27.0	1.0	32.0	10.0	9.0	3.0	13.0	0.0	3.0	1.0	24.0	4.0	3.0
OTU_1685	65.0	187.0	548.0	99.0	221.0	1021.0	20.0	20.0	23.0	10.0	15.0	19.0	23.0	17.0	22.0	37.0	13.0	19.0
OTU_1686	11.0	3.0	9.0	11.0	4.0	5.0	9.0	9.0	12.0	2.0	2.0	7.0	9.0	8.0	12.0	4.0	14.0	2.0
OTU_1687	5.0	23.0	8.0	13.0	8.0	25.0	3.0	1.0	3.0	0.0	0.0	0.0	0.0	0.0	0.0	0.0	0.0	0.0
OTU_1688	0.0	0.0	0.0	57.0	8.0	1.0	0.0	0.0	0.0	0.0	0.0	0.0	0.0	0.0	0.0	0.0	0.0	0.0
OTU_1689	22.0	32.0	29.0	91.0	13.0	16.0	49.0	260.0	31.0	22.0	9.0	40.0	80.0	101.0	678.0	27.0	128.0	211.0
OTU_169	53.0	64.0	38.0	39.0	53.0	75.0	25.0	30.0	28.0	80.0	18.0	9.0	23.0	14.0	8.0	30.0	15.0	30.0
OTU_1690	0.0	0.0	3.0	2.0	1.0	6.0	26.0	1.0	1.0	11.0	4.0	0.0	3.0	0.0	34.0	1.0	0.0	13.0
OTU_1691	35.0	12.0	25.0	19.0	6.0	15.0	58.0	60.0	28.0	45.0	8.0	29.0	114.0	47.0	30.0	60.0	86.0	188.0
OTU_1692	1.0	8.0	15.0	9.0	6.0	4.0	7.0	3.0	5.0	6.0	5.0	0.0	0.0	0.0	0.0	0.0	0.0	1.0
OTU_1693	7.0	0.0	2.0	2.0	1.0	6.0	0.0	5.0	4.0	0.0	1.0	0.0	2.0	0.0	1.0	5.0	9.0	1.0
OTU_1694	4.0	3.0	16.0	8.0	4.0	36.0	1.0	1.0	2.0	1.0	1.0	0.0	1.0	4.0	1.0	1.0	0.0	7.0
OTU_1695	2.0	1.0	7.0	2.0	2.0	0.0	0.0	8.0	6.0	4.0	0.0	9.0	1.0	3.0	0.0	1.0	1.0	0.0
OTU_1696	5.0	8.0	7.0	2.0	3.0	4.0	0.0	1.0	1.0	0.0	0.0	0.0	0.0	0.0	0.0	0.0	0.0	0.0
OTU_1697	148.0	18.0	10.0	142.0	11.0	9.0	9.0	14.0	6.0	2.0	3.0	5.0	1.0	4.0	6.0	6.0	3.0	74.0
OTU_1698	4.0	1.0	0.0	4.0	5.0	0.0	2.0	2.0	3.0	3.0	1.0	5.0	2.0	2.0	3.0	1.0	1.0	1.0
OTU_1699	0.0	7.0	21.0	2.0	2.0	2.0	0.0	1.0	25.0	0.0	1.0	0.0	0.0	0.0	2.0	1.0	0.0	0.0
OTU_17	1.0	0.0	0.0	0.0	0.0	0.0	0.0	0.0	0.0	0.0	0.0	0.0	0.0	0.0	0.0	0.0	0.0	0.0
OTU_170	29.0	38.0	21.0	13.0	32.0	35.0	4.0	7.0	8.0	45.0	3.0	7.0	17.0	10.0	13.0	19.0	7.0	13.0
OTU_1700	4.0	4.0	10.0	5.0	5.0	7.0	17.0	7.0	9.0	10.0	2.0	24.0	19.0	35.0	65.0	3.0	10.0	112.0
OTU_1701	0.0	0.0	1.0	0.0	0.0	0.0	5.0	7.0	1.0	1.0	0.0	0.0	2.0	2.0	1.0	1.0	0.0	1.0
OTU_1702	4.0	1.0	5.0	0.0	1.0	3.0	0.0	2.0	3.0	2.0	1.0	3.0	0.0	0.0	3.0	0.0	1.0	1.0
OTU_1703	2.0	1.0	2.0	4.0	0.0	4.0	5.0	2.0	2.0	6.0	0.0	12.0	2.0	0.0	0.0	0.0	0.0	1.0
OTU_1704	80.0	41.0	189.0	48.0	104.0	144.0	15.0	13.0	27.0	60.0	24.0	21.0	14.0	11.0	15.0	12.0	15.0	18.0
OTU_1705	1.0	1.0	2.0	3.0	2.0	0.0	1.0	0.0	0.0	2.0	3.0	2.0	2.0	0.0	2.0	1.0	1.0	3.0
OTU_1706	13.0	11.0	9.0	5.0	1.0	0.0	0.0	2.0	1.0	1.0	5.0	1.0	3.0	4.0	1.0	3.0	3.0	4.0
OTU_1707	0.0	1.0	1.0	0.0	1.0	0.0	1.0	0.0	0.0	2.0	0.0	1.0	2.0	3.0	1.0	2.0	0.0	0.0
OTU_1708	12.0	3.0	2.0	4.0	1.0	5.0	5.0	6.0	6.0	7.0	4.0	70.0	11.0	10.0	46.0	3.0	3.0	56.0
OTU_1709	1.0	3.0	9.0	2.0	2.0	28.0	2.0	0.0	2.0	6.0	0.0	12.0	2.0	0.0	0.0	1.0	0.0	1.0
OTU_171	27.0	13.0	14.0	25.0	18.0	22.0	16.0	8.0	13.0	28.0	7.0	10.0	20.0	4.0	10.0	33.0	15.0	26.0
OTU_1710	12.0	16.0	14.0	23.0	10.0	29.0	44.0	17.0	19.0	7.0	40.0	130.0	22.0	49.0	67.0	22.0	44.0	82.0
OTU_1711	2.0	5.0	3.0	4.0	6.0	2.0	10.0	5.0	6.0	16.0	6.0	3.0	5.0	7.0	8.0	3.0	6.0	2.0
OTU_1712	0.0	0.0	4.0	0.0	0.0	0.0	2.0	3.0	2.0	0.0	2.0	2.0	0.0	1.0	1.0	4.0	1.0	2.0
OTU_1713	1.0	4.0	1.0	2.0	0.0	19.0	8.0	1.0	11.0	0.0	0.0	19.0	4.0	1.0	0.0	4.0	4.0	1.0
OTU_1714	2.0	2.0	0.0	0.0	1.0	2.0	4.0	11.0	17.0	8.0	0.0	1.0	3.0	2.0	2.0	1.0	5.0	7.0
OTU_1715	6.0	5.0	8.0	14.0	2.0	8.0	14.0	16.0	4.0	6.0	8.0	12.0	36.0	39.0	36.0	14.0	14.0	58.0
OTU_1716	0.0	0.0	0.0	0.0	0.0	1.0	1.0	0.0	1.0	0.0	0.0	0.0	3.0	1.0	0.0	0.0	4.0	0.0
OTU_1717	2.0	6.0	31.0	2.0	0.0	11.0	1.0	2.0	3.0	2.0	0.0	0.0	1.0	0.0	3.0	1.0	0.0	0.0
OTU_1718	87.0	63.0	63.0	58.0	15.0	45.0	235.0	195.0	167.0	122.0	47.0	112.0	362.0	241.0	163.0	189.0	384.0	437.0
OTU_1719	2.0	3.0	3.0	6.0	6.0	0.0	3.0	1.0	4.0	5.0	14.0	0.0	2.0	0.0	0.0	2.0	2.0	0.0
OTU_172	14.0	23.0	2.0	83.0	35.0	4.0	70.0	34.0	31.0	43.0	22.0	23.0	49.0	33.0	84.0	66.0	64.0	180.0
OTU_1720	16.0	12.0	36.0	10.0	9.0	12.0	14.0	31.0	92.0	57.0	45.0	14.0	6.0	4.0	12.0	47.0	10.0	15.0
OTU_1721	31.0	268.0	295.0	22.0	84.0	192.0	82.0	79.0	471.0	28.0	18.0	395.0	19.0	15.0	185.0	21.0	47.0	33.0
OTU_1722	227.0	19.0	25.0	51.0	11.0	154.0	16.0	94.0	23.0	13.0	12.0	121.0	103.0	26.0	222.0	37.0	63.0	124.0
OTU_1723	2.0	1.0	0.0	0.0	0.0	1.0	0.0	1.0	0.0	1.0	2.0	2.0	1.0	0.0	0.0	0.0	1.0	1.0
OTU_1724	4.0	2.0	0.0	1.0	1.0	0.0	0.0	2.0	0.0	1.0	0.0	1.0	1.0	0.0	0.0	2.0	0.0	3.0
OTU_1725	55.0	14.0	13.0	24.0	122.0	25.0	59.0	54.0	52.0	16.0	25.0	93.0	18.0	13.0	17.0	92.0	19.0	13.0
OTU_1726	21.0	14.0	3.0	2.0	0.0	2.0	1.0	0.0	0.0	3.0	1.0	2.0	0.0	0.0	0.0	1.0	0.0	0.0
OTU_1727	21.0	15.0	13.0	12.0	15.0	30.0	27.0	14.0	7.0	7.0	8.0	90.0	77.0	20.0	12.0	6.0	4.0	9.0
OTU_1728	3.0	0.0	17.0	5.0	1.0	6.0	6.0	7.0	10.0	17.0	11.0	0.0	1.0	0.0	0.0	19.0	8.0	3.0
OTU_1729	39.0	20.0	14.0	27.0	3.0	70.0	7.0	5.0	12.0	8.0	2.0	43.0	22.0	8.0	1.0	7.0	12.0	59.0
OTU_173	4.0	3.0	6.0	73.0	17.0	3.0	62.0	14.0	16.0	22.0	43.0	9.0	60.0	26.0	41.0	22.0	15.0	115.0
OTU_1730	0.0	0.0	0.0	0.0	0.0	0.0	0.0	0.0	1.0	0.0	0.0	6.0	1.0	3.0	0.0	0.0	0.0	0.0
OTU_1731	1.0	3.0	4.0	0.0	1.0	0.0	1.0	4.0	6.0	3.0	3.0	0.0	3.0	2.0	4.0	2.0	2.0	8.0
OTU_1732	275.0	95.0	297.0	41.0	105.0	109.0	74.0	33.0	124.0	24.0	47.0	69.0	55.0	51.0	80.0	68.0	53.0	105.0
OTU_1733	1.0	1.0	0.0	1.0	0.0	0.0	1.0	1.0	0.0	1.0	0.0	1.0	0.0	0.0	1.0	2.0	2.0	1.0
OTU_1734	2.0	1.0	2.0	1.0	0.0	1.0	7.0	2.0	1.0	0.0	0.0	0.0	3.0	2.0	3.0	0.0	4.0	17.0
OTU_1735	18.0	18.0	326.0	8.0	28.0	39.0	3.0	18.0	9.0	5.0	1.0	10.0	7.0	4.0	8.0	7.0	6.0	6.0
OTU_1736	1.0	0.0	0.0	0.0	4.0	8.0	0.0	0.0	0.0	0.0	0.0	0.0	0.0	0.0	0.0	0.0	1.0	0.0
OTU_1737	2.0	1.0	0.0	0.0	3.0	0.0	2.0	0.0	4.0	0.0	6.0	0.0	0.0	0.0	1.0	1.0	0.0	0.0
OTU_1738	0.0	0.0	0.0	7.0	0.0	0.0	0.0	0.0	1.0	0.0	0.0	0.0	0.0	0.0	0.0	0.0	0.0	0.0
OTU_1739	374.0	87.0	117.0	74.0	102.0	349.0	24.0	45.0	31.0	9.0	11.0	609.0	50.0	33.0	64.0	44.0	61.0	85.0
OTU_174	32.0	54.0	32.0	67.0	62.0	14.0	22.0	17.0	27.0	56.0	8.0	15.0	23.0	29.0	53.0	39.0	79.0	53.0
OTU_1740	0.0	0.0	1.0	0.0	1.0	0.0	1.0	3.0	1.0	2.0	0.0	0.0	0.0	6.0	0.0	1.0	0.0	11.0
OTU_1741	0.0	0.0	0.0	2.0	1.0	0.0	3.0	0.0	4.0	1.0	0.0	1.0	0.0	1.0	0.0	1.0	1.0	0.0
OTU_1742	1.0	2.0	0.0	0.0	0.0	0.0	0.0	0.0	0.0	2.0	0.0	3.0	0.0	0.0	4.0	1.0	0.0	3.0
OTU_1743	0.0	3.0	0.0	1.0	2.0	0.0	1.0	1.0	1.0	3.0	1.0	0.0	0.0	0.0	2.0	2.0	1.0	3.0
OTU_1744	0.0	0.0	0.0	0.0	0.0	0.0	1.0	3.0	2.0	0.0	1.0	0.0	0.0	0.0	1.0	0.0	0.0	6.0
OTU_1745	1.0	0.0	1.0	3.0	0.0	1.0	2.0	8.0	2.0	0.0	0.0	1.0	8.0	3.0	18.0	2.0	4.0	19.0
OTU_1746	0.0	0.0	0.0	0.0	0.0	0.0	0.0	0.0	0.0	0.0	0.0	0.0	0.0	0.0	0.0	3.0	0.0	0.0
OTU_1747	12.0	1.0	7.0	0.0	1.0	4.0	6.0	2.0	7.0	6.0	1.0	0.0	1.0	1.0	0.0	22.0	3.0	0.0
OTU_1748	2.0	1.0	8.0	1.0	3.0	2.0	1.0	0.0	5.0	18.0	6.0	2.0	2.0	0.0	0.0	4.0	0.0	0.0
OTU_1749	3.0	2.0	0.0	0.0	1.0	5.0	5.0	2.0	7.0	1.0	6.0	2.0	2.0	2.0	2.0	9.0	4.0	0.0
OTU_175	5.0	9.0	5.0	11.0	11.0	5.0	5.0	3.0	4.0	18.0	8.0	1.0	17.0	19.0	17.0	21.0	12.0	40.0
OTU_1750	28.0	0.0	23.0	3.0	4.0	1.0	2.0	5.0	20.0	10.0	3.0	1.0	0.0	0.0	2.0	8.0	2.0	0.0
OTU_1751	70.0	65.0	38.0	7.0	32.0	29.0	15.0	8.0	20.0	6.0	7.0	12.0	21.0	28.0	17.0	17.0	79.0	34.0
OTU_1752	6.0	0.0	2.0	1.0	1.0	1.0	1.0	0.0	4.0	0.0	3.0	1.0	3.0	3.0	0.0	3.0	2.0	0.0
OTU_1753	0.0	0.0	0.0	2.0	0.0	0.0	0.0	2.0	0.0	0.0	0.0	0.0	0.0	0.0	0.0	0.0	0.0	1.0
OTU_1754	1.0	2.0	4.0	0.0	2.0	1.0	4.0	10.0	3.0	1.0	16.0	15.0	1.0	0.0	0.0	2.0	1.0	1.0
OTU_1755	1.0	0.0	2.0	0.0	1.0	0.0	1.0	0.0	0.0	0.0	0.0	0.0	0.0	0.0	0.0	0.0	0.0	0.0
OTU_1756	12.0	2.0	3.0	7.0	0.0	10.0	2.0	0.0	1.0	2.0	0.0	1.0	1.0	1.0	1.0	4.0	0.0	2.0
OTU_1757	6.0	2.0	4.0	6.0	2.0	6.0	2.0	27.0	8.0	1.0	4.0	1.0	0.0	2.0	2.0	8.0	1.0	18.0
OTU_1758	0.0	1.0	0.0	0.0	0.0	0.0	0.0	0.0	0.0	0.0	8.0	0.0	0.0	1.0	0.0	1.0	0.0	0.0
OTU_1759	0.0	1.0	0.0	0.0	3.0	3.0	0.0	0.0	0.0	0.0	0.0	0.0	0.0	0.0	0.0	0.0	0.0	0.0
OTU_176	11.0	12.0	17.0	130.0	74.0	0.0	85.0	70.0	70.0	56.0	133.0	25.0	29.0	40.0	31.0	21.0	36.0	59.0
OTU_1760	4.0	4.0	2.0	3.0	3.0	0.0	0.0	0.0	0.0	1.0	4.0	0.0	0.0	0.0	0.0	0.0	2.0	0.0
OTU_1761	28.0	65.0	353.0	21.0	148.0	27.0	33.0	93.0	139.0	51.0	68.0	22.0	22.0	13.0	28.0	238.0	65.0	21.0
OTU_1762	0.0	0.0	1.0	0.0	1.0	0.0	0.0	0.0	3.0	0.0	0.0	0.0	0.0	0.0	0.0	0.0	0.0	0.0
OTU_1763	1.0	1.0	2.0	7.0	0.0	4.0	0.0	1.0	0.0	0.0	1.0	0.0	0.0	0.0	1.0	2.0	2.0	1.0
OTU_1764	9.0	9.0	11.0	9.0	7.0	17.0	22.0	9.0	20.0	16.0	16.0	12.0	10.0	4.0	21.0	19.0	21.0	34.0
OTU_1765	176.0	11.0	15.0	19.0	12.0	769.0	8.0	12.0	8.0	11.0	122.0	10.0	4.0	7.0	10.0	3.0	3.0	8.0
OTU_1766	4.0	2.0	3.0	3.0	0.0	5.0	22.0	5.0	5.0	0.0	13.0	23.0	0.0	4.0	15.0	9.0	15.0	18.0
OTU_1767	0.0	0.0	1.0	0.0	0.0	0.0	1.0	0.0	0.0	1.0	2.0	0.0	0.0	0.0	0.0	0.0	0.0	0.0
OTU_1768	0.0	0.0	0.0	0.0	0.0	0.0	1.0	4.0	0.0	0.0	0.0	0.0	0.0	0.0	0.0	0.0	0.0	0.0
OTU_1769	0.0	24.0	26.0	4.0	0.0	6.0	1.0	17.0	8.0	3.0	2.0	4.0	0.0	2.0	1.0	3.0	0.0	2.0
OTU_177	3.0	11.0	5.0	7.0	24.0	5.0	2.0	11.0	11.0	31.0	16.0	7.0	9.0	16.0	1.0	9.0	8.0	20.0
OTU_1770	6.0	1.0	5.0	6.0	0.0	10.0	1.0	6.0	1.0	0.0	3.0	13.0	1.0	1.0	2.0	4.0	3.0	3.0
OTU_1771	0.0	0.0	0.0	0.0	0.0	0.0	0.0	0.0	7.0	0.0	0.0	0.0	0.0	0.0	0.0	0.0	0.0	0.0
OTU_1772	0.0	0.0	0.0	0.0	1.0	0.0	1.0	0.0	0.0	2.0	0.0	0.0	2.0	0.0	0.0	0.0	0.0	5.0
OTU_1773	2.0	0.0	0.0	0.0	0.0	0.0	0.0	1.0	1.0	0.0	0.0	0.0	5.0	0.0	3.0	0.0	0.0	0.0
OTU_1774	0.0	0.0	0.0	0.0	0.0	0.0	0.0	0.0	0.0	1.0	0.0	0.0	2.0	0.0	0.0	0.0	0.0	0.0
OTU_1775	5.0	1.0	3.0	0.0	0.0	0.0	10.0	10.0	3.0	1.0	1.0	8.0	37.0	4.0	7.0	4.0	5.0	26.0
OTU_1776	0.0	2.0	1.0	1.0	1.0	2.0	0.0	3.0	0.0	1.0	3.0	0.0	3.0	0.0	0.0	0.0	0.0	0.0
OTU_1777	146.0	69.0	414.0	70.0	140.0	106.0	375.0	305.0	1129.0	512.0	376.0	47.0	100.0	90.0	60.0	832.0	118.0	129.0
OTU_1778	0.0	0.0	0.0	0.0	0.0	0.0	0.0	1.0	0.0	0.0	0.0	1.0	3.0	0.0	1.0	0.0	3.0	2.0
OTU_1779	0.0	0.0	0.0	0.0	1.0	16.0	0.0	0.0	0.0	1.0	0.0	0.0	3.0	0.0	1.0	0.0	0.0	0.0
OTU_178	5.0	3.0	3.0	4.0	6.0	2.0	6.0	2.0	2.0	7.0	1.0	9.0	21.0	8.0	6.0	6.0	10.0	28.0
OTU_1780	5.0	0.0	1.0	4.0	1.0	8.0	1.0	1.0	0.0	1.0	0.0	4.0	5.0	1.0	0.0	2.0	2.0	8.0
OTU_1781	1.0	0.0	4.0	0.0	0.0	0.0	0.0	2.0	1.0	0.0	0.0	1.0	3.0	0.0	0.0	0.0	0.0	0.0
OTU_1782	0.0	0.0	0.0	0.0	0.0	0.0	0.0	0.0	0.0	0.0	0.0	0.0	3.0	0.0	0.0	0.0	0.0	0.0
OTU_1783	1.0	0.0	0.0	0.0	0.0	0.0	0.0	0.0	1.0	0.0	0.0	0.0	0.0	3.0	0.0	0.0	0.0	0.0
OTU_1784	1.0	2.0	0.0	1.0	0.0	0.0	0.0	7.0	0.0	3.0	0.0	0.0	4.0	5.0	19.0	1.0	10.0	6.0
OTU_1785	184.0	95.0	187.0	99.0	58.0	94.0	30.0	41.0	79.0	26.0	31.0	95.0	44.0	21.0	60.0	44.0	59.0	63.0
OTU_1786	0.0	0.0	0.0	0.0	0.0	0.0	0.0	0.0	0.0	0.0	0.0	0.0	0.0	3.0	0.0	0.0	0.0	0.0
OTU_1787	1.0	0.0	4.0	1.0	0.0	0.0	12.0	31.0	5.0	25.0	0.0	2.0	1.0	55.0	4.0	2.0	0.0	102.0
OTU_1788	288.0	222.0	894.0	130.0	539.0	627.0	14.0	41.0	50.0	213.0	57.0	31.0	12.0	17.0	41.0	21.0	17.0	26.0
OTU_1789	0.0	2.0	3.0	2.0	0.0	0.0	0.0	3.0	1.0	1.0	1.0	0.0	1.0	0.0	3.0	2.0	2.0	1.0
OTU_179	6.0	13.0	12.0	12.0	11.0	1.0	5.0	11.0	9.0	13.0	9.0	15.0	23.0	12.0	13.0	8.0	15.0	21.0
OTU_1790	1.0	4.0	2.0	0.0	0.0	6.0	1.0	0.0	4.0	3.0	4.0	11.0	2.0	5.0	9.0	6.0	0.0	3.0
OTU_1791	0.0	0.0	0.0	0.0	1.0	0.0	2.0	0.0	0.0	0.0	0.0	0.0	1.0	2.0	8.0	1.0	0.0	8.0
OTU_1792	0.0	0.0	3.0	1.0	2.0	0.0	1.0	0.0	2.0	0.0	1.0	0.0	0.0	3.0	16.0	1.0	0.0	9.0
OTU_1793	7.0	20.0	15.0	7.0	5.0	8.0	4.0	6.0	14.0	10.0	9.0	5.0	2.0	4.0	10.0	10.0	4.0	9.0
OTU_1794	0.0	0.0	0.0	0.0	0.0	0.0	1.0	1.0	1.0	0.0	0.0	0.0	0.0	0.0	3.0	0.0	0.0	0.0
OTU_1795	2.0	1.0	5.0	0.0	1.0	1.0	4.0	0.0	0.0	2.0	2.0	3.0	3.0	2.0	7.0	0.0	0.0	8.0
OTU_1796	0.0	0.0	0.0	0.0	0.0	0.0	0.0	0.0	0.0	0.0	0.0	0.0	0.0	0.0	0.0	3.0	0.0	0.0
OTU_1797	0.0	0.0	0.0	0.0	0.0	0.0	0.0	0.0	0.0	0.0	0.0	0.0	0.0	1.0	0.0	3.0	0.0	0.0
OTU_1798	3.0	1.0	39.0	4.0	31.0	0.0	0.0	3.0	15.0	25.0	1.0	1.0	3.0	0.0	17.0	23.0	1.0	12.0
OTU_1799	7.0	1.0	15.0	2.0	2.0	3.0	1.0	0.0	1.0	4.0	5.0	3.0	1.0	2.0	3.0	10.0	4.0	2.0
OTU_18	0.0	0.0	0.0	0.0	4.0	0.0	0.0	0.0	0.0	1.0	0.0	0.0	0.0	0.0	0.0	0.0	0.0	0.0
OTU_180	5.0	7.0	5.0	39.0	16.0	1.0	16.0	13.0	11.0	13.0	53.0	8.0	44.0	20.0	11.0	0.0	24.0	60.0
OTU_1800	5.0	2.0	5.0	5.0	0.0	2.0	28.0	170.0	24.0	20.0	6.0	4.0	3.0	3.0	3.0	3.0	182.0	4.0
OTU_1801	3.0	11.0	2.0	5.0	3.0	4.0	7.0	2.0	4.0	2.0	5.0	12.0	2.0	2.0	1.0	28.0	8.0	11.0
OTU_1802	2.0	5.0	2.0	2.0	5.0	6.0	6.0	7.0	30.0	0.0	3.0	7.0	3.0	0.0	1.0	16.0	6.0	1.0
OTU_1803	0.0	0.0	0.0	0.0	0.0	0.0	0.0	0.0	0.0	0.0	0.0	0.0	0.0	0.0	0.0	3.0	0.0	0.0
OTU_1804	0.0	0.0	0.0	0.0	0.0	0.0	0.0	0.0	0.0	0.0	0.0	0.0	0.0	0.0	0.0	3.0	0.0	0.0
OTU_1805	1.0	0.0	0.0	1.0	0.0	0.0	0.0	0.0	0.0	0.0	0.0	0.0	0.0	0.0	0.0	1.0	0.0	0.0
OTU_1806	1.0	1.0	0.0	0.0	0.0	2.0	2.0	0.0	4.0	0.0	1.0	9.0	2.0	0.0	1.0	2.0	6.0	2.0
OTU_1807	0.0	0.0	0.0	0.0	1.0	1.0	1.0	1.0	0.0	1.0	0.0	2.0	0.0	0.0	0.0	1.0	2.0	0.0
OTU_1808	0.0	0.0	1.0	0.0	0.0	0.0	4.0	1.0	0.0	2.0	0.0	2.0	0.0	3.0	0.0	1.0	3.0	0.0
OTU_1809	0.0	0.0	0.0	0.0	0.0	0.0	0.0	0.0	0.0	0.0	0.0	1.0	0.0	0.0	0.0	0.0	3.0	0.0
OTU_181	3.0	10.0	5.0	43.0	42.0	4.0	17.0	15.0	17.0	25.0	30.0	6.0	29.0	24.0	21.0	5.0	15.0	30.0
OTU_1810	0.0	0.0	0.0	1.0	0.0	1.0	0.0	0.0	1.0	0.0	0.0	0.0	0.0	0.0	0.0	0.0	2.0	0.0
OTU_1811	0.0	0.0	0.0	2.0	0.0	0.0	0.0	0.0	0.0	1.0	0.0	0.0	0.0	0.0	0.0	0.0	4.0	0.0
OTU_1812	0.0	0.0	0.0	0.0	0.0	0.0	1.0	0.0	0.0	4.0	0.0	0.0	0.0	1.0	0.0	0.0	4.0	1.0
OTU_1813	1.0	3.0	0.0	2.0	7.0	1.0	3.0	6.0	3.0	0.0	1.0	3.0	0.0	0.0	1.0	7.0	6.0	1.0
OTU_1814	12.0	14.0	19.0	5.0	5.0	27.0	3.0	11.0	19.0	9.0	27.0	99.0	13.0	8.0	13.0	8.0	38.0	8.0
OTU_1815	0.0	0.0	1.0	0.0	0.0	0.0	0.0	1.0	0.0	0.0	0.0	0.0	0.0	0.0	0.0	0.0	0.0	14.0
OTU_1816	1.0	1.0	2.0	1.0	2.0	2.0	1.0	4.0	4.0	0.0	0.0	1.0	0.0	0.0	1.0	0.0	0.0	3.0
OTU_1817	0.0	0.0	0.0	0.0	0.0	0.0	1.0	1.0	0.0	0.0	0.0	1.0	0.0	0.0	0.0	0.0	0.0	9.0
OTU_1818	1.0	0.0	1.0	0.0	0.0	1.0	2.0	0.0	0.0	0.0	3.0	2.0	0.0	0.0	8.0	0.0	2.0	10.0
OTU_1819	2.0	1.0	5.0	5.0	4.0	2.0	10.0	22.0	2.0	21.0	0.0	9.0	1.0	25.0	3.0	2.0	3.0	85.0
OTU_182	3.0	12.0	5.0	8.0	14.0	10.0	0.0	5.0	6.0	7.0	0.0	4.0	2.0	2.0	7.0	8.0	8.0	4.0
OTU_1820	0.0	0.0	0.0	0.0	0.0	0.0	0.0	0.0	0.0	0.0	0.0	0.0	0.0	0.0	0.0	0.0	0.0	3.0
OTU_1821	0.0	0.0	0.0	0.0	0.0	0.0	0.0	0.0	0.0	0.0	0.0	0.0	0.0	0.0	0.0	0.0	0.0	3.0
OTU_1822	0.0	2.0	0.0	0.0	0.0	0.0	1.0	4.0	0.0	4.0	0.0	0.0	0.0	3.0	1.0	1.0	0.0	59.0
OTU_1823	0.0	0.0	1.0	0.0	0.0	0.0	0.0	0.0	0.0	0.0	0.0	1.0	0.0	0.0	0.0	0.0	0.0	4.0
OTU_1824	0.0	0.0	0.0	0.0	0.0	0.0	0.0	0.0	0.0	0.0	0.0	0.0	0.0	0.0	0.0	0.0	0.0	4.0
OTU_1825	0.0	0.0	0.0	0.0	0.0	0.0	0.0	0.0	0.0	0.0	0.0	0.0	0.0	0.0	0.0	0.0	0.0	3.0
OTU_1826	0.0	0.0	0.0	0.0	0.0	0.0	0.0	0.0	0.0	0.0	0.0	0.0	0.0	1.0	0.0	0.0	0.0	3.0
OTU_1827	0.0	0.0	0.0	0.0	0.0	0.0	0.0	0.0	0.0	0.0	0.0	0.0	0.0	0.0	0.0	0.0	0.0	4.0
OTU_1828	0.0	0.0	0.0	0.0	0.0	0.0	0.0	1.0	0.0	0.0	0.0	0.0	0.0	0.0	2.0	0.0	0.0	9.0
OTU_1829	0.0	0.0	0.0	0.0	0.0	2.0	3.0	0.0	0.0	0.0	0.0	6.0	0.0	0.0	1.0	1.0	1.0	2.0
OTU_183	23.0	34.0	17.0	24.0	20.0	21.0	15.0	20.0	17.0	35.0	21.0	12.0	8.0	2.0	6.0	15.0	19.0	16.0
OTU_1830	0.0	0.0	1.0	0.0	0.0	0.0	0.0	0.0	0.0	0.0	0.0	0.0	0.0	0.0	0.0	0.0	0.0	3.0
OTU_1831	0.0	0.0	0.0	1.0	0.0	0.0	2.0	1.0	0.0	2.0	0.0	1.0	0.0	2.0	1.0	1.0	0.0	6.0
OTU_1832	0.0	3.0	1.0	0.0	2.0	0.0	2.0	4.0	17.0	2.0	2.0	2.0	5.0	4.0	2.0	1.0	1.0	21.0
OTU_1833	17.0	20.0	17.0	5.0	5.0	29.0	44.0	57.0	56.0	23.0	7.0	12.0	148.0	3.0	16.0	54.0	22.0	82.0
OTU_1834	2.0	1.0	37.0	0.0	0.0	6.0	0.0	2.0	1.0	1.0	1.0	1.0	1.0	0.0	0.0	1.0	0.0	0.0
OTU_1835	5.0	2.0	1.0	6.0	3.0	1.0	1.0	0.0	0.0	0.0	1.0	1.0	0.0	0.0	2.0	2.0	0.0	1.0
OTU_1836	3.0	0.0	0.0	0.0	0.0	0.0	0.0	0.0	0.0	0.0	0.0	0.0	0.0	0.0	0.0	0.0	0.0	0.0
OTU_1837	2.0	0.0	0.0	0.0	0.0	1.0	0.0	0.0	0.0	0.0	2.0	0.0	0.0	0.0	0.0	1.0	0.0	0.0
OTU_1838	2.0	0.0	0.0	2.0	0.0	0.0	2.0	1.0	0.0	0.0	0.0	2.0	0.0	0.0	5.0	2.0	0.0	4.0
OTU_1839	0.0	4.0	0.0	1.0	0.0	0.0	0.0	0.0	1.0	0.0	3.0	1.0	0.0	0.0	0.0	2.0	2.0	0.0
OTU_184	2.0	1.0	2.0	16.0	11.0	2.0	8.0	8.0	12.0	23.0	17.0	9.0	7.0	8.0	5.0	10.0	8.0	9.0
OTU_1840	8.0	31.0	8.0	105.0	59.0	19.0	8.0	9.0	41.0	49.0	181.0	10.0	3.0	8.0	9.0	13.0	35.0	3.0
OTU_1841	65.0	15.0	125.0	14.0	73.0	36.0	12.0	45.0	22.0	7.0	6.0	12.0	2.0	1.0	5.0	57.0	44.0	4.0
OTU_1842	0.0	16.0	3.0	4.0	1.0	6.0	0.0	3.0	1.0	1.0	4.0	1.0	1.0	1.0	1.0	0.0	5.0	0.0
OTU_1843	2.0	1.0	0.0	3.0	0.0	0.0	0.0	0.0	0.0	0.0	0.0	1.0	0.0	0.0	0.0	0.0	0.0	0.0
OTU_1844	0.0	0.0	3.0	0.0	0.0	2.0	0.0	0.0	0.0	0.0	0.0	0.0	1.0	0.0	0.0	0.0	0.0	0.0
OTU_1845	0.0	2.0	7.0	1.0	3.0	1.0	1.0	0.0	2.0	0.0	2.0	4.0	2.0	1.0	0.0	0.0	1.0	0.0
OTU_1846	0.0	0.0	3.0	0.0	0.0	1.0	0.0	0.0	0.0	3.0	2.0	0.0	0.0	0.0	1.0	0.0	1.0	1.0
OTU_1847	2.0	3.0	34.0	5.0	16.0	3.0	0.0	13.0	0.0	1.0	1.0	2.0	1.0	0.0	3.0	0.0	1.0	0.0
OTU_1848	1.0	0.0	14.0	0.0	4.0	0.0	0.0	10.0	0.0	0.0	0.0	0.0	0.0	0.0	0.0	0.0	1.0	0.0
OTU_1849	0.0	0.0	3.0	0.0	0.0	1.0	0.0	0.0	0.0	0.0	0.0	0.0	0.0	0.0	0.0	0.0	0.0	0.0
OTU_185	15.0	18.0	3.0	35.0	17.0	4.0	6.0	16.0	12.0	18.0	25.0	10.0	23.0	19.0	23.0	8.0	40.0	51.0
OTU_1850	2.0	8.0	185.0	2.0	0.0	1.0	2.0	3.0	0.0	1.0	0.0	1.0	2.0	3.0	6.0	0.0	0.0	4.0
OTU_1851	0.0	0.0	0.0	1.0	0.0	2.0	0.0	0.0	2.0	0.0	2.0	7.0	0.0	0.0	0.0	0.0	0.0	2.0
OTU_1852	0.0	1.0	0.0	0.0	3.0	0.0	0.0	0.0	0.0	0.0	0.0	0.0	0.0	0.0	0.0	0.0	0.0	0.0
OTU_1853	0.0	0.0	0.0	0.0	4.0	0.0	0.0	0.0	0.0	0.0	0.0	0.0	0.0	0.0	0.0	0.0	0.0	0.0
OTU_1854	0.0	6.0	0.0	1.0	0.0	8.0	0.0	0.0	0.0	1.0	0.0	1.0	0.0	0.0	3.0	0.0	2.0	0.0
OTU_1855	0.0	0.0	0.0	0.0	0.0	3.0	0.0	0.0	0.0	0.0	0.0	0.0	0.0	0.0	0.0	0.0	0.0	0.0
OTU_1856	63.0	6.0	48.0	2.0	6.0	10.0	5.0	5.0	26.0	19.0	1.0	3.0	7.0	1.0	6.0	39.0	12.0	7.0
OTU_1857	0.0	0.0	0.0	0.0	0.0	3.0	0.0	0.0	0.0	0.0	0.0	0.0	0.0	0.0	0.0	0.0	0.0	0.0
OTU_1858	0.0	0.0	0.0	1.0	0.0	15.0	0.0	0.0	0.0	1.0	0.0	0.0	0.0	0.0	0.0	0.0	0.0	0.0
OTU_1859	0.0	0.0	0.0	9.0	0.0	1.0	7.0	0.0	12.0	1.0	1.0	4.0	5.0	3.0	6.0	2.0	2.0	0.0
OTU_186	8.0	9.0	7.0	6.0	1.0	4.0	2.0	3.0	3.0	10.0	2.0	9.0	6.0	0.0	5.0	3.0	14.0	9.0
OTU_1860	0.0	1.0	0.0	4.0	2.0	0.0	1.0	5.0	0.0	0.0	0.0	1.0	2.0	0.0	0.0	0.0	0.0	1.0
OTU_1861	0.0	0.0	1.0	1.0	1.0	0.0	1.0	4.0	2.0	2.0	0.0	1.0	1.0	0.0	0.0	3.0	0.0	0.0
OTU_1862	0.0	1.0	1.0	0.0	0.0	0.0	0.0	3.0	0.0	0.0	0.0	1.0	0.0	0.0	0.0	0.0	1.0	0.0
OTU_1863	0.0	0.0	0.0	0.0	0.0	0.0	0.0	3.0	0.0	0.0	0.0	0.0	0.0	0.0	0.0	0.0	0.0	0.0
OTU_1864	11.0	3.0	13.0	3.0	8.0	6.0	7.0	35.0	78.0	53.0	29.0	9.0	6.0	6.0	2.0	37.0	11.0	13.0
OTU_1865	0.0	1.0	6.0	0.0	2.0	1.0	1.0	1.0	8.0	0.0	0.0	4.0	0.0	3.0	6.0	1.0	0.0	0.0
OTU_1866	1.0	1.0	3.0	1.0	1.0	2.0	1.0	0.0	5.0	3.0	1.0	1.0	1.0	0.0	0.0	2.0	0.0	2.0
OTU_1867	2.0	4.0	1.0	1.0	1.0	0.0	2.0	0.0	32.0	3.0	0.0	1.0	0.0	1.0	2.0	2.0	3.0	1.0
OTU_1868	5.0	0.0	1.0	2.0	0.0	9.0	2.0	1.0	16.0	17.0	2.0	0.0	6.0	1.0	0.0	8.0	1.0	8.0
OTU_1869	0.0	0.0	0.0	0.0	0.0	0.0	0.0	0.0	0.0	3.0	0.0	0.0	0.0	0.0	0.0	0.0	0.0	0.0
OTU_187	1.0	2.0	5.0	5.0	5.0	2.0	4.0	1.0	5.0	3.0	1.0	3.0	2.0	2.0	2.0	4.0	4.0	3.0
OTU_1870	1.0	5.0	2.0	2.0	0.0	1.0	4.0	13.0	5.0	2.0	73.0	2.0	0.0	1.0	2.0	0.0	1.0	1.0
OTU_1871	8.0	1.0	1.0	7.0	0.0	4.0	5.0	0.0	4.0	1.0	5.0	5.0	3.0	7.0	3.0	3.0	5.0	2.0
OTU_1872	0.0	0.0	0.0	0.0	0.0	1.0	0.0	0.0	0.0	0.0	2.0	1.0	0.0	0.0	1.0	0.0	0.0	0.0
OTU_1873	5.0	1.0	0.0	0.0	0.0	1.0	1.0	3.0	2.0	0.0	36.0	7.0	0.0	1.0	1.0	0.0	1.0	0.0
OTU_1874	0.0	0.0	0.0	2.0	0.0	1.0	0.0	0.0	1.0	0.0	6.0	0.0	0.0	0.0	1.0	0.0	3.0	0.0
OTU_1875	0.0	0.0	2.0	2.0	0.0	0.0	8.0	1.0	1.0	1.0	0.0	5.0	2.0	0.0	2.0	0.0	1.0	0.0
OTU_1876	0.0	0.0	0.0	0.0	1.0	0.0	0.0	0.0	0.0	0.0	2.0	2.0	0.0	0.0	0.0	0.0	0.0	0.0
OTU_1877	0.0	0.0	0.0	0.0	0.0	0.0	0.0	0.0	0.0	0.0	0.0	0.0	2.0	0.0	0.0	0.0	0.0	0.0
OTU_1878	3.0	1.0	0.0	0.0	0.0	1.0	0.0	0.0	2.0	3.0	1.0	0.0	10.0	0.0	0.0	3.0	1.0	1.0
OTU_1879	0.0	0.0	0.0	0.0	0.0	0.0	0.0	0.0	0.0	0.0	0.0	0.0	2.0	0.0	0.0	0.0	0.0	0.0
OTU_188	0.0	2.0	1.0	55.0	53.0	0.0	22.0	7.0	20.0	17.0	22.0	0.0	8.0	8.0	0.0	2.0	15.0	13.0
OTU_1880	0.0	0.0	0.0	1.0	0.0	1.0	0.0	0.0	0.0	0.0	0.0	0.0	1.0	0.0	0.0	0.0	0.0	0.0
OTU_1881	2.0	0.0	2.0	1.0	0.0	1.0	3.0	3.0	10.0	3.0	0.0	1.0	40.0	0.0	1.0	17.0	7.0	10.0
OTU_1882	0.0	0.0	0.0	3.0	0.0	5.0	3.0	10.0	1.0	3.0	7.0	3.0	9.0	1.0	3.0	2.0	14.0	1.0
OTU_1883	0.0	0.0	0.0	0.0	0.0	0.0	0.0	0.0	0.0	0.0	0.0	0.0	1.0	0.0	0.0	0.0	0.0	0.0
OTU_1884	0.0	2.0	3.0	0.0	1.0	0.0	0.0	0.0	0.0	0.0	0.0	0.0	2.0	0.0	0.0	0.0	0.0	0.0
OTU_1885	3.0	0.0	2.0	3.0	0.0	1.0	2.0	1.0	0.0	0.0	0.0	3.0	5.0	2.0	0.0	1.0	0.0	0.0
OTU_1886	0.0	0.0	1.0	0.0	0.0	0.0	0.0	0.0	1.0	0.0	0.0	0.0	1.0	0.0	0.0	0.0	1.0	0.0
OTU_1887	3.0	0.0	0.0	2.0	1.0	0.0	0.0	3.0	1.0	0.0	0.0	0.0	3.0	2.0	3.0	2.0	2.0	2.0
OTU_1888	0.0	2.0	1.0	1.0	1.0	1.0	0.0	0.0	1.0	1.0	7.0	1.0	3.0	6.0	0.0	0.0	2.0	0.0
OTU_1889	0.0	0.0	0.0	0.0	0.0	0.0	1.0	0.0	0.0	0.0	2.0	0.0	1.0	0.0	0.0	1.0	2.0	0.0
OTU_189	24.0	10.0	7.0	12.0	8.0	24.0	2.0	3.0	4.0	18.0	10.0	6.0	11.0	5.0	2.0	10.0	10.0	14.0
OTU_1890	0.0	0.0	1.0	0.0	0.0	0.0	0.0	0.0	0.0	0.0	0.0	1.0	2.0	0.0	0.0	0.0	0.0	0.0
OTU_1891	0.0	0.0	0.0	3.0	0.0	0.0	0.0	0.0	0.0	0.0	0.0	0.0	2.0	1.0	3.0	0.0	0.0	0.0
OTU_1892	6.0	7.0	8.0	3.0	1.0	30.0	0.0	2.0	2.0	1.0	0.0	26.0	11.0	1.0	5.0	1.0	1.0	12.0
OTU_1893	5.0	3.0	3.0	2.0	6.0	9.0	1.0	4.0	2.0	3.0	5.0	8.0	2.0	1.0	5.0	5.0	0.0	1.0
OTU_1894	0.0	0.0	0.0	0.0	1.0	0.0	0.0	0.0	0.0	0.0	0.0	0.0	2.0	0.0	0.0	0.0	0.0	0.0
OTU_1895	0.0	0.0	0.0	0.0	0.0	0.0	0.0	0.0	0.0	0.0	0.0	0.0	2.0	0.0	0.0	0.0	0.0	0.0
OTU_1896	0.0	0.0	0.0	1.0	0.0	1.0	1.0	1.0	1.0	0.0	1.0	2.0	2.0	1.0	0.0	4.0	1.0	2.0
OTU_1897	2.0	1.0	1.0	1.0	0.0	1.0	0.0	2.0	0.0	0.0	0.0	7.0	3.0	0.0	0.0	0.0	1.0	1.0
OTU_1898	0.0	0.0	2.0	1.0	0.0	1.0	0.0	0.0	1.0	0.0	2.0	0.0	1.0	0.0	1.0	0.0	0.0	0.0
OTU_1899	0.0	0.0	0.0	0.0	0.0	0.0	0.0	0.0	0.0	0.0	0.0	0.0	1.0	0.0	0.0	0.0	0.0	0.0
OTU_19	0.0	0.0	0.0	0.0	0.0	2.0	0.0	0.0	0.0	0.0	0.0	0.0	0.0	0.0	0.0	0.0	0.0	0.0
OTU_190	0.0	2.0	0.0	7.0	1.0	0.0	12.0	3.0	1.0	5.0	1.0	7.0	1.0	3.0	4.0	7.0	6.0	7.0
OTU_1900	5.0	1.0	6.0	9.0	1.0	6.0	12.0	18.0	11.0	4.0	5.0	27.0	32.0	2.0	96.0	22.0	2.0	42.0
OTU_1901	0.0	0.0	0.0	0.0	0.0	0.0	0.0	0.0	0.0	0.0	0.0	0.0	2.0	0.0	0.0	0.0	0.0	0.0
OTU_1902	1.0	0.0	4.0	0.0	0.0	0.0	0.0	0.0	2.0	0.0	0.0	2.0	0.0	2.0	2.0	2.0	0.0	2.0
OTU_1903	1.0	0.0	1.0	1.0	0.0	0.0	0.0	0.0	0.0	0.0	0.0	0.0	4.0	3.0	0.0	0.0	0.0	1.0
OTU_1904	2.0	0.0	1.0	0.0	0.0	0.0	0.0	0.0	0.0	0.0	0.0	2.0	0.0	3.0	11.0	0.0	0.0	6.0
OTU_1905	2.0	2.0	1.0	1.0	1.0	5.0	7.0	2.0	3.0	2.0	1.0	7.0	2.0	22.0	0.0	0.0	1.0	6.0
OTU_1906	4.0	3.0	4.0	1.0	16.0	28.0	5.0	6.0	17.0	6.0	1.0	0.0	0.0	3.0	0.0	8.0	9.0	1.0
OTU_1907	0.0	0.0	0.0	0.0	0.0	1.0	0.0	0.0	0.0	0.0	3.0	0.0	0.0	2.0	0.0	0.0	0.0	0.0
OTU_1908	0.0	0.0	0.0	1.0	0.0	2.0	0.0	0.0	0.0	0.0	0.0	3.0	1.0	2.0	8.0	0.0	1.0	3.0
OTU_1909	0.0	0.0	0.0	0.0	0.0	0.0	0.0	0.0	0.0	0.0	0.0	2.0	0.0	2.0	0.0	0.0	0.0	0.0
OTU_191	2.0	5.0	1.0	32.0	25.0	1.0	6.0	6.0	6.0	9.0	17.0	0.0	7.0	3.0	6.0	2.0	13.0	9.0
OTU_1910	1.0	3.0	3.0	0.0	0.0	1.0	0.0	0.0	1.0	3.0	0.0	0.0	0.0	1.0	0.0	0.0	0.0	0.0
OTU_1911	0.0	0.0	0.0	0.0	0.0	0.0	0.0	0.0	0.0	0.0	0.0	0.0	0.0	2.0	0.0	0.0	0.0	0.0
OTU_1912	127.0	191.0	298.0	42.0	63.0	152.0	14.0	27.0	38.0	19.0	78.0	56.0	10.0	8.0	70.0	34.0	61.0	16.0
OTU_1913	1.0	0.0	4.0	1.0	6.0	2.0	60.0	2.0	16.0	1.0	4.0	13.0	0.0	46.0	2.0	11.0	11.0	4.0
OTU_1914	0.0	0.0	0.0	0.0	0.0	0.0	0.0	0.0	0.0	0.0	0.0	0.0	0.0	2.0	0.0	0.0	0.0	0.0
OTU_1915	0.0	0.0	0.0	0.0	0.0	0.0	0.0	0.0	0.0	0.0	0.0	0.0	0.0	2.0	0.0	0.0	0.0	0.0
OTU_1916	0.0	0.0	0.0	0.0	0.0	1.0	0.0	0.0	0.0	0.0	0.0	0.0	0.0	1.0	0.0	0.0	0.0	0.0
OTU_1917	0.0	0.0	0.0	0.0	0.0	0.0	4.0	0.0	1.0	0.0	0.0	0.0	0.0	6.0	0.0	0.0	2.0	0.0
OTU_1918	0.0	1.0	1.0	2.0	0.0	0.0	1.0	0.0	0.0	3.0	1.0	0.0	0.0	2.0	3.0	0.0	0.0	0.0
OTU_1919	0.0	2.0	4.0	0.0	0.0	2.0	2.0	0.0	0.0	0.0	1.0	2.0	3.0	7.0	4.0	0.0	1.0	4.0
OTU_192	1.0	0.0	2.0	4.0	4.0	0.0	4.0	0.0	3.0	9.0	4.0	8.0	3.0	5.0	0.0	2.0	5.0	2.0
OTU_1920	0.0	0.0	1.0	0.0	0.0	0.0	0.0	0.0	0.0	0.0	0.0	0.0	0.0	2.0	0.0	0.0	1.0	0.0
OTU_1921	0.0	0.0	2.0	1.0	0.0	0.0	1.0	0.0	0.0	0.0	0.0	0.0	0.0	2.0	0.0	0.0	2.0	1.0
OTU_1922	0.0	0.0	0.0	0.0	0.0	0.0	1.0	2.0	0.0	0.0	0.0	0.0	0.0	2.0	0.0	1.0	0.0	1.0
OTU_1923	0.0	0.0	0.0	0.0	0.0	0.0	0.0	0.0	0.0	1.0	0.0	0.0	0.0	2.0	0.0	0.0	2.0	0.0
OTU_1924	0.0	0.0	0.0	0.0	0.0	0.0	2.0	0.0	2.0	0.0	0.0	0.0	1.0	4.0	3.0	0.0	1.0	1.0
OTU_1925	0.0	0.0	0.0	0.0	0.0	0.0	0.0	1.0	0.0	0.0	0.0	0.0	0.0	3.0	0.0	0.0	0.0	0.0
OTU_1926	0.0	0.0	0.0	0.0	0.0	0.0	0.0	2.0	0.0	0.0	0.0	0.0	1.0	3.0	0.0	0.0	1.0	0.0
OTU_1927	0.0	0.0	1.0	0.0	0.0	0.0	0.0	0.0	0.0	1.0	1.0	1.0	0.0	2.0	1.0	0.0	0.0	0.0
OTU_1928	1.0	0.0	0.0	0.0	0.0	0.0	2.0	0.0	0.0	0.0	0.0	1.0	0.0	3.0	1.0	0.0	0.0	0.0
OTU_1929	0.0	0.0	0.0	1.0	0.0	0.0	2.0	0.0	0.0	0.0	0.0	1.0	0.0	0.0	6.0	0.0	0.0	0.0
OTU_193	0.0	0.0	4.0	1.0	1.0	0.0	1.0	5.0	1.0	0.0	0.0	1.0	7.0	0.0	6.0	2.0	7.0	11.0
OTU_1930	0.0	0.0	0.0	0.0	0.0	0.0	0.0	0.0	0.0	1.0	0.0	0.0	0.0	0.0	2.0	0.0	0.0	0.0
OTU_1931	2.0	0.0	0.0	0.0	0.0	3.0	1.0	0.0	2.0	1.0	0.0	0.0	0.0	0.0	2.0	0.0	0.0	2.0
OTU_1932	0.0	0.0	0.0	0.0	0.0	0.0	0.0	0.0	0.0	0.0	0.0	0.0	0.0	0.0	2.0	0.0	0.0	0.0
OTU_1933	1.0	0.0	3.0	0.0	1.0	0.0	0.0	2.0	0.0	0.0	0.0	1.0	0.0	0.0	2.0	1.0	2.0	1.0
OTU_1934	0.0	0.0	0.0	0.0	0.0	0.0	0.0	2.0	0.0	0.0	0.0	0.0	0.0	0.0	11.0	0.0	1.0	5.0
OTU_1935	16.0	4.0	27.0	3.0	3.0	3.0	0.0	2.0	1.0	6.0	0.0	1.0	0.0	0.0	2.0	0.0	0.0	0.0
OTU_1936	0.0	2.0	1.0	2.0	0.0	0.0	4.0	0.0	1.0	0.0	2.0	1.0	0.0	0.0	2.0	0.0	0.0	12.0
OTU_1937	0.0	0.0	0.0	0.0	0.0	0.0	0.0	0.0	1.0	1.0	0.0	1.0	5.0	0.0	2.0	2.0	0.0	0.0
OTU_1938	0.0	0.0	2.0	0.0	0.0	0.0	0.0	0.0	0.0	1.0	0.0	0.0	1.0	0.0	3.0	0.0	2.0	0.0
OTU_1939	0.0	2.0	1.0	0.0	0.0	1.0	1.0	0.0	0.0	0.0	0.0	2.0	1.0	1.0	4.0	0.0	0.0	6.0
OTU_194	0.0	0.0	0.0	8.0	5.0	0.0	5.0	2.0	3.0	1.0	6.0	5.0	7.0	2.0	3.0	2.0	2.0	1.0
OTU_1940	2.0	0.0	4.0	0.0	0.0	3.0	0.0	1.0	5.0	0.0	0.0	0.0	0.0	0.0	2.0	6.0	0.0	1.0
OTU_1941	2.0	0.0	0.0	1.0	0.0	0.0	0.0	0.0	0.0	1.0	0.0	0.0	0.0	0.0	4.0	0.0	0.0	2.0
OTU_1942	0.0	0.0	0.0	3.0	0.0	0.0	1.0	0.0	1.0	0.0	0.0	0.0	1.0	1.0	4.0	0.0	0.0	0.0
OTU_1943	3.0	6.0	3.0	1.0	1.0	1.0	3.0	4.0	3.0	2.0	2.0	5.0	1.0	1.0	3.0	2.0	1.0	12.0
OTU_1944	0.0	0.0	0.0	1.0	0.0	0.0	0.0	1.0	0.0	1.0	1.0	0.0	0.0	0.0	1.0	0.0	0.0	0.0
OTU_1945	0.0	0.0	0.0	0.0	0.0	1.0	0.0	0.0	0.0	0.0	0.0	1.0	2.0	0.0	5.0	0.0	1.0	5.0
OTU_1946	14.0	4.0	3.0	8.0	8.0	9.0	3.0	14.0	5.0	4.0	2.0	15.0	2.0	6.0	3.0	15.0	7.0	6.0
OTU_1947	0.0	0.0	0.0	0.0	0.0	0.0	0.0	0.0	3.0	0.0	0.0	1.0	0.0	0.0	1.0	0.0	0.0	0.0
OTU_1948	0.0	0.0	0.0	0.0	0.0	0.0	0.0	0.0	0.0	0.0	2.0	0.0	0.0	0.0	2.0	0.0	0.0	0.0
OTU_1949	0.0	0.0	0.0	1.0	0.0	0.0	5.0	0.0	2.0	1.0	0.0	0.0	1.0	0.0	6.0	0.0	0.0	1.0
OTU_195	16.0	16.0	13.0	17.0	21.0	17.0	11.0	10.0	9.0	9.0	5.0	4.0	20.0	4.0	15.0	23.0	12.0	23.0
OTU_1950	0.0	0.0	0.0	0.0	0.0	1.0	1.0	4.0	0.0	0.0	0.0	0.0	0.0	0.0	1.0	0.0	0.0	1.0
OTU_1951	0.0	0.0	1.0	0.0	0.0	0.0	0.0	1.0	0.0	0.0	0.0	0.0	0.0	0.0	4.0	0.0	0.0	0.0
OTU_1952	3.0	0.0	0.0	7.0	2.0	0.0	0.0	2.0	0.0	0.0	0.0	1.0	0.0	1.0	3.0	0.0	1.0	0.0
OTU_1953	2.0	1.0	0.0	1.0	0.0	0.0	0.0	0.0	1.0	2.0	0.0	3.0	1.0	0.0	2.0	1.0	1.0	0.0
OTU_1954	0.0	0.0	0.0	0.0	0.0	0.0	0.0	0.0	0.0	0.0	0.0	0.0	0.0	0.0	2.0	0.0	0.0	0.0
OTU_1955	3.0	0.0	2.0	0.0	1.0	2.0	1.0	2.0	0.0	0.0	0.0	0.0	0.0	0.0	4.0	1.0	0.0	0.0
OTU_1956	0.0	0.0	0.0	0.0	0.0	0.0	0.0	0.0	0.0	0.0	0.0	1.0	0.0	1.0	2.0	0.0	2.0	0.0
OTU_1957	0.0	0.0	1.0	1.0	1.0	1.0	0.0	0.0	0.0	0.0	0.0	1.0	0.0	0.0	2.0	0.0	0.0	0.0
OTU_1958	0.0	0.0	0.0	0.0	0.0	2.0	0.0	0.0	0.0	0.0	0.0	0.0	0.0	0.0	2.0	0.0	0.0	0.0
OTU_1959	0.0	0.0	1.0	0.0	0.0	0.0	1.0	1.0	0.0	0.0	0.0	1.0	0.0	0.0	3.0	0.0	0.0	0.0
OTU_196	8.0	12.0	6.0	8.0	10.0	1.0	6.0	7.0	7.0	13.0	3.0	7.0	11.0	9.0	3.0	4.0	21.0	13.0
OTU_1960	0.0	0.0	0.0	0.0	0.0	0.0	0.0	0.0	0.0	0.0	0.0	0.0	0.0	0.0	1.0	0.0	0.0	1.0
OTU_1961	4.0	0.0	1.0	1.0	0.0	4.0	0.0	2.0	3.0	0.0	1.0	2.0	2.0	0.0	19.0	0.0	1.0	7.0
OTU_1962	6.0	7.0	8.0	6.0	6.0	14.0	9.0	4.0	7.0	2.0	4.0	6.0	7.0	10.0	7.0	8.0	5.0	14.0
OTU_1963	1.0	1.0	0.0	3.0	1.0	5.0	5.0	1.0	2.0	1.0	0.0	10.0	1.0	10.0	9.0	4.0	2.0	25.0
OTU_1964	1.0	0.0	1.0	1.0	0.0	0.0	1.0	19.0	1.0	0.0	0.0	9.0	3.0	3.0	17.0	0.0	2.0	36.0
OTU_1965	0.0	1.0	1.0	3.0	0.0	0.0	4.0	1.0	1.0	1.0	1.0	1.0	2.0	0.0	7.0	0.0	2.0	4.0
OTU_1966	0.0	0.0	0.0	0.0	0.0	0.0	0.0	0.0	0.0	0.0	0.0	0.0	0.0	0.0	2.0	0.0	0.0	4.0
OTU_1967	0.0	1.0	0.0	0.0	0.0	0.0	0.0	0.0	0.0	0.0	0.0	0.0	0.0	0.0	1.0	0.0	0.0	0.0
OTU_1968	23.0	4.0	17.0	18.0	5.0	18.0	7.0	7.0	9.0	5.0	6.0	9.0	12.0	12.0	16.0	4.0	10.0	8.0
OTU_1969	0.0	0.0	0.0	0.0	0.0	2.0	3.0	0.0	0.0	0.0	0.0	3.0	2.0	0.0	3.0	0.0	0.0	3.0
OTU_197	0.0	1.0	4.0	1.0	1.0	2.0	2.0	0.0	3.0	3.0	1.0	5.0	6.0	2.0	3.0	0.0	2.0	9.0
OTU_1970	0.0	0.0	0.0	0.0	0.0	0.0	0.0	1.0	3.0	0.0	0.0	0.0	0.0	0.0	2.0	1.0	0.0	2.0
OTU_1971	0.0	0.0	0.0	0.0	1.0	0.0	3.0	6.0	2.0	3.0	0.0	2.0	0.0	1.0	3.0	1.0	0.0	4.0
OTU_1972	10.0	7.0	40.0	13.0	2.0	10.0	8.0	45.0	5.0	3.0	5.0	2.0	18.0	9.0	27.0	32.0	21.0	6.0
OTU_1973	29.0	10.0	21.0	6.0	7.0	29.0	4.0	6.0	9.0	9.0	2.0	2.0	2.0	3.0	5.0	15.0	2.0	2.0
OTU_1974	0.0	0.0	0.0	0.0	1.0	0.0	0.0	0.0	0.0	1.0	0.0	0.0	0.0	0.0	2.0	0.0	0.0	2.0
OTU_1975	0.0	0.0	0.0	0.0	0.0	0.0	1.0	0.0	0.0	0.0	0.0	1.0	0.0	0.0	5.0	0.0	0.0	2.0
OTU_1976	0.0	0.0	0.0	4.0	0.0	0.0	0.0	1.0	1.0	1.0	0.0	0.0	0.0	0.0	2.0	0.0	0.0	0.0
OTU_1977	7.0	2.0	4.0	35.0	18.0	1.0	26.0	10.0	19.0	3.0	5.0	12.0	2.0	6.0	5.0	61.0	15.0	5.0
OTU_1978	0.0	0.0	0.0	0.0	0.0	0.0	0.0	0.0	0.0	0.0	0.0	0.0	0.0	0.0	1.0	2.0	0.0	1.0
OTU_1979	0.0	0.0	0.0	0.0	0.0	2.0	0.0	0.0	0.0	0.0	0.0	0.0	0.0	0.0	3.0	2.0	2.0	0.0
OTU_198	0.0	7.0	5.0	1.0	5.0	4.0	2.0	3.0	2.0	3.0	4.0	1.0	2.0	1.0	2.0	3.0	2.0	0.0
OTU_1980	0.0	4.0	1.0	1.0	0.0	2.0	19.0	3.0	3.0	1.0	5.0	3.0	0.0	0.0	1.0	33.0	2.0	1.0
OTU_1981	0.0	0.0	3.0	1.0	1.0	0.0	0.0	1.0	4.0	0.0	2.0	1.0	0.0	1.0	0.0	2.0	0.0	0.0
OTU_1982	0.0	0.0	0.0	0.0	0.0	0.0	0.0	0.0	0.0	0.0	1.0	0.0	0.0	0.0	0.0	2.0	0.0	0.0
OTU_1983	44.0	3.0	39.0	136.0	3.0	69.0	4.0	3.0	14.0	2.0	3.0	86.0	1.0	9.0	12.0	76.0	6.0	17.0
OTU_1984	0.0	1.0	1.0	0.0	0.0	0.0	6.0	2.0	2.0	8.0	0.0	0.0	0.0	1.0	1.0	1.0	1.0	10.0
OTU_1985	0.0	0.0	0.0	0.0	0.0	1.0	0.0	0.0	0.0	0.0	0.0	0.0	0.0	0.0	0.0	2.0	0.0	0.0
OTU_1986	0.0	0.0	0.0	0.0	0.0	1.0	0.0	0.0	0.0	0.0	0.0	0.0	0.0	0.0	0.0	2.0	0.0	0.0
OTU_1987	0.0	0.0	1.0	0.0	0.0	0.0	0.0	0.0	0.0	0.0	0.0	0.0	0.0	0.0	0.0	2.0	0.0	0.0
OTU_1988	80.0	1.0	78.0	7.0	8.0	4.0	1.0	7.0	33.0	33.0	3.0	0.0	7.0	3.0	1.0	36.0	5.0	13.0
OTU_1989	0.0	0.0	0.0	0.0	0.0	0.0	0.0	0.0	0.0	0.0	0.0	0.0	0.0	0.0	0.0	3.0	1.0	0.0
OTU_199	1.0	3.0	0.0	2.0	2.0	3.0	0.0	0.0	2.0	2.0	2.0	0.0	0.0	1.0	2.0	0.0	0.0	0.0
OTU_1990	1.0	0.0	2.0	1.0	0.0	1.0	2.0	3.0	1.0	2.0	5.0	0.0	1.0	0.0	1.0	2.0	0.0	0.0
OTU_1991	0.0	0.0	0.0	0.0	0.0	0.0	0.0	0.0	0.0	0.0	1.0	0.0	0.0	0.0	0.0	1.0	0.0	0.0
OTU_1992	3.0	2.0	8.0	12.0	7.0	10.0	1.0	15.0	2.0	2.0	6.0	11.0	9.0	2.0	2.0	26.0	8.0	11.0
OTU_1993	0.0	0.0	0.0	0.0	0.0	0.0	0.0	0.0	0.0	0.0	0.0	0.0	0.0	0.0	0.0	1.0	0.0	0.0
OTU_1994	3.0	0.0	5.0	25.0	6.0	4.0	1.0	1.0	1.0	16.0	8.0	2.0	0.0	0.0	4.0	13.0	1.0	4.0
OTU_1995	1.0	0.0	0.0	1.0	1.0	0.0	0.0	0.0	0.0	0.0	0.0	0.0	0.0	0.0	0.0	2.0	1.0	0.0
OTU_1996	1.0	0.0	5.0	0.0	1.0	1.0	3.0	2.0	2.0	6.0	3.0	0.0	0.0	0.0	0.0	2.0	1.0	0.0
OTU_1997	0.0	0.0	1.0	1.0	0.0	0.0	0.0	0.0	3.0	0.0	0.0	0.0	0.0	0.0	0.0	4.0	0.0	0.0
OTU_1998	0.0	0.0	0.0	0.0	0.0	0.0	1.0	0.0	0.0	0.0	0.0	0.0	0.0	0.0	1.0	3.0	0.0	0.0
OTU_1999	1.0	0.0	1.0	1.0	0.0	2.0	0.0	0.0	0.0	1.0	0.0	1.0	0.0	0.0	0.0	1.0	2.0	3.0
OTU_2	3.0	3.0	6.0	8.0	227.0	3.0	324.0	165.0	91.0	67.0	98.0	7.0	35.0	26.0	117.0	120.0	97.0	169.0
OTU_20	0.0	0.0	0.0	0.0	0.0	0.0	1.0	0.0	1.0	0.0	0.0	0.0	0.0	0.0	0.0	0.0	0.0	0.0
OTU_200	1.0	2.0	2.0	4.0	1.0	7.0	4.0	0.0	3.0	3.0	1.0	2.0	4.0	0.0	2.0	0.0	2.0	1.0
OTU_2000	0.0	0.0	0.0	4.0	1.0	2.0	1.0	1.0	2.0	0.0	1.0	3.0	0.0	0.0	0.0	3.0	0.0	1.0
OTU_2001	0.0	0.0	0.0	0.0	0.0	0.0	0.0	1.0	0.0	0.0	0.0	0.0	0.0	0.0	0.0	1.0	0.0	0.0
OTU_2002	0.0	0.0	0.0	16.0	0.0	2.0	0.0	3.0	3.0	1.0	2.0	1.0	0.0	3.0	0.0	6.0	5.0	2.0
OTU_2003	1.0	0.0	1.0	0.0	0.0	0.0	0.0	1.0	0.0	1.0	0.0	0.0	0.0	0.0	1.0	5.0	2.0	0.0
OTU_2004	0.0	0.0	0.0	0.0	0.0	1.0	5.0	1.0	11.0	2.0	0.0	0.0	1.0	0.0	0.0	7.0	3.0	0.0
OTU_2005	0.0	0.0	0.0	1.0	1.0	0.0	0.0	0.0	0.0	0.0	0.0	13.0	0.0	0.0	0.0	2.0	1.0	0.0
OTU_2006	1.0	0.0	2.0	2.0	0.0	1.0	0.0	0.0	0.0	1.0	0.0	0.0	0.0	0.0	0.0	3.0	0.0	0.0
OTU_2007	0.0	0.0	0.0	0.0	0.0	0.0	0.0	0.0	0.0	0.0	0.0	0.0	0.0	0.0	0.0	2.0	0.0	0.0
OTU_2008	0.0	0.0	0.0	1.0	0.0	0.0	0.0	0.0	0.0	0.0	1.0	0.0	0.0	0.0	0.0	1.0	0.0	0.0
OTU_2009	0.0	0.0	0.0	1.0	0.0	1.0	0.0	1.0	0.0	0.0	3.0	0.0	0.0	0.0	0.0	2.0	0.0	0.0
OTU_201	104.0	86.0	82.0	52.0	50.0	48.0	30.0	49.0	23.0	92.0	11.0	28.0	77.0	15.0	28.0	35.0	43.0	22.0
OTU_2010	1.0	0.0	1.0	0.0	0.0	1.0	4.0	4.0	1.0	0.0	3.0	4.0	0.0	0.0	2.0	1.0	0.0	12.0
OTU_2011	0.0	3.0	6.0	1.0	3.0	0.0	2.0	2.0	6.0	1.0	2.0	1.0	0.0	0.0	3.0	6.0	19.0	2.0
OTU_2012	1.0	0.0	0.0	0.0	0.0	0.0	0.0	0.0	0.0	1.0	0.0	1.0	1.0	1.0	0.0	5.0	1.0	5.0
OTU_2013	0.0	2.0	0.0	0.0	4.0	3.0	1.0	0.0	0.0	0.0	2.0	0.0	0.0	0.0	0.0	3.0	1.0	0.0
OTU_2014	0.0	0.0	0.0	0.0	0.0	0.0	0.0	0.0	0.0	0.0	0.0	0.0	0.0	0.0	0.0	0.0	2.0	0.0
OTU_2015	0.0	0.0	1.0	0.0	0.0	0.0	0.0	0.0	0.0	0.0	0.0	0.0	0.0	0.0	0.0	0.0	3.0	0.0
OTU_2016	0.0	0.0	0.0	0.0	2.0	0.0	0.0	0.0	0.0	0.0	0.0	0.0	1.0	0.0	1.0	0.0	4.0	2.0
OTU_2017	2.0	2.0	0.0	2.0	1.0	1.0	0.0	5.0	10.0	7.0	5.0	3.0	1.0	0.0	0.0	2.0	5.0	1.0
OTU_2018	2.0	0.0	3.0	0.0	1.0	1.0	0.0	0.0	1.0	1.0	0.0	0.0	1.0	0.0	0.0	0.0	2.0	0.0
OTU_2019	1.0	25.0	3.0	1.0	1.0	2.0	2.0	3.0	1.0	2.0	47.0	2.0	0.0	3.0	4.0	3.0	33.0	3.0
OTU_202	1.0	2.0	0.0	2.0	4.0	1.0	1.0	2.0	2.0	3.0	7.0	1.0	3.0	6.0	4.0	0.0	3.0	1.0
OTU_2020	0.0	0.0	1.0	0.0	1.0	1.0	0.0	0.0	0.0	0.0	0.0	3.0	0.0	0.0	0.0	1.0	2.0	0.0
OTU_2021	0.0	0.0	0.0	0.0	0.0	0.0	1.0	0.0	0.0	0.0	0.0	0.0	0.0	0.0	0.0	0.0	2.0	0.0
OTU_2022	0.0	0.0	0.0	0.0	0.0	0.0	0.0	0.0	0.0	0.0	0.0	0.0	0.0	0.0	0.0	0.0	2.0	0.0
OTU_2023	0.0	0.0	0.0	0.0	0.0	0.0	0.0	1.0	7.0	1.0	0.0	1.0	1.0	0.0	0.0	0.0	2.0	0.0
OTU_2024	2.0	0.0	0.0	1.0	1.0	0.0	0.0	1.0	0.0	0.0	0.0	0.0	0.0	0.0	0.0	0.0	2.0	0.0
OTU_2025	0.0	0.0	0.0	0.0	0.0	0.0	0.0	0.0	0.0	0.0	0.0	0.0	0.0	0.0	0.0	0.0	2.0	0.0
OTU_2026	0.0	0.0	0.0	0.0	1.0	0.0	0.0	0.0	0.0	2.0	0.0	0.0	0.0	0.0	0.0	0.0	2.0	0.0
OTU_2027	0.0	0.0	0.0	0.0	0.0	0.0	0.0	0.0	0.0	0.0	0.0	0.0	0.0	0.0	0.0	0.0	2.0	0.0
OTU_2028	0.0	0.0	0.0	0.0	0.0	0.0	0.0	0.0	0.0	0.0	0.0	0.0	0.0	0.0	0.0	0.0	2.0	0.0
OTU_2029	0.0	6.0	0.0	0.0	0.0	0.0	0.0	0.0	0.0	0.0	0.0	0.0	0.0	0.0	0.0	0.0	2.0	0.0
OTU_203	1.0	0.0	0.0	2.0	0.0	0.0	0.0	0.0	0.0	0.0	0.0	1.0	3.0	0.0	3.0	3.0	2.0	7.0
OTU_2030	0.0	0.0	0.0	0.0	0.0	0.0	0.0	0.0	0.0	0.0	0.0	0.0	0.0	0.0	0.0	0.0	2.0	0.0
OTU_2031	9.0	12.0	6.0	3.0	8.0	10.0	4.0	10.0	11.0	2.0	1.0	2.0	8.0	3.0	29.0	13.0	30.0	11.0
OTU_2032	0.0	0.0	0.0	0.0	0.0	0.0	0.0	0.0	0.0	0.0	0.0	0.0	0.0	0.0	0.0	0.0	3.0	0.0
OTU_2033	0.0	0.0	0.0	0.0	0.0	1.0	1.0	0.0	0.0	0.0	0.0	0.0	0.0	2.0	0.0	0.0	2.0	0.0
OTU_2034	1.0	1.0	1.0	2.0	3.0	0.0	0.0	16.0	5.0	3.0	4.0	0.0	0.0	0.0	3.0	1.0	3.0	0.0
OTU_2035	0.0	0.0	0.0	0.0	0.0	0.0	0.0	5.0	1.0	1.0	0.0	0.0	0.0	0.0	1.0	0.0	2.0	0.0
OTU_2036	3.0	0.0	0.0	0.0	0.0	4.0	0.0	6.0	3.0	0.0	5.0	51.0	5.0	4.0	0.0	0.0	3.0	0.0
OTU_2037	0.0	0.0	0.0	0.0	0.0	1.0	1.0	0.0	0.0	0.0	0.0	0.0	0.0	0.0	0.0	0.0	3.0	0.0
OTU_2038	0.0	0.0	0.0	0.0	0.0	0.0	0.0	0.0	0.0	1.0	0.0	0.0	0.0	0.0	0.0	1.0	2.0	0.0
OTU_2039	0.0	0.0	0.0	0.0	0.0	0.0	0.0	0.0	0.0	2.0	0.0	0.0	0.0	0.0	0.0	0.0	5.0	0.0
OTU_204	1.0	0.0	0.0	7.0	5.0	0.0	1.0	0.0	0.0	3.0	4.0	0.0	1.0	1.0	0.0	0.0	4.0	0.0
OTU_2040	0.0	0.0	0.0	0.0	0.0	1.0	0.0	0.0	0.0	0.0	0.0	3.0	0.0	0.0	0.0	0.0	4.0	0.0
OTU_2041	3.0	2.0	0.0	1.0	0.0	1.0	2.0	0.0	1.0	1.0	3.0	2.0	4.0	1.0	11.0	0.0	5.0	8.0
OTU_2042	0.0	2.0	0.0	0.0	1.0	0.0	0.0	1.0	2.0	0.0	0.0	0.0	0.0	0.0	0.0	0.0	2.0	0.0
OTU_2043	1.0	1.0	1.0	0.0	1.0	8.0	0.0	1.0	0.0	0.0	0.0	6.0	1.0	0.0	3.0	2.0	3.0	0.0
OTU_2044	0.0	0.0	0.0	1.0	6.0	0.0	0.0	0.0	0.0	0.0	0.0	0.0	0.0	1.0	0.0	1.0	2.0	0.0
OTU_2045	0.0	0.0	0.0	4.0	0.0	0.0	0.0	0.0	0.0	0.0	0.0	0.0	0.0	0.0	0.0	0.0	0.0	2.0
OTU_2046	11.0	3.0	4.0	2.0	1.0	10.0	0.0	2.0	1.0	0.0	1.0	13.0	0.0	1.0	4.0	1.0	2.0	4.0
OTU_2047	1.0	0.0	0.0	0.0	0.0	0.0	1.0	0.0	0.0	0.0	0.0	0.0	0.0	0.0	1.0	0.0	0.0	5.0
OTU_2048	0.0	0.0	0.0	0.0	2.0	0.0	1.0	1.0	0.0	0.0	0.0	0.0	1.0	2.0	0.0	0.0	0.0	15.0
OTU_2049	0.0	0.0	0.0	0.0	0.0	0.0	0.0	0.0	0.0	0.0	0.0	0.0	0.0	0.0	0.0	0.0	0.0	2.0
OTU_205	84.0	81.0	49.0	44.0	39.0	57.0	24.0	28.0	14.0	78.0	20.0	25.0	39.0	14.0	22.0	34.0	31.0	23.0
OTU_2050	3.0	0.0	0.0	2.0	1.0	0.0	1.0	0.0	2.0	0.0	0.0	1.0	0.0	0.0	0.0	0.0	0.0	1.0
OTU_2051	0.0	0.0	0.0	0.0	0.0	0.0	0.0	0.0	0.0	0.0	0.0	0.0	0.0	1.0	0.0	0.0	0.0	2.0
OTU_2052	0.0	0.0	0.0	0.0	0.0	0.0	0.0	0.0	0.0	0.0	0.0	0.0	0.0	0.0	1.0	0.0	0.0	3.0
OTU_2053	0.0	0.0	0.0	0.0	0.0	0.0	1.0	0.0	0.0	1.0	0.0	2.0	0.0	0.0	0.0	0.0	0.0	1.0
OTU_2054	0.0	0.0	0.0	0.0	0.0	0.0	0.0	1.0	0.0	0.0	0.0	0.0	0.0	0.0	0.0	0.0	0.0	2.0
OTU_2055	1.0	0.0	0.0	0.0	1.0	0.0	0.0	0.0	0.0	0.0	2.0	3.0	1.0	0.0	1.0	0.0	0.0	4.0
OTU_2056	0.0	0.0	0.0	0.0	3.0	0.0	0.0	0.0	0.0	0.0	0.0	1.0	0.0	0.0	0.0	0.0	0.0	2.0
OTU_2057	0.0	0.0	0.0	1.0	0.0	0.0	0.0	0.0	0.0	0.0	0.0	0.0	0.0	0.0	0.0	0.0	0.0	2.0
OTU_2058	0.0	0.0	0.0	0.0	0.0	0.0	0.0	0.0	0.0	0.0	0.0	0.0	0.0	0.0	0.0	0.0	0.0	2.0
OTU_2059	1.0	0.0	0.0	0.0	1.0	3.0	2.0	0.0	0.0	1.0	1.0	3.0	0.0	0.0	0.0	0.0	2.0	5.0
OTU_206	2.0	0.0	2.0	2.0	0.0	2.0	2.0	1.0	2.0	1.0	0.0	2.0	3.0	1.0	0.0	4.0	2.0	3.0
OTU_2060	0.0	0.0	0.0	0.0	0.0	0.0	0.0	1.0	0.0	0.0	0.0	0.0	0.0	0.0	3.0	0.0	0.0	2.0
OTU_2061	0.0	0.0	0.0	0.0	0.0	0.0	0.0	0.0	0.0	0.0	0.0	0.0	0.0	0.0	0.0	0.0	0.0	2.0
OTU_2062	0.0	0.0	0.0	0.0	0.0	0.0	0.0	0.0	0.0	0.0	0.0	0.0	0.0	0.0	0.0	0.0	0.0	2.0
OTU_2063	1.0	0.0	1.0	0.0	1.0	2.0	1.0	2.0	0.0	1.0	0.0	0.0	1.0	0.0	1.0	0.0	0.0	11.0
OTU_2064	0.0	0.0	0.0	0.0	0.0	0.0	0.0	0.0	0.0	0.0	0.0	0.0	0.0	0.0	1.0	0.0	0.0	2.0
OTU_2065	0.0	0.0	0.0	0.0	0.0	0.0	1.0	0.0	0.0	0.0	4.0	0.0	0.0	0.0	0.0	1.0	0.0	2.0
OTU_2066	0.0	0.0	0.0	0.0	0.0	0.0	0.0	0.0	0.0	0.0	0.0	0.0	1.0	0.0	1.0	0.0	0.0	6.0
OTU_2067	0.0	0.0	1.0	4.0	0.0	0.0	1.0	0.0	0.0	0.0	0.0	0.0	0.0	0.0	0.0	0.0	0.0	2.0
OTU_2068	0.0	0.0	0.0	0.0	0.0	1.0	0.0	1.0	1.0	0.0	0.0	4.0	1.0	0.0	0.0	0.0	0.0	6.0
OTU_2069	1.0	0.0	0.0	0.0	0.0	0.0	0.0	0.0	0.0	0.0	0.0	0.0	0.0	0.0	1.0	0.0	0.0	3.0
OTU_207	2.0	3.0	0.0	6.0	8.0	1.0	5.0	3.0	4.0	1.0	5.0	2.0	5.0	5.0	6.0	0.0	5.0	5.0
OTU_2070	0.0	0.0	0.0	0.0	0.0	0.0	0.0	0.0	0.0	0.0	0.0	0.0	0.0	0.0	0.0	0.0	0.0	2.0
OTU_2071	0.0	0.0	0.0	0.0	0.0	0.0	0.0	0.0	0.0	0.0	0.0	0.0	0.0	0.0	0.0	0.0	0.0	2.0
OTU_2072	0.0	5.0	0.0	1.0	0.0	0.0	7.0	12.0	4.0	4.0	3.0	20.0	6.0	4.0	4.0	4.0	9.0	12.0
OTU_2073	19.0	1.0	3.0	1.0	0.0	0.0	2.0	0.0	0.0	2.0	0.0	0.0	0.0	0.0	0.0	0.0	0.0	2.0
OTU_2074	0.0	0.0	0.0	0.0	0.0	0.0	0.0	0.0	0.0	0.0	0.0	0.0	0.0	0.0	0.0	0.0	0.0	2.0
OTU_2075	0.0	0.0	0.0	0.0	0.0	0.0	0.0	2.0	0.0	1.0	0.0	0.0	0.0	1.0	0.0	0.0	0.0	2.0
OTU_2076	0.0	0.0	0.0	0.0	0.0	0.0	0.0	0.0	0.0	0.0	0.0	0.0	0.0	0.0	2.0	0.0	0.0	4.0
OTU_2077	0.0	0.0	2.0	0.0	0.0	0.0	0.0	1.0	0.0	4.0	0.0	0.0	0.0	0.0	0.0	0.0	0.0	1.0
OTU_2078	0.0	0.0	0.0	0.0	0.0	0.0	0.0	0.0	0.0	0.0	0.0	0.0	0.0	0.0	0.0	0.0	0.0	2.0
OTU_2079	0.0	0.0	0.0	0.0	0.0	0.0	0.0	0.0	0.0	0.0	0.0	0.0	0.0	1.0	0.0	0.0	0.0	3.0
OTU_208	0.0	0.0	1.0	0.0	1.0	1.0	2.0	1.0	1.0	0.0	2.0	5.0	0.0	1.0	1.0	0.0	5.0	2.0
OTU_2080	0.0	0.0	0.0	0.0	0.0	0.0	0.0	0.0	0.0	1.0	0.0	0.0	0.0	0.0	1.0	0.0	0.0	3.0
OTU_2081	7.0	3.0	1.0	1.0	1.0	2.0	0.0	1.0	0.0	0.0	0.0	7.0	0.0	0.0	2.0	0.0	0.0	4.0
OTU_2082	0.0	0.0	0.0	0.0	0.0	0.0	0.0	0.0	0.0	0.0	0.0	0.0	0.0	0.0	0.0	0.0	0.0	4.0
OTU_2083	1.0	0.0	0.0	0.0	0.0	0.0	0.0	1.0	0.0	0.0	0.0	3.0	0.0	3.0	3.0	0.0	0.0	5.0
OTU_2084	0.0	2.0	1.0	2.0	0.0	6.0	0.0	5.0	2.0	2.0	1.0	11.0	0.0	2.0	1.0	0.0	2.0	9.0
OTU_2085	22.0	2.0	1.0	10.0	5.0	4.0	0.0	0.0	3.0	0.0	1.0	3.0	0.0	0.0	2.0	0.0	1.0	3.0
OTU_2086	0.0	0.0	0.0	0.0	0.0	0.0	0.0	0.0	0.0	1.0	0.0	0.0	0.0	0.0	0.0	0.0	0.0	2.0
OTU_2087	0.0	0.0	0.0	0.0	0.0	0.0	0.0	0.0	0.0	0.0	0.0	0.0	0.0	0.0	0.0	0.0	0.0	2.0
OTU_2088	0.0	0.0	0.0	0.0	0.0	0.0	0.0	0.0	0.0	0.0	2.0	0.0	0.0	2.0	2.0	0.0	0.0	4.0
OTU_2089	0.0	0.0	0.0	0.0	0.0	0.0	1.0	1.0	0.0	0.0	0.0	1.0	0.0	2.0	0.0	0.0	0.0	11.0
OTU_209	0.0	0.0	1.0	2.0	4.0	0.0	1.0	2.0	1.0	2.0	1.0	0.0	0.0	1.0	1.0	0.0	1.0	2.0
OTU_2090	0.0	0.0	0.0	0.0	0.0	0.0	0.0	0.0	0.0	0.0	0.0	0.0	0.0	0.0	0.0	0.0	0.0	2.0
OTU_2091	0.0	0.0	0.0	0.0	0.0	0.0	0.0	0.0	0.0	0.0	0.0	0.0	0.0	0.0	0.0	0.0	0.0	2.0
OTU_2092	2.0	0.0	4.0	2.0	1.0	1.0	4.0	3.0	16.0	4.0	1.0	1.0	18.0	0.0	2.0	1.0	1.0	8.0
OTU_2093	0.0	0.0	0.0	0.0	0.0	0.0	3.0	0.0	0.0	0.0	0.0	0.0	1.0	2.0	3.0	0.0	1.0	10.0
OTU_2094	0.0	0.0	0.0	0.0	0.0	0.0	0.0	0.0	0.0	0.0	0.0	0.0	0.0	0.0	0.0	0.0	0.0	2.0
OTU_2095	0.0	0.0	0.0	0.0	1.0	0.0	0.0	1.0	0.0	1.0	0.0	0.0	0.0	1.0	0.0	0.0	0.0	12.0
OTU_2096	1.0	3.0	4.0	1.0	1.0	3.0	0.0	1.0	2.0	0.0	1.0	1.0	1.0	1.0	0.0	0.0	2.0	3.0
OTU_2097	119.0	18.0	19.0	122.0	20.0	12.0	4.0	5.0	13.0	14.0	4.0	11.0	4.0	6.0	6.0	10.0	7.0	24.0
OTU_2098	0.0	0.0	0.0	0.0	0.0	0.0	0.0	0.0	0.0	0.0	0.0	0.0	0.0	0.0	0.0	0.0	0.0	2.0
OTU_2099	0.0	1.0	0.0	0.0	1.0	0.0	1.0	1.0	0.0	0.0	0.0	1.0	0.0	0.0	3.0	0.0	0.0	12.0
OTU_21	0.0	0.0	0.0	0.0	0.0	0.0	2.0	0.0	0.0	0.0	0.0	0.0	0.0	0.0	0.0	0.0	0.0	0.0
OTU_210	0.0	0.0	0.0	0.0	0.0	0.0	0.0	0.0	0.0	0.0	4.0	0.0	0.0	0.0	0.0	0.0	0.0	0.0
OTU_2100	0.0	0.0	0.0	0.0	0.0	0.0	0.0	0.0	0.0	0.0	0.0	0.0	0.0	0.0	1.0	0.0	0.0	2.0
OTU_2101	0.0	0.0	0.0	0.0	0.0	0.0	0.0	0.0	0.0	0.0	0.0	0.0	0.0	0.0	0.0	0.0	0.0	2.0
OTU_2102	0.0	0.0	0.0	0.0	0.0	0.0	0.0	0.0	0.0	0.0	0.0	0.0	0.0	0.0	0.0	0.0	0.0	3.0
OTU_2103	0.0	0.0	0.0	0.0	0.0	0.0	0.0	0.0	0.0	0.0	0.0	0.0	0.0	0.0	0.0	0.0	0.0	3.0
OTU_2104	0.0	0.0	3.0	0.0	0.0	1.0	1.0	0.0	11.0	1.0	0.0	0.0	2.0	0.0	3.0	2.0	0.0	3.0
OTU_2105	1.0	0.0	3.0	0.0	0.0	1.0	1.0	3.0	0.0	0.0	0.0	5.0	0.0	1.0	0.0	0.0	0.0	19.0
OTU_2106	0.0	0.0	0.0	0.0	0.0	0.0	0.0	3.0	1.0	0.0	0.0	2.0	1.0	0.0	0.0	0.0	0.0	3.0
OTU_2107	1.0	0.0	0.0	3.0	0.0	0.0	0.0	4.0	7.0	2.0	1.0	4.0	0.0	0.0	0.0	2.0	4.0	2.0
OTU_2108	1.0	0.0	0.0	0.0	0.0	0.0	1.0	0.0	0.0	0.0	0.0	0.0	3.0	2.0	4.0	0.0	0.0	5.0
OTU_2109	1.0	2.0	1.0	2.0	0.0	0.0	3.0	2.0	1.0	2.0	1.0	0.0	0.0	4.0	8.0	1.0	0.0	21.0
OTU_211	0.0	0.0	1.0	1.0	2.0	3.0	4.0	1.0	1.0	0.0	3.0	5.0	1.0	1.0	3.0	4.0	1.0	4.0
OTU_2110	0.0	0.0	1.0	0.0	0.0	0.0	0.0	0.0	1.0	2.0	0.0	0.0	0.0	0.0	0.0	0.0	1.0	1.0
OTU_2111	0.0	0.0	0.0	0.0	0.0	0.0	0.0	0.0	0.0	0.0	0.0	0.0	0.0	0.0	0.0	0.0	0.0	2.0
OTU_2112	0.0	0.0	0.0	0.0	0.0	0.0	0.0	0.0	0.0	0.0	0.0	0.0	0.0	0.0	0.0	0.0	0.0	2.0
OTU_2113	0.0	0.0	0.0	2.0	0.0	0.0	0.0	2.0	1.0	1.0	0.0	0.0	0.0	0.0	0.0	0.0	0.0	20.0
OTU_2114	0.0	0.0	0.0	0.0	0.0	0.0	0.0	0.0	0.0	0.0	0.0	1.0	0.0	0.0	1.0	1.0	0.0	3.0
OTU_2115	0.0	1.0	2.0	0.0	0.0	0.0	1.0	6.0	0.0	1.0	0.0	0.0	1.0	1.0	2.0	0.0	0.0	31.0
OTU_2116	0.0	0.0	0.0	0.0	0.0	0.0	0.0	0.0	0.0	0.0	0.0	0.0	0.0	0.0	0.0	1.0	0.0	5.0
OTU_2117	5.0	2.0	3.0	0.0	2.0	2.0	0.0	0.0	4.0	1.0	1.0	3.0	0.0	0.0	0.0	0.0	1.0	7.0
OTU_2118	0.0	0.0	0.0	0.0	0.0	0.0	1.0	0.0	0.0	0.0	1.0	1.0	0.0	0.0	0.0	0.0	0.0	3.0
OTU_2119	0.0	0.0	0.0	0.0	0.0	0.0	1.0	0.0	0.0	0.0	1.0	0.0	0.0	0.0	2.0	0.0	0.0	3.0
OTU_212	0.0	1.0	1.0	0.0	0.0	0.0	0.0	0.0	0.0	0.0	1.0	0.0	0.0	0.0	1.0	4.0	0.0	0.0
OTU_2120	0.0	0.0	1.0	0.0	0.0	2.0	0.0	3.0	0.0	2.0	1.0	1.0	0.0	2.0	0.0	0.0	0.0	28.0
OTU_2121	0.0	0.0	0.0	0.0	0.0	0.0	0.0	0.0	0.0	0.0	0.0	0.0	0.0	0.0	0.0	0.0	0.0	2.0
OTU_2122	1.0	0.0	0.0	0.0	0.0	0.0	0.0	0.0	0.0	0.0	0.0	0.0	0.0	0.0	0.0	0.0	0.0	2.0
OTU_2123	0.0	0.0	2.0	0.0	0.0	0.0	0.0	0.0	0.0	0.0	0.0	0.0	0.0	0.0	0.0	0.0	0.0	2.0
OTU_2124	0.0	0.0	0.0	0.0	0.0	0.0	0.0	0.0	0.0	0.0	0.0	0.0	0.0	1.0	0.0	0.0	0.0	2.0
OTU_2125	0.0	0.0	0.0	0.0	0.0	1.0	1.0	0.0	0.0	0.0	0.0	0.0	1.0	0.0	4.0	0.0	0.0	3.0
OTU_2126	10.0	11.0	4.0	1.0	3.0	4.0	3.0	7.0	11.0	2.0	3.0	24.0	5.0	6.0	3.0	1.0	3.0	25.0
OTU_2127	0.0	0.0	1.0	1.0	0.0	0.0	0.0	1.0	4.0	0.0	0.0	0.0	0.0	0.0	0.0	3.0	0.0	4.0
OTU_2128	0.0	0.0	0.0	0.0	0.0	0.0	0.0	0.0	0.0	0.0	0.0	0.0	0.0	0.0	0.0	0.0	0.0	2.0
OTU_2129	2.0	1.0	0.0	2.0	0.0	0.0	0.0	0.0	4.0	0.0	0.0	0.0	0.0	0.0	0.0	0.0	1.0	0.0
OTU_213	0.0	0.0	0.0	0.0	0.0	0.0	1.0	2.0	0.0	0.0	0.0	1.0	1.0	0.0	4.0	3.0	0.0	3.0
OTU_2130	5.0	0.0	0.0	1.0	0.0	0.0	0.0	1.0	0.0	0.0	0.0	0.0	0.0	0.0	0.0	0.0	0.0	0.0
OTU_2131	5.0	0.0	2.0	5.0	1.0	0.0	0.0	0.0	0.0	1.0	0.0	0.0	1.0	0.0	0.0	0.0	1.0	1.0
OTU_2132	2.0	0.0	0.0	0.0	1.0	0.0	0.0	0.0	0.0	0.0	0.0	0.0	0.0	0.0	0.0	0.0	0.0	0.0
OTU_2133	3.0	0.0	0.0	0.0	0.0	2.0	0.0	2.0	0.0	1.0	0.0	0.0	0.0	0.0	0.0	0.0	0.0	1.0
OTU_2134	3.0	0.0	0.0	0.0	0.0	2.0	2.0	0.0	0.0	0.0	0.0	0.0	1.0	0.0	0.0	0.0	1.0	0.0
OTU_2135	1.0	0.0	7.0	1.0	0.0	3.0	0.0	1.0	0.0	0.0	0.0	1.0	0.0	0.0	0.0	1.0	0.0	1.0
OTU_2136	10.0	0.0	4.0	0.0	1.0	1.0	0.0	0.0	0.0	1.0	0.0	0.0	1.0	0.0	0.0	1.0	0.0	1.0
OTU_2137	9.0	3.0	8.0	0.0	0.0	0.0	0.0	1.0	4.0	2.0	0.0	3.0	0.0	0.0	0.0	4.0	3.0	1.0
OTU_2138	1.0	0.0	0.0	0.0	0.0	0.0	0.0	0.0	0.0	1.0	0.0	0.0	0.0	0.0	0.0	0.0	0.0	0.0
OTU_2139	1.0	1.0	2.0	0.0	0.0	0.0	0.0	4.0	0.0	1.0	0.0	5.0	0.0	1.0	0.0	0.0	2.0	0.0
OTU_214	0.0	0.0	0.0	3.0	10.0	0.0	1.0	1.0	2.0	4.0	0.0	0.0	2.0	3.0	0.0	0.0	5.0	6.0
OTU_2140	2.0	0.0	0.0	0.0	0.0	0.0	0.0	0.0	0.0	0.0	0.0	0.0	0.0	0.0	0.0	0.0	0.0	0.0
OTU_2141	1.0	0.0	0.0	0.0	1.0	0.0	0.0	0.0	0.0	0.0	0.0	0.0	0.0	0.0	0.0	0.0	0.0	0.0
OTU_2142	5.0	1.0	9.0	2.0	0.0	4.0	3.0	1.0	3.0	6.0	1.0	0.0	2.0	0.0	3.0	3.0	2.0	0.0
OTU_2143	2.0	0.0	1.0	0.0	3.0	5.0	0.0	0.0	0.0	0.0	0.0	0.0	0.0	0.0	0.0	0.0	0.0	0.0
OTU_2144	2.0	0.0	1.0	0.0	0.0	1.0	0.0	0.0	0.0	0.0	0.0	0.0	0.0	0.0	0.0	1.0	1.0	0.0
OTU_2145	5.0	0.0	1.0	0.0	0.0	3.0	0.0	0.0	0.0	0.0	0.0	0.0	0.0	0.0	0.0	0.0	0.0	0.0
OTU_2146	2.0	0.0	0.0	0.0	0.0	2.0	3.0	0.0	0.0	0.0	0.0	0.0	0.0	0.0	0.0	0.0	0.0	0.0
OTU_2147	112.0	1.0	2.0	2.0	0.0	0.0	3.0	0.0	5.0	3.0	1.0	0.0	2.0	3.0	1.0	0.0	1.0	3.0
OTU_2148	4.0	0.0	0.0	0.0	0.0	0.0	0.0	0.0	2.0	1.0	0.0	0.0	0.0	0.0	0.0	0.0	0.0	0.0
OTU_2149	24.0	5.0	14.0	2.0	45.0	25.0	25.0	36.0	5.0	1.0	75.0	2.0	0.0	20.0	11.0	3.0	4.0	0.0
OTU_215	0.0	0.0	0.0	0.0	0.0	0.0	0.0	0.0	0.0	0.0	0.0	0.0	0.0	1.0	0.0	0.0	4.0	0.0
OTU_2150	2.0	4.0	4.0	17.0	5.0	11.0	1.0	1.0	4.0	1.0	3.0	6.0	1.0	1.0	1.0	7.0	1.0	8.0
OTU_2151	2.0	2.0	0.0	0.0	0.0	1.0	0.0	0.0	0.0	0.0	0.0	0.0	0.0	0.0	0.0	0.0	0.0	0.0
OTU_2152	3.0	0.0	0.0	1.0	0.0	0.0	0.0	1.0	0.0	0.0	0.0	0.0	0.0	0.0	0.0	0.0	0.0	0.0
OTU_2153	2.0	0.0	3.0	1.0	1.0	0.0	0.0	1.0	3.0	1.0	0.0	3.0	2.0	0.0	1.0	0.0	0.0	1.0
OTU_2154	5.0	0.0	0.0	2.0	0.0	0.0	0.0	0.0	0.0	0.0	0.0	0.0	0.0	0.0	0.0	0.0	0.0	0.0
OTU_2155	4.0	0.0	0.0	1.0	0.0	0.0	1.0	0.0	2.0	0.0	0.0	1.0	0.0	0.0	0.0	0.0	1.0	0.0
OTU_2156	0.0	0.0	3.0	0.0	0.0	0.0	1.0	0.0	1.0	1.0	0.0	0.0	0.0	2.0	2.0	2.0	0.0	1.0
OTU_2157	3.0	0.0	1.0	0.0	0.0	8.0	0.0	0.0	0.0	0.0	1.0	0.0	0.0	1.0	0.0	0.0	0.0	0.0
OTU_2158	16.0	29.0	1.0	2.0	1.0	5.0	0.0	1.0	1.0	4.0	1.0	1.0	5.0	0.0	0.0	0.0	0.0	3.0
OTU_2159	0.0	1.0	0.0	0.0	0.0	0.0	0.0	0.0	0.0	0.0	1.0	0.0	0.0	0.0	0.0	0.0	0.0	0.0
OTU_216	0.0	0.0	0.0	0.0	0.0	0.0	0.0	0.0	0.0	0.0	1.0	0.0	1.0	0.0	2.0	0.0	0.0	4.0
OTU_2160	1.0	0.0	0.0	0.0	0.0	0.0	0.0	0.0	0.0	0.0	0.0	0.0	0.0	0.0	0.0	0.0	0.0	0.0
OTU_2161	1.0	0.0	0.0	1.0	1.0	0.0	0.0	0.0	0.0	0.0	0.0	0.0	0.0	0.0	1.0	2.0	0.0	3.0
OTU_2162	2.0	0.0	0.0	0.0	0.0	1.0	1.0	0.0	2.0	1.0	0.0	1.0	0.0	0.0	0.0	0.0	0.0	0.0
OTU_2163	13.0	0.0	1.0	0.0	0.0	2.0	0.0	0.0	2.0	0.0	1.0	0.0	0.0	0.0	0.0	0.0	0.0	0.0
OTU_2164	23.0	30.0	1.0	4.0	1.0	0.0	0.0	0.0	0.0	1.0	0.0	1.0	2.0	0.0	2.0	0.0	0.0	0.0
OTU_2165	2.0	0.0	1.0	0.0	0.0	2.0	0.0	0.0	0.0	0.0	0.0	0.0	0.0	0.0	0.0	0.0	0.0	0.0
OTU_2166	1.0	0.0	0.0	0.0	0.0	0.0	0.0	1.0	0.0	0.0	0.0	0.0	0.0	0.0	0.0	0.0	0.0	0.0
OTU_2167	2.0	0.0	2.0	0.0	0.0	0.0	0.0	0.0	0.0	0.0	0.0	0.0	0.0	0.0	0.0	0.0	0.0	0.0
OTU_2168	0.0	1.0	0.0	0.0	0.0	0.0	0.0	0.0	0.0	0.0	0.0	0.0	0.0	0.0	0.0	0.0	0.0	1.0
OTU_2169	0.0	2.0	0.0	0.0	0.0	0.0	0.0	0.0	0.0	0.0	0.0	0.0	0.0	0.0	0.0	0.0	0.0	0.0
OTU_217	0.0	0.0	0.0	3.0	1.0	0.0	0.0	0.0	0.0	3.0	0.0	2.0	0.0	2.0	0.0	3.0	3.0	2.0
OTU_2170	0.0	2.0	1.0	2.0	0.0	1.0	0.0	0.0	0.0	0.0	0.0	0.0	0.0	0.0	0.0	0.0	0.0	1.0
OTU_2171	0.0	2.0	1.0	0.0	1.0	0.0	0.0	0.0	3.0	0.0	0.0	0.0	5.0	0.0	1.0	1.0	0.0	3.0
OTU_2172	0.0	2.0	1.0	0.0	0.0	1.0	0.0	0.0	0.0	0.0	0.0	0.0	0.0	0.0	0.0	0.0	0.0	0.0
OTU_2173	0.0	2.0	1.0	0.0	1.0	0.0	0.0	0.0	0.0	0.0	0.0	0.0	0.0	0.0	0.0	0.0	0.0	0.0
OTU_2174	0.0	2.0	0.0	0.0	0.0	0.0	0.0	0.0	2.0	0.0	0.0	0.0	0.0	0.0	0.0	0.0	1.0	0.0
OTU_2175	2.0	6.0	1.0	3.0	2.0	1.0	0.0	0.0	0.0	1.0	3.0	0.0	0.0	0.0	0.0	0.0	0.0	0.0
OTU_2176	4.0	5.0	5.0	2.0	2.0	2.0	3.0	5.0	2.0	3.0	2.0	1.0	4.0	1.0	1.0	10.0	21.0	2.0
OTU_2177	0.0	5.0	5.0	4.0	0.0	0.0	0.0	1.0	0.0	0.0	1.0	0.0	0.0	1.0	0.0	0.0	0.0	0.0
OTU_2178	0.0	1.0	0.0	1.0	0.0	0.0	0.0	0.0	0.0	0.0	0.0	0.0	0.0	0.0	0.0	0.0	0.0	0.0
OTU_2179	0.0	2.0	2.0	3.0	0.0	1.0	0.0	0.0	1.0	4.0	0.0	4.0	2.0	1.0	2.0	0.0	0.0	1.0
OTU_218	3.0	3.0	0.0	2.0	7.0	1.0	0.0	0.0	1.0	0.0	0.0	0.0	0.0	0.0	0.0	0.0	1.0	2.0
OTU_2180	0.0	2.0	0.0	0.0	0.0	0.0	0.0	0.0	0.0	0.0	0.0	0.0	0.0	0.0	0.0	0.0	1.0	0.0
OTU_2181	0.0	2.0	0.0	0.0	0.0	0.0	0.0	0.0	0.0	0.0	0.0	0.0	0.0	0.0	0.0	0.0	0.0	0.0
OTU_2182	0.0	10.0	14.0	1.0	0.0	0.0	2.0	6.0	4.0	0.0	0.0	1.0	2.0	0.0	0.0	0.0	1.0	1.0
OTU_2183	1.0	5.0	1.0	0.0	1.0	0.0	2.0	7.0	1.0	2.0	0.0	5.0	0.0	1.0	1.0	2.0	0.0	1.0
OTU_2184	1.0	2.0	0.0	1.0	0.0	2.0	3.0	0.0	1.0	0.0	0.0	6.0	7.0	0.0	1.0	1.0	1.0	0.0
OTU_2185	0.0	4.0	2.0	2.0	1.0	3.0	0.0	0.0	4.0	0.0	0.0	3.0	0.0	0.0	3.0	0.0	1.0	1.0
OTU_2186	0.0	2.0	1.0	0.0	0.0	0.0	0.0	0.0	1.0	0.0	0.0	0.0	0.0	0.0	0.0	0.0	0.0	1.0
OTU_2187	2.0	2.0	3.0	1.0	0.0	0.0	0.0	0.0	0.0	0.0	1.0	0.0	0.0	0.0	0.0	0.0	0.0	0.0
OTU_2188	1.0	2.0	4.0	0.0	0.0	1.0	0.0	0.0	0.0	0.0	0.0	0.0	0.0	0.0	0.0	1.0	2.0	0.0
OTU_2189	0.0	4.0	0.0	1.0	1.0	0.0	0.0	2.0	0.0	0.0	0.0	0.0	0.0	0.0	0.0	0.0	0.0	1.0
OTU_219	0.0	0.0	0.0	1.0	5.0	0.0	1.0	0.0	0.0	1.0	1.0	0.0	1.0	2.0	0.0	2.0	0.0	0.0
OTU_2190	0.0	23.0	0.0	2.0	0.0	1.0	0.0	1.0	0.0	1.0	23.0	2.0	0.0	0.0	1.0	0.0	0.0	1.0
OTU_2191	0.0	3.0	0.0	0.0	1.0	2.0	0.0	0.0	3.0	0.0	0.0	1.0	2.0	0.0	4.0	0.0	1.0	0.0
OTU_2192	3.0	2.0	15.0	2.0	1.0	1.0	0.0	1.0	14.0	8.0	1.0	0.0	1.0	1.0	0.0	4.0	0.0	0.0
OTU_2193	8.0	9.0	25.0	4.0	13.0	16.0	0.0	2.0	2.0	17.0	2.0	0.0	0.0	2.0	1.0	1.0	0.0	1.0
OTU_2194	0.0	0.0	3.0	0.0	0.0	0.0	1.0	0.0	0.0	0.0	0.0	0.0	0.0	0.0	0.0	0.0	0.0	1.0
OTU_2195	0.0	0.0	4.0	1.0	0.0	1.0	0.0	0.0	1.0	1.0	0.0	0.0	0.0	0.0	0.0	0.0	1.0	0.0
OTU_2196	0.0	0.0	7.0	0.0	0.0	0.0	0.0	0.0	0.0	0.0	0.0	0.0	0.0	0.0	0.0	0.0	0.0	0.0
OTU_2197	0.0	1.0	2.0	2.0	2.0	0.0	0.0	0.0	0.0	0.0	1.0	0.0	0.0	0.0	0.0	0.0	0.0	0.0
OTU_2198	0.0	0.0	6.0	0.0	0.0	0.0	0.0	1.0	1.0	0.0	0.0	0.0	0.0	0.0	0.0	1.0	0.0	0.0
OTU_2199	4.0	2.0	7.0	7.0	2.0	2.0	6.0	0.0	6.0	1.0	1.0	28.0	10.0	6.0	22.0	4.0	3.0	11.0
OTU_22	0.0	0.0	0.0	0.0	0.0	1.0	0.0	2.0	0.0	0.0	0.0	0.0	0.0	0.0	0.0	0.0	0.0	0.0
OTU_220	1.0	2.0	3.0	9.0	4.0	0.0	8.0	3.0	7.0	2.0	15.0	1.0	0.0	7.0	3.0	1.0	5.0	5.0
OTU_2200	1.0	1.0	7.0	1.0	3.0	1.0	0.0	0.0	1.0	3.0	1.0	0.0	0.0	0.0	0.0	0.0	0.0	0.0
OTU_2201	5.0	1.0	7.0	0.0	1.0	2.0	0.0	1.0	1.0	0.0	1.0	3.0	0.0	0.0	1.0	0.0	0.0	1.0
OTU_2202	0.0	0.0	2.0	0.0	0.0	1.0	0.0	0.0	0.0	1.0	0.0	4.0	0.0	0.0	2.0	0.0	0.0	2.0
OTU_2203	1.0	1.0	2.0	0.0	0.0	0.0	0.0	0.0	2.0	0.0	0.0	0.0	3.0	0.0	0.0	4.0	0.0	0.0
OTU_2204	1.0	0.0	33.0	3.0	4.0	0.0	2.0	19.0	0.0	0.0	0.0	1.0	0.0	0.0	0.0	0.0	0.0	1.0
OTU_2205	4.0	6.0	6.0	2.0	0.0	4.0	5.0	0.0	5.0	0.0	3.0	4.0	1.0	1.0	5.0	2.0	3.0	1.0
OTU_2206	0.0	0.0	8.0	0.0	4.0	0.0	0.0	6.0	0.0	1.0	0.0	1.0	2.0	0.0	0.0	0.0	0.0	0.0
OTU_2207	7.0	10.0	189.0	4.0	3.0	1.0	4.0	101.0	24.0	8.0	2.0	36.0	6.0	4.0	9.0	4.0	4.0	6.0
OTU_2208	0.0	0.0	2.0	0.0	0.0	0.0	0.0	0.0	0.0	0.0	1.0	0.0	0.0	0.0	0.0	0.0	0.0	0.0
OTU_2209	1.0	4.0	7.0	0.0	0.0	0.0	0.0	0.0	0.0	1.0	0.0	0.0	0.0	0.0	0.0	1.0	0.0	0.0
OTU_221	0.0	0.0	0.0	0.0	0.0	2.0	1.0	0.0	0.0	0.0	1.0	4.0	0.0	0.0	0.0	0.0	1.0	2.0
OTU_2210	0.0	0.0	2.0	0.0	0.0	0.0	1.0	0.0	0.0	0.0	0.0	0.0	0.0	0.0	0.0	0.0	0.0	1.0
OTU_2211	0.0	0.0	3.0	1.0	0.0	0.0	0.0	0.0	0.0	0.0	0.0	0.0	2.0	0.0	0.0	0.0	0.0	2.0
OTU_2212	1.0	0.0	3.0	0.0	0.0	0.0	1.0	0.0	0.0	0.0	0.0	0.0	0.0	0.0	0.0	0.0	0.0	0.0
OTU_2213	0.0	0.0	2.0	0.0	0.0	0.0	0.0	0.0	0.0	0.0	0.0	0.0	0.0	0.0	0.0	0.0	0.0	0.0
OTU_2214	0.0	0.0	2.0	0.0	0.0	0.0	0.0	0.0	0.0	0.0	0.0	0.0	0.0	0.0	0.0	0.0	0.0	0.0
OTU_2215	0.0	0.0	3.0	0.0	0.0	1.0	0.0	0.0	0.0	0.0	0.0	0.0	0.0	0.0	0.0	0.0	0.0	0.0
OTU_2216	0.0	0.0	2.0	0.0	0.0	0.0	0.0	0.0	0.0	0.0	0.0	0.0	0.0	0.0	0.0	0.0	0.0	0.0
OTU_2217	0.0	1.0	7.0	0.0	2.0	0.0	0.0	0.0	0.0	0.0	0.0	0.0	0.0	0.0	0.0	0.0	0.0	0.0
OTU_2218	2.0	0.0	3.0	0.0	0.0	0.0	0.0	0.0	0.0	0.0	0.0	0.0	0.0	0.0	0.0	0.0	0.0	0.0
OTU_2219	0.0	0.0	2.0	1.0	0.0	0.0	0.0	0.0	0.0	0.0	0.0	0.0	0.0	0.0	0.0	0.0	1.0	0.0
OTU_222	1.0	0.0	0.0	4.0	1.0	0.0	7.0	7.0	0.0	1.0	9.0	1.0	0.0	2.0	4.0	1.0	4.0	9.0
OTU_2220	0.0	0.0	5.0	0.0	0.0	2.0	0.0	0.0	0.0	0.0	2.0	0.0	0.0	1.0	3.0	0.0	0.0	1.0
OTU_2221	1.0	0.0	5.0	0.0	0.0	3.0	0.0	0.0	0.0	0.0	0.0	0.0	0.0	0.0	0.0	0.0	0.0	0.0
OTU_2222	0.0	0.0	2.0	0.0	0.0	0.0	1.0	0.0	2.0	0.0	0.0	0.0	0.0	0.0	0.0	1.0	0.0	0.0
OTU_2223	8.0	4.0	1.0	1.0	3.0	9.0	0.0	3.0	2.0	0.0	0.0	25.0	0.0	0.0	4.0	3.0	1.0	13.0
OTU_2224	2.0	0.0	1.0	0.0	0.0	0.0	0.0	0.0	0.0	1.0	0.0	0.0	0.0	0.0	0.0	0.0	0.0	0.0
OTU_2225	1.0	1.0	2.0	0.0	0.0	3.0	1.0	0.0	0.0	0.0	1.0	3.0	2.0	0.0	0.0	0.0	0.0	2.0
OTU_2226	0.0	0.0	1.0	0.0	0.0	0.0	0.0	0.0	0.0	0.0	0.0	0.0	0.0	0.0	0.0	0.0	0.0	0.0
OTU_2227	0.0	3.0	1.0	0.0	0.0	0.0	0.0	0.0	0.0	0.0	0.0	0.0	0.0	0.0	0.0	0.0	0.0	0.0
OTU_2228	1.0	1.0	6.0	2.0	0.0	2.0	0.0	3.0	0.0	2.0	1.0	0.0	4.0	0.0	0.0	2.0	3.0	0.0
OTU_2229	0.0	0.0	2.0	0.0	0.0	0.0	0.0	0.0	0.0	0.0	0.0	0.0	0.0	0.0	0.0	0.0	0.0	0.0
OTU_223	3.0	1.0	1.0	1.0	0.0	1.0	0.0	1.0	0.0	2.0	0.0	0.0	2.0	2.0	0.0	0.0	0.0	1.0
OTU_2230	1.0	0.0	4.0	0.0	0.0	0.0	0.0	0.0	1.0	0.0	3.0	0.0	0.0	0.0	0.0	1.0	0.0	0.0
OTU_2231	0.0	0.0	2.0	0.0	0.0	0.0	0.0	1.0	0.0	1.0	0.0	0.0	1.0	0.0	0.0	1.0	0.0	0.0
OTU_2232	0.0	0.0	0.0	6.0	0.0	1.0	2.0	0.0	0.0	0.0	5.0	1.0	0.0	0.0	0.0	0.0	0.0	0.0
OTU_2233	4.0	0.0	0.0	2.0	1.0	1.0	2.0	1.0	0.0	0.0	2.0	0.0	0.0	1.0	2.0	0.0	1.0	0.0
OTU_2234	0.0	4.0	2.0	2.0	2.0	3.0	1.0	4.0	3.0	0.0	0.0	9.0	1.0	1.0	2.0	2.0	5.0	4.0
OTU_2235	0.0	0.0	1.0	2.0	0.0	0.0	0.0	0.0	0.0	0.0	0.0	0.0	0.0	0.0	0.0	0.0	0.0	0.0
OTU_2236	0.0	0.0	0.0	2.0	0.0	0.0	0.0	0.0	0.0	0.0	0.0	0.0	0.0	0.0	0.0	0.0	0.0	0.0
OTU_2237	0.0	0.0	0.0	3.0	0.0	0.0	1.0	2.0	1.0	0.0	4.0	0.0	0.0	0.0	0.0	0.0	0.0	0.0
OTU_2238	5.0	2.0	6.0	25.0	0.0	6.0	1.0	1.0	0.0	0.0	0.0	11.0	0.0	6.0	0.0	5.0	0.0	11.0
OTU_2239	0.0	0.0	0.0	2.0	0.0	1.0	1.0	0.0	1.0	0.0	3.0	0.0	0.0	2.0	0.0	0.0	0.0	1.0
OTU_224	0.0	0.0	0.0	0.0	0.0	0.0	0.0	0.0	0.0	0.0	0.0	0.0	2.0	0.0	0.0	0.0	0.0	2.0
OTU_2240	0.0	1.0	0.0	2.0	0.0	0.0	0.0	0.0	0.0	0.0	0.0	0.0	0.0	0.0	0.0	0.0	0.0	0.0
OTU_2241	0.0	0.0	0.0	6.0	0.0	0.0	0.0	0.0	0.0	0.0	0.0	0.0	0.0	0.0	1.0	0.0	0.0	0.0
OTU_2242	0.0	0.0	0.0	2.0	0.0	0.0	0.0	0.0	0.0	0.0	0.0	0.0	0.0	0.0	0.0	0.0	0.0	0.0
OTU_2243	0.0	0.0	0.0	2.0	0.0	0.0	0.0	0.0	0.0	0.0	0.0	0.0	0.0	0.0	0.0	0.0	0.0	0.0
OTU_2244	44.0	5.0	5.0	67.0	2.0	18.0	2.0	0.0	1.0	2.0	2.0	1.0	0.0	4.0	3.0	2.0	1.0	1.0
OTU_2245	0.0	0.0	0.0	4.0	2.0	2.0	0.0	0.0	0.0	0.0	1.0	0.0	0.0	0.0	1.0	0.0	0.0	0.0
OTU_2246	1.0	0.0	0.0	5.0	0.0	0.0	0.0	0.0	0.0	0.0	0.0	0.0	0.0	0.0	0.0	0.0	0.0	0.0
OTU_2247	0.0	0.0	0.0	2.0	0.0	0.0	0.0	0.0	0.0	0.0	0.0	0.0	0.0	0.0	0.0	0.0	0.0	0.0
OTU_2248	0.0	0.0	0.0	2.0	0.0	0.0	0.0	0.0	0.0	0.0	0.0	0.0	0.0	0.0	0.0	0.0	0.0	0.0
OTU_2249	0.0	0.0	0.0	0.0	0.0	1.0	0.0	0.0	0.0	0.0	1.0	0.0	0.0	0.0	0.0	0.0	0.0	0.0
OTU_225	0.0	0.0	0.0	0.0	0.0	0.0	0.0	0.0	0.0	0.0	0.0	0.0	2.0	0.0	0.0	1.0	0.0	0.0
OTU_2250	0.0	0.0	0.0	2.0	0.0	0.0	0.0	0.0	0.0	0.0	0.0	0.0	0.0	0.0	0.0	0.0	0.0	0.0
OTU_2251	0.0	0.0	5.0	2.0	0.0	3.0	0.0	0.0	0.0	7.0	0.0	0.0	0.0	0.0	0.0	1.0	0.0	1.0
OTU_2252	0.0	2.0	0.0	83.0	0.0	0.0	0.0	0.0	0.0	1.0	0.0	2.0	0.0	2.0	1.0	1.0	0.0	0.0
OTU_2253	0.0	0.0	0.0	3.0	0.0	0.0	0.0	0.0	0.0	0.0	0.0	0.0	0.0	0.0	0.0	0.0	0.0	0.0
OTU_2254	0.0	0.0	0.0	3.0	1.0	0.0	0.0	0.0	2.0	0.0	0.0	0.0	0.0	0.0	0.0	3.0	0.0	0.0
OTU_2255	0.0	0.0	0.0	2.0	0.0	0.0	0.0	0.0	0.0	0.0	0.0	0.0	0.0	0.0	0.0	0.0	3.0	0.0
OTU_2256	13.0	8.0	29.0	5.0	10.0	21.0	2.0	3.0	1.0	4.0	0.0	1.0	4.0	1.0	4.0	1.0	3.0	2.0
OTU_2257	0.0	2.0	1.0	5.0	0.0	1.0	1.0	0.0	1.0	0.0	0.0	3.0	0.0	0.0	0.0	2.0	0.0	0.0
OTU_2258	0.0	0.0	0.0	2.0	0.0	1.0	0.0	0.0	1.0	1.0	0.0	0.0	0.0	0.0	0.0	0.0	0.0	0.0
OTU_2259	6.0	3.0	4.0	22.0	5.0	0.0	9.0	2.0	4.0	2.0	3.0	8.0	1.0	0.0	2.0	14.0	5.0	0.0
OTU_226	37.0	59.0	79.0	95.0	37.0	23.0	30.0	63.0	43.0	101.0	55.0	92.0	74.0	87.0	79.0	62.0	115.0	59.0
OTU_2260	0.0	0.0	0.0	2.0	0.0	0.0	0.0	0.0	1.0	0.0	0.0	0.0	0.0	0.0	0.0	0.0	0.0	0.0
OTU_2261	0.0	1.0	0.0	4.0	0.0	9.0	1.0	0.0	1.0	1.0	0.0	0.0	0.0	0.0	0.0	0.0	1.0	0.0
OTU_2262	0.0	0.0	0.0	2.0	0.0	0.0	0.0	0.0	0.0	0.0	0.0	0.0	0.0	0.0	0.0	0.0	0.0	0.0
OTU_2263	0.0	0.0	0.0	2.0	0.0	0.0	0.0	0.0	0.0	0.0	0.0	0.0	0.0	0.0	0.0	1.0	2.0	0.0
OTU_2264	0.0	0.0	0.0	2.0	0.0	0.0	0.0	0.0	0.0	1.0	0.0	0.0	0.0	0.0	0.0	0.0	0.0	1.0
OTU_2265	0.0	0.0	0.0	2.0	0.0	0.0	0.0	0.0	1.0	0.0	2.0	0.0	0.0	0.0	0.0	0.0	0.0	0.0
OTU_2266	0.0	0.0	0.0	0.0	3.0	0.0	0.0	0.0	0.0	0.0	0.0	1.0	0.0	0.0	0.0	0.0	0.0	0.0
OTU_2267	2.0	0.0	0.0	1.0	3.0	0.0	0.0	0.0	0.0	0.0	0.0	0.0	0.0	0.0	0.0	0.0	0.0	0.0
OTU_2268	5.0	2.0	0.0	1.0	2.0	0.0	0.0	0.0	1.0	1.0	0.0	0.0	0.0	0.0	0.0	1.0	0.0	0.0
OTU_2269	0.0	0.0	0.0	1.0	2.0	0.0	2.0	1.0	0.0	0.0	1.0	0.0	1.0	0.0	0.0	3.0	0.0	0.0
OTU_227	1088.0	1110.0	464.0	4452.0	1888.0	342.0	6430.0	2928.0	2519.0	2083.0	1729.0	3692.0	6727.0	5318.0	11465.0	8548.0	4280.0	10922.0
OTU_2270	0.0	0.0	0.0	0.0	2.0	1.0	0.0	0.0	0.0	0.0	0.0	0.0	0.0	0.0	0.0	0.0	0.0	0.0
OTU_2271	0.0	0.0	0.0	0.0	4.0	0.0	0.0	0.0	0.0	1.0	0.0	0.0	0.0	0.0	0.0	0.0	0.0	0.0
OTU_2272	0.0	0.0	0.0	0.0	2.0	3.0	0.0	0.0	0.0	0.0	0.0	0.0	0.0	0.0	0.0	0.0	1.0	0.0
OTU_2273	0.0	0.0	0.0	0.0	2.0	0.0	0.0	0.0	0.0	0.0	0.0	0.0	0.0	0.0	0.0	0.0	0.0	0.0
OTU_2274	0.0	0.0	0.0	0.0	3.0	0.0	0.0	0.0	0.0	0.0	0.0	0.0	0.0	0.0	0.0	0.0	0.0	0.0
OTU_2275	0.0	0.0	0.0	0.0	2.0	0.0	0.0	0.0	2.0	0.0	0.0	0.0	1.0	0.0	0.0	0.0	0.0	2.0
OTU_2276	0.0	0.0	0.0	0.0	3.0	0.0	0.0	0.0	0.0	0.0	0.0	0.0	0.0	0.0	0.0	0.0	0.0	0.0
OTU_2277	0.0	0.0	0.0	0.0	2.0	0.0	0.0	0.0	0.0	0.0	0.0	0.0	0.0	0.0	0.0	0.0	0.0	0.0
OTU_2278	0.0	1.0	0.0	0.0	2.0	1.0	1.0	0.0	0.0	0.0	0.0	0.0	0.0	0.0	0.0	0.0	0.0	0.0
OTU_2279	0.0	0.0	0.0	0.0	2.0	0.0	0.0	0.0	0.0	1.0	0.0	0.0	0.0	0.0	0.0	2.0	0.0	0.0
OTU_228	0.0	0.0	0.0	0.0	1.0	0.0	0.0	1.0	0.0	0.0	0.0	0.0	1.0	0.0	0.0	0.0	0.0	0.0
OTU_2280	0.0	0.0	0.0	0.0	1.0	0.0	0.0	0.0	1.0	0.0	0.0	0.0	0.0	0.0	0.0	0.0	0.0	0.0
OTU_2281	0.0	0.0	0.0	0.0	3.0	0.0	0.0	0.0	0.0	0.0	0.0	0.0	0.0	0.0	0.0	0.0	0.0	0.0
OTU_2282	0.0	0.0	0.0	0.0	0.0	2.0	0.0	0.0	0.0	0.0	0.0	0.0	0.0	0.0	0.0	0.0	0.0	0.0
OTU_2283	0.0	0.0	0.0	0.0	0.0	1.0	0.0	0.0	0.0	0.0	0.0	0.0	0.0	0.0	0.0	0.0	0.0	0.0
OTU_2284	0.0	0.0	2.0	0.0	0.0	3.0	0.0	0.0	0.0	0.0	0.0	0.0	0.0	0.0	0.0	0.0	0.0	0.0
OTU_2285	1.0	6.0	1.0	0.0	2.0	5.0	0.0	1.0	3.0	0.0	0.0	1.0	4.0	1.0	0.0	1.0	2.0	1.0
OTU_2286	0.0	0.0	0.0	0.0	0.0	2.0	0.0	0.0	0.0	0.0	0.0	0.0	0.0	0.0	0.0	0.0	0.0	0.0
OTU_2287	3.0	1.0	0.0	0.0	0.0	8.0	0.0	0.0	0.0	0.0	1.0	0.0	0.0	0.0	0.0	0.0	0.0	1.0
OTU_2288	0.0	0.0	0.0	0.0	0.0	6.0	0.0	0.0	0.0	0.0	0.0	1.0	0.0	0.0	0.0	0.0	0.0	0.0
OTU_2289	0.0	0.0	0.0	0.0	0.0	4.0	0.0	0.0	0.0	1.0	0.0	0.0	0.0	0.0	0.0	0.0	0.0	2.0
OTU_229	0.0	0.0	0.0	0.0	0.0	0.0	0.0	0.0	0.0	0.0	0.0	0.0	2.0	0.0	0.0	0.0	0.0	0.0
OTU_2290	0.0	0.0	0.0	0.0	0.0	2.0	0.0	0.0	0.0	0.0	0.0	0.0	0.0	0.0	0.0	0.0	0.0	0.0
OTU_2291	2.0	0.0	1.0	0.0	0.0	12.0	0.0	2.0	0.0	0.0	1.0	0.0	0.0	0.0	0.0	0.0	1.0	1.0
OTU_2292	1.0	3.0	0.0	0.0	1.0	12.0	0.0	0.0	0.0	0.0	6.0	0.0	0.0	0.0	0.0	1.0	0.0	0.0
OTU_2293	5.0	8.0	12.0	16.0	6.0	19.0	0.0	2.0	6.0	1.0	0.0	4.0	4.0	2.0	1.0	1.0	2.0	2.0
OTU_2294	1.0	0.0	1.0	0.0	0.0	2.0	0.0	0.0	0.0	1.0	0.0	0.0	0.0	0.0	0.0	0.0	0.0	2.0
OTU_2295	0.0	0.0	0.0	0.0	0.0	4.0	0.0	0.0	0.0	0.0	0.0	0.0	0.0	0.0	0.0	0.0	0.0	0.0
OTU_2296	0.0	0.0	0.0	0.0	1.0	2.0	0.0	0.0	4.0	0.0	4.0	0.0	0.0	0.0	0.0	0.0	1.0	0.0
OTU_2297	1.0	0.0	0.0	0.0	0.0	2.0	0.0	0.0	0.0	0.0	0.0	0.0	0.0	0.0	0.0	2.0	1.0	0.0
OTU_2298	0.0	0.0	0.0	0.0	0.0	2.0	0.0	0.0	0.0	0.0	0.0	0.0	0.0	0.0	0.0	0.0	0.0	3.0
OTU_2299	1.0	0.0	0.0	0.0	0.0	5.0	0.0	0.0	0.0	0.0	0.0	1.0	1.0	0.0	0.0	0.0	0.0	0.0
OTU_23	0.0	0.0	0.0	0.0	0.0	0.0	1.0	2.0	0.0	1.0	0.0	0.0	0.0	0.0	0.0	0.0	0.0	0.0
OTU_230	0.0	0.0	0.0	0.0	0.0	1.0	0.0	0.0	0.0	1.0	0.0	2.0	1.0	0.0	1.0	0.0	0.0	0.0
OTU_2300	0.0	1.0	7.0	5.0	0.0	2.0	1.0	5.0	4.0	3.0	0.0	1.0	0.0	2.0	0.0	0.0	3.0	1.0
OTU_2301	1.0	0.0	0.0	0.0	0.0	2.0	0.0	0.0	0.0	0.0	0.0	0.0	0.0	0.0	0.0	0.0	0.0	0.0
OTU_2302	0.0	0.0	0.0	0.0	0.0	2.0	0.0	0.0	0.0	0.0	0.0	0.0	0.0	0.0	0.0	0.0	0.0	0.0
OTU_2303	0.0	0.0	0.0	0.0	0.0	2.0	0.0	0.0	0.0	0.0	0.0	0.0	0.0	0.0	0.0	0.0	0.0	0.0
OTU_2304	0.0	0.0	1.0	1.0	0.0	2.0	0.0	0.0	0.0	0.0	0.0	0.0	0.0	0.0	0.0	0.0	0.0	0.0
OTU_2305	5.0	0.0	1.0	0.0	0.0	2.0	1.0	0.0	0.0	0.0	0.0	2.0	8.0	1.0	0.0	0.0	0.0	2.0
OTU_2306	0.0	0.0	0.0	0.0	1.0	3.0	0.0	0.0	0.0	0.0	0.0	0.0	0.0	0.0	0.0	0.0	0.0	0.0
OTU_2307	0.0	0.0	0.0	0.0	0.0	2.0	0.0	0.0	0.0	0.0	0.0	0.0	0.0	0.0	0.0	0.0	0.0	0.0
OTU_2308	1.0	0.0	0.0	0.0	0.0	5.0	0.0	0.0	1.0	0.0	0.0	0.0	0.0	0.0	0.0	0.0	0.0	0.0
OTU_2309	0.0	0.0	0.0	0.0	0.0	3.0	0.0	0.0	0.0	0.0	0.0	0.0	0.0	0.0	0.0	0.0	0.0	0.0
OTU_231	0.0	0.0	0.0	2.0	0.0	0.0	1.0	0.0	0.0	0.0	0.0	0.0	3.0	0.0	0.0	1.0	0.0	1.0
OTU_2310	0.0	0.0	0.0	0.0	0.0	2.0	0.0	0.0	0.0	0.0	0.0	0.0	0.0	0.0	0.0	0.0	0.0	0.0
OTU_2311	0.0	0.0	0.0	0.0	0.0	6.0	0.0	0.0	0.0	0.0	0.0	0.0	0.0	0.0	0.0	0.0	0.0	0.0
OTU_2312	0.0	0.0	0.0	0.0	0.0	1.0	0.0	0.0	0.0	0.0	1.0	0.0	0.0	0.0	0.0	0.0	0.0	0.0
OTU_2313	0.0	0.0	0.0	0.0	0.0	2.0	0.0	0.0	0.0	0.0	0.0	0.0	2.0	0.0	0.0	0.0	0.0	0.0
OTU_2314	7.0	6.0	9.0	0.0	7.0	15.0	0.0	0.0	0.0	7.0	0.0	0.0	1.0	0.0	0.0	2.0	0.0	0.0
OTU_2315	0.0	0.0	0.0	0.0	0.0	2.0	0.0	0.0	0.0	0.0	0.0	0.0	0.0	0.0	0.0	0.0	0.0	0.0
OTU_2316	0.0	0.0	0.0	0.0	1.0	2.0	0.0	0.0	1.0	0.0	0.0	0.0	1.0	0.0	0.0	0.0	0.0	0.0
OTU_2317	0.0	0.0	0.0	0.0	1.0	4.0	0.0	0.0	0.0	0.0	0.0	0.0	0.0	0.0	0.0	0.0	0.0	0.0
OTU_2318	0.0	0.0	0.0	0.0	0.0	2.0	0.0	0.0	0.0	0.0	0.0	0.0	0.0	0.0	0.0	0.0	0.0	0.0
OTU_2319	0.0	4.0	1.0	0.0	1.0	2.0	1.0	0.0	0.0	3.0	0.0	0.0	0.0	0.0	0.0	0.0	0.0	0.0
OTU_232	0.0	0.0	0.0	0.0	0.0	0.0	0.0	0.0	0.0	0.0	0.0	0.0	2.0	0.0	0.0	0.0	0.0	0.0
OTU_2320	0.0	1.0	0.0	0.0	0.0	4.0	0.0	1.0	0.0	0.0	0.0	0.0	0.0	0.0	0.0	0.0	0.0	0.0
OTU_2321	14.0	2.0	1.0	7.0	16.0	58.0	0.0	3.0	1.0	2.0	0.0	1.0	0.0	1.0	0.0	0.0	0.0	0.0
OTU_2322	0.0	0.0	0.0	0.0	0.0	0.0	2.0	0.0	0.0	0.0	0.0	0.0	0.0	0.0	0.0	0.0	0.0	0.0
OTU_2323	5.0	1.0	1.0	3.0	0.0	3.0	3.0	3.0	2.0	0.0	0.0	7.0	6.0	2.0	0.0	1.0	1.0	6.0
OTU_2324	0.0	0.0	0.0	0.0	0.0	0.0	1.0	0.0	0.0	0.0	0.0	0.0	0.0	0.0	0.0	0.0	0.0	0.0
OTU_2325	0.0	0.0	2.0	1.0	0.0	0.0	1.0	0.0	0.0	0.0	4.0	1.0	0.0	0.0	0.0	0.0	0.0	0.0
OTU_2326	2.0	1.0	6.0	1.0	3.0	2.0	4.0	4.0	2.0	2.0	1.0	12.0	2.0	0.0	2.0	3.0	2.0	2.0
OTU_2327	0.0	0.0	0.0	0.0	0.0	0.0	1.0	0.0	1.0	3.0	1.0	0.0	0.0	0.0	0.0	0.0	0.0	0.0
OTU_2328	0.0	1.0	0.0	0.0	0.0	0.0	2.0	0.0	0.0	0.0	0.0	0.0	0.0	0.0	0.0	0.0	0.0	0.0
OTU_2329	0.0	0.0	0.0	1.0	0.0	0.0	2.0	0.0	0.0	0.0	0.0	0.0	0.0	0.0	0.0	0.0	0.0	0.0
OTU_233	1.0	2.0	1.0	3.0	1.0	0.0	0.0	1.0	0.0	2.0	1.0	1.0	5.0	1.0	2.0	3.0	4.0	6.0
OTU_2330	0.0	0.0	1.0	0.0	0.0	0.0	5.0	0.0	0.0	0.0	0.0	2.0	0.0	4.0	2.0	0.0	0.0	1.0
OTU_2331	0.0	0.0	0.0	0.0	0.0	0.0	2.0	0.0	0.0	0.0	0.0	0.0	0.0	0.0	0.0	0.0	0.0	0.0
OTU_2332	1.0	3.0	11.0	1.0	2.0	0.0	6.0	2.0	0.0	2.0	0.0	55.0	2.0	2.0	1.0	0.0	0.0	5.0
OTU_2333	0.0	1.0	0.0	0.0	0.0	0.0	1.0	1.0	0.0	0.0	1.0	0.0	0.0	0.0	0.0	0.0	0.0	0.0
OTU_2334	0.0	0.0	0.0	1.0	0.0	1.0	1.0	2.0	2.0	2.0	0.0	2.0	1.0	1.0	0.0	0.0	0.0	9.0
OTU_2335	1.0	1.0	4.0	1.0	1.0	2.0	2.0	2.0	6.0	1.0	0.0	4.0	3.0	1.0	1.0	3.0	2.0	3.0
OTU_2336	0.0	0.0	0.0	0.0	0.0	3.0	3.0	0.0	0.0	0.0	0.0	0.0	0.0	0.0	0.0	0.0	0.0	0.0
OTU_2337	4.0	2.0	8.0	4.0	1.0	4.0	9.0	13.0	50.0	31.0	23.0	4.0	7.0	2.0	3.0	23.0	5.0	4.0
OTU_2338	0.0	0.0	0.0	0.0	0.0	0.0	2.0	0.0	0.0	0.0	1.0	1.0	0.0	0.0	0.0	0.0	0.0	0.0
OTU_2339	1.0	2.0	0.0	1.0	0.0	0.0	2.0	2.0	0.0	0.0	0.0	2.0	2.0	0.0	1.0	0.0	0.0	1.0
OTU_234	1.0	0.0	1.0	15.0	5.0	3.0	3.0	1.0	1.0	2.0	4.0	0.0	6.0	3.0	0.0	0.0	3.0	6.0
OTU_2340	0.0	1.0	1.0	0.0	1.0	0.0	0.0	2.0	0.0	0.0	0.0	0.0	0.0	0.0	1.0	1.0	0.0	0.0
OTU_2341	0.0	0.0	0.0	0.0	0.0	0.0	0.0	2.0	0.0	0.0	0.0	0.0	0.0	0.0	0.0	0.0	0.0	0.0
OTU_2342	1.0	0.0	0.0	0.0	0.0	0.0	0.0	1.0	0.0	0.0	0.0	1.0	0.0	0.0	0.0	0.0	0.0	0.0
OTU_2343	0.0	0.0	0.0	0.0	0.0	0.0	0.0	2.0	0.0	0.0	0.0	0.0	0.0	0.0	0.0	0.0	0.0	0.0
OTU_2344	0.0	0.0	0.0	0.0	0.0	0.0	0.0	3.0	0.0	0.0	0.0	1.0	0.0	0.0	0.0	0.0	3.0	2.0
OTU_2345	0.0	0.0	0.0	0.0	0.0	0.0	0.0	2.0	0.0	0.0	0.0	0.0	0.0	0.0	0.0	0.0	0.0	0.0
OTU_2346	0.0	0.0	0.0	0.0	0.0	0.0	0.0	2.0	0.0	0.0	1.0	0.0	0.0	0.0	0.0	0.0	0.0	0.0
OTU_2347	0.0	0.0	1.0	0.0	0.0	1.0	0.0	5.0	0.0	0.0	3.0	2.0	0.0	0.0	0.0	0.0	0.0	0.0
OTU_2348	1.0	2.0	8.0	1.0	3.0	2.0	1.0	2.0	2.0	2.0	3.0	1.0	1.0	0.0	1.0	1.0	1.0	2.0
OTU_2349	1.0	0.0	0.0	0.0	0.0	1.0	0.0	1.0	0.0	0.0	1.0	0.0	0.0	1.0	0.0	0.0	0.0	0.0
OTU_235	660.0	607.0	315.0	782.0	379.0	369.0	359.0	675.0	591.0	368.0	1009.0	1425.0	1670.0	1287.0	1138.0	319.0	934.0	931.0
OTU_2350	0.0	0.0	0.0	0.0	0.0	0.0	0.0	1.0	0.0	0.0	0.0	0.0	0.0	0.0	0.0	0.0	0.0	0.0
OTU_2351	0.0	0.0	0.0	0.0	0.0	0.0	0.0	2.0	0.0	0.0	1.0	0.0	0.0	0.0	0.0	1.0	0.0	1.0
OTU_2352	0.0	0.0	0.0	0.0	0.0	0.0	0.0	2.0	0.0	0.0	0.0	0.0	0.0	0.0	1.0	0.0	1.0	0.0
OTU_2353	4.0	5.0	6.0	9.0	3.0	3.0	6.0	31.0	8.0	5.0	1.0	6.0	10.0	16.0	98.0	4.0	21.0	24.0
OTU_2354	1.0	0.0	0.0	1.0	0.0	2.0	0.0	2.0	0.0	0.0	0.0	0.0	2.0	0.0	2.0	2.0	0.0	4.0
OTU_2355	1.0	1.0	1.0	0.0	1.0	1.0	0.0	5.0	0.0	1.0	4.0	0.0	0.0	0.0	0.0	3.0	3.0	1.0
OTU_2356	1.0	1.0	1.0	3.0	1.0	1.0	1.0	3.0	0.0	1.0	1.0	0.0	1.0	3.0	4.0	0.0	0.0	0.0
OTU_2357	0.0	0.0	0.0	0.0	0.0	0.0	0.0	2.0	0.0	0.0	0.0	0.0	0.0	0.0	0.0	0.0	0.0	0.0
OTU_2358	0.0	0.0	3.0	1.0	0.0	0.0	0.0	2.0	0.0	0.0	0.0	0.0	0.0	0.0	1.0	0.0	1.0	0.0
OTU_2359	0.0	0.0	0.0	0.0	0.0	0.0	0.0	2.0	0.0	0.0	0.0	0.0	0.0	0.0	0.0	0.0	0.0	0.0
OTU_236	0.0	0.0	0.0	0.0	0.0	0.0	0.0	0.0	0.0	0.0	0.0	0.0	0.0	2.0	0.0	0.0	0.0	0.0
OTU_2360	0.0	0.0	0.0	0.0	0.0	0.0	0.0	2.0	0.0	0.0	0.0	0.0	0.0	0.0	0.0	0.0	0.0	0.0
OTU_2361	1.0	1.0	6.0	0.0	0.0	0.0	0.0	12.0	2.0	0.0	0.0	4.0	0.0	0.0	1.0	1.0	0.0	0.0
OTU_2362	0.0	0.0	0.0	0.0	1.0	0.0	0.0	4.0	0.0	0.0	0.0	0.0	0.0	0.0	0.0	0.0	0.0	2.0
OTU_2363	0.0	0.0	2.0	0.0	0.0	0.0	0.0	6.0	1.0	0.0	1.0	0.0	0.0	0.0	0.0	0.0	1.0	1.0
OTU_2364	1.0	0.0	1.0	3.0	1.0	2.0	0.0	2.0	2.0	1.0	0.0	0.0	0.0	0.0	1.0	1.0	1.0	0.0
OTU_2365	2.0	0.0	1.0	0.0	3.0	0.0	3.0	12.0	2.0	2.0	0.0	0.0	0.0	9.0	0.0	0.0	1.0	35.0
OTU_2366	1.0	2.0	0.0	0.0	1.0	1.0	1.0	1.0	0.0	0.0	0.0	10.0	0.0	0.0	1.0	0.0	0.0	0.0
OTU_2367	4.0	6.0	26.0	1.0	1.0	4.0	1.0	11.0	44.0	4.0	48.0	4.0	6.0	2.0	3.0	6.0	4.0	5.0
OTU_2368	0.0	0.0	0.0	0.0	0.0	0.0	0.0	2.0	0.0	0.0	0.0	0.0	0.0	0.0	0.0	0.0	0.0	0.0
OTU_2369	0.0	1.0	1.0	0.0	0.0	1.0	0.0	8.0	3.0	1.0	0.0	2.0	0.0	0.0	0.0	0.0	0.0	0.0
OTU_237	0.0	0.0	0.0	0.0	0.0	0.0	0.0	0.0	0.0	1.0	0.0	0.0	0.0	2.0	0.0	0.0	0.0	0.0
OTU_2370	0.0	0.0	0.0	0.0	0.0	0.0	0.0	2.0	0.0	0.0	0.0	0.0	0.0	0.0	0.0	0.0	0.0	0.0
OTU_2371	0.0	0.0	0.0	0.0	0.0	0.0	0.0	2.0	0.0	0.0	0.0	4.0	0.0	0.0	0.0	0.0	0.0	0.0
OTU_2372	0.0	0.0	3.0	0.0	2.0	1.0	1.0	5.0	8.0	2.0	3.0	1.0	0.0	0.0	0.0	0.0	1.0	0.0
OTU_2373	1.0	2.0	5.0	3.0	1.0	5.0	1.0	12.0	6.0	1.0	9.0	2.0	0.0	1.0	2.0	0.0	4.0	1.0
OTU_2374	0.0	0.0	0.0	0.0	0.0	0.0	0.0	0.0	3.0	0.0	0.0	0.0	0.0	0.0	0.0	0.0	0.0	0.0
OTU_2375	5.0	5.0	1.0	3.0	0.0	0.0	9.0	1.0	10.0	2.0	0.0	0.0	22.0	1.0	3.0	8.0	4.0	1.0
OTU_2376	0.0	0.0	0.0	1.0	0.0	0.0	3.0	1.0	4.0	0.0	1.0	0.0	0.0	0.0	0.0	0.0	1.0	0.0
OTU_2377	0.0	0.0	0.0	0.0	1.0	0.0	0.0	0.0	2.0	0.0	0.0	0.0	0.0	0.0	0.0	0.0	0.0	0.0
OTU_2378	16.0	0.0	39.0	6.0	14.0	43.0	8.0	5.0	14.0	2.0	3.0	3.0	12.0	6.0	20.0	2.0	0.0	25.0
OTU_2379	1.0	0.0	0.0	0.0	0.0	0.0	0.0	0.0	2.0	0.0	0.0	0.0	0.0	0.0	0.0	1.0	0.0	0.0
OTU_238	0.0	1.0	0.0	3.0	3.0	0.0	0.0	2.0	0.0	2.0	0.0	1.0	2.0	6.0	3.0	1.0	3.0	4.0
OTU_2380	1.0	0.0	0.0	0.0	0.0	0.0	0.0	1.0	5.0	1.0	0.0	0.0	0.0	0.0	0.0	1.0	1.0	1.0
OTU_2381	0.0	1.0	4.0	0.0	12.0	0.0	0.0	39.0	24.0	3.0	4.0	0.0	0.0	0.0	1.0	0.0	0.0	0.0
OTU_2382	0.0	0.0	0.0	0.0	0.0	1.0	0.0	0.0	2.0	0.0	0.0	0.0	0.0	0.0	0.0	0.0	1.0	0.0
OTU_2383	1.0	0.0	0.0	0.0	1.0	1.0	0.0	3.0	2.0	1.0	0.0	0.0	0.0	0.0	5.0	0.0	2.0	5.0
OTU_2384	1.0	0.0	0.0	0.0	0.0	0.0	1.0	2.0	5.0	3.0	0.0	1.0	0.0	0.0	0.0	0.0	0.0	1.0
OTU_2385	0.0	0.0	0.0	0.0	0.0	1.0	0.0	0.0	1.0	0.0	0.0	0.0	0.0	0.0	0.0	0.0	0.0	0.0
OTU_2386	0.0	0.0	0.0	0.0	0.0	0.0	0.0	0.0	3.0	0.0	0.0	0.0	0.0	0.0	0.0	0.0	0.0	0.0
OTU_2387	0.0	0.0	0.0	0.0	0.0	0.0	0.0	0.0	2.0	0.0	0.0	0.0	0.0	0.0	0.0	0.0	0.0	0.0
OTU_2388	6.0	1.0	2.0	0.0	1.0	1.0	0.0	0.0	2.0	0.0	0.0	2.0	0.0	0.0	0.0	0.0	1.0	2.0
OTU_2389	2.0	2.0	2.0	0.0	0.0	2.0	0.0	1.0	2.0	0.0	0.0	0.0	0.0	0.0	0.0	0.0	0.0	1.0
OTU_239	0.0	1.0	0.0	0.0	0.0	0.0	0.0	0.0	0.0	0.0	0.0	0.0	0.0	2.0	0.0	0.0	0.0	2.0
OTU_2390	3.0	0.0	5.0	1.0	1.0	0.0	0.0	0.0	4.0	0.0	0.0	0.0	0.0	0.0	1.0	0.0	0.0	1.0
OTU_2391	0.0	0.0	1.0	0.0	0.0	1.0	4.0	0.0	4.0	1.0	3.0	2.0	5.0	0.0	5.0	0.0	1.0	9.0
OTU_2392	0.0	0.0	0.0	1.0	0.0	0.0	0.0	1.0	2.0	0.0	0.0	0.0	0.0	0.0	0.0	0.0	0.0	0.0
OTU_2393	2.0	1.0	1.0	2.0	1.0	0.0	0.0	1.0	10.0	1.0	0.0	0.0	3.0	0.0	0.0	3.0	1.0	0.0
OTU_2394	0.0	0.0	0.0	0.0	0.0	0.0	0.0	0.0	0.0	2.0	0.0	0.0	0.0	0.0	0.0	0.0	0.0	0.0
OTU_2395	0.0	0.0	0.0	0.0	0.0	0.0	0.0	0.0	0.0	1.0	0.0	0.0	0.0	0.0	0.0	0.0	0.0	0.0
OTU_2396	0.0	0.0	0.0	0.0	0.0	0.0	0.0	1.0	0.0	2.0	0.0	0.0	0.0	0.0	0.0	0.0	0.0	0.0
OTU_2397	0.0	0.0	0.0	0.0	0.0	0.0	0.0	0.0	0.0	2.0	0.0	0.0	0.0	0.0	0.0	0.0	0.0	0.0
OTU_2398	0.0	0.0	0.0	0.0	0.0	0.0	0.0	1.0	0.0	2.0	0.0	0.0	0.0	0.0	0.0	0.0	0.0	0.0
OTU_2399	0.0	0.0	0.0	0.0	0.0	0.0	0.0	0.0	0.0	2.0	0.0	0.0	0.0	0.0	0.0	0.0	0.0	0.0
OTU_24	158.0	88.0	1732.0	1637.0	4237.0	230.0	618.0	1429.0	4331.0	1543.0	810.0	5774.0	121.0	103.0	2970.0	151.0	177.0	1794.0
OTU_240	0.0	0.0	0.0	0.0	0.0	0.0	0.0	0.0	0.0	0.0	0.0	0.0	0.0	2.0	0.0	0.0	0.0	0.0
OTU_2400	0.0	0.0	0.0	0.0	0.0	0.0	0.0	0.0	0.0	2.0	1.0	0.0	0.0	0.0	0.0	0.0	0.0	0.0
OTU_2401	0.0	0.0	0.0	1.0	0.0	0.0	0.0	0.0	0.0	3.0	0.0	0.0	0.0	0.0	2.0	0.0	0.0	1.0
OTU_2402	0.0	0.0	0.0	0.0	0.0	1.0	0.0	0.0	0.0	2.0	0.0	0.0	0.0	0.0	0.0	0.0	0.0	0.0
OTU_2403	0.0	0.0	0.0	0.0	0.0	0.0	0.0	0.0	0.0	2.0	0.0	0.0	0.0	0.0	0.0	0.0	0.0	0.0
OTU_2404	0.0	0.0	1.0	0.0	0.0	0.0	0.0	0.0	0.0	2.0	0.0	0.0	0.0	0.0	0.0	0.0	0.0	0.0
OTU_2405	0.0	0.0	0.0	0.0	0.0	0.0	0.0	0.0	0.0	2.0	0.0	0.0	0.0	0.0	0.0	0.0	0.0	0.0
OTU_2406	0.0	0.0	0.0	0.0	0.0	0.0	0.0	0.0	0.0	2.0	0.0	0.0	0.0	0.0	0.0	0.0	0.0	0.0
OTU_2407	0.0	0.0	0.0	0.0	0.0	0.0	0.0	0.0	0.0	1.0	0.0	0.0	0.0	0.0	0.0	0.0	0.0	0.0
OTU_2408	0.0	0.0	0.0	0.0	0.0	0.0	0.0	0.0	0.0	2.0	0.0	0.0	0.0	0.0	0.0	0.0	0.0	0.0
OTU_2409	0.0	0.0	0.0	0.0	0.0	3.0	0.0	2.0	4.0	19.0	0.0	0.0	0.0	0.0	0.0	0.0	1.0	0.0
OTU_241	0.0	0.0	0.0	0.0	0.0	0.0	0.0	0.0	0.0	0.0	0.0	0.0	0.0	0.0	3.0	0.0	0.0	0.0
OTU_2410	0.0	0.0	0.0	1.0	0.0	0.0	0.0	0.0	0.0	2.0	0.0	0.0	0.0	0.0	0.0	0.0	0.0	0.0
OTU_2411	0.0	0.0	0.0	0.0	0.0	0.0	0.0	0.0	0.0	1.0	0.0	0.0	0.0	0.0	0.0	0.0	0.0	0.0
OTU_2412	2.0	0.0	1.0	1.0	1.0	3.0	0.0	0.0	2.0	5.0	1.0	0.0	0.0	0.0	1.0	0.0	0.0	0.0
OTU_2413	3.0	0.0	4.0	0.0	0.0	1.0	0.0	0.0	0.0	4.0	0.0	0.0	0.0	0.0	0.0	1.0	1.0	0.0
OTU_2414	0.0	0.0	1.0	4.0	0.0	0.0	0.0	3.0	2.0	2.0	0.0	1.0	0.0	0.0	0.0	0.0	0.0	0.0
OTU_2415	0.0	0.0	0.0	0.0	0.0	0.0	1.0	1.0	0.0	2.0	0.0	0.0	0.0	0.0	0.0	0.0	0.0	1.0
OTU_2416	0.0	0.0	0.0	0.0	0.0	0.0	0.0	0.0	1.0	0.0	3.0	0.0	0.0	0.0	0.0	0.0	0.0	0.0
OTU_2417	0.0	0.0	0.0	0.0	0.0	0.0	0.0	0.0	0.0	0.0	2.0	0.0	0.0	0.0	0.0	0.0	0.0	0.0
OTU_2418	3.0	1.0	0.0	0.0	0.0	1.0	0.0	0.0	2.0	0.0	3.0	0.0	0.0	0.0	0.0	0.0	0.0	0.0
OTU_2419	0.0	0.0	0.0	2.0	0.0	0.0	0.0	1.0	0.0	0.0	2.0	0.0	0.0	0.0	0.0	0.0	0.0	0.0
OTU_242	0.0	0.0	0.0	0.0	0.0	0.0	0.0	0.0	0.0	0.0	0.0	0.0	0.0	0.0	2.0	0.0	0.0	0.0
OTU_2420	1.0	0.0	0.0	2.0	0.0	0.0	2.0	0.0	0.0	0.0	4.0	0.0	0.0	0.0	0.0	0.0	0.0	0.0
OTU_2421	0.0	0.0	0.0	0.0	0.0	1.0	2.0	4.0	0.0	0.0	2.0	0.0	1.0	1.0	2.0	1.0	2.0	1.0
OTU_2422	0.0	0.0	0.0	0.0	0.0	0.0	0.0	0.0	0.0	0.0	2.0	0.0	0.0	0.0	0.0	0.0	0.0	0.0
OTU_2423	1.0	0.0	0.0	0.0	1.0	0.0	0.0	0.0	0.0	1.0	3.0	1.0	0.0	1.0	2.0	0.0	0.0	0.0
OTU_2424	0.0	0.0	0.0	0.0	0.0	0.0	0.0	0.0	0.0	0.0	5.0	0.0	0.0	0.0	0.0	0.0	0.0	0.0
OTU_2425	0.0	0.0	0.0	0.0	0.0	0.0	0.0	0.0	0.0	0.0	2.0	0.0	0.0	0.0	0.0	0.0	0.0	0.0
OTU_2426	0.0	0.0	0.0	2.0	0.0	1.0	0.0	0.0	1.0	1.0	3.0	1.0	0.0	0.0	0.0	0.0	2.0	0.0
OTU_2427	0.0	1.0	0.0	0.0	0.0	0.0	1.0	0.0	0.0	0.0	2.0	0.0	0.0	0.0	0.0	0.0	0.0	0.0
OTU_2428	0.0	0.0	0.0	0.0	0.0	0.0	0.0	0.0	0.0	0.0	2.0	0.0	0.0	0.0	0.0	0.0	0.0	0.0
OTU_2429	0.0	1.0	0.0	2.0	3.0	1.0	1.0	1.0	1.0	2.0	6.0	4.0	2.0	1.0	1.0	2.0	1.0	0.0
OTU_243	0.0	0.0	0.0	0.0	0.0	0.0	0.0	0.0	0.0	0.0	0.0	0.0	0.0	0.0	3.0	0.0	0.0	1.0
OTU_2430	0.0	1.0	0.0	0.0	1.0	0.0	0.0	0.0	1.0	0.0	10.0	0.0	0.0	1.0	0.0	0.0	0.0	0.0
OTU_2431	5.0	0.0	3.0	0.0	2.0	3.0	0.0	32.0	2.0	7.0	7.0	0.0	1.0	10.0	4.0	2.0	5.0	0.0
OTU_2432	0.0	0.0	0.0	0.0	0.0	0.0	0.0	0.0	0.0	0.0	0.0	3.0	0.0	0.0	0.0	0.0	0.0	0.0
OTU_2433	0.0	0.0	0.0	1.0	0.0	0.0	0.0	0.0	0.0	0.0	0.0	3.0	0.0	1.0	1.0	0.0	0.0	0.0
OTU_2434	0.0	0.0	0.0	0.0	0.0	0.0	0.0	0.0	2.0	1.0	0.0	2.0	0.0	0.0	0.0	0.0	0.0	0.0
OTU_2435	1.0	0.0	0.0	0.0	0.0	0.0	1.0	0.0	0.0	0.0	0.0	5.0	0.0	1.0	0.0	0.0	0.0	0.0
OTU_2436	1.0	0.0	1.0	0.0	0.0	0.0	1.0	0.0	0.0	0.0	0.0	2.0	1.0	0.0	0.0	0.0	0.0	0.0
OTU_2437	0.0	0.0	0.0	0.0	0.0	0.0	0.0	0.0	0.0	0.0	0.0	5.0	0.0	0.0	0.0	0.0	0.0	0.0
OTU_2438	0.0	0.0	0.0	0.0	0.0	1.0	0.0	0.0	0.0	0.0	0.0	1.0	0.0	0.0	0.0	0.0	0.0	0.0
OTU_2439	0.0	1.0	1.0	2.0	0.0	0.0	0.0	0.0	3.0	0.0	0.0	3.0	0.0	0.0	0.0	0.0	1.0	0.0
OTU_244	0.0	0.0	0.0	0.0	0.0	0.0	0.0	2.0	0.0	0.0	0.0	0.0	0.0	1.0	2.0	0.0	0.0	0.0
OTU_2440	0.0	0.0	0.0	0.0	0.0	0.0	0.0	0.0	0.0	0.0	0.0	2.0	0.0	0.0	0.0	0.0	0.0	0.0
OTU_2441	0.0	0.0	0.0	0.0	0.0	0.0	0.0	0.0	0.0	2.0	0.0	9.0	0.0	1.0	1.0	0.0	0.0	0.0
OTU_2442	2.0	0.0	4.0	0.0	0.0	0.0	1.0	0.0	1.0	2.0	1.0	6.0	2.0	2.0	14.0	0.0	0.0	6.0
OTU_2443	0.0	0.0	0.0	0.0	0.0	0.0	0.0	0.0	0.0	0.0	0.0	2.0	0.0	0.0	0.0	0.0	0.0	0.0
OTU_2444	1.0	0.0	0.0	1.0	0.0	1.0	0.0	0.0	3.0	0.0	0.0	3.0	1.0	0.0	1.0	0.0	0.0	0.0
OTU_2445	0.0	0.0	0.0	0.0	0.0	0.0	0.0	0.0	0.0	0.0	0.0	2.0	0.0	0.0	0.0	0.0	0.0	0.0
OTU_2446	0.0	0.0	0.0	0.0	0.0	1.0	0.0	0.0	0.0	0.0	0.0	9.0	0.0	0.0	0.0	0.0	0.0	0.0
OTU_2447	0.0	0.0	1.0	0.0	0.0	0.0	7.0	4.0	5.0	0.0	2.0	12.0	0.0	2.0	2.0	1.0	3.0	0.0
OTU_2448	2.0	1.0	4.0	0.0	1.0	0.0	0.0	0.0	1.0	0.0	0.0	3.0	0.0	0.0	0.0	0.0	0.0	5.0
OTU_2449	0.0	0.0	0.0	0.0	0.0	1.0	0.0	0.0	0.0	0.0	0.0	2.0	0.0	0.0	0.0	0.0	0.0	0.0
OTU_245	0.0	0.0	0.0	2.0	0.0	1.0	1.0	0.0	0.0	1.0	1.0	3.0	0.0	2.0	2.0	0.0	5.0	1.0
OTU_2450	0.0	0.0	0.0	0.0	0.0	0.0	0.0	0.0	0.0	0.0	0.0	2.0	0.0	0.0	0.0	0.0	0.0	0.0
OTU_2451	19.0	10.0	17.0	28.0	38.0	12.0	10.0	10.0	20.0	21.0	0.0	49.0	9.0	34.0	54.0	15.0	7.0	37.0
OTU_2452	5.0	6.0	2.0	3.0	9.0	3.0	6.0	18.0	36.0	23.0	10.0	18.0	27.0	10.0	26.0	20.0	5.0	6.0
OTU_2453	4.0	16.0	27.0	7.0	27.0	9.0	8.0	2.0	0.0	7.0	1.0	2.0	0.0	0.0	1.0	9.0	7.0	4.0
OTU_2454	2.0	3.0	7.0	4.0	21.0	0.0	1.0	2.0	2.0	2.0	18.0	1.0	6.0	0.0	5.0	8.0	7.0	7.0
OTU_2455	6.0	1.0	7.0	10.0	4.0	3.0	5.0	12.0	8.0	2.0	5.0	8.0	4.0	5.0	10.0	2.0	4.0	8.0
OTU_2456	1.0	2.0	3.0	8.0	15.0	1.0	1.0	0.0	4.0	2.0	11.0	0.0	0.0	1.0	0.0	0.0	0.0	0.0
OTU_2457	42.0	17.0	16.0	46.0	14.0	338.0	3.0	22.0	14.0	14.0	9.0	8.0	2.0	3.0	13.0	15.0	3.0	21.0
OTU_2458	0.0	0.0	0.0	6.0	2.0	0.0	0.0	0.0	2.0	1.0	3.0	0.0	0.0	0.0	0.0	0.0	0.0	0.0
OTU_2459	140.0	59.0	151.0	190.0	80.0	302.0	18.0	15.0	132.0	67.0	15.0	41.0	26.0	26.0	28.0	30.0	27.0	44.0
OTU_246	0.0	0.0	0.0	0.0	0.0	0.0	0.0	0.0	0.0	0.0	0.0	0.0	0.0	0.0	2.0	0.0	0.0	0.0
OTU_2460	0.0	2.0	0.0	7.0	2.0	1.0	1.0	4.0	1.0	2.0	6.0	6.0	0.0	1.0	2.0	2.0	1.0	0.0
OTU_2461	1.0	0.0	0.0	2.0	0.0	1.0	2.0	2.0	4.0	0.0	1.0	1.0	1.0	3.0	5.0	0.0	1.0	5.0
OTU_2462	0.0	0.0	0.0	0.0	0.0	3.0	0.0	0.0	1.0	0.0	0.0	0.0	0.0	0.0	0.0	0.0	0.0	0.0
OTU_2463	0.0	0.0	1.0	0.0	0.0	0.0	0.0	0.0	0.0	0.0	0.0	0.0	2.0	0.0	0.0	0.0	0.0	3.0
OTU_2464	0.0	0.0	0.0	0.0	0.0	0.0	1.0	1.0	0.0	1.0	0.0	0.0	0.0	0.0	1.0	0.0	1.0	7.0
OTU_2465	1.0	0.0	0.0	1.0	1.0	0.0	0.0	0.0	0.0	0.0	1.0	1.0	0.0	0.0	0.0	0.0	1.0	0.0
OTU_2466	0.0	0.0	0.0	2.0	2.0	1.0	1.0	0.0	1.0	0.0	0.0	1.0	2.0	0.0	1.0	1.0	0.0	0.0
OTU_2467	0.0	0.0	5.0	0.0	0.0	1.0	0.0	0.0	0.0	0.0	1.0	0.0	0.0	0.0	0.0	2.0	0.0	1.0
OTU_2468	1.0	0.0	0.0	3.0	0.0	3.0	0.0	0.0	1.0	1.0	0.0	0.0	0.0	0.0	0.0	0.0	0.0	0.0
OTU_2469	2.0	1.0	0.0	0.0	0.0	0.0	0.0	0.0	0.0	0.0	0.0	0.0	2.0	0.0	0.0	0.0	0.0	0.0
OTU_247	0.0	0.0	0.0	0.0	0.0	1.0	0.0	0.0	0.0	1.0	0.0	0.0	0.0	0.0	1.0	0.0	0.0	0.0
OTU_2470	0.0	1.0	0.0	0.0	0.0	0.0	0.0	1.0	1.0	0.0	1.0	1.0	2.0	0.0	0.0	0.0	0.0	0.0
OTU_2471	0.0	0.0	0.0	0.0	0.0	0.0	0.0	1.0	0.0	0.0	0.0	0.0	0.0	2.0	2.0	0.0	0.0	1.0
OTU_2472	0.0	0.0	0.0	0.0	0.0	0.0	0.0	0.0	0.0	1.0	0.0	0.0	1.0	4.0	0.0	0.0	0.0	1.0
OTU_2473	0.0	0.0	0.0	0.0	0.0	0.0	0.0	0.0	0.0	0.0	0.0	0.0	0.0	2.0	0.0	2.0	0.0	0.0
OTU_2474	0.0	0.0	0.0	0.0	0.0	0.0	0.0	0.0	0.0	0.0	0.0	0.0	0.0	2.0	0.0	0.0	0.0	0.0
OTU_2475	1.0	3.0	0.0	1.0	1.0	2.0	0.0	3.0	1.0	4.0	2.0	1.0	0.0	0.0	6.0	1.0	0.0	1.0
OTU_2476	1.0	2.0	1.0	1.0	3.0	4.0	3.0	10.0	7.0	3.0	1.0	0.0	4.0	0.0	9.0	9.0	0.0	9.0
OTU_2477	0.0	0.0	0.0	0.0	0.0	0.0	2.0	0.0	0.0	0.0	0.0	1.0	0.0	0.0	2.0	0.0	0.0	2.0
OTU_2478	1.0	0.0	0.0	0.0	0.0	0.0	0.0	0.0	0.0	1.0	0.0	0.0	0.0	0.0	2.0	0.0	0.0	0.0
OTU_2479	0.0	0.0	0.0	0.0	0.0	0.0	0.0	0.0	0.0	0.0	0.0	0.0	0.0	0.0	2.0	0.0	0.0	0.0
OTU_248	0.0	0.0	0.0	0.0	0.0	0.0	1.0	0.0	1.0	0.0	0.0	0.0	0.0	0.0	1.0	0.0	0.0	4.0
OTU_2480	0.0	0.0	0.0	0.0	1.0	3.0	4.0	0.0	0.0	1.0	0.0	1.0	0.0	0.0	3.0	0.0	0.0	0.0
OTU_2481	0.0	0.0	0.0	0.0	0.0	0.0	0.0	0.0	0.0	0.0	0.0	0.0	0.0	0.0	0.0	1.0	0.0	0.0
OTU_2482	0.0	0.0	0.0	0.0	0.0	0.0	0.0	0.0	0.0	1.0	0.0	0.0	0.0	0.0	0.0	1.0	0.0	0.0
OTU_2483	0.0	0.0	0.0	0.0	0.0	1.0	0.0	0.0	0.0	0.0	0.0	0.0	0.0	0.0	0.0	1.0	0.0	0.0
OTU_2484	0.0	0.0	0.0	0.0	0.0	0.0	0.0	0.0	0.0	0.0	0.0	0.0	0.0	0.0	0.0	2.0	0.0	0.0
OTU_2485	0.0	0.0	0.0	0.0	0.0	0.0	0.0	2.0	1.0	0.0	0.0	0.0	0.0	0.0	1.0	2.0	3.0	0.0
OTU_2486	0.0	1.0	0.0	1.0	0.0	0.0	0.0	0.0	0.0	0.0	0.0	0.0	0.0	0.0	0.0	0.0	0.0	2.0
OTU_2487	1.0	1.0	1.0	0.0	0.0	0.0	0.0	0.0	1.0	0.0	0.0	0.0	0.0	1.0	1.0	0.0	0.0	7.0
OTU_2488	0.0	0.0	0.0	0.0	1.0	0.0	0.0	0.0	0.0	0.0	2.0	0.0	0.0	0.0	1.0	0.0	0.0	2.0
OTU_2489	2.0	0.0	0.0	0.0	0.0	2.0	0.0	0.0	0.0	0.0	0.0	0.0	0.0	0.0	2.0	0.0	0.0	2.0
OTU_249	8.0	14.0	10.0	25.0	25.0	6.0	18.0	17.0	12.0	16.0	15.0	9.0	9.0	7.0	15.0	20.0	17.0	10.0
OTU_2490	0.0	0.0	0.0	0.0	0.0	0.0	0.0	0.0	0.0	0.0	0.0	0.0	0.0	0.0	0.0	0.0	0.0	3.0
OTU_2491	0.0	0.0	2.0	0.0	0.0	0.0	0.0	0.0	0.0	0.0	0.0	0.0	0.0	0.0	0.0	0.0	0.0	0.0
OTU_2492	0.0	0.0	2.0	0.0	0.0	0.0	0.0	0.0	0.0	0.0	0.0	0.0	0.0	0.0	0.0	0.0	0.0	0.0
OTU_2493	0.0	0.0	1.0	0.0	1.0	0.0	0.0	0.0	0.0	1.0	0.0	0.0	0.0	0.0	0.0	0.0	0.0	0.0
OTU_2494	0.0	0.0	0.0	2.0	0.0	0.0	0.0	0.0	0.0	0.0	0.0	0.0	0.0	0.0	0.0	0.0	0.0	0.0
OTU_2495	0.0	0.0	0.0	3.0	1.0	1.0	1.0	0.0	0.0	0.0	0.0	0.0	0.0	0.0	0.0	0.0	0.0	0.0
OTU_2496	0.0	0.0	0.0	3.0	0.0	0.0	0.0	0.0	0.0	0.0	0.0	0.0	0.0	0.0	0.0	0.0	1.0	0.0
OTU_2497	0.0	1.0	1.0	2.0	0.0	1.0	0.0	0.0	0.0	0.0	0.0	0.0	0.0	0.0	0.0	0.0	0.0	0.0
OTU_2498	0.0	0.0	0.0	2.0	0.0	0.0	0.0	0.0	0.0	0.0	0.0	0.0	0.0	1.0	0.0	0.0	0.0	0.0
OTU_2499	1.0	0.0	1.0	4.0	0.0	0.0	1.0	0.0	1.0	1.0	0.0	2.0	0.0	1.0	2.0	0.0	0.0	1.0
OTU_25	134.0	64.0	2169.0	320.0	1180.0	1338.0	1165.0	714.0	1157.0	1533.0	909.0	985.0	66.0	66.0	1404.0	74.0	221.0	642.0
OTU_250	0.0	0.0	0.0	0.0	0.0	0.0	0.0	0.0	0.0	0.0	0.0	0.0	0.0	0.0	2.0	0.0	0.0	0.0
OTU_2500	0.0	0.0	0.0	1.0	2.0	1.0	0.0	1.0	0.0	0.0	1.0	4.0	1.0	0.0	0.0	0.0	1.0	0.0
OTU_2501	0.0	0.0	0.0	0.0	2.0	0.0	0.0	0.0	0.0	0.0	0.0	0.0	0.0	0.0	0.0	0.0	0.0	0.0
OTU_2502	1.0	2.0	1.0	1.0	2.0	0.0	3.0	1.0	1.0	2.0	0.0	2.0	1.0	1.0	0.0	0.0	2.0	1.0
OTU_2503	0.0	0.0	0.0	0.0	1.0	0.0	0.0	0.0	0.0	0.0	0.0	0.0	0.0	0.0	0.0	0.0	0.0	0.0
OTU_2504	0.0	0.0	0.0	0.0	3.0	0.0	0.0	0.0	0.0	0.0	0.0	0.0	0.0	0.0	0.0	0.0	0.0	0.0
OTU_2505	0.0	0.0	0.0	0.0	1.0	0.0	0.0	0.0	0.0	0.0	0.0	0.0	0.0	0.0	1.0	1.0	0.0	0.0
OTU_2506	0.0	0.0	0.0	1.0	0.0	3.0	0.0	0.0	0.0	0.0	0.0	1.0	0.0	2.0	0.0	0.0	0.0	0.0
OTU_2507	0.0	0.0	0.0	0.0	0.0	2.0	0.0	1.0	0.0	0.0	0.0	0.0	0.0	0.0	0.0	0.0	0.0	1.0
OTU_2508	0.0	0.0	0.0	1.0	0.0	2.0	0.0	1.0	0.0	0.0	2.0	1.0	0.0	0.0	0.0	0.0	0.0	0.0
OTU_2509	0.0	0.0	0.0	0.0	0.0	2.0	0.0	0.0	0.0	0.0	0.0	0.0	0.0	0.0	0.0	0.0	0.0	0.0
OTU_251	1.0	4.0	0.0	3.0	1.0	1.0	0.0	2.0	1.0	1.0	1.0	0.0	1.0	2.0	2.0	1.0	1.0	1.0
OTU_2510	3.0	0.0	0.0	4.0	1.0	3.0	0.0	1.0	3.0	1.0	0.0	1.0	0.0	3.0	0.0	0.0	0.0	0.0
OTU_2511	0.0	0.0	0.0	0.0	0.0	0.0	5.0	0.0	0.0	0.0	0.0	0.0	1.0	0.0	0.0	1.0	0.0	0.0
OTU_2512	0.0	0.0	0.0	0.0	0.0	0.0	3.0	0.0	0.0	0.0	0.0	0.0	0.0	0.0	0.0	0.0	0.0	0.0
OTU_2513	0.0	0.0	0.0	0.0	0.0	0.0	2.0	0.0	0.0	0.0	0.0	0.0	0.0	0.0	0.0	0.0	0.0	0.0
OTU_2514	22.0	82.0	87.0	39.0	97.0	100.0	50.0	32.0	26.0	35.0	35.0	17.0	30.0	57.0	14.0	79.0	35.0	46.0
OTU_2515	5.0	56.0	83.0	35.0	24.0	30.0	102.0	20.0	26.0	43.0	51.0	15.0	9.0	41.0	4.0	17.0	34.0	27.0
OTU_2516	0.0	1.0	0.0	0.0	0.0	0.0	0.0	2.0	0.0	1.0	0.0	0.0	0.0	0.0	0.0	0.0	0.0	0.0
OTU_2517	0.0	0.0	0.0	0.0	0.0	0.0	0.0	2.0	0.0	0.0	0.0	0.0	0.0	0.0	0.0	0.0	0.0	0.0
OTU_2518	1.0	4.0	0.0	1.0	1.0	0.0	0.0	3.0	7.0	1.0	0.0	1.0	0.0	0.0	0.0	2.0	3.0	1.0
OTU_2519	17.0	4.0	11.0	11.0	11.0	27.0	9.0	77.0	38.0	17.0	7.0	0.0	9.0	4.0	41.0	24.0	1.0	13.0
OTU_252	1.0	2.0	2.0	1.0	1.0	0.0	3.0	2.0	1.0	0.0	0.0	1.0	1.0	0.0	1.0	3.0	3.0	4.0
OTU_2520	0.0	0.0	0.0	0.0	0.0	0.0	0.0	0.0	2.0	0.0	1.0	0.0	0.0	0.0	0.0	2.0	0.0	0.0
OTU_2521	0.0	0.0	0.0	0.0	0.0	0.0	0.0	2.0	2.0	0.0	0.0	0.0	0.0	0.0	0.0	0.0	0.0	1.0
OTU_2522	0.0	0.0	1.0	0.0	0.0	0.0	0.0	0.0	0.0	2.0	0.0	0.0	0.0	0.0	0.0	0.0	0.0	0.0
OTU_2523	0.0	0.0	0.0	0.0	0.0	0.0	0.0	0.0	0.0	2.0	0.0	0.0	0.0	0.0	0.0	0.0	0.0	0.0
OTU_2524	0.0	0.0	0.0	0.0	0.0	0.0	0.0	1.0	0.0	2.0	0.0	0.0	0.0	1.0	0.0	0.0	0.0	1.0
OTU_2525	0.0	0.0	0.0	0.0	0.0	0.0	0.0	1.0	0.0	4.0	0.0	0.0	0.0	0.0	0.0	0.0	1.0	0.0
OTU_2526	0.0	0.0	0.0	0.0	0.0	0.0	0.0	0.0	0.0	0.0	2.0	0.0	0.0	0.0	0.0	0.0	0.0	0.0
OTU_2527	0.0	0.0	0.0	0.0	0.0	0.0	0.0	0.0	0.0	0.0	2.0	0.0	0.0	0.0	0.0	0.0	0.0	0.0
OTU_2528	0.0	0.0	0.0	0.0	0.0	0.0	0.0	0.0	0.0	0.0	2.0	0.0	0.0	0.0	0.0	0.0	0.0	0.0
OTU_2529	0.0	0.0	1.0	1.0	0.0	0.0	0.0	1.0	0.0	0.0	0.0	3.0	0.0	0.0	0.0	0.0	0.0	0.0
OTU_253	0.0	0.0	0.0	1.0	0.0	0.0	0.0	0.0	0.0	0.0	0.0	0.0	0.0	0.0	0.0	3.0	0.0	0.0
OTU_2530	0.0	0.0	0.0	0.0	0.0	0.0	0.0	0.0	0.0	0.0	0.0	7.0	0.0	0.0	0.0	0.0	0.0	0.0
OTU_2531	0.0	0.0	0.0	0.0	0.0	0.0	0.0	0.0	0.0	0.0	0.0	2.0	0.0	1.0	1.0	0.0	0.0	0.0
OTU_2532	0.0	0.0	0.0	0.0	0.0	0.0	0.0	0.0	0.0	0.0	0.0	0.0	0.0	0.0	0.0	0.0	0.0	4.0
OTU_2533	0.0	0.0	1.0	0.0	0.0	0.0	0.0	0.0	0.0	0.0	0.0	0.0	0.0	0.0	0.0	0.0	0.0	2.0
OTU_2534	0.0	0.0	3.0	0.0	0.0	0.0	0.0	0.0	0.0	0.0	1.0	0.0	0.0	0.0	0.0	0.0	0.0	0.0
OTU_2535	0.0	0.0	0.0	0.0	1.0	0.0	0.0	0.0	0.0	0.0	0.0	0.0	0.0	0.0	2.0	0.0	0.0	0.0
OTU_2536	0.0	0.0	0.0	0.0	0.0	0.0	0.0	0.0	0.0	0.0	0.0	2.0	0.0	0.0	0.0	0.0	0.0	0.0
OTU_2537	0.0	0.0	0.0	0.0	0.0	0.0	0.0	0.0	0.0	0.0	0.0	0.0	0.0	0.0	0.0	2.0	0.0	0.0
OTU_2538	0.0	0.0	0.0	0.0	0.0	2.0	0.0	0.0	0.0	0.0	0.0	0.0	0.0	0.0	0.0	0.0	0.0	0.0
OTU_2539	0.0	0.0	0.0	0.0	0.0	0.0	0.0	0.0	0.0	0.0	0.0	0.0	0.0	0.0	0.0	2.0	0.0	0.0
OTU_254	0.0	0.0	0.0	0.0	0.0	0.0	0.0	0.0	0.0	0.0	0.0	0.0	0.0	0.0	0.0	2.0	0.0	0.0
OTU_2540	0.0	0.0	0.0	0.0	0.0	0.0	0.0	0.0	0.0	2.0	0.0	0.0	0.0	0.0	0.0	0.0	0.0	0.0
OTU_2541	0.0	3.0	0.0	0.0	0.0	0.0	0.0	0.0	0.0	0.0	0.0	0.0	0.0	0.0	0.0	0.0	0.0	0.0
OTU_2542	0.0	0.0	0.0	2.0	0.0	0.0	0.0	0.0	0.0	0.0	0.0	0.0	0.0	0.0	0.0	0.0	0.0	0.0
OTU_2543	0.0	0.0	1.0	0.0	0.0	0.0	0.0	0.0	0.0	0.0	0.0	0.0	0.0	0.0	0.0	1.0	0.0	0.0
OTU_2544	0.0	0.0	0.0	0.0	0.0	0.0	2.0	0.0	0.0	0.0	0.0	0.0	0.0	0.0	0.0	0.0	0.0	0.0
OTU_2545	0.0	0.0	0.0	0.0	0.0	0.0	0.0	0.0	0.0	0.0	2.0	0.0	0.0	0.0	0.0	0.0	0.0	0.0
OTU_2546	0.0	0.0	0.0	0.0	0.0	0.0	0.0	0.0	0.0	0.0	0.0	0.0	0.0	0.0	2.0	0.0	0.0	0.0
OTU_2547	0.0	0.0	0.0	0.0	0.0	2.0	0.0	0.0	0.0	0.0	0.0	0.0	0.0	0.0	0.0	0.0	0.0	0.0
OTU_2548	0.0	0.0	0.0	0.0	0.0	0.0	0.0	0.0	2.0	0.0	0.0	0.0	0.0	0.0	0.0	0.0	0.0	0.0
OTU_2549	0.0	0.0	0.0	0.0	0.0	1.0	0.0	1.0	0.0	0.0	0.0	0.0	0.0	0.0	0.0	0.0	0.0	0.0
OTU_255	0.0	2.0	1.0	0.0	0.0	1.0	0.0	0.0	1.0	6.0	0.0	0.0	4.0	0.0	0.0	4.0	1.0	0.0
OTU_2550	2.0	0.0	0.0	0.0	1.0	1.0	0.0	0.0	0.0	0.0	0.0	0.0	0.0	0.0	0.0	0.0	0.0	3.0
OTU_2551	0.0	0.0	0.0	0.0	2.0	0.0	0.0	0.0	0.0	0.0	0.0	0.0	0.0	0.0	0.0	0.0	0.0	0.0
OTU_2552	0.0	0.0	2.0	0.0	0.0	0.0	0.0	0.0	0.0	0.0	0.0	0.0	0.0	0.0	0.0	0.0	0.0	0.0
OTU_2553	2.0	0.0	0.0	0.0	0.0	0.0	0.0	0.0	0.0	0.0	0.0	0.0	0.0	0.0	0.0	0.0	0.0	0.0
OTU_2554	0.0	0.0	0.0	0.0	0.0	0.0	0.0	0.0	0.0	1.0	0.0	0.0	0.0	0.0	0.0	0.0	0.0	0.0
OTU_2555	2.0	0.0	0.0	0.0	0.0	0.0	0.0	0.0	0.0	0.0	1.0	0.0	0.0	0.0	0.0	0.0	0.0	0.0
OTU_2556	0.0	0.0	0.0	0.0	0.0	0.0	0.0	0.0	0.0	0.0	0.0	0.0	0.0	2.0	0.0	0.0	0.0	0.0
OTU_2557	0.0	0.0	0.0	0.0	0.0	2.0	0.0	0.0	0.0	0.0	0.0	0.0	0.0	0.0	0.0	0.0	0.0	0.0
OTU_256	0.0	0.0	0.0	0.0	0.0	1.0	2.0	0.0	0.0	0.0	0.0	0.0	0.0	2.0	0.0	2.0	0.0	0.0
OTU_257	32.0	99.0	72.0	208.0	267.0	38.0	125.0	148.0	257.0	131.0	264.0	307.0	260.0	284.0	149.0	130.0	234.0	143.0
OTU_258	0.0	1.0	2.0	0.0	0.0	0.0	0.0	0.0	1.0	2.0	0.0	0.0	0.0	1.0	0.0	3.0	2.0	0.0
OTU_259	10.0	15.0	4.0	73.0	44.0	3.0	38.0	20.0	24.0	43.0	17.0	13.0	43.0	46.0	63.0	55.0	55.0	140.0
OTU_26	122.0	92.0	48.0	56.0	109.0	3258.0	119.0	68.0	464.0	802.0	21.0	47.0	51.0	45.0	46.0	916.0	24.0	34.0
OTU_260	1.0	0.0	0.0	0.0	1.0	0.0	0.0	0.0	0.0	0.0	0.0	0.0	0.0	0.0	0.0	2.0	0.0	0.0
OTU_261	0.0	0.0	0.0	0.0	1.0	0.0	0.0	0.0	0.0	0.0	0.0	0.0	0.0	0.0	0.0	1.0	0.0	0.0
OTU_262	0.0	0.0	0.0	1.0	0.0	0.0	0.0	0.0	1.0	0.0	0.0	1.0	0.0	0.0	0.0	0.0	1.0	1.0
OTU_263	2.0	0.0	0.0	1.0	1.0	2.0	0.0	0.0	0.0	1.0	1.0	0.0	0.0	0.0	0.0	0.0	2.0	2.0
OTU_264	0.0	0.0	0.0	1.0	0.0	0.0	1.0	0.0	1.0	0.0	0.0	0.0	0.0	0.0	0.0	0.0	2.0	1.0
OTU_265	0.0	0.0	1.0	0.0	0.0	0.0	1.0	0.0	0.0	0.0	0.0	0.0	0.0	0.0	0.0	0.0	2.0	0.0
OTU_266	0.0	2.0	0.0	0.0	0.0	0.0	1.0	1.0	0.0	0.0	0.0	0.0	0.0	0.0	0.0	0.0	3.0	1.0
OTU_267	0.0	0.0	0.0	0.0	0.0	0.0	0.0	0.0	0.0	1.0	2.0	0.0	0.0	0.0	0.0	0.0	0.0	2.0
OTU_268	0.0	0.0	0.0	0.0	0.0	0.0	1.0	0.0	0.0	0.0	0.0	0.0	0.0	0.0	0.0	0.0	0.0	2.0
OTU_269	0.0	1.0	0.0	0.0	0.0	2.0	0.0	0.0	0.0	0.0	0.0	0.0	0.0	0.0	0.0	0.0	0.0	2.0
OTU_27	0.0	0.0	2.0	2.0	561.0	3.0	4.0	11.0	31.0	4.0	15.0	1.0	3.0	0.0	2.0	546.0	1.0	5.0
OTU_270	0.0	0.0	0.0	1.0	0.0	0.0	1.0	0.0	0.0	3.0	0.0	0.0	2.0	0.0	1.0	0.0	0.0	3.0
OTU_271	0.0	0.0	0.0	1.0	0.0	0.0	0.0	0.0	1.0	0.0	0.0	0.0	0.0	0.0	0.0	2.0	0.0	2.0
OTU_272	0.0	0.0	0.0	0.0	0.0	0.0	0.0	0.0	0.0	0.0	0.0	0.0	0.0	0.0	0.0	0.0	0.0	3.0
OTU_273	0.0	0.0	0.0	0.0	1.0	0.0	0.0	1.0	0.0	0.0	0.0	2.0	0.0	0.0	0.0	0.0	1.0	2.0
OTU_274	0.0	0.0	0.0	0.0	0.0	0.0	0.0	0.0	0.0	0.0	0.0	0.0	0.0	0.0	1.0	0.0	0.0	2.0
OTU_275	0.0	0.0	0.0	0.0	1.0	0.0	0.0	0.0	0.0	1.0	2.0	0.0	0.0	3.0	1.0	1.0	0.0	3.0
OTU_276	0.0	0.0	0.0	0.0	0.0	0.0	0.0	0.0	0.0	0.0	0.0	0.0	0.0	1.0	0.0	0.0	0.0	20.0
OTU_277	0.0	0.0	0.0	0.0	0.0	0.0	0.0	0.0	0.0	0.0	0.0	0.0	0.0	0.0	0.0	0.0	0.0	3.0
OTU_278	0.0	0.0	0.0	0.0	0.0	0.0	0.0	0.0	0.0	0.0	0.0	0.0	0.0	0.0	0.0	0.0	0.0	2.0
OTU_279	0.0	0.0	0.0	0.0	0.0	0.0	0.0	1.0	0.0	0.0	0.0	0.0	0.0	0.0	2.0	1.0	0.0	8.0
OTU_28	3.0	12.0	6.0	259.0	895.0	41.0	4.0	8.0	62.0	3.0	18.0	2.0	2.0	0.0	2.0	24.0	12.0	5.0
OTU_280	0.0	0.0	0.0	0.0	0.0	0.0	0.0	0.0	0.0	0.0	0.0	0.0	0.0	0.0	0.0	0.0	0.0	2.0
OTU_281	0.0	0.0	0.0	0.0	0.0	0.0	0.0	0.0	0.0	0.0	0.0	0.0	0.0	0.0	0.0	0.0	0.0	2.0
OTU_282	1.0	0.0	0.0	0.0	0.0	0.0	0.0	0.0	0.0	0.0	0.0	0.0	0.0	1.0	0.0	0.0	0.0	2.0
OTU_283	10.0	5.0	3.0	14.0	5.0	3.0	8.0	8.0	8.0	12.0	11.0	9.0	16.0	6.0	22.0	6.0	18.0	25.0
OTU_284	0.0	0.0	0.0	0.0	0.0	0.0	0.0	0.0	0.0	0.0	0.0	0.0	0.0	0.0	0.0	0.0	0.0	2.0
OTU_285	0.0	1.0	1.0	23.0	11.0	1.0	24.0	13.0	11.0	6.0	8.0	4.0	9.0	7.0	16.0	2.0	9.0	39.0
OTU_286	0.0	0.0	2.0	7.0	4.0	0.0	1.0	0.0	2.0	1.0	4.0	0.0	3.0	1.0	0.0	1.0	3.0	1.0
OTU_287	0.0	0.0	0.0	4.0	0.0	0.0	2.0	3.0	1.0	5.0	3.0	0.0	1.0	0.0	1.0	6.0	2.0	8.0
OTU_288	0.0	0.0	1.0	0.0	0.0	0.0	3.0	0.0	1.0	1.0	0.0	0.0	0.0	0.0	0.0	1.0	1.0	5.0
OTU_289	0.0	0.0	0.0	0.0	0.0	0.0	0.0	0.0	0.0	0.0	0.0	0.0	0.0	0.0	0.0	0.0	0.0	3.0
OTU_29	82.0	59.0	59.0	56.0	41.0	61.0	38.0	54.0	59.0	67.0	52.0	48.0	37.0	64.0	92.0	61.0	57.0	53.0
OTU_290	2.0	0.0	0.0	0.0	0.0	0.0	1.0	0.0	0.0	1.0	0.0	0.0	0.0	0.0	0.0	1.0	0.0	0.0
OTU_291	3.0	0.0	0.0	0.0	0.0	3.0	0.0	0.0	0.0	1.0	0.0	0.0	0.0	0.0	0.0	0.0	0.0	0.0
OTU_292	1.0	0.0	0.0	0.0	0.0	2.0	0.0	0.0	0.0	0.0	0.0	0.0	0.0	0.0	0.0	0.0	0.0	0.0
OTU_293	3.0	0.0	1.0	0.0	0.0	0.0	0.0	0.0	0.0	1.0	1.0	0.0	0.0	0.0	0.0	0.0	0.0	3.0
OTU_294	19.0	45.0	35.0	40.0	57.0	15.0	13.0	24.0	12.0	62.0	24.0	11.0	51.0	76.0	57.0	26.0	69.0	56.0
OTU_295	15.0	30.0	8.0	21.0	14.0	16.0	5.0	10.0	2.0	32.0	8.0	3.0	14.0	5.0	3.0	11.0	8.0	5.0
OTU_296	23.0	30.0	28.0	22.0	22.0	33.0	10.0	13.0	14.0	32.0	6.0	7.0	29.0	4.0	12.0	15.0	19.0	6.0
OTU_297	0.0	2.0	0.0	0.0	0.0	0.0	0.0	0.0	1.0	0.0	0.0	0.0	0.0	0.0	0.0	0.0	0.0	0.0
OTU_298	0.0	2.0	0.0	0.0	0.0	0.0	0.0	0.0	0.0	0.0	0.0	0.0	0.0	0.0	0.0	0.0	0.0	1.0
OTU_299	2.0	7.0	2.0	1.0	7.0	6.0	1.0	2.0	0.0	8.0	3.0	1.0	3.0	1.0	0.0	1.0	6.0	2.0
OTU_3	3.0	12.0	12.0	5.0	18.0	13.0	2.0	3.0	7.0	4.0	7.0	6.0	1.0	0.0	1.0	5.0	2.0	4.0
OTU_30	1.0	0.0	0.0	0.0	0.0	1.0	1.0	0.0	47.0	9.0	5.0	3.0	7.0	51.0	105.0	6.0	20.0	13.0
OTU_300	1.0	6.0	4.0	1.0	7.0	2.0	2.0	1.0	1.0	2.0	0.0	1.0	0.0	1.0	0.0	0.0	1.0	0.0
OTU_301	1.0	1.0	5.0	6.0	4.0	0.0	0.0	5.0	0.0	5.0	0.0	0.0	0.0	1.0	0.0	2.0	3.0	4.0
OTU_302	1.0	0.0	2.0	0.0	2.0	1.0	0.0	0.0	0.0	1.0	0.0	0.0	0.0	0.0	0.0	1.0	0.0	0.0
OTU_303	0.0	0.0	1.0	0.0	0.0	0.0	0.0	0.0	1.0	2.0	2.0	0.0	0.0	0.0	0.0	1.0	0.0	0.0
OTU_304	0.0	0.0	0.0	3.0	1.0	0.0	0.0	0.0	0.0	2.0	0.0	1.0	0.0	2.0	0.0	0.0	2.0	2.0
OTU_305	0.0	1.0	0.0	2.0	0.0	0.0	0.0	0.0	0.0	0.0	0.0	0.0	0.0	1.0	0.0	0.0	0.0	0.0
OTU_306	0.0	0.0	0.0	2.0	0.0	0.0	0.0	0.0	0.0	0.0	0.0	0.0	0.0	0.0	0.0	0.0	0.0	0.0
OTU_307	0.0	0.0	0.0	3.0	0.0	0.0	1.0	0.0	0.0	1.0	3.0	0.0	0.0	0.0	0.0	1.0	0.0	2.0
OTU_308	0.0	0.0	0.0	2.0	0.0	0.0	0.0	1.0	1.0	0.0	0.0	0.0	0.0	1.0	0.0	0.0	0.0	1.0
OTU_309	0.0	0.0	0.0	4.0	0.0	0.0	0.0	0.0	0.0	0.0	0.0	0.0	0.0	0.0	1.0	1.0	0.0	2.0
OTU_31	5.0	14.0	5.0	60.0	54.0	8.0	8.0	9.0	10.0	6.0	1.0	8.0	1.0	3.0	1.0	20.0	3.0	7.0
OTU_310	0.0	1.0	0.0	4.0	1.0	0.0	2.0	1.0	4.0	2.0	0.0	0.0	1.0	1.0	0.0	0.0	0.0	1.0
OTU_311	0.0	1.0	0.0	2.0	0.0	0.0	0.0	0.0	0.0	0.0	0.0	0.0	0.0	0.0	0.0	0.0	0.0	0.0
OTU_312	0.0	0.0	0.0	4.0	6.0	0.0	2.0	1.0	0.0	4.0	2.0	0.0	1.0	1.0	0.0	1.0	0.0	1.0
OTU_313	2.0	1.0	2.0	0.0	0.0	4.0	0.0	2.0	1.0	2.0	0.0	0.0	0.0	0.0	0.0	0.0	0.0	0.0
OTU_314	0.0	0.0	0.0	0.0	0.0	0.0	2.0	0.0	0.0	0.0	0.0	0.0	0.0	0.0	0.0	0.0	0.0	0.0
OTU_315	0.0	0.0	0.0	0.0	0.0	0.0	2.0	0.0	0.0	0.0	0.0	0.0	1.0	0.0	0.0	0.0	0.0	0.0
OTU_316	0.0	0.0	0.0	0.0	0.0	0.0	0.0	2.0	0.0	0.0	0.0	0.0	0.0	0.0	0.0	0.0	0.0	0.0
OTU_317	0.0	0.0	0.0	0.0	0.0	0.0	0.0	2.0	0.0	2.0	0.0	0.0	0.0	0.0	0.0	0.0	0.0	0.0
OTU_318	1.0	0.0	0.0	0.0	0.0	0.0	2.0	1.0	0.0	2.0	0.0	1.0	0.0	0.0	0.0	0.0	0.0	0.0
OTU_319	0.0	0.0	0.0	0.0	1.0	0.0	0.0	2.0	0.0	0.0	0.0	1.0	0.0	0.0	0.0	0.0	0.0	0.0
OTU_32	1.0	0.0	1.0	2.0	21.0	0.0	0.0	1.0	0.0	1.0	1.0	0.0	0.0	265.0	0.0	6.0	4.0	0.0
OTU_320	0.0	0.0	0.0	0.0	0.0	0.0	0.0	0.0	2.0	0.0	0.0	0.0	0.0	0.0	0.0	0.0	0.0	0.0
OTU_321	0.0	0.0	0.0	1.0	0.0	0.0	0.0	0.0	2.0	0.0	0.0	0.0	0.0	0.0	0.0	1.0	0.0	0.0
OTU_322	0.0	1.0	1.0	0.0	0.0	0.0	0.0	1.0	2.0	0.0	0.0	0.0	0.0	0.0	0.0	0.0	0.0	0.0
OTU_323	0.0	0.0	0.0	0.0	0.0	0.0	0.0	0.0	2.0	1.0	0.0	0.0	0.0	0.0	2.0	0.0	1.0	0.0
OTU_324	0.0	0.0	0.0	0.0	0.0	0.0	0.0	0.0	2.0	0.0	0.0	0.0	0.0	0.0	0.0	0.0	0.0	0.0
OTU_325	0.0	0.0	1.0	13.0	12.0	0.0	6.0	0.0	2.0	2.0	3.0	0.0	6.0	4.0	1.0	3.0	2.0	2.0
OTU_326	0.0	0.0	1.0	0.0	0.0	0.0	0.0	0.0	0.0	2.0	0.0	0.0	0.0	0.0	0.0	0.0	0.0	0.0
OTU_327	0.0	0.0	0.0	0.0	0.0	0.0	0.0	1.0	0.0	2.0	0.0	0.0	0.0	0.0	0.0	0.0	0.0	0.0
OTU_328	0.0	0.0	0.0	0.0	0.0	0.0	0.0	0.0	0.0	0.0	2.0	0.0	0.0	0.0	0.0	0.0	0.0	0.0
OTU_329	1.0	5.0	2.0	1.0	0.0	2.0	0.0	5.0	0.0	1.0	5.0	1.0	3.0	0.0	1.0	2.0	0.0	4.0
OTU_33	2.0	2.0	3.0	1.0	4.0	1.0	69.0	5.0	5.0	0.0	53.0	0.0	0.0	1.0	0.0	10.0	0.0	1.0
OTU_330	0.0	5.0	1.0	6.0	0.0	0.0	3.0	8.0	0.0	6.0	6.0	5.0	9.0	4.0	12.0	9.0	4.0	26.0
OTU_331	0.0	0.0	0.0	1.0	0.0	0.0	1.0	1.0	0.0	0.0	3.0	0.0	2.0	0.0	0.0	0.0	0.0	0.0
OTU_332	0.0	0.0	0.0	0.0	0.0	0.0	0.0	0.0	0.0	0.0	2.0	0.0	0.0	0.0	0.0	1.0	0.0	0.0
OTU_333	1.0	0.0	0.0	1.0	0.0	0.0	0.0	1.0	1.0	0.0	1.0	4.0	0.0	0.0	1.0	0.0	0.0	0.0
OTU_334	0.0	1.0	0.0	1.0	0.0	0.0	1.0	0.0	0.0	1.0	2.0	2.0	1.0	2.0	1.0	1.0	0.0	5.0
OTU_335	0.0	0.0	0.0	1.0	0.0	0.0	1.0	0.0	0.0	0.0	1.0	1.0	0.0	1.0	2.0	0.0	1.0	5.0
OTU_336	3591.0	10124.0	10596.0	15492.0	10698.0	2934.0	14839.0	21807.0	21156.0	16291.0	18421.0	10219.0	5198.0	11564.0	6913.0	8850.0	10382.0	6294.0
OTU_337	3585.0	4136.0	6462.0	4028.0	4639.0	2810.0	1199.0	2607.0	2920.0	2777.0	1421.0	4220.0	2993.0	3697.0	3408.0	4362.0	6172.0	1828.0
OTU_338	133.0	333.0	391.0	430.0	218.0	101.0	215.0	354.0	316.0	529.0	361.0	373.0	249.0	319.0	334.0	310.0	423.0	297.0
OTU_339	56.0	122.0	72.0	350.0	134.0	26.0	473.0	305.0	230.0	358.0	360.0	290.0	238.0	283.0	440.0	289.0	297.0	707.0
OTU_34	14.0	5.0	5.0	7.0	5.0	8.0	8.0	9.0	9.0	7.0	1.0	6.0	6.0	3.0	8.0	10.0	0.0	6.0
OTU_340	103.0	161.0	102.0	234.0	72.0	59.0	155.0	251.0	175.0	249.0	627.0	387.0	295.0	329.0	282.0	87.0	259.0	458.0
OTU_341	81.0	144.0	91.0	259.0	68.0	53.0	198.0	314.0	218.0	267.0	556.0	327.0	242.0	301.0	253.0	96.0	235.0	275.0
OTU_342	30.0	50.0	62.0	128.0	316.0	65.0	15.0	36.0	69.0	83.0	12.0	24.0	40.0	114.0	37.0	134.0	34.0	27.0
OTU_343	69.0	88.0	64.0	115.0	47.0	61.0	36.0	78.0	53.0	93.0	110.0	221.0	239.0	146.0	217.0	54.0	230.0	176.0
OTU_344	59.0	46.0	46.0	117.0	42.0	17.0	55.0	78.0	47.0	73.0	40.0	110.0	148.0	131.0	266.0	156.0	159.0	248.0
OTU_345	22.0	23.0	17.0	79.0	4.0	8.0	50.0	44.0	30.0	49.0	81.0	148.0	235.0	133.0	298.0	72.0	108.0	408.0
OTU_346	1004.0	849.0	498.0	1116.0	550.0	575.0	518.0	949.0	823.0	547.0	1559.0	1897.0	2205.0	1809.0	1504.0	446.0	1389.0	1143.0
OTU_347	25.0	20.0	14.0	72.0	15.0	4.0	64.0	61.0	37.0	39.0	109.0	108.0	202.0	114.0	255.0	75.0	79.0	409.0
OTU_348	52.0	59.0	63.0	87.0	44.0	40.0	22.0	37.0	28.0	63.0	71.0	166.0	149.0	128.0	159.0	49.0	147.0	121.0
OTU_349	7.0	21.0	12.0	308.0	192.0	6.0	190.0	117.0	137.0	120.0	337.0	21.0	64.0	73.0	64.0	42.0	78.0	166.0
OTU_35	1.0	0.0	0.0	54.0	45.0	0.0	2.0	48.0	0.0	1.0	0.0	0.0	0.0	0.0	1.0	0.0	8.0	0.0
OTU_350	38.0	73.0	52.0	147.0	107.0	15.0	59.0	68.0	91.0	124.0	83.0	25.0	53.0	39.0	74.0	55.0	110.0	112.0
OTU_351	0.0	4.0	1.0	110.0	34.0	2.0	75.0	22.0	32.0	31.0	56.0	3.0	53.0	31.0	40.0	12.0	26.0	166.0
OTU_352	2.0	21.0	6.0	63.0	20.0	5.0	19.0	37.0	42.0	56.0	91.0	63.0	35.0	55.0	23.0	24.0	37.0	52.0
OTU_353	35.0	40.0	34.0	55.0	44.0	9.0	16.0	23.0	29.0	37.0	23.0	13.0	35.0	23.0	55.0	32.0	71.0	56.0
OTU_354	55.0	85.0	56.0	349.0	69.0	23.0	446.0	299.0	199.0	330.0	344.0	292.0	330.0	338.0	589.0	337.0	282.0	765.0
OTU_355	94.0	175.0	292.0	252.0	108.0	66.0	95.0	170.0	184.0	316.0	206.0	254.0	127.0	163.0	222.0	167.0	314.0	207.0
OTU_356	1.0	4.0	3.0	15.0	7.0	2.0	19.0	9.0	10.0	15.0	15.0	29.0	40.0	27.0	46.0	20.0	30.0	45.0
OTU_357	5.0	12.0	5.0	18.0	13.0	8.0	5.0	9.0	16.0	10.0	23.0	36.0	27.0	18.0	16.0	9.0	19.0	12.0
OTU_358	0.0	6.0	0.0	20.0	4.0	3.0	11.0	7.0	7.0	12.0	13.0	24.0	20.0	16.0	46.0	6.0	15.0	58.0
OTU_359	24.0	27.0	16.0	98.0	27.0	7.0	55.0	45.0	25.0	36.0	67.0	80.0	168.0	103.0	136.0	53.0	62.0	161.0
OTU_36	10.0	11.0	21.0	11.0	10.0	19.0	11.0	11.0	8.0	14.0	9.0	17.0	7.0	11.0	10.0	13.0	10.0	6.0
OTU_360	8.0	25.0	13.0	55.0	25.0	12.0	25.0	38.0	36.0	75.0	53.0	22.0	17.0	37.0	18.0	21.0	30.0	51.0
OTU_361	1.0	13.0	0.0	28.0	6.0	2.0	20.0	12.0	5.0	34.0	17.0	11.0	35.0	37.0	27.0	36.0	26.0	84.0
OTU_362	1.0	0.0	2.0	47.0	20.0	0.0	21.0	8.0	9.0	8.0	45.0	2.0	25.0	17.0	11.0	0.0	19.0	39.0
OTU_363	46.0	36.0	28.0	142.0	54.0	18.0	92.0	61.0	64.0	88.0	60.0	169.0	211.0	150.0	348.0	231.0	144.0	320.0
OTU_364	9.0	9.0	4.0	31.0	11.0	6.0	11.0	3.0	19.0	16.0	23.0	13.0	31.0	17.0	23.0	11.0	33.0	37.0
OTU_365	5.0	4.0	1.0	11.0	6.0	1.0	8.0	5.0	3.0	7.0	2.0	5.0	24.0	12.0	23.0	11.0	11.0	38.0
OTU_366	52.0	43.0	21.0	80.0	22.0	26.0	39.0	68.0	42.0	34.0	134.0	112.0	130.0	73.0	114.0	32.0	68.0	110.0
OTU_367	1.0	0.0	2.0	4.0	2.0	1.0	3.0	5.0	3.0	5.0	14.0	24.0	31.0	13.0	11.0	5.0	15.0	10.0
OTU_368	13.0	23.0	9.0	49.0	15.0	7.0	83.0	58.0	31.0	49.0	50.0	52.0	64.0	57.0	128.0	68.0	45.0	103.0
OTU_369	1.0	6.0	2.0	8.0	11.0	1.0	2.0	5.0	11.0	16.0	6.0	0.0	1.0	8.0	5.0	5.0	4.0	4.0
OTU_37	4.0	93.0	0.0	1.0	0.0	0.0	2.0	0.0	0.0	1.0	0.0	0.0	0.0	0.0	0.0	3.0	0.0	0.0
OTU_370	6.0	13.0	10.0	16.0	14.0	3.0	0.0	9.0	3.0	15.0	10.0	7.0	9.0	14.0	9.0	7.0	16.0	18.0
OTU_371	1.0	5.0	2.0	9.0	3.0	1.0	11.0	6.0	4.0	2.0	18.0	23.0	22.0	24.0	25.0	2.0	17.0	7.0
OTU_372	0.0	3.0	2.0	4.0	2.0	0.0	3.0	4.0	4.0	12.0	6.0	4.0	0.0	9.0	3.0	1.0	1.0	1.0
OTU_373	7.0	5.0	4.0	8.0	10.0	2.0	4.0	8.0	3.0	15.0	20.0	3.0	31.0	24.0	5.0	3.0	35.0	18.0
OTU_374	4.0	9.0	6.0	10.0	0.0	2.0	4.0	3.0	1.0	11.0	4.0	7.0	6.0	8.0	6.0	8.0	10.0	12.0
OTU_375	1.0	1.0	0.0	5.0	6.0	7.0	0.0	2.0	1.0	3.0	2.0	4.0	2.0	4.0	5.0	3.0	4.0	0.0
OTU_376	8.0	6.0	3.0	15.0	1.0	5.0	12.0	12.0	10.0	17.0	14.0	13.0	27.0	17.0	27.0	12.0	17.0	24.0
OTU_377	1.0	1.0	0.0	7.0	2.0	0.0	3.0	0.0	2.0	6.0	4.0	2.0	1.0	3.0	12.0	7.0	3.0	6.0
OTU_378	1.0	3.0	1.0	3.0	0.0	1.0	1.0	3.0	2.0	1.0	4.0	4.0	12.0	5.0	10.0	1.0	10.0	14.0
OTU_379	31.0	72.0	56.0	150.0	69.0	12.0	234.0	162.0	113.0	172.0	154.0	137.0	119.0	168.0	234.0	156.0	140.0	366.0
OTU_38	3.0	22.0	12.0	0.0	8.0	7.0	0.0	3.0	12.0	2.0	1.0	0.0	0.0	0.0	1.0	5.0	0.0	0.0
OTU_380	1.0	1.0	0.0	22.0	6.0	2.0	6.0	7.0	13.0	15.0	15.0	14.0	1.0	14.0	7.0	6.0	18.0	12.0
OTU_381	12.0	10.0	8.0	40.0	31.0	11.0	11.0	11.0	8.0	21.0	14.0	11.0	10.0	19.0	12.0	11.0	32.0	15.0
OTU_382	1.0	2.0	0.0	12.0	6.0	0.0	0.0	0.0	4.0	4.0	3.0	2.0	2.0	7.0	3.0	4.0	2.0	8.0
OTU_383	1.0	4.0	3.0	13.0	13.0	3.0	5.0	2.0	2.0	17.0	7.0	0.0	7.0	6.0	13.0	6.0	14.0	16.0
OTU_384	0.0	0.0	1.0	11.0	15.0	0.0	3.0	4.0	1.0	1.0	12.0	1.0	3.0	1.0	0.0	2.0	2.0	9.0
OTU_385	1.0	1.0	4.0	1.0	0.0	0.0	0.0	0.0	0.0	1.0	0.0	1.0	2.0	11.0	3.0	2.0	12.0	0.0
OTU_386	0.0	1.0	0.0	1.0	0.0	0.0	2.0	0.0	1.0	3.0	0.0	5.0	5.0	5.0	5.0	1.0	0.0	3.0
OTU_387	0.0	0.0	0.0	6.0	4.0	0.0	0.0	0.0	1.0	3.0	1.0	2.0	1.0	4.0	1.0	4.0	2.0	4.0
OTU_388	5.0	3.0	2.0	1.0	3.0	1.0	0.0	0.0	3.0	5.0	0.0	2.0	3.0	3.0	0.0	6.0	4.0	1.0
OTU_389	11.0	16.0	11.0	21.0	14.0	19.0	5.0	9.0	15.0	21.0	18.0	9.0	6.0	12.0	8.0	14.0	9.0	10.0
OTU_39	1.0	99.0	64.0	2.0	55.0	0.0	11.0	11.0	3.0	7.0	0.0	0.0	0.0	1.0	1.0	1.0	2.0	3.0
OTU_390	2.0	3.0	2.0	10.0	7.0	5.0	1.0	2.0	1.0	5.0	2.0	1.0	7.0	10.0	7.0	12.0	10.0	7.0
OTU_391	9.0	24.0	6.0	38.0	17.0	0.0	24.0	32.0	31.0	46.0	90.0	50.0	43.0	40.0	33.0	21.0	32.0	36.0
OTU_392	0.0	0.0	1.0	10.0	8.0	0.0	7.0	0.0	1.0	2.0	13.0	0.0	6.0	3.0	0.0	0.0	4.0	5.0
OTU_393	0.0	3.0	3.0	3.0	3.0	2.0	2.0	0.0	2.0	1.0	5.0	2.0	1.0	4.0	2.0	1.0	0.0	1.0
OTU_394	0.0	1.0	2.0	9.0	3.0	2.0	0.0	2.0	2.0	6.0	2.0	0.0	0.0	8.0	2.0	7.0	2.0	2.0
OTU_395	1.0	4.0	2.0	5.0	3.0	0.0	3.0	8.0	3.0	3.0	11.0	12.0	20.0	15.0	29.0	1.0	6.0	27.0
OTU_396	1.0	1.0	0.0	2.0	2.0	1.0	0.0	0.0	0.0	0.0	2.0	1.0	4.0	3.0	1.0	5.0	2.0	0.0
OTU_397	1.0	2.0	6.0	10.0	3.0	2.0	4.0	9.0	2.0	15.0	17.0	3.0	1.0	8.0	5.0	4.0	3.0	7.0
OTU_398	2.0	3.0	3.0	0.0	6.0	0.0	0.0	0.0	3.0	6.0	2.0	2.0	7.0	0.0	2.0	2.0	2.0	6.0
OTU_399	3.0	6.0	1.0	69.0	77.0	0.0	32.0	21.0	22.0	21.0	34.0	5.0	37.0	17.0	18.0	8.0	40.0	40.0
OTU_4	0.0	0.0	5.0	0.0	6.0	0.0	0.0	3.0	3.0	2.0	2.0	2.0	0.0	0.0	2.0	2.0	7.0	1.0
OTU_40	0.0	1.0	0.0	2.0	0.0	0.0	0.0	0.0	0.0	2.0	61.0	0.0	2.0	0.0	0.0	0.0	0.0	0.0
OTU_400	5.0	3.0	1.0	3.0	3.0	7.0	2.0	1.0	3.0	1.0	6.0	4.0	7.0	9.0	7.0	2.0	10.0	2.0
OTU_401	4.0	6.0	1.0	13.0	4.0	0.0	6.0	9.0	3.0	5.0	18.0	8.0	10.0	15.0	10.0	4.0	10.0	25.0
OTU_402	0.0	2.0	1.0	1.0	2.0	1.0	1.0	1.0	1.0	0.0	1.0	0.0	0.0	2.0	6.0	2.0	0.0	0.0
OTU_403	0.0	2.0	1.0	0.0	0.0	0.0	1.0	1.0	1.0	4.0	1.0	0.0	0.0	3.0	6.0	1.0	2.0	10.0
OTU_404	40.0	60.0	91.0	113.0	69.0	33.0	45.0	100.0	70.0	134.0	89.0	90.0	43.0	87.0	80.0	72.0	115.0	69.0
OTU_405	0.0	2.0	0.0	4.0	1.0	1.0	4.0	0.0	3.0	0.0	11.0	0.0	8.0	3.0	2.0	0.0	2.0	6.0
OTU_406	3.0	16.0	9.0	22.0	12.0	4.0	19.0	15.0	18.0	12.0	46.0	46.0	24.0	34.0	17.0	9.0	29.0	28.0
OTU_407	3.0	1.0	0.0	0.0	0.0	0.0	0.0	0.0	0.0	0.0	1.0	1.0	0.0	0.0	0.0	1.0	4.0	0.0
OTU_408	0.0	1.0	0.0	0.0	2.0	0.0	1.0	1.0	0.0	1.0	2.0	0.0	3.0	1.0	2.0	1.0	3.0	4.0
OTU_409	0.0	0.0	0.0	1.0	2.0	0.0	0.0	0.0	2.0	2.0	1.0	0.0	0.0	1.0	0.0	2.0	1.0	0.0
OTU_41	12.0	9.0	12.0	10.0	13.0	16.0	2.0	0.0	0.0	5.0	0.0	0.0	0.0	0.0	0.0	1.0	4.0	2.0
OTU_410	2.0	1.0	2.0	8.0	1.0	0.0	12.0	8.0	4.0	9.0	7.0	10.0	13.0	8.0	37.0	18.0	5.0	43.0
OTU_411	7.0	22.0	12.0	36.0	13.0	4.0	33.0	27.0	15.0	16.0	29.0	43.0	55.0	44.0	71.0	33.0	34.0	90.0
OTU_412	0.0	1.0	1.0	2.0	0.0	0.0	0.0	1.0	1.0	2.0	0.0	0.0	0.0	2.0	2.0	2.0	0.0	0.0
OTU_413	2.0	4.0	6.0	9.0	5.0	0.0	3.0	6.0	5.0	2.0	7.0	3.0	2.0	6.0	5.0	2.0	3.0	2.0
OTU_414	65.0	47.0	21.0	54.0	28.0	27.0	22.0	47.0	43.0	26.0	73.0	93.0	99.0	98.0	62.0	20.0	68.0	73.0
OTU_415	4.0	2.0	1.0	5.0	7.0	4.0	4.0	1.0	3.0	6.0	1.0	3.0	8.0	10.0	8.0	9.0	3.0	12.0
OTU_416	0.0	0.0	0.0	3.0	5.0	0.0	0.0	2.0	1.0	1.0	0.0	0.0	0.0	0.0	1.0	0.0	0.0	0.0
OTU_417	4.0	19.0	29.0	30.0	19.0	8.0	17.0	20.0	20.0	37.0	28.0	31.0	13.0	37.0	16.0	15.0	36.0	17.0
OTU_418	0.0	0.0	0.0	1.0	0.0	0.0	0.0	0.0	1.0	0.0	1.0	4.0	0.0	0.0	1.0	1.0	0.0	0.0
OTU_419	0.0	1.0	0.0	3.0	1.0	0.0	4.0	1.0	1.0	2.0	12.0	1.0	11.0	1.0	5.0	0.0	4.0	6.0
OTU_42	0.0	0.0	0.0	0.0	28.0	4.0	1.0	1.0	0.0	0.0	0.0	0.0	0.0	0.0	0.0	2.0	1.0	0.0
OTU_420	0.0	0.0	0.0	0.0	0.0	0.0	3.0	0.0	0.0	0.0	1.0	0.0	1.0	0.0	0.0	0.0	0.0	0.0
OTU_421	1.0	7.0	5.0	15.0	11.0	0.0	16.0	11.0	5.0	21.0	24.0	6.0	5.0	8.0	5.0	3.0	11.0	13.0
OTU_422	0.0	0.0	0.0	0.0	0.0	0.0	0.0	1.0	0.0	0.0	1.0	0.0	2.0	2.0	4.0	0.0	1.0	0.0
OTU_423	0.0	0.0	0.0	0.0	2.0	0.0	0.0	0.0	0.0	0.0	0.0	0.0	0.0	0.0	0.0	1.0	0.0	0.0
OTU_424	0.0	3.0	2.0	3.0	1.0	0.0	6.0	5.0	6.0	0.0	0.0	3.0	0.0	1.0	2.0	1.0	1.0	0.0
OTU_425	0.0	0.0	0.0	0.0	0.0	0.0	0.0	0.0	0.0	0.0	2.0	1.0	0.0	0.0	0.0	0.0	0.0	1.0
OTU_426	0.0	0.0	0.0	5.0	2.0	0.0	1.0	0.0	1.0	0.0	1.0	0.0	1.0	0.0	0.0	0.0	0.0	1.0
OTU_427	1.0	2.0	5.0	2.0	0.0	0.0	0.0	0.0	0.0	0.0	0.0	5.0	2.0	0.0	2.0	2.0	0.0	4.0
OTU_428	1.0	3.0	3.0	3.0	2.0	2.0	0.0	1.0	3.0	3.0	0.0	0.0	1.0	0.0	0.0	2.0	0.0	2.0
OTU_429	0.0	0.0	0.0	4.0	0.0	0.0	0.0	0.0	0.0	0.0	0.0	0.0	0.0	0.0	0.0	1.0	0.0	0.0
OTU_43	1.0	0.0	0.0	2.0	0.0	0.0	6.0	2.0	3.0	4.0	13.0	4.0	0.0	1.0	4.0	0.0	0.0	0.0
OTU_430	0.0	0.0	2.0	5.0	0.0	0.0	1.0	1.0	0.0	1.0	0.0	5.0	3.0	1.0	1.0	3.0	3.0	0.0
OTU_431	0.0	0.0	0.0	0.0	3.0	0.0	0.0	0.0	1.0	0.0	0.0	0.0	0.0	0.0	0.0	1.0	0.0	0.0
OTU_432	1.0	3.0	1.0	3.0	3.0	0.0	2.0	2.0	4.0	3.0	7.0	3.0	2.0	3.0	5.0	2.0	2.0	8.0
OTU_433	0.0	3.0	1.0	8.0	0.0	0.0	2.0	5.0	6.0	4.0	13.0	1.0	3.0	2.0	5.0	1.0	4.0	1.0
OTU_434	5.0	5.0	1.0	4.0	5.0	2.0	3.0	15.0	2.0	7.0	13.0	13.0	12.0	9.0	4.0	1.0	11.0	11.0
OTU_435	0.0	0.0	1.0	7.0	1.0	0.0	2.0	2.0	2.0	2.0	5.0	10.0	6.0	5.0	4.0	2.0	1.0	4.0
OTU_436	0.0	1.0	0.0	5.0	1.0	0.0	3.0	4.0	0.0	0.0	2.0	0.0	3.0	2.0	1.0	1.0	1.0	8.0
OTU_437	2.0	0.0	1.0	3.0	0.0	0.0	0.0	0.0	0.0	1.0	3.0	0.0	2.0	0.0	0.0	0.0	2.0	0.0
OTU_438	0.0	1.0	1.0	0.0	0.0	0.0	0.0	0.0	0.0	0.0	0.0	0.0	1.0	0.0	0.0	0.0	0.0	1.0
OTU_439	4.0	14.0	11.0	5.0	4.0	4.0	2.0	11.0	8.0	10.0	8.0	12.0	12.0	4.0	8.0	9.0	10.0	3.0
OTU_44	0.0	16.0	0.0	0.0	10.0	6.0	0.0	0.0	0.0	0.0	0.0	0.0	0.0	0.0	0.0	0.0	1.0	0.0
OTU_440	3.0	5.0	0.0	4.0	1.0	0.0	11.0	8.0	3.0	4.0	12.0	6.0	23.0	9.0	26.0	7.0	6.0	29.0
OTU_441	4.0	5.0	2.0	1.0	2.0	1.0	0.0	3.0	4.0	5.0	9.0	9.0	6.0	6.0	3.0	1.0	2.0	4.0
OTU_442	3.0	9.0	3.0	15.0	7.0	0.0	23.0	14.0	24.0	24.0	26.0	14.0	11.0	20.0	24.0	11.0	22.0	40.0
OTU_443	0.0	0.0	0.0	0.0	0.0	0.0	0.0	0.0	0.0	0.0	0.0	0.0	2.0	0.0	0.0	0.0	0.0	0.0
OTU_444	0.0	0.0	0.0	0.0	0.0	0.0	0.0	0.0	0.0	0.0	0.0	0.0	3.0	0.0	0.0	0.0	0.0	0.0
OTU_445	0.0	2.0	0.0	3.0	0.0	0.0	0.0	0.0	2.0	2.0	1.0	2.0	3.0	1.0	3.0	0.0	2.0	7.0
OTU_446	1.0	0.0	1.0	6.0	2.0	0.0	5.0	3.0	0.0	5.0	6.0	3.0	1.0	8.0	2.0	4.0	4.0	12.0
OTU_447	0.0	0.0	0.0	0.0	0.0	0.0	0.0	0.0	0.0	1.0	1.0	2.0	0.0	2.0	4.0	0.0	0.0	0.0
OTU_448	0.0	0.0	0.0	0.0	0.0	0.0	0.0	0.0	0.0	1.0	0.0	0.0	0.0	2.0	0.0	0.0	0.0	0.0
OTU_449	0.0	2.0	0.0	1.0	0.0	3.0	0.0	0.0	0.0	0.0	0.0	1.0	0.0	2.0	1.0	1.0	0.0	0.0
OTU_45	0.0	0.0	0.0	0.0	22.0	0.0	3.0	0.0	0.0	10.0	0.0	0.0	0.0	0.0	0.0	0.0	0.0	1.0
OTU_450	46.0	94.0	106.0	106.0	63.0	36.0	57.0	101.0	80.0	137.0	94.0	94.0	55.0	100.0	63.0	59.0	119.0	62.0
OTU_451	10.0	39.0	12.0	105.0	32.0	10.0	116.0	101.0	58.0	86.0	91.0	77.0	72.0	88.0	149.0	108.0	85.0	166.0
OTU_452	0.0	1.0	2.0	8.0	2.0	0.0	2.0	0.0	2.0	5.0	2.0	9.0	0.0	6.0	4.0	5.0	10.0	7.0
OTU_453	0.0	0.0	0.0	0.0	0.0	0.0	0.0	0.0	1.0	0.0	0.0	0.0	0.0	2.0	1.0	0.0	3.0	0.0
OTU_454	0.0	0.0	0.0	0.0	0.0	0.0	0.0	1.0	4.0	0.0	1.0	0.0	0.0	0.0	1.0	0.0	0.0	1.0
OTU_455	0.0	0.0	0.0	0.0	0.0	0.0	0.0	0.0	0.0	0.0	0.0	0.0	0.0	0.0	2.0	0.0	0.0	0.0
OTU_456	2.0	4.0	1.0	16.0	2.0	1.0	6.0	10.0	5.0	11.0	20.0	16.0	2.0	7.0	7.0	1.0	8.0	12.0
OTU_457	0.0	0.0	0.0	4.0	2.0	1.0	3.0	3.0	0.0	1.0	3.0	2.0	3.0	4.0	11.0	4.0	4.0	9.0
OTU_458	0.0	0.0	0.0	0.0	1.0	0.0	0.0	0.0	0.0	0.0	0.0	0.0	0.0	0.0	1.0	0.0	0.0	0.0
OTU_459	0.0	1.0	0.0	1.0	1.0	0.0	1.0	0.0	0.0	0.0	0.0	0.0	0.0	1.0	4.0	0.0	1.0	2.0
OTU_46	3.0	0.0	2.0	2.0	2.0	1.0	1.0	1.0	1.0	0.0	2.0	2.0	1.0	2.0	0.0	0.0	1.0	0.0
OTU_460	0.0	0.0	0.0	0.0	0.0	0.0	0.0	0.0	0.0	0.0	0.0	0.0	0.0	0.0	2.0	0.0	0.0	1.0
OTU_461	0.0	0.0	0.0	0.0	0.0	0.0	0.0	0.0	0.0	0.0	0.0	0.0	0.0	0.0	2.0	0.0	0.0	0.0
OTU_462	0.0	2.0	4.0	5.0	0.0	0.0	5.0	3.0	2.0	2.0	5.0	6.0	4.0	7.0	17.0	6.0	3.0	12.0
OTU_463	3.0	2.0	2.0	2.0	0.0	0.0	1.0	2.0	0.0	0.0	1.0	2.0	5.0	4.0	2.0	2.0	3.0	7.0
OTU_464	11.0	3.0	3.0	16.0	5.0	0.0	11.0	14.0	10.0	9.0	8.0	26.0	50.0	20.0	46.0	18.0	23.0	46.0
OTU_465	1.0	1.0	2.0	1.0	1.0	2.0	6.0	1.0	1.0	4.0	2.0	1.0	1.0	0.0	1.0	4.0	1.0	3.0
OTU_466	0.0	0.0	1.0	0.0	0.0	0.0	0.0	0.0	0.0	4.0	0.0	1.0	0.0	0.0	0.0	1.0	0.0	0.0
OTU_467	0.0	0.0	0.0	0.0	0.0	0.0	3.0	0.0	0.0	0.0	0.0	0.0	0.0	1.0	0.0	2.0	0.0	0.0
OTU_468	0.0	0.0	0.0	0.0	3.0	0.0	0.0	0.0	1.0	0.0	0.0	0.0	0.0	0.0	0.0	5.0	0.0	0.0
OTU_469	6.0	5.0	1.0	7.0	5.0	2.0	3.0	6.0	3.0	3.0	4.0	8.0	19.0	8.0	15.0	6.0	13.0	8.0
OTU_47	2.0	8.0	2.0	0.0	0.0	15.0	6.0	8.0	0.0	8.0	2.0	1.0	9.0	7.0	7.0	17.0	13.0	12.0
OTU_470	0.0	0.0	0.0	0.0	0.0	0.0	0.0	0.0	0.0	2.0	1.0	0.0	0.0	0.0	0.0	2.0	1.0	0.0
OTU_471	1.0	1.0	0.0	0.0	0.0	0.0	0.0	1.0	3.0	4.0	1.0	0.0	0.0	0.0	0.0	0.0	2.0	0.0
OTU_472	0.0	0.0	0.0	0.0	2.0	0.0	0.0	0.0	0.0	1.0	0.0	0.0	0.0	0.0	0.0	3.0	0.0	0.0
OTU_473	1.0	0.0	0.0	0.0	1.0	0.0	1.0	1.0	1.0	5.0	2.0	0.0	1.0	5.0	3.0	2.0	0.0	3.0
OTU_474	22.0	23.0	23.0	30.0	16.0	13.0	6.0	21.0	14.0	16.0	18.0	59.0	40.0	34.0	37.0	23.0	55.0	46.0
OTU_475	0.0	0.0	0.0	0.0	0.0	0.0	0.0	0.0	0.0	0.0	0.0	0.0	0.0	0.0	0.0	1.0	0.0	0.0
OTU_476	0.0	0.0	0.0	0.0	0.0	0.0	0.0	0.0	0.0	0.0	0.0	0.0	0.0	0.0	0.0	0.0	2.0	0.0
OTU_477	0.0	0.0	0.0	0.0	0.0	0.0	2.0	1.0	1.0	4.0	10.0	0.0	6.0	8.0	5.0	1.0	7.0	22.0
OTU_478	0.0	1.0	0.0	1.0	0.0	0.0	0.0	2.0	0.0	3.0	0.0	2.0	3.0	0.0	0.0	1.0	5.0	0.0
OTU_479	1.0	0.0	0.0	0.0	1.0	1.0	0.0	0.0	0.0	0.0	2.0	0.0	1.0	0.0	1.0	1.0	4.0	1.0
OTU_48	1.0	0.0	2.0	0.0	4.0	0.0	0.0	0.0	4.0	1.0	12.0	1.0	0.0	0.0	0.0	0.0	0.0	0.0
OTU_480	1.0	0.0	0.0	0.0	0.0	1.0	0.0	0.0	1.0	0.0	0.0	1.0	2.0	0.0	0.0	0.0	2.0	0.0
OTU_481	0.0	0.0	0.0	0.0	0.0	0.0	0.0	0.0	0.0	0.0	0.0	0.0	0.0	0.0	0.0	0.0	2.0	0.0
OTU_482	0.0	0.0	0.0	0.0	0.0	0.0	0.0	0.0	0.0	0.0	0.0	0.0	1.0	1.0	0.0	0.0	2.0	2.0
OTU_483	1.0	0.0	0.0	0.0	0.0	0.0	0.0	0.0	0.0	0.0	1.0	0.0	0.0	0.0	0.0	0.0	0.0	3.0
OTU_484	0.0	0.0	0.0	2.0	0.0	0.0	0.0	1.0	0.0	0.0	0.0	0.0	0.0	0.0	0.0	0.0	0.0	2.0
OTU_485	9.0	18.0	7.0	51.0	19.0	1.0	47.0	58.0	20.0	29.0	43.0	39.0	35.0	51.0	50.0	46.0	21.0	79.0
OTU_486	0.0	0.0	1.0	1.0	0.0	0.0	2.0	1.0	1.0	2.0	1.0	0.0	3.0	0.0	5.0	2.0	5.0	12.0
OTU_487	0.0	0.0	0.0	0.0	0.0	0.0	0.0	0.0	0.0	0.0	0.0	0.0	0.0	0.0	0.0	0.0	0.0	2.0
OTU_488	0.0	0.0	0.0	0.0	0.0	0.0	0.0	0.0	0.0	0.0	2.0	2.0	1.0	0.0	0.0	0.0	1.0	2.0
OTU_489	0.0	0.0	0.0	0.0	0.0	0.0	0.0	0.0	0.0	0.0	0.0	0.0	0.0	0.0	0.0	0.0	0.0	2.0
OTU_49	0.0	2.0	3.0	0.0	0.0	0.0	0.0	0.0	0.0	0.0	0.0	0.0	0.0	0.0	1.0	12.0	0.0	0.0
OTU_490	0.0	0.0	0.0	0.0	0.0	0.0	0.0	0.0	0.0	0.0	0.0	0.0	0.0	0.0	0.0	0.0	0.0	2.0
OTU_491	0.0	1.0	0.0	0.0	0.0	0.0	0.0	1.0	0.0	0.0	0.0	0.0	0.0	0.0	0.0	0.0	0.0	2.0
OTU_492	0.0	0.0	1.0	0.0	0.0	0.0	3.0	1.0	2.0	5.0	0.0	1.0	1.0	4.0	0.0	1.0	0.0	1.0
OTU_493	2.0	1.0	0.0	1.0	0.0	0.0	0.0	0.0	2.0	0.0	0.0	0.0	0.0	1.0	0.0	0.0	0.0	1.0
OTU_494	3.0	0.0	0.0	4.0	0.0	0.0	0.0	1.0	0.0	3.0	1.0	0.0	1.0	3.0	0.0	0.0	1.0	0.0
OTU_495	2.0	0.0	0.0	1.0	0.0	0.0	0.0	0.0	0.0	0.0	0.0	1.0	1.0	1.0	2.0	0.0	1.0	1.0
OTU_496	2.0	0.0	0.0	0.0	0.0	0.0	0.0	0.0	0.0	0.0	0.0	1.0	2.0	0.0	2.0	2.0	0.0	1.0
OTU_497	0.0	2.0	0.0	2.0	0.0	0.0	0.0	0.0	0.0	1.0	0.0	0.0	0.0	0.0	0.0	0.0	0.0	0.0
[truncated: 557 more rows]
