# Supplementary material for: Combined metabolomics and 16S rDNA sequence analyses of the gut microbiome reveal the action mechanism of Fructus Akebiae against hepatic fibrosis
Source: Front Med (Lausanne). 2025 Feb 5;11:1492383. doi: 10.3389/fmed.2024.1492383 (PMC11835924; doi:10.3389/fmed.2024.1492383)
Supplement: Supplementary file 1 [file Data_Sheet_1.zip › data/Phylum_relative.xls]

	NOR_1	NOR_2	NOR_3	NOR_4	NOR_5	NOR_6	YZZ_1	YZZ_2	YZZ_3	YZZ_4	YZZ_5	YZZ_6	MOD_1	MOD_2	MOD_3	MOD_4	MOD_5	MOD_6
p__Deferribacterota	0.00171384420875184	0.0012924071082391	0.000674299360820398	0.000786682587623797	0.00153122146519632	0.0457680691156845	0.00167170049870057	0.000955257427828896	0.00651822715459718	0.0112664184870408	0.000295005970358924	0.000660251457469973	0.000716443070871672	0.000632155650769123	0.000646203554119548	0.0128959752756901	0.000337149680410199	0.000477628713914448
p__Firmicutes	0.586485916976891	0.464915361382314	0.552799044742572	0.365189295497647	0.344707452412727	0.505893095455503	0.343288614174334	0.40924352040458	0.403441736320854	0.384645641637986	0.431425159794901	0.476139636159303	0.432310177705977	0.435428812249772	0.43934817728454	0.457793074383648	0.454337290159444	0.422209735197022
p__Campilobacterota	0.00366650277446091	0.0074313408723748	0.00245838308632437	0.000997401137880171	0.00313268244714476	0.0253986092575683	0.0135702746365105	0.00231790405282012	0.00453747278218726	0.0389688838940788	0.00192456275900822	0.000604059844068273	0.00110978436468357	0.00231790405282012	0.00200885017911077	0.0176301187047833	0.00193861066235864	0.00140479033504249
p__Deinococcota	0	1.40479033504249e-05	0	1.40479033504249e-05	1.40479033504249e-05	1.40479033504249e-05	1.40479033504249e-05	0	0	5.61916134016998e-05	2.80958067008499e-05	2.80958067008499e-05	0	0	1.40479033504249e-05	0	0	8.42874201025497e-05
p__Chloroflexi	2.80958067008499e-05	0	0	1.40479033504249e-05	4.21437100512748e-05	0	0	0	0	0	0	0	0	0	0	0	0	0
p__unidentified	0	0	2.80958067008499e-05	0	0	2.80958067008499e-05	0	0	0	0	0	0	0	0	0	0	0	0
p__Bacteroidota	0.390433377818361	0.512846807613964	0.429317974292337	0.619189435976681	0.600491676617265	0.415045304488305	0.459563110205802	0.567577439067219	0.561873990306947	0.553796445880452	0.503617335112734	0.415958418206083	0.453115122567957	0.545873428390813	0.502999227365316	0.502395167521247	0.535562267331601	0.497899838449111
p__Actinobacteriota	0.00108168855798272	0.00299220341364051	0.00375079019456346	0.00186837114560652	0.00325911357729859	0.00273934115333287	0.00285172438013626	0.000997401137880171	0.00137669452834165	0.00158741307859802	0.00188241904895694	0.000828826297675072	0.000814778394324647	0.00179813162885439	0.000674299360820398	0.00186837114560652	0.00164360469199972	0.00139074243169207
p__Proteobacteria	0.00443913745873428	0.00390531713141814	0.00495890988270001	0.00413008358502494	0.00332935309405071	0.00442508955538386	0.00355411954765751	0.00330125728734986	0.00415817939172579	0.00396150874481984	0.00306244293039264	0.00413008358502494	0.00286577228348669	0.00422841890847791	0.00682728102830653	0.00441104165203343	0.00418627519842664	0.00472009552574278
p__Desulfobacterota	0	2.80958067008499e-05	4.21437100512748e-05	0	0	0	0	0	0	0	0	0	0	0	1.40479033504249e-05	0.000168574840205099	0	0
p__Cyanobacteria	0.000421437100512748	0.000379293390461474	0.000393341293811899	0.00119407178478612	0.000477628713914448	0.000575964037367423	0.000505724520615298	0.000421437100512748	0.000407389197162324	0.000463580810564023	0.000365245487111049	0.000491676617264873	0.000351197583760624	0.000505724520615298	0.000955257427828896	0.000941209524478472	0.000505724520615298	0.00240219147292267
p__Patescibacteria	0.011701903490904	0.00615298166748613	0.00528201165975978	0.00643393973449463	0.00821802345999859	4.21437100512748e-05	0.00198075437240992	9.83353234529746e-05	0.000941209524478472	0.00155931727189717	4.21437100512748e-05	0	0.000351197583760624	0	7.02395167521247e-05	0.00143288614174334	0.0013485987216408	1.40479033504249e-05
p__Armatimonadota	0	0	1.40479033504249e-05	1.40479033504249e-05	1.40479033504249e-05	1.40479033504249e-05	0	0	0	2.80958067008499e-05	2.80958067008499e-05	2.80958067008499e-05	0	0	1.40479033504249e-05	0	1.40479033504249e-05	0
p__Verrucomicrobiota	2.80958067008499e-05	4.21437100512748e-05	0.000280958067008499	0.000168574840205099	0.0347826086956522	5.61916134016998e-05	0.172999929760483	0.0150874481983564	0.0167451007937065	0.00366650277446091	0.0573294935730842	0.101130856219709	0.108365526445178	0.00921542459787877	0.0464283205731545	0.000463580810564023	0.000126431130153825	0.0693966425510992
