# Supplementary material for: Combined metabolomics and 16S rDNA sequence analyses of the gut microbiome reveal the action mechanism of Fructus Akebiae against hepatic fibrosis
Source: Front Med (Lausanne). 2025 Feb 5;11:1492383. doi: 10.3389/fmed.2024.1492383 (PMC11835924; doi:10.3389/fmed.2024.1492383)
Supplement: Supplementary file 1 [file Data_Sheet_1.zip › data/Relative_OTUs_table.xls]

ID	NOR_1	NOR_2	NOR_3	NOR_4	NOR_5	NOR_6	YZZ_1	YZZ_2	YZZ_3	YZZ_4	YZZ_5	YZZ_6	MOD_1	MOD_2	MOD_3	MOD_4	MOD_5	MOD_6
OTU_1	0	4.21437100512748e-05	0	0	0	0	0	0	0	0	0	0	0	0	0	0	0	0
OTU_10	0	0	0	0	0	0	0	0	0	0	0	0	2.80958067008499e-05	0	0	0	0	0
OTU_100	0	2.80958067008499e-05	0	0	1.40479033504249e-05	0	0	0	0	0	0	0	0	0	0	0	0	0
OTU_1000	1.40479033504249e-05	0	0	0	0	0	0	1.40479033504249e-05	0	1.40479033504249e-05	2.80958067008499e-05	1.40479033504249e-05	0	0	0	0	0	0
OTU_1001	0	0	0	0	0	0	0	0	0	0	2.80958067008499e-05	0	0	0	0	0	0	0
OTU_1002	0	0	0	0	0	0	0	0	0	0	2.80958067008499e-05	0	0	0	0	0	0	0
OTU_1003	1.40479033504249e-05	0	0	0	1.40479033504249e-05	0	0	0	0	0	4.21437100512748e-05	0	0	0	0	0	0	0
OTU_1004	0	0	0	0	0	0	0	0	0	0	4.21437100512748e-05	0	0	0	0	0	0	0
OTU_1005	0	5.61916134016998e-05	0	0	0	0	0	0	0	0	2.80958067008499e-05	0	0	0	0	0	0	0
OTU_1006	5.61916134016998e-05	0.000140479033504249	5.61916134016998e-05	0.000168574840205099	9.83353234529746e-05	0.000168574840205099	7.02395167521247e-05	0.00179813162885439	0.000365245487111049	9.83353234529746e-05	0.010016155088853	0.000674299360820398	2.80958067008499e-05	0.000126431130153825	0.000140479033504249	8.42874201025497e-05	0.000140479033504249	0.000126431130153825
OTU_1007	0	0	0	0	0	0	0	0	0	2.80958067008499e-05	2.80958067008499e-05	1.40479033504249e-05	0	0	1.40479033504249e-05	0	0	0
OTU_1008	0	0	0	0	0	1.40479033504249e-05	0	0	1.40479033504249e-05	0	2.80958067008499e-05	0	0	0	0	0	1.40479033504249e-05	0
OTU_1009	0	0	0	0	0	0	0	1.40479033504249e-05	0	0	2.80958067008499e-05	0	0	0	0	0	0	0
OTU_101	0	1.40479033504249e-05	1.40479033504249e-05	0	0	1.40479033504249e-05	0	0	0	0	0	1.40479033504249e-05	0	0	0	0	0	0
OTU_1010	0	0	0	0	0	0	0	1.40479033504249e-05	0	0	4.21437100512748e-05	0	0	0	0	0	0	0
OTU_1011	1.40479033504249e-05	1.40479033504249e-05	0	0	1.40479033504249e-05	0	1.40479033504249e-05	0	1.40479033504249e-05	7.02395167521247e-05	4.21437100512748e-05	4.21437100512748e-05	0	2.80958067008499e-05	7.02395167521247e-05	0	0	0.0001123832268034
OTU_1012	0	0	0	0	0	0	0	0	0	0	0	2.80958067008499e-05	0	0	0	0	0	0
OTU_1013	0	0	0	0	0	0	0	0	0	0	0	4.21437100512748e-05	0	0	0	0	0	0
OTU_1014	0	1.40479033504249e-05	0	1.40479033504249e-05	0	0	2.80958067008499e-05	0	0	0	0	0.000126431130153825	0	0	0	0	0	5.61916134016998e-05
OTU_1015	0	0	0	0	0	2.80958067008499e-05	0	1.40479033504249e-05	0	0	0	2.80958067008499e-05	0	0	0	0	0	0
OTU_1016	0	0	0	0	0	0	0	0	0	0	0	1.40479033504249e-05	0	0	0	0	0	0
OTU_1017	0	0	1.40479033504249e-05	0	2.80958067008499e-05	1.40479033504249e-05	1.40479033504249e-05	0	0	0	2.80958067008499e-05	9.83353234529746e-05	0	0	0	1.40479033504249e-05	2.80958067008499e-05	0
OTU_1018	0	1.40479033504249e-05	0	0	0	1.40479033504249e-05	1.40479033504249e-05	0	0	0	2.80958067008499e-05	4.21437100512748e-05	0	0	0	1.40479033504249e-05	1.40479033504249e-05	0
OTU_1019	0	9.83353234529746e-05	0	1.40479033504249e-05	7.02395167521247e-05	0	0	0	7.02395167521247e-05	0.0001123832268034	0	4.21437100512748e-05	1.40479033504249e-05	0	0	0	2.80958067008499e-05	0
OTU_102	0	0	2.80958067008499e-05	0	0	0	0	0	0	0	0	0	0	0	0	0	0	0
OTU_1020	0	0	0	0	0	0	0	0	0	0	0	4.21437100512748e-05	0	0	0	0	0	0
OTU_1021	0	0	0	0	0	0	0	0	0	0	0	2.80958067008499e-05	0	0	0	0	0	0
OTU_1022	0	0	0	1.40479033504249e-05	0	0	0	0	1.40479033504249e-05	0	0	2.80958067008499e-05	0	0	0	0	0	1.40479033504249e-05
OTU_1023	0.0113647538104938	0.00598440682728103	0.00507129310950341	0.0063637002177425	0.00807754442649435	4.21437100512748e-05	0.00191051485565779	9.83353234529746e-05	0.000927161621128047	0.00151717356184589	4.21437100512748e-05	0	0.000280958067008499	0	7.02395167521247e-05	0.00139074243169207	0.0012924071082391	1.40479033504249e-05
OTU_1024	0.000533820327316148	0.000337149680410199	0.00133455081829037	0.00175598791880312	0.00137669452834165	0.00144693404509377	0.00479033504249491	0.00695371215846035	0.00550677811336658	0.00105359275128187	0.000365245487111049	0.000646203554119548	0.000435485003863173	0.00120811968813655	0.0141602865772283	0.0070379995785629	0.000955257427828896	0.0107606939664255
OTU_1025	0.000182622743555524	0.000182622743555524	0.000238814356957224	0.000533820327316148	0.000295005970358924	0.0001123832268034	0.00140479033504249	0.00161550888529887	0.00113788017138442	0.000154526936854674	0.000224766453606799	0.0001123832268034	0.00230385614946969	0.000533820327316148	0.00203694598581162	0.00143288614174334	0.000575964037367423	0.00290791599353796
OTU_1026	0.000323101777059774	0.000351197583760624	0.000365245487111049	0.000351197583760624	0.000365245487111049	0.000477628713914448	0.000435485003863173	0.000365245487111049	0.000351197583760624	0.000435485003863173	0.000337149680410199	0.000435485003863173	0.000309053873709349	0.000393341293811899	0.000870970007726347	0.000941209524478472	0.000463580810564023	0.00237409566622182
OTU_1027	0.000309053873709349	0.000252862260307649	0.000365245487111049	0.000266910163658074	0.0101004425089555	0.000168574840205099	0.000140479033504249	0.000210718550256374	0.000885017911076772	0.00177003582215354	0.000140479033504249	0.000154526936854674	8.42874201025497e-05	0.000140479033504249	8.42874201025497e-05	0.00150312565849547	9.83353234529746e-05	7.02395167521247e-05
OTU_1028	0.000463580810564023	0.00216337711596544	0.000885017911076772	0.000913113717777622	0.00155931727189717	0.000323101777059774	0.00144693404509377	0.000730490974222097	0.00361031116105921	0.00185432324225609	0.00126431130153825	0.000196670646905949	0.000168574840205099	0.000140479033504249	0.000224766453606799	0.00332935309405071	0.00200885017911077	0.000365245487111049
OTU_1029	0.000266910163658074	0.000140479033504249	0.00108168855798272	0.000786682587623797	0.000983353234529746	0.000941209524478472	7.02395167521247e-05	0.000168574840205099	4.21437100512748e-05	4.21437100512748e-05	1.40479033504249e-05	0.000140479033504249	5.61916134016998e-05	8.42874201025497e-05	8.42874201025497e-05	0.000168574840205099	2.80958067008499e-05	0.000140479033504249
OTU_103	0	0	2.80958067008499e-05	0	0	0	0	0	0	0	0	0	0	0	0	0	0	0
OTU_1030	0.0010676406546323	0.000365245487111049	0.00148907775514504	0.000280958067008499	0.000224766453606799	0.000210718550256374	0.000140479033504249	0.000238814356957224	0.000196670646905949	8.42874201025497e-05	4.21437100512748e-05	0.000941209524478472	0.000168574840205099	0.000168574840205099	0.0001123832268034	0.000168574840205099	4.21437100512748e-05	0.000224766453606799
OTU_1031	0.000182622743555524	7.02395167521247e-05	5.61916134016998e-05	2.80958067008499e-05	0.0001123832268034	0.000224766453606799	0.000533820327316148	0.000266910163658074	5.61916134016998e-05	0.000575964037367423	0.000463580810564023	9.83353234529746e-05	0	4.21437100512748e-05	2.80958067008499e-05	7.02395167521247e-05	1.40479033504249e-05	0
OTU_1032	0.000154526936854674	9.83353234529746e-05	0.000238814356957224	0.000182622743555524	9.83353234529746e-05	9.83353234529746e-05	0.0001123832268034	0.000224766453606799	9.83353234529746e-05	0.000140479033504249	8.42874201025497e-05	0	0.000182622743555524	5.61916134016998e-05	0.000393341293811899	0.000744538877572522	2.80958067008499e-05	0.000477628713914448
OTU_1033	5.61916134016998e-05	0.000140479033504249	0.000168574840205099	0	0.000266910163658074	0.0001123832268034	0.000182622743555524	0.000365245487111049	9.83353234529746e-05	0.000266910163658074	0.000126431130153825	2.80958067008499e-05	2.80958067008499e-05	4.21437100512748e-05	0.000210718550256374	0.000280958067008499	0.000210718550256374	2.80958067008499e-05
OTU_1034	0.000224766453606799	5.61916134016998e-05	0.000182622743555524	0.000196670646905949	0.000379293390461474	0.000477628713914448	9.83353234529746e-05	0.000126431130153825	0.000168574840205099	0.000126431130153825	5.61916134016998e-05	0.0001123832268034	5.61916134016998e-05	5.61916134016998e-05	7.02395167521247e-05	2.80958067008499e-05	1.40479033504249e-05	5.61916134016998e-05
OTU_1035	0.000295005970358924	0.00174194001545269	0.00387722132471729	0.0001123832268034	0.00302029922034136	0.000309053873709349	0.0001123832268034	0.000126431130153825	8.42874201025497e-05	0.000379293390461474	0.000449532907213598	9.83353234529746e-05	1.40479033504249e-05	4.21437100512748e-05	5.61916134016998e-05	0.0001123832268034	0.000168574840205099	5.61916134016998e-05
OTU_1036	2.80958067008499e-05	5.61916134016998e-05	7.02395167521247e-05	0.000210718550256374	0.000168574840205099	7.02395167521247e-05	7.02395167521247e-05	0.0001123832268034	4.21437100512748e-05	8.42874201025497e-05	5.61916134016998e-05	0.000210718550256374	1.40479033504249e-05	2.80958067008499e-05	5.61916134016998e-05	7.02395167521247e-05	1.40479033504249e-05	5.61916134016998e-05
OTU_1037	1.40479033504249e-05	1.40479033504249e-05	0.000182622743555524	5.61916134016998e-05	2.80958067008499e-05	2.80958067008499e-05	2.80958067008499e-05	2.80958067008499e-05	7.02395167521247e-05	7.02395167521247e-05	0	0.000126431130153825	1.40479033504249e-05	1.40479033504249e-05	4.21437100512748e-05	2.80958067008499e-05	0.000168574840205099	4.21437100512748e-05
OTU_1038	0.00221956872936714	0.000421437100512748	0.00153122146519632	0.000224766453606799	0.000393341293811899	0.000590011940717848	0.000224766453606799	0.000407389197162324	0.000421437100512748	0.000702395167521247	0.000224766453606799	0.000435485003863173	0.000449532907213598	0.000140479033504249	0.000295005970358924	0.000210718550256374	0.000196670646905949	0.000969305331179321
OTU_1039	1.40479033504249e-05	5.61916134016998e-05	0.000126431130153825	5.61916134016998e-05	2.80958067008499e-05	4.21437100512748e-05	0.000224766453606799	0.000323101777059774	0.000168574840205099	8.42874201025497e-05	0.0001123832268034	0.000224766453606799	0.000365245487111049	8.42874201025497e-05	0.000154526936854674	0.000196670646905949	0.000168574840205099	0.000674299360820398
OTU_104	0	0	1.40479033504249e-05	0	0	1.40479033504249e-05	0	0	1.40479033504249e-05	0	0	0	0	0	0	0	0	0
OTU_1040	0	2.80958067008499e-05	5.61916134016998e-05	1.40479033504249e-05	0.000252862260307649	0	4.21437100512748e-05	0	0.000182622743555524	0.000140479033504249	2.80958067008499e-05	1.40479033504249e-05	0	0	4.21437100512748e-05	1.40479033504249e-05	1.40479033504249e-05	2.80958067008499e-05
OTU_1041	0.0001123832268034	2.80958067008499e-05	0.000140479033504249	9.83353234529746e-05	0.000154526936854674	7.02395167521247e-05	2.80958067008499e-05	0	2.80958067008499e-05	1.40479033504249e-05	0	1.40479033504249e-05	0	0	4.21437100512748e-05	4.21437100512748e-05	0	0
OTU_1042	8.42874201025497e-05	2.80958067008499e-05	8.42874201025497e-05	7.02395167521247e-05	8.42874201025497e-05	0.000168574840205099	0	4.21437100512748e-05	7.02395167521247e-05	9.83353234529746e-05	0	2.80958067008499e-05	7.02395167521247e-05	2.80958067008499e-05	0.000154526936854674	1.40479033504249e-05	4.21437100512748e-05	2.80958067008499e-05
OTU_1043	1.40479033504249e-05	2.80958067008499e-05	5.61916134016998e-05	1.40479033504249e-05	2.80958067008499e-05	1.40479033504249e-05	0.0001123832268034	0.000224766453606799	7.02395167521247e-05	0	4.21437100512748e-05	0.000252862260307649	0.0001123832268034	2.80958067008499e-05	0.000295005970358924	7.02395167521247e-05	2.80958067008499e-05	0.000295005970358924
OTU_1044	5.61916134016998e-05	5.61916134016998e-05	9.83353234529746e-05	4.21437100512748e-05	2.80958067008499e-05	2.80958067008499e-05	1.40479033504249e-05	1.40479033504249e-05	8.42874201025497e-05	5.61916134016998e-05	2.80958067008499e-05	1.40479033504249e-05	0	4.21437100512748e-05	1.40479033504249e-05	2.80958067008499e-05	2.80958067008499e-05	8.42874201025497e-05
OTU_1045	2.80958067008499e-05	1.40479033504249e-05	5.61916134016998e-05	1.40479033504249e-05	4.21437100512748e-05	0	1.40479033504249e-05	5.61916134016998e-05	7.02395167521247e-05	1.40479033504249e-05	7.02395167521247e-05	5.61916134016998e-05	7.02395167521247e-05	4.21437100512748e-05	9.83353234529746e-05	5.61916134016998e-05	0.000154526936854674	0.000140479033504249
OTU_1046	0.000168574840205099	2.80958067008499e-05	0.000154526936854674	5.61916134016998e-05	2.80958067008499e-05	4.21437100512748e-05	1.40479033504249e-05	0.0001123832268034	0.0001123832268034	0.000238814356957224	2.80958067008499e-05	7.02395167521247e-05	9.83353234529746e-05	0	5.61916134016998e-05	7.02395167521247e-05	0.000140479033504249	0.000140479033504249
OTU_1047	8.42874201025497e-05	1.40479033504249e-05	1.40479033504249e-05	4.21437100512748e-05	4.21437100512748e-05	4.21437100512748e-05	0	2.80958067008499e-05	2.80958067008499e-05	0	1.40479033504249e-05	0	0	4.21437100512748e-05	4.21437100512748e-05	1.40479033504249e-05	0	4.21437100512748e-05
OTU_1048	1.40479033504249e-05	0	4.21437100512748e-05	2.80958067008499e-05	0	9.83353234529746e-05	7.02395167521247e-05	0.000309053873709349	4.21437100512748e-05	1.40479033504249e-05	4.21437100512748e-05	8.42874201025497e-05	2.80958067008499e-05	1.40479033504249e-05	0.0001123832268034	0.0001123832268034	2.80958067008499e-05	0.000463580810564023
OTU_1049	1.40479033504249e-05	1.40479033504249e-05	2.80958067008499e-05	1.40479033504249e-05	2.80958067008499e-05	0	7.02395167521247e-05	2.80958067008499e-05	7.02395167521247e-05	1.40479033504249e-05	0	0	0	1.40479033504249e-05	0	1.40479033504249e-05	0	0
OTU_105	0	0	0	2.80958067008499e-05	0	0	0	0	0	0	0	0	0	0	0	0	0	0
OTU_1050	0.000182622743555524	0	8.42874201025497e-05	2.80958067008499e-05	2.80958067008499e-05	0	0	2.80958067008499e-05	4.21437100512748e-05	4.21437100512748e-05	0	2.80958067008499e-05	1.40479033504249e-05	0	0	1.40479033504249e-05	0	1.40479033504249e-05
OTU_1051	2.80958067008499e-05	0	4.21437100512748e-05	1.40479033504249e-05	4.21437100512748e-05	0	0.000140479033504249	0.000210718550256374	8.42874201025497e-05	4.21437100512748e-05	5.61916134016998e-05	0.000210718550256374	0.000182622743555524	7.02395167521247e-05	9.83353234529746e-05	4.21437100512748e-05	0.000126431130153825	0.000238814356957224
OTU_1052	1.40479033504249e-05	0	8.42874201025497e-05	0	2.80958067008499e-05	1.40479033504249e-05	7.02395167521247e-05	7.02395167521247e-05	0.000154526936854674	0	0	0	2.80958067008499e-05	0	2.80958067008499e-05	4.21437100512748e-05	1.40479033504249e-05	0.000491676617264873
OTU_1053	8.42874201025497e-05	5.61916134016998e-05	0.000224766453606799	2.80958067008499e-05	1.40479033504249e-05	8.42874201025497e-05	8.42874201025497e-05	0.000210718550256374	2.80958067008499e-05	7.02395167521247e-05	2.80958067008499e-05	0.000154526936854674	0.000140479033504249	1.40479033504249e-05	9.83353234529746e-05	7.02395167521247e-05	0	0.000309053873709349
OTU_1054	7.02395167521247e-05	0	1.40479033504249e-05	7.02395167521247e-05	8.42874201025497e-05	4.21437100512748e-05	0	9.83353234529746e-05	1.40479033504249e-05	2.80958067008499e-05	1.40479033504249e-05	1.40479033504249e-05	0	0	1.40479033504249e-05	2.80958067008499e-05	2.80958067008499e-05	1.40479033504249e-05
OTU_1055	0	0	1.40479033504249e-05	0	9.83353234529746e-05	0	0	1.40479033504249e-05	1.40479033504249e-05	2.80958067008499e-05	2.80958067008499e-05	0	0	0	0	0	0	0
OTU_1056	0	4.21437100512748e-05	7.02395167521247e-05	0	2.80958067008499e-05	5.61916134016998e-05	2.80958067008499e-05	7.02395167521247e-05	2.80958067008499e-05	1.40479033504249e-05	2.80958067008499e-05	0.000168574840205099	5.61916134016998e-05	2.80958067008499e-05	0.000126431130153825	7.02395167521247e-05	4.21437100512748e-05	0.000238814356957224
OTU_1057	5.61916134016998e-05	2.80958067008499e-05	0.00286577228348669	5.61916134016998e-05	5.61916134016998e-05	0	5.61916134016998e-05	2.80958067008499e-05	2.80958067008499e-05	0.0001123832268034	0	1.40479033504249e-05	0	0	0	0.000154526936854674	2.80958067008499e-05	1.40479033504249e-05
OTU_1058	0	0	0	5.61916134016998e-05	1.40479033504249e-05	0	8.42874201025497e-05	4.21437100512748e-05	2.80958067008499e-05	5.61916134016998e-05	7.02395167521247e-05	0	4.21437100512748e-05	0	0	0	2.80958067008499e-05	0.0001123832268034
OTU_1059	9.83353234529746e-05	2.80958067008499e-05	2.80958067008499e-05	2.80958067008499e-05	0	8.42874201025497e-05	7.02395167521247e-05	5.61916134016998e-05	2.80958067008499e-05	1.40479033504249e-05	1.40479033504249e-05	4.21437100512748e-05	4.21437100512748e-05	4.21437100512748e-05	2.80958067008499e-05	0	4.21437100512748e-05	2.80958067008499e-05
OTU_106	0	0	0	1.40479033504249e-05	0	0	0	0	0	0	0	0	0	0	0	0	0	0
OTU_1060	5.61916134016998e-05	1.40479033504249e-05	2.80958067008499e-05	1.40479033504249e-05	2.80958067008499e-05	2.80958067008499e-05	0.000126431130153825	2.80958067008499e-05	7.02395167521247e-05	2.80958067008499e-05	2.80958067008499e-05	2.80958067008499e-05	2.80958067008499e-05	0	0.000295005970358924	8.42874201025497e-05	5.61916134016998e-05	0.000323101777059774
OTU_1061	0.00344173632085411	0.00560511343681955	0.00181217953220482	0.000365245487111049	0.00289386809018754	0.000885017911076772	9.83353234529746e-05	8.42874201025497e-05	4.21437100512748e-05	7.02395167521247e-05	9.83353234529746e-05	0.000196670646905949	9.83353234529746e-05	0.000126431130153825	0.000154526936854674	0.0001123832268034	7.02395167521247e-05	0.000168574840205099
OTU_1062	0	2.80958067008499e-05	4.21437100512748e-05	0	5.61916134016998e-05	0	0	0	0	4.21437100512748e-05	4.21437100512748e-05	0	0	0	0	1.40479033504249e-05	4.21437100512748e-05	0
OTU_1063	1.40479033504249e-05	1.40479033504249e-05	0	0	5.61916134016998e-05	0	0	0	0	0	0	0	0	0	0	0	0	1.40479033504249e-05
OTU_1064	1.40479033504249e-05	0	0	4.21437100512748e-05	0	0	0	5.61916134016998e-05	2.80958067008499e-05	1.40479033504249e-05	0	2.80958067008499e-05	0	4.21437100512748e-05	1.40479033504249e-05	5.61916134016998e-05	0	7.02395167521247e-05
OTU_1065	0.000295005970358924	0.000126431130153825	4.21437100512748e-05	0.000154526936854674	8.42874201025497e-05	0.000140479033504249	1.40479033504249e-05	4.21437100512748e-05	5.61916134016998e-05	5.61916134016998e-05	5.61916134016998e-05	0.00105359275128187	0.000154526936854674	0.000379293390461474	0.000955257427828896	8.42874201025497e-05	4.21437100512748e-05	0.000674299360820398
OTU_1066	0	5.61916134016998e-05	1.40479033504249e-05	4.21437100512748e-05	1.40479033504249e-05	4.21437100512748e-05	0	1.40479033504249e-05	0	0	0	0	2.80958067008499e-05	2.80958067008499e-05	0.000126431130153825	0	2.80958067008499e-05	8.42874201025497e-05
OTU_1067	1.40479033504249e-05	0	0	0	0	2.80958067008499e-05	1.40479033504249e-05	1.40479033504249e-05	0	0	0	7.02395167521247e-05	4.21437100512748e-05	1.40479033504249e-05	0	0	0	1.40479033504249e-05
OTU_1068	7.02395167521247e-05	5.61916134016998e-05	1.40479033504249e-05	0	0	2.80958067008499e-05	0	0	1.40479033504249e-05	0	1.40479033504249e-05	1.40479033504249e-05	0	0	0	0	2.80958067008499e-05	0
OTU_1069	1.40479033504249e-05	0	2.80958067008499e-05	0	0	0	0	0	0	0	1.40479033504249e-05	0	0	0	0	0	0	0
OTU_107	0	4.21437100512748e-05	1.40479033504249e-05	0	4.21437100512748e-05	0	0	0	0	0	0	0	0	0	0	1.40479033504249e-05	0	0
OTU_1070	0	5.61916134016998e-05	1.40479033504249e-05	0	9.83353234529746e-05	0	0	2.80958067008499e-05	1.40479033504249e-05	2.80958067008499e-05	0	0	0	0	0	0	1.40479033504249e-05	0
OTU_1071	8.42874201025497e-05	2.80958067008499e-05	0.000196670646905949	0.000575964037367423	8.42874201025497e-05	2.80958067008499e-05	5.61916134016998e-05	0	5.61916134016998e-05	0.000168574840205099	0	2.80958067008499e-05	4.21437100512748e-05	1.40479033504249e-05	2.80958067008499e-05	0.000168574840205099	1.40479033504249e-05	8.42874201025497e-05
OTU_1072	0	0	0	0	0	0	0	5.61916134016998e-05	0	0	2.80958067008499e-05	0	0	0	0	0	0	0
OTU_1073	0.000210718550256374	0.000266910163658074	0.000505724520615298	0.000266910163658074	0.000309053873709349	0.000210718550256374	0.000772634684273372	0.000196670646905949	0.000140479033504249	7.02395167521247e-05	7.02395167521247e-05	0.00594226311722975	0.000224766453606799	0.000323101777059774	0.0001123832268034	2.80958067008499e-05	8.42874201025497e-05	0.000351197583760624
OTU_1074	0	0	5.61916134016998e-05	0	1.40479033504249e-05	0	2.80958067008499e-05	4.21437100512748e-05	4.21437100512748e-05	4.21437100512748e-05	1.40479033504249e-05	1.40479033504249e-05	4.21437100512748e-05	0	0	0	5.61916134016998e-05	5.61916134016998e-05
OTU_1075	1.40479033504249e-05	2.80958067008499e-05	9.83353234529746e-05	7.02395167521247e-05	8.42874201025497e-05	7.02395167521247e-05	0.000295005970358924	0.000421437100512748	0.0001123832268034	4.21437100512748e-05	7.02395167521247e-05	0.000407389197162324	9.83353234529746e-05	0.0001123832268034	0.000252862260307649	0.000210718550256374	4.21437100512748e-05	0.000421437100512748
OTU_1076	1.40479033504249e-05	0	0	0	0	0	0	0	0	0	2.80958067008499e-05	5.61916134016998e-05	1.40479033504249e-05	0	1.40479033504249e-05	2.80958067008499e-05	0	0
OTU_1077	0	0	0	0	4.21437100512748e-05	0	5.61916134016998e-05	1.40479033504249e-05	1.40479033504249e-05	0	0	0	1.40479033504249e-05	0	0	0	0	0
OTU_1078	0	0	0	0	0	0	0	0	0	1.40479033504249e-05	1.40479033504249e-05	1.40479033504249e-05	0	4.21437100512748e-05	0	0	0	0
OTU_1079	0	1.40479033504249e-05	0	0	1.40479033504249e-05	0	4.21437100512748e-05	8.42874201025497e-05	2.80958067008499e-05	1.40479033504249e-05	0	0	0	7.02395167521247e-05	0	0	0	0.0001123832268034
OTU_108	0	0	0	0	2.80958067008499e-05	0	0	1.40479033504249e-05	0	0	0	0	0	0	0	1.40479033504249e-05	0	0
OTU_1080	2.80958067008499e-05	1.40479033504249e-05	1.40479033504249e-05	0	0	0	0	1.40479033504249e-05	1.40479033504249e-05	0	4.21437100512748e-05	5.61916134016998e-05	0	0	5.61916134016998e-05	1.40479033504249e-05	0	2.80958067008499e-05
OTU_1081	0	0	0	1.40479033504249e-05	0	0	0	0	0	0	0	0	0	0	4.21437100512748e-05	0	0	0
OTU_1082	0	0	0	0	0	1.40479033504249e-05	0	0	0	0	0	0	0	0	5.61916134016998e-05	0	0	5.61916134016998e-05
OTU_1083	4.21437100512748e-05	1.40479033504249e-05	1.40479033504249e-05	1.40479033504249e-05	0	4.21437100512748e-05	0	4.21437100512748e-05	1.40479033504249e-05	1.40479033504249e-05	1.40479033504249e-05	0.000140479033504249	5.61916134016998e-05	0.000140479033504249	0.000590011940717848	1.40479033504249e-05	1.40479033504249e-05	0.000295005970358924
OTU_1084	0	0	0	0	0	0	0	0	0	0	0	0	0	0	0	4.21437100512748e-05	0	0
OTU_1085	0	0	1.40479033504249e-05	1.40479033504249e-05	0	0	5.61916134016998e-05	2.80958067008499e-05	2.80958067008499e-05	0	0	0	2.80958067008499e-05	0	0	2.80958067008499e-05	7.02395167521247e-05	0
OTU_1086	1.40479033504249e-05	0	7.02395167521247e-05	0.000252862260307649	1.40479033504249e-05	1.40479033504249e-05	7.02395167521247e-05	0	0	2.80958067008499e-05	1.40479033504249e-05	0	0	2.80958067008499e-05	4.21437100512748e-05	5.61916134016998e-05	1.40479033504249e-05	1.40479033504249e-05
OTU_1087	0	0	0	0	0	0	0	0	0	0	0	0	0	0	0	4.21437100512748e-05	0	0
OTU_1088	1.40479033504249e-05	1.40479033504249e-05	0	1.40479033504249e-05	0	0	1.40479033504249e-05	0	4.21437100512748e-05	2.80958067008499e-05	0	1.40479033504249e-05	0	0	0	1.40479033504249e-05	0	0
OTU_1089	0	0	0	0	0	0	0	0	0	0	0	0	0	0	0	0	4.21437100512748e-05	0
OTU_109	0	0	0	0	2.80958067008499e-05	0	0	0	0	0	0	0	0	0	0	0	0	0
OTU_1090	0	0	0	0	0	0	0	0	0	0	0	0	0	0	0	0	4.21437100512748e-05	0
OTU_1091	0.000351197583760624	0.00127835920488867	0.000505724520615298	0.0010114490412306	0.000182622743555524	0.000210718550256374	0.0001123832268034	0.00186837114560652	0.00393341293811899	0.000927161621128047	0.000407389197162324	0.00103954484793145	0.000140479033504249	9.83353234529746e-05	0.000126431130153825	0.000899065814427197	0.00384912551801644	0.0001123832268034
OTU_1092	0	0	0	0	0	0	0	0	0	0	0	0	0	0	0	0	0	4.21437100512748e-05
OTU_1093	0	0	0	0	0	0	0	1.40479033504249e-05	0	0	0	0	1.40479033504249e-05	0	0	5.61916134016998e-05	0	8.42874201025497e-05
OTU_1094	2.80958067008499e-05	0	2.80958067008499e-05	1.40479033504249e-05	2.80958067008499e-05	1.40479033504249e-05	0	2.80958067008499e-05	1.40479033504249e-05	2.80958067008499e-05	0	2.80958067008499e-05	2.80958067008499e-05	0	0	1.40479033504249e-05	0	4.21437100512748e-05
OTU_1095	8.42874201025497e-05	4.21437100512748e-05	2.80958067008499e-05	0	0	0	0	0	0	0	0	0	0	0	0	0	0	0
OTU_1096	4.21437100512748e-05	0	0	0	0	0	0	0	0	0	0	0	0	0	0	0	0	0
OTU_1097	0.0155650769122708	0.00115192807473485	0.00276743696003372	0.000477628713914448	0.00535225117651191	0.000842874201025497	0.000505724520615298	0.00110978436468357	0.000590011940717848	0.00127835920488867	0.000295005970358924	0.000393341293811899	0.000618107747418698	0.000154526936854674	0.000252862260307649	0.0010114490412306	0.000252862260307649	0.000519772423965723
OTU_1098	0.00511343681955468	0.000379293390461474	0.00335744890075156	0.00258481421647819	0.00165765259535014	0.00228980824611927	0.000632155650769123	0.000983353234529746	0.00125026339818782	0.000519772423965723	0.000238814356957224	0.00143288614174334	0.000477628713914448	0.000575964037367423	0.00108168855798272	0.000927161621128047	0.00132050291493995	0.000842874201025497
OTU_1099	0	1.40479033504249e-05	0	1.40479033504249e-05	0	0	0	2.80958067008499e-05	0	1.40479033504249e-05	0	0	0	1.40479033504249e-05	0	2.80958067008499e-05	0	0
OTU_11	0.271236917890005	0.195574910444616	0.124815621268526	0.0636089063707242	0.018149891128749	0.179363629978226	0.106005478682307	0.103856149469692	0.0159724661094332	0.180094120952448	0.231832548992063	0.0106623586429725	0.239123410830933	0.222631172297535	0.0403596263257709	0.206152981667486	0.180290791599354	0.0468216618669664
OTU_110	0	0	0	0	2.80958067008499e-05	0	0	0	0	0	0	0	0	0	0	0	0	0
OTU_1100	1.40479033504249e-05	0	1.40479033504249e-05	1.40479033504249e-05	0	2.80958067008499e-05	1.40479033504249e-05	0	1.40479033504249e-05	0	0	1.40479033504249e-05	0	0	1.40479033504249e-05	0	0	1.40479033504249e-05
OTU_1101	0	0	0	0	0	0	4.21437100512748e-05	0	0	0	0	1.40479033504249e-05	0	0	0	0	0	1.40479033504249e-05
OTU_1102	0	0	0	2.80958067008499e-05	0	0	0	0	0	0	0	1.40479033504249e-05	0	0	0	0	0	0
OTU_1103	0	1.40479033504249e-05	0	1.40479033504249e-05	0	2.80958067008499e-05	0	0	0	0	0	1.40479033504249e-05	0	0	0	0	0	0
OTU_1104	0	0	0	0	0	0	4.21437100512748e-05	0	0	0	0	0	0	0	0	0	0	0
OTU_1105	0	0	0	1.40479033504249e-05	0	0	0	8.42874201025497e-05	0	0	0	0	1.40479033504249e-05	0	0	0	0	1.40479033504249e-05
OTU_1106	0	0	0	0	0	0	0	1.40479033504249e-05	1.40479033504249e-05	1.40479033504249e-05	0	4.21437100512748e-05	0	0	0	2.80958067008499e-05	0	0
OTU_1107	0	0	0	0	0	0	0	0	0	0	0	0	2.80958067008499e-05	0	0	0	0	1.40479033504249e-05
OTU_1108	0	0	0	0	0	1.40479033504249e-05	1.40479033504249e-05	2.80958067008499e-05	0	1.40479033504249e-05	0	1.40479033504249e-05	2.80958067008499e-05	0	0	0	0	0
OTU_1109	1.40479033504249e-05	5.61916134016998e-05	9.83353234529746e-05	9.83353234529746e-05	4.21437100512748e-05	4.21437100512748e-05	0.000224766453606799	0.000238814356957224	0.000140479033504249	0.000182622743555524	0.0001123832268034	0.000393341293811899	0.000238814356957224	0.000196670646905949	0.000547868230666573	0.000238814356957224	0.000280958067008499	0.000590011940717848
OTU_111	0	0	0	0	2.80958067008499e-05	0	0	0	0	0	0	0	0	0	0	0	0	0
OTU_1110	0	0	0	0	0	0	0	0	0	0	0	0	2.80958067008499e-05	0	0	0	0	0
OTU_1111	4.21437100512748e-05	2.80958067008499e-05	2.80958067008499e-05	4.21437100512748e-05	1.40479033504249e-05	0	0	4.21437100512748e-05	0	4.21437100512748e-05	0	0	8.42874201025497e-05	0	0	1.40479033504249e-05	0	2.80958067008499e-05
OTU_1112	0	0	0	0	1.40479033504249e-05	0	9.83353234529746e-05	2.80958067008499e-05	0	2.80958067008499e-05	1.40479033504249e-05	0	2.80958067008499e-05	0	0	1.40479033504249e-05	2.80958067008499e-05	0
OTU_1113	0	0	0	0	0	0	0	1.40479033504249e-05	0	0	0	0	4.21437100512748e-05	0	0	0	0	0
OTU_1114	0	0	1.40479033504249e-05	0	0.000210718550256374	0	8.42874201025497e-05	4.21437100512748e-05	5.61916134016998e-05	7.02395167521247e-05	4.21437100512748e-05	4.21437100512748e-05	0.0001123832268034	2.80958067008499e-05	4.21437100512748e-05	4.21437100512748e-05	0	0
OTU_1115	0	0	0	0	0	0	0	0	0	0	1.40479033504249e-05	0	2.80958067008499e-05	0	0	0	0	0
OTU_1116	0	0	0	0	0	0	2.80958067008499e-05	1.40479033504249e-05	0	0	0	0	2.80958067008499e-05	0	0	0	0	0
OTU_1117	0	1.40479033504249e-05	0	2.80958067008499e-05	0	0	1.40479033504249e-05	1.40479033504249e-05	0	0	0	1.40479033504249e-05	5.61916134016998e-05	0	1.40479033504249e-05	0	0	0
OTU_1118	4.21437100512748e-05	0.0001123832268034	1.40479033504249e-05	0	0	9.83353234529746e-05	4.21437100512748e-05	1.40479033504249e-05	5.61916134016998e-05	0	2.80958067008499e-05	2.80958067008499e-05	0	1.40479033504249e-05	1.40479033504249e-05	2.80958067008499e-05	1.40479033504249e-05	0
OTU_1119	0	0	0	1.40479033504249e-05	0	0	0	0	0	0	0	0	0	2.80958067008499e-05	0	0	1.40479033504249e-05	2.80958067008499e-05
OTU_112	0	0	0	0	2.80958067008499e-05	0	0	0	0	0	0	0	1.40479033504249e-05	0	0	0	0	0
OTU_1120	0	0	0	0	0	0	0	0	0	0	0	0	0	2.80958067008499e-05	0	0	0	0
OTU_1121	0	0	0	0	0	0	0	0	2.80958067008499e-05	0	0	0	0	2.80958067008499e-05	1.40479033504249e-05	0	0	0
OTU_1122	4.21437100512748e-05	0	4.21437100512748e-05	0	2.80958067008499e-05	1.40479033504249e-05	1.40479033504249e-05	2.80958067008499e-05	1.40479033504249e-05	5.61916134016998e-05	0	1.40479033504249e-05	4.21437100512748e-05	5.61916134016998e-05	1.40479033504249e-05	0	2.80958067008499e-05	2.80958067008499e-05
OTU_1123	5.61916134016998e-05	0	5.61916134016998e-05	2.80958067008499e-05	2.80958067008499e-05	8.42874201025497e-05	1.40479033504249e-05	0.000280958067008499	0.000210718550256374	2.80958067008499e-05	4.21437100512748e-05	4.21437100512748e-05	1.40479033504249e-05	0.000140479033504249	0.000182622743555524	0.000266910163658074	4.21437100512748e-05	0.000547868230666573
OTU_1124	0	0	2.80958067008499e-05	0	0	0	0	0	0	0	0	0	1.40479033504249e-05	2.80958067008499e-05	0	0	0	0
OTU_1125	0	0	0	0	0	0	0	0	0	0	0	0	0	2.80958067008499e-05	0	0	0	0
OTU_1126	0	0	0	0	0	0	0	0	0	0	0	0	0	2.80958067008499e-05	0	0	0	0
OTU_1127	0	0	0	0	0	0	0	0	0	0	0	0	0	0	2.80958067008499e-05	0	0	0
OTU_1128	0	2.80958067008499e-05	1.40479033504249e-05	0	0	0	1.40479033504249e-05	2.80958067008499e-05	0	0	0	0	0	1.40479033504249e-05	2.80958067008499e-05	0	1.40479033504249e-05	0
OTU_1129	0	0	0	0	0	0	0	0	0	0	0	0	0	0	2.80958067008499e-05	0	0	0
OTU_113	0	0	0	2.80958067008499e-05	7.02395167521247e-05	0	1.40479033504249e-05	2.80958067008499e-05	0	1.40479033504249e-05	4.21437100512748e-05	0	1.40479033504249e-05	0	2.80958067008499e-05	0	1.40479033504249e-05	0
OTU_1130	2.80958067008499e-05	8.42874201025497e-05	2.80958067008499e-05	0.000224766453606799	4.21437100512748e-05	2.80958067008499e-05	1.40479033504249e-05	0.000154526936854674	0.000182622743555524	0.000196670646905949	2.80958067008499e-05	9.83353234529746e-05	1.40479033504249e-05	1.40479033504249e-05	4.21437100512748e-05	2.80958067008499e-05	0.000196670646905949	2.80958067008499e-05
OTU_1131	0	0	0	0	0	1.40479033504249e-05	0	1.40479033504249e-05	0	0	0	1.40479033504249e-05	0	0	2.80958067008499e-05	0	0	1.40479033504249e-05
OTU_1132	0	0	1.40479033504249e-05	0	0	0	0	0	0	0	0	0	0	0	4.21437100512748e-05	0	0	1.40479033504249e-05
OTU_1133	0.00102549694458102	0.000660251457469973	0.000295005970358924	0.000351197583760624	0.000435485003863173	0.000618107747418698	0.000182622743555524	8.42874201025497e-05	0.000365245487111049	0.000309053873709349	9.83353234529746e-05	0.0056894008569221	0.000646203554119548	0.00151717356184589	0.00435485003863173	0.000196670646905949	0.000140479033504249	0.00289386809018754
OTU_1134	0	1.40479033504249e-05	2.80958067008499e-05	0	0	0	0	0	0	0	0	0	1.40479033504249e-05	1.40479033504249e-05	4.21437100512748e-05	4.21437100512748e-05	1.40479033504249e-05	1.40479033504249e-05
OTU_1135	0	0	1.40479033504249e-05	0	0	0	0	1.40479033504249e-05	1.40479033504249e-05	0	1.40479033504249e-05	4.21437100512748e-05	4.21437100512748e-05	0	7.02395167521247e-05	1.40479033504249e-05	0	2.80958067008499e-05
OTU_1136	0	0	0	0	0	0	0	0	0	0	0	0	0	0	1.40479033504249e-05	0	1.40479033504249e-05	0
OTU_1137	0	0	0	0	0	0	1.40479033504249e-05	0	0	0	0	0	0	0	2.80958067008499e-05	0	0	0
OTU_1138	0	0	0	0	0	0	0	0	1.40479033504249e-05	1.40479033504249e-05	0	0	0	0	8.42874201025497e-05	1.40479033504249e-05	0	2.80958067008499e-05
OTU_1139	0	0	5.61916134016998e-05	0	1.40479033504249e-05	0	0	2.80958067008499e-05	0	1.40479033504249e-05	0	1.40479033504249e-05	1.40479033504249e-05	0	1.40479033504249e-05	0	1.40479033504249e-05	5.61916134016998e-05
OTU_114	2.80958067008499e-05	0	0	0	0	0	4.21437100512748e-05	0	0	0	0	0	0	0	0	0	0	1.40479033504249e-05
OTU_1140	0	0	0	0	0	0	0	0	0	0	0	0	0	0	2.80958067008499e-05	0	0	0
OTU_1141	0	1.40479033504249e-05	0	0	0	0	0	0	1.40479033504249e-05	0	0	0	0	1.40479033504249e-05	0	2.80958067008499e-05	0	0
OTU_1142	0	0	0	0	0	0	0	0	0	0	0	0	0	0	0	2.80958067008499e-05	0	0
OTU_1143	0	0	0	0	0	0	4.21437100512748e-05	0	0	0	0	0	1.40479033504249e-05	0	0	2.80958067008499e-05	2.80958067008499e-05	2.80958067008499e-05
OTU_1144	1.40479033504249e-05	1.40479033504249e-05	7.02395167521247e-05	1.40479033504249e-05	1.40479033504249e-05	1.40479033504249e-05	0	1.40479033504249e-05	0	1.40479033504249e-05	0	1.40479033504249e-05	0	2.80958067008499e-05	0	7.02395167521247e-05	1.40479033504249e-05	0
OTU_1145	0	0	1.40479033504249e-05	0	0	0	0	0	0	0	0	0	0	0	0	2.80958067008499e-05	0	0
OTU_1146	0	0	0	1.40479033504249e-05	0	0	0	0	0	0	0	0	0	0	0	2.80958067008499e-05	0	0
OTU_1147	0	0	1.40479033504249e-05	0	0	1.40479033504249e-05	0	4.21437100512748e-05	1.40479033504249e-05	2.80958067008499e-05	4.21437100512748e-05	1.40479033504249e-05	0	0	2.80958067008499e-05	9.83353234529746e-05	0	0.000126431130153825
OTU_1148	0	0	0	0	1.40479033504249e-05	0	0	0	0	0	0	0	0	0	1.40479033504249e-05	4.21437100512748e-05	1.40479033504249e-05	0
OTU_1149	2.80958067008499e-05	5.61916134016998e-05	0.000126431130153825	4.21437100512748e-05	8.42874201025497e-05	7.02395167521247e-05	0.0001123832268034	0.000154526936854674	4.21437100512748e-05	9.83353234529746e-05	0	0.000154526936854674	7.02395167521247e-05	1.40479033504249e-05	0.0001123832268034	2.80958067008499e-05	1.40479033504249e-05	0.000154526936854674
OTU_115	0	0	0	0	0	0	2.80958067008499e-05	0	0	0	0	0	0	0	0	0	0	0
OTU_1150	0	0	0	0	0	0	0	0	0	0	0	0	0	0	0	0	2.80958067008499e-05	0
OTU_1151	0	0	1.40479033504249e-05	0	0	0	0	1.40479033504249e-05	0	0	1.40479033504249e-05	0	0	0	0	0	5.61916134016998e-05	0
OTU_1152	0	0	0	0	0	0	0	0	0	0	0	0	0	0	0	0	2.80958067008499e-05	0
OTU_1153	0	0	1.40479033504249e-05	0	0	0	0	1.40479033504249e-05	1.40479033504249e-05	0	0	0	0	0	0	0	2.80958067008499e-05	0
OTU_1154	0	0	0	0	0	0	0	0	0	0	0	0	0	0	0	0	4.21437100512748e-05	0
OTU_1155	0	0	0	0	1.40479033504249e-05	0	0	0	0	0	0	1.40479033504249e-05	0	0	0	0	5.61916134016998e-05	1.40479033504249e-05
OTU_1156	0	0	0	0	0	0	0	0	0	0	0	0	0	0	0	0	2.80958067008499e-05	1.40479033504249e-05
OTU_1157	4.21437100512748e-05	0	2.80958067008499e-05	1.40479033504249e-05	5.61916134016998e-05	0	0	0	0	0	0	0	0	0	0	0	1.40479033504249e-05	0
OTU_1158	0	0	0	0	0	0	0	0	0	0	0	1.40479033504249e-05	0	0	0	0	2.80958067008499e-05	0
OTU_1159	0	1.40479033504249e-05	4.21437100512748e-05	5.61916134016998e-05	1.40479033504249e-05	2.80958067008499e-05	4.21437100512748e-05	5.61916134016998e-05	0	1.40479033504249e-05	1.40479033504249e-05	7.02395167521247e-05	1.40479033504249e-05	1.40479033504249e-05	4.21437100512748e-05	2.80958067008499e-05	0	4.21437100512748e-05
OTU_116	0	0	0	0	0	0	0	0	2.80958067008499e-05	0	0	0	0	0	0	0	0	0
OTU_1160	0	0	0	0	0	0	0	0	0	0	0	0	0	0	0	0	0	2.80958067008499e-05
OTU_1161	0	0	0	0	0	0	0	0	0	1.40479033504249e-05	0	0	0	0	1.40479033504249e-05	1.40479033504249e-05	0	2.80958067008499e-05
OTU_1162	0	0	0	0	0	0	0	0	0	0	0	0	0	0	0	0	0	2.80958067008499e-05
OTU_1163	0	0	0	1.40479033504249e-05	0	1.40479033504249e-05	1.40479033504249e-05	0	2.80958067008499e-05	0	0	1.40479033504249e-05	1.40479033504249e-05	0	1.40479033504249e-05	0	0	5.61916134016998e-05
OTU_1164	0	0	0	0	0	0	0	0	0	0	0	0	0	0	0	1.40479033504249e-05	0	2.80958067008499e-05
OTU_1165	4.21437100512748e-05	2.80958067008499e-05	4.21437100512748e-05	1.40479033504249e-05	1.40479033504249e-05	4.21437100512748e-05	0.000266910163658074	0.000505724520615298	5.61916134016998e-05	0	5.61916134016998e-05	2.80958067008499e-05	2.80958067008499e-05	4.21437100512748e-05	0.000295005970358924	0.000280958067008499	7.02395167521247e-05	0.0010676406546323
OTU_1166	0	0	0	0	0	0	0	0	0	0	0	0	0	0	0	0	0	2.80958067008499e-05
OTU_1167	0	0	0	0	0	0	0	0	0	0	0	0	0	0	0	0	0	2.80958067008499e-05
OTU_1168	0	0	0	0	0	0	0	0	0	0	0	0	0	0	0	0	0	2.80958067008499e-05
OTU_1169	0	0	0	0	1.40479033504249e-05	1.40479033504249e-05	0	0	0	0	0	0	0	0	0	0	0	2.80958067008499e-05
OTU_117	0	0	0	0	0	0	1.40479033504249e-05	0	2.80958067008499e-05	0	0	0	0	0	0	1.40479033504249e-05	0	0
OTU_1170	0	0	2.80958067008499e-05	0	0	1.40479033504249e-05	0	1.40479033504249e-05	0	0	0	0	1.40479033504249e-05	2.80958067008499e-05	0	0	0	1.40479033504249e-05
OTU_1171	2.80958067008499e-05	0	0	0	0	0	1.40479033504249e-05	5.61916134016998e-05	4.21437100512748e-05	2.80958067008499e-05	1.40479033504249e-05	1.40479033504249e-05	0	7.02395167521247e-05	8.42874201025497e-05	4.21437100512748e-05	2.80958067008499e-05	0.000210718550256374
OTU_1172	0	0	0	0	0	0	0	0	0	0	0	0	0	0	0	0	0	2.80958067008499e-05
OTU_1173	0	0	1.40479033504249e-05	0	0	0	0	4.21437100512748e-05	0	1.40479033504249e-05	0	0	0	1.40479033504249e-05	0	0	0	0.0001123832268034
OTU_1174	0	0	0	0	0	0	0	0	0	0	0	0	0	0	0	0	0	2.80958067008499e-05
OTU_1175	0	0	0	0	1.40479033504249e-05	0	0	0	0	0	0	0	1.40479033504249e-05	0	1.40479033504249e-05	0	0	4.21437100512748e-05
OTU_1176	0	0	0	0	0	0	0	0	0	0	0	0	0	0	0	0	0	2.80958067008499e-05
OTU_1177	0	0	1.40479033504249e-05	0	1.40479033504249e-05	0	0	4.21437100512748e-05	4.21437100512748e-05	0	1.40479033504249e-05	0	0	0	0	0	0	1.40479033504249e-05
OTU_1178	0	1.40479033504249e-05	0.000126431130153825	1.40479033504249e-05	1.40479033504249e-05	0	0	1.40479033504249e-05	2.80958067008499e-05	1.40479033504249e-05	4.21437100512748e-05	0	0	0	0	0	0	4.21437100512748e-05
OTU_1179	0	0	0	0	0	0	0	0	0	0	0	0	0	0	0	0	0	2.80958067008499e-05
OTU_118	0	0	0	0	0	0	0	0	0	2.80958067008499e-05	0	0	0	0	0	0	0	0
OTU_1180	0	0	0	2.80958067008499e-05	0	0	1.40479033504249e-05	0	0	0	0	0	0	0	1.40479033504249e-05	0	0	7.02395167521247e-05
OTU_1181	9.83353234529746e-05	1.40479033504249e-05	1.40479033504249e-05	2.80958067008499e-05	0	0	0	0	0	0	0	0	2.80958067008499e-05	0	0	4.21437100512748e-05	0	0
OTU_1182	4.21437100512748e-05	0	0	0	0	0	0	1.40479033504249e-05	0	1.40479033504249e-05	0	0	0	0	0	0	0	0
OTU_1183	2.80958067008499e-05	0	1.40479033504249e-05	0	0	0	0	0	0	0	0	5.61916134016998e-05	0	0	2.80958067008499e-05	0	0	0
OTU_1184	0.000224766453606799	0.000126431130153825	0.000393341293811899	0.000252862260307649	0.000337149680410199	0.000280958067008499	2.80958067008499e-05	1.40479033504249e-05	2.80958067008499e-05	1.40479033504249e-05	1.40479033504249e-05	5.61916134016998e-05	0	1.40479033504249e-05	4.21437100512748e-05	2.80958067008499e-05	1.40479033504249e-05	0
OTU_1185	2.80958067008499e-05	2.80958067008499e-05	1.40479033504249e-05	0	0	0	0	0	0	0	0	0	0	0	0	0	0	0
OTU_1187	2.80958067008499e-05	7.02395167521247e-05	1.40479033504249e-05	0	0	0	0	1.40479033504249e-05	0	1.40479033504249e-05	0	0	0	0	0	0	0	0
OTU_1188	2.80958067008499e-05	0	0	0	0	0	0	0	0	0	0	0	0	0	1.40479033504249e-05	0	0	0
OTU_1189	0	2.80958067008499e-05	0	0	0	0	0	0	0	0	0	0	0	0	0	0	0	0
OTU_119	0	0	0	0	0	0	0	0	0	0	2.80958067008499e-05	0	0	0	0	0	0	0
OTU_1190	1.40479033504249e-05	4.21437100512748e-05	4.21437100512748e-05	0	0	0	0	0	0	0	0	1.40479033504249e-05	0	0	0	0	0	1.40479033504249e-05
OTU_1191	0	1.40479033504249e-05	1.40479033504249e-05	0	0	0	0	0	1.40479033504249e-05	1.40479033504249e-05	0	0	0	0	0	0	0	0
OTU_1192	0	2.80958067008499e-05	0	0	0	0	0	0	0	0	0	0	0	0	0	0	0	0
OTU_1193	1.40479033504249e-05	2.80958067008499e-05	0	0	1.40479033504249e-05	0	0	0	0	0	0	0	0	0	0	0	0	0
OTU_1194	2.80958067008499e-05	5.61916134016998e-05	0	1.40479033504249e-05	0	0	0	0	7.02395167521247e-05	0	0	0	0	0	0	2.80958067008499e-05	0	0
OTU_1195	7.02395167521247e-05	1.40479033504249e-05	7.02395167521247e-05	0	1.40479033504249e-05	0	0	1.40479033504249e-05	0	7.02395167521247e-05	0	5.61916134016998e-05	1.40479033504249e-05	0	4.21437100512748e-05	1.40479033504249e-05	0	4.21437100512748e-05
OTU_1196	0	4.21437100512748e-05	0	0	0	0	0	0	0	0	0	0	0	0	0	0	0	0
OTU_1197	0	2.80958067008499e-05	0	0	0	0	0	0	0	0	0	0	0	0	0	0	0	0
OTU_1198	0	2.80958067008499e-05	0	0	0	0	0	0	0	0	0	0	0	0	0	0	0	0
OTU_1199	1.40479033504249e-05	2.80958067008499e-05	0	0	0	0	0	0	0	1.40479033504249e-05	0	0	0	1.40479033504249e-05	0	1.40479033504249e-05	0	0
OTU_12	0	0	1.40479033504249e-05	0	0	1.40479033504249e-05	0	0	0	0	1.40479033504249e-05	1.40479033504249e-05	0	0	0	0	2.80958067008499e-05	0
OTU_120	0	0	0	0	0	0	0	0	0	0	2.80958067008499e-05	0	0	0	0	0	0	0
OTU_1200	0	2.80958067008499e-05	0	0	0	0	0	0	0	0	0	0	0	0	0	0	0	0
OTU_1201	0	0	2.80958067008499e-05	0	0	0	0	0	0	0	0	0	0	0	0	0	0	0
OTU_1202	0	0	1.40479033504249e-05	0	0	0	0	0	0	0	0	0	0	0	0	0	0	0
OTU_1203	0	2.80958067008499e-05	0.000126431130153825	7.02395167521247e-05	4.21437100512748e-05	1.40479033504249e-05	1.40479033504249e-05	0	1.40479033504249e-05	1.40479033504249e-05	0	0	0	0	1.40479033504249e-05	0	0	0
OTU_1204	0	0	2.80958067008499e-05	0	0	0	0	0	0	0	0	0	0	0	0	0	0	0
OTU_1205	0	0	2.80958067008499e-05	0	0	0	0	0	0	0	0	0	0	0	0	0	0	0
OTU_1206	8.42874201025497e-05	8.42874201025497e-05	0.000505724520615298	9.83353234529746e-05	5.61916134016998e-05	0.000266910163658074	5.61916134016998e-05	0.000449532907213598	9.83353234529746e-05	4.21437100512748e-05	7.02395167521247e-05	0.00154526936854674	7.02395167521247e-05	7.02395167521247e-05	7.02395167521247e-05	0.000266910163658074	8.42874201025497e-05	0.000351197583760624
OTU_1207	1.40479033504249e-05	8.42874201025497e-05	2.80958067008499e-05	0	2.80958067008499e-05	0	2.80958067008499e-05	1.40479033504249e-05	1.40479033504249e-05	0	0	0	0	0	0	0	0	0
OTU_1208	1.40479033504249e-05	0	0.000196670646905949	0	0	2.80958067008499e-05	0	5.61916134016998e-05	0	0	0	0	0	1.40479033504249e-05	1.40479033504249e-05	1.40479033504249e-05	0	0
OTU_1209	0	2.80958067008499e-05	4.21437100512748e-05	7.02395167521247e-05	0	1.40479033504249e-05	4.21437100512748e-05	0	0	1.40479033504249e-05	0	1.40479033504249e-05	0	1.40479033504249e-05	0	1.40479033504249e-05	0	5.61916134016998e-05
OTU_121	0	0	0	0	1.40479033504249e-05	0	0	0	0	0	2.80958067008499e-05	0	0	0	0	0	0	0
OTU_1210	0	0	0	9.83353234529746e-05	0	0	0	0	0	0	0	0	0	0	1.40479033504249e-05	0	0	0
OTU_1211	0	0	0	5.61916134016998e-05	0	0	0	0	0	0	0	0	0	0	0	0	0	0
OTU_1212	0	0	0	2.80958067008499e-05	0	0	0	0	0	0	0	0	0	0	0	0	0	0
OTU_1213	0	0	0	0	2.80958067008499e-05	0	0	0	0	0	0	0	0	0	0	0	0	0
OTU_1214	0	0	1.40479033504249e-05	0	0.000154526936854674	0	1.40479033504249e-05	0	1.40479033504249e-05	1.40479033504249e-05	0	0	0	0	0	0	0	0
OTU_1215	0	0	0	0	2.80958067008499e-05	0	0	0	0	0	0	0	0	0	0	0	0	0
OTU_1216	1.40479033504249e-05	0	1.40479033504249e-05	4.21437100512748e-05	2.80958067008499e-05	0	1.40479033504249e-05	1.40479033504249e-05	1.40479033504249e-05	4.21437100512748e-05	2.80958067008499e-05	0	0	2.80958067008499e-05	0	1.40479033504249e-05	7.02395167521247e-05	0
OTU_1217	0	0	0	0	2.80958067008499e-05	0	0	0	0	0	0	0	0	0	0	0	0	0
OTU_1218	0	0	0	0	1.40479033504249e-05	5.61916134016998e-05	0	0	0	0	0	0	0	0	0	0	1.40479033504249e-05	0
OTU_1219	0	0	0	0	2.80958067008499e-05	0	0	0	0	0	0	0	0	0	0	0	0	1.40479033504249e-05
OTU_122	0	0	0	0	1.40479033504249e-05	1.40479033504249e-05	0	0	0	0	1.40479033504249e-05	2.80958067008499e-05	0	0	0	0	0	0
OTU_1220	0	0	0	0	1.40479033504249e-05	0	2.80958067008499e-05	0	0	1.40479033504249e-05	0	0	0	0	0	0	0	0
OTU_1221	0	0	0	0	0	2.80958067008499e-05	0	0	0	0	0	0	0	0	0	0	0	0
OTU_1222	0	0	0	2.80958067008499e-05	0	2.80958067008499e-05	0	2.80958067008499e-05	0	0	0	0	0	1.40479033504249e-05	0	0	0	0
OTU_1223	0	0	0	0	0	2.80958067008499e-05	0	0	0	0	0	0	0	0	0	0	0	0
OTU_1224	0	0	0	0	0	2.80958067008499e-05	0	0	0	0	0	0	0	0	0	0	0	0
OTU_1225	0	0	0	0	0	2.80958067008499e-05	0	0	2.80958067008499e-05	0	0	0	0	0	0	0	0	0
OTU_1226	0	0	0	0	0	2.80958067008499e-05	0	0	0	0	0	0	0	0	0	0	0	0
OTU_1227	0	0	0	0	0	0	2.80958067008499e-05	0	0	0	1.40479033504249e-05	0	1.40479033504249e-05	0	0	0	0	0
OTU_1228	1.40479033504249e-05	0	0	0	0	0	1.40479033504249e-05	0	0	0	0	0	0	0	0	0	0	0
OTU_1229	0	0	0	0	0	0	2.80958067008499e-05	0	0	0	0	0	0	0	0	0	0	0
OTU_123	0.0001123832268034	0.000280958067008499	0.000505724520615298	0.00266910163658074	0.000337149680410199	0.000140479033504249	7.02395167521247e-05	8.42874201025497e-05	0.000856922104375922	8.42874201025497e-05	0.00139074243169207	0.00146098194844419	0.000168574840205099	0.00736110135562267	2.80958067008499e-05	0.000941209524478472	0.00110978436468357	8.42874201025497e-05
OTU_1230	0	0	0	0	0	0	2.80958067008499e-05	0	0	0	0	0	0	0	0	0	0	0
OTU_1231	1.40479033504249e-05	0	0	1.40479033504249e-05	1.40479033504249e-05	0	0	7.02395167521247e-05	7.02395167521247e-05	5.61916134016998e-05	0	4.21437100512748e-05	0	0	0	0	2.80958067008499e-05	0
OTU_1232	0	0	0	0	1.40479033504249e-05	0	0	4.21437100512748e-05	0	4.21437100512748e-05	0	0	1.40479033504249e-05	0	0	0	0	5.61916134016998e-05
OTU_1233	0	0	0	0	0	0	0	2.80958067008499e-05	0	0	0	0	0	0	0	0	0	0
OTU_1234	1.40479033504249e-05	0	7.02395167521247e-05	1.40479033504249e-05	0	0	0	1.40479033504249e-05	0	0	0	0	0	0	1.40479033504249e-05	0	0	0
OTU_1235	0	0	0	0	0	4.21437100512748e-05	0	2.80958067008499e-05	0	1.40479033504249e-05	0	0	0	0	0	0	2.80958067008499e-05	0
OTU_1236	0	0	0	0	1.40479033504249e-05	0	0	2.80958067008499e-05	0	0	0	0	0	0	0	0	0	0
OTU_1237	0	0	0	0	0	0	0	0	2.80958067008499e-05	0	0	0	0	0	0	0	0	0
OTU_1238	0	0	0	0	1.40479033504249e-05	0	0	0	2.80958067008499e-05	0	0	0	0	0	0	0	0	0
OTU_1239	0	0	0	0	0	0	0	0	2.80958067008499e-05	0	1.40479033504249e-05	0	0	0	0	0	2.80958067008499e-05	0
OTU_124	0.000519772423965723	0.000421437100512748	0.00233195195617054	0.000702395167521247	0.00141883823839292	0.00110978436468357	8.42874201025497e-05	2.80958067008499e-05	0.000266910163658074	0.000463580810564023	7.02395167521247e-05	7.02395167521247e-05	1.40479033504249e-05	1.40479033504249e-05	0.000126431130153825	0.00113788017138442	0.000140479033504249	2.80958067008499e-05
OTU_1240	4.21437100512748e-05	0	4.21437100512748e-05	0	2.80958067008499e-05	1.40479033504249e-05	0	5.61916134016998e-05	0.000140479033504249	1.40479033504249e-05	5.61916134016998e-05	0	0	0	0	1.40479033504249e-05	0	2.80958067008499e-05
OTU_1241	2.80958067008499e-05	0	0	1.40479033504249e-05	0	0	0	0	2.80958067008499e-05	0	0	0	0	0	0	4.21437100512748e-05	0	1.40479033504249e-05
OTU_1242	0	0	0	1.40479033504249e-05	0	0	0	0	2.80958067008499e-05	0	0	0	0	0	0	0	0	1.40479033504249e-05
OTU_1243	0	0	0	0	0	0	0	0	2.80958067008499e-05	0	0	0	0	0	0	0	0	0
OTU_1244	0	0	0	0	0	0	0	0	0	2.80958067008499e-05	0	0	0	0	0	0	0	0
OTU_1245	0	0	0	0	0	0	0	1.40479033504249e-05	0	2.80958067008499e-05	0	0	0	0	0	0	0	0
OTU_1246	0	0	0	0	0	0	0	0	0	2.80958067008499e-05	0	0	0	0	0	0	0	0
OTU_1247	0	0	0	0	0	0	0	0	0	2.80958067008499e-05	0	0	0	0	0	0	0	0
OTU_1248	1.40479033504249e-05	0	0	0	0	0	1.40479033504249e-05	0	0	5.61916134016998e-05	0	0	0	0	0	0	1.40479033504249e-05	0
OTU_1249	0	1.40479033504249e-05	0	0	0	0	0	1.40479033504249e-05	0	4.21437100512748e-05	1.40479033504249e-05	1.40479033504249e-05	1.40479033504249e-05	0	0	0	1.40479033504249e-05	1.40479033504249e-05
OTU_125	0.00244433518297394	1.40479033504249e-05	1.40479033504249e-05	0	0.000969305331179321	0	0	1.40479033504249e-05	2.80958067008499e-05	2.80958067008499e-05	2.80958067008499e-05	0	2.80958067008499e-05	0	0	5.61916134016998e-05	7.02395167521247e-05	2.80958067008499e-05
OTU_1250	0	0	0	0	0	0	0	0	0	0	4.21437100512748e-05	0	0	0	0	0	0	0
OTU_1251	9.83353234529746e-05	1.40479033504249e-05	2.80958067008499e-05	0.0001123832268034	0.000126431130153825	5.61916134016998e-05	8.42874201025497e-05	5.61916134016998e-05	4.21437100512748e-05	1.40479033504249e-05	1.40479033504249e-05	0.000323101777059774	4.21437100512748e-05	1.40479033504249e-05	4.21437100512748e-05	9.83353234529746e-05	0.000126431130153825	0
OTU_1252	4.21437100512748e-05	1.40479033504249e-05	4.21437100512748e-05	2.80958067008499e-05	7.02395167521247e-05	5.61916134016998e-05	2.80958067008499e-05	2.80958067008499e-05	0	1.40479033504249e-05	0	9.83353234529746e-05	0	0	1.40479033504249e-05	1.40479033504249e-05	1.40479033504249e-05	9.83353234529746e-05
OTU_1253	0	1.40479033504249e-05	0	0	0	1.40479033504249e-05	1.40479033504249e-05	4.21437100512748e-05	0	0	0	4.21437100512748e-05	0	0	1.40479033504249e-05	0	1.40479033504249e-05	2.80958067008499e-05
OTU_1254	0	0	2.80958067008499e-05	0	0	2.80958067008499e-05	0	0	0	0	0	0.000154526936854674	0	0	0	1.40479033504249e-05	2.80958067008499e-05	0
OTU_1255	0	0	0	0	0	0	0	0	1.40479033504249e-05	0	0	2.80958067008499e-05	1.40479033504249e-05	0	0	0	0	0
OTU_1256	0	2.80958067008499e-05	0	0	0	0	0	1.40479033504249e-05	0	0	0	2.80958067008499e-05	0	0	0	0	0	1.40479033504249e-05
OTU_1257	0	0	0	0	0	0	0	0	0	0	0	4.21437100512748e-05	0	0	1.40479033504249e-05	0	0	0
OTU_1258	1.40479033504249e-05	1.40479033504249e-05	1.40479033504249e-05	2.80958067008499e-05	0	4.21437100512748e-05	0	2.80958067008499e-05	1.40479033504249e-05	0	0	7.02395167521247e-05	1.40479033504249e-05	1.40479033504249e-05	0	1.40479033504249e-05	4.21437100512748e-05	5.61916134016998e-05
OTU_1259	0	0	1.40479033504249e-05	0	0	4.21437100512748e-05	0	0	0	0	0	4.21437100512748e-05	1.40479033504249e-05	0	0	0	0	0
OTU_126	0	0	2.80958067008499e-05	0	2.80958067008499e-05	4.21437100512748e-05	1.40479033504249e-05	0	0.000126431130153825	0	8.42874201025497e-05	1.40479033504249e-05	4.21437100512748e-05	0.000196670646905949	5.61916134016998e-05	0.000182622743555524	0.000266910163658074	1.40479033504249e-05
OTU_1260	0	0	0	1.40479033504249e-05	0	0	0	0	0	0	0	2.80958067008499e-05	0	0	0	1.40479033504249e-05	0	0
OTU_1261	0.00493081407599916	0.0124464423684765	0.00393341293811899	0.00196670646905949	0.000435485003863173	0.00179813162885439	0.000238814356957224	0.0013485987216408	0.00429865842523003	0.00119407178478612	0.0001123832268034	0.000154526936854674	8.42874201025497e-05	8.42874201025497e-05	0.000126431130153825	0.000182622743555524	0.000295005970358924	0.000154526936854674
OTU_1262	0.00795111329634052	0.0001123832268034	0.00320292196389689	0.010676406546323	0.00155931727189717	0.000323101777059774	0.000196670646905949	0.000449532907213598	0.000168574840205099	0.000126431130153825	4.21437100512748e-05	0.000210718550256374	0.000154526936854674	0.00244433518297394	0.00323101777059774	0.000182622743555524	0.000140479033504249	0.000295005970358924
OTU_1263	0.000280958067008499	5.61916134016998e-05	0.000252862260307649	0.000351197583760624	0.000266910163658074	0.000885017911076772	0.00150312565849547	0.00497295778605043	0.000435485003863173	0.0010114490412306	0.00157336517524759	0.000295005970358924	0.00184027533890567	0.000323101777059774	0.000590011940717848	0.0010676406546323	0.00248647889302522	0.000238814356957224
OTU_1264	0.000772634684273372	0.00224766453606799	0.00205099388916204	0.00356816745100794	0.00193861066235864	0.000533820327316148	0.00355411954765751	0.00467795181569151	0.00479033504249491	0.00362435906440964	0.00400365245487111	0.00205099388916204	0.0012362154948374	0.00272529324998244	0.00179813162885439	0.00192456275900822	0.00219147292266629	0.00196670646905949
OTU_1265	0.00202289808246119	0.00216337711596544	0.00316077825384561	0.00143288614174334	0.00231790405282012	0.00255671840977734	0.000505724520615298	0.00193861066235864	0.00354007164430709	0.00125026339818782	0.00158741307859802	0.0175739270913816	0.0011800238814357	0.00103954484793145	0.00214932921261502	0.00148907775514504	0.00408793987497366	0.00108168855798272
OTU_1266	0.000519772423965723	0.000280958067008499	0.00171384420875184	4.21437100512748e-05	5.61916134016998e-05	0.000224766453606799	0.00387722132471729	5.61916134016998e-05	5.61916134016998e-05	0.0001123832268034	2.80958067008499e-05	0	1.40479033504249e-05	0	4.21437100512748e-05	4.21437100512748e-05	8.42874201025497e-05	1.40479033504249e-05
OTU_1267	0.000280958067008499	0.000337149680410199	0.000126431130153825	0.001123832268034	0.000280958067008499	8.42874201025497e-05	0.00146098194844419	0.000702395167521247	0.000575964037367423	0.000505724520615298	0.000477628713914448	0.000716443070871672	0.00137669452834165	0.00139074243169207	0.00285172438013626	0.00214932921261502	0.00110978436468357	0.00257076631312777
OTU_1268	0.000969305331179321	0.000969305331179321	0.00150312565849547	0.000997401137880171	0.00103954484793145	0.000772634684273372	0.000365245487111049	0.000786682587623797	0.000800730490974222	0.000800730490974222	0.000505724520615298	0.00130645501158952	0.000828826297675072	0.000997401137880171	0.000899065814427197	0.00108168855798272	0.00155931727189717	0.000449532907213598
OTU_1269	0.0010114490412306	0.00110978436468357	0.000941209524478472	0.000168574840205099	0.00236004776287139	0.000899065814427197	2.80958067008499e-05	0.000210718550256374	0.000196670646905949	0.000238814356957224	0.000491676617264873	4.21437100512748e-05	7.02395167521247e-05	4.21437100512748e-05	1.40479033504249e-05	0.000590011940717848	0.000238814356957224	1.40479033504249e-05
OTU_127	1.40479033504249e-05	0	0.000295005970358924	9.83353234529746e-05	0	1.40479033504249e-05	4.21437100512748e-05	0	1.40479033504249e-05	0	0	1.40479033504249e-05	0	1.40479033504249e-05	0	4.21437100512748e-05	7.02395167521247e-05	8.42874201025497e-05
OTU_1270	0.000126431130153825	0.000168574840205099	0.000126431130153825	0.0001123832268034	0.000168574840205099	9.83353234529746e-05	0.000168574840205099	0.000196670646905949	0.00205099388916204	0.0001123832268034	0.000477628713914448	0.00459366439558896	0.0001123832268034	8.42874201025497e-05	0.000210718550256374	0.00160146098194844	0.000421437100512748	0.000140479033504249
OTU_1271	0.000337149680410199	0.000870970007726347	0.000379293390461474	0.000688347264170823	0.000337149680410199	0.00411603568167451	0.000140479033504249	0.00515558052960596	0.000238814356957224	0.000182622743555524	0.000182622743555524	5.61916134016998e-05	8.42874201025497e-05	1.40479033504249e-05	2.80958067008499e-05	0.000210718550256374	0.000196670646905949	4.21437100512748e-05
OTU_1272	0.00268314953993117	0.0075999157125799	0.00488867036594788	0.00132050291493995	0.00550677811336658	0.00518367633630681	0.00273934115333287	0.000337149680410199	0.00150312565849547	0.00167170049870057	0.000730490974222097	0.000168574840205099	7.02395167521247e-05	0.000182622743555524	0.000154526936854674	0.000477628713914448	0.00424246681182833	0.000126431130153825
OTU_1273	0.00122216759148697	0.000393341293811899	0.000379293390461474	0.000154526936854674	0.00484652665589661	5.61916134016998e-05	5.61916134016998e-05	0.000140479033504249	0.000393341293811899	0.000182622743555524	5.61916134016998e-05	5.61916134016998e-05	0	0	1.40479033504249e-05	4.21437100512748e-05	0.000210718550256374	2.80958067008499e-05
OTU_1274	5.61916134016998e-05	0.000660251457469973	0.000716443070871672	0.000252862260307649	0.000842874201025497	0.0001123832268034	2.80958067008499e-05	4.21437100512748e-05	0.000126431130153825	9.83353234529746e-05	1.40479033504249e-05	9.83353234529746e-05	0	0	0.000154526936854674	8.42874201025497e-05	0.000168574840205099	0.000154526936854674
OTU_1275	0.000365245487111049	0.000421437100512748	0.000168574840205099	0.000632155650769123	0.000280958067008499	0.000182622743555524	0.000154526936854674	0.000477628713914448	0.000295005970358924	0.000266910163658074	0.000646203554119548	0.000927161621128047	0.00130645501158952	0.000814778394324647	0.000856922104375922	0.000252862260307649	0.000519772423965723	0.000969305331179321
OTU_1276	1.40479033504249e-05	2.80958067008499e-05	4.21437100512748e-05	0	0.000983353234529746	2.80958067008499e-05	2.80958067008499e-05	5.61916134016998e-05	0.000154526936854674	2.80958067008499e-05	0.000365245487111049	1.40479033504249e-05	1.40479033504249e-05	1.40479033504249e-05	7.02395167521247e-05	8.42874201025497e-05	0.000266910163658074	8.42874201025497e-05
OTU_1277	0.000463580810564023	0.000126431130153825	0.000168574840205099	0.000140479033504249	9.83353234529746e-05	0.000604059844068273	5.61916134016998e-05	2.80958067008499e-05	0.000168574840205099	7.02395167521247e-05	0.0001123832268034	0.000210718550256374	4.21437100512748e-05	9.83353234529746e-05	0.000182622743555524	0.000772634684273372	8.42874201025497e-05	8.42874201025497e-05
OTU_1278	0.000154526936854674	0.000379293390461474	0.000140479033504249	0.000533820327316148	0.000730490974222097	8.42874201025497e-05	0.000140479033504249	0.000238814356957224	0.000323101777059774	0.000337149680410199	0.000154526936854674	8.42874201025497e-05	0.000210718550256374	0.000196670646905949	0.000407389197162324	0.000309053873709349	0.000407389197162324	0.000224766453606799
OTU_1279	0.0001123832268034	1.40479033504249e-05	0.000126431130153825	5.61916134016998e-05	2.80958067008499e-05	1.40479033504249e-05	0.000182622743555524	5.61916134016998e-05	0.000168574840205099	8.42874201025497e-05	1.40479033504249e-05	1.40479033504249e-05	7.02395167521247e-05	2.80958067008499e-05	0.000814778394324647	0.000140479033504249	5.61916134016998e-05	0.000575964037367423
OTU_128	1.40479033504249e-05	4.21437100512748e-05	9.83353234529746e-05	0.000210718550256374	4.21437100512748e-05	0.000140479033504249	2.80958067008499e-05	2.80958067008499e-05	4.21437100512748e-05	5.61916134016998e-05	1.40479033504249e-05	7.02395167521247e-05	0	2.80958067008499e-05	0	7.02395167521247e-05	5.61916134016998e-05	0
OTU_1280	0.000168574840205099	0.00182622743555524	0.000660251457469973	0.00108168855798272	0.000154526936854674	0.000365245487111049	0.000140479033504249	0.000224766453606799	0.000505724520615298	0.00161550888529887	0.00195265856570907	2.80958067008499e-05	1.40479033504249e-05	0	0	0.00116597597808527	0.000955257427828896	2.80958067008499e-05
OTU_1281	0	0.0001123832268034	5.61916134016998e-05	0	0.000435485003863173	0	0	7.02395167521247e-05	8.42874201025497e-05	0.000140479033504249	1.40479033504249e-05	8.42874201025497e-05	7.02395167521247e-05	0	1.40479033504249e-05	0.000280958067008499	1.40479033504249e-05	1.40479033504249e-05
OTU_1282	1.40479033504249e-05	1.40479033504249e-05	0	0	0	1.40479033504249e-05	2.80958067008499e-05	2.80958067008499e-05	1.40479033504249e-05	1.40479033504249e-05	0	2.80958067008499e-05	0	4.21437100512748e-05	0.000140479033504249	4.21437100512748e-05	2.80958067008499e-05	0.00144693404509377
OTU_1283	4.21437100512748e-05	5.61916134016998e-05	0.000182622743555524	8.42874201025497e-05	7.02395167521247e-05	1.40479033504249e-05	0	0	0	1.40479033504249e-05	0	1.40479033504249e-05	2.80958067008499e-05	4.21437100512748e-05	0	0.000224766453606799	0.000337149680410199	0
OTU_1284	0.00161550888529887	5.61916134016998e-05	9.83353234529746e-05	0	2.80958067008499e-05	1.40479033504249e-05	1.40479033504249e-05	1.40479033504249e-05	8.42874201025497e-05	4.21437100512748e-05	0	4.21437100512748e-05	0	0	0	2.80958067008499e-05	0	0
OTU_1285	0.000168574840205099	1.40479033504249e-05	1.40479033504249e-05	2.80958067008499e-05	0.000870970007726347	1.40479033504249e-05	0.000252862260307649	2.80958067008499e-05	2.80958067008499e-05	0	1.40479033504249e-05	0	2.80958067008499e-05	1.40479033504249e-05	1.40479033504249e-05	1.40479033504249e-05	0	0.000435485003863173
OTU_1286	2.80958067008499e-05	1.40479033504249e-05	0	5.61916134016998e-05	1.40479033504249e-05	2.80958067008499e-05	5.61916134016998e-05	9.83353234529746e-05	2.80958067008499e-05	7.02395167521247e-05	0.000210718550256374	0.000632155650769123	7.02395167521247e-05	0.000140479033504249	0.000126431130153825	0	2.80958067008499e-05	4.21437100512748e-05
OTU_1287	1.40479033504249e-05	7.02395167521247e-05	4.21437100512748e-05	0.000575964037367423	0.000632155650769123	0	0.000309053873709349	0.000126431130153825	0.000224766453606799	0.000126431130153825	0.000323101777059774	4.21437100512748e-05	0.000210718550256374	0.0001123832268034	7.02395167521247e-05	1.40479033504249e-05	0.000126431130153825	0.000210718550256374
OTU_1288	2.80958067008499e-05	0.000210718550256374	0.000323101777059774	1.40479033504249e-05	0	2.80958067008499e-05	0.000309053873709349	4.21437100512748e-05	0.000323101777059774	8.42874201025497e-05	9.83353234529746e-05	1.40479033504249e-05	4.21437100512748e-05	2.80958067008499e-05	2.80958067008499e-05	0.000140479033504249	4.21437100512748e-05	1.40479033504249e-05
OTU_1289	4.21437100512748e-05	0.000646203554119548	0.000126431130153825	2.80958067008499e-05	0.0012924071082391	1.40479033504249e-05	2.80958067008499e-05	0.000295005970358924	0.000716443070871672	0.00137669452834165	0	0.0001123832268034	2.80958067008499e-05	8.42874201025497e-05	5.61916134016998e-05	0.000126431130153825	0	5.61916134016998e-05
OTU_129	0	0	5.61916134016998e-05	2.80958067008499e-05	1.40479033504249e-05	0	1.40479033504249e-05	0	0	0	0	0	0	0	0	0.000266910163658074	0	0
OTU_1290	0.000154526936854674	7.02395167521247e-05	9.83353234529746e-05	0.000323101777059774	4.21437100512748e-05	9.83353234529746e-05	9.83353234529746e-05	0	5.61916134016998e-05	8.42874201025497e-05	0	5.61916134016998e-05	0.000140479033504249	0.000365245487111049	0.00139074243169207	4.21437100512748e-05	0.0001123832268034	0.000421437100512748
OTU_1291	0.000126431130153825	1.40479033504249e-05	9.83353234529746e-05	0	0.000224766453606799	4.21437100512748e-05	1.40479033504249e-05	0	4.21437100512748e-05	7.02395167521247e-05	0	2.80958067008499e-05	1.40479033504249e-05	0	1.40479033504249e-05	1.40479033504249e-05	0	2.80958067008499e-05
OTU_1292	4.21437100512748e-05	0	1.40479033504249e-05	1.40479033504249e-05	0.000168574840205099	1.40479033504249e-05	1.40479033504249e-05	5.61916134016998e-05	8.42874201025497e-05	2.80958067008499e-05	0.000140479033504249	0	0	0	0	7.02395167521247e-05	0	0
OTU_1293	4.21437100512748e-05	4.21437100512748e-05	0.000323101777059774	0.000126431130153825	4.21437100512748e-05	0.000575964037367423	8.42874201025497e-05	0.000266910163658074	9.83353234529746e-05	5.61916134016998e-05	2.80958067008499e-05	0	0	0	0.000295005970358924	5.61916134016998e-05	0.000126431130153825	8.42874201025497e-05
OTU_1294	9.83353234529746e-05	0	4.21437100512748e-05	0.000126431130153825	0.000266910163658074	1.40479033504249e-05	0	0	1.40479033504249e-05	2.80958067008499e-05	0	2.80958067008499e-05	0	0	0	7.02395167521247e-05	0	0
OTU_1295	2.80958067008499e-05	4.21437100512748e-05	5.61916134016998e-05	0	0.000337149680410199	0	0	1.40479033504249e-05	0	1.40479033504249e-05	0	0	0	0	1.40479033504249e-05	0	0	0
OTU_1296	8.42874201025497e-05	0	0	9.83353234529746e-05	9.83353234529746e-05	0.0001123832268034	0	0	0	7.02395167521247e-05	0	0	5.61916134016998e-05	1.40479033504249e-05	1.40479033504249e-05	0	5.61916134016998e-05	2.80958067008499e-05
OTU_1297	0.000885017911076772	0.000351197583760624	0.000969305331179321	0.000309053873709349	0.000379293390461474	0.000238814356957224	0.000547868230666573	0.00833040668680199	0.00132050291493995	0.000463580810564023	0.000196670646905949	0.00413008358502494	0.000168574840205099	0.000309053873709349	0.000449532907213598	0.000351197583760624	0.000266910163658074	0.000379293390461474
OTU_1298	0	0	0	0	0	0	0	0	0	0	0	0	0	4.21437100512748e-05	0.000140479033504249	0	1.40479033504249e-05	0.000379293390461474
OTU_1299	8.42874201025497e-05	9.83353234529746e-05	1.40479033504249e-05	1.40479033504249e-05	5.61916134016998e-05	0	0.000182622743555524	1.40479033504249e-05	0	1.40479033504249e-05	0	1.40479033504249e-05	1.40479033504249e-05	1.40479033504249e-05	2.80958067008499e-05	0	1.40479033504249e-05	0
OTU_13	0	0	0	0	0	0	0	0	0	0	0	0	0	0	2.80958067008499e-05	0	0	0
OTU_130	4.21437100512748e-05	0.000393341293811899	0.000196670646905949	5.61916134016998e-05	5.61916134016998e-05	2.80958067008499e-05	2.80958067008499e-05	9.83353234529746e-05	0.000379293390461474	1.40479033504249e-05	0	1.40479033504249e-05	2.80958067008499e-05	2.80958067008499e-05	0	8.42874201025497e-05	0.000505724520615298	0
OTU_1300	0	0	7.02395167521247e-05	0	0.000154526936854674	1.40479033504249e-05	1.40479033504249e-05	0	1.40479033504249e-05	0.000280958067008499	0	1.40479033504249e-05	0	0	1.40479033504249e-05	1.40479033504249e-05	0	0
OTU_1301	0.000323101777059774	1.40479033504249e-05	2.80958067008499e-05	0.000449532907213598	0	1.40479033504249e-05	0	2.80958067008499e-05	1.40479033504249e-05	0	0	1.40479033504249e-05	0	0	0	1.40479033504249e-05	0	9.83353234529746e-05
OTU_1302	0	2.80958067008499e-05	0	0	0.000140479033504249	0	0	0	0	0	0	0	0	2.80958067008499e-05	0	0	0	1.40479033504249e-05
OTU_1303	2.80958067008499e-05	0	7.02395167521247e-05	7.02395167521247e-05	0	4.21437100512748e-05	0	1.40479033504249e-05	1.40479033504249e-05	4.21437100512748e-05	0	2.80958067008499e-05	0	0	0	5.61916134016998e-05	4.21437100512748e-05	2.80958067008499e-05
OTU_1304	5.61916134016998e-05	0.0001123832268034	0.000280958067008499	0	0.000323101777059774	0.000140479033504249	0	1.40479033504249e-05	0	0	1.40479033504249e-05	4.21437100512748e-05	1.40479033504249e-05	0	0	1.40479033504249e-05	1.40479033504249e-05	0
OTU_1305	0	7.02395167521247e-05	0	0.0001123832268034	8.42874201025497e-05	2.80958067008499e-05	2.80958067008499e-05	5.61916134016998e-05	0.0001123832268034	8.42874201025497e-05	7.02395167521247e-05	0.000182622743555524	5.61916134016998e-05	0.000182622743555524	4.21437100512748e-05	7.02395167521247e-05	0.000140479033504249	8.42874201025497e-05
OTU_1306	1.40479033504249e-05	7.02395167521247e-05	0	0	1.40479033504249e-05	0	1.40479033504249e-05	0	1.40479033504249e-05	0	0.000407389197162324	0	0	0	0	0	0	0
OTU_1307	7.02395167521247e-05	0	0	2.80958067008499e-05	0	5.61916134016998e-05	1.40479033504249e-05	4.21437100512748e-05	1.40479033504249e-05	0	2.80958067008499e-05	1.40479033504249e-05	2.80958067008499e-05	0.000126431130153825	1.40479033504249e-05	0	0	7.02395167521247e-05
OTU_1308	5.61916134016998e-05	0	0	0.000196670646905949	0	0	0	0	0	4.21437100512748e-05	0	1.40479033504249e-05	0	0	0	2.80958067008499e-05	0	0
OTU_1309	0.000168574840205099	0.000379293390461474	0.000182622743555524	1.40479033504249e-05	0.000716443070871672	0.000140479033504249	0.000168574840205099	0.000140479033504249	2.80958067008499e-05	0.000351197583760624	0.0001123832268034	7.02395167521247e-05	7.02395167521247e-05	0.000182622743555524	0.000772634684273372	2.80958067008499e-05	2.80958067008499e-05	0.000772634684273372
OTU_131	0	0	0	1.40479033504249e-05	0	0	0	0	0	0	0	0	0	0.000168574840205099	0	0	0	0
OTU_1310	0.00727681393552012	0.0102128257357589	0.000295005970358924	0.000702395167521247	9.83353234529746e-05	0.000154526936854674	5.61916134016998e-05	0.000182622743555524	9.83353234529746e-05	0.000154526936854674	7.02395167521247e-05	0.000196670646905949	0.0001123832268034	0.000168574840205099	0.000323101777059774	7.02395167521247e-05	5.61916134016998e-05	0.000238814356957224
OTU_1311	0	0	1.40479033504249e-05	1.40479033504249e-05	1.40479033504249e-05	1.40479033504249e-05	0	0	0	2.80958067008499e-05	2.80958067008499e-05	2.80958067008499e-05	0	0	1.40479033504249e-05	0	1.40479033504249e-05	0
OTU_1312	0	1.40479033504249e-05	1.40479033504249e-05	1.40479033504249e-05	7.02395167521247e-05	5.61916134016998e-05	1.40479033504249e-05	4.21437100512748e-05	1.40479033504249e-05	1.40479033504249e-05	0	0	0	0	1.40479033504249e-05	1.40479033504249e-05	0	1.40479033504249e-05
OTU_1313	0.000519772423965723	0.0109152209032802	0.0160567535295357	0.00273934115333287	0.000646203554119548	0.00380698180796516	0.000449532907213598	0.00341364051415326	0.00324506567394816	0.000646203554119548	0.000856922104375922	0.000533820327316148	0.000196670646905949	0.000154526936854674	0.000604059844068273	0.000309053873709349	0.000421437100512748	0.000295005970358924
OTU_1314	0.000140479033504249	0.000238814356957224	7.02395167521247e-05	8.42874201025497e-05	8.42874201025497e-05	4.21437100512748e-05	4.21437100512748e-05	0.000421437100512748	0.000140479033504249	7.02395167521247e-05	0.000210718550256374	0.00974924492519491	0.000295005970358924	0.000674299360820398	0.000224766453606799	8.42874201025497e-05	8.42874201025497e-05	8.42874201025497e-05
OTU_1315	0.00285172438013626	0.00188241904895694	0.00404579616492239	0.0012362154948374	0.00158741307859802	0.00234599985952097	0.00147502985179462	0.000604059844068273	0.0145255320643394	0.00472009552574278	0.000955257427828896	0.000955257427828896	0.00247243098967479	0.000421437100512748	0.000927161621128047	0.00516962843295638	0.000660251457469973	0.000983353234529746
OTU_1316	0.0013485987216408	0.000941209524478472	0.00172789211210227	0.000266910163658074	0.000744538877572522	0.00137669452834165	0.00164360469199972	0.000828826297675072	0.00247243098967479	0.000309053873709349	0.0011800238814357	0.00268314953993117	0.000786682587623797	0.00377888600126431	0.00185432324225609	0.000674299360820398	0.00108168855798272	0.000533820327316148
OTU_1317	0	5.61916134016998e-05	0	2.80958067008499e-05	1.40479033504249e-05	5.61916134016998e-05	2.80958067008499e-05	2.80958067008499e-05	0.000126431130153825	1.40479033504249e-05	7.02395167521247e-05	0.000660251457469973	2.80958067008499e-05	0	4.21437100512748e-05	8.42874201025497e-05	0.000126431130153825	0
OTU_1318	0	0	0	0	0	1.40479033504249e-05	7.02395167521247e-05	2.80958067008499e-05	4.21437100512748e-05	1.40479033504249e-05	0	0	0	4.21437100512748e-05	0	2.80958067008499e-05	0	0.000280958067008499
OTU_1319	4.21437100512748e-05	4.21437100512748e-05	2.80958067008499e-05	4.21437100512748e-05	0	5.61916134016998e-05	0	0	1.40479033504249e-05	7.02395167521247e-05	4.21437100512748e-05	0	0	1.40479033504249e-05	0	1.40479033504249e-05	0.000126431130153825	0
OTU_132	0	0	0	0	0	0	0	0	0	0	0	0	0	0	0	2.80958067008499e-05	0	0
OTU_1320	7.02395167521247e-05	0.000688347264170823	0.000168574840205099	0.000224766453606799	7.02395167521247e-05	4.21437100512748e-05	4.21437100512748e-05	5.61916134016998e-05	9.83353234529746e-05	2.80958067008499e-05	0.000323101777059774	0	2.80958067008499e-05	0	1.40479033504249e-05	7.02395167521247e-05	0	0
OTU_1321	0.00366650277446091	0.0074313408723748	0.00245838308632437	0.000997401137880171	0.00313268244714476	0.0253986092575683	0.0135702746365105	0.00231790405282012	0.00453747278218726	0.0389688838940788	0.00192456275900822	0.000604059844068273	0.00110978436468357	0.00231790405282012	0.00200885017911077	0.0176301187047833	0.00193861066235864	0.00140479033504249
OTU_1322	5.61916134016998e-05	4.21437100512748e-05	8.42874201025497e-05	0	0	2.80958067008499e-05	0	1.40479033504249e-05	0	1.40479033504249e-05	0	1.40479033504249e-05	1.40479033504249e-05	1.40479033504249e-05	0	0	8.42874201025497e-05	0
OTU_1323	0	2.80958067008499e-05	1.40479033504249e-05	1.40479033504249e-05	2.80958067008499e-05	4.21437100512748e-05	2.80958067008499e-05	0	2.80958067008499e-05	0	1.40479033504249e-05	0	4.21437100512748e-05	2.80958067008499e-05	0	0	4.21437100512748e-05	4.21437100512748e-05
OTU_1324	0	0	0	1.40479033504249e-05	1.40479033504249e-05	0	0	0.000182622743555524	1.40479033504249e-05	4.21437100512748e-05	1.40479033504249e-05	1.40479033504249e-05	2.80958067008499e-05	0.000196670646905949	2.80958067008499e-05	0	0	0.000449532907213598
OTU_1325	1.40479033504249e-05	0	0	2.80958067008499e-05	2.80958067008499e-05	4.21437100512748e-05	1.40479033504249e-05	0	0	0	4.21437100512748e-05	0.000196670646905949	8.42874201025497e-05	8.42874201025497e-05	0.0001123832268034	0	1.40479033504249e-05	5.61916134016998e-05
OTU_1326	2.80958067008499e-05	0	0	4.21437100512748e-05	1.40479033504249e-05	5.61916134016998e-05	1.40479033504249e-05	2.80958067008499e-05	0	4.21437100512748e-05	1.40479033504249e-05	5.61916134016998e-05	0	7.02395167521247e-05	0.000238814356957224	2.80958067008499e-05	1.40479033504249e-05	9.83353234529746e-05
OTU_1327	1.40479033504249e-05	0	1.40479033504249e-05	0	1.40479033504249e-05	2.80958067008499e-05	4.21437100512748e-05	5.61916134016998e-05	1.40479033504249e-05	2.80958067008499e-05	4.21437100512748e-05	1.40479033504249e-05	0	1.40479033504249e-05	4.21437100512748e-05	5.61916134016998e-05	1.40479033504249e-05	1.40479033504249e-05
OTU_1328	1.40479033504249e-05	0	0	0	0	0	1.40479033504249e-05	5.61916134016998e-05	0	0	0	5.61916134016998e-05	1.40479033504249e-05	0	2.80958067008499e-05	1.40479033504249e-05	5.61916134016998e-05	7.02395167521247e-05
OTU_1329	9.83353234529746e-05	1.40479033504249e-05	1.40479033504249e-05	4.21437100512748e-05	2.80958067008499e-05	1.40479033504249e-05	1.40479033504249e-05	2.80958067008499e-05	1.40479033504249e-05	2.80958067008499e-05	0	1.40479033504249e-05	0	0	0	1.40479033504249e-05	9.83353234529746e-05	0
OTU_133	2.80958067008499e-05	0	0	0	0	0	0	0	0	0	0	0	0	0	0	0	0	0
OTU_1330	0.000182622743555524	0.000716443070871672	0.000688347264170823	0.000505724520615298	0.000561916134016998	0.000252862260307649	0.001123832268034	0.00178408372550397	0.00132050291493995	0.000351197583760624	0.000561916134016998	0.00439699374868301	0.000772634684273372	0.000590011940717848	0.000519772423965723	0.000828826297675072	0.00153122146519632	0.000744538877572522
OTU_1331	1.40479033504249e-05	0	4.21437100512748e-05	4.21437100512748e-05	1.40479033504249e-05	2.80958067008499e-05	7.02395167521247e-05	0.000140479033504249	8.42874201025497e-05	5.61916134016998e-05	2.80958067008499e-05	0	1.40479033504249e-05	4.21437100512748e-05	9.83353234529746e-05	5.61916134016998e-05	2.80958067008499e-05	0.000800730490974222
OTU_1332	8.42874201025497e-05	0	2.80958067008499e-05	2.80958067008499e-05	0	9.83353234529746e-05	1.40479033504249e-05	4.21437100512748e-05	0	0	1.40479033504249e-05	0	7.02395167521247e-05	0	0.000154526936854674	0	4.21437100512748e-05	0.0001123832268034
OTU_1333	0.000561916134016998	0.000786682587623797	0.00126431130153825	0.000140479033504249	0.000182622743555524	0.000575964037367423	5.61916134016998e-05	0.000168574840205099	0.000126431130153825	5.61916134016998e-05	0.000421437100512748	0.000238814356957224	2.80958067008499e-05	1.40479033504249e-05	0.000323101777059774	0.0001123832268034	0.000449532907213598	4.21437100512748e-05
OTU_1334	1.40479033504249e-05	0.000154526936854674	2.80958067008499e-05	2.80958067008499e-05	0	0	0	2.80958067008499e-05	1.40479033504249e-05	0	0.000266910163658074	4.21437100512748e-05	0	1.40479033504249e-05	1.40479033504249e-05	0	4.21437100512748e-05	0
OTU_1335	0	0.000126431130153825	0	0	0	0	0	0	0	0	2.80958067008499e-05	0	0	0	0	1.40479033504249e-05	0	0
OTU_1336	0.000590011940717848	0.00219147292266629	0.00952447847158812	0.000547868230666573	0.0001123832268034	0.000547868230666573	0.0001123832268034	0.000590011940717848	0.000323101777059774	0.0001123832268034	8.42874201025497e-05	0.000224766453606799	7.02395167521247e-05	0.000154526936854674	0.000252862260307649	0.000337149680410199	0.000365245487111049	0.000266910163658074
OTU_1337	0	4.21437100512748e-05	2.80958067008499e-05	0	0	4.21437100512748e-05	0	0	0	0	0	1.40479033504249e-05	0	0	0	0	0	0
OTU_1338	9.83353234529746e-05	2.80958067008499e-05	4.21437100512748e-05	0.000547868230666573	0	0	1.40479033504249e-05	1.40479033504249e-05	1.40479033504249e-05	0	0	4.21437100512748e-05	0	2.80958067008499e-05	9.83353234529746e-05	0	2.80958067008499e-05	0
OTU_1339	5.61916134016998e-05	0	0	0.0001123832268034	0	1.40479033504249e-05	0	0	0	0	0	0	0	0	0	0	0	0
OTU_134	1.40479033504249e-05	0	1.40479033504249e-05	2.80958067008499e-05	0	0	0	0	0	0	0	0	0	0	0	0	1.40479033504249e-05	0
OTU_1340	0	0	0	0	2.80958067008499e-05	0	0	1.40479033504249e-05	5.61916134016998e-05	0	2.80958067008499e-05	0	1.40479033504249e-05	0	0	0	2.80958067008499e-05	0
OTU_1341	0	0	0	0	0	0	0	0	0	0	0	0	2.80958067008499e-05	0	0	0	5.61916134016998e-05	0
OTU_1342	0	0	0	0	0	0	0	0	0	0	0	0	4.21437100512748e-05	1.40479033504249e-05	0	0	0	0
OTU_1343	0	2.80958067008499e-05	0	4.21437100512748e-05	1.40479033504249e-05	1.40479033504249e-05	2.80958067008499e-05	0.000154526936854674	0	2.80958067008499e-05	0	1.40479033504249e-05	7.02395167521247e-05	2.80958067008499e-05	0.000140479033504249	1.40479033504249e-05	7.02395167521247e-05	0.000168574840205099
OTU_1344	0	0	0	0	0	1.40479033504249e-05	0	1.40479033504249e-05	0	0	1.40479033504249e-05	4.21437100512748e-05	4.21437100512748e-05	0	0	0	0	0
OTU_1345	7.02395167521247e-05	2.80958067008499e-05	0	4.21437100512748e-05	0	8.42874201025497e-05	1.40479033504249e-05	2.80958067008499e-05	0	1.40479033504249e-05	0	7.02395167521247e-05	0.0001123832268034	0	1.40479033504249e-05	0	0	4.21437100512748e-05
OTU_1346	0	0	0	0	0	0	0	0	0	1.40479033504249e-05	1.40479033504249e-05	0	0	0	0	7.02395167521247e-05	0	0
OTU_1347	0	0	1.40479033504249e-05	1.40479033504249e-05	0	2.80958067008499e-05	5.61916134016998e-05	7.02395167521247e-05	2.80958067008499e-05	0	0	7.02395167521247e-05	4.21437100512748e-05	0	4.21437100512748e-05	4.21437100512748e-05	0	4.21437100512748e-05
OTU_1348	0	0	0	0	0	0	0	0	0	0	0	0	0	0	0	0	4.21437100512748e-05	0
OTU_1349	0	1.40479033504249e-05	0	2.80958067008499e-05	0	1.40479033504249e-05	1.40479033504249e-05	4.21437100512748e-05	0	0	2.80958067008499e-05	7.02395167521247e-05	0	1.40479033504249e-05	1.40479033504249e-05	0	4.21437100512748e-05	1.40479033504249e-05
OTU_135	0	0	0	0	0	0	0	0	2.80958067008499e-05	0	0	0	0	0	0	0	0	0
OTU_1350	0	0	0	0	0	0	0	0	0	0	0	0	0	0	0	0	4.21437100512748e-05	0
OTU_1351	0	0	0	0	0	0	0	0	0	0	0	0	0	0	0	0	0	5.61916134016998e-05
OTU_1352	0	0	0	2.80958067008499e-05	0	0	1.40479033504249e-05	4.21437100512748e-05	0	0	0	2.80958067008499e-05	1.40479033504249e-05	1.40479033504249e-05	0	1.40479033504249e-05	0	7.02395167521247e-05
OTU_1353	7.02395167521247e-05	1.40479033504249e-05	0	0	2.80958067008499e-05	2.80958067008499e-05	4.21437100512748e-05	1.40479033504249e-05	0	0	0	2.80958067008499e-05	0	9.83353234529746e-05	4.21437100512748e-05	0	0	0
OTU_1354	2.80958067008499e-05	4.21437100512748e-05	1.40479033504249e-05	0	4.21437100512748e-05	1.40479033504249e-05	0	1.40479033504249e-05	2.80958067008499e-05	1.40479033504249e-05	2.80958067008499e-05	9.83353234529746e-05	0	1.40479033504249e-05	0	0	2.80958067008499e-05	0
OTU_1355	0	5.61916134016998e-05	0	5.61916134016998e-05	0	0	0	0	2.80958067008499e-05	1.40479033504249e-05	1.40479033504249e-05	0	0	0	1.40479033504249e-05	0	2.80958067008499e-05	0
OTU_1356	4.21437100512748e-05	0.000210718550256374	0.000140479033504249	2.80958067008499e-05	0.0001123832268034	7.02395167521247e-05	0.000126431130153825	0.000154526936854674	0.000365245487111049	0.000505724520615298	4.21437100512748e-05	0.000238814356957224	0.000224766453606799	8.42874201025497e-05	0.000393341293811899	0.000266910163658074	0.000210718550256374	0.0001123832268034
OTU_1357	2.80958067008499e-05	2.80958067008499e-05	0.000224766453606799	1.40479033504249e-05	5.61916134016998e-05	0.000196670646905949	0	0	0	1.40479033504249e-05	1.40479033504249e-05	0	0	0	0	0	0	2.80958067008499e-05
OTU_1358	0	1.40479033504249e-05	8.42874201025497e-05	1.40479033504249e-05	1.40479033504249e-05	1.40479033504249e-05	0	1.40479033504249e-05	0	1.40479033504249e-05	0	0	0	0	0	0	0	1.40479033504249e-05
OTU_1359	0	0	4.21437100512748e-05	0	0	0	0	0	0	0	0	0	0	0	0	0	0	0
OTU_136	0	0	0	0	0	0	0	0	0	2.80958067008499e-05	0	0	0	0	0	0	0	0
OTU_1360	0	0	4.21437100512748e-05	0	0	0	0	1.40479033504249e-05	0	0	0	0	0	0	0	0	0	4.21437100512748e-05
OTU_1361	1.40479033504249e-05	0	0	0	7.02395167521247e-05	0	0	0	2.80958067008499e-05	0	0	0	0	0	0	0	0	1.40479033504249e-05
OTU_1362	0	0	0	4.21437100512748e-05	7.02395167521247e-05	1.40479033504249e-05	0	0	0	1.40479033504249e-05	0	0	1.40479033504249e-05	0	0	1.40479033504249e-05	1.40479033504249e-05	0
OTU_1363	0	1.40479033504249e-05	0	0	1.40479033504249e-05	2.80958067008499e-05	0	0	0	0	0	0	0	0	0	0	0	0
OTU_1364	2.80958067008499e-05	2.80958067008499e-05	2.80958067008499e-05	2.80958067008499e-05	2.80958067008499e-05	7.02395167521247e-05	1.40479033504249e-05	0	4.21437100512748e-05	1.40479033504249e-05	1.40479033504249e-05	0	0	0	1.40479033504249e-05	4.21437100512748e-05	0	0
OTU_1365	5.61916134016998e-05	0	0	5.61916134016998e-05	0	9.83353234529746e-05	0	4.21437100512748e-05	1.40479033504249e-05	0	0	1.40479033504249e-05	1.40479033504249e-05	0	2.80958067008499e-05	0	4.21437100512748e-05	4.21437100512748e-05
OTU_1366	0	4.21437100512748e-05	7.02395167521247e-05	0	0	4.21437100512748e-05	2.80958067008499e-05	0	0	2.80958067008499e-05	2.80958067008499e-05	1.40479033504249e-05	1.40479033504249e-05	0	0	0	0	0
OTU_1367	1.40479033504249e-05	7.02395167521247e-05	2.80958067008499e-05	1.40479033504249e-05	2.80958067008499e-05	0	0.0001123832268034	0.000252862260307649	2.80958067008499e-05	0	5.61916134016998e-05	0.000126431130153825	7.02395167521247e-05	2.80958067008499e-05	2.80958067008499e-05	0	7.02395167521247e-05	9.83353234529746e-05
OTU_1368	4.21437100512748e-05	1.40479033504249e-05	1.40479033504249e-05	1.40479033504249e-05	5.61916134016998e-05	2.80958067008499e-05	7.02395167521247e-05	0.000969305331179321	5.61916134016998e-05	8.42874201025497e-05	0.000407389197162324	2.80958067008499e-05	1.40479033504249e-05	0	2.80958067008499e-05	4.21437100512748e-05	1.40479033504249e-05	9.83353234529746e-05
OTU_1369	0	0	2.80958067008499e-05	0	0	0	1.40479033504249e-05	4.21437100512748e-05	1.40479033504249e-05	2.80958067008499e-05	0	1.40479033504249e-05	0	0	0	1.40479033504249e-05	0	2.80958067008499e-05
OTU_137	0	2.80958067008499e-05	0	0	0.000210718550256374	0	0	0	0	0	0	0	2.80958067008499e-05	0	0	0	0	0
OTU_1370	0	0	2.80958067008499e-05	1.40479033504249e-05	7.02395167521247e-05	0	1.40479033504249e-05	0.000154526936854674	0	0	0	0	0	0	1.40479033504249e-05	0	1.40479033504249e-05	0
OTU_1371	0	0	0	2.80958067008499e-05	0	0	1.40479033504249e-05	2.80958067008499e-05	0	4.21437100512748e-05	0	0	0	5.61916134016998e-05	4.21437100512748e-05	0	0	7.02395167521247e-05
OTU_1372	4.21437100512748e-05	7.02395167521247e-05	9.83353234529746e-05	7.02395167521247e-05	0.000266910163658074	7.02395167521247e-05	0.000547868230666573	0.00109573646133315	0.00108168855798272	0.0001123832268034	0.00178408372550397	0.00127835920488867	5.61916134016998e-05	5.61916134016998e-05	0.000126431130153825	0.000140479033504249	0.000154526936854674	0.000196670646905949
OTU_1373	0.0059703589239306	0.000295005970358924	0.000407389197162324	0.00515558052960596	0.000702395167521247	0.00377888600126431	0.000449532907213598	0.000463580810564023	0.00337149680410199	0.000295005970358924	0.000323101777059774	0.000856922104375922	0.000295005970358924	8.42874201025497e-05	0.000421437100512748	0.00140479033504249	0.000196670646905949	0.000590011940717848
OTU_1374	0	0	0	1.40479033504249e-05	0	0	0	0	0	2.80958067008499e-05	1.40479033504249e-05	0	0	0	0	0	0	0
OTU_1375	5.61916134016998e-05	0	2.80958067008499e-05	0	1.40479033504249e-05	1.40479033504249e-05	1.40479033504249e-05	0	2.80958067008499e-05	7.02395167521247e-05	1.40479033504249e-05	0.000280958067008499	1.40479033504249e-05	0	7.02395167521247e-05	0	0	8.42874201025497e-05
OTU_1376	4.21437100512748e-05	0	0	0	0	0	1.40479033504249e-05	0	4.21437100512748e-05	7.02395167521247e-05	1.40479033504249e-05	0	0	4.21437100512748e-05	0	2.80958067008499e-05	2.80958067008499e-05	4.21437100512748e-05
OTU_1377	0	0	0	0	0	0	0	0	0	0	5.61916134016998e-05	0	0	0	0	0	0	0
OTU_1378	0	7.02395167521247e-05	0	0	0	0	0	0	0	0	9.83353234529746e-05	0	0	0	2.80958067008499e-05	0	0	0
OTU_1379	2.80958067008499e-05	0	0	0	0	0	1.40479033504249e-05	0	1.40479033504249e-05	0	4.21437100512748e-05	8.42874201025497e-05	0	1.40479033504249e-05	8.42874201025497e-05	0	2.80958067008499e-05	0
OTU_138	2.80958067008499e-05	1.40479033504249e-05	1.40479033504249e-05	0	0	0	1.40479033504249e-05	0	0	0	0	0	4.21437100512748e-05	0	0	0	0	0
OTU_1380	0	0	1.40479033504249e-05	0	0	0	0	0	0	0	1.40479033504249e-05	2.80958067008499e-05	0	0	0	0	1.40479033504249e-05	0
OTU_1381	0	0	0	0	0	0	0	0	0	0	0	4.21437100512748e-05	0	0	0	0	0	0
OTU_1382	0	0	0	0	1.40479033504249e-05	1.40479033504249e-05	0	1.40479033504249e-05	0	0	0	1.40479033504249e-05	5.61916134016998e-05	0	0	1.40479033504249e-05	1.40479033504249e-05	2.80958067008499e-05
OTU_1383	5.61916134016998e-05	0	0	0	8.42874201025497e-05	1.40479033504249e-05	0	0	1.40479033504249e-05	1.40479033504249e-05	0	0	2.80958067008499e-05	0	0	4.21437100512748e-05	5.61916134016998e-05	0
OTU_1384	4.21437100512748e-05	5.61916134016998e-05	1.40479033504249e-05	0	2.80958067008499e-05	2.80958067008499e-05	0.000196670646905949	0.000280958067008499	8.42874201025497e-05	1.40479033504249e-05	0.000337149680410199	0.00182622743555524	5.61916134016998e-05	1.40479033504249e-05	1.40479033504249e-05	2.80958067008499e-05	1.40479033504249e-05	9.83353234529746e-05
OTU_1385	0	0	0	0	0	0	0	0	0	1.40479033504249e-05	2.80958067008499e-05	0	4.21437100512748e-05	0	0	0	1.40479033504249e-05	0
OTU_1386	1.40479033504249e-05	1.40479033504249e-05	1.40479033504249e-05	0	0	1.40479033504249e-05	4.21437100512748e-05	0	0	0	0	1.40479033504249e-05	8.42874201025497e-05	0	0	7.02395167521247e-05	4.21437100512748e-05	4.21437100512748e-05
OTU_1387	0	0	1.40479033504249e-05	0	5.61916134016998e-05	0	0	1.40479033504249e-05	0	0	1.40479033504249e-05	0.0001123832268034	2.80958067008499e-05	0	0	2.80958067008499e-05	4.21437100512748e-05	0
OTU_1388	0.000477628713914448	0.0001123832268034	0.000463580810564023	1.40479033504249e-05	4.21437100512748e-05	5.61916134016998e-05	8.42874201025497e-05	4.21437100512748e-05	0.000252862260307649	0.000126431130153825	5.61916134016998e-05	0	5.61916134016998e-05	2.80958067008499e-05	1.40479033504249e-05	0.000266910163658074	9.83353234529746e-05	9.83353234529746e-05
OTU_1389	0	0	1.40479033504249e-05	1.40479033504249e-05	0	0	2.80958067008499e-05	2.80958067008499e-05	0	0	0	0	2.80958067008499e-05	1.40479033504249e-05	0	0	0	0
OTU_139	1.40479033504249e-05	2.80958067008499e-05	2.80958067008499e-05	1.40479033504249e-05	1.40479033504249e-05	0	0	0	0	0	0	0	0	0	0	0	0	0
OTU_1390	1.40479033504249e-05	0	2.80958067008499e-05	1.40479033504249e-05	1.40479033504249e-05	0	2.80958067008499e-05	0	0	2.80958067008499e-05	1.40479033504249e-05	1.40479033504249e-05	2.80958067008499e-05	1.40479033504249e-05	0	1.40479033504249e-05	0	0
OTU_1391	0	0	0	0	0	0	0	0	0	0	0	0	2.80958067008499e-05	1.40479033504249e-05	1.40479033504249e-05	0	1.40479033504249e-05	0
OTU_1392	0	0	0	1.40479033504249e-05	0	0	0	1.40479033504249e-05	0	0	0	0	2.80958067008499e-05	0	0	0	0	0
OTU_1393	0	0	0	1.40479033504249e-05	0	0	0	0	0	0	0	1.40479033504249e-05	4.21437100512748e-05	0	0	0	0	0
OTU_1394	0	0	1.40479033504249e-05	1.40479033504249e-05	0	0	0	0	0	1.40479033504249e-05	0	0	1.40479033504249e-05	7.02395167521247e-05	4.21437100512748e-05	0	1.40479033504249e-05	0
OTU_1395	0	0	0	0	0	0	0	0	0	0	0	0	4.21437100512748e-05	0	0	0	0	0
OTU_1396	0	0	0	0	0	0	0	0	0	0	0	0	2.80958067008499e-05	0	0	0	0	0
OTU_1397	2.80958067008499e-05	0	0	0	0	0	0	0	0	0	0	0	1.40479033504249e-05	0	0	0	1.40479033504249e-05	0
OTU_1398	0	0	0	0	0	0	0	0	1.40479033504249e-05	2.80958067008499e-05	0	0	0	2.80958067008499e-05	0	0	0	0
OTU_1399	2.80958067008499e-05	0	0	4.21437100512748e-05	0	1.40479033504249e-05	2.80958067008499e-05	2.80958067008499e-05	0	0.000140479033504249	2.80958067008499e-05	4.21437100512748e-05	5.61916134016998e-05	8.42874201025497e-05	8.42874201025497e-05	2.80958067008499e-05	2.80958067008499e-05	7.02395167521247e-05
OTU_14	0	0	0	0	0	0	0	0	0	0	0	0	0	0	0	2.80958067008499e-05	0	0
OTU_140	7.02395167521247e-05	5.61916134016998e-05	4.21437100512748e-05	8.42874201025497e-05	0.000140479033504249	9.83353234529746e-05	0	1.40479033504249e-05	5.61916134016998e-05	9.83353234529746e-05	4.21437100512748e-05	0	1.40479033504249e-05	5.61916134016998e-05	0	0	4.21437100512748e-05	4.21437100512748e-05
OTU_1400	0	0	0	0	0	0	0	1.40479033504249e-05	0	0	1.40479033504249e-05	0	0	1.40479033504249e-05	0	0	1.40479033504249e-05	1.40479033504249e-05
OTU_1401	1.40479033504249e-05	2.80958067008499e-05	1.40479033504249e-05	2.80958067008499e-05	2.80958067008499e-05	0	1.40479033504249e-05	2.80958067008499e-05	0	0	0	0	0	4.21437100512748e-05	1.40479033504249e-05	1.40479033504249e-05	0	2.80958067008499e-05
OTU_1402	0	0	0	0	0	0	0	0	0	0	0	0	0	2.80958067008499e-05	0	0	0	0
OTU_1403	4.21437100512748e-05	2.80958067008499e-05	1.40479033504249e-05	9.83353234529746e-05	0	4.21437100512748e-05	0	0	0	0	1.40479033504249e-05	8.42874201025497e-05	0	4.21437100512748e-05	1.40479033504249e-05	0	0	4.21437100512748e-05
OTU_1404	1.40479033504249e-05	0	1.40479033504249e-05	0	4.21437100512748e-05	2.80958067008499e-05	0	0	2.80958067008499e-05	1.40479033504249e-05	0	0	1.40479033504249e-05	2.80958067008499e-05	0	0	0	0
OTU_1405	2.80958067008499e-05	0	2.80958067008499e-05	1.40479033504249e-05	1.40479033504249e-05	1.40479033504249e-05	2.80958067008499e-05	4.21437100512748e-05	1.40479033504249e-05	0	4.21437100512748e-05	9.83353234529746e-05	1.40479033504249e-05	5.61916134016998e-05	4.21437100512748e-05	4.21437100512748e-05	9.83353234529746e-05	2.80958067008499e-05
OTU_1406	0.000646203554119548	0.000590011940717848	0.000730490974222097	0.000646203554119548	0.000421437100512748	0.000674299360820398	0.00661656247805015	0.0163096157898434	0.00296410760693966	0.00567535295357168	0.000421437100512748	0.000969305331179321	0.000435485003863173	0.0187960946828686	0.000997401137880171	0.000519772423965723	0.000449532907213598	0.0473414342909321
OTU_1407	0	0	0	0	0	4.21437100512748e-05	0.000224766453606799	0.000210718550256374	0.000126431130153825	0.000210718550256374	0	0	0	0.000140479033504249	0	1.40479033504249e-05	1.40479033504249e-05	0.000758586780922947
OTU_1408	7.02395167521247e-05	0.000407389197162324	0.000309053873709349	0.0001123832268034	0.000196670646905949	0.000323101777059774	0.0001123832268034	8.42874201025497e-05	7.02395167521247e-05	0.000126431130153825	7.02395167521247e-05	2.80958067008499e-05	4.21437100512748e-05	4.21437100512748e-05	7.02395167521247e-05	2.80958067008499e-05	0.000379293390461474	4.21437100512748e-05
OTU_1409	0	0	0	0	0	0	0	0	0	0	0	0	0	0	2.80958067008499e-05	0	0	0
OTU_141	4.21437100512748e-05	8.42874201025497e-05	1.40479033504249e-05	7.02395167521247e-05	8.42874201025497e-05	9.83353234529746e-05	2.80958067008499e-05	1.40479033504249e-05	0	7.02395167521247e-05	1.40479033504249e-05	1.40479033504249e-05	0	0	0	4.21437100512748e-05	2.80958067008499e-05	4.21437100512748e-05
OTU_1410	0	0	0	0	0	0	0	8.42874201025497e-05	0	0	0	0	0	0	2.80958067008499e-05	0	0	2.80958067008499e-05
OTU_1411	2.80958067008499e-05	1.40479033504249e-05	0	0	1.40479033504249e-05	4.21437100512748e-05	2.80958067008499e-05	2.80958067008499e-05	2.80958067008499e-05	0	0	0	0	0	2.80958067008499e-05	0	0	1.40479033504249e-05
OTU_1412	7.02395167521247e-05	2.80958067008499e-05	9.83353234529746e-05	2.80958067008499e-05	2.80958067008499e-05	2.80958067008499e-05	2.80958067008499e-05	2.80958067008499e-05	9.83353234529746e-05	5.61916134016998e-05	4.21437100512748e-05	2.80958067008499e-05	1.40479033504249e-05	5.61916134016998e-05	4.21437100512748e-05	4.21437100512748e-05	0	4.21437100512748e-05
OTU_1413	0	0	1.40479033504249e-05	0	0	0	0	0	0	0	0	0	0	0	1.40479033504249e-05	0	0	0
OTU_1414	0	0	4.21437100512748e-05	0	0	0	1.40479033504249e-05	1.40479033504249e-05	2.80958067008499e-05	0	0	2.80958067008499e-05	0	0	4.21437100512748e-05	2.80958067008499e-05	1.40479033504249e-05	2.80958067008499e-05
OTU_1415	0	0	0	0	1.40479033504249e-05	0	0	0	0	0	0	0	0	0	0.000168574840205099	0	0	0
OTU_1416	1.40479033504249e-05	1.40479033504249e-05	1.40479033504249e-05	4.21437100512748e-05	1.40479033504249e-05	0	1.40479033504249e-05	1.40479033504249e-05	1.40479033504249e-05	0	2.80958067008499e-05	0	0	1.40479033504249e-05	8.42874201025497e-05	2.80958067008499e-05	4.21437100512748e-05	2.80958067008499e-05
OTU_1417	0	0	2.80958067008499e-05	5.61916134016998e-05	0	0	0	0	0	0	1.40479033504249e-05	1.40479033504249e-05	0	1.40479033504249e-05	1.40479033504249e-05	0	0	0
OTU_1418	1.40479033504249e-05	0	0	1.40479033504249e-05	1.40479033504249e-05	0	0	1.40479033504249e-05	0	0	0	2.80958067008499e-05	0	2.80958067008499e-05	4.21437100512748e-05	0	8.42874201025497e-05	2.80958067008499e-05
OTU_1419	0	1.40479033504249e-05	0	0	0	2.80958067008499e-05	0	0	1.40479033504249e-05	0	1.40479033504249e-05	1.40479033504249e-05	0	0	2.80958067008499e-05	0	0	0
OTU_142	0	1.40479033504249e-05	0	0	1.40479033504249e-05	0	0	0	0	1.40479033504249e-05	0	0	0	2.80958067008499e-05	1.40479033504249e-05	0	0	4.21437100512748e-05
OTU_1420	0.000168574840205099	7.02395167521247e-05	0.000140479033504249	0.000126431130153825	4.21437100512748e-05	0.000814778394324647	2.80958067008499e-05	0.000421437100512748	4.21437100512748e-05	1.40479033504249e-05	2.80958067008499e-05	1.40479033504249e-05	1.40479033504249e-05	4.21437100512748e-05	0.0001123832268034	0.0001123832268034	8.42874201025497e-05	0.000238814356957224
OTU_1421	0	0	0	0	0	0	0	0	0	0	0	0	0	0	2.80958067008499e-05	0	0	0
OTU_1422	2.80958067008499e-05	0.0001123832268034	0.00296410760693966	0.0001123832268034	2.80958067008499e-05	4.21437100512748e-05	2.80958067008499e-05	0.000168574840205099	2.80958067008499e-05	0.0001123832268034	2.80958067008499e-05	2.80958067008499e-05	0	0	1.40479033504249e-05	5.61916134016998e-05	2.80958067008499e-05	2.80958067008499e-05
OTU_1423	0	1.40479033504249e-05	0	2.80958067008499e-05	4.21437100512748e-05	2.80958067008499e-05	1.40479033504249e-05	0	0	1.40479033504249e-05	0	0	0	0	2.80958067008499e-05	0	0	0
OTU_1424	0	2.80958067008499e-05	2.80958067008499e-05	0	0	0	0	0	0	0	0	0	0	0	0	2.80958067008499e-05	0	0
OTU_1425	5.61916134016998e-05	9.83353234529746e-05	0.000309053873709349	7.02395167521247e-05	9.83353234529746e-05	9.83353234529746e-05	2.80958067008499e-05	2.80958067008499e-05	0.000730490974222097	0.000252862260307649	9.83353234529746e-05	4.21437100512748e-05	0.000140479033504249	2.80958067008499e-05	2.80958067008499e-05	0.000393341293811899	0	4.21437100512748e-05
OTU_1426	0.00413008358502494	0.0121935801081689	0.00207908969586289	0.00141883823839292	0.00849898152700709	0.016562478050151	0.0141743344805788	0.00139074243169207	0.0209454238954836	0.000660251457469973	0.00616702957083655	0.0331951956170542	0.00438294584533258	0.000927161621128047	0.00192456275900822	0.0117299992976048	0.00661656247805015	0.000983353234529746
OTU_1427	0	0	0	0	0	0	0	0	0	0	0	0	0	0	0	4.21437100512748e-05	2.80958067008499e-05	1.40479033504249e-05
OTU_1428	4.21437100512748e-05	1.40479033504249e-05	2.80958067008499e-05	1.40479033504249e-05	1.40479033504249e-05	0	2.80958067008499e-05	0	0	2.80958067008499e-05	1.40479033504249e-05	1.40479033504249e-05	0	0	5.61916134016998e-05	1.40479033504249e-05	7.02395167521247e-05	1.40479033504249e-05
OTU_1429	1.40479033504249e-05	1.40479033504249e-05	1.40479033504249e-05	0	0	9.83353234529746e-05	0	1.40479033504249e-05	0	1.40479033504249e-05	0	0.000224766453606799	0	1.40479033504249e-05	0	1.40479033504249e-05	1.40479033504249e-05	1.40479033504249e-05
OTU_143	0	0	0	0	0	0	0	0	0	0	0	0	0	0	0	4.21437100512748e-05	0	0
OTU_1430	0	0	0	0	0	0	0	0	0	0	0	1.40479033504249e-05	0	0	0	2.80958067008499e-05	0	0
OTU_1431	0	0	0	0	0	0	0	0	0	0	0	0	0	0	0	2.80958067008499e-05	0	0
OTU_1432	0.0001123832268034	0.000154526936854674	0.000744538877572522	0.000309053873709349	0.000280958067008499	0.000674299360820398	5.61916134016998e-05	0.000547868230666573	0.000983353234529746	0.0001123832268034	0.000519772423965723	0.000210718550256374	0.000210718550256374	0.000182622743555524	2.80958067008499e-05	0.0001123832268034	7.02395167521247e-05	0.000140479033504249
OTU_1433	0	0	0	0	0	0	0	0	0	0	0	0	0	0	0	1.40479033504249e-05	0	0
OTU_1434	0	4.21437100512748e-05	0	0	0	0	0	0	2.80958067008499e-05	0	0	0	0	0	0	0.000126431130153825	0	0
OTU_1435	0	0	0	0	0	0	2.80958067008499e-05	0	0	0	0	0	0	0	0	2.80958067008499e-05	0	0
OTU_1436	0	0	0	0	0	0	0	0	0	0	0	0	0	0	0	2.80958067008499e-05	0	1.40479033504249e-05
OTU_1437	2.80958067008499e-05	1.40479033504249e-05	0	0	0	0	0	1.40479033504249e-05	0	1.40479033504249e-05	0	0	0	0	0	2.80958067008499e-05	0	0
OTU_1438	0	0	0	0	5.61916134016998e-05	0	0	0	0	0	0	0	0	0	0	5.61916134016998e-05	0	0
OTU_1439	0	0	0	0	0	0	0	0	0	1.40479033504249e-05	1.40479033504249e-05	1.40479033504249e-05	0	1.40479033504249e-05	0	4.21437100512748e-05	0	0
OTU_144	0	1.40479033504249e-05	0	0	0	1.40479033504249e-05	1.40479033504249e-05	0	0	2.80958067008499e-05	0	0	0	0	0	0	2.80958067008499e-05	0
OTU_1440	0	0	0	1.40479033504249e-05	0	0	1.40479033504249e-05	0	0	0	0	0	0	0	0	1.40479033504249e-05	0	0
OTU_1441	0	0	0	0	0	0	0	0	0	0	0	0	0	0	0	2.80958067008499e-05	0	0
OTU_1442	0	0	0	0	0	0	0	0	0	0	0	0	0	0	0	2.80958067008499e-05	0	0
OTU_1443	0	0	0	0	0	0	0	0	0	0	0	0	0	0	0	1.40479033504249e-05	0	0
OTU_1444	0	5.61916134016998e-05	1.40479033504249e-05	0	0	2.80958067008499e-05	4.21437100512748e-05	5.61916134016998e-05	1.40479033504249e-05	0	4.21437100512748e-05	0.000126431130153825	5.61916134016998e-05	1.40479033504249e-05	0	2.80958067008499e-05	7.02395167521247e-05	2.80958067008499e-05
OTU_1445	2.80958067008499e-05	4.21437100512748e-05	4.21437100512748e-05	0	4.21437100512748e-05	0	0	0	0	0	1.40479033504249e-05	0	0	0	0	0	4.21437100512748e-05	0
OTU_1446	2.80958067008499e-05	0	0	1.40479033504249e-05	0	0	0	1.40479033504249e-05	0	0	1.40479033504249e-05	1.40479033504249e-05	2.80958067008499e-05	1.40479033504249e-05	0	0	7.02395167521247e-05	4.21437100512748e-05
OTU_1447	0	0	0	0	0	0	0	1.40479033504249e-05	0	0	0	2.80958067008499e-05	0	0	0	0	8.42874201025497e-05	0
OTU_1448	0	0	0	0	0	1.40479033504249e-05	0	5.61916134016998e-05	0	0	0	1.40479033504249e-05	0	0	0	0	4.21437100512748e-05	0
OTU_1449	4.21437100512748e-05	1.40479033504249e-05	9.83353234529746e-05	2.80958067008499e-05	1.40479033504249e-05	0	0	0	2.80958067008499e-05	1.40479033504249e-05	0	0	0	1.40479033504249e-05	1.40479033504249e-05	5.61916134016998e-05	2.80958067008499e-05	2.80958067008499e-05
OTU_145	1.40479033504249e-05	1.40479033504249e-05	1.40479033504249e-05	4.21437100512748e-05	2.80958067008499e-05	0	1.40479033504249e-05	0	1.40479033504249e-05	2.80958067008499e-05	1.40479033504249e-05	1.40479033504249e-05	2.80958067008499e-05	0	2.80958067008499e-05	0	7.02395167521247e-05	1.40479033504249e-05
OTU_1450	0	0	0	0	0	2.80958067008499e-05	0	0	0	0	1.40479033504249e-05	0	0	0	0	0	2.80958067008499e-05	0
OTU_1451	0.0198918311442017	0.000702395167521247	0.0159865140127836	0.000547868230666573	0.00196670646905949	0.000955257427828896	0.000337149680410199	0.00127835920488867	0.00668680199480228	0.00307649083374306	0.000646203554119548	0.000477628713914448	0.000547868230666573	0.000449532907213598	0.000561916134016998	0.0074875324857765	0.00162955678864929	0.00105359275128187
OTU_1452	5.61916134016998e-05	5.61916134016998e-05	1.40479033504249e-05	1.40479033504249e-05	2.80958067008499e-05	0	2.80958067008499e-05	0	2.80958067008499e-05	4.21437100512748e-05	4.21437100512748e-05	1.40479033504249e-05	0	0	1.40479033504249e-05	0	7.02395167521247e-05	0
OTU_1453	0	0	0	0	1.40479033504249e-05	0	0	0	0	0	0	0	0	0	0	0	2.80958067008499e-05	0
OTU_1454	0	0	0	0	0	0	0	0	0	0	0	0	0	0	0	0	4.21437100512748e-05	0
OTU_1455	0	0	0	0	0	0	0	0	0	0	0	0	0	0	0	0	1.40479033504249e-05	0
OTU_1456	0	4.21437100512748e-05	7.02395167521247e-05	0	0	0	1.40479033504249e-05	0	0	0	2.80958067008499e-05	0	1.40479033504249e-05	0	0	1.40479033504249e-05	5.61916134016998e-05	0
OTU_1457	1.40479033504249e-05	0	0	0	0	0	0	0	0	0	0	0	0	0	0	0	2.80958067008499e-05	0
OTU_1458	5.61916134016998e-05	0	4.21437100512748e-05	0	1.40479033504249e-05	0	0	0	1.40479033504249e-05	0	0	0	0	0	0	0	4.21437100512748e-05	1.40479033504249e-05
OTU_1459	7.02395167521247e-05	4.21437100512748e-05	2.80958067008499e-05	2.80958067008499e-05	4.21437100512748e-05	7.02395167521247e-05	2.80958067008499e-05	5.61916134016998e-05	5.61916134016998e-05	7.02395167521247e-05	4.21437100512748e-05	0.000210718550256374	0	1.40479033504249e-05	5.61916134016998e-05	2.80958067008499e-05	0.0001123832268034	7.02395167521247e-05
OTU_146	0	0	0	0	0	0	0	0	0	1.40479033504249e-05	0	0	0	2.80958067008499e-05	0	0	1.40479033504249e-05	0
OTU_1460	1.40479033504249e-05	1.40479033504249e-05	0	0	0	0	0	0	0	1.40479033504249e-05	1.40479033504249e-05	0	0	0	5.61916134016998e-05	1.40479033504249e-05	4.21437100512748e-05	1.40479033504249e-05
OTU_1461	0	1.40479033504249e-05	0	0	2.80958067008499e-05	0	0	0	0	0	0	0	0	0	0	0	1.40479033504249e-05	0
OTU_1462	0	0	1.40479033504249e-05	0	1.40479033504249e-05	0	1.40479033504249e-05	0	0	0	0	0	0	0	0	1.40479033504249e-05	4.21437100512748e-05	0
OTU_1463	1.40479033504249e-05	0	0	0	0	0	0	0	0	0	0	0	1.40479033504249e-05	0	0	0	4.21437100512748e-05	0
OTU_1464	0	0	0	0	1.40479033504249e-05	0	0	0	0	0	0	0	0	0	0	0	2.80958067008499e-05	0
OTU_1465	0	0	0	0	1.40479033504249e-05	0	0	0	0	0	0	0	0	0	0	0	0	4.21437100512748e-05
OTU_1466	0	0	0	0	0	0	0	0	0	0	0	0	0	0	0	0	0	2.80958067008499e-05
OTU_1467	0	0	0	0	0	0	0	0	0	1.40479033504249e-05	0	0	1.40479033504249e-05	0	0	0	0	2.80958067008499e-05
OTU_1468	0	0	0	0	0	0	0	0	0	0	0	0	0	0	0	0	0	2.80958067008499e-05
OTU_1469	4.21437100512748e-05	2.80958067008499e-05	1.40479033504249e-05	0	0	0	2.80958067008499e-05	2.80958067008499e-05	1.40479033504249e-05	4.21437100512748e-05	1.40479033504249e-05	0	2.80958067008499e-05	0	0	0	1.40479033504249e-05	7.02395167521247e-05
OTU_147	1.40479033504249e-05	0	2.80958067008499e-05	1.40479033504249e-05	2.80958067008499e-05	0	1.40479033504249e-05	0	0	2.80958067008499e-05	0	0	1.40479033504249e-05	5.61916134016998e-05	0	1.40479033504249e-05	0	4.21437100512748e-05
OTU_1470	4.21437100512748e-05	0	7.02395167521247e-05	0.0001123832268034	0	1.40479033504249e-05	0	0	1.40479033504249e-05	0	0	0.000154526936854674	0	0	2.80958067008499e-05	0.000140479033504249	0	4.21437100512748e-05
OTU_1471	0	0	0	0	0	0	0	0	0	0	0	0	0	0	0	0	0	4.21437100512748e-05
OTU_1472	0	0	0	0	0	0	0	0	0	0	0	0	0	0	0	0	0	2.80958067008499e-05
OTU_1473	0	0	0	0	0	0	0	0	0	0	0	0	0	0	0	0	0	2.80958067008499e-05
OTU_1474	0	1.40479033504249e-05	0	0	0	0	1.40479033504249e-05	0	0	0	0	0	0	0	0	0	0	4.21437100512748e-05
OTU_1475	0	0	0	0	0	0	0	0	0	0	0	0	0	0	0	0	0	2.80958067008499e-05
OTU_1476	0	0	0	0	1.40479033504249e-05	0	0	0	1.40479033504249e-05	0	0	0	2.80958067008499e-05	0	0	0	0	4.21437100512748e-05
OTU_1477	0	0	0	0	0	0	0	0	0	1.40479033504249e-05	0	0	0	0	0	0	0	2.80958067008499e-05
OTU_1478	1.40479033504249e-05	2.80958067008499e-05	0	0	0	0	0	0	0	2.80958067008499e-05	1.40479033504249e-05	0	0	0	0	0	0	2.80958067008499e-05
OTU_1479	0	0	0	0	0	0	0	0	0	0	0	0	0	0	0	0	0	5.61916134016998e-05
OTU_148	0	1.40479033504249e-05	0	5.61916134016998e-05	1.40479033504249e-05	0	0	0	0	1.40479033504249e-05	1.40479033504249e-05	0	1.40479033504249e-05	1.40479033504249e-05	1.40479033504249e-05	0	2.80958067008499e-05	4.21437100512748e-05
OTU_1480	0	0	0	0	0	0	0	0	0	0	0	0	0	0	0	0	0	2.80958067008499e-05
OTU_1481	0	0	0	0	0	0	0	0	0	0	0	0	0	0	0	0	0	2.80958067008499e-05
OTU_1482	0	0	0	0	0	0	0	0	0	0	0	0	0	0	7.02395167521247e-05	0	0	4.21437100512748e-05
OTU_1483	0	0	0	0	0	9.83353234529746e-05	0	0	1.40479033504249e-05	1.40479033504249e-05	0	0	0	0	1.40479033504249e-05	0	0	0.000126431130153825
OTU_1484	5.61916134016998e-05	2.80958067008499e-05	0.000168574840205099	1.40479033504249e-05	2.80958067008499e-05	4.21437100512748e-05	2.80958067008499e-05	1.40479033504249e-05	0	0	0	2.80958067008499e-05	4.21437100512748e-05	1.40479033504249e-05	4.21437100512748e-05	0	2.80958067008499e-05	8.42874201025497e-05
OTU_1485	0.000126431130153825	1.40479033504249e-05	9.83353234529746e-05	0	5.61916134016998e-05	0.00313268244714476	1.40479033504249e-05	5.61916134016998e-05	1.40479033504249e-05	0	0.000716443070871672	1.40479033504249e-05	1.40479033504249e-05	4.21437100512748e-05	4.21437100512748e-05	2.80958067008499e-05	1.40479033504249e-05	4.21437100512748e-05
OTU_1486	0.000126431130153825	0	2.80958067008499e-05	0	2.80958067008499e-05	5.61916134016998e-05	0	0	0	0	0	0	0	0	0	0	0	0
OTU_1487	2.80958067008499e-05	0	0	0	0	0	0	0	0	0	0	0	0	0	0	0	0	0
OTU_1488	0.000210718550256374	1.40479033504249e-05	8.42874201025497e-05	1.40479033504249e-05	0	2.80958067008499e-05	0	1.40479033504249e-05	1.40479033504249e-05	2.80958067008499e-05	0	0	2.80958067008499e-05	0	7.02395167521247e-05	4.21437100512748e-05	1.40479033504249e-05	0
OTU_1489	0.0001123832268034	0	0	9.83353234529746e-05	1.40479033504249e-05	0	0	0	0	1.40479033504249e-05	0	0	0	1.40479033504249e-05	0	1.40479033504249e-05	0	1.40479033504249e-05
OTU_149	1.40479033504249e-05	0	0	1.40479033504249e-05	1.40479033504249e-05	0	1.40479033504249e-05	0	1.40479033504249e-05	2.80958067008499e-05	4.21437100512748e-05	0	0	1.40479033504249e-05	0	2.80958067008499e-05	0	5.61916134016998e-05
OTU_1490	4.21437100512748e-05	0	0	0	0	1.40479033504249e-05	0	0	0	0	0	0	0	0	0	0	0	0
OTU_1491	1.40479033504249e-05	0	1.40479033504249e-05	1.40479033504249e-05	0	0	0	0	0	0	0	0	0	0	0	0	0	0
OTU_1492	0.000126431130153825	0	0	4.21437100512748e-05	0	4.21437100512748e-05	0	1.40479033504249e-05	1.40479033504249e-05	0	0	7.02395167521247e-05	0	0	1.40479033504249e-05	0	0	0.0001123832268034
OTU_1493	4.21437100512748e-05	0	0	0	0	0	1.40479033504249e-05	0	0	0	0	0	0	0	0	0	0	0
OTU_1494	2.80958067008499e-05	0	0	0	0	0	0	0	0	0	0	0	0	0	0	0	0	0
OTU_1495	1.40479033504249e-05	0	2.80958067008499e-05	0	0	1.40479033504249e-05	0	0	0	0	0	1.40479033504249e-05	0	0	0	0	0	0
OTU_1496	5.61916134016998e-05	0	0	0	0	1.40479033504249e-05	0	0	0	0	0	0	2.80958067008499e-05	0	0	0	0	0
OTU_1497	0.000337149680410199	0	0.000168574840205099	0.000323101777059774	1.40479033504249e-05	0	0	1.40479033504249e-05	0	0	1.40479033504249e-05	1.40479033504249e-05	1.40479033504249e-05	0.000154526936854674	0.000126431130153825	0	0	2.80958067008499e-05
OTU_1498	2.80958067008499e-05	0	0	0	2.80958067008499e-05	2.80958067008499e-05	0	0	0	0	0	1.40479033504249e-05	0	0	0	0	0	0
OTU_1499	0.00122216759148697	0.000140479033504249	7.02395167521247e-05	0.00103954484793145	0.000126431130153825	4.21437100512748e-05	7.02395167521247e-05	9.83353234529746e-05	8.42874201025497e-05	5.61916134016998e-05	0	5.61916134016998e-05	7.02395167521247e-05	2.80958067008499e-05	1.40479033504249e-05	8.42874201025497e-05	0	0.000435485003863173
OTU_15	0	0	0	0	1.40479033504249e-05	0	1.40479033504249e-05	0	1.40479033504249e-05	0	0	0	0	0	0	0	0	1.40479033504249e-05
OTU_150	0	0	0	0	0	0	0	0	0	0	0	0	0	0	0	0	0	2.80958067008499e-05
OTU_1500	4.21437100512748e-05	0	1.40479033504249e-05	1.40479033504249e-05	0	1.40479033504249e-05	0	0	1.40479033504249e-05	1.40479033504249e-05	0	4.21437100512748e-05	2.80958067008499e-05	0	1.40479033504249e-05	0	2.80958067008499e-05	0
OTU_1501	5.61916134016998e-05	0	0	2.80958067008499e-05	0	0	0	0	0	0	0	0	0	0	0	0	0	0
OTU_1502	1.40479033504249e-05	0	0	0	0	0	0	0	0	0	0	0	0	0	0	0	0	0
OTU_1503	0.000210718550256374	8.42874201025497e-05	8.42874201025497e-05	5.61916134016998e-05	0.0001123832268034	0.000196670646905949	0	1.40479033504249e-05	0	1.40479033504249e-05	1.40479033504249e-05	0.000646203554119548	0	4.21437100512748e-05	2.80958067008499e-05	1.40479033504249e-05	7.02395167521247e-05	7.02395167521247e-05
OTU_1504	0.000590011940717848	0.000941209524478472	0.00216337711596544	0.0001123832268034	0.000435485003863173	0.000393341293811899	0.000561916134016998	0.000590011940717848	0.000899065814427197	5.61916134016998e-05	0.000351197583760624	0.000435485003863173	0.000182622743555524	0.0001123832268034	0.000182622743555524	0.000126431130153825	0.000154526936854674	0.000140479033504249
OTU_1505	1.40479033504249e-05	0.000660251457469973	0.000842874201025497	0.000182622743555524	9.83353234529746e-05	0.000280958067008499	2.80958067008499e-05	0.000224766453606799	0.000140479033504249	2.80958067008499e-05	9.83353234529746e-05	2.80958067008499e-05	4.21437100512748e-05	0	1.40479033504249e-05	2.80958067008499e-05	4.21437100512748e-05	0
OTU_1506	0	1.40479033504249e-05	1.40479033504249e-05	0	0	0	0	1.40479033504249e-05	0	0	0	0	0	0	1.40479033504249e-05	0	0	0
OTU_1507	0	0.000295005970358924	1.40479033504249e-05	0	0	0	0	2.80958067008499e-05	0	0	1.40479033504249e-05	0	0	0	0	1.40479033504249e-05	4.21437100512748e-05	0
OTU_1508	0.000182622743555524	0.000435485003863173	0.00103954484793145	0.00109573646133315	7.02395167521247e-05	0.00161550888529887	8.42874201025497e-05	2.80958067008499e-05	0.000140479033504249	2.80958067008499e-05	5.61916134016998e-05	4.21437100512748e-05	2.80958067008499e-05	2.80958067008499e-05	4.21437100512748e-05	5.61916134016998e-05	5.61916134016998e-05	4.21437100512748e-05
OTU_1509	0	2.80958067008499e-05	2.80958067008499e-05	0	0	0	0	0	0	0	0	0	0	0	0	0	0	0
OTU_151	0	0	0	0	0	0	0	2.80958067008499e-05	0	0	0	0	0	0	0	0	0	2.80958067008499e-05
OTU_1510	8.42874201025497e-05	2.80958067008499e-05	4.21437100512748e-05	0	0	4.21437100512748e-05	0	1.40479033504249e-05	4.21437100512748e-05	4.21437100512748e-05	1.40479033504249e-05	1.40479033504249e-05	1.40479033504249e-05	0	0	0	2.80958067008499e-05	0
OTU_1511	0	2.80958067008499e-05	0	0	1.40479033504249e-05	0	0	2.80958067008499e-05	2.80958067008499e-05	0	0	0	0	0	0	0	0	0
OTU_1512	0.000154526936854674	0.000688347264170823	0.00139074243169207	0.000154526936854674	7.02395167521247e-05	0.000351197583760624	2.80958067008499e-05	0.000182622743555524	0.000182622743555524	5.61916134016998e-05	5.61916134016998e-05	8.42874201025497e-05	1.40479033504249e-05	1.40479033504249e-05	2.80958067008499e-05	0	0	1.40479033504249e-05
OTU_1513	4.21437100512748e-05	2.80958067008499e-05	7.02395167521247e-05	0	2.80958067008499e-05	1.40479033504249e-05	1.40479033504249e-05	0	1.40479033504249e-05	0	1.40479033504249e-05	2.80958067008499e-05	0	0	0	1.40479033504249e-05	0	0
OTU_1514	0	5.61916134016998e-05	0	1.40479033504249e-05	0	0	0	1.40479033504249e-05	0	0	0	0	0	0	0	0	0	0
OTU_1515	0	2.80958067008499e-05	0	0	0	0	0	0	0	0	0	0	0	0	0	0	0	0
OTU_1516	0	4.21437100512748e-05	5.61916134016998e-05	0	1.40479033504249e-05	1.40479033504249e-05	1.40479033504249e-05	1.40479033504249e-05	5.61916134016998e-05	0	0	0	0	0	1.40479033504249e-05	0	0	1.40479033504249e-05
OTU_1517	0.000463580810564023	9.83353234529746e-05	0.000407389197162324	0.000856922104375922	7.02395167521247e-05	0.0013485987216408	1.40479033504249e-05	2.80958067008499e-05	1.40479033504249e-05	0	1.40479033504249e-05	8.42874201025497e-05	1.40479033504249e-05	5.61916134016998e-05	5.61916134016998e-05	5.61916134016998e-05	2.80958067008499e-05	5.61916134016998e-05
OTU_1518	1.40479033504249e-05	4.21437100512748e-05	0	0	1.40479033504249e-05	0	0	0	0	1.40479033504249e-05	0	0	0	0	0	0	0	0
OTU_1519	0	2.80958067008499e-05	0	1.40479033504249e-05	0	0	0	0	0	0	1.40479033504249e-05	0	0	1.40479033504249e-05	2.80958067008499e-05	0	0	0
OTU_152	0.00151717356184589	0.00268314953993117	0.00120811968813655	0.00116597597808527	0.00226171243941842	0.00165765259535014	0.000295005970358924	0.000674299360820398	0.000590011940717848	0.00286577228348669	0.000842874201025497	0.000210718550256374	0.000983353234529746	0.000899065814427197	0.000463580810564023	0.00150312565849547	0.0010676406546323	0.000393341293811899
OTU_1520	0	2.80958067008499e-05	0	0	0	0	0	0	0	0	0	0	0	0	0	0	0	0
OTU_1521	1.40479033504249e-05	0	2.80958067008499e-05	0	0	0	0	0	0	0	0	0	0	0	0	0	0	0
OTU_1522	0	0	2.80958067008499e-05	0	0	0	0	0	0	0	0	0	0	0	0	0	0	0
OTU_1523	0	2.80958067008499e-05	0.000140479033504249	4.21437100512748e-05	7.02395167521247e-05	9.83353234529746e-05	1.40479033504249e-05	0	2.80958067008499e-05	2.80958067008499e-05	2.80958067008499e-05	2.80958067008499e-05	0	1.40479033504249e-05	1.40479033504249e-05	0	1.40479033504249e-05	0
OTU_1524	0	0	0.000196670646905949	2.80958067008499e-05	0.000126431130153825	0	0	0.000168574840205099	0	1.40479033504249e-05	0	0	0	0	0	2.80958067008499e-05	0	1.40479033504249e-05
OTU_1525	0	0	1.40479033504249e-05	0	1.40479033504249e-05	0	0	0	0	1.40479033504249e-05	0	1.40479033504249e-05	0	0	0	0	0	0
OTU_1526	0	0	2.80958067008499e-05	0	0	0	0	0	0	0	0	0	0	0	0	0	0	0
OTU_1527	9.83353234529746e-05	0.000154526936854674	0.00590011940717848	4.21437100512748e-05	9.83353234529746e-05	0.0001123832268034	0.0001123832268034	5.61916134016998e-05	4.21437100512748e-05	2.80958067008499e-05	1.40479033504249e-05	0.000238814356957224	1.40479033504249e-05	0	0.000126431130153825	7.02395167521247e-05	0.0001123832268034	7.02395167521247e-05
OTU_1528	1.40479033504249e-05	0	2.80958067008499e-05	4.21437100512748e-05	0	0	0	0	1.40479033504249e-05	0	0	1.40479033504249e-05	0	1.40479033504249e-05	0	2.80958067008499e-05	0	0
OTU_1529	0	1.40479033504249e-05	5.61916134016998e-05	0	1.40479033504249e-05	0	0	0	0.000140479033504249	2.80958067008499e-05	2.80958067008499e-05	2.80958067008499e-05	1.40479033504249e-05	0	0	1.40479033504249e-05	1.40479033504249e-05	0
OTU_153	0	2.80958067008499e-05	0	0	0	0	0	0	0	0	0	0	0	0	0	0	0	0
OTU_1530	0.000224766453606799	0.000140479033504249	0.000280958067008499	5.61916134016998e-05	5.61916134016998e-05	0.000491676617264873	4.21437100512748e-05	0	4.21437100512748e-05	4.21437100512748e-05	1.40479033504249e-05	0	0	0	1.40479033504249e-05	1.40479033504249e-05	4.21437100512748e-05	0
OTU_1531	4.21437100512748e-05	2.80958067008499e-05	8.42874201025497e-05	1.40479033504249e-05	0	1.40479033504249e-05	0	0	2.80958067008499e-05	2.80958067008499e-05	0	0	0	0	0	1.40479033504249e-05	0	0
OTU_1532	0	0	2.80958067008499e-05	2.80958067008499e-05	0	0	0	0	0	0	0	0	0	0	0	0	0	1.40479033504249e-05
OTU_1533	0	0	2.80958067008499e-05	0	0	0	0	0	0	0	1.40479033504249e-05	0	0	0	0	0	0	0
OTU_1534	0	0	0	0.000126431130153825	0	0	0	0	0	0	0	0	0	0	0	0	0	0
OTU_1535	0	0	0	2.80958067008499e-05	0	0	0	0	0	0	0	0	0	0	0	0	0	0
OTU_1536	0	0	0	2.80958067008499e-05	0	0	0	0	0	0	0	0	0	0	0	0	0	0
OTU_1537	0	4.21437100512748e-05	2.80958067008499e-05	9.83353234529746e-05	5.61916134016998e-05	0	2.80958067008499e-05	4.21437100512748e-05	4.21437100512748e-05	8.42874201025497e-05	4.21437100512748e-05	2.80958067008499e-05	9.83353234529746e-05	4.21437100512748e-05	2.80958067008499e-05	2.80958067008499e-05	0	5.61916134016998e-05
OTU_1538	2.80958067008499e-05	0	0	2.80958067008499e-05	0	8.42874201025497e-05	0	0	0	0	4.21437100512748e-05	0	0	0	0	0	0	0
OTU_1539	0	0	1.40479033504249e-05	2.80958067008499e-05	0	0	0	0	0	0	0	0	0	0	0	0	0	0
OTU_154	0	0	0	0	2.80958067008499e-05	0	0	0	0	0	0	0	0	0	0	0	0	0
OTU_1540	1.40479033504249e-05	7.02395167521247e-05	5.61916134016998e-05	5.61916134016998e-05	0	1.40479033504249e-05	0	0	1.40479033504249e-05	1.40479033504249e-05	0	0	0	0	0	0	0	0
OTU_1541	0.0001123832268034	0	1.40479033504249e-05	0.000210718550256374	0	0.000126431130153825	0	1.40479033504249e-05	1.40479033504249e-05	0	0	1.40479033504249e-05	1.40479033504249e-05	1.40479033504249e-05	1.40479033504249e-05	0	0	1.40479033504249e-05
OTU_1542	0	0	0	2.80958067008499e-05	0	0	0	1.40479033504249e-05	5.61916134016998e-05	1.40479033504249e-05	0	0	0	0	0	0	0	0
OTU_1543	1.40479033504249e-05	1.40479033504249e-05	0	2.80958067008499e-05	1.40479033504249e-05	0	1.40479033504249e-05	0	0	0	0	0	0	0	0	0	0	0
OTU_1544	0	0	0	2.80958067008499e-05	0	0	0	1.40479033504249e-05	0	0	0	0	0	0	0	0	0	0
OTU_1545	0	1.40479033504249e-05	0	2.80958067008499e-05	0	1.40479033504249e-05	0	0	0	0	0	0	1.40479033504249e-05	0	0	0	0	0
OTU_1546	0	0	0	2.80958067008499e-05	0	0	0	0	1.40479033504249e-05	1.40479033504249e-05	0	8.42874201025497e-05	1.40479033504249e-05	0	0	0	0	0
OTU_1547	0	0	0	0	2.80958067008499e-05	0	0	0	0	0	0	0	0	0	0	0	0	0
OTU_1548	0	1.40479033504249e-05	7.02395167521247e-05	2.80958067008499e-05	0.000196670646905949	1.40479033504249e-05	1.40479033504249e-05	0	1.40479033504249e-05	5.61916134016998e-05	1.40479033504249e-05	1.40479033504249e-05	0	0	0	0	0	1.40479033504249e-05
OTU_1549	0	0	0	0	1.40479033504249e-05	0	0	0	0	1.40479033504249e-05	0	0	0	0	0	0	0	0
OTU_155	0	0	0	0	0	0	4.21437100512748e-05	0	0	0	0	0	0	0	0	0	0	0
OTU_1550	0	0	0	1.40479033504249e-05	1.40479033504249e-05	0	1.40479033504249e-05	7.02395167521247e-05	0	2.80958067008499e-05	1.40479033504249e-05	0	0	0	0	1.40479033504249e-05	0	0
OTU_1551	0	0	0	0	2.80958067008499e-05	0	0	0	0	0	0	0	0	0	0	0	0	0
OTU_1552	0	0	0	1.40479033504249e-05	8.42874201025497e-05	0	0	4.21437100512748e-05	0	0	0	0	0	0	0	1.40479033504249e-05	0	0
OTU_1553	0	0	0	0	1.40479033504249e-05	0	0	0	0	0	0	0	0	0	0	0	0	0
OTU_1554	0	0	0	0	1.40479033504249e-05	0	1.40479033504249e-05	0	7.02395167521247e-05	0	1.40479033504249e-05	0	1.40479033504249e-05	0	0	0	0	0
OTU_1555	0	0	0	0	2.80958067008499e-05	0	0	0	0	0	0	0	0	0	0	0	0	0
OTU_1556	0	0	0	0	0	2.80958067008499e-05	0	0	0	0	0	0	0	0	0	0	0	0
OTU_1557	0	0	0	0	0	2.80958067008499e-05	0	0	0	0	0	0	0	0	0	0	0	0
OTU_1558	0	0	0	0	0	2.80958067008499e-05	0	0	0	0	0	0	0	0	0	0	0	0
OTU_1559	0	0	0	0	0	4.21437100512748e-05	0	0	0	0	0	0	0	0	0	1.40479033504249e-05	0	0
OTU_156	0	0	0	0	0	0	0	2.80958067008499e-05	0	0	0	0	0	0	0	0	0	0
OTU_1560	0.000182622743555524	0.000126431130153825	0.0001123832268034	7.02395167521247e-05	0.000140479033504249	0.000140479033504249	0.000210718550256374	0.000379293390461474	0.000421437100512748	0.000280958067008499	0.000266910163658074	0.000561916134016998	0.000295005970358924	0.000126431130153825	4.21437100512748e-05	8.42874201025497e-05	0.0001123832268034	0.000266910163658074
OTU_1561	0	0	0	0	0	2.80958067008499e-05	0	0	0	0	0	0	0	0	0	0	0	0
OTU_1562	0	1.40479033504249e-05	0	0	0	2.80958067008499e-05	0	0	0	0	0	0	0	0	0	1.40479033504249e-05	0	0
OTU_1563	0	0	0	0	0	2.80958067008499e-05	0	0	0	0	0	0	0	0	0	0	0	0
OTU_1564	0	0	1.40479033504249e-05	0	0	2.80958067008499e-05	0	0	0	0	0	0	0	0	0	0	0	0
OTU_1565	0	0	0	0	0	2.80958067008499e-05	0	0	0	0	0	0	0	0	0	0	0	0
OTU_1566	4.21437100512748e-05	4.21437100512748e-05	4.21437100512748e-05	8.42874201025497e-05	2.80958067008499e-05	4.21437100512748e-05	0.000182622743555524	1.40479033504249e-05	5.61916134016998e-05	8.42874201025497e-05	4.21437100512748e-05	0.000196670646905949	0.000182622743555524	0.000182622743555524	0.000210718550256374	2.80958067008499e-05	7.02395167521247e-05	0.000238814356957224
OTU_1567	0	0	0	0	0	4.21437100512748e-05	0	0	0	0	0	0	0	0	0	0	0	0
OTU_1568	0	1.40479033504249e-05	5.61916134016998e-05	1.40479033504249e-05	4.21437100512748e-05	0.0001123832268034	8.42874201025497e-05	5.61916134016998e-05	4.21437100512748e-05	4.21437100512748e-05	4.21437100512748e-05	0.001123832268034	2.80958067008499e-05	1.40479033504249e-05	5.61916134016998e-05	1.40479033504249e-05	2.80958067008499e-05	7.02395167521247e-05
OTU_1569	0	0	0	0	0	2.80958067008499e-05	0	0	0	0	0	0	0	0	0	0	0	0
OTU_157	0	0	0	0	0	0	1.40479033504249e-05	2.80958067008499e-05	0	0	0	0	0	0	0	0	0	0
OTU_1570	0	0	1.40479033504249e-05	0	0	2.80958067008499e-05	0	1.40479033504249e-05	0	0	1.40479033504249e-05	0	0	0	0	0	0	0
OTU_1571	0	0	0	0	0	2.80958067008499e-05	0	0	0	0	0	0	0	0	0	0	0	0
OTU_1572	0	0.0001123832268034	0	0	1.40479033504249e-05	2.80958067008499e-05	0	0	0	0	0	0	0	1.40479033504249e-05	0	0	2.80958067008499e-05	0
OTU_1573	0	0	0	0	0	2.80958067008499e-05	0	0	0	0	0	1.40479033504249e-05	0	0	0	0	0	0
OTU_1574	0	0	0	0	1.40479033504249e-05	4.21437100512748e-05	0	0	2.80958067008499e-05	0	0	0	0	0	1.40479033504249e-05	0	2.80958067008499e-05	0
OTU_1575	0	0	0	0	0	0	2.80958067008499e-05	0	0	0	0	0	0	0	1.40479033504249e-05	0	0	0
OTU_1576	0	0	0	0	0	0	2.80958067008499e-05	0	0	0	0	0	0	0	0	0	0	0
OTU_1577	0	0	0	0	0	0	2.80958067008499e-05	1.40479033504249e-05	0	1.40479033504249e-05	0	0	0	0	0	0	0	4.21437100512748e-05
OTU_1578	0	0	0	0	0	0	1.40479033504249e-05	0	0	0	0	0	0	0	0	0	0	2.80958067008499e-05
OTU_1579	7.02395167521247e-05	0	7.02395167521247e-05	0	0	1.40479033504249e-05	2.80958067008499e-05	0	0.0001123832268034	2.80958067008499e-05	1.40479033504249e-05	2.80958067008499e-05	2.80958067008499e-05	0	1.40479033504249e-05	1.40479033504249e-05	0	0
OTU_158	0.168448409074946	0.134241764416661	0.0710683430497998	0.0382102971131559	0.0969305331179321	0.261937205872024	0.0187960946828686	0.0347826086956522	0.03537262063637	0.0683711456065182	0.0124745381751774	0.00873779588396432	0.0286858186415677	0.0172789211210227	0.0119547657512116	0.0588888108449814	0.0214932921261502	0.0102830652525111
OTU_1580	0	0	0	0	0	0	2.80958067008499e-05	0	0	0	1.40479033504249e-05	0	0	0	0	0	1.40479033504249e-05	0
OTU_1581	0	0	0	0	0	0	1.40479033504249e-05	0	0	0	0	0	0	0	0	0	0	0
OTU_1582	0	0	0	0	0	0	1.40479033504249e-05	0	2.80958067008499e-05	0	0	2.80958067008499e-05	0	0	0	0	0	0
OTU_1583	0	0	0	0	0	0	2.80958067008499e-05	0	0	0	0	0	0	0	0	0	0	0
OTU_1584	4.21437100512748e-05	4.21437100512748e-05	0.000674299360820398	5.61916134016998e-05	7.02395167521247e-05	1.40479033504249e-05	7.02395167521247e-05	0.000407389197162324	7.02395167521247e-05	0.000126431130153825	1.40479033504249e-05	0.000168574840205099	1.40479033504249e-05	1.40479033504249e-05	5.61916134016998e-05	5.61916134016998e-05	2.80958067008499e-05	0
OTU_1585	0	0	0	0	0	0	1.40479033504249e-05	0	0	0	0	0	0	0	0	0	0	0
OTU_1586	0	0	0	0	0	0	2.80958067008499e-05	0	0	0	0	0	0	0	0	0	0	0
OTU_1587	0	0	0	0	0	0	2.80958067008499e-05	0	0	0	0	0	0	0	0	0	0	0
OTU_1588	0	1.40479033504249e-05	0	0	0	1.40479033504249e-05	2.80958067008499e-05	1.40479033504249e-05	5.61916134016998e-05	0	0	0	0	0	1.40479033504249e-05	0	0	0
OTU_1589	1.40479033504249e-05	0	0	0	0	0	2.80958067008499e-05	0	0	0	0	0	0	0	0	0	0	1.40479033504249e-05
OTU_159	0.0185291845192105	0.0454730631453256	0.0288403455784224	0.0356395308000281	0.0838238392919857	0.0138652806068694	0.00889232282081899	0.0210718550256374	0.0290370162253284	0.0406124885860785	0.02049589098827	0.00785277797288755	0.0315094472150032	0.0763363068062092	0.0142305260939805	0.0297956030062513	0.0486478893025216	0.0189927653297745
OTU_1590	0	0	0	0	0	0	0	1.40479033504249e-05	1.40479033504249e-05	0	0	0	0	0	0	0	0	0
OTU_1591	0	0	0	0	0	0	1.40479033504249e-05	1.40479033504249e-05	0	0	0	1.40479033504249e-05	0	1.40479033504249e-05	1.40479033504249e-05	0	0	0
OTU_1592	0	0	0	0	0	0	0	2.80958067008499e-05	0	0	0	0	0	0	0	0	0	0
OTU_1593	0.000154526936854674	0.000154526936854674	9.83353234529746e-05	0.000154526936854674	0.000295005970358924	0.000154526936854674	0.000435485003863173	0.000491676617264873	0.000505724520615298	0.000224766453606799	0.000337149680410199	0.000702395167521247	0.000126431130153825	0.000309053873709349	0.000491676617264873	0.000280958067008499	0.000491676617264873	0.000210718550256374
OTU_1594	1.40479033504249e-05	0	4.21437100512748e-05	1.40479033504249e-05	0	1.40479033504249e-05	5.61916134016998e-05	0.0001123832268034	2.80958067008499e-05	2.80958067008499e-05	1.40479033504249e-05	1.40479033504249e-05	0	0.000182622743555524	0	0	4.21437100512748e-05	0.000309053873709349
OTU_1595	1.40479033504249e-05	0	0	0	0	0	0	7.02395167521247e-05	0	0	0	0	0	0	0	0	0	0
OTU_1596	0	0	0	0	0	0	0	2.80958067008499e-05	0	0	0	0	0	0	0	0	0	0
OTU_1597	0	0	0	0	0	0	0	2.80958067008499e-05	0	0	4.21437100512748e-05	0	0	0	0	0	0	0
OTU_1598	0	0	0	0	0	0	0	8.42874201025497e-05	2.80958067008499e-05	0	0	0	1.40479033504249e-05	0	0	0	0	0
OTU_1599	0	1.40479033504249e-05	1.40479033504249e-05	0	2.80958067008499e-05	0	4.21437100512748e-05	7.02395167521247e-05	5.61916134016998e-05	0	4.21437100512748e-05	8.42874201025497e-05	5.61916134016998e-05	0	2.80958067008499e-05	1.40479033504249e-05	1.40479033504249e-05	8.42874201025497e-05
OTU_16	0	1.40479033504249e-05	0	0	5.61916134016998e-05	0	2.80958067008499e-05	1.40479033504249e-05	0	1.40479033504249e-05	7.02395167521247e-05	1.40479033504249e-05	0	0	7.02395167521247e-05	5.61916134016998e-05	4.21437100512748e-05	8.42874201025497e-05
OTU_160	0.0144552925475873	0.0182763222589029	0.0174194001545269	0.0146238673877924	0.02115614244574	0.00775444264943457	0.0067008498981527	0.0100302029922034	0.0102549694458102	0.0124464423684765	0.00493081407599916	0.00906089766102409	0.019470394043689	0.0114771370372972	0.00972114911849407	0.00958067008498981	0.0166046217602023	0.00873779588396432
OTU_1600	0	0	0	0	0	0	1.40479033504249e-05	2.80958067008499e-05	0	0	1.40479033504249e-05	0	0	0	0	0	0	0
OTU_1601	1.40479033504249e-05	0	4.21437100512748e-05	1.40479033504249e-05	0	1.40479033504249e-05	0	1.40479033504249e-05	5.61916134016998e-05	5.61916134016998e-05	2.80958067008499e-05	1.40479033504249e-05	0	2.80958067008499e-05	0	4.21437100512748e-05	0	0
OTU_1602	2.80958067008499e-05	1.40479033504249e-05	7.02395167521247e-05	1.40479033504249e-05	1.40479033504249e-05	1.40479033504249e-05	0.000224766453606799	1.40479033504249e-05	0.000154526936854674	2.80958067008499e-05	9.83353234529746e-05	1.40479033504249e-05	0.000182622743555524	0.000323101777059774	0.000519772423965723	0	2.80958067008499e-05	0.00172789211210227
OTU_1603	4.21437100512748e-05	2.80958067008499e-05	4.21437100512748e-05	1.40479033504249e-05	1.40479033504249e-05	4.21437100512748e-05	2.80958067008499e-05	2.80958067008499e-05	0.0001123832268034	7.02395167521247e-05	0	0	0.000449532907213598	2.80958067008499e-05	4.21437100512748e-05	9.83353234529746e-05	7.02395167521247e-05	0.000196670646905949
OTU_1604	0	0	0	0	0	0	0	0	2.80958067008499e-05	0	0	0	0	0	0	0	0	0
OTU_1605	0	0	0	1.40479033504249e-05	0	0	0	0	2.80958067008499e-05	0	0	4.21437100512748e-05	0	0	0	0	2.80958067008499e-05	0
OTU_1606	0.000196670646905949	2.80958067008499e-05	1.40479033504249e-05	0.000182622743555524	4.21437100512748e-05	0.000238814356957224	0.000365245487111049	0.000323101777059774	0.000927161621128047	0.000252862260307649	2.80958067008499e-05	0.000393341293811899	0.000393341293811899	2.80958067008499e-05	0.000154526936854674	0.000309053873709349	0.000252862260307649	4.21437100512748e-05
OTU_1607	1.40479033504249e-05	0	0	0	0	1.40479033504249e-05	0	0	2.80958067008499e-05	1.40479033504249e-05	0	2.80958067008499e-05	0	0	0	0	0	2.80958067008499e-05
OTU_1608	7.02395167521247e-05	4.21437100512748e-05	0.0001123832268034	4.21437100512748e-05	5.61916134016998e-05	4.21437100512748e-05	0	4.21437100512748e-05	0.000196670646905949	0.000126431130153825	2.80958067008499e-05	4.21437100512748e-05	0.000182622743555524	1.40479033504249e-05	1.40479033504249e-05	8.42874201025497e-05	0	7.02395167521247e-05
OTU_1609	0	0	0	0	0	0	0	0	2.80958067008499e-05	0	0	2.80958067008499e-05	0	0	0	0	0	0
OTU_161	0.0105499754161691	0.0161269930462878	0.00656037086464845	0.0250333637704573	0.0365385966144553	0.00528201165975978	0.00890637072416942	0.00979138863524619	0.0131207417292969	0.0141883823839292	0.00522582004635808	0.00302029922034136	0.00620917328088783	0.00755777200252862	0.00906089766102409	0.0108871250965793	0.0189225258130224	0.0114068975205451
OTU_1610	1.40479033504249e-05	0	0	0	0	0	0	1.40479033504249e-05	2.80958067008499e-05	0	0	0	0	0	0	0	0	0
OTU_1611	0	1.40479033504249e-05	1.40479033504249e-05	0	0	0	0	0	1.40479033504249e-05	0	0	0	0	0	0	1.40479033504249e-05	0	0
OTU_1612	0	0	0	0	0	0	0	0	2.80958067008499e-05	0	0	0	0	0	0	0	0	0
OTU_1613	2.80958067008499e-05	0	0	0	0	0	0	0	1.40479033504249e-05	2.80958067008499e-05	0	0	0	0	0	0	0	0
OTU_1614	0	0	0	1.40479033504249e-05	1.40479033504249e-05	0	0	0	0	4.21437100512748e-05	1.40479033504249e-05	0	0	0	0	0	0	0
OTU_1615	0	0	0	0	0	0	0	0	0	7.02395167521247e-05	0	0	0	1.40479033504249e-05	0	0	0	1.40479033504249e-05
OTU_1616	0	0	0	0	0	0	0	0	0	2.80958067008499e-05	0	0	0	0	0	0	0	0
OTU_1617	2.80958067008499e-05	2.80958067008499e-05	7.02395167521247e-05	7.02395167521247e-05	2.80958067008499e-05	2.80958067008499e-05	1.40479033504249e-05	5.61916134016998e-05	8.42874201025497e-05	4.21437100512748e-05	1.40479033504249e-05	0.000252862260307649	0	1.40479033504249e-05	2.80958067008499e-05	4.21437100512748e-05	0.000140479033504249	1.40479033504249e-05
OTU_1618	0	0	0	0	0	0	0	0	2.80958067008499e-05	2.80958067008499e-05	1.40479033504249e-05	0	0	0	0	1.40479033504249e-05	0	0
OTU_1619	0	0	0	0	0	0	0	0	0	2.80958067008499e-05	0	0	0	0	0	0	0	0
OTU_162	0.000604059844068273	0.00160146098194844	0.000660251457469973	0.0255952799044743	0.0352321416028658	0.000575964037367423	0.0125026339818782	0.00729086183887055	0.0115473765540493	0.00483247875254618	0.0129943105991431	0.000955257427828896	0.0065884666713493	0.00508534101285383	0.00287982018683711	0.00306244293039264	0.00410198777832409	0.0076561073259816
OTU_1620	0	0	0	0	0	0	0	0	0	2.80958067008499e-05	0	0	0	0	0	0	0	0
OTU_1621	0	0	0	0	0	0	0	0	0	0	4.21437100512748e-05	0	0	0	0	0	0	0
OTU_1622	0	0	0	0	0	0	0	0	0	0	2.80958067008499e-05	0	0	0	0	0	0	0
OTU_1623	0	0	1.40479033504249e-05	0	0	2.80958067008499e-05	0	0	0	0	5.61916134016998e-05	0	0	0	0	0	1.40479033504249e-05	0
OTU_1624	0	0	0	0	0	0	0	1.40479033504249e-05	0	0	2.80958067008499e-05	0	0	0	0	0	0	0
OTU_1625	0	0	0	0	0	0	0	0	0	0	4.21437100512748e-05	0	0	0	0	0	0	0
OTU_1626	0	0	0	1.40479033504249e-05	0	0	0	0	0	0	2.80958067008499e-05	0	0	0	0	0	0	0
OTU_1627	0	0	0	0	0	0	0	0	0	0	2.80958067008499e-05	0	0	0	0	0	0	0
OTU_1628	0	1.40479033504249e-05	0	0	0	0	0	0	0	0	0	2.80958067008499e-05	0	0	0	0	0	1.40479033504249e-05
OTU_1629	0	0	0	1.40479033504249e-05	0	4.21437100512748e-05	0	1.40479033504249e-05	4.21437100512748e-05	2.80958067008499e-05	2.80958067008499e-05	1.40479033504249e-05	4.21437100512748e-05	1.40479033504249e-05	0	5.61916134016998e-05	0	0
OTU_163	0.00200885017911077	0.00318887406054646	0.00157336517524759	0.00169979630540142	0.00272529324998244	0.00136264662499122	0.000758586780922947	0.00110978436468357	0.000730490974222097	0.00421437100512748	0.0012924071082391	0.000365245487111049	0.00188241904895694	0.00167170049870057	0.000730490974222097	0.00184027533890567	0.00202289808246119	0.00102549694458102
OTU_1630	0	0	0	0	0	0	0	0	1.40479033504249e-05	0	0	2.80958067008499e-05	0	0	0	0	0	0
OTU_1631	0	0	0	0	0	0	0	0	0	0	0	2.80958067008499e-05	0	0	0	0	0	0
OTU_1632	0	0	0	0	0	0	0	0	0	0	0	0.000168574840205099	0	0	0	0	0	0
OTU_1633	4.21437100512748e-05	0.000140479033504249	2.80958067008499e-05	5.61916134016998e-05	2.80958067008499e-05	1.40479033504249e-05	8.42874201025497e-05	0.000210718550256374	8.42874201025497e-05	0	5.61916134016998e-05	0.000337149680410199	8.42874201025497e-05	8.42874201025497e-05	0.000126431130153825	4.21437100512748e-05	0.000154526936854674	9.83353234529746e-05
OTU_1634	0	0	0	0	0	0	0	0	0	0	0	4.21437100512748e-05	0	0	0	0	0	0
OTU_1635	0	0	0	0	0	0	0	0	0	0	0	4.21437100512748e-05	0	0	0	0	0	0
OTU_1636	1.40479033504249e-05	0	1.40479033504249e-05	1.40479033504249e-05	0	5.61916134016998e-05	0	2.80958067008499e-05	1.40479033504249e-05	0	0	0.000154526936854674	0	0	2.80958067008499e-05	1.40479033504249e-05	0	2.80958067008499e-05
OTU_1637	0	1.40479033504249e-05	1.40479033504249e-05	1.40479033504249e-05	0	0	1.40479033504249e-05	0	0	1.40479033504249e-05	2.80958067008499e-05	9.83353234529746e-05	0	1.40479033504249e-05	5.61916134016998e-05	1.40479033504249e-05	8.42874201025497e-05	0
OTU_1638	0.000421437100512748	0.000168574840205099	0.000533820327316148	0.00189646695230737	0.000126431130153825	0.0012924071082391	0.00252862260307649	0.00238814356957224	0.0121092926880663	0.00108168855798272	0.000295005970358924	0.00300625131699094	0.00171384420875184	0.000323101777059774	0.000561916134016998	0.00398960455152069	0.00189646695230737	0.000295005970358924
OTU_1639	0.00139074243169207	0.000702395167521247	0.00146098194844419	0.00920137669452834	0.000337149680410199	0.000280958067008499	0.00445318536208471	0.00556296972676828	0.00198075437240992	0.000421437100512748	0.00616702957083655	0.00462176020228981	0.000126431130153825	0.000238814356957224	0.000168574840205099	0.000365245487111049	0.000196670646905949	0.000182622743555524
OTU_164	0.000126431130153825	0.000407389197162324	0.000280958067008499	0.00328720938399944	0.00165765259535014	8.42874201025497e-05	0.00266910163658074	0.00186837114560652	0.00200885017911077	0.00189646695230737	0.00449532907213598	0.000575964037367423	0.000646203554119548	0.00105359275128187	0.000800730490974222	0.000519772423965723	0.000772634684273372	0.00158741307859802
OTU_1640	0.000449532907213598	0.00262695792652947	0.00230385614946969	0.00236004776287139	0.00344173632085411	0.000660251457469973	0.00136264662499122	0.000337149680410199	0.00151717356184589	0.000786682587623797	0.00136264662499122	0.000365245487111049	0.000533820327316148	0.000182622743555524	0.000224766453606799	0.000786682587623797	0.000224766453606799	0.000997401137880171
OTU_1641	0.00216337711596544	0.00137669452834165	0.000337149680410199	0.000337149680410199	0.00356816745100794	0.00313268244714476	0.000561916134016998	0.000182622743555524	0.000814778394324647	0.000365245487111049	9.83353234529746e-05	0.000168574840205099	0.0001123832268034	9.83353234529746e-05	0.00261291002317904	0.00234599985952097	0.000182622743555524	0.000182622743555524
OTU_1642	5.61916134016998e-05	0.000140479033504249	0.0001123832268034	9.83353234529746e-05	0.000716443070871672	0.000140479033504249	0.000519772423965723	0.0001123832268034	0.00377888600126431	0.000435485003863173	0.00337149680410199	0.000140479033504249	0.000168574840205099	0.000126431130153825	9.83353234529746e-05	0.000575964037367423	0.000126431130153825	0.0001123832268034
OTU_1643	0.000660251457469973	0.000280958067008499	0.00102549694458102	0.000421437100512748	0.00136264662499122	0.000702395167521247	0.000351197583760624	0.000238814356957224	0.00102549694458102	0.000365245487111049	7.02395167521247e-05	0.000182622743555524	5.61916134016998e-05	0.000224766453606799	0.000604059844068273	0.000744538877572522	0.000280958067008499	0.000505724520615298
OTU_1644	0.000575964037367423	0.000323101777059774	0.000435485003863173	0.000660251457469973	0.000463580810564023	0.000519772423965723	0.000491676617264873	0.000351197583760624	0.000295005970358924	0.000379293390461474	0.000295005970358924	0.000351197583760624	0.000337149680410199	0.000351197583760624	0.000379293390461474	0.000463580810564023	0.000379293390461474	0.000266910163658074
OTU_1645	0.000800730490974222	0.000885017911076772	0.00119407178478612	0.000913113717777622	0.000660251457469973	0.000913113717777622	0.000856922104375922	0.000674299360820398	0.000604059844068273	0.000772634684273372	0.000561916134016998	0.0010114490412306	0.000744538877572522	0.000744538877572522	0.00108168855798272	0.000674299360820398	0.00103954484793145	0.000983353234529746
OTU_1646	0.000154526936854674	0.000140479033504249	0.000969305331179321	0.000632155650769123	0.000547868230666573	0.000196670646905949	0.000379293390461474	0.000407389197162324	0.000547868230666573	0.000252862260307649	0.00154526936854674	0.000632155650769123	7.02395167521247e-05	0.00115192807473485	0.000196670646905949	0.000323101777059774	0.000379293390461474	0.000238814356957224
OTU_1647	0.000547868230666573	1.40479033504249e-05	0.000210718550256374	0.000210718550256374	0.000266910163658074	0.000449532907213598	0	0.00164360469199972	0.000238814356957224	0.000407389197162324	0.000379293390461474	8.42874201025497e-05	1.40479033504249e-05	0.000800730490974222	0.000674299360820398	0.000266910163658074	0.000449532907213598	0.0001123832268034
OTU_1648	0.000449532907213598	0.000730490974222097	0.000604059844068273	0.000140479033504249	0.000730490974222097	0.000688347264170823	0.000997401137880171	0.000477628713914448	0.000421437100512748	0.000168574840205099	0.000196670646905949	0.00331530519070029	0.000154526936854674	0.000182622743555524	0.000295005970358924	0.00153122146519632	0.000393341293811899	0.000224766453606799
OTU_1649	0.000421437100512748	0.000407389197162324	0.000505724520615298	0.000575964037367423	0.0010114490412306	0.000604059844068273	0.0001123832268034	0.000252862260307649	0.000238814356957224	0.000337149680410199	0.000238814356957224	8.42874201025497e-05	5.61916134016998e-05	5.61916134016998e-05	2.80958067008499e-05	0.000295005970358924	2.80958067008499e-05	0.000126431130153825
OTU_165	9.83353234529746e-05	5.61916134016998e-05	5.61916134016998e-05	8.42874201025497e-05	0.000435485003863173	5.61916134016998e-05	0.000168574840205099	4.21437100512748e-05	0.000870970007726347	0.000365245487111049	0.000140479033504249	9.83353234529746e-05	0.000168574840205099	0.00140479033504249	0.000295005970358924	0.000435485003863173	0.000505724520615298	0.0001123832268034
OTU_1650	0.000393341293811899	0.000168574840205099	0.000351197583760624	0.0010676406546323	8.42874201025497e-05	0.000323101777059774	0.000309053873709349	0.000266910163658074	0.000154526936854674	8.42874201025497e-05	0.000280958067008499	0.000660251457469973	0.000224766453606799	0.000407389197162324	0.000266910163658074	4.21437100512748e-05	0.000309053873709349	0.000519772423965723
OTU_1651	5.61916134016998e-05	5.61916134016998e-05	0.000365245487111049	2.80958067008499e-05	1.40479033504249e-05	8.42874201025497e-05	0.0001123832268034	4.21437100512748e-05	0.00317482615719604	8.42874201025497e-05	0.000210718550256374	9.83353234529746e-05	1.40479033504249e-05	0	2.80958067008499e-05	9.83353234529746e-05	2.80958067008499e-05	1.40479033504249e-05
OTU_1652	0.000421437100512748	0.0001123832268034	2.80958067008499e-05	0.000252862260307649	0.00223361663271757	0.00241623937627309	2.80958067008499e-05	0.000126431130153825	1.40479033504249e-05	0.000154526936854674	2.80958067008499e-05	9.83353234529746e-05	1.40479033504249e-05	2.80958067008499e-05	9.83353234529746e-05	5.61916134016998e-05	7.02395167521247e-05	7.02395167521247e-05
OTU_1653	0.000814778394324647	0.000168574840205099	0.000435485003863173	0.000449532907213598	0.000547868230666573	0.00103954484793145	9.83353234529746e-05	8.42874201025497e-05	8.42874201025497e-05	0.000182622743555524	2.80958067008499e-05	9.83353234529746e-05	0.000168574840205099	0.000140479033504249	0.000252862260307649	0.000744538877572522	0.000323101777059774	0.000238814356957224
OTU_1654	0.000126431130153825	0.000210718550256374	0.000280958067008499	0.000126431130153825	0.000435485003863173	0.000154526936854674	0.000351197583760624	7.02395167521247e-05	0.00316077825384561	0.000252862260307649	1.40479033504249e-05	0.0001123832268034	1.40479033504249e-05	1.40479033504249e-05	7.02395167521247e-05	0.000196670646905949	0.0001123832268034	8.42874201025497e-05
OTU_1655	0.000182622743555524	0.000140479033504249	0.000196670646905949	0.000140479033504249	0.000182622743555524	0.000210718550256374	0.000168574840205099	5.61916134016998e-05	0.000154526936854674	0.000140479033504249	0.000154526936854674	0.000280958067008499	8.42874201025497e-05	0.000140479033504249	0.000168574840205099	0.000126431130153825	0.000351197583760624	0.000224766453606799
OTU_1656	0.00341364051415326	0.00490271826929831	0.00493081407599916	0.00192456275900822	0.00372269438786261	0.00245838308632437	0.00650417925124675	0.00345578422420454	0.00486057455924703	0.00310458664044391	0.00368055067781134	0.00286577228348669	0.00272529324998244	0.00164360469199972	0.00258481421647819	0.0107185502563742	0.00413008358502494	0.00241623937627309
OTU_1657	0.000899065814427197	8.42874201025497e-05	9.83353234529746e-05	0	0.000126431130153825	0.00168574840205099	0	1.40479033504249e-05	4.21437100512748e-05	0.000351197583760624	1.40479033504249e-05	2.80958067008499e-05	5.61916134016998e-05	2.80958067008499e-05	4.21437100512748e-05	1.40479033504249e-05	8.42874201025497e-05	8.42874201025497e-05
OTU_1658	0.000196670646905949	0.000210718550256374	0.000295005970358924	0.000196670646905949	0.000238814356957224	0.00120811968813655	4.21437100512748e-05	0.000126431130153825	0.000154526936854674	5.61916134016998e-05	5.61916134016998e-05	4.21437100512748e-05	1.40479033504249e-05	1.40479033504249e-05	5.61916134016998e-05	2.80958067008499e-05	7.02395167521247e-05	0.000168574840205099
OTU_1659	0.000210718550256374	0.000126431130153825	0.000252862260307649	5.61916134016998e-05	8.42874201025497e-05	9.83353234529746e-05	0.000210718550256374	9.83353234529746e-05	7.02395167521247e-05	0.000140479033504249	8.42874201025497e-05	8.42874201025497e-05	7.02395167521247e-05	0.0001123832268034	0.000252862260307649	0.000252862260307649	0.000210718550256374	0.000140479033504249
OTU_166	0.000168574840205099	0.000196670646905949	0.000126431130153825	0.00162955678864929	0.00182622743555524	0.000210718550256374	0.000463580810564023	0.000561916134016998	0.000856922104375922	0.000449532907213598	0.000561916134016998	0.000618107747418698	0.000435485003863173	0.00109573646133315	0.000168574840205099	0.000463580810564023	0.00139074243169207	0.000435485003863173
OTU_1660	7.02395167521247e-05	0.000280958067008499	0.000379293390461474	0.000280958067008499	0.00148907775514504	5.61916134016998e-05	0.000238814356957224	1.40479033504249e-05	5.61916134016998e-05	0.000295005970358924	2.80958067008499e-05	5.61916134016998e-05	0.000140479033504249	0	2.80958067008499e-05	4.21437100512748e-05	2.80958067008499e-05	5.61916134016998e-05
OTU_1661	5.61916134016998e-05	8.42874201025497e-05	4.21437100512748e-05	1.40479033504249e-05	2.80958067008499e-05	4.21437100512748e-05	2.80958067008499e-05	0.00251457469972607	4.21437100512748e-05	0	1.40479033504249e-05	2.80958067008499e-05	1.40479033504249e-05	4.21437100512748e-05	9.83353234529746e-05	1.40479033504249e-05	0.000519772423965723	5.61916134016998e-05
OTU_1662	0.000168574840205099	8.42874201025497e-05	2.80958067008499e-05	0.000196670646905949	0.000730490974222097	0.0001123832268034	0.0001123832268034	0.000154526936854674	0.000463580810564023	0.000379293390461474	0.000266910163658074	2.80958067008499e-05	7.02395167521247e-05	7.02395167521247e-05	2.80958067008499e-05	0.000351197583760624	9.83353234529746e-05	8.42874201025497e-05
OTU_1663	0.000280958067008499	0.000337149680410199	0.000421437100512748	0.000379293390461474	0.000210718550256374	0.000323101777059774	0.000266910163658074	0.000295005970358924	0.000379293390461474	0.000337149680410199	0.000266910163658074	0.000351197583760624	0.000196670646905949	0.000266910163658074	0.000477628713914448	0.000449532907213598	0.000365245487111049	0.000421437100512748
OTU_1664	0	1.40479033504249e-05	4.21437100512748e-05	1.40479033504249e-05	2.80958067008499e-05	8.42874201025497e-05	8.42874201025497e-05	0.000505724520615298	0.000224766453606799	0.0001123832268034	0.000421437100512748	0.000927161621128047	0.000126431130153825	9.83353234529746e-05	9.83353234529746e-05	0.000196670646905949	0.0001123832268034	5.61916134016998e-05
OTU_1665	7.02395167521247e-05	0	2.80958067008499e-05	0.000393341293811899	0.000618107747418698	0	0.000238814356957224	0.0001123832268034	0.000505724520615298	0.000126431130153825	0.000126431130153825	0.000224766453606799	2.80958067008499e-05	1.40479033504249e-05	2.80958067008499e-05	1.40479033504249e-05	0	2.80958067008499e-05
OTU_1666	2.80958067008499e-05	0	0	0	4.21437100512748e-05	0	0.0001123832268034	0.000280958067008499	8.42874201025497e-05	4.21437100512748e-05	4.21437100512748e-05	0.00174194001545269	0.0001123832268034	4.21437100512748e-05	2.80958067008499e-05	0	0.000126431130153825	0.0001123832268034
OTU_1667	0.000744538877572522	1.40479033504249e-05	8.42874201025497e-05	1.40479033504249e-05	0.000280958067008499	5.61916134016998e-05	0.000154526936854674	1.40479033504249e-05	4.21437100512748e-05	0.000421437100512748	0.000786682587623797	1.40479033504249e-05	1.40479033504249e-05	0	7.02395167521247e-05	2.80958067008499e-05	0	7.02395167521247e-05
OTU_1668	0.000351197583760624	0.000182622743555524	0.000154526936854674	0.000140479033504249	0.000435485003863173	0.000435485003863173	0	0	1.40479033504249e-05	5.61916134016998e-05	1.40479033504249e-05	2.80958067008499e-05	0	1.40479033504249e-05	1.40479033504249e-05	7.02395167521247e-05	1.40479033504249e-05	0
OTU_1669	8.42874201025497e-05	0.000140479033504249	8.42874201025497e-05	0.000266910163658074	0.000519772423965723	2.80958067008499e-05	0.0001123832268034	8.42874201025497e-05	0.000252862260307649	7.02395167521247e-05	9.83353234529746e-05	0	5.61916134016998e-05	0	1.40479033504249e-05	0.000323101777059774	4.21437100512748e-05	1.40479033504249e-05
OTU_167	0.000604059844068273	0.00144693404509377	0.000786682587623797	0.00264100582987989	0.00140479033504249	0.000182622743555524	0.00147502985179462	0.00151717356184589	0.00141883823839292	0.00303434712369179	0.00167170049870057	0.000477628713914448	0.000828826297675072	0.00115192807473485	0.0011800238814357	0.000870970007726347	0.00161550888529887	0.00169979630540142
OTU_1670	5.61916134016998e-05	0.000618107747418698	0.000238814356957224	0.00362435906440964	0.000407389197162324	5.61916134016998e-05	0.0001123832268034	0.00103954484793145	0.000168574840205099	4.21437100512748e-05	5.61916134016998e-05	0.000168574840205099	0.000561916134016998	0.000168574840205099	8.42874201025497e-05	8.42874201025497e-05	8.42874201025497e-05	9.83353234529746e-05
OTU_1671	4.21437100512748e-05	0	4.21437100512748e-05	0	0	0	1.40479033504249e-05	0.000885017911076772	2.80958067008499e-05	0.000519772423965723	8.42874201025497e-05	2.80958067008499e-05	2.80958067008499e-05	0	0	0	2.80958067008499e-05	0
OTU_1672	0.000266910163658074	0.000126431130153825	0.00110978436468357	1.40479033504249e-05	2.80958067008499e-05	0.000449532907213598	5.61916134016998e-05	1.40479033504249e-05	0.000140479033504249	0.000309053873709349	0	5.61916134016998e-05	0	2.80958067008499e-05	4.21437100512748e-05	9.83353234529746e-05	1.40479033504249e-05	9.83353234529746e-05
OTU_1673	0.000491676617264873	0.000519772423965723	0.00146098194844419	0.000379293390461474	0.000295005970358924	0.000435485003863173	0.00441104165203343	0.000309053873709349	0.00184027533890567	0.000688347264170823	0.000800730490974222	0.000365245487111049	0.00331530519070029	0.00361031116105921	0.0136124183465618	0.000590011940717848	0.000575964037367423	0.0107747418697759
OTU_1674	8.42874201025497e-05	4.21437100512748e-05	0.000168574840205099	1.40479033504249e-05	0.0001123832268034	4.21437100512748e-05	2.80958067008499e-05	4.21437100512748e-05	0.000575964037367423	8.42874201025497e-05	0.000407389197162324	4.21437100512748e-05	0	5.61916134016998e-05	2.80958067008499e-05	0.000126431130153825	4.21437100512748e-05	0.000154526936854674
OTU_1675	7.02395167521247e-05	0.000154526936854674	0.000196670646905949	4.21437100512748e-05	1.40479033504249e-05	9.83353234529746e-05	0.000238814356957224	0	0.000126431130153825	4.21437100512748e-05	1.40479033504249e-05	0.000224766453606799	4.21437100512748e-05	5.61916134016998e-05	0.000140479033504249	2.80958067008499e-05	1.40479033504249e-05	0.000238814356957224
OTU_1676	0	0.000154526936854674	0.000309053873709349	1.40479033504249e-05	1.40479033504249e-05	4.21437100512748e-05	2.80958067008499e-05	0.000575964037367423	0.000196670646905949	0.000323101777059774	4.21437100512748e-05	0.000168574840205099	4.21437100512748e-05	0	1.40479033504249e-05	1.40479033504249e-05	0.000210718550256374	2.80958067008499e-05
OTU_1677	8.42874201025497e-05	5.61916134016998e-05	0.0001123832268034	0.000140479033504249	2.80958067008499e-05	0.000632155650769123	5.61916134016998e-05	5.61916134016998e-05	7.02395167521247e-05	0.000196670646905949	5.61916134016998e-05	0	0	0	2.80958067008499e-05	0.0001123832268034	9.83353234529746e-05	2.80958067008499e-05
OTU_1678	7.02395167521247e-05	0.000196670646905949	0.000252862260307649	5.61916134016998e-05	4.21437100512748e-05	7.02395167521247e-05	0.000224766453606799	4.21437100512748e-05	7.02395167521247e-05	0	8.42874201025497e-05	7.02395167521247e-05	1.40479033504249e-05	0.000140479033504249	7.02395167521247e-05	4.21437100512748e-05	0.000295005970358924	7.02395167521247e-05
OTU_1679	0.000126431130153825	0.000210718550256374	0.000238814356957224	0.000814778394324647	1.40479033504249e-05	0	4.21437100512748e-05	1.40479033504249e-05	0	0	2.80958067008499e-05	4.21437100512748e-05	2.80958067008499e-05	0	2.80958067008499e-05	0	0	2.80958067008499e-05
OTU_168	0.000280958067008499	0.000969305331179321	0.000519772423965723	0.000744538877572522	0.000997401137880171	0.000126431130153825	0.000238814356957224	0.000379293390461474	0.000295005970358924	0.000814778394324647	0.000477628713914448	0.000210718550256374	0.00126431130153825	0.000955257427828896	0.000674299360820398	0.000238814356957224	0.001123832268034	0.000899065814427197
OTU_1680	5.61916134016998e-05	7.02395167521247e-05	0.000140479033504249	7.02395167521247e-05	0.000140479033504249	4.21437100512748e-05	8.42874201025497e-05	2.80958067008499e-05	4.21437100512748e-05	7.02395167521247e-05	2.80958067008499e-05	5.61916134016998e-05	5.61916134016998e-05	8.42874201025497e-05	0.0001123832268034	2.80958067008499e-05	4.21437100512748e-05	5.61916134016998e-05
OTU_1681	0.0001123832268034	1.40479033504249e-05	8.42874201025497e-05	4.21437100512748e-05	4.21437100512748e-05	2.80958067008499e-05	1.40479033504249e-05	0.000126431130153825	7.02395167521247e-05	0.0001123832268034	0.0001123832268034	0.000210718550256374	2.80958067008499e-05	4.21437100512748e-05	5.61916134016998e-05	0.000295005970358924	0.000210718550256374	7.02395167521247e-05
OTU_1682	0.00141883823839292	0.000983353234529746	0.00122216759148697	0.000379293390461474	0.000702395167521247	0.00119407178478612	0.000463580810564023	0.00434080213528131	0.00209313759921332	0.000969305331179321	0.00338554470745241	0.00231790405282012	0.00477628713914448	0.00870970007726347	0.00327316148064901	0.000913113717777622	0.007768490552785	0.00318887406054646
OTU_1683	1.40479033504249e-05	9.83353234529746e-05	0.000238814356957224	7.02395167521247e-05	0.000154526936854674	0.000140479033504249	2.80958067008499e-05	5.61916134016998e-05	7.02395167521247e-05	2.80958067008499e-05	0.000182622743555524	4.21437100512748e-05	4.21437100512748e-05	1.40479033504249e-05	1.40479033504249e-05	4.21437100512748e-05	2.80958067008499e-05	1.40479033504249e-05
OTU_1684	0.000519772423965723	0.0001123832268034	0.000140479033504249	0.00116597597808527	2.80958067008499e-05	0.000379293390461474	1.40479033504249e-05	0.000449532907213598	0.000140479033504249	0.000126431130153825	4.21437100512748e-05	0.000182622743555524	0	4.21437100512748e-05	1.40479033504249e-05	0.000337149680410199	5.61916134016998e-05	4.21437100512748e-05
OTU_1685	0.000913113717777622	0.00262695792652947	0.00769825103603287	0.00139074243169207	0.00310458664044391	0.0143429093207839	0.000280958067008499	0.000280958067008499	0.000323101777059774	0.000140479033504249	0.000210718550256374	0.000266910163658074	0.000323101777059774	0.000238814356957224	0.000309053873709349	0.000519772423965723	0.000182622743555524	0.000266910163658074
OTU_1686	0.000154526936854674	4.21437100512748e-05	0.000126431130153825	0.000154526936854674	5.61916134016998e-05	7.02395167521247e-05	0.000126431130153825	0.000126431130153825	0.000168574840205099	2.80958067008499e-05	2.80958067008499e-05	9.83353234529746e-05	0.000126431130153825	0.0001123832268034	0.000168574840205099	5.61916134016998e-05	0.000196670646905949	2.80958067008499e-05
OTU_1687	7.02395167521247e-05	0.000323101777059774	0.0001123832268034	0.000182622743555524	0.0001123832268034	0.000351197583760624	4.21437100512748e-05	1.40479033504249e-05	4.21437100512748e-05	0	0	0	0	0	0	0	0	0
OTU_1688	0	0	0	0.000800730490974222	0.0001123832268034	1.40479033504249e-05	0	0	0	0	0	0	0	0	0	0	0	0
OTU_1689	0.000309053873709349	0.000449532907213598	0.000407389197162324	0.00127835920488867	0.000182622743555524	0.000224766453606799	0.000688347264170823	0.00365245487111049	0.000435485003863173	0.000309053873709349	0.000126431130153825	0.000561916134016998	0.001123832268034	0.00141883823839292	0.00952447847158812	0.000379293390461474	0.00179813162885439	0.00296410760693966
OTU_169	0.000744538877572522	0.000899065814427197	0.000533820327316148	0.000547868230666573	0.000744538877572522	0.00105359275128187	0.000351197583760624	0.000421437100512748	0.000393341293811899	0.001123832268034	0.000252862260307649	0.000126431130153825	0.000323101777059774	0.000196670646905949	0.0001123832268034	0.000421437100512748	0.000210718550256374	0.000421437100512748
OTU_1690	0	0	4.21437100512748e-05	2.80958067008499e-05	1.40479033504249e-05	8.42874201025497e-05	0.000365245487111049	1.40479033504249e-05	1.40479033504249e-05	0.000154526936854674	5.61916134016998e-05	0	4.21437100512748e-05	0	0.000477628713914448	1.40479033504249e-05	0	0.000182622743555524
OTU_1691	0.000491676617264873	0.000168574840205099	0.000351197583760624	0.000266910163658074	8.42874201025497e-05	0.000210718550256374	0.000814778394324647	0.000842874201025497	0.000393341293811899	0.000632155650769123	0.0001123832268034	0.000407389197162324	0.00160146098194844	0.000660251457469973	0.000421437100512748	0.000842874201025497	0.00120811968813655	0.00264100582987989
OTU_1692	1.40479033504249e-05	0.0001123832268034	0.000210718550256374	0.000126431130153825	8.42874201025497e-05	5.61916134016998e-05	9.83353234529746e-05	4.21437100512748e-05	7.02395167521247e-05	8.42874201025497e-05	7.02395167521247e-05	0	0	0	0	0	0	1.40479033504249e-05
OTU_1693	9.83353234529746e-05	0	2.80958067008499e-05	2.80958067008499e-05	1.40479033504249e-05	8.42874201025497e-05	0	7.02395167521247e-05	5.61916134016998e-05	0	1.40479033504249e-05	0	2.80958067008499e-05	0	1.40479033504249e-05	7.02395167521247e-05	0.000126431130153825	1.40479033504249e-05
OTU_1694	5.61916134016998e-05	4.21437100512748e-05	0.000224766453606799	0.0001123832268034	5.61916134016998e-05	0.000505724520615298	1.40479033504249e-05	1.40479033504249e-05	2.80958067008499e-05	1.40479033504249e-05	1.40479033504249e-05	0	1.40479033504249e-05	5.61916134016998e-05	1.40479033504249e-05	1.40479033504249e-05	0	9.83353234529746e-05
OTU_1695	2.80958067008499e-05	1.40479033504249e-05	9.83353234529746e-05	2.80958067008499e-05	2.80958067008499e-05	0	0	0.0001123832268034	8.42874201025497e-05	5.61916134016998e-05	0	0.000126431130153825	1.40479033504249e-05	4.21437100512748e-05	0	1.40479033504249e-05	1.40479033504249e-05	0
OTU_1696	7.02395167521247e-05	0.0001123832268034	9.83353234529746e-05	2.80958067008499e-05	4.21437100512748e-05	5.61916134016998e-05	0	1.40479033504249e-05	1.40479033504249e-05	0	0	0	0	0	0	0	0	0
OTU_1697	0.00207908969586289	0.000252862260307649	0.000140479033504249	0.00199480227576034	0.000154526936854674	0.000126431130153825	0.000126431130153825	0.000196670646905949	8.42874201025497e-05	2.80958067008499e-05	4.21437100512748e-05	7.02395167521247e-05	1.40479033504249e-05	5.61916134016998e-05	8.42874201025497e-05	8.42874201025497e-05	4.21437100512748e-05	0.00103954484793145
OTU_1698	5.61916134016998e-05	1.40479033504249e-05	0	5.61916134016998e-05	7.02395167521247e-05	0	2.80958067008499e-05	2.80958067008499e-05	4.21437100512748e-05	4.21437100512748e-05	1.40479033504249e-05	7.02395167521247e-05	2.80958067008499e-05	2.80958067008499e-05	4.21437100512748e-05	1.40479033504249e-05	1.40479033504249e-05	1.40479033504249e-05
OTU_1699	0	9.83353234529746e-05	0.000295005970358924	2.80958067008499e-05	2.80958067008499e-05	2.80958067008499e-05	0	1.40479033504249e-05	0.000351197583760624	0	1.40479033504249e-05	0	0	0	2.80958067008499e-05	1.40479033504249e-05	0	0
OTU_17	1.40479033504249e-05	0	0	0	0	0	0	0	0	0	0	0	0	0	0	0	0	0
OTU_170	0.000407389197162324	0.000533820327316148	0.000295005970358924	0.000182622743555524	0.000449532907213598	0.000491676617264873	5.61916134016998e-05	9.83353234529746e-05	0.0001123832268034	0.000632155650769123	4.21437100512748e-05	9.83353234529746e-05	0.000238814356957224	0.000140479033504249	0.000182622743555524	0.000266910163658074	9.83353234529746e-05	0.000182622743555524
OTU_1700	5.61916134016998e-05	5.61916134016998e-05	0.000140479033504249	7.02395167521247e-05	7.02395167521247e-05	9.83353234529746e-05	0.000238814356957224	9.83353234529746e-05	0.000126431130153825	0.000140479033504249	2.80958067008499e-05	0.000337149680410199	0.000266910163658074	0.000491676617264873	0.000913113717777622	4.21437100512748e-05	0.000140479033504249	0.00157336517524759
OTU_1701	0	0	1.40479033504249e-05	0	0	0	7.02395167521247e-05	9.83353234529746e-05	1.40479033504249e-05	1.40479033504249e-05	0	0	2.80958067008499e-05	2.80958067008499e-05	1.40479033504249e-05	1.40479033504249e-05	0	1.40479033504249e-05
OTU_1702	5.61916134016998e-05	1.40479033504249e-05	7.02395167521247e-05	0	1.40479033504249e-05	4.21437100512748e-05	0	2.80958067008499e-05	4.21437100512748e-05	2.80958067008499e-05	1.40479033504249e-05	4.21437100512748e-05	0	0	4.21437100512748e-05	0	1.40479033504249e-05	1.40479033504249e-05
OTU_1703	2.80958067008499e-05	1.40479033504249e-05	2.80958067008499e-05	5.61916134016998e-05	0	5.61916134016998e-05	7.02395167521247e-05	2.80958067008499e-05	2.80958067008499e-05	8.42874201025497e-05	0	0.000168574840205099	2.80958067008499e-05	0	0	0	0	1.40479033504249e-05
OTU_1704	0.001123832268034	0.000575964037367423	0.00265505373323032	0.000674299360820398	0.00146098194844419	0.00202289808246119	0.000210718550256374	0.000182622743555524	0.000379293390461474	0.000842874201025497	0.000337149680410199	0.000295005970358924	0.000196670646905949	0.000154526936854674	0.000210718550256374	0.000168574840205099	0.000210718550256374	0.000252862260307649
OTU_1705	1.40479033504249e-05	1.40479033504249e-05	2.80958067008499e-05	4.21437100512748e-05	2.80958067008499e-05	0	1.40479033504249e-05	0	0	2.80958067008499e-05	4.21437100512748e-05	2.80958067008499e-05	2.80958067008499e-05	0	2.80958067008499e-05	1.40479033504249e-05	1.40479033504249e-05	4.21437100512748e-05
OTU_1706	0.000182622743555524	0.000154526936854674	0.000126431130153825	7.02395167521247e-05	1.40479033504249e-05	0	0	2.80958067008499e-05	1.40479033504249e-05	1.40479033504249e-05	7.02395167521247e-05	1.40479033504249e-05	4.21437100512748e-05	5.61916134016998e-05	1.40479033504249e-05	4.21437100512748e-05	4.21437100512748e-05	5.61916134016998e-05
OTU_1707	0	1.40479033504249e-05	1.40479033504249e-05	0	1.40479033504249e-05	0	1.40479033504249e-05	0	0	2.80958067008499e-05	0	1.40479033504249e-05	2.80958067008499e-05	4.21437100512748e-05	1.40479033504249e-05	2.80958067008499e-05	0	0
OTU_1708	0.000168574840205099	4.21437100512748e-05	2.80958067008499e-05	5.61916134016998e-05	1.40479033504249e-05	7.02395167521247e-05	7.02395167521247e-05	8.42874201025497e-05	8.42874201025497e-05	9.83353234529746e-05	5.61916134016998e-05	0.000983353234529746	0.000154526936854674	0.000140479033504249	0.000646203554119548	4.21437100512748e-05	4.21437100512748e-05	0.000786682587623797
OTU_1709	1.40479033504249e-05	4.21437100512748e-05	0.000126431130153825	2.80958067008499e-05	2.80958067008499e-05	0.000393341293811899	2.80958067008499e-05	0	2.80958067008499e-05	8.42874201025497e-05	0	0.000168574840205099	2.80958067008499e-05	0	0	1.40479033504249e-05	0	1.40479033504249e-05
OTU_171	0.000379293390461474	0.000182622743555524	0.000196670646905949	0.000351197583760624	0.000252862260307649	0.000309053873709349	0.000224766453606799	0.0001123832268034	0.000182622743555524	0.000393341293811899	9.83353234529746e-05	0.000140479033504249	0.000280958067008499	5.61916134016998e-05	0.000140479033504249	0.000463580810564023	0.000210718550256374	0.000365245487111049
OTU_1710	0.000168574840205099	0.000224766453606799	0.000196670646905949	0.000323101777059774	0.000140479033504249	0.000407389197162324	0.000618107747418698	0.000238814356957224	0.000266910163658074	9.83353234529746e-05	0.000561916134016998	0.00182622743555524	0.000309053873709349	0.000688347264170823	0.000941209524478472	0.000309053873709349	0.000618107747418698	0.00115192807473485
OTU_1711	2.80958067008499e-05	7.02395167521247e-05	4.21437100512748e-05	5.61916134016998e-05	8.42874201025497e-05	2.80958067008499e-05	0.000140479033504249	7.02395167521247e-05	8.42874201025497e-05	0.000224766453606799	8.42874201025497e-05	4.21437100512748e-05	7.02395167521247e-05	9.83353234529746e-05	0.0001123832268034	4.21437100512748e-05	8.42874201025497e-05	2.80958067008499e-05
OTU_1712	0	0	5.61916134016998e-05	0	0	0	2.80958067008499e-05	4.21437100512748e-05	2.80958067008499e-05	0	2.80958067008499e-05	2.80958067008499e-05	0	1.40479033504249e-05	1.40479033504249e-05	5.61916134016998e-05	1.40479033504249e-05	2.80958067008499e-05
OTU_1713	1.40479033504249e-05	5.61916134016998e-05	1.40479033504249e-05	2.80958067008499e-05	0	0.000266910163658074	0.0001123832268034	1.40479033504249e-05	0.000154526936854674	0	0	0.000266910163658074	5.61916134016998e-05	1.40479033504249e-05	0	5.61916134016998e-05	5.61916134016998e-05	1.40479033504249e-05
OTU_1714	2.80958067008499e-05	2.80958067008499e-05	0	0	1.40479033504249e-05	2.80958067008499e-05	5.61916134016998e-05	0.000154526936854674	0.000238814356957224	0.0001123832268034	0	1.40479033504249e-05	4.21437100512748e-05	2.80958067008499e-05	2.80958067008499e-05	1.40479033504249e-05	7.02395167521247e-05	9.83353234529746e-05
OTU_1715	8.42874201025497e-05	7.02395167521247e-05	0.0001123832268034	0.000196670646905949	2.80958067008499e-05	0.0001123832268034	0.000196670646905949	0.000224766453606799	5.61916134016998e-05	8.42874201025497e-05	0.0001123832268034	0.000168574840205099	0.000505724520615298	0.000547868230666573	0.000505724520615298	0.000196670646905949	0.000196670646905949	0.000814778394324647
OTU_1716	0	0	0	0	0	1.40479033504249e-05	1.40479033504249e-05	0	1.40479033504249e-05	0	0	0	4.21437100512748e-05	1.40479033504249e-05	0	0	5.61916134016998e-05	0
OTU_1717	2.80958067008499e-05	8.42874201025497e-05	0.000435485003863173	2.80958067008499e-05	0	0.000154526936854674	1.40479033504249e-05	2.80958067008499e-05	4.21437100512748e-05	2.80958067008499e-05	0	0	1.40479033504249e-05	0	4.21437100512748e-05	1.40479033504249e-05	0	0
OTU_1718	0.00122216759148697	0.000885017911076772	0.000885017911076772	0.000814778394324647	0.000210718550256374	0.000632155650769123	0.00330125728734986	0.00273934115333287	0.00234599985952097	0.00171384420875184	0.000660251457469973	0.00157336517524759	0.00508534101285383	0.00338554470745241	0.00228980824611927	0.00265505373323032	0.00539439488656318	0.0061389337641357
OTU_1719	2.80958067008499e-05	4.21437100512748e-05	4.21437100512748e-05	8.42874201025497e-05	8.42874201025497e-05	0	4.21437100512748e-05	1.40479033504249e-05	5.61916134016998e-05	7.02395167521247e-05	0.000196670646905949	0	2.80958067008499e-05	0	0	2.80958067008499e-05	2.80958067008499e-05	0
OTU_172	0.000196670646905949	0.000323101777059774	2.80958067008499e-05	0.00116597597808527	0.000491676617264873	5.61916134016998e-05	0.000983353234529746	0.000477628713914448	0.000435485003863173	0.000604059844068273	0.000309053873709349	0.000323101777059774	0.000688347264170823	0.000463580810564023	0.0011800238814357	0.000927161621128047	0.000899065814427197	0.00252862260307649
OTU_1720	0.000224766453606799	0.000168574840205099	0.000505724520615298	0.000140479033504249	0.000126431130153825	0.000168574840205099	0.000196670646905949	0.000435485003863173	0.0012924071082391	0.000800730490974222	0.000632155650769123	0.000196670646905949	8.42874201025497e-05	5.61916134016998e-05	0.000168574840205099	0.000660251457469973	0.000140479033504249	0.000210718550256374
OTU_1721	0.000435485003863173	0.00376483809791389	0.00414413148837536	0.000309053873709349	0.0011800238814357	0.00269719744328159	0.00115192807473485	0.00110978436468357	0.00661656247805015	0.000393341293811899	0.000252862260307649	0.00554892182341785	0.000266910163658074	0.000210718550256374	0.00259886211982862	0.000295005970358924	0.000660251457469973	0.000463580810564023
OTU_1722	0.00318887406054646	0.000266910163658074	0.000351197583760624	0.000716443070871672	0.000154526936854674	0.00216337711596544	0.000224766453606799	0.00132050291493995	0.000323101777059774	0.000182622743555524	0.000168574840205099	0.00169979630540142	0.00144693404509377	0.000365245487111049	0.00311863454379434	0.000519772423965723	0.000885017911076772	0.00174194001545269
OTU_1723	2.80958067008499e-05	1.40479033504249e-05	0	0	0	1.40479033504249e-05	0	1.40479033504249e-05	0	1.40479033504249e-05	2.80958067008499e-05	2.80958067008499e-05	1.40479033504249e-05	0	0	0	1.40479033504249e-05	1.40479033504249e-05
OTU_1724	5.61916134016998e-05	2.80958067008499e-05	0	1.40479033504249e-05	1.40479033504249e-05	0	0	2.80958067008499e-05	0	1.40479033504249e-05	0	1.40479033504249e-05	1.40479033504249e-05	0	0	2.80958067008499e-05	0	4.21437100512748e-05
OTU_1725	0.000772634684273372	0.000196670646905949	0.000182622743555524	0.000337149680410199	0.00171384420875184	0.000351197583760624	0.000828826297675072	0.000758586780922947	0.000730490974222097	0.000224766453606799	0.000351197583760624	0.00130645501158952	0.000252862260307649	0.000182622743555524	0.000238814356957224	0.0012924071082391	0.000266910163658074	0.000182622743555524
OTU_1726	0.000295005970358924	0.000196670646905949	4.21437100512748e-05	2.80958067008499e-05	0	2.80958067008499e-05	1.40479033504249e-05	0	0	4.21437100512748e-05	1.40479033504249e-05	2.80958067008499e-05	0	0	0	1.40479033504249e-05	0	0
OTU_1727	0.000295005970358924	0.000210718550256374	0.000182622743555524	0.000168574840205099	0.000210718550256374	0.000421437100512748	0.000379293390461474	0.000196670646905949	9.83353234529746e-05	9.83353234529746e-05	0.0001123832268034	0.00126431130153825	0.00108168855798272	0.000280958067008499	0.000168574840205099	8.42874201025497e-05	5.61916134016998e-05	0.000126431130153825
OTU_1728	4.21437100512748e-05	0	0.000238814356957224	7.02395167521247e-05	1.40479033504249e-05	8.42874201025497e-05	8.42874201025497e-05	9.83353234529746e-05	0.000140479033504249	0.000238814356957224	0.000154526936854674	0	1.40479033504249e-05	0	0	0.000266910163658074	0.0001123832268034	4.21437100512748e-05
OTU_1729	0.000547868230666573	0.000280958067008499	0.000196670646905949	0.000379293390461474	4.21437100512748e-05	0.000983353234529746	9.83353234529746e-05	7.02395167521247e-05	0.000168574840205099	0.0001123832268034	2.80958067008499e-05	0.000604059844068273	0.000309053873709349	0.0001123832268034	1.40479033504249e-05	9.83353234529746e-05	0.000168574840205099	0.000828826297675072
OTU_173	5.61916134016998e-05	4.21437100512748e-05	8.42874201025497e-05	0.00102549694458102	0.000238814356957224	4.21437100512748e-05	0.000870970007726347	0.000196670646905949	0.000224766453606799	0.000309053873709349	0.000604059844068273	0.000126431130153825	0.000842874201025497	0.000365245487111049	0.000575964037367423	0.000309053873709349	0.000210718550256374	0.00161550888529887
OTU_1730	0	0	0	0	0	0	0	0	1.40479033504249e-05	0	0	8.42874201025497e-05	1.40479033504249e-05	4.21437100512748e-05	0	0	0	0
OTU_1731	1.40479033504249e-05	4.21437100512748e-05	5.61916134016998e-05	0	1.40479033504249e-05	0	1.40479033504249e-05	5.61916134016998e-05	8.42874201025497e-05	4.21437100512748e-05	4.21437100512748e-05	0	4.21437100512748e-05	2.80958067008499e-05	5.61916134016998e-05	2.80958067008499e-05	2.80958067008499e-05	0.0001123832268034
OTU_1732	0.00386317342136686	0.00133455081829037	0.00417222729507621	0.000575964037367423	0.00147502985179462	0.00153122146519632	0.00103954484793145	0.000463580810564023	0.00174194001545269	0.000337149680410199	0.000660251457469973	0.000969305331179321	0.000772634684273372	0.000716443070871672	0.001123832268034	0.000955257427828896	0.000744538877572522	0.00147502985179462
OTU_1733	1.40479033504249e-05	1.40479033504249e-05	0	1.40479033504249e-05	0	0	1.40479033504249e-05	1.40479033504249e-05	0	1.40479033504249e-05	0	1.40479033504249e-05	0	0	1.40479033504249e-05	2.80958067008499e-05	2.80958067008499e-05	1.40479033504249e-05
OTU_1734	2.80958067008499e-05	1.40479033504249e-05	2.80958067008499e-05	1.40479033504249e-05	0	1.40479033504249e-05	9.83353234529746e-05	2.80958067008499e-05	1.40479033504249e-05	0	0	0	4.21437100512748e-05	2.80958067008499e-05	4.21437100512748e-05	0	5.61916134016998e-05	0.000238814356957224
OTU_1735	0.000252862260307649	0.000252862260307649	0.00457961649223853	0.0001123832268034	0.000393341293811899	0.000547868230666573	4.21437100512748e-05	0.000252862260307649	0.000126431130153825	7.02395167521247e-05	1.40479033504249e-05	0.000140479033504249	9.83353234529746e-05	5.61916134016998e-05	0.0001123832268034	9.83353234529746e-05	8.42874201025497e-05	8.42874201025497e-05
OTU_1736	1.40479033504249e-05	0	0	0	5.61916134016998e-05	0.0001123832268034	0	0	0	0	0	0	0	0	0	0	1.40479033504249e-05	0
OTU_1737	2.80958067008499e-05	1.40479033504249e-05	0	0	4.21437100512748e-05	0	2.80958067008499e-05	0	5.61916134016998e-05	0	8.42874201025497e-05	0	0	0	1.40479033504249e-05	1.40479033504249e-05	0	0
OTU_1738	0	0	0	9.83353234529746e-05	0	0	0	0	1.40479033504249e-05	0	0	0	0	0	0	0	0	0
OTU_1739	0.00525391585305893	0.00122216759148697	0.00164360469199972	0.00103954484793145	0.00143288614174334	0.00490271826929831	0.000337149680410199	0.000632155650769123	0.000435485003863173	0.000126431130153825	0.000154526936854674	0.00855517314040879	0.000702395167521247	0.000463580810564023	0.000899065814427197	0.000618107747418698	0.000856922104375922	0.00119407178478612
OTU_174	0.000449532907213598	0.000758586780922947	0.000449532907213598	0.000941209524478472	0.000870970007726347	0.000196670646905949	0.000309053873709349	0.000238814356957224	0.000379293390461474	0.000786682587623797	0.0001123832268034	0.000210718550256374	0.000323101777059774	0.000407389197162324	0.000744538877572522	0.000547868230666573	0.00110978436468357	0.000744538877572522
OTU_1740	0	0	1.40479033504249e-05	0	1.40479033504249e-05	0	1.40479033504249e-05	4.21437100512748e-05	1.40479033504249e-05	2.80958067008499e-05	0	0	0	8.42874201025497e-05	0	1.40479033504249e-05	0	0.000154526936854674
OTU_1741	0	0	0	2.80958067008499e-05	1.40479033504249e-05	0	4.21437100512748e-05	0	5.61916134016998e-05	1.40479033504249e-05	0	1.40479033504249e-05	0	1.40479033504249e-05	0	1.40479033504249e-05	1.40479033504249e-05	0
OTU_1742	1.40479033504249e-05	2.80958067008499e-05	0	0	0	0	0	0	0	2.80958067008499e-05	0	4.21437100512748e-05	0	0	5.61916134016998e-05	1.40479033504249e-05	0	4.21437100512748e-05
OTU_1743	0	4.21437100512748e-05	0	1.40479033504249e-05	2.80958067008499e-05	0	1.40479033504249e-05	1.40479033504249e-05	1.40479033504249e-05	4.21437100512748e-05	1.40479033504249e-05	0	0	0	2.80958067008499e-05	2.80958067008499e-05	1.40479033504249e-05	4.21437100512748e-05
OTU_1744	0	0	0	0	0	0	1.40479033504249e-05	4.21437100512748e-05	2.80958067008499e-05	0	1.40479033504249e-05	0	0	0	1.40479033504249e-05	0	0	8.42874201025497e-05
OTU_1745	1.40479033504249e-05	0	1.40479033504249e-05	4.21437100512748e-05	0	1.40479033504249e-05	2.80958067008499e-05	0.0001123832268034	2.80958067008499e-05	0	0	1.40479033504249e-05	0.0001123832268034	4.21437100512748e-05	0.000252862260307649	2.80958067008499e-05	5.61916134016998e-05	0.000266910163658074
OTU_1746	0	0	0	0	0	0	0	0	0	0	0	0	0	0	0	4.21437100512748e-05	0	0
OTU_1747	0.000168574840205099	1.40479033504249e-05	9.83353234529746e-05	0	1.40479033504249e-05	5.61916134016998e-05	8.42874201025497e-05	2.80958067008499e-05	9.83353234529746e-05	8.42874201025497e-05	1.40479033504249e-05	0	1.40479033504249e-05	1.40479033504249e-05	0	0.000309053873709349	4.21437100512748e-05	0
OTU_1748	2.80958067008499e-05	1.40479033504249e-05	0.0001123832268034	1.40479033504249e-05	4.21437100512748e-05	2.80958067008499e-05	1.40479033504249e-05	0	7.02395167521247e-05	0.000252862260307649	8.42874201025497e-05	2.80958067008499e-05	2.80958067008499e-05	0	0	5.61916134016998e-05	0	0
OTU_1749	4.21437100512748e-05	2.80958067008499e-05	0	0	1.40479033504249e-05	7.02395167521247e-05	7.02395167521247e-05	2.80958067008499e-05	9.83353234529746e-05	1.40479033504249e-05	8.42874201025497e-05	2.80958067008499e-05	2.80958067008499e-05	2.80958067008499e-05	2.80958067008499e-05	0.000126431130153825	5.61916134016998e-05	0
OTU_175	7.02395167521247e-05	0.000126431130153825	7.02395167521247e-05	0.000154526936854674	0.000154526936854674	7.02395167521247e-05	7.02395167521247e-05	4.21437100512748e-05	5.61916134016998e-05	0.000252862260307649	0.0001123832268034	1.40479033504249e-05	0.000238814356957224	0.000266910163658074	0.000238814356957224	0.000295005970358924	0.000168574840205099	0.000561916134016998
OTU_1750	0.000393341293811899	0	0.000323101777059774	4.21437100512748e-05	5.61916134016998e-05	1.40479033504249e-05	2.80958067008499e-05	7.02395167521247e-05	0.000280958067008499	0.000140479033504249	4.21437100512748e-05	1.40479033504249e-05	0	0	2.80958067008499e-05	0.0001123832268034	2.80958067008499e-05	0
OTU_1751	0.000983353234529746	0.000913113717777622	0.000533820327316148	9.83353234529746e-05	0.000449532907213598	0.000407389197162324	0.000210718550256374	0.0001123832268034	0.000280958067008499	8.42874201025497e-05	9.83353234529746e-05	0.000168574840205099	0.000295005970358924	0.000393341293811899	0.000238814356957224	0.000238814356957224	0.00110978436468357	0.000477628713914448
OTU_1752	8.42874201025497e-05	0	2.80958067008499e-05	1.40479033504249e-05	1.40479033504249e-05	1.40479033504249e-05	1.40479033504249e-05	0	5.61916134016998e-05	0	4.21437100512748e-05	1.40479033504249e-05	4.21437100512748e-05	4.21437100512748e-05	0	4.21437100512748e-05	2.80958067008499e-05	0
OTU_1753	0	0	0	2.80958067008499e-05	0	0	0	2.80958067008499e-05	0	0	0	0	0	0	0	0	0	1.40479033504249e-05
OTU_1754	1.40479033504249e-05	2.80958067008499e-05	5.61916134016998e-05	0	2.80958067008499e-05	1.40479033504249e-05	5.61916134016998e-05	0.000140479033504249	4.21437100512748e-05	1.40479033504249e-05	0.000224766453606799	0.000210718550256374	1.40479033504249e-05	0	0	2.80958067008499e-05	1.40479033504249e-05	1.40479033504249e-05
OTU_1755	1.40479033504249e-05	0	2.80958067008499e-05	0	1.40479033504249e-05	0	1.40479033504249e-05	0	0	0	0	0	0	0	0	0	0	0
OTU_1756	0.000168574840205099	2.80958067008499e-05	4.21437100512748e-05	9.83353234529746e-05	0	0.000140479033504249	2.80958067008499e-05	0	1.40479033504249e-05	2.80958067008499e-05	0	1.40479033504249e-05	1.40479033504249e-05	1.40479033504249e-05	1.40479033504249e-05	5.61916134016998e-05	0	2.80958067008499e-05
OTU_1757	8.42874201025497e-05	2.80958067008499e-05	5.61916134016998e-05	8.42874201025497e-05	2.80958067008499e-05	8.42874201025497e-05	2.80958067008499e-05	0.000379293390461474	0.0001123832268034	1.40479033504249e-05	5.61916134016998e-05	1.40479033504249e-05	0	2.80958067008499e-05	2.80958067008499e-05	0.0001123832268034	1.40479033504249e-05	0.000252862260307649
OTU_1758	0	1.40479033504249e-05	0	0	0	0	0	0	0	0	0.0001123832268034	0	0	1.40479033504249e-05	0	1.40479033504249e-05	0	0
OTU_1759	0	1.40479033504249e-05	0	0	4.21437100512748e-05	4.21437100512748e-05	0	0	0	0	0	0	0	0	0	0	0	0
OTU_176	0.000154526936854674	0.000168574840205099	0.000238814356957224	0.00182622743555524	0.00103954484793145	0	0.00119407178478612	0.000983353234529746	0.000983353234529746	0.000786682587623797	0.00186837114560652	0.000351197583760624	0.000407389197162324	0.000561916134016998	0.000435485003863173	0.000295005970358924	0.000505724520615298	0.000828826297675072
OTU_1760	5.61916134016998e-05	5.61916134016998e-05	2.80958067008499e-05	4.21437100512748e-05	4.21437100512748e-05	0	0	0	0	1.40479033504249e-05	5.61916134016998e-05	0	0	0	0	0	2.80958067008499e-05	0
OTU_1761	0.000393341293811899	0.000913113717777622	0.00495890988270001	0.000295005970358924	0.00207908969586289	0.000379293390461474	0.000463580810564023	0.00130645501158952	0.00195265856570907	0.000716443070871672	0.000955257427828896	0.000309053873709349	0.000309053873709349	0.000182622743555524	0.000393341293811899	0.00334340099740114	0.000913113717777622	0.000295005970358924
OTU_1762	0	0	1.40479033504249e-05	0	1.40479033504249e-05	0	0	0	4.21437100512748e-05	0	0	0	0	0	0	0	0	0
OTU_1763	1.40479033504249e-05	1.40479033504249e-05	2.80958067008499e-05	9.83353234529746e-05	0	5.61916134016998e-05	0	1.40479033504249e-05	0	0	1.40479033504249e-05	0	0	0	1.40479033504249e-05	2.80958067008499e-05	2.80958067008499e-05	1.40479033504249e-05
OTU_1764	0.000126431130153825	0.000126431130153825	0.000154526936854674	0.000126431130153825	9.83353234529746e-05	0.000238814356957224	0.000309053873709349	0.000126431130153825	0.000280958067008499	0.000224766453606799	0.000224766453606799	0.000168574840205099	0.000140479033504249	5.61916134016998e-05	0.000295005970358924	0.000266910163658074	0.000295005970358924	0.000477628713914448
OTU_1765	0.00247243098967479	0.000154526936854674	0.000210718550256374	0.000266910163658074	0.000168574840205099	0.0108028376764768	0.0001123832268034	0.000168574840205099	0.0001123832268034	0.000154526936854674	0.00171384420875184	0.000140479033504249	5.61916134016998e-05	9.83353234529746e-05	0.000140479033504249	4.21437100512748e-05	4.21437100512748e-05	0.0001123832268034
OTU_1766	5.61916134016998e-05	2.80958067008499e-05	4.21437100512748e-05	4.21437100512748e-05	0	7.02395167521247e-05	0.000309053873709349	7.02395167521247e-05	7.02395167521247e-05	0	0.000182622743555524	0.000323101777059774	0	5.61916134016998e-05	0.000210718550256374	0.000126431130153825	0.000210718550256374	0.000252862260307649
OTU_1767	0	0	1.40479033504249e-05	0	0	0	1.40479033504249e-05	0	0	1.40479033504249e-05	2.80958067008499e-05	0	0	0	0	0	0	0
OTU_1768	0	0	0	0	0	0	1.40479033504249e-05	5.61916134016998e-05	0	0	0	0	0	0	0	0	0	0
OTU_1769	0	0.000337149680410199	0.000365245487111049	5.61916134016998e-05	0	8.42874201025497e-05	1.40479033504249e-05	0.000238814356957224	0.0001123832268034	4.21437100512748e-05	2.80958067008499e-05	5.61916134016998e-05	0	2.80958067008499e-05	1.40479033504249e-05	4.21437100512748e-05	0	2.80958067008499e-05
OTU_177	4.21437100512748e-05	0.000154526936854674	7.02395167521247e-05	9.83353234529746e-05	0.000337149680410199	7.02395167521247e-05	2.80958067008499e-05	0.000154526936854674	0.000154526936854674	0.000435485003863173	0.000224766453606799	9.83353234529746e-05	0.000126431130153825	0.000224766453606799	1.40479033504249e-05	0.000126431130153825	0.0001123832268034	0.000280958067008499
OTU_1770	8.42874201025497e-05	1.40479033504249e-05	7.02395167521247e-05	8.42874201025497e-05	0	0.000140479033504249	1.40479033504249e-05	8.42874201025497e-05	1.40479033504249e-05	0	4.21437100512748e-05	0.000182622743555524	1.40479033504249e-05	1.40479033504249e-05	2.80958067008499e-05	5.61916134016998e-05	4.21437100512748e-05	4.21437100512748e-05
OTU_1771	0	0	0	0	0	0	0	0	9.83353234529746e-05	0	0	0	0	0	0	0	0	0
OTU_1772	0	0	0	0	1.40479033504249e-05	0	1.40479033504249e-05	0	0	2.80958067008499e-05	0	0	2.80958067008499e-05	0	0	0	0	7.02395167521247e-05
OTU_1773	2.80958067008499e-05	0	0	0	0	0	0	1.40479033504249e-05	1.40479033504249e-05	0	0	0	7.02395167521247e-05	0	4.21437100512748e-05	0	0	0
OTU_1774	0	0	0	0	0	0	0	0	0	1.40479033504249e-05	0	0	2.80958067008499e-05	0	0	0	0	0
OTU_1775	7.02395167521247e-05	1.40479033504249e-05	4.21437100512748e-05	0	0	0	0.000140479033504249	0.000140479033504249	4.21437100512748e-05	1.40479033504249e-05	1.40479033504249e-05	0.0001123832268034	0.000519772423965723	5.61916134016998e-05	9.83353234529746e-05	5.61916134016998e-05	7.02395167521247e-05	0.000365245487111049
OTU_1776	0	2.80958067008499e-05	1.40479033504249e-05	1.40479033504249e-05	1.40479033504249e-05	2.80958067008499e-05	0	4.21437100512748e-05	0	1.40479033504249e-05	4.21437100512748e-05	0	4.21437100512748e-05	0	0	0	0	0
OTU_1777	0.00205099388916204	0.000969305331179321	0.00581583198707593	0.000983353234529746	0.00196670646905949	0.00148907775514504	0.00526796375640936	0.00428461052187961	0.0158600828826298	0.00719252651541757	0.00528201165975978	0.000660251457469973	0.00140479033504249	0.00126431130153825	0.000842874201025497	0.0116878555875536	0.00165765259535014	0.00181217953220482
OTU_1778	0	0	0	0	0	0	0	1.40479033504249e-05	0	0	0	1.40479033504249e-05	4.21437100512748e-05	0	1.40479033504249e-05	0	4.21437100512748e-05	2.80958067008499e-05
OTU_1779	0	0	0	0	1.40479033504249e-05	0.000224766453606799	0	0	0	1.40479033504249e-05	0	0	4.21437100512748e-05	0	1.40479033504249e-05	0	0	0
OTU_178	7.02395167521247e-05	4.21437100512748e-05	4.21437100512748e-05	5.61916134016998e-05	8.42874201025497e-05	2.80958067008499e-05	8.42874201025497e-05	2.80958067008499e-05	2.80958067008499e-05	9.83353234529746e-05	1.40479033504249e-05	0.000126431130153825	0.000295005970358924	0.0001123832268034	8.42874201025497e-05	8.42874201025497e-05	0.000140479033504249	0.000393341293811899
OTU_1780	7.02395167521247e-05	0	1.40479033504249e-05	5.61916134016998e-05	1.40479033504249e-05	0.0001123832268034	1.40479033504249e-05	1.40479033504249e-05	0	1.40479033504249e-05	0	5.61916134016998e-05	7.02395167521247e-05	1.40479033504249e-05	0	2.80958067008499e-05	2.80958067008499e-05	0.0001123832268034
OTU_1781	1.40479033504249e-05	0	5.61916134016998e-05	0	0	0	0	2.80958067008499e-05	1.40479033504249e-05	0	0	1.40479033504249e-05	4.21437100512748e-05	0	0	0	0	0
OTU_1782	0	0	0	0	0	0	0	0	0	0	0	0	4.21437100512748e-05	0	0	0	0	0
OTU_1783	1.40479033504249e-05	0	0	0	0	0	0	0	1.40479033504249e-05	0	0	0	0	4.21437100512748e-05	0	0	0	0
OTU_1784	1.40479033504249e-05	2.80958067008499e-05	0	1.40479033504249e-05	0	0	0	9.83353234529746e-05	0	4.21437100512748e-05	0	0	5.61916134016998e-05	7.02395167521247e-05	0.000266910163658074	1.40479033504249e-05	0.000140479033504249	8.42874201025497e-05
OTU_1785	0.00258481421647819	0.00133455081829037	0.00262695792652947	0.00139074243169207	0.000814778394324647	0.00132050291493995	0.000421437100512748	0.000575964037367423	0.00110978436468357	0.000365245487111049	0.000435485003863173	0.00133455081829037	0.000618107747418698	0.000295005970358924	0.000842874201025497	0.000618107747418698	0.000828826297675072	0.000885017911076772
OTU_1786	0	0	0	0	0	0	0	0	0	0	0	0	0	4.21437100512748e-05	0	0	0	0
OTU_1787	1.40479033504249e-05	0	5.61916134016998e-05	1.40479033504249e-05	0	0	0.000168574840205099	0.000435485003863173	7.02395167521247e-05	0.000351197583760624	0	2.80958067008499e-05	1.40479033504249e-05	0.000772634684273372	5.61916134016998e-05	2.80958067008499e-05	0	0.00143288614174334
OTU_1788	0.00404579616492239	0.00311863454379434	0.0125588255952799	0.00182622743555524	0.00757181990587905	0.00880803540071644	0.000196670646905949	0.000575964037367423	0.000702395167521247	0.00299220341364051	0.000800730490974222	0.000435485003863173	0.000168574840205099	0.000238814356957224	0.000575964037367423	0.000295005970358924	0.000238814356957224	0.000365245487111049
OTU_1789	0	2.80958067008499e-05	4.21437100512748e-05	2.80958067008499e-05	0	0	0	4.21437100512748e-05	1.40479033504249e-05	1.40479033504249e-05	1.40479033504249e-05	0	1.40479033504249e-05	0	4.21437100512748e-05	2.80958067008499e-05	2.80958067008499e-05	1.40479033504249e-05
OTU_179	8.42874201025497e-05	0.000182622743555524	0.000168574840205099	0.000168574840205099	0.000154526936854674	1.40479033504249e-05	7.02395167521247e-05	0.000154526936854674	0.000126431130153825	0.000182622743555524	0.000126431130153825	0.000210718550256374	0.000323101777059774	0.000168574840205099	0.000182622743555524	0.0001123832268034	0.000210718550256374	0.000295005970358924
OTU_1790	1.40479033504249e-05	5.61916134016998e-05	2.80958067008499e-05	0	0	8.42874201025497e-05	1.40479033504249e-05	0	5.61916134016998e-05	4.21437100512748e-05	5.61916134016998e-05	0.000154526936854674	2.80958067008499e-05	7.02395167521247e-05	0.000126431130153825	8.42874201025497e-05	0	4.21437100512748e-05
OTU_1791	0	0	0	0	1.40479033504249e-05	0	2.80958067008499e-05	0	0	0	0	0	1.40479033504249e-05	2.80958067008499e-05	0.0001123832268034	1.40479033504249e-05	0	0.0001123832268034
OTU_1792	0	0	4.21437100512748e-05	1.40479033504249e-05	2.80958067008499e-05	0	1.40479033504249e-05	0	2.80958067008499e-05	0	1.40479033504249e-05	0	0	4.21437100512748e-05	0.000224766453606799	1.40479033504249e-05	0	0.000126431130153825
OTU_1793	9.83353234529746e-05	0.000280958067008499	0.000210718550256374	9.83353234529746e-05	7.02395167521247e-05	0.0001123832268034	5.61916134016998e-05	8.42874201025497e-05	0.000196670646905949	0.000140479033504249	0.000126431130153825	7.02395167521247e-05	2.80958067008499e-05	5.61916134016998e-05	0.000140479033504249	0.000140479033504249	5.61916134016998e-05	0.000126431130153825
OTU_1794	0	0	0	0	0	0	1.40479033504249e-05	1.40479033504249e-05	1.40479033504249e-05	0	0	0	0	0	4.21437100512748e-05	0	0	0
OTU_1795	2.80958067008499e-05	1.40479033504249e-05	7.02395167521247e-05	0	1.40479033504249e-05	1.40479033504249e-05	5.61916134016998e-05	0	0	2.80958067008499e-05	2.80958067008499e-05	4.21437100512748e-05	4.21437100512748e-05	2.80958067008499e-05	9.83353234529746e-05	0	0	0.0001123832268034
OTU_1796	0	0	0	0	0	0	0	0	0	0	0	0	0	0	0	4.21437100512748e-05	0	0
OTU_1797	0	0	0	0	0	0	0	0	0	0	0	0	0	1.40479033504249e-05	0	4.21437100512748e-05	0	0
OTU_1798	4.21437100512748e-05	1.40479033504249e-05	0.000547868230666573	5.61916134016998e-05	0.000435485003863173	0	0	4.21437100512748e-05	0.000210718550256374	0.000351197583760624	1.40479033504249e-05	1.40479033504249e-05	4.21437100512748e-05	0	0.000238814356957224	0.000323101777059774	1.40479033504249e-05	0.000168574840205099
OTU_1799	9.83353234529746e-05	1.40479033504249e-05	0.000210718550256374	2.80958067008499e-05	2.80958067008499e-05	4.21437100512748e-05	1.40479033504249e-05	0	1.40479033504249e-05	5.61916134016998e-05	7.02395167521247e-05	4.21437100512748e-05	1.40479033504249e-05	2.80958067008499e-05	4.21437100512748e-05	0.000140479033504249	5.61916134016998e-05	2.80958067008499e-05
OTU_18	0	0	0	0	5.61916134016998e-05	0	0	0	0	1.40479033504249e-05	0	0	0	0	0	0	0	0
OTU_180	7.02395167521247e-05	9.83353234529746e-05	7.02395167521247e-05	0.000547868230666573	0.000224766453606799	1.40479033504249e-05	0.000224766453606799	0.000182622743555524	0.000154526936854674	0.000182622743555524	0.000744538877572522	0.0001123832268034	0.000618107747418698	0.000280958067008499	0.000154526936854674	0	0.000337149680410199	0.000842874201025497
OTU_1800	7.02395167521247e-05	2.80958067008499e-05	7.02395167521247e-05	7.02395167521247e-05	0	2.80958067008499e-05	0.000393341293811899	0.00238814356957224	0.000337149680410199	0.000280958067008499	8.42874201025497e-05	5.61916134016998e-05	4.21437100512748e-05	4.21437100512748e-05	4.21437100512748e-05	4.21437100512748e-05	0.00255671840977734	5.61916134016998e-05
OTU_1801	4.21437100512748e-05	0.000154526936854674	2.80958067008499e-05	7.02395167521247e-05	4.21437100512748e-05	5.61916134016998e-05	9.83353234529746e-05	2.80958067008499e-05	5.61916134016998e-05	2.80958067008499e-05	7.02395167521247e-05	0.000168574840205099	2.80958067008499e-05	2.80958067008499e-05	1.40479033504249e-05	0.000393341293811899	0.0001123832268034	0.000154526936854674
OTU_1802	2.80958067008499e-05	7.02395167521247e-05	2.80958067008499e-05	2.80958067008499e-05	7.02395167521247e-05	8.42874201025497e-05	8.42874201025497e-05	9.83353234529746e-05	0.000421437100512748	0	4.21437100512748e-05	9.83353234529746e-05	4.21437100512748e-05	0	1.40479033504249e-05	0.000224766453606799	8.42874201025497e-05	1.40479033504249e-05
OTU_1803	0	0	0	0	0	0	0	0	0	0	0	0	0	0	0	4.21437100512748e-05	0	0
OTU_1804	0	0	0	0	0	0	0	0	0	0	0	0	0	0	0	4.21437100512748e-05	0	0
OTU_1805	1.40479033504249e-05	0	0	1.40479033504249e-05	0	0	0	0	0	0	0	0	0	0	0	1.40479033504249e-05	0	0
OTU_1806	1.40479033504249e-05	1.40479033504249e-05	0	0	0	2.80958067008499e-05	2.80958067008499e-05	0	5.61916134016998e-05	0	1.40479033504249e-05	0.000126431130153825	2.80958067008499e-05	0	1.40479033504249e-05	2.80958067008499e-05	8.42874201025497e-05	2.80958067008499e-05
OTU_1807	0	0	0	0	1.40479033504249e-05	1.40479033504249e-05	1.40479033504249e-05	1.40479033504249e-05	0	1.40479033504249e-05	0	2.80958067008499e-05	0	0	0	1.40479033504249e-05	2.80958067008499e-05	0
OTU_1808	0	0	1.40479033504249e-05	0	0	0	5.61916134016998e-05	1.40479033504249e-05	0	2.80958067008499e-05	0	2.80958067008499e-05	0	4.21437100512748e-05	0	1.40479033504249e-05	4.21437100512748e-05	0
OTU_1809	0	0	0	0	0	0	0	0	0	0	0	1.40479033504249e-05	0	0	0	0	4.21437100512748e-05	0
OTU_181	4.21437100512748e-05	0.000140479033504249	7.02395167521247e-05	0.000604059844068273	0.000590011940717848	5.61916134016998e-05	0.000238814356957224	0.000210718550256374	0.000238814356957224	0.000351197583760624	0.000421437100512748	8.42874201025497e-05	0.000407389197162324	0.000337149680410199	0.000295005970358924	7.02395167521247e-05	0.000210718550256374	0.000421437100512748
OTU_1810	0	0	0	1.40479033504249e-05	0	1.40479033504249e-05	0	0	1.40479033504249e-05	0	0	0	0	0	0	0	2.80958067008499e-05	0
OTU_1811	0	0	0	2.80958067008499e-05	0	0	0	0	0	1.40479033504249e-05	0	0	0	0	0	0	5.61916134016998e-05	0
OTU_1812	0	0	0	0	0	0	1.40479033504249e-05	0	0	5.61916134016998e-05	0	0	0	1.40479033504249e-05	0	0	5.61916134016998e-05	1.40479033504249e-05
OTU_1813	1.40479033504249e-05	4.21437100512748e-05	0	2.80958067008499e-05	9.83353234529746e-05	1.40479033504249e-05	4.21437100512748e-05	8.42874201025497e-05	4.21437100512748e-05	0	1.40479033504249e-05	4.21437100512748e-05	0	0	1.40479033504249e-05	9.83353234529746e-05	8.42874201025497e-05	1.40479033504249e-05
OTU_1814	0.000168574840205099	0.000196670646905949	0.000266910163658074	7.02395167521247e-05	7.02395167521247e-05	0.000379293390461474	4.21437100512748e-05	0.000154526936854674	0.000266910163658074	0.000126431130153825	0.000379293390461474	0.00139074243169207	0.000182622743555524	0.0001123832268034	0.000182622743555524	0.0001123832268034	0.000533820327316148	0.0001123832268034
OTU_1815	0	0	1.40479033504249e-05	0	0	0	0	1.40479033504249e-05	0	0	0	0	0	0	0	0	0	0.000196670646905949
OTU_1816	1.40479033504249e-05	1.40479033504249e-05	2.80958067008499e-05	1.40479033504249e-05	2.80958067008499e-05	2.80958067008499e-05	1.40479033504249e-05	5.61916134016998e-05	5.61916134016998e-05	0	0	1.40479033504249e-05	0	0	1.40479033504249e-05	0	0	4.21437100512748e-05
OTU_1817	0	0	0	0	0	0	1.40479033504249e-05	1.40479033504249e-05	0	0	0	1.40479033504249e-05	0	0	0	0	0	0.000126431130153825
OTU_1818	1.40479033504249e-05	0	1.40479033504249e-05	0	0	1.40479033504249e-05	2.80958067008499e-05	0	0	0	4.21437100512748e-05	2.80958067008499e-05	0	0	0.0001123832268034	0	2.80958067008499e-05	0.000140479033504249
OTU_1819	2.80958067008499e-05	1.40479033504249e-05	7.02395167521247e-05	7.02395167521247e-05	5.61916134016998e-05	2.80958067008499e-05	0.000140479033504249	0.000309053873709349	2.80958067008499e-05	0.000295005970358924	0	0.000126431130153825	1.40479033504249e-05	0.000351197583760624	4.21437100512748e-05	2.80958067008499e-05	4.21437100512748e-05	0.00119407178478612
OTU_182	4.21437100512748e-05	0.000168574840205099	7.02395167521247e-05	0.0001123832268034	0.000196670646905949	0.000140479033504249	0	7.02395167521247e-05	8.42874201025497e-05	9.83353234529746e-05	0	5.61916134016998e-05	2.80958067008499e-05	2.80958067008499e-05	9.83353234529746e-05	0.0001123832268034	0.0001123832268034	5.61916134016998e-05
OTU_1820	0	0	0	0	0	0	0	0	0	0	0	0	0	0	0	0	0	4.21437100512748e-05
OTU_1821	0	0	0	0	0	0	0	0	0	0	0	0	0	0	0	0	0	4.21437100512748e-05
OTU_1822	0	2.80958067008499e-05	0	0	0	0	1.40479033504249e-05	5.61916134016998e-05	0	5.61916134016998e-05	0	0	0	4.21437100512748e-05	1.40479033504249e-05	1.40479033504249e-05	0	0.000828826297675072
OTU_1823	0	0	1.40479033504249e-05	0	0	0	0	0	0	0	0	1.40479033504249e-05	0	0	0	0	0	5.61916134016998e-05
OTU_1824	0	0	0	0	0	0	0	0	0	0	0	0	0	0	0	0	0	5.61916134016998e-05
OTU_1825	0	0	0	0	0	0	0	0	0	0	0	0	0	0	0	0	0	4.21437100512748e-05
OTU_1826	0	0	0	0	0	0	0	0	0	0	0	0	0	1.40479033504249e-05	0	0	0	4.21437100512748e-05
OTU_1827	0	0	0	0	0	0	0	0	0	0	0	0	0	0	0	0	0	5.61916134016998e-05
OTU_1828	0	0	0	0	0	0	0	1.40479033504249e-05	0	0	0	0	0	0	2.80958067008499e-05	0	0	0.000126431130153825
OTU_1829	0	0	0	0	0	2.80958067008499e-05	4.21437100512748e-05	0	0	0	0	8.42874201025497e-05	0	0	1.40479033504249e-05	1.40479033504249e-05	1.40479033504249e-05	2.80958067008499e-05
OTU_183	0.000323101777059774	0.000477628713914448	0.000238814356957224	0.000337149680410199	0.000280958067008499	0.000295005970358924	0.000210718550256374	0.000280958067008499	0.000238814356957224	0.000491676617264873	0.000295005970358924	0.000168574840205099	0.0001123832268034	2.80958067008499e-05	8.42874201025497e-05	0.000210718550256374	0.000266910163658074	0.000224766453606799
OTU_1830	0	0	1.40479033504249e-05	0	0	0	0	0	0	0	0	0	0	0	0	0	0	4.21437100512748e-05
OTU_1831	0	0	0	1.40479033504249e-05	0	0	2.80958067008499e-05	1.40479033504249e-05	0	2.80958067008499e-05	0	1.40479033504249e-05	0	2.80958067008499e-05	1.40479033504249e-05	1.40479033504249e-05	0	8.42874201025497e-05
OTU_1832	0	4.21437100512748e-05	1.40479033504249e-05	0	2.80958067008499e-05	0	2.80958067008499e-05	5.61916134016998e-05	0.000238814356957224	2.80958067008499e-05	2.80958067008499e-05	2.80958067008499e-05	7.02395167521247e-05	5.61916134016998e-05	2.80958067008499e-05	1.40479033504249e-05	1.40479033504249e-05	0.000295005970358924
OTU_1833	0.000238814356957224	0.000280958067008499	0.000238814356957224	7.02395167521247e-05	7.02395167521247e-05	0.000407389197162324	0.000618107747418698	0.000800730490974222	0.000786682587623797	0.000323101777059774	9.83353234529746e-05	0.000168574840205099	0.00207908969586289	4.21437100512748e-05	0.000224766453606799	0.000758586780922947	0.000309053873709349	0.00115192807473485
OTU_1834	2.80958067008499e-05	1.40479033504249e-05	0.000519772423965723	0	0	8.42874201025497e-05	0	2.80958067008499e-05	1.40479033504249e-05	1.40479033504249e-05	1.40479033504249e-05	1.40479033504249e-05	1.40479033504249e-05	0	0	1.40479033504249e-05	0	0
OTU_1835	7.02395167521247e-05	2.80958067008499e-05	1.40479033504249e-05	8.42874201025497e-05	4.21437100512748e-05	1.40479033504249e-05	1.40479033504249e-05	0	0	0	1.40479033504249e-05	1.40479033504249e-05	0	0	2.80958067008499e-05	2.80958067008499e-05	0	1.40479033504249e-05
OTU_1836	4.21437100512748e-05	0	0	0	0	0	0	0	0	0	0	0	0	0	0	0	0	0
OTU_1837	2.80958067008499e-05	0	0	0	0	1.40479033504249e-05	0	0	0	0	2.80958067008499e-05	0	0	0	0	1.40479033504249e-05	0	0
OTU_1838	2.80958067008499e-05	0	0	2.80958067008499e-05	0	0	2.80958067008499e-05	1.40479033504249e-05	0	0	0	2.80958067008499e-05	0	0	7.02395167521247e-05	2.80958067008499e-05	0	5.61916134016998e-05
OTU_1839	0	5.61916134016998e-05	0	1.40479033504249e-05	0	0	0	0	1.40479033504249e-05	0	4.21437100512748e-05	1.40479033504249e-05	0	0	0	2.80958067008499e-05	2.80958067008499e-05	0
OTU_184	2.80958067008499e-05	1.40479033504249e-05	2.80958067008499e-05	0.000224766453606799	0.000154526936854674	2.80958067008499e-05	0.0001123832268034	0.0001123832268034	0.000168574840205099	0.000323101777059774	0.000238814356957224	0.000126431130153825	9.83353234529746e-05	0.0001123832268034	7.02395167521247e-05	0.000140479033504249	0.0001123832268034	0.000126431130153825
OTU_1840	0.0001123832268034	0.000435485003863173	0.0001123832268034	0.00147502985179462	0.000828826297675072	0.000266910163658074	0.0001123832268034	0.000126431130153825	0.000575964037367423	0.000688347264170823	0.00254267050642692	0.000140479033504249	4.21437100512748e-05	0.0001123832268034	0.000126431130153825	0.000182622743555524	0.000491676617264873	4.21437100512748e-05
OTU_1841	0.000913113717777622	0.000210718550256374	0.00175598791880312	0.000196670646905949	0.00102549694458102	0.000505724520615298	0.000168574840205099	0.000632155650769123	0.000309053873709349	9.83353234529746e-05	8.42874201025497e-05	0.000168574840205099	2.80958067008499e-05	1.40479033504249e-05	7.02395167521247e-05	0.000800730490974222	0.000618107747418698	5.61916134016998e-05
OTU_1842	0	0.000224766453606799	4.21437100512748e-05	5.61916134016998e-05	1.40479033504249e-05	8.42874201025497e-05	0	4.21437100512748e-05	1.40479033504249e-05	1.40479033504249e-05	5.61916134016998e-05	1.40479033504249e-05	1.40479033504249e-05	1.40479033504249e-05	1.40479033504249e-05	0	7.02395167521247e-05	0
OTU_1843	2.80958067008499e-05	1.40479033504249e-05	0	4.21437100512748e-05	0	0	0	0	0	0	0	1.40479033504249e-05	0	0	0	0	0	0
OTU_1844	0	0	4.21437100512748e-05	0	0	2.80958067008499e-05	0	0	0	0	0	0	1.40479033504249e-05	0	0	0	0	0
OTU_1845	0	2.80958067008499e-05	9.83353234529746e-05	1.40479033504249e-05	4.21437100512748e-05	1.40479033504249e-05	1.40479033504249e-05	0	2.80958067008499e-05	0	2.80958067008499e-05	5.61916134016998e-05	2.80958067008499e-05	1.40479033504249e-05	0	0	1.40479033504249e-05	0
OTU_1846	0	0	4.21437100512748e-05	0	0	1.40479033504249e-05	0	0	0	4.21437100512748e-05	2.80958067008499e-05	0	0	0	1.40479033504249e-05	0	1.40479033504249e-05	1.40479033504249e-05
OTU_1847	2.80958067008499e-05	4.21437100512748e-05	0.000477628713914448	7.02395167521247e-05	0.000224766453606799	4.21437100512748e-05	0	0.000182622743555524	0	1.40479033504249e-05	1.40479033504249e-05	2.80958067008499e-05	1.40479033504249e-05	0	4.21437100512748e-05	0	1.40479033504249e-05	0
OTU_1848	1.40479033504249e-05	0	0.000196670646905949	0	5.61916134016998e-05	0	0	0.000140479033504249	0	0	0	0	0	0	0	0	1.40479033504249e-05	0
OTU_1849	0	0	4.21437100512748e-05	0	0	1.40479033504249e-05	0	0	0	0	0	0	0	0	0	0	0	0
OTU_185	0.000210718550256374	0.000252862260307649	4.21437100512748e-05	0.000491676617264873	0.000238814356957224	5.61916134016998e-05	8.42874201025497e-05	0.000224766453606799	0.000168574840205099	0.000252862260307649	0.000351197583760624	0.000140479033504249	0.000323101777059774	0.000266910163658074	0.000323101777059774	0.0001123832268034	0.000561916134016998	0.000716443070871672
OTU_1850	2.80958067008499e-05	0.0001123832268034	0.00259886211982862	2.80958067008499e-05	0	1.40479033504249e-05	2.80958067008499e-05	4.21437100512748e-05	0	1.40479033504249e-05	0	1.40479033504249e-05	2.80958067008499e-05	4.21437100512748e-05	8.42874201025497e-05	0	0	5.61916134016998e-05
OTU_1851	0	0	0	1.40479033504249e-05	0	2.80958067008499e-05	0	0	2.80958067008499e-05	0	2.80958067008499e-05	9.83353234529746e-05	0	0	0	0	0	2.80958067008499e-05
OTU_1852	0	1.40479033504249e-05	0	0	4.21437100512748e-05	0	0	0	0	0	0	0	0	0	0	0	0	0
OTU_1853	0	0	0	0	5.61916134016998e-05	0	0	0	0	0	0	0	0	0	0	0	0	0
OTU_1854	0	8.42874201025497e-05	0	1.40479033504249e-05	0	0.0001123832268034	0	0	0	1.40479033504249e-05	0	1.40479033504249e-05	0	0	4.21437100512748e-05	0	2.80958067008499e-05	0
OTU_1855	0	0	0	0	0	4.21437100512748e-05	0	0	0	0	0	0	0	0	0	0	0	0
OTU_1856	0.000885017911076772	8.42874201025497e-05	0.000674299360820398	2.80958067008499e-05	8.42874201025497e-05	0.000140479033504249	7.02395167521247e-05	7.02395167521247e-05	0.000365245487111049	0.000266910163658074	1.40479033504249e-05	4.21437100512748e-05	9.83353234529746e-05	1.40479033504249e-05	8.42874201025497e-05	0.000547868230666573	0.000168574840205099	9.83353234529746e-05
OTU_1857	0	0	0	0	0	4.21437100512748e-05	0	0	0	0	0	0	0	0	0	0	0	0
OTU_1858	0	0	0	1.40479033504249e-05	0	0.000210718550256374	0	0	0	1.40479033504249e-05	0	0	0	0	0	0	0	0
OTU_1859	0	0	0	0.000126431130153825	0	1.40479033504249e-05	9.83353234529746e-05	0	0.000168574840205099	1.40479033504249e-05	1.40479033504249e-05	5.61916134016998e-05	7.02395167521247e-05	4.21437100512748e-05	8.42874201025497e-05	2.80958067008499e-05	2.80958067008499e-05	0
OTU_186	0.0001123832268034	0.000126431130153825	9.83353234529746e-05	8.42874201025497e-05	1.40479033504249e-05	5.61916134016998e-05	2.80958067008499e-05	4.21437100512748e-05	4.21437100512748e-05	0.000140479033504249	2.80958067008499e-05	0.000126431130153825	8.42874201025497e-05	0	7.02395167521247e-05	4.21437100512748e-05	0.000196670646905949	0.000126431130153825
OTU_1860	0	1.40479033504249e-05	0	5.61916134016998e-05	2.80958067008499e-05	0	1.40479033504249e-05	7.02395167521247e-05	0	0	0	1.40479033504249e-05	2.80958067008499e-05	0	0	0	0	1.40479033504249e-05
OTU_1861	0	0	1.40479033504249e-05	1.40479033504249e-05	1.40479033504249e-05	0	1.40479033504249e-05	5.61916134016998e-05	2.80958067008499e-05	2.80958067008499e-05	0	1.40479033504249e-05	1.40479033504249e-05	0	0	4.21437100512748e-05	0	0
OTU_1862	0	1.40479033504249e-05	1.40479033504249e-05	0	0	0	0	4.21437100512748e-05	0	0	0	1.40479033504249e-05	0	0	0	0	1.40479033504249e-05	0
OTU_1863	0	0	0	0	0	0	0	4.21437100512748e-05	0	0	0	0	0	0	0	0	0	0
OTU_1864	0.000154526936854674	4.21437100512748e-05	0.000182622743555524	4.21437100512748e-05	0.0001123832268034	8.42874201025497e-05	9.83353234529746e-05	0.000491676617264873	0.00109573646133315	0.000744538877572522	0.000407389197162324	0.000126431130153825	8.42874201025497e-05	8.42874201025497e-05	2.80958067008499e-05	0.000519772423965723	0.000154526936854674	0.000182622743555524
OTU_1865	0	1.40479033504249e-05	8.42874201025497e-05	0	2.80958067008499e-05	1.40479033504249e-05	1.40479033504249e-05	1.40479033504249e-05	0.0001123832268034	0	0	5.61916134016998e-05	0	4.21437100512748e-05	8.42874201025497e-05	1.40479033504249e-05	0	0
OTU_1866	1.40479033504249e-05	1.40479033504249e-05	4.21437100512748e-05	1.40479033504249e-05	1.40479033504249e-05	2.80958067008499e-05	1.40479033504249e-05	0	7.02395167521247e-05	4.21437100512748e-05	1.40479033504249e-05	1.40479033504249e-05	1.40479033504249e-05	0	0	2.80958067008499e-05	0	2.80958067008499e-05
OTU_1867	2.80958067008499e-05	5.61916134016998e-05	1.40479033504249e-05	1.40479033504249e-05	1.40479033504249e-05	0	2.80958067008499e-05	0	0.000449532907213598	4.21437100512748e-05	0	1.40479033504249e-05	0	1.40479033504249e-05	2.80958067008499e-05	2.80958067008499e-05	4.21437100512748e-05	1.40479033504249e-05
OTU_1868	7.02395167521247e-05	0	1.40479033504249e-05	2.80958067008499e-05	0	0.000126431130153825	2.80958067008499e-05	1.40479033504249e-05	0.000224766453606799	0.000238814356957224	2.80958067008499e-05	0	8.42874201025497e-05	1.40479033504249e-05	0	0.0001123832268034	1.40479033504249e-05	0.0001123832268034
OTU_1869	0	0	0	0	0	0	0	0	0	4.21437100512748e-05	0	0	0	0	0	0	0	0
OTU_187	1.40479033504249e-05	2.80958067008499e-05	7.02395167521247e-05	7.02395167521247e-05	7.02395167521247e-05	2.80958067008499e-05	5.61916134016998e-05	1.40479033504249e-05	7.02395167521247e-05	4.21437100512748e-05	1.40479033504249e-05	4.21437100512748e-05	2.80958067008499e-05	2.80958067008499e-05	2.80958067008499e-05	5.61916134016998e-05	5.61916134016998e-05	4.21437100512748e-05
OTU_1870	1.40479033504249e-05	7.02395167521247e-05	2.80958067008499e-05	2.80958067008499e-05	0	1.40479033504249e-05	5.61916134016998e-05	0.000182622743555524	7.02395167521247e-05	2.80958067008499e-05	0.00102549694458102	2.80958067008499e-05	0	1.40479033504249e-05	2.80958067008499e-05	0	1.40479033504249e-05	1.40479033504249e-05
OTU_1871	0.0001123832268034	1.40479033504249e-05	1.40479033504249e-05	9.83353234529746e-05	0	5.61916134016998e-05	7.02395167521247e-05	0	5.61916134016998e-05	1.40479033504249e-05	7.02395167521247e-05	7.02395167521247e-05	4.21437100512748e-05	9.83353234529746e-05	4.21437100512748e-05	4.21437100512748e-05	7.02395167521247e-05	2.80958067008499e-05
OTU_1872	0	0	0	0	0	1.40479033504249e-05	0	0	0	0	2.80958067008499e-05	1.40479033504249e-05	0	0	1.40479033504249e-05	0	0	0
OTU_1873	7.02395167521247e-05	1.40479033504249e-05	0	0	0	1.40479033504249e-05	1.40479033504249e-05	4.21437100512748e-05	2.80958067008499e-05	0	0.000505724520615298	9.83353234529746e-05	0	1.40479033504249e-05	1.40479033504249e-05	0	1.40479033504249e-05	0
OTU_1874	0	0	0	2.80958067008499e-05	0	1.40479033504249e-05	0	0	1.40479033504249e-05	0	8.42874201025497e-05	0	0	0	1.40479033504249e-05	0	4.21437100512748e-05	0
OTU_1875	0	0	2.80958067008499e-05	2.80958067008499e-05	0	0	0.0001123832268034	1.40479033504249e-05	1.40479033504249e-05	1.40479033504249e-05	0	7.02395167521247e-05	2.80958067008499e-05	0	2.80958067008499e-05	0	1.40479033504249e-05	0
OTU_1876	0	0	0	0	1.40479033504249e-05	0	0	0	0	0	2.80958067008499e-05	2.80958067008499e-05	0	0	0	0	0	0
OTU_1877	0	0	0	0	0	0	0	0	0	0	0	0	2.80958067008499e-05	0	0	0	0	0
OTU_1878	4.21437100512748e-05	1.40479033504249e-05	0	0	0	1.40479033504249e-05	0	0	2.80958067008499e-05	4.21437100512748e-05	1.40479033504249e-05	0	0.000140479033504249	0	0	4.21437100512748e-05	1.40479033504249e-05	1.40479033504249e-05
OTU_1879	0	0	0	0	0	0	0	0	0	0	0	0	2.80958067008499e-05	0	0	0	0	0
OTU_188	0	2.80958067008499e-05	1.40479033504249e-05	0.000772634684273372	0.000744538877572522	0	0.000309053873709349	9.83353234529746e-05	0.000280958067008499	0.000238814356957224	0.000309053873709349	0	0.0001123832268034	0.0001123832268034	0	2.80958067008499e-05	0.000210718550256374	0.000182622743555524
OTU_1880	0	0	0	1.40479033504249e-05	0	1.40479033504249e-05	0	0	0	0	0	0	1.40479033504249e-05	0	0	0	0	0
OTU_1881	2.80958067008499e-05	0	2.80958067008499e-05	1.40479033504249e-05	0	1.40479033504249e-05	4.21437100512748e-05	4.21437100512748e-05	0.000140479033504249	4.21437100512748e-05	0	1.40479033504249e-05	0.000561916134016998	0	1.40479033504249e-05	0.000238814356957224	9.83353234529746e-05	0.000140479033504249
OTU_1882	0	0	0	4.21437100512748e-05	0	7.02395167521247e-05	4.21437100512748e-05	0.000140479033504249	1.40479033504249e-05	4.21437100512748e-05	9.83353234529746e-05	4.21437100512748e-05	0.000126431130153825	1.40479033504249e-05	4.21437100512748e-05	2.80958067008499e-05	0.000196670646905949	1.40479033504249e-05
OTU_1883	0	0	0	0	0	0	0	0	0	0	0	0	1.40479033504249e-05	0	0	0	0	0
OTU_1884	0	2.80958067008499e-05	4.21437100512748e-05	0	1.40479033504249e-05	0	0	0	0	0	0	0	2.80958067008499e-05	0	0	0	0	0
OTU_1885	4.21437100512748e-05	0	2.80958067008499e-05	4.21437100512748e-05	0	1.40479033504249e-05	2.80958067008499e-05	1.40479033504249e-05	0	0	0	4.21437100512748e-05	7.02395167521247e-05	2.80958067008499e-05	0	1.40479033504249e-05	0	0
OTU_1886	0	0	1.40479033504249e-05	0	0	0	0	0	1.40479033504249e-05	0	0	0	1.40479033504249e-05	0	0	0	1.40479033504249e-05	0
OTU_1887	4.21437100512748e-05	0	0	2.80958067008499e-05	1.40479033504249e-05	0	0	4.21437100512748e-05	1.40479033504249e-05	0	0	0	4.21437100512748e-05	2.80958067008499e-05	4.21437100512748e-05	2.80958067008499e-05	2.80958067008499e-05	2.80958067008499e-05
OTU_1888	0	2.80958067008499e-05	1.40479033504249e-05	1.40479033504249e-05	1.40479033504249e-05	1.40479033504249e-05	0	0	1.40479033504249e-05	1.40479033504249e-05	9.83353234529746e-05	1.40479033504249e-05	4.21437100512748e-05	8.42874201025497e-05	0	0	2.80958067008499e-05	0
OTU_1889	0	0	0	0	0	0	1.40479033504249e-05	0	0	0	2.80958067008499e-05	0	1.40479033504249e-05	0	0	1.40479033504249e-05	2.80958067008499e-05	0
OTU_189	0.000337149680410199	0.000140479033504249	9.83353234529746e-05	0.000168574840205099	0.0001123832268034	0.000337149680410199	2.80958067008499e-05	4.21437100512748e-05	5.61916134016998e-05	0.000252862260307649	0.000140479033504249	8.42874201025497e-05	0.000154526936854674	7.02395167521247e-05	2.80958067008499e-05	0.000140479033504249	0.000140479033504249	0.000196670646905949
OTU_1890	0	0	1.40479033504249e-05	0	0	0	0	0	0	0	0	1.40479033504249e-05	2.80958067008499e-05	0	0	0	0	0
OTU_1891	0	0	0	4.21437100512748e-05	0	0	0	0	0	0	0	0	2.80958067008499e-05	1.40479033504249e-05	4.21437100512748e-05	0	0	0
OTU_1892	8.42874201025497e-05	9.83353234529746e-05	0.0001123832268034	4.21437100512748e-05	1.40479033504249e-05	0.000421437100512748	0	2.80958067008499e-05	2.80958067008499e-05	1.40479033504249e-05	0	0.000365245487111049	0.000154526936854674	1.40479033504249e-05	7.02395167521247e-05	1.40479033504249e-05	1.40479033504249e-05	0.000168574840205099
OTU_1893	7.02395167521247e-05	4.21437100512748e-05	4.21437100512748e-05	2.80958067008499e-05	8.42874201025497e-05	0.000126431130153825	1.40479033504249e-05	5.61916134016998e-05	2.80958067008499e-05	4.21437100512748e-05	7.02395167521247e-05	0.0001123832268034	2.80958067008499e-05	1.40479033504249e-05	7.02395167521247e-05	7.02395167521247e-05	0	1.40479033504249e-05
OTU_1894	0	0	0	0	1.40479033504249e-05	0	0	0	0	0	0	0	2.80958067008499e-05	0	0	0	0	0
OTU_1895	0	0	0	0	0	0	0	0	0	0	0	0	2.80958067008499e-05	0	0	0	0	0
OTU_1896	0	0	0	1.40479033504249e-05	0	1.40479033504249e-05	1.40479033504249e-05	1.40479033504249e-05	1.40479033504249e-05	0	1.40479033504249e-05	2.80958067008499e-05	2.80958067008499e-05	1.40479033504249e-05	0	5.61916134016998e-05	1.40479033504249e-05	2.80958067008499e-05
OTU_1897	2.80958067008499e-05	1.40479033504249e-05	1.40479033504249e-05	1.40479033504249e-05	0	1.40479033504249e-05	0	2.80958067008499e-05	0	0	0	9.83353234529746e-05	4.21437100512748e-05	0	0	0	1.40479033504249e-05	1.40479033504249e-05
OTU_1898	0	0	2.80958067008499e-05	1.40479033504249e-05	0	1.40479033504249e-05	0	0	1.40479033504249e-05	0	2.80958067008499e-05	0	1.40479033504249e-05	0	1.40479033504249e-05	0	0	0
OTU_1899	0	0	0	0	0	0	0	0	0	0	0	0	1.40479033504249e-05	0	0	0	0	0
OTU_19	0	0	0	0	0	2.80958067008499e-05	0	0	0	0	0	0	0	0	0	0	0	0
OTU_190	0	2.80958067008499e-05	0	9.83353234529746e-05	1.40479033504249e-05	0	0.000168574840205099	4.21437100512748e-05	1.40479033504249e-05	7.02395167521247e-05	1.40479033504249e-05	9.83353234529746e-05	1.40479033504249e-05	4.21437100512748e-05	5.61916134016998e-05	9.83353234529746e-05	8.42874201025497e-05	9.83353234529746e-05
OTU_1900	7.02395167521247e-05	1.40479033504249e-05	8.42874201025497e-05	0.000126431130153825	1.40479033504249e-05	8.42874201025497e-05	0.000168574840205099	0.000252862260307649	0.000154526936854674	5.61916134016998e-05	7.02395167521247e-05	0.000379293390461474	0.000449532907213598	2.80958067008499e-05	0.0013485987216408	0.000309053873709349	2.80958067008499e-05	0.000590011940717848
OTU_1901	0	0	0	0	0	0	0	0	0	0	0	0	2.80958067008499e-05	0	0	0	0	0
OTU_1902	1.40479033504249e-05	0	5.61916134016998e-05	0	0	0	0	0	2.80958067008499e-05	0	0	2.80958067008499e-05	0	2.80958067008499e-05	2.80958067008499e-05	2.80958067008499e-05	0	2.80958067008499e-05
OTU_1903	1.40479033504249e-05	0	1.40479033504249e-05	1.40479033504249e-05	0	0	0	0	0	0	0	0	5.61916134016998e-05	4.21437100512748e-05	0	0	0	1.40479033504249e-05
OTU_1904	2.80958067008499e-05	0	1.40479033504249e-05	0	0	0	0	0	0	0	0	2.80958067008499e-05	0	4.21437100512748e-05	0.000154526936854674	0	0	8.42874201025497e-05
OTU_1905	2.80958067008499e-05	2.80958067008499e-05	1.40479033504249e-05	1.40479033504249e-05	1.40479033504249e-05	7.02395167521247e-05	9.83353234529746e-05	2.80958067008499e-05	4.21437100512748e-05	2.80958067008499e-05	1.40479033504249e-05	9.83353234529746e-05	2.80958067008499e-05	0.000309053873709349	0	0	1.40479033504249e-05	8.42874201025497e-05
OTU_1906	5.61916134016998e-05	4.21437100512748e-05	5.61916134016998e-05	1.40479033504249e-05	0.000224766453606799	0.000393341293811899	7.02395167521247e-05	8.42874201025497e-05	0.000238814356957224	8.42874201025497e-05	1.40479033504249e-05	0	0	4.21437100512748e-05	0	0.0001123832268034	0.000126431130153825	1.40479033504249e-05
OTU_1907	0	0	0	0	0	1.40479033504249e-05	0	0	0	0	4.21437100512748e-05	0	0	2.80958067008499e-05	0	0	0	0
OTU_1908	0	0	0	1.40479033504249e-05	0	2.80958067008499e-05	0	0	0	0	0	4.21437100512748e-05	1.40479033504249e-05	2.80958067008499e-05	0.0001123832268034	0	1.40479033504249e-05	4.21437100512748e-05
OTU_1909	0	0	0	0	0	0	0	0	0	0	0	2.80958067008499e-05	0	2.80958067008499e-05	0	0	0	0
OTU_191	2.80958067008499e-05	7.02395167521247e-05	1.40479033504249e-05	0.000449532907213598	0.000351197583760624	1.40479033504249e-05	8.42874201025497e-05	8.42874201025497e-05	8.42874201025497e-05	0.000126431130153825	0.000238814356957224	0	9.83353234529746e-05	4.21437100512748e-05	8.42874201025497e-05	2.80958067008499e-05	0.000182622743555524	0.000126431130153825
OTU_1910	1.40479033504249e-05	4.21437100512748e-05	4.21437100512748e-05	0	0	1.40479033504249e-05	0	0	1.40479033504249e-05	4.21437100512748e-05	0	0	0	1.40479033504249e-05	0	0	0	0
OTU_1911	0	0	0	0	0	0	0	0	0	0	0	0	0	2.80958067008499e-05	0	0	0	0
OTU_1912	0.00178408372550397	0.00268314953993117	0.00418627519842664	0.000590011940717848	0.000885017911076772	0.00213528130926459	0.000196670646905949	0.000379293390461474	0.000533820327316148	0.000266910163658074	0.00109573646133315	0.000786682587623797	0.000140479033504249	0.0001123832268034	0.000983353234529746	0.000477628713914448	0.000856922104375922	0.000224766453606799
OTU_1913	1.40479033504249e-05	0	5.61916134016998e-05	1.40479033504249e-05	8.42874201025497e-05	2.80958067008499e-05	0.000842874201025497	2.80958067008499e-05	0.000224766453606799	1.40479033504249e-05	5.61916134016998e-05	0.000182622743555524	0	0.000646203554119548	2.80958067008499e-05	0.000154526936854674	0.000154526936854674	5.61916134016998e-05
OTU_1914	0	0	0	0	0	0	0	0	0	0	0	0	0	2.80958067008499e-05	0	0	0	0
OTU_1915	0	0	0	0	0	0	0	0	0	0	0	0	0	2.80958067008499e-05	0	0	0	0
OTU_1916	0	0	0	0	0	1.40479033504249e-05	0	0	0	0	0	0	0	1.40479033504249e-05	0	0	0	0
OTU_1917	0	0	0	0	0	0	5.61916134016998e-05	0	1.40479033504249e-05	0	0	0	0	8.42874201025497e-05	0	0	2.80958067008499e-05	0
OTU_1918	0	1.40479033504249e-05	1.40479033504249e-05	2.80958067008499e-05	0	0	1.40479033504249e-05	0	0	4.21437100512748e-05	1.40479033504249e-05	0	0	2.80958067008499e-05	4.21437100512748e-05	0	0	0
OTU_1919	0	2.80958067008499e-05	5.61916134016998e-05	0	0	2.80958067008499e-05	2.80958067008499e-05	0	0	0	1.40479033504249e-05	2.80958067008499e-05	4.21437100512748e-05	9.83353234529746e-05	5.61916134016998e-05	0	1.40479033504249e-05	5.61916134016998e-05
OTU_192	1.40479033504249e-05	0	2.80958067008499e-05	5.61916134016998e-05	5.61916134016998e-05	0	5.61916134016998e-05	0	4.21437100512748e-05	0.000126431130153825	5.61916134016998e-05	0.0001123832268034	4.21437100512748e-05	7.02395167521247e-05	0	2.80958067008499e-05	7.02395167521247e-05	2.80958067008499e-05
OTU_1920	0	0	1.40479033504249e-05	0	0	0	0	0	0	0	0	0	0	2.80958067008499e-05	0	0	1.40479033504249e-05	0
OTU_1921	0	0	2.80958067008499e-05	1.40479033504249e-05	0	0	1.40479033504249e-05	0	0	0	0	0	0	2.80958067008499e-05	0	0	2.80958067008499e-05	1.40479033504249e-05
OTU_1922	0	0	0	0	0	0	1.40479033504249e-05	2.80958067008499e-05	0	0	0	0	0	2.80958067008499e-05	0	1.40479033504249e-05	0	1.40479033504249e-05
OTU_1923	0	0	0	0	0	0	0	0	0	1.40479033504249e-05	0	0	0	2.80958067008499e-05	0	0	2.80958067008499e-05	0
OTU_1924	0	0	0	0	0	0	2.80958067008499e-05	0	2.80958067008499e-05	0	0	0	1.40479033504249e-05	5.61916134016998e-05	4.21437100512748e-05	0	1.40479033504249e-05	1.40479033504249e-05
OTU_1925	0	0	0	0	0	0	0	1.40479033504249e-05	0	0	0	0	0	4.21437100512748e-05	0	0	0	0
OTU_1926	0	0	0	0	0	0	0	2.80958067008499e-05	0	0	0	0	1.40479033504249e-05	4.21437100512748e-05	0	0	1.40479033504249e-05	0
OTU_1927	0	0	1.40479033504249e-05	0	0	0	0	0	0	1.40479033504249e-05	1.40479033504249e-05	1.40479033504249e-05	0	2.80958067008499e-05	1.40479033504249e-05	0	0	0
OTU_1928	1.40479033504249e-05	0	0	0	0	0	2.80958067008499e-05	0	0	0	0	1.40479033504249e-05	0	4.21437100512748e-05	1.40479033504249e-05	0	0	0
OTU_1929	0	0	0	1.40479033504249e-05	0	0	2.80958067008499e-05	0	0	0	0	1.40479033504249e-05	0	0	8.42874201025497e-05	0	0	0
OTU_193	0	0	5.61916134016998e-05	1.40479033504249e-05	1.40479033504249e-05	0	1.40479033504249e-05	7.02395167521247e-05	1.40479033504249e-05	0	0	1.40479033504249e-05	9.83353234529746e-05	0	8.42874201025497e-05	2.80958067008499e-05	9.83353234529746e-05	0.000154526936854674
OTU_1930	0	0	0	0	0	0	0	0	0	1.40479033504249e-05	0	0	0	0	2.80958067008499e-05	0	0	0
OTU_1931	2.80958067008499e-05	0	0	0	0	4.21437100512748e-05	1.40479033504249e-05	0	2.80958067008499e-05	1.40479033504249e-05	0	0	0	0	2.80958067008499e-05	0	0	2.80958067008499e-05
OTU_1932	0	0	0	0	0	0	0	0	0	0	0	0	0	0	2.80958067008499e-05	0	0	0
OTU_1933	1.40479033504249e-05	0	4.21437100512748e-05	0	1.40479033504249e-05	0	0	2.80958067008499e-05	0	0	0	1.40479033504249e-05	0	0	2.80958067008499e-05	1.40479033504249e-05	2.80958067008499e-05	1.40479033504249e-05
OTU_1934	0	0	0	0	0	0	0	2.80958067008499e-05	0	0	0	0	0	0	0.000154526936854674	0	1.40479033504249e-05	7.02395167521247e-05
OTU_1935	0.000224766453606799	5.61916134016998e-05	0.000379293390461474	4.21437100512748e-05	4.21437100512748e-05	4.21437100512748e-05	0	2.80958067008499e-05	1.40479033504249e-05	8.42874201025497e-05	0	1.40479033504249e-05	0	0	2.80958067008499e-05	0	0	0
OTU_1936	0	2.80958067008499e-05	1.40479033504249e-05	2.80958067008499e-05	0	0	5.61916134016998e-05	0	1.40479033504249e-05	0	2.80958067008499e-05	1.40479033504249e-05	0	0	2.80958067008499e-05	0	0	0.000168574840205099
OTU_1937	0	0	0	0	0	0	0	0	1.40479033504249e-05	1.40479033504249e-05	0	1.40479033504249e-05	7.02395167521247e-05	0	2.80958067008499e-05	2.80958067008499e-05	0	0
OTU_1938	0	0	2.80958067008499e-05	0	0	0	0	0	0	1.40479033504249e-05	0	0	1.40479033504249e-05	0	4.21437100512748e-05	0	2.80958067008499e-05	0
OTU_1939	0	2.80958067008499e-05	1.40479033504249e-05	0	0	1.40479033504249e-05	1.40479033504249e-05	0	0	0	0	2.80958067008499e-05	1.40479033504249e-05	1.40479033504249e-05	5.61916134016998e-05	0	0	8.42874201025497e-05
OTU_194	0	0	0	0.0001123832268034	7.02395167521247e-05	0	7.02395167521247e-05	2.80958067008499e-05	4.21437100512748e-05	1.40479033504249e-05	8.42874201025497e-05	7.02395167521247e-05	9.83353234529746e-05	2.80958067008499e-05	4.21437100512748e-05	2.80958067008499e-05	2.80958067008499e-05	1.40479033504249e-05
OTU_1940	2.80958067008499e-05	0	5.61916134016998e-05	0	0	4.21437100512748e-05	0	1.40479033504249e-05	7.02395167521247e-05	0	0	0	0	0	2.80958067008499e-05	8.42874201025497e-05	0	1.40479033504249e-05
OTU_1941	2.80958067008499e-05	0	0	1.40479033504249e-05	0	0	0	0	0	1.40479033504249e-05	0	0	0	0	5.61916134016998e-05	0	0	2.80958067008499e-05
OTU_1942	0	0	0	4.21437100512748e-05	0	0	1.40479033504249e-05	0	1.40479033504249e-05	0	0	0	1.40479033504249e-05	1.40479033504249e-05	5.61916134016998e-05	0	0	0
OTU_1943	4.21437100512748e-05	8.42874201025497e-05	4.21437100512748e-05	1.40479033504249e-05	1.40479033504249e-05	1.40479033504249e-05	4.21437100512748e-05	5.61916134016998e-05	4.21437100512748e-05	2.80958067008499e-05	2.80958067008499e-05	7.02395167521247e-05	1.40479033504249e-05	1.40479033504249e-05	4.21437100512748e-05	2.80958067008499e-05	1.40479033504249e-05	0.000168574840205099
OTU_1944	0	0	0	1.40479033504249e-05	0	0	0	1.40479033504249e-05	0	1.40479033504249e-05	1.40479033504249e-05	0	0	0	1.40479033504249e-05	0	0	0
OTU_1945	0	0	0	0	0	1.40479033504249e-05	0	0	0	0	0	1.40479033504249e-05	2.80958067008499e-05	0	7.02395167521247e-05	0	1.40479033504249e-05	7.02395167521247e-05
OTU_1946	0.000196670646905949	5.61916134016998e-05	4.21437100512748e-05	0.0001123832268034	0.0001123832268034	0.000126431130153825	4.21437100512748e-05	0.000196670646905949	7.02395167521247e-05	5.61916134016998e-05	2.80958067008499e-05	0.000210718550256374	2.80958067008499e-05	8.42874201025497e-05	4.21437100512748e-05	0.000210718550256374	9.83353234529746e-05	8.42874201025497e-05
OTU_1947	0	0	0	0	0	0	0	0	4.21437100512748e-05	0	0	1.40479033504249e-05	0	0	1.40479033504249e-05	0	0	0
OTU_1948	0	0	0	0	0	0	0	0	0	0	2.80958067008499e-05	0	0	0	2.80958067008499e-05	0	0	0
OTU_1949	0	0	0	1.40479033504249e-05	0	0	7.02395167521247e-05	0	2.80958067008499e-05	1.40479033504249e-05	0	0	1.40479033504249e-05	0	8.42874201025497e-05	0	0	1.40479033504249e-05
OTU_195	0.000224766453606799	0.000224766453606799	0.000182622743555524	0.000238814356957224	0.000295005970358924	0.000238814356957224	0.000154526936854674	0.000140479033504249	0.000126431130153825	0.000126431130153825	7.02395167521247e-05	5.61916134016998e-05	0.000280958067008499	5.61916134016998e-05	0.000210718550256374	0.000323101777059774	0.000168574840205099	0.000323101777059774
OTU_1950	0	0	0	0	0	1.40479033504249e-05	1.40479033504249e-05	5.61916134016998e-05	0	0	0	0	0	0	1.40479033504249e-05	0	0	1.40479033504249e-05
OTU_1951	0	0	1.40479033504249e-05	0	0	0	0	1.40479033504249e-05	0	0	0	0	0	0	5.61916134016998e-05	0	0	0
OTU_1952	4.21437100512748e-05	0	0	9.83353234529746e-05	2.80958067008499e-05	0	0	2.80958067008499e-05	0	0	0	1.40479033504249e-05	0	1.40479033504249e-05	4.21437100512748e-05	0	1.40479033504249e-05	0
OTU_1953	2.80958067008499e-05	1.40479033504249e-05	0	1.40479033504249e-05	0	0	0	0	1.40479033504249e-05	2.80958067008499e-05	0	4.21437100512748e-05	1.40479033504249e-05	0	2.80958067008499e-05	1.40479033504249e-05	1.40479033504249e-05	0
OTU_1954	0	0	0	0	0	0	0	0	0	0	0	0	0	0	2.80958067008499e-05	0	0	0
OTU_1955	4.21437100512748e-05	0	2.80958067008499e-05	0	1.40479033504249e-05	2.80958067008499e-05	1.40479033504249e-05	2.80958067008499e-05	0	0	0	0	0	0	5.61916134016998e-05	1.40479033504249e-05	0	0
OTU_1956	0	0	0	0	0	0	0	0	0	0	0	1.40479033504249e-05	0	1.40479033504249e-05	2.80958067008499e-05	0	2.80958067008499e-05	0
OTU_1957	0	0	1.40479033504249e-05	1.40479033504249e-05	1.40479033504249e-05	1.40479033504249e-05	0	0	0	0	0	1.40479033504249e-05	0	0	2.80958067008499e-05	0	0	0
OTU_1958	0	0	0	0	0	2.80958067008499e-05	0	0	0	0	0	0	0	0	2.80958067008499e-05	0	0	0
OTU_1959	0	0	1.40479033504249e-05	0	0	0	1.40479033504249e-05	1.40479033504249e-05	0	0	0	1.40479033504249e-05	0	0	4.21437100512748e-05	0	0	0
OTU_196	0.0001123832268034	0.000168574840205099	8.42874201025497e-05	0.0001123832268034	0.000140479033504249	1.40479033504249e-05	8.42874201025497e-05	9.83353234529746e-05	9.83353234529746e-05	0.000182622743555524	4.21437100512748e-05	9.83353234529746e-05	0.000154526936854674	0.000126431130153825	4.21437100512748e-05	5.61916134016998e-05	0.000295005970358924	0.000182622743555524
OTU_1960	0	0	0	0	0	0	0	0	0	0	0	0	0	0	1.40479033504249e-05	0	0	1.40479033504249e-05
OTU_1961	5.61916134016998e-05	0	1.40479033504249e-05	1.40479033504249e-05	0	5.61916134016998e-05	0	2.80958067008499e-05	4.21437100512748e-05	0	1.40479033504249e-05	2.80958067008499e-05	2.80958067008499e-05	0	0.000266910163658074	0	1.40479033504249e-05	9.83353234529746e-05
OTU_1962	8.42874201025497e-05	9.83353234529746e-05	0.0001123832268034	8.42874201025497e-05	8.42874201025497e-05	0.000196670646905949	0.000126431130153825	5.61916134016998e-05	9.83353234529746e-05	2.80958067008499e-05	5.61916134016998e-05	8.42874201025497e-05	9.83353234529746e-05	0.000140479033504249	9.83353234529746e-05	0.0001123832268034	7.02395167521247e-05	0.000196670646905949
OTU_1963	1.40479033504249e-05	1.40479033504249e-05	0	4.21437100512748e-05	1.40479033504249e-05	7.02395167521247e-05	7.02395167521247e-05	1.40479033504249e-05	2.80958067008499e-05	1.40479033504249e-05	0	0.000140479033504249	1.40479033504249e-05	0.000140479033504249	0.000126431130153825	5.61916134016998e-05	2.80958067008499e-05	0.000351197583760624
OTU_1964	1.40479033504249e-05	0	1.40479033504249e-05	1.40479033504249e-05	0	0	1.40479033504249e-05	0.000266910163658074	1.40479033504249e-05	0	0	0.000126431130153825	4.21437100512748e-05	4.21437100512748e-05	0.000238814356957224	0	2.80958067008499e-05	0.000505724520615298
OTU_1965	0	1.40479033504249e-05	1.40479033504249e-05	4.21437100512748e-05	0	0	5.61916134016998e-05	1.40479033504249e-05	1.40479033504249e-05	1.40479033504249e-05	1.40479033504249e-05	1.40479033504249e-05	2.80958067008499e-05	0	9.83353234529746e-05	0	2.80958067008499e-05	5.61916134016998e-05
OTU_1966	0	0	0	0	0	0	0	0	0	0	0	0	0	0	2.80958067008499e-05	0	0	5.61916134016998e-05
OTU_1967	0	1.40479033504249e-05	0	0	0	0	0	0	0	0	0	0	0	0	1.40479033504249e-05	0	0	0
OTU_1968	0.000323101777059774	5.61916134016998e-05	0.000238814356957224	0.000252862260307649	7.02395167521247e-05	0.000252862260307649	9.83353234529746e-05	9.83353234529746e-05	0.000126431130153825	7.02395167521247e-05	8.42874201025497e-05	0.000126431130153825	0.000168574840205099	0.000168574840205099	0.000224766453606799	5.61916134016998e-05	0.000140479033504249	0.0001123832268034
OTU_1969	0	0	0	0	0	2.80958067008499e-05	4.21437100512748e-05	0	0	0	0	4.21437100512748e-05	2.80958067008499e-05	0	4.21437100512748e-05	0	0	4.21437100512748e-05
OTU_197	0	1.40479033504249e-05	5.61916134016998e-05	1.40479033504249e-05	1.40479033504249e-05	2.80958067008499e-05	2.80958067008499e-05	0	4.21437100512748e-05	4.21437100512748e-05	1.40479033504249e-05	7.02395167521247e-05	8.42874201025497e-05	2.80958067008499e-05	4.21437100512748e-05	0	2.80958067008499e-05	0.000126431130153825
OTU_1970	0	0	0	0	0	0	0	1.40479033504249e-05	4.21437100512748e-05	0	0	0	0	0	2.80958067008499e-05	1.40479033504249e-05	0	2.80958067008499e-05
OTU_1971	0	0	0	0	1.40479033504249e-05	0	4.21437100512748e-05	8.42874201025497e-05	2.80958067008499e-05	4.21437100512748e-05	0	2.80958067008499e-05	0	1.40479033504249e-05	4.21437100512748e-05	1.40479033504249e-05	0	5.61916134016998e-05
OTU_1972	0.000140479033504249	9.83353234529746e-05	0.000561916134016998	0.000182622743555524	2.80958067008499e-05	0.000140479033504249	0.0001123832268034	0.000632155650769123	7.02395167521247e-05	4.21437100512748e-05	7.02395167521247e-05	2.80958067008499e-05	0.000252862260307649	0.000126431130153825	0.000379293390461474	0.000449532907213598	0.000295005970358924	8.42874201025497e-05
OTU_1973	0.000407389197162324	0.000140479033504249	0.000295005970358924	8.42874201025497e-05	9.83353234529746e-05	0.000407389197162324	5.61916134016998e-05	8.42874201025497e-05	0.000126431130153825	0.000126431130153825	2.80958067008499e-05	2.80958067008499e-05	2.80958067008499e-05	4.21437100512748e-05	7.02395167521247e-05	0.000210718550256374	2.80958067008499e-05	2.80958067008499e-05
OTU_1974	0	0	0	0	1.40479033504249e-05	0	0	0	0	1.40479033504249e-05	0	0	0	0	2.80958067008499e-05	0	0	2.80958067008499e-05
OTU_1975	0	0	0	0	0	0	1.40479033504249e-05	0	0	0	0	1.40479033504249e-05	0	0	7.02395167521247e-05	0	0	2.80958067008499e-05
OTU_1976	0	0	0	5.61916134016998e-05	0	0	0	1.40479033504249e-05	1.40479033504249e-05	1.40479033504249e-05	0	0	0	0	2.80958067008499e-05	0	0	0
OTU_1977	9.83353234529746e-05	2.80958067008499e-05	5.61916134016998e-05	0.000491676617264873	0.000252862260307649	1.40479033504249e-05	0.000365245487111049	0.000140479033504249	0.000266910163658074	4.21437100512748e-05	7.02395167521247e-05	0.000168574840205099	2.80958067008499e-05	8.42874201025497e-05	7.02395167521247e-05	0.000856922104375922	0.000210718550256374	7.02395167521247e-05
OTU_1978	0	0	0	0	0	0	0	0	0	0	0	0	0	0	1.40479033504249e-05	2.80958067008499e-05	0	1.40479033504249e-05
OTU_1979	0	0	0	0	0	2.80958067008499e-05	0	0	0	0	0	0	0	0	4.21437100512748e-05	2.80958067008499e-05	2.80958067008499e-05	0
OTU_198	0	9.83353234529746e-05	7.02395167521247e-05	1.40479033504249e-05	7.02395167521247e-05	5.61916134016998e-05	2.80958067008499e-05	4.21437100512748e-05	2.80958067008499e-05	4.21437100512748e-05	5.61916134016998e-05	1.40479033504249e-05	2.80958067008499e-05	1.40479033504249e-05	2.80958067008499e-05	4.21437100512748e-05	2.80958067008499e-05	0
OTU_1980	0	5.61916134016998e-05	1.40479033504249e-05	1.40479033504249e-05	0	2.80958067008499e-05	0.000266910163658074	4.21437100512748e-05	4.21437100512748e-05	1.40479033504249e-05	7.02395167521247e-05	4.21437100512748e-05	0	0	1.40479033504249e-05	0.000463580810564023	2.80958067008499e-05	1.40479033504249e-05
OTU_1981	0	0	4.21437100512748e-05	1.40479033504249e-05	1.40479033504249e-05	0	0	1.40479033504249e-05	5.61916134016998e-05	0	2.80958067008499e-05	1.40479033504249e-05	0	1.40479033504249e-05	0	2.80958067008499e-05	0	0
OTU_1982	0	0	0	0	0	0	0	0	0	0	1.40479033504249e-05	0	0	0	0	2.80958067008499e-05	0	0
OTU_1983	0.000618107747418698	4.21437100512748e-05	0.000547868230666573	0.00191051485565779	4.21437100512748e-05	0.000969305331179321	5.61916134016998e-05	4.21437100512748e-05	0.000196670646905949	2.80958067008499e-05	4.21437100512748e-05	0.00120811968813655	1.40479033504249e-05	0.000126431130153825	0.000168574840205099	0.0010676406546323	8.42874201025497e-05	0.000238814356957224
OTU_1984	0	1.40479033504249e-05	1.40479033504249e-05	0	0	0	8.42874201025497e-05	2.80958067008499e-05	2.80958067008499e-05	0.0001123832268034	0	0	0	1.40479033504249e-05	1.40479033504249e-05	1.40479033504249e-05	1.40479033504249e-05	0.000140479033504249
OTU_1985	0	0	0	0	0	1.40479033504249e-05	0	0	0	0	0	0	0	0	0	2.80958067008499e-05	0	0
OTU_1986	0	0	0	0	0	1.40479033504249e-05	0	0	0	0	0	0	0	0	0	2.80958067008499e-05	0	0
OTU_1987	0	0	1.40479033504249e-05	0	0	0	0	0	0	0	0	0	0	0	0	2.80958067008499e-05	0	0
OTU_1988	0.001123832268034	1.40479033504249e-05	0.00109573646133315	9.83353234529746e-05	0.0001123832268034	5.61916134016998e-05	1.40479033504249e-05	9.83353234529746e-05	0.000463580810564023	0.000463580810564023	4.21437100512748e-05	0	9.83353234529746e-05	4.21437100512748e-05	1.40479033504249e-05	0.000505724520615298	7.02395167521247e-05	0.000182622743555524
OTU_1989	0	0	0	0	0	0	0	0	0	0	0	0	0	0	0	4.21437100512748e-05	1.40479033504249e-05	0
OTU_199	1.40479033504249e-05	4.21437100512748e-05	0	2.80958067008499e-05	2.80958067008499e-05	4.21437100512748e-05	0	0	2.80958067008499e-05	2.80958067008499e-05	2.80958067008499e-05	0	0	1.40479033504249e-05	2.80958067008499e-05	0	0	0
OTU_1990	1.40479033504249e-05	0	2.80958067008499e-05	1.40479033504249e-05	0	1.40479033504249e-05	2.80958067008499e-05	4.21437100512748e-05	1.40479033504249e-05	2.80958067008499e-05	7.02395167521247e-05	0	1.40479033504249e-05	0	1.40479033504249e-05	2.80958067008499e-05	0	0
OTU_1991	0	0	0	0	0	0	0	0	0	0	1.40479033504249e-05	0	0	0	0	1.40479033504249e-05	0	0
OTU_1992	4.21437100512748e-05	2.80958067008499e-05	0.0001123832268034	0.000168574840205099	9.83353234529746e-05	0.000140479033504249	1.40479033504249e-05	0.000210718550256374	2.80958067008499e-05	2.80958067008499e-05	8.42874201025497e-05	0.000154526936854674	0.000126431130153825	2.80958067008499e-05	2.80958067008499e-05	0.000365245487111049	0.0001123832268034	0.000154526936854674
OTU_1993	0	0	0	0	0	0	0	0	0	0	0	0	0	0	0	1.40479033504249e-05	0	0
OTU_1994	4.21437100512748e-05	0	7.02395167521247e-05	0.000351197583760624	8.42874201025497e-05	5.61916134016998e-05	1.40479033504249e-05	1.40479033504249e-05	1.40479033504249e-05	0.000224766453606799	0.0001123832268034	2.80958067008499e-05	0	0	5.61916134016998e-05	0.000182622743555524	1.40479033504249e-05	5.61916134016998e-05
OTU_1995	1.40479033504249e-05	0	0	1.40479033504249e-05	1.40479033504249e-05	0	0	0	0	0	0	0	0	0	0	2.80958067008499e-05	1.40479033504249e-05	0
OTU_1996	1.40479033504249e-05	0	7.02395167521247e-05	0	1.40479033504249e-05	1.40479033504249e-05	4.21437100512748e-05	2.80958067008499e-05	2.80958067008499e-05	8.42874201025497e-05	4.21437100512748e-05	0	0	0	0	2.80958067008499e-05	1.40479033504249e-05	0
OTU_1997	0	0	1.40479033504249e-05	1.40479033504249e-05	0	0	0	0	4.21437100512748e-05	0	0	0	0	0	0	5.61916134016998e-05	0	0
OTU_1998	0	0	0	0	0	0	1.40479033504249e-05	0	0	0	0	0	0	0	1.40479033504249e-05	4.21437100512748e-05	0	0
OTU_1999	1.40479033504249e-05	0	1.40479033504249e-05	1.40479033504249e-05	0	2.80958067008499e-05	0	0	0	1.40479033504249e-05	0	1.40479033504249e-05	0	0	0	1.40479033504249e-05	2.80958067008499e-05	4.21437100512748e-05
OTU_2	4.21437100512748e-05	4.21437100512748e-05	8.42874201025497e-05	0.0001123832268034	0.00318887406054646	4.21437100512748e-05	0.00455152068553768	0.00231790405282012	0.00127835920488867	0.000941209524478472	0.00137669452834165	9.83353234529746e-05	0.000491676617264873	0.000365245487111049	0.00164360469199972	0.00168574840205099	0.00136264662499122	0.00237409566622182
OTU_20	0	0	0	0	0	0	1.40479033504249e-05	0	1.40479033504249e-05	0	0	0	0	0	0	0	0	0
OTU_200	1.40479033504249e-05	2.80958067008499e-05	2.80958067008499e-05	5.61916134016998e-05	1.40479033504249e-05	9.83353234529746e-05	5.61916134016998e-05	0	4.21437100512748e-05	4.21437100512748e-05	1.40479033504249e-05	2.80958067008499e-05	5.61916134016998e-05	0	2.80958067008499e-05	0	2.80958067008499e-05	1.40479033504249e-05
OTU_2000	0	0	0	5.61916134016998e-05	1.40479033504249e-05	2.80958067008499e-05	1.40479033504249e-05	1.40479033504249e-05	2.80958067008499e-05	0	1.40479033504249e-05	4.21437100512748e-05	0	0	0	4.21437100512748e-05	0	1.40479033504249e-05
OTU_2001	0	0	0	0	0	0	0	1.40479033504249e-05	0	0	0	0	0	0	0	1.40479033504249e-05	0	0
OTU_2002	0	0	0	0.000224766453606799	0	2.80958067008499e-05	0	4.21437100512748e-05	4.21437100512748e-05	1.40479033504249e-05	2.80958067008499e-05	1.40479033504249e-05	0	4.21437100512748e-05	0	8.42874201025497e-05	7.02395167521247e-05	2.80958067008499e-05
OTU_2003	1.40479033504249e-05	0	1.40479033504249e-05	0	0	0	0	1.40479033504249e-05	0	1.40479033504249e-05	0	0	0	0	1.40479033504249e-05	7.02395167521247e-05	2.80958067008499e-05	0
OTU_2004	0	0	0	0	0	1.40479033504249e-05	7.02395167521247e-05	1.40479033504249e-05	0.000154526936854674	2.80958067008499e-05	0	0	1.40479033504249e-05	0	0	9.83353234529746e-05	4.21437100512748e-05	0
OTU_2005	0	0	0	1.40479033504249e-05	1.40479033504249e-05	0	0	0	0	0	0	0.000182622743555524	0	0	0	2.80958067008499e-05	1.40479033504249e-05	0
OTU_2006	1.40479033504249e-05	0	2.80958067008499e-05	2.80958067008499e-05	0	1.40479033504249e-05	0	0	0	1.40479033504249e-05	0	0	0	0	0	4.21437100512748e-05	0	0
OTU_2007	0	0	0	0	0	0	0	0	0	0	0	0	0	0	0	2.80958067008499e-05	0	0
OTU_2008	0	0	0	1.40479033504249e-05	0	0	0	0	0	0	1.40479033504249e-05	0	0	0	0	1.40479033504249e-05	0	0
OTU_2009	0	0	0	1.40479033504249e-05	0	1.40479033504249e-05	0	1.40479033504249e-05	0	0	4.21437100512748e-05	0	0	0	0	2.80958067008499e-05	0	0
OTU_201	0.00146098194844419	0.00120811968813655	0.00115192807473485	0.000730490974222097	0.000702395167521247	0.000674299360820398	0.000421437100512748	0.000688347264170823	0.000323101777059774	0.0012924071082391	0.000154526936854674	0.000393341293811899	0.00108168855798272	0.000210718550256374	0.000393341293811899	0.000491676617264873	0.000604059844068273	0.000309053873709349
OTU_2010	1.40479033504249e-05	0	1.40479033504249e-05	0	0	1.40479033504249e-05	5.61916134016998e-05	5.61916134016998e-05	1.40479033504249e-05	0	4.21437100512748e-05	5.61916134016998e-05	0	0	2.80958067008499e-05	1.40479033504249e-05	0	0.000168574840205099
OTU_2011	0	4.21437100512748e-05	8.42874201025497e-05	1.40479033504249e-05	4.21437100512748e-05	0	2.80958067008499e-05	2.80958067008499e-05	8.42874201025497e-05	1.40479033504249e-05	2.80958067008499e-05	1.40479033504249e-05	0	0	4.21437100512748e-05	8.42874201025497e-05	0.000266910163658074	2.80958067008499e-05
OTU_2012	1.40479033504249e-05	0	0	0	0	0	0	0	0	1.40479033504249e-05	0	1.40479033504249e-05	1.40479033504249e-05	1.40479033504249e-05	0	7.02395167521247e-05	1.40479033504249e-05	7.02395167521247e-05
OTU_2013	0	2.80958067008499e-05	0	0	5.61916134016998e-05	4.21437100512748e-05	1.40479033504249e-05	0	0	0	2.80958067008499e-05	0	0	0	0	4.21437100512748e-05	1.40479033504249e-05	0
OTU_2014	0	0	0	0	0	0	0	0	0	0	0	0	0	0	0	0	2.80958067008499e-05	0
OTU_2015	0	0	1.40479033504249e-05	0	0	0	0	0	0	0	0	0	0	0	0	0	4.21437100512748e-05	0
OTU_2016	0	0	0	0	2.80958067008499e-05	0	0	0	0	0	0	0	1.40479033504249e-05	0	1.40479033504249e-05	0	5.61916134016998e-05	2.80958067008499e-05
OTU_2017	2.80958067008499e-05	2.80958067008499e-05	0	2.80958067008499e-05	1.40479033504249e-05	1.40479033504249e-05	0	7.02395167521247e-05	0.000140479033504249	9.83353234529746e-05	7.02395167521247e-05	4.21437100512748e-05	1.40479033504249e-05	0	0	2.80958067008499e-05	7.02395167521247e-05	1.40479033504249e-05
OTU_2018	2.80958067008499e-05	0	4.21437100512748e-05	0	1.40479033504249e-05	1.40479033504249e-05	0	0	1.40479033504249e-05	1.40479033504249e-05	0	0	1.40479033504249e-05	0	0	0	2.80958067008499e-05	0
OTU_2019	1.40479033504249e-05	0.000351197583760624	4.21437100512748e-05	1.40479033504249e-05	1.40479033504249e-05	2.80958067008499e-05	2.80958067008499e-05	4.21437100512748e-05	1.40479033504249e-05	2.80958067008499e-05	0.000660251457469973	2.80958067008499e-05	0	4.21437100512748e-05	5.61916134016998e-05	4.21437100512748e-05	0.000463580810564023	4.21437100512748e-05
OTU_202	1.40479033504249e-05	2.80958067008499e-05	0	2.80958067008499e-05	5.61916134016998e-05	1.40479033504249e-05	1.40479033504249e-05	2.80958067008499e-05	2.80958067008499e-05	4.21437100512748e-05	9.83353234529746e-05	1.40479033504249e-05	4.21437100512748e-05	8.42874201025497e-05	5.61916134016998e-05	0	4.21437100512748e-05	1.40479033504249e-05
OTU_2020	0	0	1.40479033504249e-05	0	1.40479033504249e-05	1.40479033504249e-05	0	0	0	0	0	4.21437100512748e-05	0	0	0	1.40479033504249e-05	2.80958067008499e-05	0
OTU_2021	0	0	0	0	0	0	1.40479033504249e-05	0	0	0	0	0	0	0	0	0	2.80958067008499e-05	0
OTU_2022	0	0	0	0	0	0	0	0	0	0	0	0	0	0	0	0	2.80958067008499e-05	0
OTU_2023	0	0	0	0	0	0	0	1.40479033504249e-05	9.83353234529746e-05	1.40479033504249e-05	0	1.40479033504249e-05	1.40479033504249e-05	0	0	0	2.80958067008499e-05	0
OTU_2024	2.80958067008499e-05	0	0	1.40479033504249e-05	1.40479033504249e-05	0	0	1.40479033504249e-05	0	0	0	0	0	0	0	0	2.80958067008499e-05	0
OTU_2025	0	0	0	0	0	0	0	0	0	0	0	0	0	0	0	0	2.80958067008499e-05	0
OTU_2026	0	0	0	0	1.40479033504249e-05	0	0	0	0	2.80958067008499e-05	0	0	0	0	0	0	2.80958067008499e-05	0
OTU_2027	0	0	0	0	0	0	0	0	0	0	0	0	0	0	0	0	2.80958067008499e-05	0
OTU_2028	0	0	0	0	0	0	0	0	0	0	0	0	0	0	0	0	2.80958067008499e-05	0
OTU_2029	0	8.42874201025497e-05	0	0	0	0	0	0	0	0	0	0	0	0	0	0	2.80958067008499e-05	0
OTU_203	1.40479033504249e-05	0	0	2.80958067008499e-05	0	0	0	0	0	0	0	1.40479033504249e-05	4.21437100512748e-05	0	4.21437100512748e-05	4.21437100512748e-05	2.80958067008499e-05	9.83353234529746e-05
OTU_2030	0	0	0	0	0	0	0	0	0	0	0	0	0	0	0	0	2.80958067008499e-05	0
OTU_2031	0.000126431130153825	0.000168574840205099	8.42874201025497e-05	4.21437100512748e-05	0.0001123832268034	0.000140479033504249	5.61916134016998e-05	0.000140479033504249	0.000154526936854674	2.80958067008499e-05	1.40479033504249e-05	2.80958067008499e-05	0.0001123832268034	4.21437100512748e-05	0.000407389197162324	0.000182622743555524	0.000421437100512748	0.000154526936854674
OTU_2032	0	0	0	0	0	0	0	0	0	0	0	0	0	0	0	0	4.21437100512748e-05	0
OTU_2033	0	0	0	0	0	1.40479033504249e-05	1.40479033504249e-05	0	0	0	0	0	0	2.80958067008499e-05	0	0	2.80958067008499e-05	0
OTU_2034	1.40479033504249e-05	1.40479033504249e-05	1.40479033504249e-05	2.80958067008499e-05	4.21437100512748e-05	0	0	0.000224766453606799	7.02395167521247e-05	4.21437100512748e-05	5.61916134016998e-05	0	0	0	4.21437100512748e-05	1.40479033504249e-05	4.21437100512748e-05	0
OTU_2035	0	0	0	0	0	0	0	7.02395167521247e-05	1.40479033504249e-05	1.40479033504249e-05	0	0	0	0	1.40479033504249e-05	0	2.80958067008499e-05	0
OTU_2036	4.21437100512748e-05	0	0	0	0	5.61916134016998e-05	0	8.42874201025497e-05	4.21437100512748e-05	0	7.02395167521247e-05	0.000716443070871672	7.02395167521247e-05	5.61916134016998e-05	0	0	4.21437100512748e-05	0
OTU_2037	0	0	0	0	0	1.40479033504249e-05	1.40479033504249e-05	0	0	0	0	0	0	0	0	0	4.21437100512748e-05	0
OTU_2038	0	0	0	0	0	0	0	0	0	1.40479033504249e-05	0	0	0	0	0	1.40479033504249e-05	2.80958067008499e-05	0
OTU_2039	0	0	0	0	0	0	0	0	0	2.80958067008499e-05	0	0	0	0	0	0	7.02395167521247e-05	0
OTU_204	1.40479033504249e-05	0	0	9.83353234529746e-05	7.02395167521247e-05	0	1.40479033504249e-05	0	0	4.21437100512748e-05	5.61916134016998e-05	0	1.40479033504249e-05	1.40479033504249e-05	0	0	5.61916134016998e-05	0
OTU_2040	0	0	0	0	0	1.40479033504249e-05	0	0	0	0	0	4.21437100512748e-05	0	0	0	0	5.61916134016998e-05	0
OTU_2041	4.21437100512748e-05	2.80958067008499e-05	0	1.40479033504249e-05	0	1.40479033504249e-05	2.80958067008499e-05	0	1.40479033504249e-05	1.40479033504249e-05	4.21437100512748e-05	2.80958067008499e-05	5.61916134016998e-05	1.40479033504249e-05	0.000154526936854674	0	7.02395167521247e-05	0.0001123832268034
OTU_2042	0	2.80958067008499e-05	0	0	1.40479033504249e-05	0	0	1.40479033504249e-05	2.80958067008499e-05	0	0	0	0	0	0	0	2.80958067008499e-05	0
OTU_2043	1.40479033504249e-05	1.40479033504249e-05	1.40479033504249e-05	0	1.40479033504249e-05	0.0001123832268034	0	1.40479033504249e-05	0	0	0	8.42874201025497e-05	1.40479033504249e-05	0	4.21437100512748e-05	2.80958067008499e-05	4.21437100512748e-05	0
OTU_2044	0	0	0	1.40479033504249e-05	8.42874201025497e-05	0	0	0	0	0	0	0	0	1.40479033504249e-05	0	1.40479033504249e-05	2.80958067008499e-05	0
OTU_2045	0	0	0	5.61916134016998e-05	0	0	0	0	0	0	0	0	0	0	0	0	0	2.80958067008499e-05
OTU_2046	0.000154526936854674	4.21437100512748e-05	5.61916134016998e-05	2.80958067008499e-05	1.40479033504249e-05	0.000140479033504249	0	2.80958067008499e-05	1.40479033504249e-05	0	1.40479033504249e-05	0.000182622743555524	0	1.40479033504249e-05	5.61916134016998e-05	1.40479033504249e-05	2.80958067008499e-05	5.61916134016998e-05
OTU_2047	1.40479033504249e-05	0	0	0	0	0	1.40479033504249e-05	0	0	0	0	0	0	0	1.40479033504249e-05	0	0	7.02395167521247e-05
OTU_2048	0	0	0	0	2.80958067008499e-05	0	1.40479033504249e-05	1.40479033504249e-05	0	0	0	0	1.40479033504249e-05	2.80958067008499e-05	0	0	0	0.000210718550256374
OTU_2049	0	0	0	0	0	0	0	0	0	0	0	0	0	0	0	0	0	2.80958067008499e-05
OTU_205	0.0011800238814357	0.00113788017138442	0.000688347264170823	0.000618107747418698	0.000547868230666573	0.000800730490974222	0.000337149680410199	0.000393341293811899	0.000196670646905949	0.00109573646133315	0.000280958067008499	0.000351197583760624	0.000547868230666573	0.000196670646905949	0.000309053873709349	0.000477628713914448	0.000435485003863173	0.000323101777059774
OTU_2050	4.21437100512748e-05	0	0	2.80958067008499e-05	1.40479033504249e-05	0	1.40479033504249e-05	0	2.80958067008499e-05	0	0	1.40479033504249e-05	0	0	0	0	0	1.40479033504249e-05
OTU_2051	0	0	0	0	0	0	0	0	0	0	0	0	0	1.40479033504249e-05	0	0	0	2.80958067008499e-05
OTU_2052	0	0	0	0	0	0	0	0	0	0	0	0	0	0	1.40479033504249e-05	0	0	4.21437100512748e-05
OTU_2053	0	0	0	0	0	0	1.40479033504249e-05	0	0	1.40479033504249e-05	0	2.80958067008499e-05	0	0	0	0	0	1.40479033504249e-05
OTU_2054	0	0	0	0	0	0	0	1.40479033504249e-05	0	0	0	0	0	0	0	0	0	2.80958067008499e-05
OTU_2055	1.40479033504249e-05	0	0	0	1.40479033504249e-05	0	0	0	0	0	2.80958067008499e-05	4.21437100512748e-05	1.40479033504249e-05	0	1.40479033504249e-05	0	0	5.61916134016998e-05
OTU_2056	0	0	0	0	4.21437100512748e-05	0	0	0	0	0	0	1.40479033504249e-05	0	0	0	0	0	2.80958067008499e-05
OTU_2057	0	0	0	1.40479033504249e-05	0	0	0	0	0	0	0	0	0	0	0	0	0	2.80958067008499e-05
OTU_2058	0	0	0	0	0	0	0	0	0	0	0	0	0	0	0	0	0	2.80958067008499e-05
OTU_2059	1.40479033504249e-05	0	0	0	1.40479033504249e-05	4.21437100512748e-05	2.80958067008499e-05	0	0	1.40479033504249e-05	1.40479033504249e-05	4.21437100512748e-05	0	0	0	0	2.80958067008499e-05	7.02395167521247e-05
OTU_206	2.80958067008499e-05	0	2.80958067008499e-05	2.80958067008499e-05	0	2.80958067008499e-05	2.80958067008499e-05	1.40479033504249e-05	2.80958067008499e-05	1.40479033504249e-05	0	2.80958067008499e-05	4.21437100512748e-05	1.40479033504249e-05	0	5.61916134016998e-05	2.80958067008499e-05	4.21437100512748e-05
OTU_2060	0	0	0	0	0	0	0	1.40479033504249e-05	0	0	0	0	0	0	4.21437100512748e-05	0	0	2.80958067008499e-05
OTU_2061	0	0	0	0	0	0	0	0	0	0	0	0	0	0	0	0	0	2.80958067008499e-05
OTU_2062	0	0	0	0	0	0	0	0	0	0	0	0	0	0	0	0	0	2.80958067008499e-05
OTU_2063	1.40479033504249e-05	0	1.40479033504249e-05	0	1.40479033504249e-05	2.80958067008499e-05	1.40479033504249e-05	2.80958067008499e-05	0	1.40479033504249e-05	0	0	1.40479033504249e-05	0	1.40479033504249e-05	0	0	0.000154526936854674
OTU_2064	0	0	0	0	0	0	0	0	0	0	0	0	0	0	1.40479033504249e-05	0	0	2.80958067008499e-05
OTU_2065	0	0	0	0	0	0	1.40479033504249e-05	0	0	0	5.61916134016998e-05	0	0	0	0	1.40479033504249e-05	0	2.80958067008499e-05
OTU_2066	0	0	0	0	0	0	0	0	0	0	0	0	1.40479033504249e-05	0	1.40479033504249e-05	0	0	8.42874201025497e-05
OTU_2067	0	0	1.40479033504249e-05	5.61916134016998e-05	0	0	1.40479033504249e-05	0	0	0	0	0	0	0	0	0	0	2.80958067008499e-05
OTU_2068	0	0	0	0	0	1.40479033504249e-05	0	1.40479033504249e-05	1.40479033504249e-05	0	0	5.61916134016998e-05	1.40479033504249e-05	0	0	0	0	8.42874201025497e-05
OTU_2069	1.40479033504249e-05	0	0	0	0	0	0	0	0	0	0	0	0	0	1.40479033504249e-05	0	0	4.21437100512748e-05
OTU_207	2.80958067008499e-05	4.21437100512748e-05	0	8.42874201025497e-05	0.0001123832268034	1.40479033504249e-05	7.02395167521247e-05	4.21437100512748e-05	5.61916134016998e-05	1.40479033504249e-05	7.02395167521247e-05	2.80958067008499e-05	7.02395167521247e-05	7.02395167521247e-05	8.42874201025497e-05	0	7.02395167521247e-05	7.02395167521247e-05
OTU_2070	0	0	0	0	0	0	0	0	0	0	0	0	0	0	0	0	0	2.80958067008499e-05
OTU_2071	0	0	0	0	0	0	0	0	0	0	0	0	0	0	0	0	0	2.80958067008499e-05
OTU_2072	0	7.02395167521247e-05	0	1.40479033504249e-05	0	0	9.83353234529746e-05	0.000168574840205099	5.61916134016998e-05	5.61916134016998e-05	4.21437100512748e-05	0.000280958067008499	8.42874201025497e-05	5.61916134016998e-05	5.61916134016998e-05	5.61916134016998e-05	0.000126431130153825	0.000168574840205099
OTU_2073	0.000266910163658074	1.40479033504249e-05	4.21437100512748e-05	1.40479033504249e-05	0	0	2.80958067008499e-05	0	0	2.80958067008499e-05	0	0	0	0	0	0	0	2.80958067008499e-05
OTU_2074	0	0	0	0	0	0	0	0	0	0	0	0	0	0	0	0	0	2.80958067008499e-05
OTU_2075	0	0	0	0	0	0	0	2.80958067008499e-05	0	1.40479033504249e-05	0	0	0	1.40479033504249e-05	0	0	0	2.80958067008499e-05
OTU_2076	0	0	0	0	0	0	0	0	0	0	0	0	0	0	2.80958067008499e-05	0	0	5.61916134016998e-05
OTU_2077	0	0	2.80958067008499e-05	0	0	0	0	1.40479033504249e-05	0	5.61916134016998e-05	0	0	0	0	0	0	0	1.40479033504249e-05
OTU_2078	0	0	0	0	0	0	0	0	0	0	0	0	0	0	0	0	0	2.80958067008499e-05
OTU_2079	0	0	0	0	0	0	0	0	0	0	0	0	0	1.40479033504249e-05	0	0	0	4.21437100512748e-05
OTU_208	0	0	1.40479033504249e-05	0	1.40479033504249e-05	1.40479033504249e-05	2.80958067008499e-05	1.40479033504249e-05	1.40479033504249e-05	0	2.80958067008499e-05	7.02395167521247e-05	0	1.40479033504249e-05	1.40479033504249e-05	0	7.02395167521247e-05	2.80958067008499e-05
OTU_2080	0	0	0	0	0	0	0	0	0	1.40479033504249e-05	0	0	0	0	1.40479033504249e-05	0	0	4.21437100512748e-05
OTU_2081	9.83353234529746e-05	4.21437100512748e-05	1.40479033504249e-05	1.40479033504249e-05	1.40479033504249e-05	2.80958067008499e-05	0	1.40479033504249e-05	0	0	0	9.83353234529746e-05	0	0	2.80958067008499e-05	0	0	5.61916134016998e-05
OTU_2082	0	0	0	0	0	0	0	0	0	0	0	0	0	0	0	0	0	5.61916134016998e-05
OTU_2083	1.40479033504249e-05	0	0	0	0	0	0	1.40479033504249e-05	0	0	0	4.21437100512748e-05	0	4.21437100512748e-05	4.21437100512748e-05	0	0	7.02395167521247e-05
OTU_2084	0	2.80958067008499e-05	1.40479033504249e-05	2.80958067008499e-05	0	8.42874201025497e-05	0	7.02395167521247e-05	2.80958067008499e-05	2.80958067008499e-05	1.40479033504249e-05	0.000154526936854674	0	2.80958067008499e-05	1.40479033504249e-05	0	2.80958067008499e-05	0.000126431130153825
OTU_2085	0.000309053873709349	2.80958067008499e-05	1.40479033504249e-05	0.000140479033504249	7.02395167521247e-05	5.61916134016998e-05	0	0	4.21437100512748e-05	0	1.40479033504249e-05	4.21437100512748e-05	0	0	2.80958067008499e-05	0	1.40479033504249e-05	4.21437100512748e-05
OTU_2086	0	0	0	0	0	0	0	0	0	1.40479033504249e-05	0	0	0	0	0	0	0	2.80958067008499e-05
OTU_2087	0	0	0	0	0	0	0	0	0	0	0	0	0	0	0	0	0	2.80958067008499e-05
OTU_2088	0	0	0	0	0	0	0	0	0	0	2.80958067008499e-05	0	0	2.80958067008499e-05	2.80958067008499e-05	0	0	5.61916134016998e-05
OTU_2089	0	0	0	0	0	0	1.40479033504249e-05	1.40479033504249e-05	0	0	0	1.40479033504249e-05	0	2.80958067008499e-05	0	0	0	0.000154526936854674
OTU_209	0	0	1.40479033504249e-05	2.80958067008499e-05	5.61916134016998e-05	0	1.40479033504249e-05	2.80958067008499e-05	1.40479033504249e-05	2.80958067008499e-05	1.40479033504249e-05	0	0	1.40479033504249e-05	1.40479033504249e-05	0	1.40479033504249e-05	2.80958067008499e-05
OTU_2090	0	0	0	0	0	0	0	0	0	0	0	0	0	0	0	0	0	2.80958067008499e-05
OTU_2091	0	0	0	0	0	0	0	0	0	0	0	0	0	0	0	0	0	2.80958067008499e-05
OTU_2092	2.80958067008499e-05	0	5.61916134016998e-05	2.80958067008499e-05	1.40479033504249e-05	1.40479033504249e-05	5.61916134016998e-05	4.21437100512748e-05	0.000224766453606799	5.61916134016998e-05	1.40479033504249e-05	1.40479033504249e-05	0.000252862260307649	0	2.80958067008499e-05	1.40479033504249e-05	1.40479033504249e-05	0.0001123832268034
OTU_2093	0	0	0	0	0	0	4.21437100512748e-05	0	0	0	0	0	1.40479033504249e-05	2.80958067008499e-05	4.21437100512748e-05	0	1.40479033504249e-05	0.000140479033504249
OTU_2094	0	0	0	0	0	0	0	0	0	0	0	0	0	0	0	0	0	2.80958067008499e-05
OTU_2095	0	0	0	0	1.40479033504249e-05	0	0	1.40479033504249e-05	0	1.40479033504249e-05	0	0	0	1.40479033504249e-05	0	0	0	0.000168574840205099
OTU_2096	1.40479033504249e-05	4.21437100512748e-05	5.61916134016998e-05	1.40479033504249e-05	1.40479033504249e-05	4.21437100512748e-05	0	1.40479033504249e-05	2.80958067008499e-05	0	1.40479033504249e-05	1.40479033504249e-05	1.40479033504249e-05	1.40479033504249e-05	0	0	2.80958067008499e-05	4.21437100512748e-05
OTU_2097	0.00167170049870057	0.000252862260307649	0.000266910163658074	0.00171384420875184	0.000280958067008499	0.000168574840205099	5.61916134016998e-05	7.02395167521247e-05	0.000182622743555524	0.000196670646905949	5.61916134016998e-05	0.000154526936854674	5.61916134016998e-05	8.42874201025497e-05	8.42874201025497e-05	0.000140479033504249	9.83353234529746e-05	0.000337149680410199
OTU_2098	0	0	0	0	0	0	0	0	0	0	0	0	0	0	0	0	0	2.80958067008499e-05
OTU_2099	0	1.40479033504249e-05	0	0	1.40479033504249e-05	0	1.40479033504249e-05	1.40479033504249e-05	0	0	0	1.40479033504249e-05	0	0	4.21437100512748e-05	0	0	0.000168574840205099
OTU_21	0	0	0	0	0	0	2.80958067008499e-05	0	0	0	0	0	0	0	0	0	0	0
OTU_210	0	0	0	0	0	0	0	0	0	0	5.61916134016998e-05	0	0	0	0	0	0	0
OTU_2100	0	0	0	0	0	0	0	0	0	0	0	0	0	0	1.40479033504249e-05	0	0	2.80958067008499e-05
OTU_2101	0	0	0	0	0	0	0	0	0	0	0	0	0	0	0	0	0	2.80958067008499e-05
OTU_2102	0	0	0	0	0	0	0	0	0	0	0	0	0	0	0	0	0	4.21437100512748e-05
OTU_2103	0	0	0	0	0	0	0	0	0	0	0	0	0	0	0	0	0	4.21437100512748e-05
OTU_2104	0	0	4.21437100512748e-05	0	0	1.40479033504249e-05	1.40479033504249e-05	0	0.000154526936854674	1.40479033504249e-05	0	0	2.80958067008499e-05	0	4.21437100512748e-05	2.80958067008499e-05	0	4.21437100512748e-05
OTU_2105	1.40479033504249e-05	0	4.21437100512748e-05	0	0	1.40479033504249e-05	1.40479033504249e-05	4.21437100512748e-05	0	0	0	7.02395167521247e-05	0	1.40479033504249e-05	0	0	0	0.000266910163658074
OTU_2106	0	0	0	0	0	0	0	4.21437100512748e-05	1.40479033504249e-05	0	0	2.80958067008499e-05	1.40479033504249e-05	0	0	0	0	4.21437100512748e-05
OTU_2107	1.40479033504249e-05	0	0	4.21437100512748e-05	0	0	0	5.61916134016998e-05	9.83353234529746e-05	2.80958067008499e-05	1.40479033504249e-05	5.61916134016998e-05	0	0	0	2.80958067008499e-05	5.61916134016998e-05	2.80958067008499e-05
OTU_2108	1.40479033504249e-05	0	0	0	0	0	1.40479033504249e-05	0	0	0	0	0	4.21437100512748e-05	2.80958067008499e-05	5.61916134016998e-05	0	0	7.02395167521247e-05
OTU_2109	1.40479033504249e-05	2.80958067008499e-05	1.40479033504249e-05	2.80958067008499e-05	0	0	4.21437100512748e-05	2.80958067008499e-05	1.40479033504249e-05	2.80958067008499e-05	1.40479033504249e-05	0	0	5.61916134016998e-05	0.0001123832268034	1.40479033504249e-05	0	0.000295005970358924
OTU_211	0	0	1.40479033504249e-05	1.40479033504249e-05	2.80958067008499e-05	4.21437100512748e-05	5.61916134016998e-05	1.40479033504249e-05	1.40479033504249e-05	0	4.21437100512748e-05	7.02395167521247e-05	1.40479033504249e-05	1.40479033504249e-05	4.21437100512748e-05	5.61916134016998e-05	1.40479033504249e-05	5.61916134016998e-05
OTU_2110	0	0	1.40479033504249e-05	0	0	0	0	0	1.40479033504249e-05	2.80958067008499e-05	0	0	0	0	0	0	1.40479033504249e-05	1.40479033504249e-05
OTU_2111	0	0	0	0	0	0	0	0	0	0	0	0	0	0	0	0	0	2.80958067008499e-05
OTU_2112	0	0	0	0	0	0	0	0	0	0	0	0	0	0	0	0	0	2.80958067008499e-05
OTU_2113	0	0	0	2.80958067008499e-05	0	0	0	2.80958067008499e-05	1.40479033504249e-05	1.40479033504249e-05	0	0	0	0	0	0	0	0.000280958067008499
OTU_2114	0	0	0	0	0	0	0	0	0	0	0	1.40479033504249e-05	0	0	1.40479033504249e-05	1.40479033504249e-05	0	4.21437100512748e-05
OTU_2115	0	1.40479033504249e-05	2.80958067008499e-05	0	0	0	1.40479033504249e-05	8.42874201025497e-05	0	1.40479033504249e-05	0	0	1.40479033504249e-05	1.40479033504249e-05	2.80958067008499e-05	0	0	0.000435485003863173
OTU_2116	0	0	0	0	0	0	0	0	0	0	0	0	0	0	0	1.40479033504249e-05	0	7.02395167521247e-05
OTU_2117	7.02395167521247e-05	2.80958067008499e-05	4.21437100512748e-05	0	2.80958067008499e-05	2.80958067008499e-05	0	0	5.61916134016998e-05	1.40479033504249e-05	1.40479033504249e-05	4.21437100512748e-05	0	0	0	0	1.40479033504249e-05	9.83353234529746e-05
OTU_2118	0	0	0	0	0	0	1.40479033504249e-05	0	0	0	1.40479033504249e-05	1.40479033504249e-05	0	0	0	0	0	4.21437100512748e-05
OTU_2119	0	0	0	0	0	0	1.40479033504249e-05	0	0	0	1.40479033504249e-05	0	0	0	2.80958067008499e-05	0	0	4.21437100512748e-05
OTU_212	0	1.40479033504249e-05	1.40479033504249e-05	0	0	0	0	0	0	0	1.40479033504249e-05	0	0	0	1.40479033504249e-05	5.61916134016998e-05	0	0
OTU_2120	0	0	1.40479033504249e-05	0	0	2.80958067008499e-05	0	4.21437100512748e-05	0	2.80958067008499e-05	1.40479033504249e-05	1.40479033504249e-05	0	2.80958067008499e-05	0	0	0	0.000393341293811899
OTU_2121	0	0	0	0	0	0	0	0	0	0	0	0	0	0	0	0	0	2.80958067008499e-05
OTU_2122	1.40479033504249e-05	0	0	0	0	0	0	0	0	0	0	0	0	0	0	0	0	2.80958067008499e-05
OTU_2123	0	0	2.80958067008499e-05	0	0	0	0	0	0	0	0	0	0	0	0	0	0	2.80958067008499e-05
OTU_2124	0	0	0	0	0	0	0	0	0	0	0	0	0	1.40479033504249e-05	0	0	0	2.80958067008499e-05
OTU_2125	0	0	0	0	0	1.40479033504249e-05	1.40479033504249e-05	0	0	0	0	0	1.40479033504249e-05	0	5.61916134016998e-05	0	0	4.21437100512748e-05
OTU_2126	0.000140479033504249	0.000154526936854674	5.61916134016998e-05	1.40479033504249e-05	4.21437100512748e-05	5.61916134016998e-05	4.21437100512748e-05	9.83353234529746e-05	0.000154526936854674	2.80958067008499e-05	4.21437100512748e-05	0.000337149680410199	7.02395167521247e-05	8.42874201025497e-05	4.21437100512748e-05	1.40479033504249e-05	4.21437100512748e-05	0.000351197583760624
OTU_2127	0	0	1.40479033504249e-05	1.40479033504249e-05	0	0	0	1.40479033504249e-05	5.61916134016998e-05	0	0	0	0	0	0	4.21437100512748e-05	0	5.61916134016998e-05
OTU_2128	0	0	0	0	0	0	0	0	0	0	0	0	0	0	0	0	0	2.80958067008499e-05
OTU_2129	2.80958067008499e-05	1.40479033504249e-05	0	2.80958067008499e-05	0	0	0	0	5.61916134016998e-05	0	0	0	0	0	0	0	1.40479033504249e-05	0
OTU_213	0	0	0	0	0	0	1.40479033504249e-05	2.80958067008499e-05	0	0	0	1.40479033504249e-05	1.40479033504249e-05	0	5.61916134016998e-05	4.21437100512748e-05	0	4.21437100512748e-05
OTU_2130	7.02395167521247e-05	0	0	1.40479033504249e-05	0	0	0	1.40479033504249e-05	0	0	0	0	0	0	0	0	0	0
OTU_2131	7.02395167521247e-05	0	2.80958067008499e-05	7.02395167521247e-05	1.40479033504249e-05	0	0	0	0	1.40479033504249e-05	0	0	1.40479033504249e-05	0	0	0	1.40479033504249e-05	1.40479033504249e-05
OTU_2132	2.80958067008499e-05	0	0	0	1.40479033504249e-05	0	0	0	0	0	0	0	0	0	0	0	0	0
OTU_2133	4.21437100512748e-05	0	0	0	0	2.80958067008499e-05	0	2.80958067008499e-05	0	1.40479033504249e-05	0	0	0	0	0	0	0	1.40479033504249e-05
OTU_2134	4.21437100512748e-05	0	0	0	0	2.80958067008499e-05	2.80958067008499e-05	0	0	0	0	0	1.40479033504249e-05	0	0	0	1.40479033504249e-05	0
OTU_2135	1.40479033504249e-05	0	9.83353234529746e-05	1.40479033504249e-05	0	4.21437100512748e-05	0	1.40479033504249e-05	0	0	0	1.40479033504249e-05	0	0	0	1.40479033504249e-05	0	1.40479033504249e-05
OTU_2136	0.000140479033504249	0	5.61916134016998e-05	0	1.40479033504249e-05	1.40479033504249e-05	0	0	0	1.40479033504249e-05	0	0	1.40479033504249e-05	0	0	1.40479033504249e-05	0	1.40479033504249e-05
OTU_2137	0.000126431130153825	4.21437100512748e-05	0.0001123832268034	0	0	0	0	1.40479033504249e-05	5.61916134016998e-05	2.80958067008499e-05	0	4.21437100512748e-05	0	0	0	5.61916134016998e-05	4.21437100512748e-05	1.40479033504249e-05
OTU_2138	1.40479033504249e-05	0	0	0	0	0	0	0	0	1.40479033504249e-05	0	0	0	0	0	0	0	0
OTU_2139	1.40479033504249e-05	1.40479033504249e-05	2.80958067008499e-05	0	0	0	0	5.61916134016998e-05	0	1.40479033504249e-05	0	7.02395167521247e-05	0	1.40479033504249e-05	0	0	2.80958067008499e-05	0
OTU_214	0	0	0	4.21437100512748e-05	0.000140479033504249	0	1.40479033504249e-05	1.40479033504249e-05	2.80958067008499e-05	5.61916134016998e-05	0	0	2.80958067008499e-05	4.21437100512748e-05	0	0	7.02395167521247e-05	8.42874201025497e-05
OTU_2140	2.80958067008499e-05	0	0	0	0	0	0	0	0	0	0	0	0	0	0	0	0	0
OTU_2141	1.40479033504249e-05	0	0	0	1.40479033504249e-05	0	0	0	0	0	0	0	0	0	0	0	0	0
OTU_2142	7.02395167521247e-05	1.40479033504249e-05	0.000126431130153825	2.80958067008499e-05	0	5.61916134016998e-05	4.21437100512748e-05	1.40479033504249e-05	4.21437100512748e-05	8.42874201025497e-05	1.40479033504249e-05	0	2.80958067008499e-05	0	4.21437100512748e-05	4.21437100512748e-05	2.80958067008499e-05	0
OTU_2143	2.80958067008499e-05	0	1.40479033504249e-05	0	4.21437100512748e-05	7.02395167521247e-05	0	0	0	0	0	0	0	0	0	0	0	0
OTU_2144	2.80958067008499e-05	0	1.40479033504249e-05	0	0	1.40479033504249e-05	0	0	0	0	0	0	0	0	0	1.40479033504249e-05	1.40479033504249e-05	0
OTU_2145	7.02395167521247e-05	0	1.40479033504249e-05	0	0	4.21437100512748e-05	0	0	0	0	0	0	0	0	0	0	0	0
OTU_2146	2.80958067008499e-05	0	0	0	0	2.80958067008499e-05	4.21437100512748e-05	0	0	0	0	0	0	0	0	0	0	0
OTU_2147	0.00157336517524759	1.40479033504249e-05	2.80958067008499e-05	2.80958067008499e-05	0	0	4.21437100512748e-05	0	7.02395167521247e-05	4.21437100512748e-05	1.40479033504249e-05	0	2.80958067008499e-05	4.21437100512748e-05	1.40479033504249e-05	0	1.40479033504249e-05	4.21437100512748e-05
OTU_2148	5.61916134016998e-05	0	0	0	0	0	0	0	2.80958067008499e-05	1.40479033504249e-05	0	0	0	0	0	0	0	0
OTU_2149	0.000337149680410199	7.02395167521247e-05	0.000196670646905949	2.80958067008499e-05	0.000632155650769123	0.000351197583760624	0.000351197583760624	0.000505724520615298	7.02395167521247e-05	1.40479033504249e-05	0.00105359275128187	2.80958067008499e-05	0	0.000280958067008499	0.000154526936854674	4.21437100512748e-05	5.61916134016998e-05	0
OTU_215	0	0	0	0	0	0	0	0	0	0	0	0	0	1.40479033504249e-05	0	0	5.61916134016998e-05	0
OTU_2150	2.80958067008499e-05	5.61916134016998e-05	5.61916134016998e-05	0.000238814356957224	7.02395167521247e-05	0.000154526936854674	1.40479033504249e-05	1.40479033504249e-05	5.61916134016998e-05	1.40479033504249e-05	4.21437100512748e-05	8.42874201025497e-05	1.40479033504249e-05	1.40479033504249e-05	1.40479033504249e-05	9.83353234529746e-05	1.40479033504249e-05	0.0001123832268034
OTU_2151	2.80958067008499e-05	2.80958067008499e-05	0	0	0	1.40479033504249e-05	0	0	0	0	0	0	0	0	0	0	0	0
OTU_2152	4.21437100512748e-05	0	0	1.40479033504249e-05	0	0	0	1.40479033504249e-05	0	0	0	0	0	0	0	0	0	0
OTU_2153	2.80958067008499e-05	0	4.21437100512748e-05	1.40479033504249e-05	1.40479033504249e-05	0	0	1.40479033504249e-05	4.21437100512748e-05	1.40479033504249e-05	0	4.21437100512748e-05	2.80958067008499e-05	0	1.40479033504249e-05	0	0	1.40479033504249e-05
OTU_2154	7.02395167521247e-05	0	0	2.80958067008499e-05	0	0	0	0	0	0	0	0	0	0	0	0	0	0
OTU_2155	5.61916134016998e-05	0	0	1.40479033504249e-05	0	0	1.40479033504249e-05	0	2.80958067008499e-05	0	0	1.40479033504249e-05	0	0	0	0	1.40479033504249e-05	0
OTU_2156	0	0	4.21437100512748e-05	0	0	0	1.40479033504249e-05	0	1.40479033504249e-05	1.40479033504249e-05	0	0	0	2.80958067008499e-05	2.80958067008499e-05	2.80958067008499e-05	0	1.40479033504249e-05
OTU_2157	4.21437100512748e-05	0	1.40479033504249e-05	0	0	0.0001123832268034	0	0	0	0	1.40479033504249e-05	0	0	1.40479033504249e-05	0	0	0	0
OTU_2158	0.000224766453606799	0.000407389197162324	1.40479033504249e-05	2.80958067008499e-05	1.40479033504249e-05	7.02395167521247e-05	0	1.40479033504249e-05	1.40479033504249e-05	5.61916134016998e-05	1.40479033504249e-05	1.40479033504249e-05	7.02395167521247e-05	0	0	0	0	4.21437100512748e-05
OTU_2159	0	1.40479033504249e-05	0	0	0	0	0	0	0	0	1.40479033504249e-05	0	0	0	0	0	0	0
OTU_216	0	0	0	0	0	0	0	0	0	0	1.40479033504249e-05	0	1.40479033504249e-05	0	2.80958067008499e-05	0	0	5.61916134016998e-05
OTU_2160	1.40479033504249e-05	0	0	0	0	0	0	0	0	0	0	0	0	0	0	0	0	0
OTU_2161	1.40479033504249e-05	0	0	1.40479033504249e-05	1.40479033504249e-05	0	0	0	0	0	0	0	0	0	1.40479033504249e-05	2.80958067008499e-05	0	4.21437100512748e-05
OTU_2162	2.80958067008499e-05	0	0	0	0	1.40479033504249e-05	1.40479033504249e-05	0	2.80958067008499e-05	1.40479033504249e-05	0	1.40479033504249e-05	0	0	0	0	0	0
OTU_2163	0.000182622743555524	0	1.40479033504249e-05	0	0	2.80958067008499e-05	0	0	2.80958067008499e-05	0	1.40479033504249e-05	0	0	0	0	0	0	0
OTU_2164	0.000323101777059774	0.000421437100512748	1.40479033504249e-05	5.61916134016998e-05	1.40479033504249e-05	0	0	0	0	1.40479033504249e-05	0	1.40479033504249e-05	2.80958067008499e-05	0	2.80958067008499e-05	0	0	0
OTU_2165	2.80958067008499e-05	0	1.40479033504249e-05	0	0	2.80958067008499e-05	0	0	0	0	0	0	0	0	0	0	0	0
OTU_2166	1.40479033504249e-05	0	0	0	0	0	0	1.40479033504249e-05	0	0	0	0	0	0	0	0	0	0
OTU_2167	2.80958067008499e-05	0	2.80958067008499e-05	0	0	0	0	0	0	0	0	0	0	0	0	0	0	0
OTU_2168	0	1.40479033504249e-05	0	0	0	0	0	0	0	0	0	0	0	0	0	0	0	1.40479033504249e-05
OTU_2169	0	2.80958067008499e-05	0	0	0	0	0	0	0	0	0	0	0	0	0	0	0	0
OTU_217	0	0	0	4.21437100512748e-05	1.40479033504249e-05	0	0	0	0	4.21437100512748e-05	0	2.80958067008499e-05	0	2.80958067008499e-05	0	4.21437100512748e-05	4.21437100512748e-05	2.80958067008499e-05
OTU_2170	0	2.80958067008499e-05	1.40479033504249e-05	2.80958067008499e-05	0	1.40479033504249e-05	0	0	0	0	0	0	0	0	0	0	0	1.40479033504249e-05
OTU_2171	0	2.80958067008499e-05	1.40479033504249e-05	0	1.40479033504249e-05	0	0	0	4.21437100512748e-05	0	0	0	7.02395167521247e-05	0	1.40479033504249e-05	1.40479033504249e-05	0	4.21437100512748e-05
OTU_2172	0	2.80958067008499e-05	1.40479033504249e-05	0	0	1.40479033504249e-05	0	0	0	0	0	0	0	0	0	0	0	0
OTU_2173	0	2.80958067008499e-05	1.40479033504249e-05	0	1.40479033504249e-05	0	0	0	0	0	0	0	0	0	0	0	0	0
OTU_2174	0	2.80958067008499e-05	0	0	0	0	0	0	2.80958067008499e-05	0	0	0	0	0	0	0	1.40479033504249e-05	0
OTU_2175	2.80958067008499e-05	8.42874201025497e-05	1.40479033504249e-05	4.21437100512748e-05	2.80958067008499e-05	1.40479033504249e-05	0	0	0	1.40479033504249e-05	4.21437100512748e-05	0	0	0	0	0	0	0
OTU_2176	5.61916134016998e-05	7.02395167521247e-05	7.02395167521247e-05	2.80958067008499e-05	2.80958067008499e-05	2.80958067008499e-05	4.21437100512748e-05	7.02395167521247e-05	2.80958067008499e-05	4.21437100512748e-05	2.80958067008499e-05	1.40479033504249e-05	5.61916134016998e-05	1.40479033504249e-05	1.40479033504249e-05	0.000140479033504249	0.000295005970358924	2.80958067008499e-05
OTU_2177	0	7.02395167521247e-05	7.02395167521247e-05	5.61916134016998e-05	0	0	0	1.40479033504249e-05	0	0	1.40479033504249e-05	0	0	1.40479033504249e-05	0	0	0	0
OTU_2178	0	1.40479033504249e-05	0	1.40479033504249e-05	0	0	0	0	0	0	0	0	0	0	0	0	0	0
OTU_2179	0	2.80958067008499e-05	2.80958067008499e-05	4.21437100512748e-05	0	1.40479033504249e-05	0	0	1.40479033504249e-05	5.61916134016998e-05	0	5.61916134016998e-05	2.80958067008499e-05	1.40479033504249e-05	2.80958067008499e-05	0	0	1.40479033504249e-05
OTU_218	4.21437100512748e-05	4.21437100512748e-05	0	2.80958067008499e-05	9.83353234529746e-05	1.40479033504249e-05	0	0	1.40479033504249e-05	0	0	0	0	0	0	0	1.40479033504249e-05	2.80958067008499e-05
OTU_2180	0	2.80958067008499e-05	0	0	0	0	0	0	0	0	0	0	0	0	0	0	1.40479033504249e-05	0
OTU_2181	0	2.80958067008499e-05	0	0	0	0	0	0	0	0	0	0	0	0	0	0	0	0
OTU_2182	0	0.000140479033504249	0.000196670646905949	1.40479033504249e-05	0	0	2.80958067008499e-05	8.42874201025497e-05	5.61916134016998e-05	0	0	1.40479033504249e-05	2.80958067008499e-05	0	0	0	1.40479033504249e-05	1.40479033504249e-05
OTU_2183	1.40479033504249e-05	7.02395167521247e-05	1.40479033504249e-05	0	1.40479033504249e-05	0	2.80958067008499e-05	9.83353234529746e-05	1.40479033504249e-05	2.80958067008499e-05	0	7.02395167521247e-05	0	1.40479033504249e-05	1.40479033504249e-05	2.80958067008499e-05	0	1.40479033504249e-05
OTU_2184	1.40479033504249e-05	2.80958067008499e-05	0	1.40479033504249e-05	0	2.80958067008499e-05	4.21437100512748e-05	0	1.40479033504249e-05	0	0	8.42874201025497e-05	9.83353234529746e-05	0	1.40479033504249e-05	1.40479033504249e-05	1.40479033504249e-05	0
OTU_2185	0	5.61916134016998e-05	2.80958067008499e-05	2.80958067008499e-05	1.40479033504249e-05	4.21437100512748e-05	0	0	5.61916134016998e-05	0	0	4.21437100512748e-05	0	0	4.21437100512748e-05	0	1.40479033504249e-05	1.40479033504249e-05
OTU_2186	0	2.80958067008499e-05	1.40479033504249e-05	0	0	0	0	0	1.40479033504249e-05	0	0	0	0	0	0	0	0	1.40479033504249e-05
OTU_2187	2.80958067008499e-05	2.80958067008499e-05	4.21437100512748e-05	1.40479033504249e-05	0	0	0	0	0	0	1.40479033504249e-05	0	0	0	0	0	0	0
OTU_2188	1.40479033504249e-05	2.80958067008499e-05	5.61916134016998e-05	0	0	1.40479033504249e-05	0	0	0	0	0	0	0	0	0	1.40479033504249e-05	2.80958067008499e-05	0
OTU_2189	0	5.61916134016998e-05	0	1.40479033504249e-05	1.40479033504249e-05	0	0	2.80958067008499e-05	0	0	0	0	0	0	0	0	0	1.40479033504249e-05
OTU_219	0	0	0	1.40479033504249e-05	7.02395167521247e-05	0	1.40479033504249e-05	0	0	1.40479033504249e-05	1.40479033504249e-05	0	1.40479033504249e-05	2.80958067008499e-05	0	2.80958067008499e-05	0	0
OTU_2190	0	0.000323101777059774	0	2.80958067008499e-05	0	1.40479033504249e-05	0	1.40479033504249e-05	0	1.40479033504249e-05	0.000323101777059774	2.80958067008499e-05	0	0	1.40479033504249e-05	0	0	1.40479033504249e-05
OTU_2191	0	4.21437100512748e-05	0	0	1.40479033504249e-05	2.80958067008499e-05	0	0	4.21437100512748e-05	0	0	1.40479033504249e-05	2.80958067008499e-05	0	5.61916134016998e-05	0	1.40479033504249e-05	0
OTU_2192	4.21437100512748e-05	2.80958067008499e-05	0.000210718550256374	2.80958067008499e-05	1.40479033504249e-05	1.40479033504249e-05	0	1.40479033504249e-05	0.000196670646905949	0.0001123832268034	1.40479033504249e-05	0	1.40479033504249e-05	1.40479033504249e-05	0	5.61916134016998e-05	0	0
OTU_2193	0.0001123832268034	0.000126431130153825	0.000351197583760624	5.61916134016998e-05	0.000182622743555524	0.000224766453606799	0	2.80958067008499e-05	2.80958067008499e-05	0.000238814356957224	2.80958067008499e-05	0	0	2.80958067008499e-05	1.40479033504249e-05	1.40479033504249e-05	0	1.40479033504249e-05
OTU_2194	0	0	4.21437100512748e-05	0	0	0	1.40479033504249e-05	0	0	0	0	0	0	0	0	0	0	1.40479033504249e-05
OTU_2195	0	0	5.61916134016998e-05	1.40479033504249e-05	0	1.40479033504249e-05	0	0	1.40479033504249e-05	1.40479033504249e-05	0	0	0	0	0	0	1.40479033504249e-05	0
OTU_2196	0	0	9.83353234529746e-05	0	0	0	0	0	0	0	0	0	0	0	0	0	0	0
OTU_2197	0	1.40479033504249e-05	2.80958067008499e-05	2.80958067008499e-05	2.80958067008499e-05	0	0	0	0	0	1.40479033504249e-05	0	0	0	0	0	0	0
OTU_2198	0	0	8.42874201025497e-05	0	0	0	0	1.40479033504249e-05	1.40479033504249e-05	0	0	0	0	0	0	1.40479033504249e-05	0	0
OTU_2199	5.61916134016998e-05	2.80958067008499e-05	9.83353234529746e-05	9.83353234529746e-05	2.80958067008499e-05	2.80958067008499e-05	8.42874201025497e-05	0	8.42874201025497e-05	1.40479033504249e-05	1.40479033504249e-05	0.000393341293811899	0.000140479033504249	8.42874201025497e-05	0.000309053873709349	5.61916134016998e-05	4.21437100512748e-05	0.000154526936854674
OTU_22	0	0	0	0	0	1.40479033504249e-05	0	2.80958067008499e-05	0	0	0	0	0	0	0	0	0	0
OTU_220	1.40479033504249e-05	2.80958067008499e-05	4.21437100512748e-05	0.000126431130153825	5.61916134016998e-05	0	0.0001123832268034	4.21437100512748e-05	9.83353234529746e-05	2.80958067008499e-05	0.000210718550256374	1.40479033504249e-05	0	9.83353234529746e-05	4.21437100512748e-05	1.40479033504249e-05	7.02395167521247e-05	7.02395167521247e-05
OTU_2200	1.40479033504249e-05	1.40479033504249e-05	9.83353234529746e-05	1.40479033504249e-05	4.21437100512748e-05	1.40479033504249e-05	0	0	1.40479033504249e-05	4.21437100512748e-05	1.40479033504249e-05	0	0	0	0	0	0	0
OTU_2201	7.02395167521247e-05	1.40479033504249e-05	9.83353234529746e-05	0	1.40479033504249e-05	2.80958067008499e-05	0	1.40479033504249e-05	1.40479033504249e-05	0	1.40479033504249e-05	4.21437100512748e-05	0	0	1.40479033504249e-05	0	0	1.40479033504249e-05
OTU_2202	0	0	2.80958067008499e-05	0	0	1.40479033504249e-05	0	0	0	1.40479033504249e-05	0	5.61916134016998e-05	0	0	2.80958067008499e-05	0	0	2.80958067008499e-05
OTU_2203	1.40479033504249e-05	1.40479033504249e-05	2.80958067008499e-05	0	0	0	0	0	2.80958067008499e-05	0	0	0	4.21437100512748e-05	0	0	5.61916134016998e-05	0	0
OTU_2204	1.40479033504249e-05	0	0.000463580810564023	4.21437100512748e-05	5.61916134016998e-05	0	2.80958067008499e-05	0.000266910163658074	0	0	0	1.40479033504249e-05	0	0	0	0	0	1.40479033504249e-05
OTU_2205	5.61916134016998e-05	8.42874201025497e-05	8.42874201025497e-05	2.80958067008499e-05	0	5.61916134016998e-05	7.02395167521247e-05	0	7.02395167521247e-05	0	4.21437100512748e-05	5.61916134016998e-05	1.40479033504249e-05	1.40479033504249e-05	7.02395167521247e-05	2.80958067008499e-05	4.21437100512748e-05	1.40479033504249e-05
OTU_2206	0	0	0.0001123832268034	0	5.61916134016998e-05	0	0	8.42874201025497e-05	0	1.40479033504249e-05	0	1.40479033504249e-05	2.80958067008499e-05	0	0	0	0	0
OTU_2207	9.83353234529746e-05	0.000140479033504249	0.00265505373323032	5.61916134016998e-05	4.21437100512748e-05	1.40479033504249e-05	5.61916134016998e-05	0.00141883823839292	0.000337149680410199	0.0001123832268034	2.80958067008499e-05	0.000505724520615298	8.42874201025497e-05	5.61916134016998e-05	0.000126431130153825	5.61916134016998e-05	5.61916134016998e-05	8.42874201025497e-05
OTU_2208	0	0	2.80958067008499e-05	0	0	0	0	0	0	0	1.40479033504249e-05	0	0	0	0	0	0	0
OTU_2209	1.40479033504249e-05	5.61916134016998e-05	9.83353234529746e-05	0	0	0	0	0	0	1.40479033504249e-05	0	0	0	0	0	1.40479033504249e-05	0	0
OTU_221	0	0	0	0	0	2.80958067008499e-05	1.40479033504249e-05	0	0	0	1.40479033504249e-05	5.61916134016998e-05	0	0	0	0	1.40479033504249e-05	2.80958067008499e-05
OTU_2210	0	0	2.80958067008499e-05	0	0	0	1.40479033504249e-05	0	0	0	0	0	0	0	0	0	0	1.40479033504249e-05
OTU_2211	0	0	4.21437100512748e-05	1.40479033504249e-05	0	0	0	0	0	0	0	0	2.80958067008499e-05	0	0	0	0	2.80958067008499e-05
OTU_2212	1.40479033504249e-05	0	4.21437100512748e-05	0	0	0	1.40479033504249e-05	0	0	0	0	0	0	0	0	0	0	0
OTU_2213	0	0	2.80958067008499e-05	0	0	0	0	0	0	0	0	0	0	0	0	0	0	0
OTU_2214	0	0	2.80958067008499e-05	0	0	0	0	0	0	0	0	0	0	0	0	0	0	0
OTU_2215	0	0	4.21437100512748e-05	0	0	1.40479033504249e-05	0	0	0	0	0	0	0	0	0	0	0	0
OTU_2216	0	0	2.80958067008499e-05	0	0	0	0	0	0	0	0	0	0	0	0	0	0	0
OTU_2217	0	1.40479033504249e-05	9.83353234529746e-05	0	2.80958067008499e-05	0	0	0	0	0	0	0	0	0	0	0	0	0
OTU_2218	2.80958067008499e-05	0	4.21437100512748e-05	0	0	0	0	0	0	0	0	0	0	0	0	0	0	0
OTU_2219	0	0	2.80958067008499e-05	1.40479033504249e-05	0	0	0	0	0	0	0	0	0	0	0	0	1.40479033504249e-05	0
OTU_222	1.40479033504249e-05	0	0	5.61916134016998e-05	1.40479033504249e-05	0	9.83353234529746e-05	9.83353234529746e-05	0	1.40479033504249e-05	0.000126431130153825	1.40479033504249e-05	0	2.80958067008499e-05	5.61916134016998e-05	1.40479033504249e-05	5.61916134016998e-05	0.000126431130153825
OTU_2220	0	0	7.02395167521247e-05	0	0	2.80958067008499e-05	0	0	0	0	2.80958067008499e-05	0	0	1.40479033504249e-05	4.21437100512748e-05	0	0	1.40479033504249e-05
OTU_2221	1.40479033504249e-05	0	7.02395167521247e-05	0	0	4.21437100512748e-05	0	0	0	0	0	0	0	0	0	0	0	0
OTU_2222	0	0	2.80958067008499e-05	0	0	0	1.40479033504249e-05	0	2.80958067008499e-05	0	0	0	0	0	0	1.40479033504249e-05	0	0
OTU_2223	0.0001123832268034	5.61916134016998e-05	1.40479033504249e-05	1.40479033504249e-05	4.21437100512748e-05	0.000126431130153825	0	4.21437100512748e-05	2.80958067008499e-05	0	0	0.000351197583760624	0	0	5.61916134016998e-05	4.21437100512748e-05	1.40479033504249e-05	0.000182622743555524
OTU_2224	2.80958067008499e-05	0	1.40479033504249e-05	0	0	0	0	0	0	1.40479033504249e-05	0	0	0	0	0	0	0	0
OTU_2225	1.40479033504249e-05	1.40479033504249e-05	2.80958067008499e-05	0	0	4.21437100512748e-05	1.40479033504249e-05	0	0	0	1.40479033504249e-05	4.21437100512748e-05	2.80958067008499e-05	0	0	0	0	2.80958067008499e-05
OTU_2226	0	0	1.40479033504249e-05	0	0	0	0	0	0	0	0	0	0	0	0	0	0	0
OTU_2227	0	4.21437100512748e-05	1.40479033504249e-05	0	0	0	0	0	0	0	0	0	0	0	0	0	0	0
OTU_2228	1.40479033504249e-05	1.40479033504249e-05	8.42874201025497e-05	2.80958067008499e-05	0	2.80958067008499e-05	0	4.21437100512748e-05	0	2.80958067008499e-05	1.40479033504249e-05	0	5.61916134016998e-05	0	0	2.80958067008499e-05	4.21437100512748e-05	0
OTU_2229	0	0	2.80958067008499e-05	0	0	0	0	0	0	0	0	0	0	0	0	0	0	0
OTU_223	4.21437100512748e-05	1.40479033504249e-05	1.40479033504249e-05	1.40479033504249e-05	0	1.40479033504249e-05	0	1.40479033504249e-05	0	2.80958067008499e-05	0	0	2.80958067008499e-05	2.80958067008499e-05	0	0	0	1.40479033504249e-05
OTU_2230	1.40479033504249e-05	0	5.61916134016998e-05	0	0	0	0	0	1.40479033504249e-05	0	4.21437100512748e-05	0	0	0	0	1.40479033504249e-05	0	0
OTU_2231	0	0	2.80958067008499e-05	0	0	0	0	1.40479033504249e-05	0	1.40479033504249e-05	0	0	1.40479033504249e-05	0	0	1.40479033504249e-05	0	0
OTU_2232	0	0	0	8.42874201025497e-05	0	1.40479033504249e-05	2.80958067008499e-05	0	0	0	7.02395167521247e-05	1.40479033504249e-05	0	0	0	0	0	0
OTU_2233	5.61916134016998e-05	0	0	2.80958067008499e-05	1.40479033504249e-05	1.40479033504249e-05	2.80958067008499e-05	1.40479033504249e-05	0	0	2.80958067008499e-05	0	0	1.40479033504249e-05	2.80958067008499e-05	0	1.40479033504249e-05	0
OTU_2234	0	5.61916134016998e-05	2.80958067008499e-05	2.80958067008499e-05	2.80958067008499e-05	4.21437100512748e-05	1.40479033504249e-05	5.61916134016998e-05	4.21437100512748e-05	0	0	0.000126431130153825	1.40479033504249e-05	1.40479033504249e-05	2.80958067008499e-05	2.80958067008499e-05	7.02395167521247e-05	5.61916134016998e-05
OTU_2235	0	0	1.40479033504249e-05	2.80958067008499e-05	0	0	0	0	0	0	0	0	0	0	0	0	0	0
OTU_2236	0	0	0	2.80958067008499e-05	0	0	0	0	0	0	0	0	0	0	0	0	0	0
OTU_2237	0	0	0	4.21437100512748e-05	0	0	1.40479033504249e-05	2.80958067008499e-05	1.40479033504249e-05	0	5.61916134016998e-05	0	0	0	0	0	0	0
OTU_2238	7.02395167521247e-05	2.80958067008499e-05	8.42874201025497e-05	0.000351197583760624	0	8.42874201025497e-05	1.40479033504249e-05	1.40479033504249e-05	0	0	0	0.000154526936854674	0	8.42874201025497e-05	0	7.02395167521247e-05	0	0.000154526936854674
OTU_2239	0	0	0	2.80958067008499e-05	0	1.40479033504249e-05	1.40479033504249e-05	0	1.40479033504249e-05	0	4.21437100512748e-05	0	0	2.80958067008499e-05	0	0	0	1.40479033504249e-05
OTU_224	0	0	0	0	0	0	0	0	0	0	0	0	2.80958067008499e-05	0	0	0	0	2.80958067008499e-05
OTU_2240	0	1.40479033504249e-05	0	2.80958067008499e-05	0	0	0	0	0	0	0	0	0	0	0	0	0	0
OTU_2241	0	0	0	8.42874201025497e-05	0	0	0	0	0	0	0	0	0	0	1.40479033504249e-05	0	0	0
OTU_2242	0	0	0	2.80958067008499e-05	0	0	0	0	0	0	0	0	0	0	0	0	0	0
OTU_2243	0	0	0	2.80958067008499e-05	0	0	0	0	0	0	0	0	0	0	0	0	0	0
OTU_2244	0.000618107747418698	7.02395167521247e-05	7.02395167521247e-05	0.000941209524478472	2.80958067008499e-05	0.000252862260307649	2.80958067008499e-05	0	1.40479033504249e-05	2.80958067008499e-05	2.80958067008499e-05	1.40479033504249e-05	0	5.61916134016998e-05	4.21437100512748e-05	2.80958067008499e-05	1.40479033504249e-05	1.40479033504249e-05
OTU_2245	0	0	0	5.61916134016998e-05	2.80958067008499e-05	2.80958067008499e-05	0	0	0	0	1.40479033504249e-05	0	0	0	1.40479033504249e-05	0	0	0
OTU_2246	1.40479033504249e-05	0	0	7.02395167521247e-05	0	0	0	0	0	0	0	0	0	0	0	0	0	0
OTU_2247	0	0	0	2.80958067008499e-05	0	0	0	0	0	0	0	0	0	0	0	0	0	0
OTU_2248	0	0	0	2.80958067008499e-05	0	0	0	0	0	0	0	0	0	0	0	0	0	0
OTU_2249	0	0	0	0	0	1.40479033504249e-05	0	0	0	0	1.40479033504249e-05	0	0	0	0	0	0	0
OTU_225	0	0	0	0	0	0	0	0	0	0	0	0	2.80958067008499e-05	0	0	1.40479033504249e-05	0	0
OTU_2250	0	0	0	2.80958067008499e-05	0	0	0	0	0	0	0	0	0	0	0	0	0	0
OTU_2251	0	0	7.02395167521247e-05	2.80958067008499e-05	0	4.21437100512748e-05	0	0	0	9.83353234529746e-05	0	0	0	0	0	1.40479033504249e-05	0	1.40479033504249e-05
OTU_2252	0	2.80958067008499e-05	0	0.00116597597808527	0	0	0	0	0	1.40479033504249e-05	0	2.80958067008499e-05	0	2.80958067008499e-05	1.40479033504249e-05	1.40479033504249e-05	0	0
OTU_2253	0	0	0	4.21437100512748e-05	0	0	0	0	0	0	0	0	0	0	0	0	0	0
OTU_2254	0	0	0	4.21437100512748e-05	1.40479033504249e-05	0	0	0	2.80958067008499e-05	0	0	0	0	0	0	4.21437100512748e-05	0	0
OTU_2255	0	0	0	2.80958067008499e-05	0	0	0	0	0	0	0	0	0	0	0	0	4.21437100512748e-05	0
OTU_2256	0.000182622743555524	0.0001123832268034	0.000407389197162324	7.02395167521247e-05	0.000140479033504249	0.000295005970358924	2.80958067008499e-05	4.21437100512748e-05	1.40479033504249e-05	5.61916134016998e-05	0	1.40479033504249e-05	5.61916134016998e-05	1.40479033504249e-05	5.61916134016998e-05	1.40479033504249e-05	4.21437100512748e-05	2.80958067008499e-05
OTU_2257	0	2.80958067008499e-05	1.40479033504249e-05	7.02395167521247e-05	0	1.40479033504249e-05	1.40479033504249e-05	0	1.40479033504249e-05	0	0	4.21437100512748e-05	0	0	0	2.80958067008499e-05	0	0
OTU_2258	0	0	0	2.80958067008499e-05	0	1.40479033504249e-05	0	0	1.40479033504249e-05	1.40479033504249e-05	0	0	0	0	0	0	0	0
OTU_2259	8.42874201025497e-05	4.21437100512748e-05	5.61916134016998e-05	0.000309053873709349	7.02395167521247e-05	0	0.000126431130153825	2.80958067008499e-05	5.61916134016998e-05	2.80958067008499e-05	4.21437100512748e-05	0.0001123832268034	1.40479033504249e-05	0	2.80958067008499e-05	0.000196670646905949	7.02395167521247e-05	0
OTU_226	0.000519772423965723	0.000828826297675072	0.00110978436468357	0.00133455081829037	0.000519772423965723	0.000323101777059774	0.000421437100512748	0.000885017911076772	0.000604059844068273	0.00141883823839292	0.000772634684273372	0.0012924071082391	0.00103954484793145	0.00122216759148697	0.00110978436468357	0.000870970007726347	0.00161550888529887	0.000828826297675072
OTU_2260	0	0	0	2.80958067008499e-05	0	0	0	0	1.40479033504249e-05	0	0	0	0	0	0	0	0	0
OTU_2261	0	1.40479033504249e-05	0	5.61916134016998e-05	0	0.000126431130153825	1.40479033504249e-05	0	1.40479033504249e-05	1.40479033504249e-05	0	0	0	0	0	0	1.40479033504249e-05	0
OTU_2262	0	0	0	2.80958067008499e-05	0	0	0	0	0	0	0	0	0	0	0	0	0	0
OTU_2263	0	0	0	2.80958067008499e-05	0	0	0	0	0	0	0	0	0	0	0	1.40479033504249e-05	2.80958067008499e-05	0
OTU_2264	0	0	0	2.80958067008499e-05	0	0	0	0	0	1.40479033504249e-05	0	0	0	0	0	0	0	1.40479033504249e-05
OTU_2265	0	0	0	2.80958067008499e-05	0	0	0	0	1.40479033504249e-05	0	2.80958067008499e-05	0	0	0	0	0	0	0
OTU_2266	0	0	0	0	4.21437100512748e-05	0	0	0	0	0	0	1.40479033504249e-05	0	0	0	0	0	0
OTU_2267	2.80958067008499e-05	0	0	1.40479033504249e-05	4.21437100512748e-05	0	0	0	0	0	0	0	0	0	0	0	0	0
OTU_2268	7.02395167521247e-05	2.80958067008499e-05	0	1.40479033504249e-05	2.80958067008499e-05	0	0	0	1.40479033504249e-05	1.40479033504249e-05	0	0	0	0	0	1.40479033504249e-05	0	0
OTU_2269	0	0	0	1.40479033504249e-05	2.80958067008499e-05	0	2.80958067008499e-05	1.40479033504249e-05	0	0	1.40479033504249e-05	0	1.40479033504249e-05	0	0	4.21437100512748e-05	0	0
OTU_227	0.0152841188452623	0.0155931727189717	0.00651822715459718	0.0625412657160919	0.0265224415256023	0.00480438294584533	0.0903280185432324	0.0411322610100443	0.0353866685397204	0.0292617826789352	0.0242888248928847	0.0518648591697689	0.0945002458383086	0.0747067500175599	0.161059211912622	0.120081477839432	0.0601250263398188	0.153431200393341
OTU_2270	0	0	0	0	2.80958067008499e-05	1.40479033504249e-05	0	0	0	0	0	0	0	0	0	0	0	0
OTU_2271	0	0	0	0	5.61916134016998e-05	0	0	0	0	1.40479033504249e-05	0	0	0	0	0	0	0	0
OTU_2272	0	0	0	0	2.80958067008499e-05	4.21437100512748e-05	0	0	0	0	0	0	0	0	0	0	1.40479033504249e-05	0
OTU_2273	0	0	0	0	2.80958067008499e-05	0	0	0	0	0	0	0	0	0	0	0	0	0
OTU_2274	0	0	0	0	4.21437100512748e-05	0	0	0	0	0	0	0	0	0	0	0	0	0
OTU_2275	0	0	0	0	2.80958067008499e-05	0	0	0	2.80958067008499e-05	0	0	0	1.40479033504249e-05	0	0	0	0	2.80958067008499e-05
OTU_2276	0	0	0	0	4.21437100512748e-05	0	0	0	0	0	0	0	0	0	0	0	0	0
OTU_2277	0	0	0	0	2.80958067008499e-05	0	0	0	0	0	0	0	0	0	0	0	0	0
OTU_2278	0	1.40479033504249e-05	0	0	2.80958067008499e-05	1.40479033504249e-05	1.40479033504249e-05	0	0	0	0	0	0	0	0	0	0	0
OTU_2279	0	0	0	0	2.80958067008499e-05	0	0	0	0	1.40479033504249e-05	0	0	0	0	0	2.80958067008499e-05	0	0
OTU_228	0	0	0	0	1.40479033504249e-05	0	0	1.40479033504249e-05	0	0	0	0	1.40479033504249e-05	0	0	0	0	0
OTU_2280	0	0	0	0	1.40479033504249e-05	0	0	0	1.40479033504249e-05	0	0	0	0	0	0	0	0	0
OTU_2281	0	0	0	0	4.21437100512748e-05	0	0	0	0	0	0	0	0	0	0	0	0	0
OTU_2282	0	0	0	0	0	2.80958067008499e-05	0	0	0	0	0	0	0	0	0	0	0	0
OTU_2283	0	0	0	0	0	1.40479033504249e-05	0	0	0	0	0	0	0	0	0	0	0	0
OTU_2284	0	0	2.80958067008499e-05	0	0	4.21437100512748e-05	0	0	0	0	0	0	0	0	0	0	0	0
OTU_2285	1.40479033504249e-05	8.42874201025497e-05	1.40479033504249e-05	0	2.80958067008499e-05	7.02395167521247e-05	0	1.40479033504249e-05	4.21437100512748e-05	0	0	1.40479033504249e-05	5.61916134016998e-05	1.40479033504249e-05	0	1.40479033504249e-05	2.80958067008499e-05	1.40479033504249e-05
OTU_2286	0	0	0	0	0	2.80958067008499e-05	0	0	0	0	0	0	0	0	0	0	0	0
OTU_2287	4.21437100512748e-05	1.40479033504249e-05	0	0	0	0.0001123832268034	0	0	0	0	1.40479033504249e-05	0	0	0	0	0	0	1.40479033504249e-05
OTU_2288	0	0	0	0	0	8.42874201025497e-05	0	0	0	0	0	1.40479033504249e-05	0	0	0	0	0	0
OTU_2289	0	0	0	0	0	5.61916134016998e-05	0	0	0	1.40479033504249e-05	0	0	0	0	0	0	0	2.80958067008499e-05
OTU_229	0	0	0	0	0	0	0	0	0	0	0	0	2.80958067008499e-05	0	0	0	0	0
OTU_2290	0	0	0	0	0	2.80958067008499e-05	0	0	0	0	0	0	0	0	0	0	0	0
OTU_2291	2.80958067008499e-05	0	1.40479033504249e-05	0	0	0.000168574840205099	0	2.80958067008499e-05	0	0	1.40479033504249e-05	0	0	0	0	0	1.40479033504249e-05	1.40479033504249e-05
OTU_2292	1.40479033504249e-05	4.21437100512748e-05	0	0	1.40479033504249e-05	0.000168574840205099	0	0	0	0	8.42874201025497e-05	0	0	0	0	1.40479033504249e-05	0	0
OTU_2293	7.02395167521247e-05	0.0001123832268034	0.000168574840205099	0.000224766453606799	8.42874201025497e-05	0.000266910163658074	0	2.80958067008499e-05	8.42874201025497e-05	1.40479033504249e-05	0	5.61916134016998e-05	5.61916134016998e-05	2.80958067008499e-05	1.40479033504249e-05	1.40479033504249e-05	2.80958067008499e-05	2.80958067008499e-05
OTU_2294	1.40479033504249e-05	0	1.40479033504249e-05	0	0	2.80958067008499e-05	0	0	0	1.40479033504249e-05	0	0	0	0	0	0	0	2.80958067008499e-05
OTU_2295	0	0	0	0	0	5.61916134016998e-05	0	0	0	0	0	0	0	0	0	0	0	0
OTU_2296	0	0	0	0	1.40479033504249e-05	2.80958067008499e-05	0	0	5.61916134016998e-05	0	5.61916134016998e-05	0	0	0	0	0	1.40479033504249e-05	0
OTU_2297	1.40479033504249e-05	0	0	0	0	2.80958067008499e-05	0	0	0	0	0	0	0	0	0	2.80958067008499e-05	1.40479033504249e-05	0
OTU_2298	0	0	0	0	0	2.80958067008499e-05	0	0	0	0	0	0	0	0	0	0	0	4.21437100512748e-05
OTU_2299	1.40479033504249e-05	0	0	0	0	7.02395167521247e-05	0	0	0	0	0	1.40479033504249e-05	1.40479033504249e-05	0	0	0	0	0
OTU_23	0	0	0	0	0	0	1.40479033504249e-05	2.80958067008499e-05	0	1.40479033504249e-05	0	0	0	0	0	0	0	0
OTU_230	0	0	0	0	0	1.40479033504249e-05	0	0	0	1.40479033504249e-05	0	2.80958067008499e-05	1.40479033504249e-05	0	1.40479033504249e-05	0	0	0
OTU_2300	0	1.40479033504249e-05	9.83353234529746e-05	7.02395167521247e-05	0	2.80958067008499e-05	1.40479033504249e-05	7.02395167521247e-05	5.61916134016998e-05	4.21437100512748e-05	0	1.40479033504249e-05	0	2.80958067008499e-05	0	0	4.21437100512748e-05	1.40479033504249e-05
OTU_2301	1.40479033504249e-05	0	0	0	0	2.80958067008499e-05	0	0	0	0	0	0	0	0	0	0	0	0
OTU_2302	0	0	0	0	0	2.80958067008499e-05	0	0	0	0	0	0	0	0	0	0	0	0
OTU_2303	0	0	0	0	0	2.80958067008499e-05	0	0	0	0	0	0	0	0	0	0	0	0
OTU_2304	0	0	1.40479033504249e-05	1.40479033504249e-05	0	2.80958067008499e-05	0	0	0	0	0	0	0	0	0	0	0	0
OTU_2305	7.02395167521247e-05	0	1.40479033504249e-05	0	0	2.80958067008499e-05	1.40479033504249e-05	0	0	0	0	2.80958067008499e-05	0.0001123832268034	1.40479033504249e-05	0	0	0	2.80958067008499e-05
OTU_2306	0	0	0	0	1.40479033504249e-05	4.21437100512748e-05	0	0	0	0	0	0	0	0	0	0	0	0
OTU_2307	0	0	0	0	0	2.80958067008499e-05	0	0	0	0	0	0	0	0	0	0	0	0
OTU_2308	1.40479033504249e-05	0	0	0	0	7.02395167521247e-05	0	0	1.40479033504249e-05	0	0	0	0	0	0	0	0	0
OTU_2309	0	0	0	0	0	4.21437100512748e-05	0	0	0	0	0	0	0	0	0	0	0	0
OTU_231	0	0	0	2.80958067008499e-05	0	0	1.40479033504249e-05	0	0	0	0	0	4.21437100512748e-05	0	0	1.40479033504249e-05	0	1.40479033504249e-05
OTU_2310	0	0	0	0	0	2.80958067008499e-05	0	0	0	0	0	0	0	0	0	0	0	0
OTU_2311	0	0	0	0	0	8.42874201025497e-05	0	0	0	0	0	0	0	0	0	0	0	0
OTU_2312	0	0	0	0	0	1.40479033504249e-05	0	0	0	0	1.40479033504249e-05	0	0	0	0	0	0	0
OTU_2313	0	0	0	0	0	2.80958067008499e-05	0	0	0	0	0	0	2.80958067008499e-05	0	0	0	0	0
OTU_2314	9.83353234529746e-05	8.42874201025497e-05	0.000126431130153825	0	9.83353234529746e-05	0.000210718550256374	0	0	0	9.83353234529746e-05	0	0	1.40479033504249e-05	0	0	2.80958067008499e-05	0	0
OTU_2315	0	0	0	0	0	2.80958067008499e-05	0	0	0	0	0	0	0	0	0	0	0	0
OTU_2316	0	0	0	0	1.40479033504249e-05	2.80958067008499e-05	0	0	1.40479033504249e-05	0	0	0	1.40479033504249e-05	0	0	0	0	0
OTU_2317	0	0	0	0	1.40479033504249e-05	5.61916134016998e-05	0	0	0	0	0	0	0	0	0	0	0	0
OTU_2318	0	0	0	0	0	2.80958067008499e-05	0	0	0	0	0	0	0	0	0	0	0	0
OTU_2319	0	5.61916134016998e-05	1.40479033504249e-05	0	1.40479033504249e-05	2.80958067008499e-05	1.40479033504249e-05	0	0	4.21437100512748e-05	0	0	0	0	0	0	0	0
OTU_232	0	0	0	0	0	0	0	0	0	0	0	0	2.80958067008499e-05	0	0	0	0	0
OTU_2320	0	1.40479033504249e-05	0	0	0	5.61916134016998e-05	0	1.40479033504249e-05	0	0	0	0	0	0	0	0	0	0
OTU_2321	0.000196670646905949	2.80958067008499e-05	1.40479033504249e-05	9.83353234529746e-05	0.000224766453606799	0.000814778394324647	0	4.21437100512748e-05	1.40479033504249e-05	2.80958067008499e-05	0	1.40479033504249e-05	0	1.40479033504249e-05	0	0	0	0
OTU_2322	0	0	0	0	0	0	2.80958067008499e-05	0	0	0	0	0	0	0	0	0	0	0
OTU_2323	7.02395167521247e-05	1.40479033504249e-05	1.40479033504249e-05	4.21437100512748e-05	0	4.21437100512748e-05	4.21437100512748e-05	4.21437100512748e-05	2.80958067008499e-05	0	0	9.83353234529746e-05	8.42874201025497e-05	2.80958067008499e-05	0	1.40479033504249e-05	1.40479033504249e-05	8.42874201025497e-05
OTU_2324	0	0	0	0	0	0	1.40479033504249e-05	0	0	0	0	0	0	0	0	0	0	0
OTU_2325	0	0	2.80958067008499e-05	1.40479033504249e-05	0	0	1.40479033504249e-05	0	0	0	5.61916134016998e-05	1.40479033504249e-05	0	0	0	0	0	0
OTU_2326	2.80958067008499e-05	1.40479033504249e-05	8.42874201025497e-05	1.40479033504249e-05	4.21437100512748e-05	2.80958067008499e-05	5.61916134016998e-05	5.61916134016998e-05	2.80958067008499e-05	2.80958067008499e-05	1.40479033504249e-05	0.000168574840205099	2.80958067008499e-05	0	2.80958067008499e-05	4.21437100512748e-05	2.80958067008499e-05	2.80958067008499e-05
OTU_2327	0	0	0	0	0	0	1.40479033504249e-05	0	1.40479033504249e-05	4.21437100512748e-05	1.40479033504249e-05	0	0	0	0	0	0	0
OTU_2328	0	1.40479033504249e-05	0	0	0	0	2.80958067008499e-05	0	0	0	0	0	0	0	0	0	0	0
OTU_2329	0	0	0	1.40479033504249e-05	0	0	2.80958067008499e-05	0	0	0	0	0	0	0	0	0	0	0
OTU_233	1.40479033504249e-05	2.80958067008499e-05	1.40479033504249e-05	4.21437100512748e-05	1.40479033504249e-05	0	0	1.40479033504249e-05	0	2.80958067008499e-05	1.40479033504249e-05	1.40479033504249e-05	7.02395167521247e-05	1.40479033504249e-05	2.80958067008499e-05	4.21437100512748e-05	5.61916134016998e-05	8.42874201025497e-05
OTU_2330	0	0	1.40479033504249e-05	0	0	0	7.02395167521247e-05	0	0	0	0	2.80958067008499e-05	0	5.61916134016998e-05	2.80958067008499e-05	0	0	1.40479033504249e-05
OTU_2331	0	0	0	0	0	0	2.80958067008499e-05	0	0	0	0	0	0	0	0	0	0	0
OTU_2332	1.40479033504249e-05	4.21437100512748e-05	0.000154526936854674	1.40479033504249e-05	2.80958067008499e-05	0	8.42874201025497e-05	2.80958067008499e-05	0	2.80958067008499e-05	0	0.000772634684273372	2.80958067008499e-05	2.80958067008499e-05	1.40479033504249e-05	0	0	7.02395167521247e-05
OTU_2333	0	1.40479033504249e-05	0	0	0	0	1.40479033504249e-05	1.40479033504249e-05	0	0	1.40479033504249e-05	0	0	0	0	0	0	0
OTU_2334	0	0	0	1.40479033504249e-05	0	1.40479033504249e-05	1.40479033504249e-05	2.80958067008499e-05	2.80958067008499e-05	2.80958067008499e-05	0	2.80958067008499e-05	1.40479033504249e-05	1.40479033504249e-05	0	0	0	0.000126431130153825
OTU_2335	1.40479033504249e-05	1.40479033504249e-05	5.61916134016998e-05	1.40479033504249e-05	1.40479033504249e-05	2.80958067008499e-05	2.80958067008499e-05	2.80958067008499e-05	8.42874201025497e-05	1.40479033504249e-05	0	5.61916134016998e-05	4.21437100512748e-05	1.40479033504249e-05	1.40479033504249e-05	4.21437100512748e-05	2.80958067008499e-05	4.21437100512748e-05
OTU_2336	0	0	0	0	0	4.21437100512748e-05	4.21437100512748e-05	0	0	0	0	0	0	0	0	0	0	0
OTU_2337	5.61916134016998e-05	2.80958067008499e-05	0.0001123832268034	5.61916134016998e-05	1.40479033504249e-05	5.61916134016998e-05	0.000126431130153825	0.000182622743555524	0.000702395167521247	0.000435485003863173	0.000323101777059774	5.61916134016998e-05	9.83353234529746e-05	2.80958067008499e-05	4.21437100512748e-05	0.000323101777059774	7.02395167521247e-05	5.61916134016998e-05
OTU_2338	0	0	0	0	0	0	2.80958067008499e-05	0	0	0	1.40479033504249e-05	1.40479033504249e-05	0	0	0	0	0	0
OTU_2339	1.40479033504249e-05	2.80958067008499e-05	0	1.40479033504249e-05	0	0	2.80958067008499e-05	2.80958067008499e-05	0	0	0	2.80958067008499e-05	2.80958067008499e-05	0	1.40479033504249e-05	0	0	1.40479033504249e-05
OTU_234	1.40479033504249e-05	0	1.40479033504249e-05	0.000210718550256374	7.02395167521247e-05	4.21437100512748e-05	4.21437100512748e-05	1.40479033504249e-05	1.40479033504249e-05	2.80958067008499e-05	5.61916134016998e-05	0	8.42874201025497e-05	4.21437100512748e-05	0	0	4.21437100512748e-05	8.42874201025497e-05
OTU_2340	0	1.40479033504249e-05	1.40479033504249e-05	0	1.40479033504249e-05	0	0	2.80958067008499e-05	0	0	0	0	0	0	1.40479033504249e-05	1.40479033504249e-05	0	0
OTU_2341	0	0	0	0	0	0	0	2.80958067008499e-05	0	0	0	0	0	0	0	0	0	0
OTU_2342	1.40479033504249e-05	0	0	0	0	0	0	1.40479033504249e-05	0	0	0	1.40479033504249e-05	0	0	0	0	0	0
OTU_2343	0	0	0	0	0	0	0	2.80958067008499e-05	0	0	0	0	0	0	0	0	0	0
OTU_2344	0	0	0	0	0	0	0	4.21437100512748e-05	0	0	0	1.40479033504249e-05	0	0	0	0	4.21437100512748e-05	2.80958067008499e-05
OTU_2345	0	0	0	0	0	0	0	2.80958067008499e-05	0	0	0	0	0	0	0	0	0	0
OTU_2346	0	0	0	0	0	0	0	2.80958067008499e-05	0	0	1.40479033504249e-05	0	0	0	0	0	0	0
OTU_2347	0	0	1.40479033504249e-05	0	0	1.40479033504249e-05	0	7.02395167521247e-05	0	0	4.21437100512748e-05	2.80958067008499e-05	0	0	0	0	0	0
OTU_2348	1.40479033504249e-05	2.80958067008499e-05	0.0001123832268034	1.40479033504249e-05	4.21437100512748e-05	2.80958067008499e-05	1.40479033504249e-05	2.80958067008499e-05	2.80958067008499e-05	2.80958067008499e-05	4.21437100512748e-05	1.40479033504249e-05	1.40479033504249e-05	0	1.40479033504249e-05	1.40479033504249e-05	1.40479033504249e-05	2.80958067008499e-05
OTU_2349	1.40479033504249e-05	0	0	0	0	1.40479033504249e-05	0	1.40479033504249e-05	0	0	1.40479033504249e-05	0	0	1.40479033504249e-05	0	0	0	0
OTU_235	0.00927161621128047	0.00852707733370794	0.00442508955538386	0.0109854604200323	0.00532415536981106	0.00518367633630681	0.00504319730280256	0.00948233476153684	0.00830231088010114	0.00516962843295638	0.0141743344805788	0.0200182622743556	0.0234599985952097	0.0180796516119969	0.0159865140127836	0.00448128116878556	0.0131207417292969	0.0130785980192456
OTU_2350	0	0	0	0	0	0	0	1.40479033504249e-05	0	0	0	0	0	0	0	0	0	0
OTU_2351	0	0	0	0	0	0	0	2.80958067008499e-05	0	0	1.40479033504249e-05	0	0	0	0	1.40479033504249e-05	0	1.40479033504249e-05
OTU_2352	0	0	0	0	0	0	0	2.80958067008499e-05	0	0	0	0	0	0	1.40479033504249e-05	0	1.40479033504249e-05	0
OTU_2353	5.61916134016998e-05	7.02395167521247e-05	8.42874201025497e-05	0.000126431130153825	4.21437100512748e-05	4.21437100512748e-05	8.42874201025497e-05	0.000435485003863173	0.0001123832268034	7.02395167521247e-05	1.40479033504249e-05	8.42874201025497e-05	0.000140479033504249	0.000224766453606799	0.00137669452834165	5.61916134016998e-05	0.000295005970358924	0.000337149680410199
OTU_2354	1.40479033504249e-05	0	0	1.40479033504249e-05	0	2.80958067008499e-05	0	2.80958067008499e-05	0	0	0	0	2.80958067008499e-05	0	2.80958067008499e-05	2.80958067008499e-05	0	5.61916134016998e-05
OTU_2355	1.40479033504249e-05	1.40479033504249e-05	1.40479033504249e-05	0	1.40479033504249e-05	1.40479033504249e-05	0	7.02395167521247e-05	0	1.40479033504249e-05	5.61916134016998e-05	0	0	0	0	4.21437100512748e-05	4.21437100512748e-05	1.40479033504249e-05
OTU_2356	1.40479033504249e-05	1.40479033504249e-05	1.40479033504249e-05	4.21437100512748e-05	1.40479033504249e-05	1.40479033504249e-05	1.40479033504249e-05	4.21437100512748e-05	0	1.40479033504249e-05	1.40479033504249e-05	0	1.40479033504249e-05	4.21437100512748e-05	5.61916134016998e-05	0	0	0
OTU_2357	0	0	0	0	0	0	0	2.80958067008499e-05	0	0	0	0	0	0	0	0	0	0
OTU_2358	0	0	4.21437100512748e-05	1.40479033504249e-05	0	0	0	2.80958067008499e-05	0	0	0	0	0	0	1.40479033504249e-05	0	1.40479033504249e-05	0
OTU_2359	0	0	0	0	0	0	0	2.80958067008499e-05	0	0	0	0	0	0	0	0	0	0
OTU_236	0	0	0	0	0	0	0	0	0	0	0	0	0	2.80958067008499e-05	0	0	0	0
OTU_2360	0	0	0	0	0	0	0	2.80958067008499e-05	0	0	0	0	0	0	0	0	0	0
OTU_2361	1.40479033504249e-05	1.40479033504249e-05	8.42874201025497e-05	0	0	0	0	0.000168574840205099	2.80958067008499e-05	0	0	5.61916134016998e-05	0	0	1.40479033504249e-05	1.40479033504249e-05	0	0
OTU_2362	0	0	0	0	1.40479033504249e-05	0	0	5.61916134016998e-05	0	0	0	0	0	0	0	0	0	2.80958067008499e-05
OTU_2363	0	0	2.80958067008499e-05	0	0	0	0	8.42874201025497e-05	1.40479033504249e-05	0	1.40479033504249e-05	0	0	0	0	0	1.40479033504249e-05	1.40479033504249e-05
OTU_2364	1.40479033504249e-05	0	1.40479033504249e-05	4.21437100512748e-05	1.40479033504249e-05	2.80958067008499e-05	0	2.80958067008499e-05	2.80958067008499e-05	1.40479033504249e-05	0	0	0	0	1.40479033504249e-05	1.40479033504249e-05	1.40479033504249e-05	0
OTU_2365	2.80958067008499e-05	0	1.40479033504249e-05	0	4.21437100512748e-05	0	4.21437100512748e-05	0.000168574840205099	2.80958067008499e-05	2.80958067008499e-05	0	0	0	0.000126431130153825	0	0	1.40479033504249e-05	0.000491676617264873
OTU_2366	1.40479033504249e-05	2.80958067008499e-05	0	0	1.40479033504249e-05	1.40479033504249e-05	1.40479033504249e-05	1.40479033504249e-05	0	0	0	0.000140479033504249	0	0	1.40479033504249e-05	0	0	0
OTU_2367	5.61916134016998e-05	8.42874201025497e-05	0.000365245487111049	1.40479033504249e-05	1.40479033504249e-05	5.61916134016998e-05	1.40479033504249e-05	0.000154526936854674	0.000618107747418698	5.61916134016998e-05	0.000674299360820398	5.61916134016998e-05	8.42874201025497e-05	2.80958067008499e-05	4.21437100512748e-05	8.42874201025497e-05	5.61916134016998e-05	7.02395167521247e-05
OTU_2368	0	0	0	0	0	0	0	2.80958067008499e-05	0	0	0	0	0	0	0	0	0	0
OTU_2369	0	1.40479033504249e-05	1.40479033504249e-05	0	0	1.40479033504249e-05	0	0.0001123832268034	4.21437100512748e-05	1.40479033504249e-05	0	2.80958067008499e-05	0	0	0	0	0	0
OTU_237	0	0	0	0	0	0	0	0	0	1.40479033504249e-05	0	0	0	2.80958067008499e-05	0	0	0	0
OTU_2370	0	0	0	0	0	0	0	2.80958067008499e-05	0	0	0	0	0	0	0	0	0	0
OTU_2371	0	0	0	0	0	0	0	2.80958067008499e-05	0	0	0	5.61916134016998e-05	0	0	0	0	0	0
OTU_2372	0	0	4.21437100512748e-05	0	2.80958067008499e-05	1.40479033504249e-05	1.40479033504249e-05	7.02395167521247e-05	0.0001123832268034	2.80958067008499e-05	4.21437100512748e-05	1.40479033504249e-05	0	0	0	0	1.40479033504249e-05	0
OTU_2373	1.40479033504249e-05	2.80958067008499e-05	7.02395167521247e-05	4.21437100512748e-05	1.40479033504249e-05	7.02395167521247e-05	1.40479033504249e-05	0.000168574840205099	8.42874201025497e-05	1.40479033504249e-05	0.000126431130153825	2.80958067008499e-05	0	1.40479033504249e-05	2.80958067008499e-05	0	5.61916134016998e-05	1.40479033504249e-05
OTU_2374	0	0	0	0	0	0	0	0	4.21437100512748e-05	0	0	0	0	0	0	0	0	0
OTU_2375	7.02395167521247e-05	7.02395167521247e-05	1.40479033504249e-05	4.21437100512748e-05	0	0	0.000126431130153825	1.40479033504249e-05	0.000140479033504249	2.80958067008499e-05	0	0	0.000309053873709349	1.40479033504249e-05	4.21437100512748e-05	0.0001123832268034	5.61916134016998e-05	1.40479033504249e-05
OTU_2376	0	0	0	1.40479033504249e-05	0	0	4.21437100512748e-05	1.40479033504249e-05	5.61916134016998e-05	0	1.40479033504249e-05	0	0	0	0	0	1.40479033504249e-05	0
OTU_2377	0	0	0	0	1.40479033504249e-05	0	0	0	2.80958067008499e-05	0	0	0	0	0	0	0	0	0
OTU_2378	0.000224766453606799	0	0.000547868230666573	8.42874201025497e-05	0.000196670646905949	0.000604059844068273	0.0001123832268034	7.02395167521247e-05	0.000196670646905949	2.80958067008499e-05	4.21437100512748e-05	4.21437100512748e-05	0.000168574840205099	8.42874201025497e-05	0.000280958067008499	2.80958067008499e-05	0	0.000351197583760624
OTU_2379	1.40479033504249e-05	0	0	0	0	0	0	0	2.80958067008499e-05	0	0	0	0	0	0	1.40479033504249e-05	0	0
OTU_238	0	1.40479033504249e-05	0	4.21437100512748e-05	4.21437100512748e-05	0	0	2.80958067008499e-05	0	2.80958067008499e-05	0	1.40479033504249e-05	2.80958067008499e-05	8.42874201025497e-05	4.21437100512748e-05	1.40479033504249e-05	4.21437100512748e-05	5.61916134016998e-05
OTU_2380	1.40479033504249e-05	0	0	0	0	0	0	1.40479033504249e-05	7.02395167521247e-05	1.40479033504249e-05	0	0	0	0	0	1.40479033504249e-05	1.40479033504249e-05	1.40479033504249e-05
OTU_2381	0	1.40479033504249e-05	5.61916134016998e-05	0	0.000168574840205099	0	0	0.000547868230666573	0.000337149680410199	4.21437100512748e-05	5.61916134016998e-05	0	0	0	1.40479033504249e-05	0	0	0
OTU_2382	0	0	0	0	0	1.40479033504249e-05	0	0	2.80958067008499e-05	0	0	0	0	0	0	0	1.40479033504249e-05	0
OTU_2383	1.40479033504249e-05	0	0	0	1.40479033504249e-05	1.40479033504249e-05	0	4.21437100512748e-05	2.80958067008499e-05	1.40479033504249e-05	0	0	0	0	7.02395167521247e-05	0	2.80958067008499e-05	7.02395167521247e-05
OTU_2384	1.40479033504249e-05	0	0	0	0	0	1.40479033504249e-05	2.80958067008499e-05	7.02395167521247e-05	4.21437100512748e-05	0	1.40479033504249e-05	0	0	0	0	0	1.40479033504249e-05
OTU_2385	0	0	0	0	0	1.40479033504249e-05	0	0	1.40479033504249e-05	0	0	0	0	0	0	0	0	0
OTU_2386	0	0	0	0	0	0	0	0	4.21437100512748e-05	0	0	0	0	0	0	0	0	0
OTU_2387	0	0	0	0	0	0	0	0	2.80958067008499e-05	0	0	0	0	0	0	0	0	0
OTU_2388	8.42874201025497e-05	1.40479033504249e-05	2.80958067008499e-05	0	1.40479033504249e-05	1.40479033504249e-05	0	0	2.80958067008499e-05	0	0	2.80958067008499e-05	0	0	0	0	1.40479033504249e-05	2.80958067008499e-05
OTU_2389	2.80958067008499e-05	2.80958067008499e-05	2.80958067008499e-05	0	0	2.80958067008499e-05	0	1.40479033504249e-05	2.80958067008499e-05	0	0	0	0	0	0	0	0	1.40479033504249e-05
OTU_239	0	1.40479033504249e-05	0	0	0	0	0	0	0	0	0	0	0	2.80958067008499e-05	0	0	0	2.80958067008499e-05
OTU_2390	4.21437100512748e-05	0	7.02395167521247e-05	1.40479033504249e-05	1.40479033504249e-05	0	0	0	5.61916134016998e-05	0	0	0	0	0	1.40479033504249e-05	0	0	1.40479033504249e-05
OTU_2391	0	0	1.40479033504249e-05	0	0	1.40479033504249e-05	5.61916134016998e-05	0	5.61916134016998e-05	1.40479033504249e-05	4.21437100512748e-05	2.80958067008499e-05	7.02395167521247e-05	0	7.02395167521247e-05	0	1.40479033504249e-05	0.000126431130153825
OTU_2392	0	0	0	1.40479033504249e-05	0	0	0	1.40479033504249e-05	2.80958067008499e-05	0	0	0	0	0	0	0	0	0
OTU_2393	2.80958067008499e-05	1.40479033504249e-05	1.40479033504249e-05	2.80958067008499e-05	1.40479033504249e-05	0	0	1.40479033504249e-05	0.000140479033504249	1.40479033504249e-05	0	0	4.21437100512748e-05	0	0	4.21437100512748e-05	1.40479033504249e-05	0
OTU_2394	0	0	0	0	0	0	0	0	0	2.80958067008499e-05	0	0	0	0	0	0	0	0
OTU_2395	0	0	0	0	0	0	0	0	0	1.40479033504249e-05	0	0	0	0	0	0	0	0
OTU_2396	0	0	0	0	0	0	0	1.40479033504249e-05	0	2.80958067008499e-05	0	0	0	0	0	0	0	0
OTU_2397	0	0	0	0	0	0	0	0	0	2.80958067008499e-05	0	0	0	0	0	0	0	0
OTU_2398	0	0	0	0	0	0	0	1.40479033504249e-05	0	2.80958067008499e-05	0	0	0	0	0	0	0	0
OTU_2399	0	0	0	0	0	0	0	0	0	2.80958067008499e-05	0	0	0	0	0	0	0	0
OTU_24	0.00221956872936714	0.0012362154948374	0.024330968602936	0.0229964177846456	0.0595209664957505	0.00323101777059774	0.00868160427056262	0.0200744538877573	0.0608414694106905	0.0216759148697057	0.0113788017138442	0.0811125939453537	0.00169979630540142	0.00144693404509377	0.0417222729507621	0.00212123340591417	0.00248647889302522	0.0252019386106624
OTU_240	0	0	0	0	0	0	0	0	0	0	0	0	0	2.80958067008499e-05	0	0	0	0
OTU_2400	0	0	0	0	0	0	0	0	0	2.80958067008499e-05	1.40479033504249e-05	0	0	0	0	0	0	0
OTU_2401	0	0	0	1.40479033504249e-05	0	0	0	0	0	4.21437100512748e-05	0	0	0	0	2.80958067008499e-05	0	0	1.40479033504249e-05
OTU_2402	0	0	0	0	0	1.40479033504249e-05	0	0	0	2.80958067008499e-05	0	0	0	0	0	0	0	0
OTU_2403	0	0	0	0	0	0	0	0	0	2.80958067008499e-05	0	0	0	0	0	0	0	0
OTU_2404	0	0	1.40479033504249e-05	0	0	0	0	0	0	2.80958067008499e-05	0	0	0	0	0	0	0	0
OTU_2405	0	0	0	0	0	0	0	0	0	2.80958067008499e-05	0	0	0	0	0	0	0	0
OTU_2406	0	0	0	0	0	0	0	0	0	2.80958067008499e-05	0	0	0	0	0	0	0	0
OTU_2407	0	0	0	0	0	0	0	0	0	1.40479033504249e-05	0	0	0	0	0	0	0	0
OTU_2408	0	0	0	0	0	0	0	0	0	2.80958067008499e-05	0	0	0	0	0	0	0	0
OTU_2409	0	0	0	0	0	4.21437100512748e-05	0	2.80958067008499e-05	5.61916134016998e-05	0.000266910163658074	0	0	0	0	0	0	1.40479033504249e-05	0
OTU_241	0	0	0	0	0	0	0	0	0	0	0	0	0	0	4.21437100512748e-05	0	0	0
OTU_2410	0	0	0	1.40479033504249e-05	0	0	0	0	0	2.80958067008499e-05	0	0	0	0	0	0	0	0
OTU_2411	0	0	0	0	0	0	0	0	0	1.40479033504249e-05	0	0	0	0	0	0	0	0
OTU_2412	2.80958067008499e-05	0	1.40479033504249e-05	1.40479033504249e-05	1.40479033504249e-05	4.21437100512748e-05	0	0	2.80958067008499e-05	7.02395167521247e-05	1.40479033504249e-05	0	0	0	1.40479033504249e-05	0	0	0
OTU_2413	4.21437100512748e-05	0	5.61916134016998e-05	0	0	1.40479033504249e-05	0	0	0	5.61916134016998e-05	0	0	0	0	0	1.40479033504249e-05	1.40479033504249e-05	0
OTU_2414	0	0	1.40479033504249e-05	5.61916134016998e-05	0	0	0	4.21437100512748e-05	2.80958067008499e-05	2.80958067008499e-05	0	1.40479033504249e-05	0	0	0	0	0	0
OTU_2415	0	0	0	0	0	0	1.40479033504249e-05	1.40479033504249e-05	0	2.80958067008499e-05	0	0	0	0	0	0	0	1.40479033504249e-05
OTU_2416	0	0	0	0	0	0	0	0	1.40479033504249e-05	0	4.21437100512748e-05	0	0	0	0	0	0	0
OTU_2417	0	0	0	0	0	0	0	0	0	0	2.80958067008499e-05	0	0	0	0	0	0	0
OTU_2418	4.21437100512748e-05	1.40479033504249e-05	0	0	0	1.40479033504249e-05	0	0	2.80958067008499e-05	0	4.21437100512748e-05	0	0	0	0	0	0	0
OTU_2419	0	0	0	2.80958067008499e-05	0	0	0	1.40479033504249e-05	0	0	2.80958067008499e-05	0	0	0	0	0	0	0
OTU_242	0	0	0	0	0	0	0	0	0	0	0	0	0	0	2.80958067008499e-05	0	0	0
OTU_2420	1.40479033504249e-05	0	0	2.80958067008499e-05	0	0	2.80958067008499e-05	0	0	0	5.61916134016998e-05	0	0	0	0	0	0	0
OTU_2421	0	0	0	0	0	1.40479033504249e-05	2.80958067008499e-05	5.61916134016998e-05	0	0	2.80958067008499e-05	0	1.40479033504249e-05	1.40479033504249e-05	2.80958067008499e-05	1.40479033504249e-05	2.80958067008499e-05	1.40479033504249e-05
OTU_2422	0	0	0	0	0	0	0	0	0	0	2.80958067008499e-05	0	0	0	0	0	0	0
OTU_2423	1.40479033504249e-05	0	0	0	1.40479033504249e-05	0	0	0	0	1.40479033504249e-05	4.21437100512748e-05	1.40479033504249e-05	0	1.40479033504249e-05	2.80958067008499e-05	0	0	0
OTU_2424	0	0	0	0	0	0	0	0	0	0	7.02395167521247e-05	0	0	0	0	0	0	0
OTU_2425	0	0	0	0	0	0	0	0	0	0	2.80958067008499e-05	0	0	0	0	0	0	0
OTU_2426	0	0	0	2.80958067008499e-05	0	1.40479033504249e-05	0	0	1.40479033504249e-05	1.40479033504249e-05	4.21437100512748e-05	1.40479033504249e-05	0	0	0	0	2.80958067008499e-05	0
OTU_2427	0	1.40479033504249e-05	0	0	0	0	1.40479033504249e-05	0	0	0	2.80958067008499e-05	0	0	0	0	0	0	0
OTU_2428	0	0	0	0	0	0	0	0	0	0	2.80958067008499e-05	0	0	0	0	0	0	0
OTU_2429	0	1.40479033504249e-05	0	2.80958067008499e-05	4.21437100512748e-05	1.40479033504249e-05	1.40479033504249e-05	1.40479033504249e-05	1.40479033504249e-05	2.80958067008499e-05	8.42874201025497e-05	5.61916134016998e-05	2.80958067008499e-05	1.40479033504249e-05	1.40479033504249e-05	2.80958067008499e-05	1.40479033504249e-05	0
OTU_243	0	0	0	0	0	0	0	0	0	0	0	0	0	0	4.21437100512748e-05	0	0	1.40479033504249e-05
OTU_2430	0	1.40479033504249e-05	0	0	1.40479033504249e-05	0	0	0	1.40479033504249e-05	0	0.000140479033504249	0	0	1.40479033504249e-05	0	0	0	0
OTU_2431	7.02395167521247e-05	0	4.21437100512748e-05	0	2.80958067008499e-05	4.21437100512748e-05	0	0.000449532907213598	2.80958067008499e-05	9.83353234529746e-05	9.83353234529746e-05	0	1.40479033504249e-05	0.000140479033504249	5.61916134016998e-05	2.80958067008499e-05	7.02395167521247e-05	0
OTU_2432	0	0	0	0	0	0	0	0	0	0	0	4.21437100512748e-05	0	0	0	0	0	0
OTU_2433	0	0	0	1.40479033504249e-05	0	0	0	0	0	0	0	4.21437100512748e-05	0	1.40479033504249e-05	1.40479033504249e-05	0	0	0
OTU_2434	0	0	0	0	0	0	0	0	2.80958067008499e-05	1.40479033504249e-05	0	2.80958067008499e-05	0	0	0	0	0	0
OTU_2435	1.40479033504249e-05	0	0	0	0	0	1.40479033504249e-05	0	0	0	0	7.02395167521247e-05	0	1.40479033504249e-05	0	0	0	0
OTU_2436	1.40479033504249e-05	0	1.40479033504249e-05	0	0	0	1.40479033504249e-05	0	0	0	0	2.80958067008499e-05	1.40479033504249e-05	0	0	0	0	0
OTU_2437	0	0	0	0	0	0	0	0	0	0	0	7.02395167521247e-05	0	0	0	0	0	0
OTU_2438	0	0	0	0	0	1.40479033504249e-05	0	0	0	0	0	1.40479033504249e-05	0	0	0	0	0	0
OTU_2439	0	1.40479033504249e-05	1.40479033504249e-05	2.80958067008499e-05	0	0	0	0	4.21437100512748e-05	0	0	4.21437100512748e-05	0	0	0	0	1.40479033504249e-05	0
OTU_244	0	0	0	0	0	0	0	2.80958067008499e-05	0	0	0	0	0	1.40479033504249e-05	2.80958067008499e-05	0	0	0
OTU_2440	0	0	0	0	0	0	0	0	0	0	0	2.80958067008499e-05	0	0	0	0	0	0
OTU_2441	0	0	0	0	0	0	0	0	0	2.80958067008499e-05	0	0.000126431130153825	0	1.40479033504249e-05	1.40479033504249e-05	0	0	0
OTU_2442	2.80958067008499e-05	0	5.61916134016998e-05	0	0	0	1.40479033504249e-05	0	1.40479033504249e-05	2.80958067008499e-05	1.40479033504249e-05	8.42874201025497e-05	2.80958067008499e-05	2.80958067008499e-05	0.000196670646905949	0	0	8.42874201025497e-05
OTU_2443	0	0	0	0	0	0	0	0	0	0	0	2.80958067008499e-05	0	0	0	0	0	0
OTU_2444	1.40479033504249e-05	0	0	1.40479033504249e-05	0	1.40479033504249e-05	0	0	4.21437100512748e-05	0	0	4.21437100512748e-05	1.40479033504249e-05	0	1.40479033504249e-05	0	0	0
OTU_2445	0	0	0	0	0	0	0	0	0	0	0	2.80958067008499e-05	0	0	0	0	0	0
OTU_2446	0	0	0	0	0	1.40479033504249e-05	0	0	0	0	0	0.000126431130153825	0	0	0	0	0	0
OTU_2447	0	0	1.40479033504249e-05	0	0	0	9.83353234529746e-05	5.61916134016998e-05	7.02395167521247e-05	0	2.80958067008499e-05	0.000168574840205099	0	2.80958067008499e-05	2.80958067008499e-05	1.40479033504249e-05	4.21437100512748e-05	0
OTU_2448	2.80958067008499e-05	1.40479033504249e-05	5.61916134016998e-05	0	1.40479033504249e-05	0	0	0	1.40479033504249e-05	0	0	4.21437100512748e-05	0	0	0	0	0	7.02395167521247e-05
OTU_2449	0	0	0	0	0	1.40479033504249e-05	0	0	0	0	0	2.80958067008499e-05	0	0	0	0	0	0
OTU_245	0	0	0	2.80958067008499e-05	0	1.40479033504249e-05	1.40479033504249e-05	0	0	1.40479033504249e-05	1.40479033504249e-05	4.21437100512748e-05	0	2.80958067008499e-05	2.80958067008499e-05	0	7.02395167521247e-05	1.40479033504249e-05
OTU_2450	0	0	0	0	0	0	0	0	0	0	0	2.80958067008499e-05	0	0	0	0	0	0
OTU_2451	0.000266910163658074	0.000140479033504249	0.000238814356957224	0.000393341293811899	0.000533820327316148	0.000168574840205099	0.000140479033504249	0.000140479033504249	0.000280958067008499	0.000295005970358924	0	0.000688347264170823	0.000126431130153825	0.000477628713914448	0.000758586780922947	0.000210718550256374	9.83353234529746e-05	0.000519772423965723
OTU_2452	7.02395167521247e-05	8.42874201025497e-05	2.80958067008499e-05	4.21437100512748e-05	0.000126431130153825	4.21437100512748e-05	8.42874201025497e-05	0.000252862260307649	0.000505724520615298	0.000323101777059774	0.000140479033504249	0.000252862260307649	0.000379293390461474	0.000140479033504249	0.000365245487111049	0.000280958067008499	7.02395167521247e-05	8.42874201025497e-05
OTU_2453	5.61916134016998e-05	0.000224766453606799	0.000379293390461474	9.83353234529746e-05	0.000379293390461474	0.000126431130153825	0.0001123832268034	2.80958067008499e-05	0	9.83353234529746e-05	1.40479033504249e-05	2.80958067008499e-05	0	0	1.40479033504249e-05	0.000126431130153825	9.83353234529746e-05	5.61916134016998e-05
OTU_2454	2.80958067008499e-05	4.21437100512748e-05	9.83353234529746e-05	5.61916134016998e-05	0.000295005970358924	0	1.40479033504249e-05	2.80958067008499e-05	2.80958067008499e-05	2.80958067008499e-05	0.000252862260307649	1.40479033504249e-05	8.42874201025497e-05	0	7.02395167521247e-05	0.0001123832268034	9.83353234529746e-05	9.83353234529746e-05
OTU_2455	8.42874201025497e-05	1.40479033504249e-05	9.83353234529746e-05	0.000140479033504249	5.61916134016998e-05	4.21437100512748e-05	7.02395167521247e-05	0.000168574840205099	0.0001123832268034	2.80958067008499e-05	7.02395167521247e-05	0.0001123832268034	5.61916134016998e-05	7.02395167521247e-05	0.000140479033504249	2.80958067008499e-05	5.61916134016998e-05	0.0001123832268034
OTU_2456	1.40479033504249e-05	2.80958067008499e-05	4.21437100512748e-05	0.0001123832268034	0.000210718550256374	1.40479033504249e-05	1.40479033504249e-05	0	5.61916134016998e-05	2.80958067008499e-05	0.000154526936854674	0	0	1.40479033504249e-05	0	0	0	0
OTU_2457	0.000590011940717848	0.000238814356957224	0.000224766453606799	0.000646203554119548	0.000196670646905949	0.00474819133244363	4.21437100512748e-05	0.000309053873709349	0.000196670646905949	0.000196670646905949	0.000126431130153825	0.0001123832268034	2.80958067008499e-05	4.21437100512748e-05	0.000182622743555524	0.000210718550256374	4.21437100512748e-05	0.000295005970358924
OTU_2458	0	0	0	8.42874201025497e-05	2.80958067008499e-05	0	0	0	2.80958067008499e-05	1.40479033504249e-05	4.21437100512748e-05	0	0	0	0	0	0	0
OTU_2459	0.00196670646905949	0.000828826297675072	0.00212123340591417	0.00266910163658074	0.001123832268034	0.00424246681182833	0.000252862260307649	0.000210718550256374	0.00185432324225609	0.000941209524478472	0.000210718550256374	0.000575964037367423	0.000365245487111049	0.000365245487111049	0.000393341293811899	0.000421437100512748	0.000379293390461474	0.000618107747418698
OTU_246	0	0	0	0	0	0	0	0	0	0	0	0	0	0	2.80958067008499e-05	0	0	0
OTU_2460	0	2.80958067008499e-05	0	9.83353234529746e-05	2.80958067008499e-05	1.40479033504249e-05	1.40479033504249e-05	5.61916134016998e-05	1.40479033504249e-05	2.80958067008499e-05	8.42874201025497e-05	8.42874201025497e-05	0	1.40479033504249e-05	2.80958067008499e-05	2.80958067008499e-05	1.40479033504249e-05	0
OTU_2461	1.40479033504249e-05	0	0	2.80958067008499e-05	0	1.40479033504249e-05	2.80958067008499e-05	2.80958067008499e-05	5.61916134016998e-05	0	1.40479033504249e-05	1.40479033504249e-05	1.40479033504249e-05	4.21437100512748e-05	7.02395167521247e-05	0	1.40479033504249e-05	7.02395167521247e-05
OTU_2462	0	0	0	0	0	4.21437100512748e-05	0	0	1.40479033504249e-05	0	0	0	0	0	0	0	0	0
OTU_2463	0	0	1.40479033504249e-05	0	0	0	0	0	0	0	0	0	2.80958067008499e-05	0	0	0	0	4.21437100512748e-05
OTU_2464	0	0	0	0	0	0	1.40479033504249e-05	1.40479033504249e-05	0	1.40479033504249e-05	0	0	0	0	1.40479033504249e-05	0	1.40479033504249e-05	9.83353234529746e-05
OTU_2465	1.40479033504249e-05	0	0	1.40479033504249e-05	1.40479033504249e-05	0	0	0	0	0	1.40479033504249e-05	1.40479033504249e-05	0	0	0	0	1.40479033504249e-05	0
OTU_2466	0	0	0	2.80958067008499e-05	2.80958067008499e-05	1.40479033504249e-05	1.40479033504249e-05	0	1.40479033504249e-05	0	0	1.40479033504249e-05	2.80958067008499e-05	0	1.40479033504249e-05	1.40479033504249e-05	0	0
OTU_2467	0	0	7.02395167521247e-05	0	0	1.40479033504249e-05	0	0	0	0	1.40479033504249e-05	0	0	0	0	2.80958067008499e-05	0	1.40479033504249e-05
OTU_2468	1.40479033504249e-05	0	0	4.21437100512748e-05	0	4.21437100512748e-05	0	0	1.40479033504249e-05	1.40479033504249e-05	0	0	0	0	0	0	0	0
OTU_2469	2.80958067008499e-05	1.40479033504249e-05	0	0	0	0	0	0	0	0	0	0	2.80958067008499e-05	0	0	0	0	0
OTU_247	0	0	0	0	0	1.40479033504249e-05	0	0	0	1.40479033504249e-05	0	0	0	0	1.40479033504249e-05	0	0	0
OTU_2470	0	1.40479033504249e-05	0	0	0	0	0	1.40479033504249e-05	1.40479033504249e-05	0	1.40479033504249e-05	1.40479033504249e-05	2.80958067008499e-05	0	0	0	0	0
OTU_2471	0	0	0	0	0	0	0	1.40479033504249e-05	0	0	0	0	0	2.80958067008499e-05	2.80958067008499e-05	0	0	1.40479033504249e-05
OTU_2472	0	0	0	0	0	0	0	0	0	1.40479033504249e-05	0	0	1.40479033504249e-05	5.61916134016998e-05	0	0	0	1.40479033504249e-05
OTU_2473	0	0	0	0	0	0	0	0	0	0	0	0	0	2.80958067008499e-05	0	2.80958067008499e-05	0	0
OTU_2474	0	0	0	0	0	0	0	0	0	0	0	0	0	2.80958067008499e-05	0	0	0	0
OTU_2475	1.40479033504249e-05	4.21437100512748e-05	0	1.40479033504249e-05	1.40479033504249e-05	2.80958067008499e-05	0	4.21437100512748e-05	1.40479033504249e-05	5.61916134016998e-05	2.80958067008499e-05	1.40479033504249e-05	0	0	8.42874201025497e-05	1.40479033504249e-05	0	1.40479033504249e-05
OTU_2476	1.40479033504249e-05	2.80958067008499e-05	1.40479033504249e-05	1.40479033504249e-05	4.21437100512748e-05	5.61916134016998e-05	4.21437100512748e-05	0.000140479033504249	9.83353234529746e-05	4.21437100512748e-05	1.40479033504249e-05	0	5.61916134016998e-05	0	0.000126431130153825	0.000126431130153825	0	0.000126431130153825
OTU_2477	0	0	0	0	0	0	2.80958067008499e-05	0	0	0	0	1.40479033504249e-05	0	0	2.80958067008499e-05	0	0	2.80958067008499e-05
OTU_2478	1.40479033504249e-05	0	0	0	0	0	0	0	0	1.40479033504249e-05	0	0	0	0	2.80958067008499e-05	0	0	0
OTU_2479	0	0	0	0	0	0	0	0	0	0	0	0	0	0	2.80958067008499e-05	0	0	0
OTU_248	0	0	0	0	0	0	1.40479033504249e-05	0	1.40479033504249e-05	0	0	0	0	0	1.40479033504249e-05	0	0	5.61916134016998e-05
OTU_2480	0	0	0	0	1.40479033504249e-05	4.21437100512748e-05	5.61916134016998e-05	0	0	1.40479033504249e-05	0	1.40479033504249e-05	0	0	4.21437100512748e-05	0	0	0
OTU_2481	0	0	0	0	0	0	0	0	0	0	0	0	0	0	0	1.40479033504249e-05	0	0
OTU_2482	0	0	0	0	0	0	0	0	0	1.40479033504249e-05	0	0	0	0	0	1.40479033504249e-05	0	0
OTU_2483	0	0	0	0	0	1.40479033504249e-05	0	0	0	0	0	0	0	0	0	1.40479033504249e-05	0	0
OTU_2484	0	0	0	0	0	0	0	0	0	0	0	0	0	0	0	2.80958067008499e-05	0	0
OTU_2485	0	0	0	0	0	0	0	2.80958067008499e-05	1.40479033504249e-05	0	0	0	0	0	1.40479033504249e-05	2.80958067008499e-05	4.21437100512748e-05	0
OTU_2486	0	1.40479033504249e-05	0	1.40479033504249e-05	0	0	0	0	0	0	0	0	0	0	0	0	0	2.80958067008499e-05
OTU_2487	1.40479033504249e-05	1.40479033504249e-05	1.40479033504249e-05	0	0	0	0	0	1.40479033504249e-05	0	0	0	0	1.40479033504249e-05	1.40479033504249e-05	0	0	9.83353234529746e-05
OTU_2488	0	0	0	0	1.40479033504249e-05	0	0	0	0	0	2.80958067008499e-05	0	0	0	1.40479033504249e-05	0	0	2.80958067008499e-05
OTU_2489	2.80958067008499e-05	0	0	0	0	2.80958067008499e-05	0	0	0	0	0	0	0	0	2.80958067008499e-05	0	0	2.80958067008499e-05
OTU_249	0.0001123832268034	0.000196670646905949	0.000140479033504249	0.000351197583760624	0.000351197583760624	8.42874201025497e-05	0.000252862260307649	0.000238814356957224	0.000168574840205099	0.000224766453606799	0.000210718550256374	0.000126431130153825	0.000126431130153825	9.83353234529746e-05	0.000210718550256374	0.000280958067008499	0.000238814356957224	0.000140479033504249
OTU_2490	0	0	0	0	0	0	0	0	0	0	0	0	0	0	0	0	0	4.21437100512748e-05
OTU_2491	0	0	2.80958067008499e-05	0	0	0	0	0	0	0	0	0	0	0	0	0	0	0
OTU_2492	0	0	2.80958067008499e-05	0	0	0	0	0	0	0	0	0	0	0	0	0	0	0
OTU_2493	0	0	1.40479033504249e-05	0	1.40479033504249e-05	0	0	0	0	1.40479033504249e-05	0	0	0	0	0	0	0	0
OTU_2494	0	0	0	2.80958067008499e-05	0	0	0	0	0	0	0	0	0	0	0	0	0	0
OTU_2495	0	0	0	4.21437100512748e-05	1.40479033504249e-05	1.40479033504249e-05	1.40479033504249e-05	0	0	0	0	0	0	0	0	0	0	0
OTU_2496	0	0	0	4.21437100512748e-05	0	0	0	0	0	0	0	0	0	0	0	0	1.40479033504249e-05	0
OTU_2497	0	1.40479033504249e-05	1.40479033504249e-05	2.80958067008499e-05	0	1.40479033504249e-05	0	0	0	0	0	0	0	0	0	0	0	0
OTU_2498	0	0	0	2.80958067008499e-05	0	0	0	0	0	0	0	0	0	1.40479033504249e-05	0	0	0	0
OTU_2499	1.40479033504249e-05	0	1.40479033504249e-05	5.61916134016998e-05	0	0	1.40479033504249e-05	0	1.40479033504249e-05	1.40479033504249e-05	0	2.80958067008499e-05	0	1.40479033504249e-05	2.80958067008499e-05	0	0	1.40479033504249e-05
OTU_25	0.00188241904895694	0.000899065814427197	0.0304699023670717	0.00449532907213598	0.0165765259535014	0.0187960946828686	0.0163658074032451	0.0100302029922034	0.0162534241764417	0.0215354358362014	0.0127695441455363	0.0138371848001686	0.000927161621128047	0.000927161621128047	0.0197232563039966	0.00103954484793145	0.00310458664044391	0.00901875395097282
OTU_250	0	0	0	0	0	0	0	0	0	0	0	0	0	0	2.80958067008499e-05	0	0	0
OTU_2500	0	0	0	1.40479033504249e-05	2.80958067008499e-05	1.40479033504249e-05	0	1.40479033504249e-05	0	0	1.40479033504249e-05	5.61916134016998e-05	1.40479033504249e-05	0	0	0	1.40479033504249e-05	0
OTU_2501	0	0	0	0	2.80958067008499e-05	0	0	0	0	0	0	0	0	0	0	0	0	0
OTU_2502	1.40479033504249e-05	2.80958067008499e-05	1.40479033504249e-05	1.40479033504249e-05	2.80958067008499e-05	0	4.21437100512748e-05	1.40479033504249e-05	1.40479033504249e-05	2.80958067008499e-05	0	2.80958067008499e-05	1.40479033504249e-05	1.40479033504249e-05	0	0	2.80958067008499e-05	1.40479033504249e-05
OTU_2503	0	0	0	0	1.40479033504249e-05	0	0	0	0	0	0	0	0	0	0	0	0	0
OTU_2504	0	0	0	0	4.21437100512748e-05	0	0	0	0	0	0	0	0	0	0	0	0	0
OTU_2505	0	0	0	0	1.40479033504249e-05	0	0	0	0	0	0	0	0	0	1.40479033504249e-05	1.40479033504249e-05	0	0
OTU_2506	0	0	0	1.40479033504249e-05	0	4.21437100512748e-05	0	0	0	0	0	1.40479033504249e-05	0	2.80958067008499e-05	0	0	0	0
OTU_2507	0	0	0	0	0	2.80958067008499e-05	0	1.40479033504249e-05	0	0	0	0	0	0	0	0	0	1.40479033504249e-05
OTU_2508	0	0	0	1.40479033504249e-05	0	2.80958067008499e-05	0	1.40479033504249e-05	0	0	2.80958067008499e-05	1.40479033504249e-05	0	0	0	0	0	0
OTU_2509	0	0	0	0	0	2.80958067008499e-05	0	0	0	0	0	0	0	0	0	0	0	0
OTU_251	1.40479033504249e-05	5.61916134016998e-05	0	4.21437100512748e-05	1.40479033504249e-05	1.40479033504249e-05	0	2.80958067008499e-05	1.40479033504249e-05	1.40479033504249e-05	1.40479033504249e-05	0	1.40479033504249e-05	2.80958067008499e-05	2.80958067008499e-05	1.40479033504249e-05	1.40479033504249e-05	1.40479033504249e-05
OTU_2510	4.21437100512748e-05	0	0	5.61916134016998e-05	1.40479033504249e-05	4.21437100512748e-05	0	1.40479033504249e-05	4.21437100512748e-05	1.40479033504249e-05	0	1.40479033504249e-05	0	4.21437100512748e-05	0	0	0	0
OTU_2511	0	0	0	0	0	0	7.02395167521247e-05	0	0	0	0	0	1.40479033504249e-05	0	0	1.40479033504249e-05	0	0
OTU_2512	0	0	0	0	0	0	4.21437100512748e-05	0	0	0	0	0	0	0	0	0	0	0
OTU_2513	0	0	0	0	0	0	2.80958067008499e-05	0	0	0	0	0	0	0	0	0	0	0
OTU_2514	0.000309053873709349	0.00115192807473485	0.00122216759148697	0.000547868230666573	0.00136264662499122	0.00140479033504249	0.000702395167521247	0.000449532907213598	0.000365245487111049	0.000491676617264873	0.000491676617264873	0.000238814356957224	0.000421437100512748	0.000800730490974222	0.000196670646905949	0.00110978436468357	0.000491676617264873	0.000646203554119548
OTU_2515	7.02395167521247e-05	0.000786682587623797	0.00116597597808527	0.000491676617264873	0.000337149680410199	0.000421437100512748	0.00143288614174334	0.000280958067008499	0.000365245487111049	0.000604059844068273	0.000716443070871672	0.000210718550256374	0.000126431130153825	0.000575964037367423	5.61916134016998e-05	0.000238814356957224	0.000477628713914448	0.000379293390461474
OTU_2516	0	1.40479033504249e-05	0	0	0	0	0	2.80958067008499e-05	0	1.40479033504249e-05	0	0	0	0	0	0	0	0
OTU_2517	0	0	0	0	0	0	0	2.80958067008499e-05	0	0	0	0	0	0	0	0	0	0
OTU_2518	1.40479033504249e-05	5.61916134016998e-05	0	1.40479033504249e-05	1.40479033504249e-05	0	0	4.21437100512748e-05	9.83353234529746e-05	1.40479033504249e-05	0	1.40479033504249e-05	0	0	0	2.80958067008499e-05	4.21437100512748e-05	1.40479033504249e-05
OTU_2519	0.000238814356957224	5.61916134016998e-05	0.000154526936854674	0.000154526936854674	0.000154526936854674	0.000379293390461474	0.000126431130153825	0.00108168855798272	0.000533820327316148	0.000238814356957224	9.83353234529746e-05	0	0.000126431130153825	5.61916134016998e-05	0.000575964037367423	0.000337149680410199	1.40479033504249e-05	0.000182622743555524
OTU_252	1.40479033504249e-05	2.80958067008499e-05	2.80958067008499e-05	1.40479033504249e-05	1.40479033504249e-05	0	4.21437100512748e-05	2.80958067008499e-05	1.40479033504249e-05	0	0	1.40479033504249e-05	1.40479033504249e-05	0	1.40479033504249e-05	4.21437100512748e-05	4.21437100512748e-05	5.61916134016998e-05
OTU_2520	0	0	0	0	0	0	0	0	2.80958067008499e-05	0	1.40479033504249e-05	0	0	0	0	2.80958067008499e-05	0	0
OTU_2521	0	0	0	0	0	0	0	2.80958067008499e-05	2.80958067008499e-05	0	0	0	0	0	0	0	0	1.40479033504249e-05
OTU_2522	0	0	1.40479033504249e-05	0	0	0	0	0	0	2.80958067008499e-05	0	0	0	0	0	0	0	0
OTU_2523	0	0	0	0	0	0	0	0	0	2.80958067008499e-05	0	0	0	0	0	0	0	0
OTU_2524	0	0	0	0	0	0	0	1.40479033504249e-05	0	2.80958067008499e-05	0	0	0	1.40479033504249e-05	0	0	0	1.40479033504249e-05
OTU_2525	0	0	0	0	0	0	0	1.40479033504249e-05	0	5.61916134016998e-05	0	0	0	0	0	0	1.40479033504249e-05	0
OTU_2526	0	0	0	0	0	0	0	0	0	0	2.80958067008499e-05	0	0	0	0	0	0	0
OTU_2527	0	0	0	0	0	0	0	0	0	0	2.80958067008499e-05	0	0	0	0	0	0	0
OTU_2528	0	0	0	0	0	0	0	0	0	0	2.80958067008499e-05	0	0	0	0	0	0	0
OTU_2529	0	0	1.40479033504249e-05	1.40479033504249e-05	0	0	0	1.40479033504249e-05	0	0	0	4.21437100512748e-05	0	0	0	0	0	0
OTU_253	0	0	0	1.40479033504249e-05	0	0	0	0	0	0	0	0	0	0	0	4.21437100512748e-05	0	0
OTU_2530	0	0	0	0	0	0	0	0	0	0	0	9.83353234529746e-05	0	0	0	0	0	0
OTU_2531	0	0	0	0	0	0	0	0	0	0	0	2.80958067008499e-05	0	1.40479033504249e-05	1.40479033504249e-05	0	0	0
OTU_2532	0	0	0	0	0	0	0	0	0	0	0	0	0	0	0	0	0	5.61916134016998e-05
OTU_2533	0	0	1.40479033504249e-05	0	0	0	0	0	0	0	0	0	0	0	0	0	0	2.80958067008499e-05
OTU_2534	0	0	4.21437100512748e-05	0	0	0	0	0	0	0	1.40479033504249e-05	0	0	0	0	0	0	0
OTU_2535	0	0	0	0	1.40479033504249e-05	0	0	0	0	0	0	0	0	0	2.80958067008499e-05	0	0	0
OTU_2536	0	0	0	0	0	0	0	0	0	0	0	2.80958067008499e-05	0	0	0	0	0	0
OTU_2537	0	0	0	0	0	0	0	0	0	0	0	0	0	0	0	2.80958067008499e-05	0	0
OTU_2538	0	0	0	0	0	2.80958067008499e-05	0	0	0	0	0	0	0	0	0	0	0	0
OTU_2539	0	0	0	0	0	0	0	0	0	0	0	0	0	0	0	2.80958067008499e-05	0	0
OTU_254	0	0	0	0	0	0	0	0	0	0	0	0	0	0	0	2.80958067008499e-05	0	0
OTU_2540	0	0	0	0	0	0	0	0	0	2.80958067008499e-05	0	0	0	0	0	0	0	0
OTU_2541	0	4.21437100512748e-05	0	0	0	0	0	0	0	0	0	0	0	0	0	0	0	0
OTU_2542	0	0	0	2.80958067008499e-05	0	0	0	0	0	0	0	0	0	0	0	0	0	0
OTU_2543	0	0	1.40479033504249e-05	0	0	0	0	0	0	0	0	0	0	0	0	1.40479033504249e-05	0	0
OTU_2544	0	0	0	0	0	0	2.80958067008499e-05	0	0	0	0	0	0	0	0	0	0	0
OTU_2545	0	0	0	0	0	0	0	0	0	0	2.80958067008499e-05	0	0	0	0	0	0	0
OTU_2546	0	0	0	0	0	0	0	0	0	0	0	0	0	0	2.80958067008499e-05	0	0	0
OTU_2547	0	0	0	0	0	2.80958067008499e-05	0	0	0	0	0	0	0	0	0	0	0	0
OTU_2548	0	0	0	0	0	0	0	0	2.80958067008499e-05	0	0	0	0	0	0	0	0	0
OTU_2549	0	0	0	0	0	1.40479033504249e-05	0	1.40479033504249e-05	0	0	0	0	0	0	0	0	0	0
OTU_255	0	2.80958067008499e-05	1.40479033504249e-05	0	0	1.40479033504249e-05	0	0	1.40479033504249e-05	8.42874201025497e-05	0	0	5.61916134016998e-05	0	0	5.61916134016998e-05	1.40479033504249e-05	0
OTU_2550	2.80958067008499e-05	0	0	0	1.40479033504249e-05	1.40479033504249e-05	0	0	0	0	0	0	0	0	0	0	0	4.21437100512748e-05
OTU_2551	0	0	0	0	2.80958067008499e-05	0	0	0	0	0	0	0	0	0	0	0	0	0
OTU_2552	0	0	2.80958067008499e-05	0	0	0	0	0	0	0	0	0	0	0	0	0	0	0
OTU_2553	2.80958067008499e-05	0	0	0	0	0	0	0	0	0	0	0	0	0	0	0	0	0
OTU_2554	0	0	0	0	0	0	0	0	0	1.40479033504249e-05	0	0	0	0	0	0	0	0
OTU_2555	2.80958067008499e-05	0	0	0	0	0	0	0	0	0	1.40479033504249e-05	0	0	0	0	0	0	0
OTU_2556	0	0	0	0	0	0	0	0	0	0	0	0	0	2.80958067008499e-05	0	0	0	0
OTU_2557	0	0	0	0	0	2.80958067008499e-05	0	0	0	0	0	0	0	0	0	0	0	0
OTU_256	0	0	0	0	0	1.40479033504249e-05	2.80958067008499e-05	0	0	0	0	0	0	2.80958067008499e-05	0	2.80958067008499e-05	0	0
OTU_257	0.000449532907213598	0.00139074243169207	0.0010114490412306	0.00292196389688839	0.00375079019456346	0.000533820327316148	0.00175598791880312	0.00207908969586289	0.00361031116105921	0.00184027533890567	0.00370864648451219	0.00431270632858046	0.00365245487111049	0.00398960455152069	0.00209313759921332	0.00182622743555524	0.00328720938399944	0.00200885017911077
OTU_258	0	1.40479033504249e-05	2.80958067008499e-05	0	0	0	0	0	1.40479033504249e-05	2.80958067008499e-05	0	0	0	1.40479033504249e-05	0	4.21437100512748e-05	2.80958067008499e-05	0
OTU_259	0.000140479033504249	0.000210718550256374	5.61916134016998e-05	0.00102549694458102	0.000618107747418698	4.21437100512748e-05	0.000533820327316148	0.000280958067008499	0.000337149680410199	0.000604059844068273	0.000238814356957224	0.000182622743555524	0.000604059844068273	0.000646203554119548	0.000885017911076772	0.000772634684273372	0.000772634684273372	0.00196670646905949
OTU_26	0.00171384420875184	0.0012924071082391	0.000674299360820398	0.000786682587623797	0.00153122146519632	0.0457680691156845	0.00167170049870057	0.000955257427828896	0.00651822715459718	0.0112664184870408	0.000295005970358924	0.000660251457469973	0.000716443070871672	0.000632155650769123	0.000646203554119548	0.0128678794689893	0.000337149680410199	0.000477628713914448
OTU_260	1.40479033504249e-05	0	0	0	1.40479033504249e-05	0	0	0	0	0	0	0	0	0	0	2.80958067008499e-05	0	0
OTU_261	0	0	0	0	1.40479033504249e-05	0	0	0	0	0	0	0	0	0	0	1.40479033504249e-05	0	0
OTU_262	0	0	0	1.40479033504249e-05	0	0	0	0	1.40479033504249e-05	0	0	1.40479033504249e-05	0	0	0	0	1.40479033504249e-05	1.40479033504249e-05
OTU_263	2.80958067008499e-05	0	0	1.40479033504249e-05	1.40479033504249e-05	2.80958067008499e-05	0	0	0	1.40479033504249e-05	1.40479033504249e-05	0	0	0	0	0	2.80958067008499e-05	2.80958067008499e-05
OTU_264	0	0	0	1.40479033504249e-05	0	0	1.40479033504249e-05	0	1.40479033504249e-05	0	0	0	0	0	0	0	2.80958067008499e-05	1.40479033504249e-05
OTU_265	0	0	1.40479033504249e-05	0	0	0	1.40479033504249e-05	0	0	0	0	0	0	0	0	0	2.80958067008499e-05	0
OTU_266	0	2.80958067008499e-05	0	0	0	0	1.40479033504249e-05	1.40479033504249e-05	0	0	0	0	0	0	0	0	4.21437100512748e-05	1.40479033504249e-05
OTU_267	0	0	0	0	0	0	0	0	0	1.40479033504249e-05	2.80958067008499e-05	0	0	0	0	0	0	2.80958067008499e-05
OTU_268	0	0	0	0	0	0	1.40479033504249e-05	0	0	0	0	0	0	0	0	0	0	2.80958067008499e-05
OTU_269	0	1.40479033504249e-05	0	0	0	2.80958067008499e-05	0	0	0	0	0	0	0	0	0	0	0	2.80958067008499e-05
OTU_27	0	0	2.80958067008499e-05	2.80958067008499e-05	0.0078808737795884	4.21437100512748e-05	5.61916134016998e-05	0.000154526936854674	0.000435485003863173	5.61916134016998e-05	0.000210718550256374	1.40479033504249e-05	4.21437100512748e-05	0	2.80958067008499e-05	0.00767015522933202	1.40479033504249e-05	7.02395167521247e-05
OTU_270	0	0	0	1.40479033504249e-05	0	0	1.40479033504249e-05	0	0	4.21437100512748e-05	0	0	2.80958067008499e-05	0	1.40479033504249e-05	0	0	4.21437100512748e-05
OTU_271	0	0	0	1.40479033504249e-05	0	0	0	0	1.40479033504249e-05	0	0	0	0	0	0	2.80958067008499e-05	0	2.80958067008499e-05
OTU_272	0	0	0	0	0	0	0	0	0	0	0	0	0	0	0	0	0	4.21437100512748e-05
OTU_273	0	0	0	0	1.40479033504249e-05	0	0	1.40479033504249e-05	0	0	0	2.80958067008499e-05	0	0	0	0	1.40479033504249e-05	2.80958067008499e-05
OTU_274	0	0	0	0	0	0	0	0	0	0	0	0	0	0	1.40479033504249e-05	0	0	2.80958067008499e-05
OTU_275	0	0	0	0	1.40479033504249e-05	0	0	0	0	1.40479033504249e-05	2.80958067008499e-05	0	0	4.21437100512748e-05	1.40479033504249e-05	1.40479033504249e-05	0	4.21437100512748e-05
OTU_276	0	0	0	0	0	0	0	0	0	0	0	0	0	1.40479033504249e-05	0	0	0	0.000280958067008499
OTU_277	0	0	0	0	0	0	0	0	0	0	0	0	0	0	0	0	0	4.21437100512748e-05
OTU_278	0	0	0	0	0	0	0	0	0	0	0	0	0	0	0	0	0	2.80958067008499e-05
OTU_279	0	0	0	0	0	0	0	1.40479033504249e-05	0	0	0	0	0	0	2.80958067008499e-05	1.40479033504249e-05	0	0.0001123832268034
OTU_28	4.21437100512748e-05	0.000168574840205099	8.42874201025497e-05	0.00363840696776006	0.0125728734986303	0.000575964037367423	5.61916134016998e-05	0.0001123832268034	0.000870970007726347	4.21437100512748e-05	0.000252862260307649	2.80958067008499e-05	2.80958067008499e-05	0	2.80958067008499e-05	0.000337149680410199	0.000168574840205099	7.02395167521247e-05
OTU_280	0	0	0	0	0	0	0	0	0	0	0	0	0	0	0	0	0	2.80958067008499e-05
OTU_281	0	0	0	0	0	0	0	0	0	0	0	0	0	0	0	0	0	2.80958067008499e-05
OTU_282	1.40479033504249e-05	0	0	0	0	0	0	0	0	0	0	0	0	1.40479033504249e-05	0	0	0	2.80958067008499e-05
OTU_283	0.000140479033504249	7.02395167521247e-05	4.21437100512748e-05	0.000196670646905949	7.02395167521247e-05	4.21437100512748e-05	0.0001123832268034	0.0001123832268034	0.0001123832268034	0.000168574840205099	0.000154526936854674	0.000126431130153825	0.000224766453606799	8.42874201025497e-05	0.000309053873709349	8.42874201025497e-05	0.000252862260307649	0.000351197583760624
OTU_284	0	0	0	0	0	0	0	0	0	0	0	0	0	0	0	0	0	2.80958067008499e-05
OTU_285	0	1.40479033504249e-05	1.40479033504249e-05	0.000323101777059774	0.000154526936854674	1.40479033504249e-05	0.000337149680410199	0.000182622743555524	0.000154526936854674	8.42874201025497e-05	0.0001123832268034	5.61916134016998e-05	0.000126431130153825	9.83353234529746e-05	0.000224766453606799	2.80958067008499e-05	0.000126431130153825	0.000547868230666573
OTU_286	0	0	2.80958067008499e-05	9.83353234529746e-05	5.61916134016998e-05	0	1.40479033504249e-05	0	2.80958067008499e-05	1.40479033504249e-05	5.61916134016998e-05	0	4.21437100512748e-05	1.40479033504249e-05	0	1.40479033504249e-05	4.21437100512748e-05	1.40479033504249e-05
OTU_287	0	0	0	5.61916134016998e-05	0	0	2.80958067008499e-05	4.21437100512748e-05	1.40479033504249e-05	7.02395167521247e-05	4.21437100512748e-05	0	1.40479033504249e-05	0	1.40479033504249e-05	8.42874201025497e-05	2.80958067008499e-05	0.0001123832268034
OTU_288	0	0	1.40479033504249e-05	0	0	0	4.21437100512748e-05	0	1.40479033504249e-05	1.40479033504249e-05	0	0	0	0	0	1.40479033504249e-05	1.40479033504249e-05	7.02395167521247e-05
OTU_289	0	0	0	0	0	0	0	0	0	0	0	0	0	0	0	0	0	4.21437100512748e-05
OTU_29	0.00115192807473485	0.000828826297675072	0.000828826297675072	0.000786682587623797	0.000575964037367423	0.000856922104375922	0.000533820327316148	0.000758586780922947	0.000828826297675072	0.000941209524478472	0.000730490974222097	0.000674299360820398	0.000519772423965723	0.000899065814427197	0.0012924071082391	0.000856922104375922	0.000800730490974222	0.000744538877572522
OTU_290	2.80958067008499e-05	0	0	0	0	0	1.40479033504249e-05	0	0	1.40479033504249e-05	0	0	0	0	0	1.40479033504249e-05	0	0
OTU_291	4.21437100512748e-05	0	0	0	0	4.21437100512748e-05	0	0	0	1.40479033504249e-05	0	0	0	0	0	0	0	0
OTU_292	1.40479033504249e-05	0	0	0	0	2.80958067008499e-05	0	0	0	0	0	0	0	0	0	0	0	0
OTU_293	4.21437100512748e-05	0	1.40479033504249e-05	0	0	0	0	0	0	1.40479033504249e-05	1.40479033504249e-05	0	0	0	0	0	0	4.21437100512748e-05
OTU_294	0.000266910163658074	0.000632155650769123	0.000491676617264873	0.000561916134016998	0.000800730490974222	0.000210718550256374	0.000182622743555524	0.000337149680410199	0.000168574840205099	0.000870970007726347	0.000337149680410199	0.000154526936854674	0.000716443070871672	0.0010676406546323	0.000800730490974222	0.000365245487111049	0.000969305331179321	0.000786682587623797
OTU_295	0.000210718550256374	0.000421437100512748	0.0001123832268034	0.000295005970358924	0.000196670646905949	0.000224766453606799	7.02395167521247e-05	0.000140479033504249	2.80958067008499e-05	0.000449532907213598	0.0001123832268034	4.21437100512748e-05	0.000196670646905949	7.02395167521247e-05	4.21437100512748e-05	0.000154526936854674	0.0001123832268034	7.02395167521247e-05
OTU_296	0.000323101777059774	0.000421437100512748	0.000393341293811899	0.000309053873709349	0.000309053873709349	0.000463580810564023	0.000140479033504249	0.000182622743555524	0.000196670646905949	0.000449532907213598	8.42874201025497e-05	9.83353234529746e-05	0.000407389197162324	5.61916134016998e-05	0.000168574840205099	0.000210718550256374	0.000266910163658074	8.42874201025497e-05
OTU_297	0	2.80958067008499e-05	0	0	0	0	0	0	1.40479033504249e-05	0	0	0	0	0	0	0	0	0
OTU_298	0	2.80958067008499e-05	0	0	0	0	0	0	0	0	0	0	0	0	0	0	0	1.40479033504249e-05
OTU_299	2.80958067008499e-05	9.83353234529746e-05	2.80958067008499e-05	1.40479033504249e-05	9.83353234529746e-05	8.42874201025497e-05	1.40479033504249e-05	2.80958067008499e-05	0	0.0001123832268034	4.21437100512748e-05	1.40479033504249e-05	4.21437100512748e-05	1.40479033504249e-05	0	1.40479033504249e-05	8.42874201025497e-05	2.80958067008499e-05
OTU_3	4.21437100512748e-05	0.000168574840205099	0.000168574840205099	7.02395167521247e-05	0.000252862260307649	0.000182622743555524	2.80958067008499e-05	4.21437100512748e-05	9.83353234529746e-05	5.61916134016998e-05	9.83353234529746e-05	8.42874201025497e-05	1.40479033504249e-05	0	1.40479033504249e-05	7.02395167521247e-05	2.80958067008499e-05	5.61916134016998e-05
OTU_30	1.40479033504249e-05	0	0	0	0	1.40479033504249e-05	1.40479033504249e-05	0	0.000660251457469973	0.000126431130153825	7.02395167521247e-05	4.21437100512748e-05	9.83353234529746e-05	0.000716443070871672	0.00147502985179462	8.42874201025497e-05	0.000280958067008499	0.000182622743555524
OTU_300	1.40479033504249e-05	8.42874201025497e-05	5.61916134016998e-05	1.40479033504249e-05	9.83353234529746e-05	2.80958067008499e-05	2.80958067008499e-05	1.40479033504249e-05	1.40479033504249e-05	2.80958067008499e-05	0	1.40479033504249e-05	0	1.40479033504249e-05	0	0	1.40479033504249e-05	0
OTU_301	1.40479033504249e-05	1.40479033504249e-05	7.02395167521247e-05	8.42874201025497e-05	5.61916134016998e-05	0	0	7.02395167521247e-05	0	7.02395167521247e-05	0	0	0	1.40479033504249e-05	0	2.80958067008499e-05	4.21437100512748e-05	5.61916134016998e-05
OTU_302	1.40479033504249e-05	0	2.80958067008499e-05	0	2.80958067008499e-05	1.40479033504249e-05	0	0	0	1.40479033504249e-05	0	0	0	0	0	1.40479033504249e-05	0	0
OTU_303	0	0	1.40479033504249e-05	0	0	0	0	0	1.40479033504249e-05	2.80958067008499e-05	2.80958067008499e-05	0	0	0	0	1.40479033504249e-05	0	0
OTU_304	0	0	0	4.21437100512748e-05	1.40479033504249e-05	0	0	0	0	2.80958067008499e-05	0	1.40479033504249e-05	0	2.80958067008499e-05	0	0	2.80958067008499e-05	2.80958067008499e-05
OTU_305	0	1.40479033504249e-05	0	2.80958067008499e-05	0	0	0	0	0	0	0	0	0	1.40479033504249e-05	0	0	0	0
OTU_306	0	0	0	2.80958067008499e-05	0	0	0	0	0	0	0	0	0	0	0	0	0	0
OTU_307	0	0	0	4.21437100512748e-05	0	0	1.40479033504249e-05	0	0	1.40479033504249e-05	4.21437100512748e-05	0	0	0	0	1.40479033504249e-05	0	2.80958067008499e-05
OTU_308	0	0	0	2.80958067008499e-05	0	0	0	1.40479033504249e-05	1.40479033504249e-05	0	0	0	0	1.40479033504249e-05	0	0	0	1.40479033504249e-05
OTU_309	0	0	0	5.61916134016998e-05	0	0	0	0	0	0	0	0	0	0	1.40479033504249e-05	1.40479033504249e-05	0	2.80958067008499e-05
OTU_31	7.02395167521247e-05	0.000196670646905949	7.02395167521247e-05	0.000842874201025497	0.000758586780922947	0.0001123832268034	0.0001123832268034	0.000126431130153825	0.000140479033504249	8.42874201025497e-05	1.40479033504249e-05	0.0001123832268034	1.40479033504249e-05	4.21437100512748e-05	1.40479033504249e-05	0.000280958067008499	4.21437100512748e-05	9.83353234529746e-05
OTU_310	0	1.40479033504249e-05	0	5.61916134016998e-05	1.40479033504249e-05	0	2.80958067008499e-05	1.40479033504249e-05	5.61916134016998e-05	2.80958067008499e-05	0	0	1.40479033504249e-05	1.40479033504249e-05	0	0	0	1.40479033504249e-05
OTU_311	0	1.40479033504249e-05	0	2.80958067008499e-05	0	0	0	0	0	0	0	0	0	0	0	0	0	0
OTU_312	0	0	0	5.61916134016998e-05	8.42874201025497e-05	0	2.80958067008499e-05	1.40479033504249e-05	0	5.61916134016998e-05	2.80958067008499e-05	0	1.40479033504249e-05	1.40479033504249e-05	0	1.40479033504249e-05	0	1.40479033504249e-05
OTU_313	2.80958067008499e-05	1.40479033504249e-05	2.80958067008499e-05	0	0	5.61916134016998e-05	0	2.80958067008499e-05	1.40479033504249e-05	2.80958067008499e-05	0	0	0	0	0	0	0	0
OTU_314	0	0	0	0	0	0	2.80958067008499e-05	0	0	0	0	0	0	0	0	0	0	0
OTU_315	0	0	0	0	0	0	2.80958067008499e-05	0	0	0	0	0	1.40479033504249e-05	0	0	0	0	0
OTU_316	0	0	0	0	0	0	0	2.80958067008499e-05	0	0	0	0	0	0	0	0	0	0
OTU_317	0	0	0	0	0	0	0	2.80958067008499e-05	0	2.80958067008499e-05	0	0	0	0	0	0	0	0
OTU_318	1.40479033504249e-05	0	0	0	0	0	2.80958067008499e-05	1.40479033504249e-05	0	2.80958067008499e-05	0	1.40479033504249e-05	0	0	0	0	0	0
OTU_319	0	0	0	0	1.40479033504249e-05	0	0	2.80958067008499e-05	0	0	0	1.40479033504249e-05	0	0	0	0	0	0
OTU_32	1.40479033504249e-05	0	1.40479033504249e-05	2.80958067008499e-05	0.000295005970358924	0	0	1.40479033504249e-05	0	1.40479033504249e-05	1.40479033504249e-05	0	0	0.00372269438786261	0	8.42874201025497e-05	5.61916134016998e-05	0
OTU_320	0	0	0	0	0	0	0	0	2.80958067008499e-05	0	0	0	0	0	0	0	0	0
OTU_321	0	0	0	1.40479033504249e-05	0	0	0	0	2.80958067008499e-05	0	0	0	0	0	0	1.40479033504249e-05	0	0
OTU_322	0	1.40479033504249e-05	1.40479033504249e-05	0	0	0	0	1.40479033504249e-05	2.80958067008499e-05	0	0	0	0	0	0	0	0	0
OTU_323	0	0	0	0	0	0	0	0	2.80958067008499e-05	1.40479033504249e-05	0	0	0	0	2.80958067008499e-05	0	1.40479033504249e-05	0
OTU_324	0	0	0	0	0	0	0	0	2.80958067008499e-05	0	0	0	0	0	0	0	0	0
OTU_325	0	0	1.40479033504249e-05	0.000182622743555524	0.000168574840205099	0	8.42874201025497e-05	0	2.80958067008499e-05	2.80958067008499e-05	4.21437100512748e-05	0	8.42874201025497e-05	5.61916134016998e-05	1.40479033504249e-05	4.21437100512748e-05	2.80958067008499e-05	2.80958067008499e-05
OTU_326	0	0	1.40479033504249e-05	0	0	0	0	0	0	2.80958067008499e-05	0	0	0	0	0	0	0	0
OTU_327	0	0	0	0	0	0	0	1.40479033504249e-05	0	2.80958067008499e-05	0	0	0	0	0	0	0	0
OTU_328	0	0	0	0	0	0	0	0	0	0	2.80958067008499e-05	0	0	0	0	0	0	0
OTU_329	1.40479033504249e-05	7.02395167521247e-05	2.80958067008499e-05	1.40479033504249e-05	0	2.80958067008499e-05	0	7.02395167521247e-05	0	1.40479033504249e-05	7.02395167521247e-05	1.40479033504249e-05	4.21437100512748e-05	0	1.40479033504249e-05	2.80958067008499e-05	0	5.61916134016998e-05
OTU_33	2.80958067008499e-05	2.80958067008499e-05	4.21437100512748e-05	1.40479033504249e-05	5.61916134016998e-05	1.40479033504249e-05	0.000969305331179321	7.02395167521247e-05	7.02395167521247e-05	0	0.000744538877572522	0	0	1.40479033504249e-05	0	0.000140479033504249	0	1.40479033504249e-05
OTU_330	0	7.02395167521247e-05	1.40479033504249e-05	8.42874201025497e-05	0	0	4.21437100512748e-05	0.0001123832268034	0	8.42874201025497e-05	8.42874201025497e-05	7.02395167521247e-05	0.000126431130153825	5.61916134016998e-05	0.000168574840205099	0.000126431130153825	5.61916134016998e-05	0.000365245487111049
OTU_331	0	0	0	1.40479033504249e-05	0	0	1.40479033504249e-05	1.40479033504249e-05	0	0	4.21437100512748e-05	0	2.80958067008499e-05	0	0	0	0	0
OTU_332	0	0	0	0	0	0	0	0	0	0	2.80958067008499e-05	0	0	0	0	1.40479033504249e-05	0	0
OTU_333	1.40479033504249e-05	0	0	1.40479033504249e-05	0	0	0	1.40479033504249e-05	1.40479033504249e-05	0	1.40479033504249e-05	5.61916134016998e-05	0	0	1.40479033504249e-05	0	0	0
OTU_334	0	1.40479033504249e-05	0	1.40479033504249e-05	0	0	1.40479033504249e-05	0	0	1.40479033504249e-05	2.80958067008499e-05	2.80958067008499e-05	1.40479033504249e-05	2.80958067008499e-05	1.40479033504249e-05	1.40479033504249e-05	0	7.02395167521247e-05
OTU_335	0	0	0	1.40479033504249e-05	0	0	1.40479033504249e-05	0	0	0	1.40479033504249e-05	1.40479033504249e-05	0	1.40479033504249e-05	2.80958067008499e-05	0	1.40479033504249e-05	7.02395167521247e-05
OTU_336	0.050446020931376	0.142220973519702	0.148851583901103	0.217630118704783	0.150284470042846	0.0412165484301468	0.208456837816956	0.306342628362717	0.29719744328159	0.228854393481773	0.258776427618178	0.143555524337993	0.0730210016155089	0.162449954344314	0.0971131558614877	0.124323944651261	0.145845332584112	0.0884175036875746
OTU_337	0.0503617335112734	0.0581021282573576	0.090777551450446	0.0565849546955117	0.0651682236426213	0.0394746084146941	0.0168434361171595	0.0366228840345578	0.0410198777832409	0.0390110276041301	0.0199620706609539	0.0592821521387933	0.0420453747278219	0.051935098686521	0.0478752546182482	0.0612769544145536	0.0867036594788228	0.0256795673245768
OTU_338	0.00186837114560652	0.00467795181569151	0.00549273021001615	0.00604059844068273	0.00306244293039264	0.00141883823839292	0.00302029922034136	0.00497295778605043	0.00443913745873428	0.0074313408723748	0.00507129310950341	0.00523986794970851	0.00349792793425581	0.00448128116878556	0.00469199971904193	0.00435485003863173	0.00594226311722975	0.00417222729507621
OTU_339	0.000786682587623797	0.00171384420875184	0.0010114490412306	0.00491676617264873	0.00188241904895694	0.000365245487111049	0.006644658284751	0.00428461052187961	0.00323101777059774	0.00502914939945213	0.00505724520615298	0.00407389197162324	0.00334340099740114	0.00397555664817026	0.00618107747418698	0.00405984406827281	0.00417222729507621	0.00993186766875044
OTU_34	0.000196670646905949	7.02395167521247e-05	7.02395167521247e-05	9.83353234529746e-05	7.02395167521247e-05	0.0001123832268034	0.0001123832268034	0.000126431130153825	0.000126431130153825	9.83353234529746e-05	1.40479033504249e-05	8.42874201025497e-05	8.42874201025497e-05	4.21437100512748e-05	0.0001123832268034	0.000140479033504249	0	8.42874201025497e-05
OTU_340	0.00144693404509377	0.00226171243941842	0.00143288614174334	0.00328720938399944	0.0010114490412306	0.000828826297675072	0.00217742501931587	0.00352602374095666	0.00245838308632437	0.00349792793425581	0.00880803540071644	0.00543653859661446	0.00414413148837536	0.00462176020228981	0.00396150874481984	0.00122216759148697	0.00363840696776006	0.00643393973449463
OTU_341	0.00113788017138442	0.00202289808246119	0.00127835920488867	0.00363840696776006	0.000955257427828896	0.000744538877572522	0.00278148486338414	0.00441104165203343	0.00306244293039264	0.00375079019456346	0.00781063426283627	0.00459366439558896	0.00339959261080284	0.00422841890847791	0.00355411954765751	0.0013485987216408	0.00330125728734986	0.00386317342136686
OTU_342	0.000421437100512748	0.000702395167521247	0.000870970007726347	0.00179813162885439	0.00443913745873428	0.000913113717777622	0.000210718550256374	0.000505724520615298	0.000969305331179321	0.00116597597808527	0.000168574840205099	0.000337149680410199	0.000561916134016998	0.00160146098194844	0.000519772423965723	0.00188241904895694	0.000477628713914448	0.000379293390461474
OTU_343	0.000969305331179321	0.0012362154948374	0.000899065814427197	0.00161550888529887	0.000660251457469973	0.000856922104375922	0.000505724520615298	0.00109573646133315	0.000744538877572522	0.00130645501158952	0.00154526936854674	0.00310458664044391	0.00335744890075156	0.00205099388916204	0.00304839502704221	0.000758586780922947	0.00323101777059774	0.00247243098967479
OTU_344	0.000828826297675072	0.000646203554119548	0.000646203554119548	0.00164360469199972	0.000590011940717848	0.000238814356957224	0.000772634684273372	0.00109573646133315	0.000660251457469973	0.00102549694458102	0.000561916134016998	0.00154526936854674	0.00207908969586289	0.00184027533890567	0.00373674229121304	0.00219147292266629	0.00223361663271757	0.00348388003090539
OTU_345	0.000309053873709349	0.000323101777059774	0.000238814356957224	0.00110978436468357	5.61916134016998e-05	0.0001123832268034	0.000702395167521247	0.000618107747418698	0.000421437100512748	0.000688347264170823	0.00113788017138442	0.00207908969586289	0.00330125728734986	0.00186837114560652	0.00418627519842664	0.0010114490412306	0.00151717356184589	0.00573154456697338
OTU_346	0.0141040949638266	0.0119266699445108	0.00699585586851162	0.0156774601390742	0.00772634684273372	0.00807754442649435	0.00727681393552012	0.0133314602795533	0.0115614244573997	0.00768420313268245	0.0219006813233125	0.0266488726557561	0.030975626887687	0.0254126571609187	0.0211280466390391	0.00626536489428953	0.0195125377537403	0.0160567535295357
OTU_347	0.000351197583760624	0.000280958067008499	0.000196670646905949	0.0010114490412306	0.000210718550256374	5.61916134016998e-05	0.000899065814427197	0.000856922104375922	0.000519772423965723	0.000547868230666573	0.00153122146519632	0.00151717356184589	0.00283767647678584	0.00160146098194844	0.00358221535435836	0.00105359275128187	0.00110978436468357	0.0057455924703238
OTU_348	0.000730490974222097	0.000828826297675072	0.000885017911076772	0.00122216759148697	0.000618107747418698	0.000561916134016998	0.000309053873709349	0.000519772423965723	0.000393341293811899	0.000885017911076772	0.000997401137880171	0.00233195195617054	0.00209313759921332	0.00179813162885439	0.00223361663271757	0.000688347264170823	0.00206504179251247	0.00169979630540142
OTU_349	9.83353234529746e-05	0.000295005970358924	0.000168574840205099	0.00432675423193088	0.00269719744328159	8.42874201025497e-05	0.00266910163658074	0.00164360469199972	0.00192456275900822	0.00168574840205099	0.00473414342909321	0.000295005970358924	0.000899065814427197	0.00102549694458102	0.000899065814427197	0.000590011940717848	0.00109573646133315	0.00233195195617054
OTU_35	1.40479033504249e-05	0	0	0.000758586780922947	0.000632155650769123	0	2.80958067008499e-05	0.000674299360820398	0	1.40479033504249e-05	0	0	0	0	1.40479033504249e-05	0	0.0001123832268034	0
OTU_350	0.000533820327316148	0.00102549694458102	0.000730490974222097	0.00206504179251247	0.00150312565849547	0.000210718550256374	0.000828826297675072	0.000955257427828896	0.00127835920488867	0.00174194001545269	0.00116597597808527	0.000351197583760624	0.000744538877572522	0.000547868230666573	0.00103954484793145	0.000772634684273372	0.00154526936854674	0.00157336517524759
OTU_351	0	5.61916134016998e-05	1.40479033504249e-05	0.00154526936854674	0.000477628713914448	2.80958067008499e-05	0.00105359275128187	0.000309053873709349	0.000449532907213598	0.000435485003863173	0.000786682587623797	4.21437100512748e-05	0.000744538877572522	0.000435485003863173	0.000561916134016998	0.000168574840205099	0.000365245487111049	0.00233195195617054
OTU_352	2.80958067008499e-05	0.000295005970358924	8.42874201025497e-05	0.000885017911076772	0.000280958067008499	7.02395167521247e-05	0.000266910163658074	0.000519772423965723	0.000590011940717848	0.000786682587623797	0.00127835920488867	0.000885017911076772	0.000491676617264873	0.000772634684273372	0.000323101777059774	0.000337149680410199	0.000519772423965723	0.000730490974222097
OTU_353	0.000491676617264873	0.000561916134016998	0.000477628713914448	0.000772634684273372	0.000618107747418698	0.000126431130153825	0.000224766453606799	0.000323101777059774	0.000407389197162324	0.000519772423965723	0.000323101777059774	0.000182622743555524	0.000491676617264873	0.000323101777059774	0.000772634684273372	0.000449532907213598	0.000997401137880171	0.000786682587623797
OTU_354	0.000772634684273372	0.00119407178478612	0.000786682587623797	0.00490271826929831	0.000969305331179321	0.000323101777059774	0.00626536489428953	0.00420032310177706	0.00279553276673457	0.00463580810564023	0.00483247875254618	0.00410198777832409	0.00463580810564023	0.00474819133244363	0.00827421507340029	0.00473414342909321	0.00396150874481984	0.0107466460630751
OTU_355	0.00132050291493995	0.00245838308632437	0.00410198777832409	0.00354007164430709	0.00151717356184589	0.000927161621128047	0.00133455081829037	0.00238814356957224	0.00258481421647819	0.00443913745873428	0.00289386809018754	0.00356816745100794	0.00178408372550397	0.00228980824611927	0.00311863454379434	0.00234599985952097	0.00441104165203343	0.00290791599353796
OTU_356	1.40479033504249e-05	5.61916134016998e-05	4.21437100512748e-05	0.000210718550256374	9.83353234529746e-05	2.80958067008499e-05	0.000266910163658074	0.000126431130153825	0.000140479033504249	0.000210718550256374	0.000210718550256374	0.000407389197162324	0.000561916134016998	0.000379293390461474	0.000646203554119548	0.000280958067008499	0.000421437100512748	0.000632155650769123
OTU_357	7.02395167521247e-05	0.000168574840205099	7.02395167521247e-05	0.000252862260307649	0.000182622743555524	0.0001123832268034	7.02395167521247e-05	0.000126431130153825	0.000224766453606799	0.000140479033504249	0.000323101777059774	0.000505724520615298	0.000379293390461474	0.000252862260307649	0.000224766453606799	0.000126431130153825	0.000266910163658074	0.000168574840205099
OTU_358	0	8.42874201025497e-05	0	0.000280958067008499	5.61916134016998e-05	4.21437100512748e-05	0.000154526936854674	9.83353234529746e-05	9.83353234529746e-05	0.000168574840205099	0.000182622743555524	0.000337149680410199	0.000280958067008499	0.000224766453606799	0.000646203554119548	8.42874201025497e-05	0.000210718550256374	0.000814778394324647
OTU_359	0.000337149680410199	0.000379293390461474	0.000224766453606799	0.00137669452834165	0.000379293390461474	9.83353234529746e-05	0.000772634684273372	0.000632155650769123	0.000351197583760624	0.000505724520615298	0.000941209524478472	0.001123832268034	0.00236004776287139	0.00144693404509377	0.00191051485565779	0.000744538877572522	0.000870970007726347	0.00226171243941842
OTU_36	0.000140479033504249	0.000154526936854674	0.000295005970358924	0.000154526936854674	0.000140479033504249	0.000266910163658074	0.000154526936854674	0.000154526936854674	0.0001123832268034	0.000196670646905949	0.000126431130153825	0.000238814356957224	9.83353234529746e-05	0.000154526936854674	0.000140479033504249	0.000182622743555524	0.000140479033504249	8.42874201025497e-05
OTU_360	0.0001123832268034	0.000351197583760624	0.000182622743555524	0.000772634684273372	0.000351197583760624	0.000168574840205099	0.000351197583760624	0.000533820327316148	0.000505724520615298	0.00105359275128187	0.000744538877572522	0.000309053873709349	0.000238814356957224	0.000519772423965723	0.000252862260307649	0.000295005970358924	0.000421437100512748	0.000716443070871672
OTU_361	1.40479033504249e-05	0.000182622743555524	0	0.000393341293811899	8.42874201025497e-05	2.80958067008499e-05	0.000280958067008499	0.000168574840205099	7.02395167521247e-05	0.000477628713914448	0.000238814356957224	0.000154526936854674	0.000491676617264873	0.000519772423965723	0.000379293390461474	0.000505724520615298	0.000365245487111049	0.0011800238814357
OTU_362	1.40479033504249e-05	0	2.80958067008499e-05	0.000660251457469973	0.000280958067008499	0	0.000295005970358924	0.0001123832268034	0.000126431130153825	0.0001123832268034	0.000632155650769123	2.80958067008499e-05	0.000351197583760624	0.000238814356957224	0.000154526936854674	0	0.000266910163658074	0.000547868230666573
OTU_363	0.000646203554119548	0.000505724520615298	0.000393341293811899	0.00199480227576034	0.000758586780922947	0.000252862260307649	0.0012924071082391	0.000856922104375922	0.000899065814427197	0.0012362154948374	0.000842874201025497	0.00237409566622182	0.00296410760693966	0.00210718550256374	0.00488867036594788	0.00324506567394816	0.00202289808246119	0.00449532907213598
OTU_364	0.000126431130153825	0.000126431130153825	5.61916134016998e-05	0.000435485003863173	0.000154526936854674	8.42874201025497e-05	0.000154526936854674	4.21437100512748e-05	0.000266910163658074	0.000224766453606799	0.000323101777059774	0.000182622743555524	0.000435485003863173	0.000238814356957224	0.000323101777059774	0.000154526936854674	0.000463580810564023	0.000519772423965723
OTU_365	7.02395167521247e-05	5.61916134016998e-05	1.40479033504249e-05	0.000154526936854674	8.42874201025497e-05	1.40479033504249e-05	0.0001123832268034	7.02395167521247e-05	4.21437100512748e-05	9.83353234529746e-05	2.80958067008499e-05	7.02395167521247e-05	0.000337149680410199	0.000168574840205099	0.000323101777059774	0.000154526936854674	0.000154526936854674	0.000533820327316148
OTU_366	0.000730490974222097	0.000604059844068273	0.000295005970358924	0.001123832268034	0.000309053873709349	0.000365245487111049	0.000547868230666573	0.000955257427828896	0.000590011940717848	0.000477628713914448	0.00188241904895694	0.00157336517524759	0.00182622743555524	0.00102549694458102	0.00160146098194844	0.000449532907213598	0.000955257427828896	0.00154526936854674
OTU_367	1.40479033504249e-05	0	2.80958067008499e-05	5.61916134016998e-05	2.80958067008499e-05	1.40479033504249e-05	4.21437100512748e-05	7.02395167521247e-05	4.21437100512748e-05	7.02395167521247e-05	0.000196670646905949	0.000337149680410199	0.000435485003863173	0.000182622743555524	0.000154526936854674	7.02395167521247e-05	0.000210718550256374	0.000140479033504249
OTU_368	0.000182622743555524	0.000323101777059774	0.000126431130153825	0.000688347264170823	0.000210718550256374	9.83353234529746e-05	0.00116597597808527	0.000814778394324647	0.000435485003863173	0.000688347264170823	0.000702395167521247	0.000730490974222097	0.000899065814427197	0.000800730490974222	0.00179813162885439	0.000955257427828896	0.000632155650769123	0.00144693404509377
OTU_369	1.40479033504249e-05	8.42874201025497e-05	2.80958067008499e-05	0.0001123832268034	0.000154526936854674	1.40479033504249e-05	2.80958067008499e-05	7.02395167521247e-05	0.000154526936854674	0.000224766453606799	8.42874201025497e-05	0	1.40479033504249e-05	0.0001123832268034	7.02395167521247e-05	7.02395167521247e-05	5.61916134016998e-05	5.61916134016998e-05
OTU_37	5.61916134016998e-05	0.00130645501158952	0	1.40479033504249e-05	0	0	2.80958067008499e-05	0	0	1.40479033504249e-05	0	0	0	0	0	4.21437100512748e-05	0	0
OTU_370	8.42874201025497e-05	0.000182622743555524	0.000140479033504249	0.000224766453606799	0.000196670646905949	4.21437100512748e-05	0	0.000126431130153825	4.21437100512748e-05	0.000210718550256374	0.000140479033504249	9.83353234529746e-05	0.000126431130153825	0.000196670646905949	0.000126431130153825	9.83353234529746e-05	0.000224766453606799	0.000252862260307649
OTU_371	1.40479033504249e-05	7.02395167521247e-05	2.80958067008499e-05	0.000126431130153825	4.21437100512748e-05	1.40479033504249e-05	0.000154526936854674	8.42874201025497e-05	5.61916134016998e-05	2.80958067008499e-05	0.000252862260307649	0.000323101777059774	0.000309053873709349	0.000337149680410199	0.000351197583760624	2.80958067008499e-05	0.000238814356957224	9.83353234529746e-05
OTU_372	0	4.21437100512748e-05	2.80958067008499e-05	5.61916134016998e-05	2.80958067008499e-05	0	4.21437100512748e-05	5.61916134016998e-05	5.61916134016998e-05	0.000168574840205099	8.42874201025497e-05	5.61916134016998e-05	0	0.000126431130153825	4.21437100512748e-05	1.40479033504249e-05	1.40479033504249e-05	1.40479033504249e-05
OTU_373	9.83353234529746e-05	7.02395167521247e-05	5.61916134016998e-05	0.0001123832268034	0.000140479033504249	2.80958067008499e-05	5.61916134016998e-05	0.0001123832268034	4.21437100512748e-05	0.000210718550256374	0.000280958067008499	4.21437100512748e-05	0.000435485003863173	0.000337149680410199	7.02395167521247e-05	4.21437100512748e-05	0.000491676617264873	0.000252862260307649
OTU_374	5.61916134016998e-05	0.000126431130153825	8.42874201025497e-05	0.000140479033504249	0	2.80958067008499e-05	5.61916134016998e-05	4.21437100512748e-05	1.40479033504249e-05	0.000154526936854674	5.61916134016998e-05	9.83353234529746e-05	8.42874201025497e-05	0.0001123832268034	8.42874201025497e-05	0.0001123832268034	0.000140479033504249	0.000168574840205099
OTU_375	1.40479033504249e-05	1.40479033504249e-05	0	7.02395167521247e-05	8.42874201025497e-05	9.83353234529746e-05	0	2.80958067008499e-05	1.40479033504249e-05	4.21437100512748e-05	2.80958067008499e-05	5.61916134016998e-05	2.80958067008499e-05	5.61916134016998e-05	7.02395167521247e-05	4.21437100512748e-05	5.61916134016998e-05	0
OTU_376	0.0001123832268034	8.42874201025497e-05	4.21437100512748e-05	0.000210718550256374	1.40479033504249e-05	7.02395167521247e-05	0.000168574840205099	0.000168574840205099	0.000140479033504249	0.000238814356957224	0.000196670646905949	0.000182622743555524	0.000379293390461474	0.000238814356957224	0.000379293390461474	0.000168574840205099	0.000238814356957224	0.000337149680410199
OTU_377	1.40479033504249e-05	1.40479033504249e-05	0	9.83353234529746e-05	2.80958067008499e-05	0	4.21437100512748e-05	0	2.80958067008499e-05	8.42874201025497e-05	5.61916134016998e-05	2.80958067008499e-05	1.40479033504249e-05	4.21437100512748e-05	0.000168574840205099	9.83353234529746e-05	4.21437100512748e-05	8.42874201025497e-05
OTU_378	1.40479033504249e-05	4.21437100512748e-05	1.40479033504249e-05	4.21437100512748e-05	0	1.40479033504249e-05	1.40479033504249e-05	4.21437100512748e-05	2.80958067008499e-05	1.40479033504249e-05	5.61916134016998e-05	5.61916134016998e-05	0.000168574840205099	7.02395167521247e-05	0.000140479033504249	1.40479033504249e-05	0.000140479033504249	0.000196670646905949
OTU_379	0.000435485003863173	0.0010114490412306	0.000786682587623797	0.00210718550256374	0.000969305331179321	0.000168574840205099	0.00328720938399944	0.00227576034276884	0.00158741307859802	0.00241623937627309	0.00216337711596544	0.00192456275900822	0.00167170049870057	0.00236004776287139	0.00328720938399944	0.00219147292266629	0.00196670646905949	0.00514153262625553
OTU_38	4.21437100512748e-05	0.000309053873709349	0.000168574840205099	0	0.0001123832268034	9.83353234529746e-05	0	4.21437100512748e-05	0.000168574840205099	2.80958067008499e-05	1.40479033504249e-05	0	0	0	1.40479033504249e-05	7.02395167521247e-05	0	0
OTU_380	1.40479033504249e-05	1.40479033504249e-05	0	0.000309053873709349	8.42874201025497e-05	2.80958067008499e-05	8.42874201025497e-05	9.83353234529746e-05	0.000182622743555524	0.000210718550256374	0.000210718550256374	0.000196670646905949	1.40479033504249e-05	0.000196670646905949	9.83353234529746e-05	8.42874201025497e-05	0.000252862260307649	0.000168574840205099
OTU_381	0.000168574840205099	0.000140479033504249	0.0001123832268034	0.000561916134016998	0.000435485003863173	0.000154526936854674	0.000154526936854674	0.000154526936854674	0.0001123832268034	0.000295005970358924	0.000196670646905949	0.000154526936854674	0.000140479033504249	0.000266910163658074	0.000168574840205099	0.000154526936854674	0.000449532907213598	0.000210718550256374
OTU_382	1.40479033504249e-05	2.80958067008499e-05	0	0.000168574840205099	8.42874201025497e-05	0	0	0	5.61916134016998e-05	5.61916134016998e-05	4.21437100512748e-05	2.80958067008499e-05	2.80958067008499e-05	9.83353234529746e-05	4.21437100512748e-05	5.61916134016998e-05	2.80958067008499e-05	0.0001123832268034
OTU_383	1.40479033504249e-05	5.61916134016998e-05	4.21437100512748e-05	0.000182622743555524	0.000182622743555524	4.21437100512748e-05	7.02395167521247e-05	2.80958067008499e-05	2.80958067008499e-05	0.000238814356957224	9.83353234529746e-05	0	9.83353234529746e-05	8.42874201025497e-05	0.000182622743555524	8.42874201025497e-05	0.000196670646905949	0.000224766453606799
OTU_384	0	0	1.40479033504249e-05	0.000154526936854674	0.000210718550256374	0	4.21437100512748e-05	5.61916134016998e-05	1.40479033504249e-05	1.40479033504249e-05	0.000168574840205099	1.40479033504249e-05	4.21437100512748e-05	1.40479033504249e-05	0	2.80958067008499e-05	2.80958067008499e-05	0.000126431130153825
OTU_385	1.40479033504249e-05	1.40479033504249e-05	5.61916134016998e-05	1.40479033504249e-05	0	0	0	0	0	1.40479033504249e-05	0	1.40479033504249e-05	2.80958067008499e-05	0.000154526936854674	4.21437100512748e-05	2.80958067008499e-05	0.000168574840205099	0
OTU_386	0	1.40479033504249e-05	0	1.40479033504249e-05	0	0	2.80958067008499e-05	0	1.40479033504249e-05	4.21437100512748e-05	0	7.02395167521247e-05	7.02395167521247e-05	7.02395167521247e-05	7.02395167521247e-05	1.40479033504249e-05	0	4.21437100512748e-05
OTU_387	0	0	0	8.42874201025497e-05	5.61916134016998e-05	0	0	0	1.40479033504249e-05	4.21437100512748e-05	1.40479033504249e-05	2.80958067008499e-05	1.40479033504249e-05	5.61916134016998e-05	1.40479033504249e-05	5.61916134016998e-05	2.80958067008499e-05	5.61916134016998e-05
OTU_388	7.02395167521247e-05	4.21437100512748e-05	2.80958067008499e-05	1.40479033504249e-05	4.21437100512748e-05	1.40479033504249e-05	0	0	4.21437100512748e-05	7.02395167521247e-05	0	2.80958067008499e-05	4.21437100512748e-05	4.21437100512748e-05	0	8.42874201025497e-05	5.61916134016998e-05	1.40479033504249e-05
OTU_389	0.000154526936854674	0.000224766453606799	0.000154526936854674	0.000295005970358924	0.000196670646905949	0.000266910163658074	7.02395167521247e-05	0.000126431130153825	0.000210718550256374	0.000295005970358924	0.000252862260307649	0.000126431130153825	8.42874201025497e-05	0.000168574840205099	0.0001123832268034	0.000196670646905949	0.000126431130153825	0.000140479033504249
OTU_39	1.40479033504249e-05	0.00139074243169207	0.000899065814427197	2.80958067008499e-05	0.000772634684273372	0	0.000154526936854674	0.000154526936854674	4.21437100512748e-05	9.83353234529746e-05	0	0	0	1.40479033504249e-05	1.40479033504249e-05	1.40479033504249e-05	2.80958067008499e-05	4.21437100512748e-05
OTU_390	2.80958067008499e-05	4.21437100512748e-05	2.80958067008499e-05	0.000140479033504249	9.83353234529746e-05	7.02395167521247e-05	1.40479033504249e-05	2.80958067008499e-05	1.40479033504249e-05	7.02395167521247e-05	2.80958067008499e-05	1.40479033504249e-05	9.83353234529746e-05	0.000140479033504249	9.83353234529746e-05	0.000168574840205099	0.000140479033504249	9.83353234529746e-05
OTU_391	0.000126431130153825	0.000337149680410199	8.42874201025497e-05	0.000533820327316148	0.000238814356957224	0	0.000337149680410199	0.000449532907213598	0.000435485003863173	0.000646203554119548	0.00126431130153825	0.000702395167521247	0.000604059844068273	0.000561916134016998	0.000463580810564023	0.000295005970358924	0.000449532907213598	0.000505724520615298
OTU_392	0	0	1.40479033504249e-05	0.000140479033504249	0.0001123832268034	0	9.83353234529746e-05	0	1.40479033504249e-05	2.80958067008499e-05	0.000182622743555524	0	8.42874201025497e-05	4.21437100512748e-05	0	0	5.61916134016998e-05	7.02395167521247e-05
OTU_393	0	4.21437100512748e-05	4.21437100512748e-05	4.21437100512748e-05	4.21437100512748e-05	2.80958067008499e-05	2.80958067008499e-05	0	2.80958067008499e-05	1.40479033504249e-05	7.02395167521247e-05	2.80958067008499e-05	1.40479033504249e-05	5.61916134016998e-05	2.80958067008499e-05	1.40479033504249e-05	0	1.40479033504249e-05
OTU_394	0	1.40479033504249e-05	2.80958067008499e-05	0.000126431130153825	4.21437100512748e-05	2.80958067008499e-05	0	2.80958067008499e-05	2.80958067008499e-05	8.42874201025497e-05	2.80958067008499e-05	0	0	0.0001123832268034	2.80958067008499e-05	9.83353234529746e-05	2.80958067008499e-05	2.80958067008499e-05
OTU_395	1.40479033504249e-05	5.61916134016998e-05	2.80958067008499e-05	7.02395167521247e-05	4.21437100512748e-05	0	4.21437100512748e-05	0.0001123832268034	4.21437100512748e-05	4.21437100512748e-05	0.000154526936854674	0.000168574840205099	0.000280958067008499	0.000210718550256374	0.000407389197162324	1.40479033504249e-05	8.42874201025497e-05	0.000379293390461474
OTU_396	1.40479033504249e-05	1.40479033504249e-05	0	2.80958067008499e-05	2.80958067008499e-05	1.40479033504249e-05	0	0	0	0	2.80958067008499e-05	1.40479033504249e-05	5.61916134016998e-05	4.21437100512748e-05	1.40479033504249e-05	7.02395167521247e-05	2.80958067008499e-05	0
OTU_397	1.40479033504249e-05	2.80958067008499e-05	8.42874201025497e-05	0.000140479033504249	4.21437100512748e-05	2.80958067008499e-05	5.61916134016998e-05	0.000126431130153825	2.80958067008499e-05	0.000210718550256374	0.000238814356957224	4.21437100512748e-05	1.40479033504249e-05	0.0001123832268034	7.02395167521247e-05	5.61916134016998e-05	4.21437100512748e-05	9.83353234529746e-05
OTU_398	2.80958067008499e-05	4.21437100512748e-05	4.21437100512748e-05	0	8.42874201025497e-05	0	0	0	4.21437100512748e-05	8.42874201025497e-05	2.80958067008499e-05	2.80958067008499e-05	9.83353234529746e-05	0	2.80958067008499e-05	2.80958067008499e-05	2.80958067008499e-05	8.42874201025497e-05
OTU_399	4.21437100512748e-05	8.42874201025497e-05	1.40479033504249e-05	0.000969305331179321	0.00108168855798272	0	0.000449532907213598	0.000295005970358924	0.000309053873709349	0.000295005970358924	0.000477628713914448	7.02395167521247e-05	0.000519772423965723	0.000238814356957224	0.000252862260307649	0.0001123832268034	0.000561916134016998	0.000561916134016998
OTU_4	0	0	7.02395167521247e-05	0	8.42874201025497e-05	0	0	4.21437100512748e-05	4.21437100512748e-05	2.80958067008499e-05	2.80958067008499e-05	2.80958067008499e-05	0	0	2.80958067008499e-05	2.80958067008499e-05	9.83353234529746e-05	1.40479033504249e-05
OTU_40	0	1.40479033504249e-05	0	2.80958067008499e-05	0	0	0	0	0	2.80958067008499e-05	0.000856922104375922	0	2.80958067008499e-05	0	0	0	0	0
OTU_400	7.02395167521247e-05	4.21437100512748e-05	1.40479033504249e-05	4.21437100512748e-05	4.21437100512748e-05	9.83353234529746e-05	2.80958067008499e-05	1.40479033504249e-05	4.21437100512748e-05	1.40479033504249e-05	8.42874201025497e-05	5.61916134016998e-05	9.83353234529746e-05	0.000126431130153825	9.83353234529746e-05	2.80958067008499e-05	0.000140479033504249	2.80958067008499e-05
OTU_401	5.61916134016998e-05	8.42874201025497e-05	1.40479033504249e-05	0.000182622743555524	5.61916134016998e-05	0	8.42874201025497e-05	0.000126431130153825	4.21437100512748e-05	7.02395167521247e-05	0.000252862260307649	0.0001123832268034	0.000140479033504249	0.000210718550256374	0.000140479033504249	5.61916134016998e-05	0.000140479033504249	0.000351197583760624
OTU_402	0	2.80958067008499e-05	1.40479033504249e-05	1.40479033504249e-05	2.80958067008499e-05	1.40479033504249e-05	1.40479033504249e-05	1.40479033504249e-05	1.40479033504249e-05	0	1.40479033504249e-05	0	0	2.80958067008499e-05	8.42874201025497e-05	2.80958067008499e-05	0	0
OTU_403	0	2.80958067008499e-05	1.40479033504249e-05	0	0	0	1.40479033504249e-05	1.40479033504249e-05	1.40479033504249e-05	5.61916134016998e-05	1.40479033504249e-05	0	0	4.21437100512748e-05	8.42874201025497e-05	1.40479033504249e-05	2.80958067008499e-05	0.000140479033504249
OTU_404	0.000561916134016998	0.000842874201025497	0.00127835920488867	0.00158741307859802	0.000969305331179321	0.000463580810564023	0.000632155650769123	0.00140479033504249	0.000983353234529746	0.00188241904895694	0.00125026339818782	0.00126431130153825	0.000604059844068273	0.00122216759148697	0.001123832268034	0.0010114490412306	0.00161550888529887	0.000969305331179321
OTU_405	0	2.80958067008499e-05	0	5.61916134016998e-05	1.40479033504249e-05	1.40479033504249e-05	5.61916134016998e-05	0	4.21437100512748e-05	0	0.000154526936854674	0	0.0001123832268034	4.21437100512748e-05	2.80958067008499e-05	0	2.80958067008499e-05	8.42874201025497e-05
OTU_406	4.21437100512748e-05	0.000224766453606799	0.000126431130153825	0.000309053873709349	0.000168574840205099	5.61916134016998e-05	0.000266910163658074	0.000210718550256374	0.000252862260307649	0.000168574840205099	0.000646203554119548	0.000646203554119548	0.000337149680410199	0.000477628713914448	0.000238814356957224	0.000126431130153825	0.000407389197162324	0.000393341293811899
OTU_407	4.21437100512748e-05	1.40479033504249e-05	0	0	0	0	0	0	0	0	1.40479033504249e-05	1.40479033504249e-05	0	0	0	1.40479033504249e-05	5.61916134016998e-05	0
OTU_408	0	1.40479033504249e-05	0	0	2.80958067008499e-05	0	1.40479033504249e-05	1.40479033504249e-05	0	1.40479033504249e-05	2.80958067008499e-05	0	4.21437100512748e-05	1.40479033504249e-05	2.80958067008499e-05	1.40479033504249e-05	4.21437100512748e-05	5.61916134016998e-05
OTU_409	0	0	0	1.40479033504249e-05	2.80958067008499e-05	0	0	0	2.80958067008499e-05	2.80958067008499e-05	1.40479033504249e-05	0	0	1.40479033504249e-05	0	2.80958067008499e-05	1.40479033504249e-05	0
OTU_41	0.000168574840205099	0.000126431130153825	0.000168574840205099	0.000140479033504249	0.000182622743555524	0.000224766453606799	2.80958067008499e-05	0	0	7.02395167521247e-05	0	0	0	0	0	1.40479033504249e-05	5.61916134016998e-05	2.80958067008499e-05
OTU_410	2.80958067008499e-05	1.40479033504249e-05	2.80958067008499e-05	0.0001123832268034	1.40479033504249e-05	0	0.000168574840205099	0.0001123832268034	5.61916134016998e-05	0.000126431130153825	9.83353234529746e-05	0.000140479033504249	0.000182622743555524	0.0001123832268034	0.000519772423965723	0.000252862260307649	7.02395167521247e-05	0.000604059844068273
OTU_411	9.83353234529746e-05	0.000309053873709349	0.000168574840205099	0.000505724520615298	0.000182622743555524	5.61916134016998e-05	0.000463580810564023	0.000379293390461474	0.000210718550256374	0.000224766453606799	0.000407389197162324	0.000604059844068273	0.000772634684273372	0.000618107747418698	0.000997401137880171	0.000463580810564023	0.000477628713914448	0.00126431130153825
OTU_412	0	1.40479033504249e-05	1.40479033504249e-05	2.80958067008499e-05	0	0	0	1.40479033504249e-05	1.40479033504249e-05	2.80958067008499e-05	0	0	0	2.80958067008499e-05	2.80958067008499e-05	2.80958067008499e-05	0	0
OTU_413	2.80958067008499e-05	5.61916134016998e-05	8.42874201025497e-05	0.000126431130153825	7.02395167521247e-05	0	4.21437100512748e-05	8.42874201025497e-05	7.02395167521247e-05	2.80958067008499e-05	9.83353234529746e-05	4.21437100512748e-05	2.80958067008499e-05	8.42874201025497e-05	7.02395167521247e-05	2.80958067008499e-05	4.21437100512748e-05	2.80958067008499e-05
OTU_414	0.000913113717777622	0.000660251457469973	0.000295005970358924	0.000758586780922947	0.000393341293811899	0.000379293390461474	0.000309053873709349	0.000660251457469973	0.000604059844068273	0.000365245487111049	0.00102549694458102	0.00130645501158952	0.00139074243169207	0.00137669452834165	0.000870970007726347	0.000280958067008499	0.000955257427828896	0.00102549694458102
OTU_415	5.61916134016998e-05	2.80958067008499e-05	1.40479033504249e-05	7.02395167521247e-05	9.83353234529746e-05	5.61916134016998e-05	5.61916134016998e-05	1.40479033504249e-05	4.21437100512748e-05	8.42874201025497e-05	1.40479033504249e-05	4.21437100512748e-05	0.0001123832268034	0.000140479033504249	0.0001123832268034	0.000126431130153825	4.21437100512748e-05	0.000168574840205099
OTU_416	0	0	0	4.21437100512748e-05	7.02395167521247e-05	0	0	2.80958067008499e-05	1.40479033504249e-05	1.40479033504249e-05	0	0	0	0	1.40479033504249e-05	0	0	0
OTU_417	5.61916134016998e-05	0.000266910163658074	0.000407389197162324	0.000421437100512748	0.000266910163658074	0.0001123832268034	0.000238814356957224	0.000280958067008499	0.000280958067008499	0.000519772423965723	0.000393341293811899	0.000435485003863173	0.000182622743555524	0.000519772423965723	0.000224766453606799	0.000210718550256374	0.000505724520615298	0.000238814356957224
OTU_418	0	0	0	1.40479033504249e-05	0	0	0	0	1.40479033504249e-05	0	1.40479033504249e-05	5.61916134016998e-05	0	0	1.40479033504249e-05	1.40479033504249e-05	0	0
OTU_419	0	1.40479033504249e-05	0	4.21437100512748e-05	1.40479033504249e-05	0	5.61916134016998e-05	1.40479033504249e-05	1.40479033504249e-05	2.80958067008499e-05	0.000168574840205099	1.40479033504249e-05	0.000154526936854674	1.40479033504249e-05	7.02395167521247e-05	0	5.61916134016998e-05	8.42874201025497e-05
OTU_42	0	0	0	0	0.000393341293811899	5.61916134016998e-05	1.40479033504249e-05	1.40479033504249e-05	0	0	0	0	0	0	0	2.80958067008499e-05	1.40479033504249e-05	0
OTU_420	0	0	0	0	0	0	4.21437100512748e-05	0	0	0	1.40479033504249e-05	0	1.40479033504249e-05	0	0	0	0	0
OTU_421	1.40479033504249e-05	9.83353234529746e-05	7.02395167521247e-05	0.000210718550256374	0.000154526936854674	0	0.000224766453606799	0.000154526936854674	7.02395167521247e-05	0.000295005970358924	0.000337149680410199	8.42874201025497e-05	7.02395167521247e-05	0.0001123832268034	7.02395167521247e-05	4.21437100512748e-05	0.000154526936854674	0.000182622743555524
OTU_422	0	0	0	0	0	0	0	1.40479033504249e-05	0	0	1.40479033504249e-05	0	2.80958067008499e-05	2.80958067008499e-05	5.61916134016998e-05	0	1.40479033504249e-05	0
OTU_423	0	0	0	0	2.80958067008499e-05	0	0	0	0	0	0	0	0	0	0	1.40479033504249e-05	0	0
OTU_424	0	4.21437100512748e-05	2.80958067008499e-05	4.21437100512748e-05	1.40479033504249e-05	0	8.42874201025497e-05	7.02395167521247e-05	8.42874201025497e-05	0	0	4.21437100512748e-05	0	1.40479033504249e-05	2.80958067008499e-05	1.40479033504249e-05	1.40479033504249e-05	0
OTU_425	0	0	0	0	0	0	0	0	0	0	2.80958067008499e-05	1.40479033504249e-05	0	0	0	0	0	1.40479033504249e-05
OTU_426	0	0	0	7.02395167521247e-05	2.80958067008499e-05	0	1.40479033504249e-05	0	1.40479033504249e-05	0	1.40479033504249e-05	0	1.40479033504249e-05	0	0	0	0	1.40479033504249e-05
OTU_427	1.40479033504249e-05	2.80958067008499e-05	7.02395167521247e-05	2.80958067008499e-05	0	0	0	0	0	0	0	7.02395167521247e-05	2.80958067008499e-05	0	2.80958067008499e-05	2.80958067008499e-05	0	5.61916134016998e-05
OTU_428	1.40479033504249e-05	4.21437100512748e-05	4.21437100512748e-05	4.21437100512748e-05	2.80958067008499e-05	2.80958067008499e-05	0	1.40479033504249e-05	4.21437100512748e-05	4.21437100512748e-05	0	0	1.40479033504249e-05	0	0	2.80958067008499e-05	0	2.80958067008499e-05
OTU_429	0	0	0	5.61916134016998e-05	0	0	0	0	0	0	0	0	0	0	0	1.40479033504249e-05	0	0
OTU_43	1.40479033504249e-05	0	0	2.80958067008499e-05	0	0	8.42874201025497e-05	2.80958067008499e-05	4.21437100512748e-05	5.61916134016998e-05	0.000182622743555524	5.61916134016998e-05	0	1.40479033504249e-05	5.61916134016998e-05	0	0	0
OTU_430	0	0	2.80958067008499e-05	7.02395167521247e-05	0	0	1.40479033504249e-05	1.40479033504249e-05	0	1.40479033504249e-05	0	7.02395167521247e-05	4.21437100512748e-05	1.40479033504249e-05	1.40479033504249e-05	4.21437100512748e-05	4.21437100512748e-05	0
OTU_431	0	0	0	0	4.21437100512748e-05	0	0	0	1.40479033504249e-05	0	0	0	0	0	0	1.40479033504249e-05	0	0
OTU_432	1.40479033504249e-05	4.21437100512748e-05	1.40479033504249e-05	4.21437100512748e-05	4.21437100512748e-05	0	2.80958067008499e-05	2.80958067008499e-05	5.61916134016998e-05	4.21437100512748e-05	9.83353234529746e-05	4.21437100512748e-05	2.80958067008499e-05	4.21437100512748e-05	7.02395167521247e-05	2.80958067008499e-05	2.80958067008499e-05	0.0001123832268034
OTU_433	0	4.21437100512748e-05	1.40479033504249e-05	0.0001123832268034	0	0	2.80958067008499e-05	7.02395167521247e-05	8.42874201025497e-05	5.61916134016998e-05	0.000182622743555524	1.40479033504249e-05	4.21437100512748e-05	2.80958067008499e-05	7.02395167521247e-05	1.40479033504249e-05	5.61916134016998e-05	1.40479033504249e-05
OTU_434	7.02395167521247e-05	7.02395167521247e-05	1.40479033504249e-05	5.61916134016998e-05	7.02395167521247e-05	2.80958067008499e-05	4.21437100512748e-05	0.000210718550256374	2.80958067008499e-05	9.83353234529746e-05	0.000182622743555524	0.000182622743555524	0.000168574840205099	0.000126431130153825	5.61916134016998e-05	1.40479033504249e-05	0.000154526936854674	0.000154526936854674
OTU_435	0	0	1.40479033504249e-05	9.83353234529746e-05	1.40479033504249e-05	0	2.80958067008499e-05	2.80958067008499e-05	2.80958067008499e-05	2.80958067008499e-05	7.02395167521247e-05	0.000140479033504249	8.42874201025497e-05	7.02395167521247e-05	5.61916134016998e-05	2.80958067008499e-05	1.40479033504249e-05	5.61916134016998e-05
OTU_436	0	1.40479033504249e-05	0	7.02395167521247e-05	1.40479033504249e-05	0	4.21437100512748e-05	5.61916134016998e-05	0	0	2.80958067008499e-05	0	4.21437100512748e-05	2.80958067008499e-05	1.40479033504249e-05	1.40479033504249e-05	1.40479033504249e-05	0.0001123832268034
OTU_437	2.80958067008499e-05	0	1.40479033504249e-05	4.21437100512748e-05	0	0	0	0	0	1.40479033504249e-05	4.21437100512748e-05	0	2.80958067008499e-05	0	0	0	2.80958067008499e-05	0
OTU_438	0	1.40479033504249e-05	1.40479033504249e-05	0	0	0	0	0	0	0	0	0	1.40479033504249e-05	0	0	0	0	1.40479033504249e-05
OTU_439	5.61916134016998e-05	0.000196670646905949	0.000154526936854674	7.02395167521247e-05	5.61916134016998e-05	5.61916134016998e-05	2.80958067008499e-05	0.000154526936854674	0.0001123832268034	0.000140479033504249	0.0001123832268034	0.000168574840205099	0.000168574840205099	5.61916134016998e-05	0.0001123832268034	0.000126431130153825	0.000140479033504249	4.21437100512748e-05
OTU_44	0	0.000224766453606799	0	0	0.000140479033504249	8.42874201025497e-05	0	0	0	0	0	0	0	0	0	0	1.40479033504249e-05	0
OTU_440	4.21437100512748e-05	7.02395167521247e-05	0	5.61916134016998e-05	1.40479033504249e-05	0	0.000154526936854674	0.0001123832268034	4.21437100512748e-05	5.61916134016998e-05	0.000168574840205099	8.42874201025497e-05	0.000323101777059774	0.000126431130153825	0.000365245487111049	9.83353234529746e-05	8.42874201025497e-05	0.000407389197162324
OTU_441	5.61916134016998e-05	7.02395167521247e-05	2.80958067008499e-05	1.40479033504249e-05	2.80958067008499e-05	1.40479033504249e-05	0	4.21437100512748e-05	5.61916134016998e-05	7.02395167521247e-05	0.000126431130153825	0.000126431130153825	8.42874201025497e-05	8.42874201025497e-05	4.21437100512748e-05	1.40479033504249e-05	2.80958067008499e-05	5.61916134016998e-05
OTU_442	4.21437100512748e-05	0.000126431130153825	4.21437100512748e-05	0.000210718550256374	9.83353234529746e-05	0	0.000323101777059774	0.000196670646905949	0.000337149680410199	0.000337149680410199	0.000365245487111049	0.000196670646905949	0.000154526936854674	0.000280958067008499	0.000337149680410199	0.000154526936854674	0.000309053873709349	0.000561916134016998
OTU_443	0	0	0	0	0	0	0	0	0	0	0	0	2.80958067008499e-05	0	0	0	0	0
OTU_444	0	0	0	0	0	0	0	0	0	0	0	0	4.21437100512748e-05	0	0	0	0	0
OTU_445	0	2.80958067008499e-05	0	4.21437100512748e-05	0	0	0	0	2.80958067008499e-05	2.80958067008499e-05	1.40479033504249e-05	2.80958067008499e-05	4.21437100512748e-05	1.40479033504249e-05	4.21437100512748e-05	0	2.80958067008499e-05	9.83353234529746e-05
OTU_446	1.40479033504249e-05	0	1.40479033504249e-05	8.42874201025497e-05	2.80958067008499e-05	0	7.02395167521247e-05	4.21437100512748e-05	0	7.02395167521247e-05	8.42874201025497e-05	4.21437100512748e-05	1.40479033504249e-05	0.0001123832268034	2.80958067008499e-05	5.61916134016998e-05	5.61916134016998e-05	0.000168574840205099
OTU_447	0	0	0	0	0	0	0	0	0	1.40479033504249e-05	1.40479033504249e-05	2.80958067008499e-05	0	2.80958067008499e-05	5.61916134016998e-05	0	0	0
OTU_448	0	0	0	0	0	0	0	0	0	1.40479033504249e-05	0	0	0	2.80958067008499e-05	0	0	0	0
OTU_449	0	2.80958067008499e-05	0	1.40479033504249e-05	0	4.21437100512748e-05	0	0	0	0	0	1.40479033504249e-05	0	2.80958067008499e-05	1.40479033504249e-05	1.40479033504249e-05	0	0
OTU_45	0	0	0	0	0.000309053873709349	0	4.21437100512748e-05	0	0	0.000140479033504249	0	0	0	0	0	0	0	1.40479033504249e-05
OTU_450	0.000646203554119548	0.00132050291493995	0.00148907775514504	0.00148907775514504	0.000885017911076772	0.000505724520615298	0.000800730490974222	0.00141883823839292	0.001123832268034	0.00192456275900822	0.00132050291493995	0.00132050291493995	0.000772634684273372	0.00140479033504249	0.000885017911076772	0.000828826297675072	0.00167170049870057	0.000870970007726347
OTU_451	0.000140479033504249	0.000547868230666573	0.000168574840205099	0.00147502985179462	0.000449532907213598	0.000140479033504249	0.00162955678864929	0.00141883823839292	0.000814778394324647	0.00120811968813655	0.00127835920488867	0.00108168855798272	0.0010114490412306	0.0012362154948374	0.00209313759921332	0.00151717356184589	0.00119407178478612	0.00233195195617054
OTU_452	0	1.40479033504249e-05	2.80958067008499e-05	0.0001123832268034	2.80958067008499e-05	0	2.80958067008499e-05	0	2.80958067008499e-05	7.02395167521247e-05	2.80958067008499e-05	0.000126431130153825	0	8.42874201025497e-05	5.61916134016998e-05	7.02395167521247e-05	0.000140479033504249	9.83353234529746e-05
OTU_453	0	0	0	0	0	0	0	0	1.40479033504249e-05	0	0	0	0	2.80958067008499e-05	1.40479033504249e-05	0	4.21437100512748e-05	0
OTU_454	0	0	0	0	0	0	0	1.40479033504249e-05	5.61916134016998e-05	0	1.40479033504249e-05	0	0	0	1.40479033504249e-05	0	0	1.40479033504249e-05
OTU_455	0	0	0	0	0	0	0	0	0	0	0	0	0	0	2.80958067008499e-05	0	0	0
OTU_456	2.80958067008499e-05	5.61916134016998e-05	1.40479033504249e-05	0.000224766453606799	2.80958067008499e-05	1.40479033504249e-05	8.42874201025497e-05	0.000140479033504249	7.02395167521247e-05	0.000154526936854674	0.000280958067008499	0.000224766453606799	2.80958067008499e-05	9.83353234529746e-05	9.83353234529746e-05	1.40479033504249e-05	0.0001123832268034	0.000168574840205099
OTU_457	0	0	0	5.61916134016998e-05	2.80958067008499e-05	1.40479033504249e-05	4.21437100512748e-05	4.21437100512748e-05	0	1.40479033504249e-05	4.21437100512748e-05	2.80958067008499e-05	4.21437100512748e-05	5.61916134016998e-05	0.000154526936854674	5.61916134016998e-05	5.61916134016998e-05	0.000126431130153825
OTU_458	0	0	0	0	1.40479033504249e-05	0	0	0	0	0	0	0	0	0	1.40479033504249e-05	0	0	0
OTU_459	0	1.40479033504249e-05	0	1.40479033504249e-05	1.40479033504249e-05	0	1.40479033504249e-05	0	0	0	0	0	0	1.40479033504249e-05	5.61916134016998e-05	0	1.40479033504249e-05	2.80958067008499e-05
OTU_46	4.21437100512748e-05	0	2.80958067008499e-05	2.80958067008499e-05	2.80958067008499e-05	1.40479033504249e-05	1.40479033504249e-05	1.40479033504249e-05	1.40479033504249e-05	0	2.80958067008499e-05	2.80958067008499e-05	1.40479033504249e-05	2.80958067008499e-05	0	0	1.40479033504249e-05	0
OTU_460	0	0	0	0	0	0	0	0	0	0	0	0	0	0	2.80958067008499e-05	0	0	1.40479033504249e-05
OTU_461	0	0	0	0	0	0	0	0	0	0	0	0	0	0	2.80958067008499e-05	0	0	0
OTU_462	0	2.80958067008499e-05	5.61916134016998e-05	7.02395167521247e-05	0	0	7.02395167521247e-05	4.21437100512748e-05	2.80958067008499e-05	2.80958067008499e-05	7.02395167521247e-05	8.42874201025497e-05	5.61916134016998e-05	9.83353234529746e-05	0.000238814356957224	8.42874201025497e-05	4.21437100512748e-05	0.000168574840205099
OTU_463	4.21437100512748e-05	2.80958067008499e-05	2.80958067008499e-05	2.80958067008499e-05	0	0	1.40479033504249e-05	2.80958067008499e-05	0	0	1.40479033504249e-05	2.80958067008499e-05	7.02395167521247e-05	5.61916134016998e-05	2.80958067008499e-05	2.80958067008499e-05	4.21437100512748e-05	9.83353234529746e-05
OTU_464	0.000154526936854674	4.21437100512748e-05	4.21437100512748e-05	0.000224766453606799	7.02395167521247e-05	0	0.000154526936854674	0.000196670646905949	0.000140479033504249	0.000126431130153825	0.0001123832268034	0.000365245487111049	0.000702395167521247	0.000280958067008499	0.000646203554119548	0.000252862260307649	0.000323101777059774	0.000646203554119548
OTU_465	1.40479033504249e-05	1.40479033504249e-05	2.80958067008499e-05	1.40479033504249e-05	1.40479033504249e-05	2.80958067008499e-05	8.42874201025497e-05	1.40479033504249e-05	1.40479033504249e-05	5.61916134016998e-05	2.80958067008499e-05	1.40479033504249e-05	1.40479033504249e-05	0	1.40479033504249e-05	5.61916134016998e-05	1.40479033504249e-05	4.21437100512748e-05
OTU_466	0	0	1.40479033504249e-05	0	0	0	0	0	0	5.61916134016998e-05	0	1.40479033504249e-05	0	0	0	1.40479033504249e-05	0	0
OTU_467	0	0	0	0	0	0	4.21437100512748e-05	0	0	0	0	0	0	1.40479033504249e-05	0	2.80958067008499e-05	0	0
OTU_468	0	0	0	0	4.21437100512748e-05	0	0	0	1.40479033504249e-05	0	0	0	0	0	0	7.02395167521247e-05	0	0
OTU_469	8.42874201025497e-05	7.02395167521247e-05	1.40479033504249e-05	9.83353234529746e-05	7.02395167521247e-05	2.80958067008499e-05	4.21437100512748e-05	8.42874201025497e-05	4.21437100512748e-05	4.21437100512748e-05	5.61916134016998e-05	0.0001123832268034	0.000266910163658074	0.0001123832268034	0.000210718550256374	8.42874201025497e-05	0.000182622743555524	0.0001123832268034
OTU_47	2.80958067008499e-05	0.0001123832268034	2.80958067008499e-05	0	0	0.000210718550256374	8.42874201025497e-05	0.0001123832268034	0	0.0001123832268034	2.80958067008499e-05	1.40479033504249e-05	0.000126431130153825	9.83353234529746e-05	9.83353234529746e-05	0.000238814356957224	0.000182622743555524	0.000168574840205099
OTU_470	0	0	0	0	0	0	0	0	0	2.80958067008499e-05	1.40479033504249e-05	0	0	0	0	2.80958067008499e-05	1.40479033504249e-05	0
OTU_471	1.40479033504249e-05	1.40479033504249e-05	0	0	0	0	0	1.40479033504249e-05	4.21437100512748e-05	5.61916134016998e-05	1.40479033504249e-05	0	0	0	0	0	2.80958067008499e-05	0
OTU_472	0	0	0	0	2.80958067008499e-05	0	0	0	0	1.40479033504249e-05	0	0	0	0	0	4.21437100512748e-05	0	0
OTU_473	1.40479033504249e-05	0	0	0	1.40479033504249e-05	0	1.40479033504249e-05	1.40479033504249e-05	1.40479033504249e-05	7.02395167521247e-05	2.80958067008499e-05	0	1.40479033504249e-05	7.02395167521247e-05	4.21437100512748e-05	2.80958067008499e-05	0	4.21437100512748e-05
OTU_474	0.000309053873709349	0.000323101777059774	0.000323101777059774	0.000421437100512748	0.000224766453606799	0.000182622743555524	8.42874201025497e-05	0.000295005970358924	0.000196670646905949	0.000224766453606799	0.000252862260307649	0.000828826297675072	0.000561916134016998	0.000477628713914448	0.000519772423965723	0.000323101777059774	0.000772634684273372	0.000646203554119548
OTU_475	0	0	0	0	0	0	0	0	0	0	0	0	0	0	0	1.40479033504249e-05	0	0
OTU_476	0	0	0	0	0	0	0	0	0	0	0	0	0	0	0	0	2.80958067008499e-05	0
OTU_477	0	0	0	0	0	0	2.80958067008499e-05	1.40479033504249e-05	1.40479033504249e-05	5.61916134016998e-05	0.000140479033504249	0	8.42874201025497e-05	0.0001123832268034	7.02395167521247e-05	1.40479033504249e-05	9.83353234529746e-05	0.000309053873709349
OTU_478	0	1.40479033504249e-05	0	1.40479033504249e-05	0	0	0	2.80958067008499e-05	0	4.21437100512748e-05	0	2.80958067008499e-05	4.21437100512748e-05	0	0	1.40479033504249e-05	7.02395167521247e-05	0
OTU_479	1.40479033504249e-05	0	0	0	1.40479033504249e-05	1.40479033504249e-05	0	0	0	0	2.80958067008499e-05	0	1.40479033504249e-05	0	1.40479033504249e-05	1.40479033504249e-05	5.61916134016998e-05	1.40479033504249e-05
OTU_48	1.40479033504249e-05	0	2.80958067008499e-05	0	5.61916134016998e-05	0	0	0	5.61916134016998e-05	1.40479033504249e-05	0.000168574840205099	1.40479033504249e-05	0	0	0	0	0	0
OTU_480	1.40479033504249e-05	0	0	0	0	1.40479033504249e-05	0	0	1.40479033504249e-05	0	0	1.40479033504249e-05	2.80958067008499e-05	0	0	0	2.80958067008499e-05	0
OTU_481	0	0	0	0	0	0	0	0	0	0	0	0	0	0	0	0	2.80958067008499e-05	0
OTU_482	0	0	0	0	0	0	0	0	0	0	0	0	1.40479033504249e-05	1.40479033504249e-05	0	0	2.80958067008499e-05	2.80958067008499e-05
OTU_483	1.40479033504249e-05	0	0	0	0	0	0	0	0	0	1.40479033504249e-05	0	0	0	0	0	0	4.21437100512748e-05
OTU_484	0	0	0	2.80958067008499e-05	0	0	0	1.40479033504249e-05	0	0	0	0	0	0	0	0	0	2.80958067008499e-05
OTU_485	0.000126431130153825	0.000252862260307649	9.83353234529746e-05	0.000716443070871672	0.000266910163658074	1.40479033504249e-05	0.000660251457469973	0.000814778394324647	0.000280958067008499	0.000407389197162324	0.000604059844068273	0.000547868230666573	0.000491676617264873	0.000716443070871672	0.000702395167521247	0.000646203554119548	0.000295005970358924	0.00110978436468357
OTU_486	0	0	1.40479033504249e-05	1.40479033504249e-05	0	0	2.80958067008499e-05	1.40479033504249e-05	1.40479033504249e-05	2.80958067008499e-05	1.40479033504249e-05	0	4.21437100512748e-05	0	7.02395167521247e-05	2.80958067008499e-05	7.02395167521247e-05	0.000168574840205099
OTU_487	0	0	0	0	0	0	0	0	0	0	0	0	0	0	0	0	0	2.80958067008499e-05
OTU_488	0	0	0	0	0	0	0	0	0	0	2.80958067008499e-05	2.80958067008499e-05	1.40479033504249e-05	0	0	0	1.40479033504249e-05	2.80958067008499e-05
OTU_489	0	0	0	0	0	0	0	0	0	0	0	0	0	0	0	0	0	2.80958067008499e-05
OTU_49	0	2.80958067008499e-05	4.21437100512748e-05	0	0	0	0	0	0	0	0	0	0	0	1.40479033504249e-05	0.000168574840205099	0	0
OTU_490	0	0	0	0	0	0	0	0	0	0	0	0	0	0	0	0	0	2.80958067008499e-05
OTU_491	0	1.40479033504249e-05	0	0	0	0	0	1.40479033504249e-05	0	0	0	0	0	0	0	0	0	2.80958067008499e-05
OTU_492	0	0	1.40479033504249e-05	0	0	0	4.21437100512748e-05	1.40479033504249e-05	2.80958067008499e-05	7.02395167521247e-05	0	1.40479033504249e-05	1.40479033504249e-05	5.61916134016998e-05	0	1.40479033504249e-05	0	1.40479033504249e-05
OTU_493	2.80958067008499e-05	1.40479033504249e-05	0	1.40479033504249e-05	0	0	0	0	2.80958067008499e-05	0	0	0	0	1.40479033504249e-05	0	0	0	1.40479033504249e-05
OTU_494	4.21437100512748e-05	0	0	5.61916134016998e-05	0	0	0	1.40479033504249e-05	0	4.21437100512748e-05	1.40479033504249e-05	0	1.40479033504249e-05	4.21437100512748e-05	0	0	1.40479033504249e-05	0
OTU_495	2.80958067008499e-05	0	0	1.40479033504249e-05	0	0	0	0	0	0	0	1.40479033504249e-05	1.40479033504249e-05	1.40479033504249e-05	2.80958067008499e-05	0	1.40479033504249e-05	1.40479033504249e-05
OTU_496	2.80958067008499e-05	0	0	0	0	0	0	0	0	0	0	1.40479033504249e-05	2.80958067008499e-05	0	2.80958067008499e-05	2.80958067008499e-05	0	1.40479033504249e-05
OTU_497	0	2.80958067008499e-05	0	2.80958067008499e-05	0	0	0	0	0	1.40479033504249e-05	0	0	0	0	0	0	0	0
[truncated: 557 more rows]
