# Supplementary material for: Combined metabolomics and 16S rDNA sequence analyses of the gut microbiome reveal the action mechanism of Fructus Akebiae against hepatic fibrosis
Source: Front Med (Lausanne). 2025 Feb 5;11:1492383. doi: 10.3389/fmed.2024.1492383 (PMC11835924; doi:10.3389/fmed.2024.1492383)
Supplement: Supplementary file 1 [file Data_Sheet_1.zip › data/Relative_OTUs_taxonomy.xls]

ID	NOR_1	NOR_2	NOR_3	NOR_4	NOR_5	NOR_6	YZZ_1	YZZ_2	YZZ_3	YZZ_4	YZZ_5	YZZ_6	MOD_1	MOD_2	MOD_3	MOD_4	MOD_5	MOD_6	taxonomy
OTU_1	0	4.21437100512748e-05	0	0	0	0	0	0	0	0	0	0	0	0	0	0	0	0	k__Bacteria; p__Firmicutes; c__Clostridia; o__Peptococcales; f__Peptococcaceae; g__Peptococcus; s__uncultured_bacterium
OTU_10	0	0	0	0	0	0	0	0	0	0	0	0	2.80958067008499e-05	0	0	0	0	0	k__Bacteria; p__Firmicutes; c__Clostridia; o__Lachnospirales; f__Lachnospiraceae; g__Lachnospiraceae_NK4A136_group; s__uncultured_bacterium
OTU_100	0	2.80958067008499e-05	0	0	1.40479033504249e-05	0	0	0	0	0	0	0	0	0	0	0	0	0	k__Bacteria; p__Firmicutes; c__Bacilli; o__RF39; f__RF39; g__RF39; s__unidentified
OTU_1000	1.40479033504249e-05	0	0	0	0	0	0	1.40479033504249e-05	0	1.40479033504249e-05	2.80958067008499e-05	1.40479033504249e-05	0	0	0	0	0	0	k__Bacteria; p__Firmicutes; c__Clostridia; o__Lachnospirales; f__Lachnospiraceae; g__uncultured; s__uncultured_bacterium
OTU_1001	0	0	0	0	0	0	0	0	0	0	2.80958067008499e-05	0	0	0	0	0	0	0	k__Bacteria; p__Firmicutes; c__Clostridia; o__Lachnospirales; f__Lachnospiraceae; g__Roseburia; s__uncultured_bacterium
OTU_1002	0	0	0	0	0	0	0	0	0	0	2.80958067008499e-05	0	0	0	0	0	0	0	k__Bacteria; p__Firmicutes; c__Clostridia; o__Oscillospirales; f__Butyricicoccaceae; g__Butyricicoccus; s__uncultured_bacterium
OTU_1003	1.40479033504249e-05	0	0	0	1.40479033504249e-05	0	0	0	0	0	4.21437100512748e-05	0	0	0	0	0	0	0	k__Bacteria; p__Firmicutes; c__Clostridia; o__Oscillospirales; f__Oscillospiraceae; g__uncultured; s__uncultured_bacterium
OTU_1004	0	0	0	0	0	0	0	0	0	0	4.21437100512748e-05	0	0	0	0	0	0	0	k__Bacteria; p__Firmicutes; c__Clostridia; o__Oscillospirales; f__Oscillospiraceae; g__NK4A214_group; s__uncultured_bacterium
OTU_1005	0	5.61916134016998e-05	0	0	0	0	0	0	0	0	2.80958067008499e-05	0	0	0	0	0	0	0	k__Bacteria; p__Firmicutes; c__Clostridia; o__Lachnospirales; f__Lachnospiraceae; g__Lachnospiraceae_NK4A136_group; s__uncultured_bacterium
OTU_1006	5.61916134016998e-05	0.000140479033504249	5.61916134016998e-05	0.000168574840205099	9.83353234529746e-05	0.000168574840205099	7.02395167521247e-05	0.00179813162885439	0.000365245487111049	9.83353234529746e-05	0.010016155088853	0.000674299360820398	2.80958067008499e-05	0.000126431130153825	0.000140479033504249	8.42874201025497e-05	0.000140479033504249	0.000126431130153825	k__Bacteria; p__Firmicutes; c__Clostridia; o__Lachnospirales; f__Lachnospiraceae; g__Lachnospiraceae_NK4A136_group; s__uncultured_bacterium
OTU_1007	0	0	0	0	0	0	0	0	0	2.80958067008499e-05	2.80958067008499e-05	1.40479033504249e-05	0	0	1.40479033504249e-05	0	0	0	k__Bacteria; p__Firmicutes; c__Clostridia; o__Lachnospirales; f__Lachnospiraceae; g__uncultured; s__uncultured_bacterium
OTU_1008	0	0	0	0	0	1.40479033504249e-05	0	0	1.40479033504249e-05	0	2.80958067008499e-05	0	0	0	0	0	1.40479033504249e-05	0	k__Bacteria; p__Firmicutes; c__Clostridia; o__Lachnospirales; f__Lachnospiraceae; g__Acetatifactor; s__uncultured_bacterium
OTU_1009	0	0	0	0	0	0	0	1.40479033504249e-05	0	0	2.80958067008499e-05	0	0	0	0	0	0	0	k__Bacteria; p__Firmicutes; c__Clostridia; o__Lachnospirales; f__Lachnospiraceae; g__Lachnospiraceae_NK4A136_group; s__uncultured_bacterium
OTU_101	0	1.40479033504249e-05	1.40479033504249e-05	0	0	1.40479033504249e-05	0	0	0	0	0	1.40479033504249e-05	0	0	0	0	0	0	k__Bacteria; p__Proteobacteria; c__Gammaproteobacteria; o__Pseudomonadales; f__Pseudomonadaceae; g__Pseudomonas; s__Pseudomonas_lutea
OTU_1010	0	0	0	0	0	0	0	1.40479033504249e-05	0	0	4.21437100512748e-05	0	0	0	0	0	0	0	k__Bacteria; p__Firmicutes; c__Clostridia; o__Oscillospirales; f__UCG-010; g__UCG-010; s__uncultured_bacterium
OTU_1011	1.40479033504249e-05	1.40479033504249e-05	0	0	1.40479033504249e-05	0	1.40479033504249e-05	0	1.40479033504249e-05	7.02395167521247e-05	4.21437100512748e-05	4.21437100512748e-05	0	2.80958067008499e-05	7.02395167521247e-05	0	0	0.0001123832268034	k__Bacteria; p__Firmicutes; c__Clostridia; o__Lachnospirales; f__Lachnospiraceae; g__uncultured; s__uncultured_bacterium
OTU_1012	0	0	0	0	0	0	0	0	0	0	0	2.80958067008499e-05	0	0	0	0	0	0	k__Bacteria; p__Firmicutes; c__Clostridia; o__Lachnospirales; f__Lachnospiraceae; g__uncultured; s__uncultured_bacterium
OTU_1013	0	0	0	0	0	0	0	0	0	0	0	4.21437100512748e-05	0	0	0	0	0	0	k__Bacteria; p__Firmicutes; c__Clostridia; o__Oscillospirales; f__Oscillospiraceae; g__Colidextribacter; s__uncultured_bacterium
OTU_1014	0	1.40479033504249e-05	0	1.40479033504249e-05	0	0	2.80958067008499e-05	0	0	0	0	0.000126431130153825	0	0	0	0	0	5.61916134016998e-05	k__Bacteria; p__Firmicutes; c__Clostridia; o__Oscillospirales; f__Oscillospiraceae; g__uncultured; s__unidentified
OTU_1015	0	0	0	0	0	2.80958067008499e-05	0	1.40479033504249e-05	0	0	0	2.80958067008499e-05	0	0	0	0	0	0	k__Bacteria; p__Firmicutes; c__Clostridia; o__Lachnospirales; f__Lachnospiraceae; g__Lachnospiraceae_UCG-001; s__uncultured_bacterium
OTU_1016	0	0	0	0	0	0	0	0	0	0	0	1.40479033504249e-05	0	0	0	0	0	0	k__Bacteria; p__Firmicutes; c__Clostridia; o__Oscillospirales; f__Ruminococcaceae; g__Incertae_Sedis; s__uncultured_bacterium
OTU_1017	0	0	1.40479033504249e-05	0	2.80958067008499e-05	1.40479033504249e-05	1.40479033504249e-05	0	0	0	2.80958067008499e-05	9.83353234529746e-05	0	0	0	1.40479033504249e-05	2.80958067008499e-05	0	k__Bacteria; p__Firmicutes; c__Clostridia; o__Lachnospirales; f__Lachnospiraceae; g__uncultured; s__uncultured_bacterium
OTU_1018	0	1.40479033504249e-05	0	0	0	1.40479033504249e-05	1.40479033504249e-05	0	0	0	2.80958067008499e-05	4.21437100512748e-05	0	0	0	1.40479033504249e-05	1.40479033504249e-05	0	k__Bacteria; p__Firmicutes; c__Clostridia; o__Lachnospirales; f__Lachnospiraceae; g__Lachnospiraceae_NK4A136_group; s__uncultured_bacterium
OTU_1019	0	9.83353234529746e-05	0	1.40479033504249e-05	7.02395167521247e-05	0	0	0	7.02395167521247e-05	0.0001123832268034	0	4.21437100512748e-05	1.40479033504249e-05	0	0	0	2.80958067008499e-05	0	k__Bacteria; p__Firmicutes; c__Clostridia; o__Lachnospirales; f__Lachnospiraceae; g__Acetitomaculum; s__uncultured_bacterium
OTU_102	0	0	2.80958067008499e-05	0	0	0	0	0	0	0	0	0	0	0	0	0	0	0	k__Bacteria; p__Firmicutes; c__Bacilli; o__RF39; f__RF39; g__RF39; s__uncultured_bacterium
OTU_1020	0	0	0	0	0	0	0	0	0	0	0	4.21437100512748e-05	0	0	0	0	0	0	k__Bacteria; p__Firmicutes; c__Clostridia; o__Lachnospirales; f__Lachnospiraceae; g__uncultured; s__uncultured_bacterium
OTU_1021	0	0	0	0	0	0	0	0	0	0	0	2.80958067008499e-05	0	0	0	0	0	0	k__Bacteria; p__Firmicutes; c__Clostridia; o__Oscillospirales; f__Oscillospiraceae; g__uncultured; s__uncultured_bacterium
OTU_1022	0	0	0	1.40479033504249e-05	0	0	0	0	1.40479033504249e-05	0	0	2.80958067008499e-05	0	0	0	0	0	1.40479033504249e-05	k__Bacteria; p__Firmicutes; c__Clostridia; o__Lachnospirales; f__Lachnospiraceae; g__Lachnospiraceae_NK4A136_group; s__uncultured_bacterium
OTU_1023	0.0113647538104938	0.00598440682728103	0.00507129310950341	0.0063637002177425	0.00807754442649435	4.21437100512748e-05	0.00191051485565779	9.83353234529746e-05	0.000927161621128047	0.00151717356184589	4.21437100512748e-05	0	0.000280958067008499	0	7.02395167521247e-05	0.00139074243169207	0.0012924071082391	1.40479033504249e-05	k__Bacteria; p__Patescibacteria; c__Saccharimonadia; o__Saccharimonadales; f__Saccharimonadaceae; g__Candidatus_Saccharimonas; s__uncultured_bacterium
OTU_1024	0.000533820327316148	0.000337149680410199	0.00133455081829037	0.00175598791880312	0.00137669452834165	0.00144693404509377	0.00479033504249491	0.00695371215846035	0.00550677811336658	0.00105359275128187	0.000365245487111049	0.000646203554119548	0.000435485003863173	0.00120811968813655	0.0141602865772283	0.0070379995785629	0.000955257427828896	0.0107606939664255	k__Bacteria; p__Firmicutes; c__Clostridia; o__Oscillospirales; f__Oscillospiraceae; g__Oscillibacter; s__uncultured_bacterium
OTU_1025	0.000182622743555524	0.000182622743555524	0.000238814356957224	0.000533820327316148	0.000295005970358924	0.0001123832268034	0.00140479033504249	0.00161550888529887	0.00113788017138442	0.000154526936854674	0.000224766453606799	0.0001123832268034	0.00230385614946969	0.000533820327316148	0.00203694598581162	0.00143288614174334	0.000575964037367423	0.00290791599353796	k__Bacteria; p__Firmicutes; c__Clostridia; o__Oscillospirales; f__Oscillospiraceae; g__Oscillibacter; s__uncultured_bacterium
OTU_1026	0.000323101777059774	0.000351197583760624	0.000365245487111049	0.000351197583760624	0.000365245487111049	0.000477628713914448	0.000435485003863173	0.000365245487111049	0.000351197583760624	0.000435485003863173	0.000337149680410199	0.000435485003863173	0.000309053873709349	0.000393341293811899	0.000870970007726347	0.000941209524478472	0.000463580810564023	0.00237409566622182	k__Bacteria; p__Cyanobacteria; c__Cyanobacteriia; o__Chloroplast; f__Chloroplast; g__Chloroplast; s__Camellia_sinensis
OTU_1027	0.000309053873709349	0.000252862260307649	0.000365245487111049	0.000266910163658074	0.0101004425089555	0.000168574840205099	0.000140479033504249	0.000210718550256374	0.000885017911076772	0.00177003582215354	0.000140479033504249	0.000154526936854674	8.42874201025497e-05	0.000140479033504249	8.42874201025497e-05	0.00150312565849547	9.83353234529746e-05	7.02395167521247e-05	k__Bacteria; p__Firmicutes; c__Clostridia; o__Clostridia_UCG-014; f__Clostridia_UCG-014; g__Clostridia_UCG-014; s__uncultured_bacterium
OTU_1028	0.000463580810564023	0.00216337711596544	0.000885017911076772	0.000913113717777622	0.00155931727189717	0.000323101777059774	0.00144693404509377	0.000730490974222097	0.00361031116105921	0.00185432324225609	0.00126431130153825	0.000196670646905949	0.000168574840205099	0.000140479033504249	0.000224766453606799	0.00332935309405071	0.00200885017911077	0.000365245487111049	k__Bacteria; p__Firmicutes; c__Clostridia; o__Oscillospirales; f__Butyricicoccaceae; g__Butyricicoccus; s__uncultured_bacterium
OTU_1029	0.000266910163658074	0.000140479033504249	0.00108168855798272	0.000786682587623797	0.000983353234529746	0.000941209524478472	7.02395167521247e-05	0.000168574840205099	4.21437100512748e-05	4.21437100512748e-05	1.40479033504249e-05	0.000140479033504249	5.61916134016998e-05	8.42874201025497e-05	8.42874201025497e-05	0.000168574840205099	2.80958067008499e-05	0.000140479033504249	k__Bacteria; p__Firmicutes; c__Clostridia; o__Oscillospirales; f__Oscillospiraceae; g__Oscillibacter; s__uncultured_bacterium
OTU_103	0	0	2.80958067008499e-05	0	0	0	0	0	0	0	0	0	0	0	0	0	0	0	k__Bacteria; p__Proteobacteria; c__Gammaproteobacteria; o__Burkholderiales; f__Oxalobacteraceae; g__Janthinobacterium; s__uncultured_bacterium
OTU_1030	0.0010676406546323	0.000365245487111049	0.00148907775514504	0.000280958067008499	0.000224766453606799	0.000210718550256374	0.000140479033504249	0.000238814356957224	0.000196670646905949	8.42874201025497e-05	4.21437100512748e-05	0.000941209524478472	0.000168574840205099	0.000168574840205099	0.0001123832268034	0.000168574840205099	4.21437100512748e-05	0.000224766453606799	k__Bacteria; p__Firmicutes; c__Clostridia; o__Oscillospirales; f__Oscillospiraceae; g__uncultured; s__uncultured_bacterium
OTU_1031	0.000182622743555524	7.02395167521247e-05	5.61916134016998e-05	2.80958067008499e-05	0.0001123832268034	0.000224766453606799	0.000533820327316148	0.000266910163658074	5.61916134016998e-05	0.000575964037367423	0.000463580810564023	9.83353234529746e-05	0	4.21437100512748e-05	2.80958067008499e-05	7.02395167521247e-05	1.40479033504249e-05	0	k__Bacteria; p__Firmicutes; c__Clostridia; o__Lachnospirales; f__Lachnospiraceae; g__Lachnospiraceae_NK4A136_group; s__uncultured_bacterium
OTU_1032	0.000154526936854674	9.83353234529746e-05	0.000238814356957224	0.000182622743555524	9.83353234529746e-05	9.83353234529746e-05	0.0001123832268034	0.000224766453606799	9.83353234529746e-05	0.000140479033504249	8.42874201025497e-05	0	0.000182622743555524	5.61916134016998e-05	0.000393341293811899	0.000744538877572522	2.80958067008499e-05	0.000477628713914448	k__Bacteria; p__Firmicutes; c__Clostridia; o__Oscillospirales; f__Oscillospiraceae; g__uncultured; s__uncultured_bacterium
OTU_1033	5.61916134016998e-05	0.000140479033504249	0.000168574840205099	0	0.000266910163658074	0.0001123832268034	0.000182622743555524	0.000365245487111049	9.83353234529746e-05	0.000266910163658074	0.000126431130153825	2.80958067008499e-05	2.80958067008499e-05	4.21437100512748e-05	0.000210718550256374	0.000280958067008499	0.000210718550256374	2.80958067008499e-05	k__Bacteria; p__Firmicutes; c__Clostridia; o__Oscillospirales; f__Ruminococcaceae; g__Negativibacillus; s__unidentified
OTU_1034	0.000224766453606799	5.61916134016998e-05	0.000182622743555524	0.000196670646905949	0.000379293390461474	0.000477628713914448	9.83353234529746e-05	0.000126431130153825	0.000168574840205099	0.000126431130153825	5.61916134016998e-05	0.0001123832268034	5.61916134016998e-05	5.61916134016998e-05	7.02395167521247e-05	2.80958067008499e-05	1.40479033504249e-05	5.61916134016998e-05	k__Bacteria; p__Firmicutes; c__Clostridia; o__Peptostreptococcales-Tissierellales; f__Anaerovoracaceae; g__Family_XIII_UCG-001; s__uncultured_bacterium
OTU_1035	0.000295005970358924	0.00174194001545269	0.00387722132471729	0.0001123832268034	0.00302029922034136	0.000309053873709349	0.0001123832268034	0.000126431130153825	8.42874201025497e-05	0.000379293390461474	0.000449532907213598	9.83353234529746e-05	1.40479033504249e-05	4.21437100512748e-05	5.61916134016998e-05	0.0001123832268034	0.000168574840205099	5.61916134016998e-05	k__Bacteria; p__Firmicutes; c__Clostridia; o__Clostridia_UCG-014; f__Clostridia_UCG-014; g__Clostridia_UCG-014; s__uncultured_bacterium
OTU_1036	2.80958067008499e-05	5.61916134016998e-05	7.02395167521247e-05	0.000210718550256374	0.000168574840205099	7.02395167521247e-05	7.02395167521247e-05	0.0001123832268034	4.21437100512748e-05	8.42874201025497e-05	5.61916134016998e-05	0.000210718550256374	1.40479033504249e-05	2.80958067008499e-05	5.61916134016998e-05	7.02395167521247e-05	1.40479033504249e-05	5.61916134016998e-05	k__Bacteria; p__Firmicutes; c__Clostridia; o__Peptostreptococcales-Tissierellales; f__Anaerovoracaceae; g__Eubacterium_brachy_group; s__uncultured_bacterium
OTU_1037	1.40479033504249e-05	1.40479033504249e-05	0.000182622743555524	5.61916134016998e-05	2.80958067008499e-05	2.80958067008499e-05	2.80958067008499e-05	2.80958067008499e-05	7.02395167521247e-05	7.02395167521247e-05	0	0.000126431130153825	1.40479033504249e-05	1.40479033504249e-05	4.21437100512748e-05	2.80958067008499e-05	0.000168574840205099	4.21437100512748e-05	k__Bacteria; p__Firmicutes; c__Clostridia; o__Oscillospirales; f__Oscillospiraceae; g__Colidextribacter; s__uncultured_bacterium
OTU_1038	0.00221956872936714	0.000421437100512748	0.00153122146519632	0.000224766453606799	0.000393341293811899	0.000590011940717848	0.000224766453606799	0.000407389197162324	0.000421437100512748	0.000702395167521247	0.000224766453606799	0.000435485003863173	0.000449532907213598	0.000140479033504249	0.000295005970358924	0.000210718550256374	0.000196670646905949	0.000969305331179321	k__Bacteria; p__Firmicutes; c__Clostridia; o__Lachnospirales; f__Lachnospiraceae; g__Eubacterium_oxidoreducens_group; s__uncultured_bacterium
OTU_1039	1.40479033504249e-05	5.61916134016998e-05	0.000126431130153825	5.61916134016998e-05	2.80958067008499e-05	4.21437100512748e-05	0.000224766453606799	0.000323101777059774	0.000168574840205099	8.42874201025497e-05	0.0001123832268034	0.000224766453606799	0.000365245487111049	8.42874201025497e-05	0.000154526936854674	0.000196670646905949	0.000168574840205099	0.000674299360820398	k__Bacteria; p__Firmicutes; c__Clostridia; o__Oscillospirales; f__Oscillospiraceae; g__uncultured; s__uncultured_bacterium
OTU_104	0	0	1.40479033504249e-05	0	0	1.40479033504249e-05	0	0	1.40479033504249e-05	0	0	0	0	0	0	0	0	0	k__Bacteria; p__Firmicutes; c__Bacilli; o__Bacillales; f__Bacillaceae; g__Terribacillus; s__Terribacillus_sp.
OTU_1040	0	2.80958067008499e-05	5.61916134016998e-05	1.40479033504249e-05	0.000252862260307649	0	4.21437100512748e-05	0	0.000182622743555524	0.000140479033504249	2.80958067008499e-05	1.40479033504249e-05	0	0	4.21437100512748e-05	1.40479033504249e-05	1.40479033504249e-05	2.80958067008499e-05	k__Bacteria; p__Firmicutes; c__Clostridia; o__uncultured; f__uncultured; g__uncultured; s__uncultured_bacterium
OTU_1041	0.0001123832268034	2.80958067008499e-05	0.000140479033504249	9.83353234529746e-05	0.000154526936854674	7.02395167521247e-05	2.80958067008499e-05	0	2.80958067008499e-05	1.40479033504249e-05	0	1.40479033504249e-05	0	0	4.21437100512748e-05	4.21437100512748e-05	0	0	k__Bacteria; p__Firmicutes; c__Clostridia; o__Oscillospirales; f__Oscillospiraceae; g__uncultured; s__uncultured_bacterium
OTU_1042	8.42874201025497e-05	2.80958067008499e-05	8.42874201025497e-05	7.02395167521247e-05	8.42874201025497e-05	0.000168574840205099	0	4.21437100512748e-05	7.02395167521247e-05	9.83353234529746e-05	0	2.80958067008499e-05	7.02395167521247e-05	2.80958067008499e-05	0.000154526936854674	1.40479033504249e-05	4.21437100512748e-05	2.80958067008499e-05	k__Bacteria; p__Firmicutes; c__Clostridia; o__Oscillospirales; f__Ruminococcaceae; g__Harryflintia; s__uncultured_bacterium
OTU_1043	1.40479033504249e-05	2.80958067008499e-05	5.61916134016998e-05	1.40479033504249e-05	2.80958067008499e-05	1.40479033504249e-05	0.0001123832268034	0.000224766453606799	7.02395167521247e-05	0	4.21437100512748e-05	0.000252862260307649	0.0001123832268034	2.80958067008499e-05	0.000295005970358924	7.02395167521247e-05	2.80958067008499e-05	0.000295005970358924	k__Bacteria; p__Firmicutes; c__Clostridia; o__Oscillospirales; f__Oscillospiraceae; g__Colidextribacter; s__uncultured_bacterium
OTU_1044	5.61916134016998e-05	5.61916134016998e-05	9.83353234529746e-05	4.21437100512748e-05	2.80958067008499e-05	2.80958067008499e-05	1.40479033504249e-05	1.40479033504249e-05	8.42874201025497e-05	5.61916134016998e-05	2.80958067008499e-05	1.40479033504249e-05	0	4.21437100512748e-05	1.40479033504249e-05	2.80958067008499e-05	2.80958067008499e-05	8.42874201025497e-05	k__Bacteria; p__Firmicutes; c__Clostridia; o__Oscillospirales; f__Ruminococcaceae; g__Candidatus_Soleaferrea; s__uncultured_bacterium
OTU_1045	2.80958067008499e-05	1.40479033504249e-05	5.61916134016998e-05	1.40479033504249e-05	4.21437100512748e-05	0	1.40479033504249e-05	5.61916134016998e-05	7.02395167521247e-05	1.40479033504249e-05	7.02395167521247e-05	5.61916134016998e-05	7.02395167521247e-05	4.21437100512748e-05	9.83353234529746e-05	5.61916134016998e-05	0.000154526936854674	0.000140479033504249	k__Bacteria; p__Firmicutes; c__Clostridia; o__Oscillospirales; f__Oscillospiraceae; g__NK4A214_group; s__uncultured_bacterium
OTU_1046	0.000168574840205099	2.80958067008499e-05	0.000154526936854674	5.61916134016998e-05	2.80958067008499e-05	4.21437100512748e-05	1.40479033504249e-05	0.0001123832268034	0.0001123832268034	0.000238814356957224	2.80958067008499e-05	7.02395167521247e-05	9.83353234529746e-05	0	5.61916134016998e-05	7.02395167521247e-05	0.000140479033504249	0.000140479033504249	k__Bacteria; p__Firmicutes; c__Clostridia; o__Oscillospirales; f__Oscillospiraceae; g__Intestinimonas; s__uncultured_bacterium
OTU_1047	8.42874201025497e-05	1.40479033504249e-05	1.40479033504249e-05	4.21437100512748e-05	4.21437100512748e-05	4.21437100512748e-05	0	2.80958067008499e-05	2.80958067008499e-05	0	1.40479033504249e-05	0	0	4.21437100512748e-05	4.21437100512748e-05	1.40479033504249e-05	0	4.21437100512748e-05	k__Bacteria; p__Firmicutes; c__Clostridia; o__Oscillospirales; f__Ruminococcaceae; g__Harryflintia; s__uncultured_bacterium
OTU_1048	1.40479033504249e-05	0	4.21437100512748e-05	2.80958067008499e-05	0	9.83353234529746e-05	7.02395167521247e-05	0.000309053873709349	4.21437100512748e-05	1.40479033504249e-05	4.21437100512748e-05	8.42874201025497e-05	2.80958067008499e-05	1.40479033504249e-05	0.0001123832268034	0.0001123832268034	2.80958067008499e-05	0.000463580810564023	k__Bacteria; p__Firmicutes; c__Clostridia; o__Oscillospirales; f__Oscillospiraceae; g__Oscillibacter; s__uncultured_bacterium
OTU_1049	1.40479033504249e-05	1.40479033504249e-05	2.80958067008499e-05	1.40479033504249e-05	2.80958067008499e-05	0	7.02395167521247e-05	2.80958067008499e-05	7.02395167521247e-05	1.40479033504249e-05	0	0	0	1.40479033504249e-05	0	1.40479033504249e-05	0	0	k__Bacteria; p__Firmicutes; c__Clostridia; o__Peptostreptococcales-Tissierellales; f__Anaerovoracaceae; g__Anaerovorax; s__uncultured_bacterium
OTU_105	0	0	0	2.80958067008499e-05	0	0	0	0	0	0	0	0	0	0	0	0	0	0	k__Bacteria; p__Firmicutes; c__Bacilli; o__Erysipelotrichales; f__Erysipelotrichaceae; g__Erysipelotrichaceae; s__uncultured_bacterium
OTU_1050	0.000182622743555524	0	8.42874201025497e-05	2.80958067008499e-05	2.80958067008499e-05	0	0	2.80958067008499e-05	4.21437100512748e-05	4.21437100512748e-05	0	2.80958067008499e-05	1.40479033504249e-05	0	0	1.40479033504249e-05	0	1.40479033504249e-05	k__Bacteria; p__Firmicutes; c__Clostridia; o__Oscillospirales; f__Oscillospiraceae; g__uncultured; s__uncultured_bacterium
OTU_1051	2.80958067008499e-05	0	4.21437100512748e-05	1.40479033504249e-05	4.21437100512748e-05	0	0.000140479033504249	0.000210718550256374	8.42874201025497e-05	4.21437100512748e-05	5.61916134016998e-05	0.000210718550256374	0.000182622743555524	7.02395167521247e-05	9.83353234529746e-05	4.21437100512748e-05	0.000126431130153825	0.000238814356957224	k__Bacteria; p__Firmicutes; c__Clostridia; o__Oscillospirales; f__Oscillospiraceae; g__Oscillibacter; s__uncultured_bacterium
OTU_1052	1.40479033504249e-05	0	8.42874201025497e-05	0	2.80958067008499e-05	1.40479033504249e-05	7.02395167521247e-05	7.02395167521247e-05	0.000154526936854674	0	0	0	2.80958067008499e-05	0	2.80958067008499e-05	4.21437100512748e-05	1.40479033504249e-05	0.000491676617264873	k__Bacteria; p__Firmicutes; c__Clostridia; o__Oscillospirales; f__Oscillospiraceae; g__Oscillibacter; s__uncultured_bacterium
OTU_1053	8.42874201025497e-05	5.61916134016998e-05	0.000224766453606799	2.80958067008499e-05	1.40479033504249e-05	8.42874201025497e-05	8.42874201025497e-05	0.000210718550256374	2.80958067008499e-05	7.02395167521247e-05	2.80958067008499e-05	0.000154526936854674	0.000140479033504249	1.40479033504249e-05	9.83353234529746e-05	7.02395167521247e-05	0	0.000309053873709349	k__Bacteria; p__Firmicutes; c__Clostridia; o__Oscillospirales; f__Oscillospiraceae; g__uncultured; s__uncultured_bacterium
OTU_1054	7.02395167521247e-05	0	1.40479033504249e-05	7.02395167521247e-05	8.42874201025497e-05	4.21437100512748e-05	0	9.83353234529746e-05	1.40479033504249e-05	2.80958067008499e-05	1.40479033504249e-05	1.40479033504249e-05	0	0	1.40479033504249e-05	2.80958067008499e-05	2.80958067008499e-05	1.40479033504249e-05	k__Bacteria; p__Firmicutes; c__Clostridia; o__Oscillospirales; f__Oscillospiraceae; g__Colidextribacter; s__uncultured_bacterium
OTU_1055	0	0	1.40479033504249e-05	0	9.83353234529746e-05	0	0	1.40479033504249e-05	1.40479033504249e-05	2.80958067008499e-05	2.80958067008499e-05	0	0	0	0	0	0	0	k__Bacteria; p__Firmicutes; c__Clostridia; o__Peptostreptococcales-Tissierellales; f__Anaerovoracaceae; g__Family_XIII_AD3011_group; s__uncultured_bacterium
OTU_1056	0	4.21437100512748e-05	7.02395167521247e-05	0	2.80958067008499e-05	5.61916134016998e-05	2.80958067008499e-05	7.02395167521247e-05	2.80958067008499e-05	1.40479033504249e-05	2.80958067008499e-05	0.000168574840205099	5.61916134016998e-05	2.80958067008499e-05	0.000126431130153825	7.02395167521247e-05	4.21437100512748e-05	0.000238814356957224	k__Bacteria; p__Firmicutes; c__Clostridia; o__Oscillospirales; f__Oscillospiraceae; g__Colidextribacter; s__uncultured_bacterium
OTU_1057	5.61916134016998e-05	2.80958067008499e-05	0.00286577228348669	5.61916134016998e-05	5.61916134016998e-05	0	5.61916134016998e-05	2.80958067008499e-05	2.80958067008499e-05	0.0001123832268034	0	1.40479033504249e-05	0	0	0	0.000154526936854674	2.80958067008499e-05	1.40479033504249e-05	k__Bacteria; p__Firmicutes; c__Clostridia; o__Clostridia_UCG-014; f__Clostridia_UCG-014; g__Clostridia_UCG-014; s__unidentified
OTU_1058	0	0	0	5.61916134016998e-05	1.40479033504249e-05	0	8.42874201025497e-05	4.21437100512748e-05	2.80958067008499e-05	5.61916134016998e-05	7.02395167521247e-05	0	4.21437100512748e-05	0	0	0	2.80958067008499e-05	0.0001123832268034	k__Bacteria; p__Bacteroidota; c__Bacteroidia; o__Bacteroidales; f__Muribaculaceae; g__Muribaculaceae; s__uncultured_bacterium
OTU_1059	9.83353234529746e-05	2.80958067008499e-05	2.80958067008499e-05	2.80958067008499e-05	0	8.42874201025497e-05	7.02395167521247e-05	5.61916134016998e-05	2.80958067008499e-05	1.40479033504249e-05	1.40479033504249e-05	4.21437100512748e-05	4.21437100512748e-05	4.21437100512748e-05	2.80958067008499e-05	0	4.21437100512748e-05	2.80958067008499e-05	k__Bacteria; p__Cyanobacteria; c__Cyanobacteriia; o__Chloroplast; f__Chloroplast; g__Chloroplast; s__Camellia_sinensis
OTU_106	0	0	0	1.40479033504249e-05	0	0	0	0	0	0	0	0	0	0	0	0	0	0	k__Bacteria; p__Bacteroidota; c__Bacteroidia; o__Bacteroidales; f__Muribaculaceae; g__Muribaculaceae; s__unidentified
OTU_1060	5.61916134016998e-05	1.40479033504249e-05	2.80958067008499e-05	1.40479033504249e-05	2.80958067008499e-05	2.80958067008499e-05	0.000126431130153825	2.80958067008499e-05	7.02395167521247e-05	2.80958067008499e-05	2.80958067008499e-05	2.80958067008499e-05	2.80958067008499e-05	0	0.000295005970358924	8.42874201025497e-05	5.61916134016998e-05	0.000323101777059774	k__Bacteria; p__Firmicutes; c__Clostridia; o__Oscillospirales; f__Oscillospiraceae; g__Intestinimonas; s__uncultured_bacterium
OTU_1061	0.00344173632085411	0.00560511343681955	0.00181217953220482	0.000365245487111049	0.00289386809018754	0.000885017911076772	9.83353234529746e-05	8.42874201025497e-05	4.21437100512748e-05	7.02395167521247e-05	9.83353234529746e-05	0.000196670646905949	9.83353234529746e-05	0.000126431130153825	0.000154526936854674	0.0001123832268034	7.02395167521247e-05	0.000168574840205099	k__Bacteria; p__Firmicutes; c__Clostridia; o__Lachnospirales; f__Lachnospiraceae; g__uncultured; s__uncultured_bacterium
OTU_1062	0	2.80958067008499e-05	4.21437100512748e-05	0	5.61916134016998e-05	0	0	0	0	4.21437100512748e-05	4.21437100512748e-05	0	0	0	0	1.40479033504249e-05	4.21437100512748e-05	0	k__Bacteria; p__Firmicutes; c__Clostridia; o__Clostridia_UCG-014; f__Clostridia_UCG-014; g__Clostridia_UCG-014; s__uncultured_bacterium
OTU_1063	1.40479033504249e-05	1.40479033504249e-05	0	0	5.61916134016998e-05	0	0	0	0	0	0	0	0	0	0	0	0	1.40479033504249e-05	k__Bacteria; p__Firmicutes; c__Clostridia; o__Peptostreptococcales-Tissierellales; f__Anaerovoracaceae; g__Eubacterium_brachy_group; s__uncultured_bacterium
OTU_1064	1.40479033504249e-05	0	0	4.21437100512748e-05	0	0	0	5.61916134016998e-05	2.80958067008499e-05	1.40479033504249e-05	0	2.80958067008499e-05	0	4.21437100512748e-05	1.40479033504249e-05	5.61916134016998e-05	0	7.02395167521247e-05	k__Bacteria; p__Firmicutes; c__Clostridia; o__Oscillospirales; f__Oscillospiraceae; g__Oscillibacter; s__uncultured_bacterium
OTU_1065	0.000295005970358924	0.000126431130153825	4.21437100512748e-05	0.000154526936854674	8.42874201025497e-05	0.000140479033504249	1.40479033504249e-05	4.21437100512748e-05	5.61916134016998e-05	5.61916134016998e-05	5.61916134016998e-05	0.00105359275128187	0.000154526936854674	0.000379293390461474	0.000955257427828896	8.42874201025497e-05	4.21437100512748e-05	0.000674299360820398	k__Bacteria; p__Firmicutes; c__Clostridia; o__Lachnospirales; f__Lachnospiraceae; g__Lachnospiraceae_NK4A136_group; s__uncultured_bacterium
OTU_1066	0	5.61916134016998e-05	1.40479033504249e-05	4.21437100512748e-05	1.40479033504249e-05	4.21437100512748e-05	0	1.40479033504249e-05	0	0	0	0	2.80958067008499e-05	2.80958067008499e-05	0.000126431130153825	0	2.80958067008499e-05	8.42874201025497e-05	k__Bacteria; p__Firmicutes; c__Clostridia; o__Lachnospirales; f__Lachnospiraceae; g__uncultured; s__uncultured_bacterium
OTU_1067	1.40479033504249e-05	0	0	0	0	2.80958067008499e-05	1.40479033504249e-05	1.40479033504249e-05	0	0	0	7.02395167521247e-05	4.21437100512748e-05	1.40479033504249e-05	0	0	0	1.40479033504249e-05	k__Bacteria; p__Firmicutes; c__Clostridia; o__Lachnospirales; f__Lachnospiraceae; g__uncultured; s__uncultured_bacterium
OTU_1068	7.02395167521247e-05	5.61916134016998e-05	1.40479033504249e-05	0	0	2.80958067008499e-05	0	0	1.40479033504249e-05	0	1.40479033504249e-05	1.40479033504249e-05	0	0	0	0	2.80958067008499e-05	0	k__Bacteria; p__Firmicutes; c__Clostridia; o__Oscillospirales; f__Oscillospiraceae; g__uncultured; s__uncultured_bacterium
OTU_1069	1.40479033504249e-05	0	2.80958067008499e-05	0	0	0	0	0	0	0	1.40479033504249e-05	0	0	0	0	0	0	0	k__Bacteria; p__Firmicutes; c__Clostridia; o__Oscillospirales; f__Oscillospiraceae; g__NK4A214_group; s__uncultured_bacterium
OTU_107	0	4.21437100512748e-05	1.40479033504249e-05	0	4.21437100512748e-05	0	0	0	0	0	0	0	0	0	0	1.40479033504249e-05	0	0	k__Bacteria; p__Firmicutes; c__Bacilli; o__RF39; f__RF39; g__RF39; s__uncultured_bacterium
OTU_1070	0	5.61916134016998e-05	1.40479033504249e-05	0	9.83353234529746e-05	0	0	2.80958067008499e-05	1.40479033504249e-05	2.80958067008499e-05	0	0	0	0	0	0	1.40479033504249e-05	0	k__Bacteria; p__Firmicutes; c__Clostridia; o__Clostridia_UCG-014; f__Clostridia_UCG-014; g__Clostridia_UCG-014; s__uncultured_bacterium
OTU_1071	8.42874201025497e-05	2.80958067008499e-05	0.000196670646905949	0.000575964037367423	8.42874201025497e-05	2.80958067008499e-05	5.61916134016998e-05	0	5.61916134016998e-05	0.000168574840205099	0	2.80958067008499e-05	4.21437100512748e-05	1.40479033504249e-05	2.80958067008499e-05	0.000168574840205099	1.40479033504249e-05	8.42874201025497e-05	k__Bacteria; p__Firmicutes; c__Clostridia; o__Oscillospirales; f__Oscillospiraceae; g__uncultured; s__uncultured_bacterium
OTU_1072	0	0	0	0	0	0	0	5.61916134016998e-05	0	0	2.80958067008499e-05	0	0	0	0	0	0	0	k__Bacteria; p__Firmicutes; c__Clostridia; o__Lachnospirales; f__Lachnospiraceae; g__Lachnospiraceae_UCG-006; s__uncultured_bacterium
OTU_1073	0.000210718550256374	0.000266910163658074	0.000505724520615298	0.000266910163658074	0.000309053873709349	0.000210718550256374	0.000772634684273372	0.000196670646905949	0.000140479033504249	7.02395167521247e-05	7.02395167521247e-05	0.00594226311722975	0.000224766453606799	0.000323101777059774	0.0001123832268034	2.80958067008499e-05	8.42874201025497e-05	0.000351197583760624	k__Bacteria; p__Firmicutes; c__Clostridia; o__Lachnospirales; f__Lachnospiraceae; g__uncultured; s__uncultured_bacterium
OTU_1074	0	0	5.61916134016998e-05	0	1.40479033504249e-05	0	2.80958067008499e-05	4.21437100512748e-05	4.21437100512748e-05	4.21437100512748e-05	1.40479033504249e-05	1.40479033504249e-05	4.21437100512748e-05	0	0	0	5.61916134016998e-05	5.61916134016998e-05	k__Bacteria; p__Firmicutes; c__Clostridia; o__Oscillospirales; f__Ruminococcaceae; g__Ruminococcus; s__uncultured_bacterium
OTU_1075	1.40479033504249e-05	2.80958067008499e-05	9.83353234529746e-05	7.02395167521247e-05	8.42874201025497e-05	7.02395167521247e-05	0.000295005970358924	0.000421437100512748	0.0001123832268034	4.21437100512748e-05	7.02395167521247e-05	0.000407389197162324	9.83353234529746e-05	0.0001123832268034	0.000252862260307649	0.000210718550256374	4.21437100512748e-05	0.000421437100512748	k__Bacteria; p__Firmicutes; c__Clostridia; o__Lachnospirales; f__Lachnospiraceae; g__Eubacterium_oxidoreducens_group; s__uncultured_bacterium
OTU_1076	1.40479033504249e-05	0	0	0	0	0	0	0	0	0	2.80958067008499e-05	5.61916134016998e-05	1.40479033504249e-05	0	1.40479033504249e-05	2.80958067008499e-05	0	0	k__Bacteria; p__Firmicutes; c__Clostridia; o__Lachnospirales; f__Lachnospiraceae; g__uncultured; s__uncultured_bacterium
OTU_1077	0	0	0	0	4.21437100512748e-05	0	5.61916134016998e-05	1.40479033504249e-05	1.40479033504249e-05	0	0	0	1.40479033504249e-05	0	0	0	0	0	k__Bacteria; p__Firmicutes; c__Clostridia; o__Oscillospirales; f__Oscillospiraceae; g__Colidextribacter; s__uncultured_bacterium
OTU_1078	0	0	0	0	0	0	0	0	0	1.40479033504249e-05	1.40479033504249e-05	1.40479033504249e-05	0	4.21437100512748e-05	0	0	0	0	k__Bacteria; p__Cyanobacteria; c__Cyanobacteriia; o__Chloroplast; f__Chloroplast; g__Chloroplast; s__uncultured_bacterium
OTU_1079	0	1.40479033504249e-05	0	0	1.40479033504249e-05	0	4.21437100512748e-05	8.42874201025497e-05	2.80958067008499e-05	1.40479033504249e-05	0	0	0	7.02395167521247e-05	0	0	0	0.0001123832268034	k__Bacteria; p__Firmicutes; c__Clostridia; o__Lachnospirales; f__Lachnospiraceae; g__Lachnospiraceae_NK4A136_group; s__uncultured_bacterium
OTU_108	0	0	0	0	2.80958067008499e-05	0	0	1.40479033504249e-05	0	0	0	0	0	0	0	1.40479033504249e-05	0	0	k__Bacteria; p__Firmicutes; c__Bacilli; o__RF39; f__RF39; g__RF39; s__uncultured_bacterium
OTU_1080	2.80958067008499e-05	1.40479033504249e-05	1.40479033504249e-05	0	0	0	0	1.40479033504249e-05	1.40479033504249e-05	0	4.21437100512748e-05	5.61916134016998e-05	0	0	5.61916134016998e-05	1.40479033504249e-05	0	2.80958067008499e-05	k__Bacteria; p__Firmicutes; c__Clostridia; o__Oscillospirales; f__Oscillospiraceae; g__Colidextribacter; s__uncultured_bacterium
OTU_1081	0	0	0	1.40479033504249e-05	0	0	0	0	0	0	0	0	0	0	4.21437100512748e-05	0	0	0	k__Bacteria; p__Cyanobacteria; c__Cyanobacteriia; o__Chloroplast; f__Chloroplast; g__Chloroplast; s__Camellia_sinensis
OTU_1082	0	0	0	0	0	1.40479033504249e-05	0	0	0	0	0	0	0	0	5.61916134016998e-05	0	0	5.61916134016998e-05	k__Bacteria; p__Firmicutes; c__Clostridia; o__Lachnospirales; f__Lachnospiraceae; g__Roseburia; s__uncultured_bacterium
OTU_1083	4.21437100512748e-05	1.40479033504249e-05	1.40479033504249e-05	1.40479033504249e-05	0	4.21437100512748e-05	0	4.21437100512748e-05	1.40479033504249e-05	1.40479033504249e-05	1.40479033504249e-05	0.000140479033504249	5.61916134016998e-05	0.000140479033504249	0.000590011940717848	1.40479033504249e-05	1.40479033504249e-05	0.000295005970358924	k__Bacteria; p__Firmicutes; c__Clostridia; o__Lachnospirales; f__Lachnospiraceae; g__Lachnospiraceae_UCG-006; s__uncultured_bacterium
OTU_1084	0	0	0	0	0	0	0	0	0	0	0	0	0	0	0	4.21437100512748e-05	0	0	k__Bacteria; p__Firmicutes; c__Clostridia; o__Oscillospirales; f__Oscillospiraceae; g__Oscillibacter; s__uncultured_bacterium
OTU_1085	0	0	1.40479033504249e-05	1.40479033504249e-05	0	0	5.61916134016998e-05	2.80958067008499e-05	2.80958067008499e-05	0	0	0	2.80958067008499e-05	0	0	2.80958067008499e-05	7.02395167521247e-05	0	k__Bacteria; p__Firmicutes; c__Clostridia; o__Oscillospirales; f__Oscillospiraceae; g__Colidextribacter; s__uncultured_bacterium
OTU_1086	1.40479033504249e-05	0	7.02395167521247e-05	0.000252862260307649	1.40479033504249e-05	1.40479033504249e-05	7.02395167521247e-05	0	0	2.80958067008499e-05	1.40479033504249e-05	0	0	2.80958067008499e-05	4.21437100512748e-05	5.61916134016998e-05	1.40479033504249e-05	1.40479033504249e-05	k__Bacteria; p__Firmicutes; c__Clostridia; o__Oscillospirales; f__Oscillospiraceae; g__uncultured; s__uncultured_bacterium
OTU_1087	0	0	0	0	0	0	0	0	0	0	0	0	0	0	0	4.21437100512748e-05	0	0	k__Bacteria; p__Firmicutes; c__Clostridia; o__Lachnospirales; f__Lachnospiraceae; g__Lachnoclostridium; s__uncultured_bacterium
OTU_1088	1.40479033504249e-05	1.40479033504249e-05	0	1.40479033504249e-05	0	0	1.40479033504249e-05	0	4.21437100512748e-05	2.80958067008499e-05	0	1.40479033504249e-05	0	0	0	1.40479033504249e-05	0	0	k__Bacteria; p__Firmicutes; c__Clostridia; o__Oscillospirales; f__Oscillospiraceae; g__NK4A214_group; s__uncultured_bacterium
OTU_1089	0	0	0	0	0	0	0	0	0	0	0	0	0	0	0	0	4.21437100512748e-05	0	k__Bacteria; p__Firmicutes; c__Clostridia; o__Lachnospirales; f__Lachnospiraceae; g__Eubacterium_oxidoreducens_group; s__uncultured_bacterium
OTU_109	0	0	0	0	2.80958067008499e-05	0	0	0	0	0	0	0	0	0	0	0	0	0	k__Bacteria; p__Bacteroidota; c__Bacteroidia; o__Bacteroidales; f__Muribaculaceae; g__Muribaculaceae; s__uncultured_bacterium
OTU_1090	0	0	0	0	0	0	0	0	0	0	0	0	0	0	0	0	4.21437100512748e-05	0	k__Bacteria; p__Patescibacteria; c__Saccharimonadia; o__Saccharimonadales; f__Saccharimonadaceae; g__Candidatus_Saccharimonas; s__uncultured_bacterium
OTU_1091	0.000351197583760624	0.00127835920488867	0.000505724520615298	0.0010114490412306	0.000182622743555524	0.000210718550256374	0.0001123832268034	0.00186837114560652	0.00393341293811899	0.000927161621128047	0.000407389197162324	0.00103954484793145	0.000140479033504249	9.83353234529746e-05	0.000126431130153825	0.000899065814427197	0.00384912551801644	0.0001123832268034	k__Bacteria; p__Firmicutes; c__Clostridia; o__Lachnospirales; f__Lachnospiraceae; g__uncultured; s__uncultured_bacterium
OTU_1092	0	0	0	0	0	0	0	0	0	0	0	0	0	0	0	0	0	4.21437100512748e-05	k__Bacteria; p__Firmicutes; c__Clostridia; o__Oscillospirales; f__Oscillospiraceae; g__Oscillibacter; s__uncultured_bacterium
OTU_1093	0	0	0	0	0	0	0	1.40479033504249e-05	0	0	0	0	1.40479033504249e-05	0	0	5.61916134016998e-05	0	8.42874201025497e-05	k__Bacteria; p__Firmicutes; c__Clostridia; o__Oscillospirales; f__Oscillospiraceae; g__Oscillibacter; s__uncultured_bacterium
OTU_1094	2.80958067008499e-05	0	2.80958067008499e-05	1.40479033504249e-05	2.80958067008499e-05	1.40479033504249e-05	0	2.80958067008499e-05	1.40479033504249e-05	2.80958067008499e-05	0	2.80958067008499e-05	2.80958067008499e-05	0	0	1.40479033504249e-05	0	4.21437100512748e-05	k__Bacteria; p__Firmicutes; c__Clostridia; o__Oscillospirales; f__Oscillospiraceae; g__uncultured; s__uncultured_bacterium
OTU_1095	8.42874201025497e-05	4.21437100512748e-05	2.80958067008499e-05	0	0	0	0	0	0	0	0	0	0	0	0	0	0	0	k__Bacteria; p__Firmicutes; c__Clostridia; o__Lachnospirales; f__Lachnospiraceae; g__uncultured; s__uncultured_bacterium
OTU_1096	4.21437100512748e-05	0	0	0	0	0	0	0	0	0	0	0	0	0	0	0	0	0	k__Bacteria; p__Firmicutes; c__Clostridia; o__Oscillospirales; f__Oscillospiraceae; g__uncultured; s__uncultured_bacterium
OTU_1097	0.0155650769122708	0.00115192807473485	0.00276743696003372	0.000477628713914448	0.00535225117651191	0.000842874201025497	0.000505724520615298	0.00110978436468357	0.000590011940717848	0.00127835920488867	0.000295005970358924	0.000393341293811899	0.000618107747418698	0.000154526936854674	0.000252862260307649	0.0010114490412306	0.000252862260307649	0.000519772423965723	k__Bacteria; p__Firmicutes; c__Clostridia; o__Oscillospirales; f__Oscillospiraceae; g__uncultured; s__uncultured_bacterium
OTU_1098	0.00511343681955468	0.000379293390461474	0.00335744890075156	0.00258481421647819	0.00165765259535014	0.00228980824611927	0.000632155650769123	0.000983353234529746	0.00125026339818782	0.000519772423965723	0.000238814356957224	0.00143288614174334	0.000477628713914448	0.000575964037367423	0.00108168855798272	0.000927161621128047	0.00132050291493995	0.000842874201025497	k__Bacteria; p__Firmicutes; c__Clostridia; o__Lachnospirales; f__Lachnospiraceae; g__Lachnospiraceae_NK4A136_group; s__uncultured_bacterium
OTU_1099	0	1.40479033504249e-05	0	1.40479033504249e-05	0	0	0	2.80958067008499e-05	0	1.40479033504249e-05	0	0	0	1.40479033504249e-05	0	2.80958067008499e-05	0	0	k__Bacteria; p__Firmicutes; c__Clostridia; o__Oscillospirales; f__Oscillospiraceae; g__Colidextribacter; s__uncultured_bacterium
OTU_11	0.271236917890005	0.195574910444616	0.124815621268526	0.0636089063707242	0.018149891128749	0.179363629978226	0.106005478682307	0.103856149469692	0.0159724661094332	0.180094120952448	0.231832548992063	0.0106623586429725	0.239123410830933	0.222631172297535	0.0403596263257709	0.206152981667486	0.180290791599354	0.0468216618669664	k__Bacteria; p__Firmicutes; c__Bacilli; o__Lactobacillales; f__Lactobacillaceae; g__Lactobacillus; s__uncultured_bacterium
OTU_110	0	0	0	0	2.80958067008499e-05	0	0	0	0	0	0	0	0	0	0	0	0	0	k__Bacteria; p__Firmicutes; c__Bacilli; o__RF39; f__RF39; g__RF39; s__uncultured_bacterium
OTU_1100	1.40479033504249e-05	0	1.40479033504249e-05	1.40479033504249e-05	0	2.80958067008499e-05	1.40479033504249e-05	0	1.40479033504249e-05	0	0	1.40479033504249e-05	0	0	1.40479033504249e-05	0	0	1.40479033504249e-05	k__Bacteria; p__Firmicutes; c__Clostridia; o__Clostridia; f__Hungateiclostridiaceae; g__Saccharofermentans; s__uncultured_bacterium
OTU_1101	0	0	0	0	0	0	4.21437100512748e-05	0	0	0	0	1.40479033504249e-05	0	0	0	0	0	1.40479033504249e-05	k__Bacteria; p__Firmicutes; c__Clostridia; o__Oscillospirales; f__Oscillospiraceae; g__uncultured; s__uncultured_bacterium
OTU_1102	0	0	0	2.80958067008499e-05	0	0	0	0	0	0	0	1.40479033504249e-05	0	0	0	0	0	0	k__Bacteria; p__Firmicutes; c__Clostridia; o__Lachnospirales; f__Lachnospiraceae; g__Lachnospiraceae_AC2044_group; s__uncultured_bacterium
OTU_1103	0	1.40479033504249e-05	0	1.40479033504249e-05	0	2.80958067008499e-05	0	0	0	0	0	1.40479033504249e-05	0	0	0	0	0	0	k__Bacteria; p__Firmicutes; c__Clostridia; o__Oscillospirales; f__Ruminococcaceae; g__Harryflintia; s__uncultured_bacterium
OTU_1104	0	0	0	0	0	0	4.21437100512748e-05	0	0	0	0	0	0	0	0	0	0	0	k__Bacteria; p__Firmicutes; c__Clostridia; o__Oscillospirales; f__Oscillospiraceae; g__Oscillibacter; s__uncultured_bacterium
OTU_1105	0	0	0	1.40479033504249e-05	0	0	0	8.42874201025497e-05	0	0	0	0	1.40479033504249e-05	0	0	0	0	1.40479033504249e-05	k__Bacteria; p__Firmicutes; c__Clostridia; o__Lachnospirales; f__Lachnospiraceae; g__Lachnospiraceae_NK4A136_group; s__uncultured_bacterium
OTU_1106	0	0	0	0	0	0	0	1.40479033504249e-05	1.40479033504249e-05	1.40479033504249e-05	0	4.21437100512748e-05	0	0	0	2.80958067008499e-05	0	0	k__Bacteria; p__Firmicutes; c__Clostridia; o__Lachnospirales; f__Lachnospiraceae; g__Blautia; s__uncultured_bacterium
OTU_1107	0	0	0	0	0	0	0	0	0	0	0	0	2.80958067008499e-05	0	0	0	0	1.40479033504249e-05	k__Bacteria; p__Firmicutes; c__Clostridia; o__Oscillospirales; f__Oscillospiraceae; g__uncultured; s__uncultured_bacterium
OTU_1108	0	0	0	0	0	1.40479033504249e-05	1.40479033504249e-05	2.80958067008499e-05	0	1.40479033504249e-05	0	1.40479033504249e-05	2.80958067008499e-05	0	0	0	0	0	k__Bacteria; p__Firmicutes; c__Clostridia; o__Oscillospirales; f__Oscillospiraceae; g__Oscillibacter; s__uncultured_bacterium
OTU_1109	1.40479033504249e-05	5.61916134016998e-05	9.83353234529746e-05	9.83353234529746e-05	4.21437100512748e-05	4.21437100512748e-05	0.000224766453606799	0.000238814356957224	0.000140479033504249	0.000182622743555524	0.0001123832268034	0.000393341293811899	0.000238814356957224	0.000196670646905949	0.000547868230666573	0.000238814356957224	0.000280958067008499	0.000590011940717848	k__Bacteria; p__Firmicutes; c__Clostridia; o__Oscillospirales; f__Oscillospiraceae; g__uncultured; s__unidentified
OTU_111	0	0	0	0	2.80958067008499e-05	0	0	0	0	0	0	0	0	0	0	0	0	0	k__Bacteria; p__Firmicutes; c__Bacilli; o__RF39; f__RF39; g__RF39; s__uncultured_rumen
OTU_1110	0	0	0	0	0	0	0	0	0	0	0	0	2.80958067008499e-05	0	0	0	0	0	k__Bacteria; p__Firmicutes; c__Clostridia; o__Oscillospirales; f__Oscillospiraceae; g__NK4A214_group; s__uncultured_bacterium
OTU_1111	4.21437100512748e-05	2.80958067008499e-05	2.80958067008499e-05	4.21437100512748e-05	1.40479033504249e-05	0	0	4.21437100512748e-05	0	4.21437100512748e-05	0	0	8.42874201025497e-05	0	0	1.40479033504249e-05	0	2.80958067008499e-05	k__Bacteria; p__Firmicutes; c__Clostridia; o__Oscillospirales; f__Oscillospiraceae; g__uncultured; s__uncultured_bacterium
OTU_1112	0	0	0	0	1.40479033504249e-05	0	9.83353234529746e-05	2.80958067008499e-05	0	2.80958067008499e-05	1.40479033504249e-05	0	2.80958067008499e-05	0	0	1.40479033504249e-05	2.80958067008499e-05	0	k__Bacteria; p__Firmicutes; c__Clostridia; o__Oscillospirales; f__UCG-010; g__UCG-010; s__uncultured_bacterium
OTU_1113	0	0	0	0	0	0	0	1.40479033504249e-05	0	0	0	0	4.21437100512748e-05	0	0	0	0	0	k__Bacteria; p__Firmicutes; c__Clostridia; o__Lachnospirales; f__Lachnospiraceae; g__Marvinbryantia; s__uncultured_bacterium
OTU_1114	0	0	1.40479033504249e-05	0	0.000210718550256374	0	8.42874201025497e-05	4.21437100512748e-05	5.61916134016998e-05	7.02395167521247e-05	4.21437100512748e-05	4.21437100512748e-05	0.0001123832268034	2.80958067008499e-05	4.21437100512748e-05	4.21437100512748e-05	0	0	k__Bacteria; p__Firmicutes; c__Clostridia; o__Oscillospirales; f__UCG-010; g__UCG-010; s__uncultured_bacterium
OTU_1115	0	0	0	0	0	0	0	0	0	0	1.40479033504249e-05	0	2.80958067008499e-05	0	0	0	0	0	k__Bacteria; p__Firmicutes; c__Clostridia; o__Oscillospirales; f__UCG-010; g__UCG-010; s__uncultured_bacterium
OTU_1116	0	0	0	0	0	0	2.80958067008499e-05	1.40479033504249e-05	0	0	0	0	2.80958067008499e-05	0	0	0	0	0	k__Bacteria; p__Firmicutes; c__Clostridia; o__Oscillospirales; f__UCG-010; g__UCG-010; s__uncultured_bacterium
OTU_1117	0	1.40479033504249e-05	0	2.80958067008499e-05	0	0	1.40479033504249e-05	1.40479033504249e-05	0	0	0	1.40479033504249e-05	5.61916134016998e-05	0	1.40479033504249e-05	0	0	0	k__Bacteria; p__Firmicutes; c__Clostridia; o__Oscillospirales; f__Oscillospiraceae; g__Oscillibacter; s__uncultured_bacterium
OTU_1118	4.21437100512748e-05	0.0001123832268034	1.40479033504249e-05	0	0	9.83353234529746e-05	4.21437100512748e-05	1.40479033504249e-05	5.61916134016998e-05	0	2.80958067008499e-05	2.80958067008499e-05	0	1.40479033504249e-05	1.40479033504249e-05	2.80958067008499e-05	1.40479033504249e-05	0	k__Bacteria; p__Firmicutes; c__Clostridia; o__Lachnospirales; f__Lachnospiraceae; g__Eubacterium_xylanophilum_group; s__uncultured_bacterium
OTU_1119	0	0	0	1.40479033504249e-05	0	0	0	0	0	0	0	0	0	2.80958067008499e-05	0	0	1.40479033504249e-05	2.80958067008499e-05	k__Bacteria; p__Firmicutes; c__Clostridia; o__Oscillospirales; f__Oscillospiraceae; g__uncultured; s__Clostridium_phoceensis
OTU_112	0	0	0	0	2.80958067008499e-05	0	0	0	0	0	0	0	1.40479033504249e-05	0	0	0	0	0	k__Bacteria; p__Firmicutes; c__Bacilli; o__RF39; f__RF39; g__RF39; s__uncultured_bacterium
OTU_1120	0	0	0	0	0	0	0	0	0	0	0	0	0	2.80958067008499e-05	0	0	0	0	k__Bacteria; p__Proteobacteria; c__Gammaproteobacteria; o__Pseudomonadales; f__Moraxellaceae; g__Acinetobacter; s__Ambystoma_mexicanum
OTU_1121	0	0	0	0	0	0	0	0	2.80958067008499e-05	0	0	0	0	2.80958067008499e-05	1.40479033504249e-05	0	0	0	k__Bacteria; p__Cyanobacteria; c__Cyanobacteriia; o__Chloroplast; f__Chloroplast; g__Chloroplast; s__Camellia_sinensis
OTU_1122	4.21437100512748e-05	0	4.21437100512748e-05	0	2.80958067008499e-05	1.40479033504249e-05	1.40479033504249e-05	2.80958067008499e-05	1.40479033504249e-05	5.61916134016998e-05	0	1.40479033504249e-05	4.21437100512748e-05	5.61916134016998e-05	1.40479033504249e-05	0	2.80958067008499e-05	2.80958067008499e-05	k__Bacteria; p__Bacteroidota; c__Bacteroidia; o__Bacteroidales; f__Muribaculaceae; g__Muribaculaceae; s__uncultured_bacterium
OTU_1123	5.61916134016998e-05	0	5.61916134016998e-05	2.80958067008499e-05	2.80958067008499e-05	8.42874201025497e-05	1.40479033504249e-05	0.000280958067008499	0.000210718550256374	2.80958067008499e-05	4.21437100512748e-05	4.21437100512748e-05	1.40479033504249e-05	0.000140479033504249	0.000182622743555524	0.000266910163658074	4.21437100512748e-05	0.000547868230666573	k__Bacteria; p__Firmicutes; c__Clostridia; o__Oscillospirales; f__Oscillospiraceae; g__Oscillibacter; s__uncultured_bacterium
OTU_1124	0	0	2.80958067008499e-05	0	0	0	0	0	0	0	0	0	1.40479033504249e-05	2.80958067008499e-05	0	0	0	0	k__Bacteria; p__Firmicutes; c__Clostridia; o__Oscillospirales; f__Oscillospiraceae; g__Oscillibacter; s__uncultured_bacterium
OTU_1125	0	0	0	0	0	0	0	0	0	0	0	0	0	2.80958067008499e-05	0	0	0	0	k__Bacteria; p__Proteobacteria; c__Gammaproteobacteria; o__Enterobacterales; f__Enterobacteriaceae; g__Enterobacter; s__uncultured_bacterium
OTU_1126	0	0	0	0	0	0	0	0	0	0	0	0	0	2.80958067008499e-05	0	0	0	0	k__Bacteria; p__Firmicutes; c__Clostridia; o__Lachnospirales; f__Lachnospiraceae; g__Lachnospiraceae_NK4A136_group; s__uncultured_bacterium
OTU_1127	0	0	0	0	0	0	0	0	0	0	0	0	0	0	2.80958067008499e-05	0	0	0	k__Bacteria; p__Firmicutes; c__Clostridia; o__Lachnospirales; f__Lachnospiraceae; g__uncultured; s__uncultured_bacterium
OTU_1128	0	2.80958067008499e-05	1.40479033504249e-05	0	0	0	1.40479033504249e-05	2.80958067008499e-05	0	0	0	0	0	1.40479033504249e-05	2.80958067008499e-05	0	1.40479033504249e-05	0	k__Bacteria; p__Firmicutes; c__Clostridia; o__Lachnospirales; f__Lachnospiraceae; g__uncultured; s__uncultured_bacterium
OTU_1129	0	0	0	0	0	0	0	0	0	0	0	0	0	0	2.80958067008499e-05	0	0	0	k__Bacteria; p__Firmicutes; c__Clostridia; o__Oscillospirales; f__Ruminococcaceae; g__Ruminococcus; s__uncultured_bacterium
OTU_113	0	0	0	2.80958067008499e-05	7.02395167521247e-05	0	1.40479033504249e-05	2.80958067008499e-05	0	1.40479033504249e-05	4.21437100512748e-05	0	1.40479033504249e-05	0	2.80958067008499e-05	0	1.40479033504249e-05	0	k__Bacteria; p__Bacteroidota; c__Bacteroidia; o__Bacteroidales; f__Muribaculaceae; g__Muribaculaceae; s__uncultured_bacterium
OTU_1130	2.80958067008499e-05	8.42874201025497e-05	2.80958067008499e-05	0.000224766453606799	4.21437100512748e-05	2.80958067008499e-05	1.40479033504249e-05	0.000154526936854674	0.000182622743555524	0.000196670646905949	2.80958067008499e-05	9.83353234529746e-05	1.40479033504249e-05	1.40479033504249e-05	4.21437100512748e-05	2.80958067008499e-05	0.000196670646905949	2.80958067008499e-05	k__Bacteria; p__Firmicutes; c__Clostridia; o__Lachnospirales; f__Lachnospiraceae; g__uncultured; s__uncultured_bacterium
OTU_1131	0	0	0	0	0	1.40479033504249e-05	0	1.40479033504249e-05	0	0	0	1.40479033504249e-05	0	0	2.80958067008499e-05	0	0	1.40479033504249e-05	k__Bacteria; p__Firmicutes; c__Clostridia; o__Lachnospirales; f__Lachnospiraceae; g__Lachnospiraceae_NK4A136_group; s__uncultured_bacterium
OTU_1132	0	0	1.40479033504249e-05	0	0	0	0	0	0	0	0	0	0	0	4.21437100512748e-05	0	0	1.40479033504249e-05	k__Bacteria; p__Firmicutes; c__Clostridia; o__Oscillospirales; f__Oscillospiraceae; g__Oscillibacter; s__uncultured_bacterium
OTU_1133	0.00102549694458102	0.000660251457469973	0.000295005970358924	0.000351197583760624	0.000435485003863173	0.000618107747418698	0.000182622743555524	8.42874201025497e-05	0.000365245487111049	0.000309053873709349	9.83353234529746e-05	0.0056894008569221	0.000646203554119548	0.00151717356184589	0.00435485003863173	0.000196670646905949	0.000140479033504249	0.00289386809018754	k__Bacteria; p__Firmicutes; c__Clostridia; o__Lachnospirales; f__Lachnospiraceae; g__Lachnospiraceae_NK4A136_group; s__uncultured_bacterium
OTU_1134	0	1.40479033504249e-05	2.80958067008499e-05	0	0	0	0	0	0	0	0	0	1.40479033504249e-05	1.40479033504249e-05	4.21437100512748e-05	4.21437100512748e-05	1.40479033504249e-05	1.40479033504249e-05	k__Bacteria; p__Firmicutes; c__Clostridia; o__Oscillospirales; f__Oscillospiraceae; g__uncultured; s__uncultured_bacterium
OTU_1135	0	0	1.40479033504249e-05	0	0	0	0	1.40479033504249e-05	1.40479033504249e-05	0	1.40479033504249e-05	4.21437100512748e-05	4.21437100512748e-05	0	7.02395167521247e-05	1.40479033504249e-05	0	2.80958067008499e-05	k__Bacteria; p__Firmicutes; c__Clostridia; o__Oscillospirales; f__Oscillospiraceae; g__UCG-003; s__uncultured_bacterium
OTU_1136	0	0	0	0	0	0	0	0	0	0	0	0	0	0	1.40479033504249e-05	0	1.40479033504249e-05	0	k__Bacteria; p__Firmicutes; c__Clostridia; o__Oscillospirales; f__Ruminococcaceae; g__Negativibacillus; s__unidentified
OTU_1137	0	0	0	0	0	0	1.40479033504249e-05	0	0	0	0	0	0	0	2.80958067008499e-05	0	0	0	k__Bacteria; p__Firmicutes; c__Clostridia; o__Oscillospirales; f__Oscillospiraceae; g__NK4A214_group; s__uncultured_bacterium
OTU_1138	0	0	0	0	0	0	0	0	1.40479033504249e-05	1.40479033504249e-05	0	0	0	0	8.42874201025497e-05	1.40479033504249e-05	0	2.80958067008499e-05	k__Bacteria; p__Firmicutes; c__Clostridia; o__Oscillospirales; f__Oscillospiraceae; g__Oscillibacter; s__uncultured_bacterium
OTU_1139	0	0	5.61916134016998e-05	0	1.40479033504249e-05	0	0	2.80958067008499e-05	0	1.40479033504249e-05	0	1.40479033504249e-05	1.40479033504249e-05	0	1.40479033504249e-05	0	1.40479033504249e-05	5.61916134016998e-05	k__Bacteria; p__Firmicutes; c__Clostridia; o__Oscillospirales; f__Oscillospiraceae; g__Oscillibacter; s__uncultured_bacterium
OTU_114	2.80958067008499e-05	0	0	0	0	0	4.21437100512748e-05	0	0	0	0	0	0	0	0	0	0	1.40479033504249e-05	k__Bacteria; p__Proteobacteria; c__Gammaproteobacteria; o__Enterobacterales; f__Enterobacteriaceae; g__Enterobacter; s__Enterobacter_cloacae
OTU_1140	0	0	0	0	0	0	0	0	0	0	0	0	0	0	2.80958067008499e-05	0	0	0	k__Bacteria; p__Firmicutes; c__Clostridia; o__Oscillospirales; f__Oscillospiraceae; g__uncultured; s__uncultured_bacterium
OTU_1141	0	1.40479033504249e-05	0	0	0	0	0	0	1.40479033504249e-05	0	0	0	0	1.40479033504249e-05	0	2.80958067008499e-05	0	0	k__Bacteria; p__Firmicutes; c__Clostridia; o__Lachnospirales; f__Lachnospiraceae; g__uncultured; s__uncultured_bacterium
OTU_1142	0	0	0	0	0	0	0	0	0	0	0	0	0	0	0	2.80958067008499e-05	0	0	k__Bacteria; p__Deferribacterota; c__Deferribacteres; o__Deferribacterales; f__Deferribacteraceae; g__Mucispirillum; s__uncultured_bacterium
OTU_1143	0	0	0	0	0	0	4.21437100512748e-05	0	0	0	0	0	1.40479033504249e-05	0	0	2.80958067008499e-05	2.80958067008499e-05	2.80958067008499e-05	k__Bacteria; p__Firmicutes; c__Clostridia; o__Lachnospirales; f__Lachnospiraceae; g__Eubacterium_oxidoreducens_group; s__uncultured_bacterium
OTU_1144	1.40479033504249e-05	1.40479033504249e-05	7.02395167521247e-05	1.40479033504249e-05	1.40479033504249e-05	1.40479033504249e-05	0	1.40479033504249e-05	0	1.40479033504249e-05	0	1.40479033504249e-05	0	2.80958067008499e-05	0	7.02395167521247e-05	1.40479033504249e-05	0	k__Bacteria; p__Firmicutes; c__Clostridia; o__Lachnospirales; f__Lachnospiraceae; g__A2; s__uncultured_bacterium
OTU_1145	0	0	1.40479033504249e-05	0	0	0	0	0	0	0	0	0	0	0	0	2.80958067008499e-05	0	0	k__Bacteria; p__Firmicutes; c__Clostridia; o__Lachnospirales; f__Lachnospiraceae; g__Eubacterium_xylanophilum_group; s__uncultured_bacterium
OTU_1146	0	0	0	1.40479033504249e-05	0	0	0	0	0	0	0	0	0	0	0	2.80958067008499e-05	0	0	k__Bacteria; p__Firmicutes; c__Clostridia; o__Oscillospirales; f__Ruminococcaceae; g__Subdoligranulum; s__uncultured_bacterium
OTU_1147	0	0	1.40479033504249e-05	0	0	1.40479033504249e-05	0	4.21437100512748e-05	1.40479033504249e-05	2.80958067008499e-05	4.21437100512748e-05	1.40479033504249e-05	0	0	2.80958067008499e-05	9.83353234529746e-05	0	0.000126431130153825	k__Bacteria; p__Firmicutes; c__Clostridia; o__Oscillospirales; f__Oscillospiraceae; g__Oscillibacter; s__uncultured_bacterium
OTU_1148	0	0	0	0	1.40479033504249e-05	0	0	0	0	0	0	0	0	0	1.40479033504249e-05	4.21437100512748e-05	1.40479033504249e-05	0	k__Bacteria; p__Bacteroidota; c__Bacteroidia; o__Bacteroidales; f__Muribaculaceae; g__Muribaculaceae; s__uncultured_bacterium
OTU_1149	2.80958067008499e-05	5.61916134016998e-05	0.000126431130153825	4.21437100512748e-05	8.42874201025497e-05	7.02395167521247e-05	0.0001123832268034	0.000154526936854674	4.21437100512748e-05	9.83353234529746e-05	0	0.000154526936854674	7.02395167521247e-05	1.40479033504249e-05	0.0001123832268034	2.80958067008499e-05	1.40479033504249e-05	0.000154526936854674	k__Bacteria; p__Firmicutes; c__Clostridia; o__Oscillospirales; f__Oscillospiraceae; g__uncultured; s__uncultured_bacterium
OTU_115	0	0	0	0	0	0	2.80958067008499e-05	0	0	0	0	0	0	0	0	0	0	0	k__Bacteria; p__Firmicutes; c__Bacilli; o__Lactobacillales; f__Leuconostocaceae; g__Weissella; s__Weissella_cibaria
OTU_1150	0	0	0	0	0	0	0	0	0	0	0	0	0	0	0	0	2.80958067008499e-05	0	k__Bacteria; p__Firmicutes; c__Clostridia; o__Oscillospirales; f__Oscillospiraceae; g__uncultured; s__uncultured_bacterium
OTU_1151	0	0	1.40479033504249e-05	0	0	0	0	1.40479033504249e-05	0	0	1.40479033504249e-05	0	0	0	0	0	5.61916134016998e-05	0	k__Bacteria; p__Firmicutes; c__Clostridia; o__Lachnospirales; f__Lachnospiraceae; g__uncultured; s__uncultured_bacterium
OTU_1152	0	0	0	0	0	0	0	0	0	0	0	0	0	0	0	0	2.80958067008499e-05	0	k__Bacteria; p__Firmicutes; c__Clostridia; o__Lachnospirales; f__Lachnospiraceae; g__Lachnospiraceae_NK4A136_group; s__uncultured_bacterium
OTU_1153	0	0	1.40479033504249e-05	0	0	0	0	1.40479033504249e-05	1.40479033504249e-05	0	0	0	0	0	0	0	2.80958067008499e-05	0	k__Bacteria; p__Firmicutes; c__Clostridia; o__Lachnospirales; f__Lachnospiraceae; g__uncultured; s__uncultured_bacterium
OTU_1154	0	0	0	0	0	0	0	0	0	0	0	0	0	0	0	0	4.21437100512748e-05	0	k__Bacteria; p__Firmicutes; c__Clostridia; o__Oscillospirales; f__Oscillospiraceae; g__NK4A214_group; s__uncultured_bacterium
OTU_1155	0	0	0	0	1.40479033504249e-05	0	0	0	0	0	0	1.40479033504249e-05	0	0	0	0	5.61916134016998e-05	1.40479033504249e-05	k__Bacteria; p__Firmicutes; c__Clostridia; o__Oscillospirales; f__Oscillospiraceae; g__NK4A214_group; s__unidentified
OTU_1156	0	0	0	0	0	0	0	0	0	0	0	0	0	0	0	0	2.80958067008499e-05	1.40479033504249e-05	k__Bacteria; p__Firmicutes; c__Clostridia; o__Oscillospirales; f__Ruminococcaceae; g__uncultured; s__uncultured_bacterium
OTU_1157	4.21437100512748e-05	0	2.80958067008499e-05	1.40479033504249e-05	5.61916134016998e-05	0	0	0	0	0	0	0	0	0	0	0	1.40479033504249e-05	0	k__Bacteria; p__Patescibacteria; c__Saccharimonadia; o__Saccharimonadales; f__Saccharimonadaceae; g__Candidatus_Saccharimonas; s__uncultured_bacterium
OTU_1158	0	0	0	0	0	0	0	0	0	0	0	1.40479033504249e-05	0	0	0	0	2.80958067008499e-05	0	k__Bacteria; p__Firmicutes; c__Clostridia; o__Lachnospirales; f__Lachnospiraceae; g__Eubacterium_xylanophilum_group; s__uncultured_bacterium
OTU_1159	0	1.40479033504249e-05	4.21437100512748e-05	5.61916134016998e-05	1.40479033504249e-05	2.80958067008499e-05	4.21437100512748e-05	5.61916134016998e-05	0	1.40479033504249e-05	1.40479033504249e-05	7.02395167521247e-05	1.40479033504249e-05	1.40479033504249e-05	4.21437100512748e-05	2.80958067008499e-05	0	4.21437100512748e-05	k__Bacteria; p__Firmicutes; c__Clostridia; o__Oscillospirales; f__Oscillospiraceae; g__Oscillibacter; s__uncultured_bacterium
OTU_116	0	0	0	0	0	0	0	0	2.80958067008499e-05	0	0	0	0	0	0	0	0	0	k__Bacteria; p__Firmicutes; c__Bacilli; o__RF39; f__RF39; g__RF39; s__unidentified
OTU_1160	0	0	0	0	0	0	0	0	0	0	0	0	0	0	0	0	0	2.80958067008499e-05	k__Bacteria; p__Firmicutes; c__Clostridia; o__Oscillospirales; f__Oscillospiraceae; g__Oscillibacter; s__uncultured_bacterium
OTU_1161	0	0	0	0	0	0	0	0	0	1.40479033504249e-05	0	0	0	0	1.40479033504249e-05	1.40479033504249e-05	0	2.80958067008499e-05	k__Bacteria; p__Firmicutes; c__Clostridia; o__Oscillospirales; f__Oscillospiraceae; g__Intestinimonas; s__uncultured_bacterium
OTU_1162	0	0	0	0	0	0	0	0	0	0	0	0	0	0	0	0	0	2.80958067008499e-05	k__Bacteria; p__Bacteroidota; c__Bacteroidia; o__Bacteroidales; f__Muribaculaceae; g__Muribaculaceae; s__uncultured_bacterium
OTU_1163	0	0	0	1.40479033504249e-05	0	1.40479033504249e-05	1.40479033504249e-05	0	2.80958067008499e-05	0	0	1.40479033504249e-05	1.40479033504249e-05	0	1.40479033504249e-05	0	0	5.61916134016998e-05	k__Bacteria; p__Firmicutes; c__Clostridia; o__Lachnospirales; f__Lachnospiraceae; g__Eubacterium_oxidoreducens_group; s__uncultured_bacterium
OTU_1164	0	0	0	0	0	0	0	0	0	0	0	0	0	0	0	1.40479033504249e-05	0	2.80958067008499e-05	k__Bacteria; p__Bacteroidota; c__Bacteroidia; o__Bacteroidales; f__Muribaculaceae; g__Muribaculaceae; s__uncultured_bacterium
OTU_1165	4.21437100512748e-05	2.80958067008499e-05	4.21437100512748e-05	1.40479033504249e-05	1.40479033504249e-05	4.21437100512748e-05	0.000266910163658074	0.000505724520615298	5.61916134016998e-05	0	5.61916134016998e-05	2.80958067008499e-05	2.80958067008499e-05	4.21437100512748e-05	0.000295005970358924	0.000280958067008499	7.02395167521247e-05	0.0010676406546323	k__Bacteria; p__Firmicutes; c__Clostridia; o__Oscillospirales; f__Oscillospiraceae; g__Oscillibacter; s__uncultured_bacterium
OTU_1166	0	0	0	0	0	0	0	0	0	0	0	0	0	0	0	0	0	2.80958067008499e-05	k__Bacteria; p__Bacteroidota; c__Bacteroidia; o__Bacteroidales; f__Muribaculaceae; g__Muribaculaceae; s__uncultured_bacterium
OTU_1167	0	0	0	0	0	0	0	0	0	0	0	0	0	0	0	0	0	2.80958067008499e-05	k__Bacteria; p__Firmicutes; c__Clostridia; o__Oscillospirales; f__Oscillospiraceae; g__Oscillibacter; s__uncultured_bacterium
OTU_1168	0	0	0	0	0	0	0	0	0	0	0	0	0	0	0	0	0	2.80958067008499e-05	k__Bacteria; p__Firmicutes; c__Clostridia; o__Oscillospirales; f__Ruminococcaceae; g__Ruminococcus; s__uncultured_bacterium
OTU_1169	0	0	0	0	1.40479033504249e-05	1.40479033504249e-05	0	0	0	0	0	0	0	0	0	0	0	2.80958067008499e-05	k__Bacteria; p__Firmicutes; c__Clostridia; o__Oscillospirales; f__Oscillospiraceae; g__Oscillibacter; s__uncultured_bacterium
OTU_117	0	0	0	0	0	0	1.40479033504249e-05	0	2.80958067008499e-05	0	0	0	0	0	0	1.40479033504249e-05	0	0	k__Bacteria; p__Proteobacteria; c__Gammaproteobacteria; o__Burkholderiales; f__Burkholderiaceae; g__Burkholderia-Caballeronia-Paraburkholderia; s__Burkholderia_sp.
OTU_1170	0	0	2.80958067008499e-05	0	0	1.40479033504249e-05	0	1.40479033504249e-05	0	0	0	0	1.40479033504249e-05	2.80958067008499e-05	0	0	0	1.40479033504249e-05	k__Bacteria; p__Firmicutes; c__Clostridia; o__Oscillospirales; f__Oscillospiraceae; g__uncultured; s__uncultured_bacterium
OTU_1171	2.80958067008499e-05	0	0	0	0	0	1.40479033504249e-05	5.61916134016998e-05	4.21437100512748e-05	2.80958067008499e-05	1.40479033504249e-05	1.40479033504249e-05	0	7.02395167521247e-05	8.42874201025497e-05	4.21437100512748e-05	2.80958067008499e-05	0.000210718550256374	k__Bacteria; p__Firmicutes; c__Clostridia; o__Oscillospirales; f__Oscillospiraceae; g__Oscillibacter; s__uncultured_bacterium
OTU_1172	0	0	0	0	0	0	0	0	0	0	0	0	0	0	0	0	0	2.80958067008499e-05	k__Bacteria; p__Firmicutes; c__Clostridia; o__Lachnospirales; f__Lachnospiraceae; g__Lachnospiraceae_NK4A136_group; s__uncultured_bacterium
OTU_1173	0	0	1.40479033504249e-05	0	0	0	0	4.21437100512748e-05	0	1.40479033504249e-05	0	0	0	1.40479033504249e-05	0	0	0	0.0001123832268034	k__Bacteria; p__Firmicutes; c__Clostridia; o__Lachnospirales; f__Lachnospiraceae; g__Lachnospiraceae_NK4A136_group; s__uncultured_bacterium
OTU_1174	0	0	0	0	0	0	0	0	0	0	0	0	0	0	0	0	0	2.80958067008499e-05	k__Bacteria; p__Firmicutes; c__Clostridia; o__Lachnospirales; f__Lachnospiraceae; g__Eubacterium_oxidoreducens_group; s__uncultured_bacterium
OTU_1175	0	0	0	0	1.40479033504249e-05	0	0	0	0	0	0	0	1.40479033504249e-05	0	1.40479033504249e-05	0	0	4.21437100512748e-05	k__Bacteria; p__Firmicutes; c__Clostridia; o__Oscillospirales; f__Oscillospiraceae; g__NK4A214_group; s__uncultured_bacterium
OTU_1176	0	0	0	0	0	0	0	0	0	0	0	0	0	0	0	0	0	2.80958067008499e-05	k__Bacteria; p__Firmicutes; c__Clostridia; o__Oscillospirales; f__Oscillospiraceae; g__NK4A214_group; s__uncultured_bacterium
OTU_1177	0	0	1.40479033504249e-05	0	1.40479033504249e-05	0	0	4.21437100512748e-05	4.21437100512748e-05	0	1.40479033504249e-05	0	0	0	0	0	0	1.40479033504249e-05	k__Bacteria; p__Firmicutes; c__Clostridia; o__Oscillospirales; f__Oscillospiraceae; g__NK4A214_group; s__uncultured_Clostridiaceae
OTU_1178	0	1.40479033504249e-05	0.000126431130153825	1.40479033504249e-05	1.40479033504249e-05	0	0	1.40479033504249e-05	2.80958067008499e-05	1.40479033504249e-05	4.21437100512748e-05	0	0	0	0	0	0	4.21437100512748e-05	k__Bacteria; p__Firmicutes; c__Clostridia; o__Lachnospirales; f__Lachnospiraceae; g__Lachnospiraceae_UCG-008; s__uncultured_bacterium
OTU_1179	0	0	0	0	0	0	0	0	0	0	0	0	0	0	0	0	0	2.80958067008499e-05	k__Bacteria; p__Firmicutes; c__Clostridia; o__Oscillospirales; f__Oscillospiraceae; g__Oscillibacter; s__uncultured_bacterium
OTU_118	0	0	0	0	0	0	0	0	0	2.80958067008499e-05	0	0	0	0	0	0	0	0	k__Bacteria; p__Bacteroidota; c__Bacteroidia; o__Bacteroidales; f__Muribaculaceae; g__Muribaculaceae; s__unidentified
OTU_1180	0	0	0	2.80958067008499e-05	0	0	1.40479033504249e-05	0	0	0	0	0	0	0	1.40479033504249e-05	0	0	7.02395167521247e-05	k__Bacteria; p__Firmicutes; c__Clostridia; o__Lachnospirales; f__Lachnospiraceae; g__Lachnospiraceae_NK4A136_group; s__uncultured_bacterium
OTU_1181	9.83353234529746e-05	1.40479033504249e-05	1.40479033504249e-05	2.80958067008499e-05	0	0	0	0	0	0	0	0	2.80958067008499e-05	0	0	4.21437100512748e-05	0	0	k__Bacteria; p__Patescibacteria; c__Saccharimonadia; o__Saccharimonadales; f__Saccharimonadaceae; g__Candidatus_Saccharimonas; s__uncultured_bacterium
OTU_1182	4.21437100512748e-05	0	0	0	0	0	0	1.40479033504249e-05	0	1.40479033504249e-05	0	0	0	0	0	0	0	0	k__Bacteria; p__Firmicutes; c__Clostridia; o__Oscillospirales; f__Oscillospiraceae; g__uncultured; s__uncultured_bacterium
OTU_1183	2.80958067008499e-05	0	1.40479033504249e-05	0	0	0	0	0	0	0	0	5.61916134016998e-05	0	0	2.80958067008499e-05	0	0	0	k__Bacteria; p__Firmicutes; c__Clostridia; o__Oscillospirales; f__Oscillospiraceae; g__Colidextribacter; s__uncultured_bacterium
OTU_1184	0.000224766453606799	0.000126431130153825	0.000393341293811899	0.000252862260307649	0.000337149680410199	0.000280958067008499	2.80958067008499e-05	1.40479033504249e-05	2.80958067008499e-05	1.40479033504249e-05	1.40479033504249e-05	5.61916134016998e-05	0	1.40479033504249e-05	4.21437100512748e-05	2.80958067008499e-05	1.40479033504249e-05	0	k__Bacteria; p__Firmicutes; c__Clostridia; o__Oscillospirales; f__Oscillospiraceae; g__uncultured; s__uncultured_bacterium
OTU_1185	2.80958067008499e-05	2.80958067008499e-05	1.40479033504249e-05	0	0	0	0	0	0	0	0	0	0	0	0	0	0	0	k__Bacteria; p__Firmicutes; c__Clostridia; o__Lachnospirales; f__Lachnospiraceae; g__uncultured; s__uncultured_bacterium
OTU_1187	2.80958067008499e-05	7.02395167521247e-05	1.40479033504249e-05	0	0	0	0	1.40479033504249e-05	0	1.40479033504249e-05	0	0	0	0	0	0	0	0	k__Bacteria; p__Firmicutes; c__Clostridia; o__Clostridia_UCG-014; f__Clostridia_UCG-014; g__Clostridia_UCG-014; s__uncultured_bacterium
OTU_1188	2.80958067008499e-05	0	0	0	0	0	0	0	0	0	0	0	0	0	1.40479033504249e-05	0	0	0	k__Bacteria; p__Firmicutes; c__Clostridia; o__Lachnospirales; f__Lachnospiraceae; g__uncultured; s__uncultured_bacterium
OTU_1189	0	2.80958067008499e-05	0	0	0	0	0	0	0	0	0	0	0	0	0	0	0	0	k__Bacteria; p__Firmicutes; c__Clostridia; o__Oscillospirales; f__Ruminococcaceae; g__Anaerotruncus; s__uncultured_bacterium
OTU_119	0	0	0	0	0	0	0	0	0	0	2.80958067008499e-05	0	0	0	0	0	0	0	k__Bacteria; p__Firmicutes; c__Bacilli; o__Erysipelotrichales; f__Erysipelatoclostridiaceae; g__Erysipelatoclostridium; s__gut_metagenome
OTU_1190	1.40479033504249e-05	4.21437100512748e-05	4.21437100512748e-05	0	0	0	0	0	0	0	0	1.40479033504249e-05	0	0	0	0	0	1.40479033504249e-05	k__Bacteria; p__Firmicutes; c__Clostridia; o__Oscillospirales; f__Oscillospiraceae; g__uncultured; s__uncultured_bacterium
OTU_1191	0	1.40479033504249e-05	1.40479033504249e-05	0	0	0	0	0	1.40479033504249e-05	1.40479033504249e-05	0	0	0	0	0	0	0	0	k__Bacteria; p__Firmicutes; c__Clostridia; o__Lachnospirales; f__Lachnospiraceae; g__Lachnospiraceae_UCG-008; s__uncultured_bacterium
OTU_1192	0	2.80958067008499e-05	0	0	0	0	0	0	0	0	0	0	0	0	0	0	0	0	k__Bacteria; p__Firmicutes; c__Clostridia; o__Lachnospirales; f__Lachnospiraceae; g__uncultured; s__uncultured_bacterium
OTU_1193	1.40479033504249e-05	2.80958067008499e-05	0	0	1.40479033504249e-05	0	0	0	0	0	0	0	0	0	0	0	0	0	k__Bacteria; p__Firmicutes; c__Clostridia; o__Lachnospirales; f__Lachnospiraceae; g__Lachnospiraceae_NK4A136_group; s__mouse_gut
OTU_1194	2.80958067008499e-05	5.61916134016998e-05	0	1.40479033504249e-05	0	0	0	0	7.02395167521247e-05	0	0	0	0	0	0	2.80958067008499e-05	0	0	k__Bacteria; p__Firmicutes; c__Clostridia; o__Lachnospirales; f__Lachnospiraceae; g__uncultured; s__uncultured_bacterium
OTU_1195	7.02395167521247e-05	1.40479033504249e-05	7.02395167521247e-05	0	1.40479033504249e-05	0	0	1.40479033504249e-05	0	7.02395167521247e-05	0	5.61916134016998e-05	1.40479033504249e-05	0	4.21437100512748e-05	1.40479033504249e-05	0	4.21437100512748e-05	k__Bacteria; p__Firmicutes; c__Clostridia; o__Oscillospirales; f__Oscillospiraceae; g__uncultured; s__unidentified
OTU_1196	0	4.21437100512748e-05	0	0	0	0	0	0	0	0	0	0	0	0	0	0	0	0	k__Bacteria; p__Firmicutes; c__Clostridia; o__Lachnospirales; f__Lachnospiraceae; g__Lachnospiraceae_NK4A136_group; s__uncultured_bacterium
OTU_1197	0	2.80958067008499e-05	0	0	0	0	0	0	0	0	0	0	0	0	0	0	0	0	k__Bacteria; p__Firmicutes; c__Clostridia; o__Lachnospirales; f__Lachnospiraceae; g__uncultured; s__uncultured_bacterium
OTU_1198	0	2.80958067008499e-05	0	0	0	0	0	0	0	0	0	0	0	0	0	0	0	0	k__Bacteria; p__Firmicutes; c__Clostridia; o__Lachnospirales; f__Lachnospiraceae; g__Lachnospiraceae_UCG-006; s__uncultured_bacterium
OTU_1199	1.40479033504249e-05	2.80958067008499e-05	0	0	0	0	0	0	0	1.40479033504249e-05	0	0	0	1.40479033504249e-05	0	1.40479033504249e-05	0	0	k__Bacteria; p__Bacteroidota; c__Bacteroidia; o__Bacteroidales; f__Muribaculaceae; g__Muribaculaceae; s__uncultured_bacterium
OTU_12	0	0	1.40479033504249e-05	0	0	1.40479033504249e-05	0	0	0	0	1.40479033504249e-05	1.40479033504249e-05	0	0	0	0	2.80958067008499e-05	0	k__Bacteria; p__Firmicutes; c__Bacilli; o__Lactobacillales; f__Enterococcaceae; g__Enterococcus; s__Enterococcus_sp.
OTU_120	0	0	0	0	0	0	0	0	0	0	2.80958067008499e-05	0	0	0	0	0	0	0	k__Bacteria; p__Bacteroidota; c__Bacteroidia; o__Bacteroidales; f__Muribaculaceae; g__Muribaculaceae; s__uncultured_bacterium
OTU_1200	0	2.80958067008499e-05	0	0	0	0	0	0	0	0	0	0	0	0	0	0	0	0	k__Bacteria; p__Firmicutes; c__Bacilli; o__Erysipelotrichales; f__Erysipelotrichaceae; g__uncultured; s__unidentified
OTU_1201	0	0	2.80958067008499e-05	0	0	0	0	0	0	0	0	0	0	0	0	0	0	0	k__Bacteria; p__Patescibacteria; c__Saccharimonadia; o__Saccharimonadales; f__Saccharimonadaceae; g__Candidatus_Saccharimonas; s__uncultured_bacterium
OTU_1202	0	0	1.40479033504249e-05	0	0	0	0	0	0	0	0	0	0	0	0	0	0	0	k__Bacteria; p__Firmicutes; c__Clostridia; o__Lachnospirales; f__Lachnospiraceae; g__Eubacterium_oxidoreducens_group; s__uncultured_bacterium
OTU_1203	0	2.80958067008499e-05	0.000126431130153825	7.02395167521247e-05	4.21437100512748e-05	1.40479033504249e-05	1.40479033504249e-05	0	1.40479033504249e-05	1.40479033504249e-05	0	0	0	0	1.40479033504249e-05	0	0	0	k__Bacteria; p__Firmicutes; c__Clostridia; o__Lachnospirales; f__Lachnospiraceae; g__uncultured; s__uncultured_bacterium
OTU_1204	0	0	2.80958067008499e-05	0	0	0	0	0	0	0	0	0	0	0	0	0	0	0	k__Bacteria; p__Firmicutes; c__Clostridia; o__Oscillospirales; f__Ruminococcaceae; g__Harryflintia; s__uncultured_bacterium
OTU_1205	0	0	2.80958067008499e-05	0	0	0	0	0	0	0	0	0	0	0	0	0	0	0	k__Bacteria; p__Firmicutes; c__Clostridia; o__Lachnospirales; f__Lachnospiraceae; g__Lachnospiraceae_UCG-001; s__uncultured_bacterium
OTU_1206	8.42874201025497e-05	8.42874201025497e-05	0.000505724520615298	9.83353234529746e-05	5.61916134016998e-05	0.000266910163658074	5.61916134016998e-05	0.000449532907213598	9.83353234529746e-05	4.21437100512748e-05	7.02395167521247e-05	0.00154526936854674	7.02395167521247e-05	7.02395167521247e-05	7.02395167521247e-05	0.000266910163658074	8.42874201025497e-05	0.000351197583760624	k__Bacteria; p__Firmicutes; c__Clostridia; o__Oscillospirales; f__Oscillospiraceae; g__Oscillibacter; s__uncultured_bacterium
OTU_1207	1.40479033504249e-05	8.42874201025497e-05	2.80958067008499e-05	0	2.80958067008499e-05	0	2.80958067008499e-05	1.40479033504249e-05	1.40479033504249e-05	0	0	0	0	0	0	0	0	0	k__Bacteria; p__Firmicutes; c__Clostridia; o__Lachnospirales; f__Lachnospiraceae; g__Lachnoclostridium; s__uncultured_bacterium
OTU_1208	1.40479033504249e-05	0	0.000196670646905949	0	0	2.80958067008499e-05	0	5.61916134016998e-05	0	0	0	0	0	1.40479033504249e-05	1.40479033504249e-05	1.40479033504249e-05	0	0	k__Bacteria; p__Firmicutes; c__Clostridia; o__Clostridia_UCG-014; f__Clostridia_UCG-014; g__Clostridia_UCG-014; s__unidentified
OTU_1209	0	2.80958067008499e-05	4.21437100512748e-05	7.02395167521247e-05	0	1.40479033504249e-05	4.21437100512748e-05	0	0	1.40479033504249e-05	0	1.40479033504249e-05	0	1.40479033504249e-05	0	1.40479033504249e-05	0	5.61916134016998e-05	k__Bacteria; p__Firmicutes; c__Clostridia; o__Lachnospirales; f__Lachnospiraceae; g__Eubacterium_ventriosum_group; s__uncultured_bacterium
OTU_121	0	0	0	0	1.40479033504249e-05	0	0	0	0	0	2.80958067008499e-05	0	0	0	0	0	0	0	k__Bacteria; p__Proteobacteria; c__Gammaproteobacteria; o__Burkholderiales; f__Oxalobacteraceae; g__Massilia; s__uncultured_bacterium
OTU_1210	0	0	0	9.83353234529746e-05	0	0	0	0	0	0	0	0	0	0	1.40479033504249e-05	0	0	0	k__Bacteria; p__Firmicutes; c__Clostridia; o__Lachnospirales; f__Lachnospiraceae; g__Lachnospiraceae_NK4A136_group; s__uncultured_bacterium
OTU_1211	0	0	0	5.61916134016998e-05	0	0	0	0	0	0	0	0	0	0	0	0	0	0	k__Bacteria; p__Firmicutes; c__Clostridia; o__Oscillospirales; f__Oscillospiraceae; g__uncultured; s__uncultured_bacterium
OTU_1212	0	0	0	2.80958067008499e-05	0	0	0	0	0	0	0	0	0	0	0	0	0	0	k__Bacteria; p__Firmicutes; c__Clostridia; o__Oscillospirales; f__Oscillospiraceae; g__NK4A214_group; s__uncultured_bacterium
OTU_1213	0	0	0	0	2.80958067008499e-05	0	0	0	0	0	0	0	0	0	0	0	0	0	k__Bacteria; p__Firmicutes; c__Clostridia; o__Clostridia_UCG-014; f__Clostridia_UCG-014; g__Clostridia_UCG-014; s__uncultured_bacterium
OTU_1214	0	0	1.40479033504249e-05	0	0.000154526936854674	0	1.40479033504249e-05	0	1.40479033504249e-05	1.40479033504249e-05	0	0	0	0	0	0	0	0	k__Bacteria; p__Firmicutes; c__Clostridia; o__Clostridia_UCG-014; f__Clostridia_UCG-014; g__Clostridia_UCG-014; s__uncultured_bacterium
OTU_1215	0	0	0	0	2.80958067008499e-05	0	0	0	0	0	0	0	0	0	0	0	0	0	k__Bacteria; p__Firmicutes; c__Clostridia; o__Oscillospirales; f__Oscillospiraceae; g__uncultured; s__uncultured_bacterium
OTU_1216	1.40479033504249e-05	0	1.40479033504249e-05	4.21437100512748e-05	2.80958067008499e-05	0	1.40479033504249e-05	1.40479033504249e-05	1.40479033504249e-05	4.21437100512748e-05	2.80958067008499e-05	0	0	2.80958067008499e-05	0	1.40479033504249e-05	7.02395167521247e-05	0	k__Bacteria; p__Bacteroidota; c__Bacteroidia; o__Bacteroidales; f__Muribaculaceae; g__Muribaculaceae; s__uncultured_bacterium
OTU_1217	0	0	0	0	2.80958067008499e-05	0	0	0	0	0	0	0	0	0	0	0	0	0	k__Bacteria; p__Firmicutes; c__Clostridia; o__Lachnospirales; f__Lachnospiraceae; g__uncultured; s__uncultured_bacterium
OTU_1218	0	0	0	0	1.40479033504249e-05	5.61916134016998e-05	0	0	0	0	0	0	0	0	0	0	1.40479033504249e-05	0	k__Bacteria; p__Firmicutes; c__Clostridia; o__Clostridia_vadinBB60_group; f__Clostridia_vadinBB60_group; g__Clostridia_vadinBB60_group; s__uncultured_bacterium
OTU_1219	0	0	0	0	2.80958067008499e-05	0	0	0	0	0	0	0	0	0	0	0	0	1.40479033504249e-05	k__Bacteria; p__Bacteroidota; c__Bacteroidia; o__Bacteroidales; f__Muribaculaceae; g__Muribaculaceae; s__uncultured_bacterium
OTU_122	0	0	0	0	1.40479033504249e-05	1.40479033504249e-05	0	0	0	0	1.40479033504249e-05	2.80958067008499e-05	0	0	0	0	0	0	k__Bacteria; p__Proteobacteria; c__Gammaproteobacteria; o__Burkholderiales; f__Burkholderiaceae; g__Ralstonia; s__Ralstonia_sp.
OTU_1220	0	0	0	0	1.40479033504249e-05	0	2.80958067008499e-05	0	0	1.40479033504249e-05	0	0	0	0	0	0	0	0	k__Bacteria; p__Firmicutes; c__Clostridia; o__Oscillospirales; f__Ruminococcaceae; g__Negativibacillus; s__unidentified
OTU_1221	0	0	0	0	0	2.80958067008499e-05	0	0	0	0	0	0	0	0	0	0	0	0	k__Bacteria; p__Firmicutes; c__Clostridia; o__Lachnospirales; f__Lachnospiraceae; g__Lachnospiraceae_NK4A136_group; s__uncultured_bacterium
OTU_1222	0	0	0	2.80958067008499e-05	0	2.80958067008499e-05	0	2.80958067008499e-05	0	0	0	0	0	1.40479033504249e-05	0	0	0	0	k__Bacteria; p__Firmicutes; c__Clostridia; o__Oscillospirales; f__Oscillospiraceae; g__NK4A214_group; s__uncultured_bacterium
OTU_1223	0	0	0	0	0	2.80958067008499e-05	0	0	0	0	0	0	0	0	0	0	0	0	k__Bacteria; p__Firmicutes; c__Clostridia; o__Oscillospirales; f__Oscillospiraceae; g__uncultured; s__uncultured_bacterium
OTU_1224	0	0	0	0	0	2.80958067008499e-05	0	0	0	0	0	0	0	0	0	0	0	0	k__Bacteria; p__Firmicutes; c__Clostridia; o__Lachnospirales; f__Lachnospiraceae; g__A2; s__uncultured_bacterium
OTU_1225	0	0	0	0	0	2.80958067008499e-05	0	0	2.80958067008499e-05	0	0	0	0	0	0	0	0	0	k__Bacteria; p__Firmicutes; c__Clostridia; o__Lachnospirales; f__Lachnospiraceae; g__Blautia; s__uncultured_bacterium
OTU_1226	0	0	0	0	0	2.80958067008499e-05	0	0	0	0	0	0	0	0	0	0	0	0	k__Bacteria; p__Firmicutes; c__Clostridia; o__Oscillospirales; f__Oscillospiraceae; g__NK4A214_group; s__uncultured_bacterium
OTU_1227	0	0	0	0	0	0	2.80958067008499e-05	0	0	0	1.40479033504249e-05	0	1.40479033504249e-05	0	0	0	0	0	k__Bacteria; p__Firmicutes; c__Clostridia; o__Oscillospirales; f__UCG-010; g__UCG-010; s__uncultured_bacterium
OTU_1228	1.40479033504249e-05	0	0	0	0	0	1.40479033504249e-05	0	0	0	0	0	0	0	0	0	0	0	k__Bacteria; p__Firmicutes; c__Clostridia; o__Peptostreptococcales-Tissierellales; f__Anaerovoracaceae; g__Family_XIII_UCG-001; s__uncultured_bacterium
OTU_1229	0	0	0	0	0	0	2.80958067008499e-05	0	0	0	0	0	0	0	0	0	0	0	k__Bacteria; p__Firmicutes; c__Clostridia; o__Oscillospirales; f__Oscillospiraceae; g__uncultured; s__uncultured_bacterium
OTU_123	0.0001123832268034	0.000280958067008499	0.000505724520615298	0.00266910163658074	0.000337149680410199	0.000140479033504249	7.02395167521247e-05	8.42874201025497e-05	0.000856922104375922	8.42874201025497e-05	0.00139074243169207	0.00146098194844419	0.000168574840205099	0.00736110135562267	2.80958067008499e-05	0.000941209524478472	0.00110978436468357	8.42874201025497e-05	k__Bacteria; p__Firmicutes; c__Bacilli; o__Erysipelotrichales; f__Erysipelatoclostridiaceae; g__Erysipelatoclostridium; s__uncultured_bacterium
OTU_1230	0	0	0	0	0	0	2.80958067008499e-05	0	0	0	0	0	0	0	0	0	0	0	k__Bacteria; p__Firmicutes; c__Clostridia; o__Oscillospirales; f__Oscillospiraceae; g__uncultured; s__uncultured_bacterium
OTU_1231	1.40479033504249e-05	0	0	1.40479033504249e-05	1.40479033504249e-05	0	0	7.02395167521247e-05	7.02395167521247e-05	5.61916134016998e-05	0	4.21437100512748e-05	0	0	0	0	2.80958067008499e-05	0	k__Bacteria; p__Firmicutes; c__Clostridia; o__Lachnospirales; f__Lachnospiraceae; g__uncultured; s__uncultured_bacterium
OTU_1232	0	0	0	0	1.40479033504249e-05	0	0	4.21437100512748e-05	0	4.21437100512748e-05	0	0	1.40479033504249e-05	0	0	0	0	5.61916134016998e-05	k__Bacteria; p__Firmicutes; c__Clostridia; o__Lachnospirales; f__Lachnospiraceae; g__Lachnospiraceae_NK4A136_group; s__uncultured_bacterium
OTU_1233	0	0	0	0	0	0	0	2.80958067008499e-05	0	0	0	0	0	0	0	0	0	0	k__Bacteria; p__Firmicutes; c__Clostridia; o__Oscillospirales; f__Oscillospiraceae; g__NK4A214_group; s__uncultured_bacterium
OTU_1234	1.40479033504249e-05	0	7.02395167521247e-05	1.40479033504249e-05	0	0	0	1.40479033504249e-05	0	0	0	0	0	0	1.40479033504249e-05	0	0	0	k__Bacteria; p__Firmicutes; c__Clostridia; o__Lachnospirales; f__Lachnospiraceae; g__Lachnospiraceae_NK4A136_group; s__uncultured_bacterium
OTU_1235	0	0	0	0	0	4.21437100512748e-05	0	2.80958067008499e-05	0	1.40479033504249e-05	0	0	0	0	0	0	2.80958067008499e-05	0	k__Bacteria; p__Firmicutes; c__Clostridia; o__Lachnospirales; f__Lachnospiraceae; g__uncultured; s__uncultured_bacterium
OTU_1236	0	0	0	0	1.40479033504249e-05	0	0	2.80958067008499e-05	0	0	0	0	0	0	0	0	0	0	k__Bacteria; p__Firmicutes; c__Clostridia; o__Oscillospirales; f__Oscillospiraceae; g__uncultured; s__uncultured_bacterium
OTU_1237	0	0	0	0	0	0	0	0	2.80958067008499e-05	0	0	0	0	0	0	0	0	0	k__Bacteria; p__Firmicutes; c__Clostridia; o__Lachnospirales; f__Lachnospiraceae; g__uncultured; s__uncultured_bacterium
OTU_1238	0	0	0	0	1.40479033504249e-05	0	0	0	2.80958067008499e-05	0	0	0	0	0	0	0	0	0	k__Bacteria; p__Firmicutes; c__Clostridia; o__Oscillospirales; f__Oscillospiraceae; g__uncultured; s__uncultured_bacterium
OTU_1239	0	0	0	0	0	0	0	0	2.80958067008499e-05	0	1.40479033504249e-05	0	0	0	0	0	2.80958067008499e-05	0	k__Bacteria; p__Firmicutes; c__Clostridia; o__Clostridia_UCG-014; f__Clostridia_UCG-014; g__Clostridia_UCG-014; s__uncultured_bacterium
OTU_124	0.000519772423965723	0.000421437100512748	0.00233195195617054	0.000702395167521247	0.00141883823839292	0.00110978436468357	8.42874201025497e-05	2.80958067008499e-05	0.000266910163658074	0.000463580810564023	7.02395167521247e-05	7.02395167521247e-05	1.40479033504249e-05	1.40479033504249e-05	0.000126431130153825	0.00113788017138442	0.000140479033504249	2.80958067008499e-05	k__Bacteria; p__Firmicutes; c__Clostridia; o__Peptococcales; f__Peptococcaceae; g__uncultured; s__uncultured_bacterium
OTU_1240	4.21437100512748e-05	0	4.21437100512748e-05	0	2.80958067008499e-05	1.40479033504249e-05	0	5.61916134016998e-05	0.000140479033504249	1.40479033504249e-05	5.61916134016998e-05	0	0	0	0	1.40479033504249e-05	0	2.80958067008499e-05	k__Bacteria; p__Firmicutes; c__Clostridia; o__Lachnospirales; f__Lachnospiraceae; g__uncultured; s__uncultured_bacterium
OTU_1241	2.80958067008499e-05	0	0	1.40479033504249e-05	0	0	0	0	2.80958067008499e-05	0	0	0	0	0	0	4.21437100512748e-05	0	1.40479033504249e-05	k__Bacteria; p__Firmicutes; c__Clostridia; o__Oscillospirales; f__Oscillospiraceae; g__NK4A214_group; s__uncultured_bacterium
OTU_1242	0	0	0	1.40479033504249e-05	0	0	0	0	2.80958067008499e-05	0	0	0	0	0	0	0	0	1.40479033504249e-05	k__Bacteria; p__Firmicutes; c__Clostridia; o__Lachnospirales; f__Lachnospiraceae; g__Eubacterium_oxidoreducens_group; s__uncultured_bacterium
OTU_1243	0	0	0	0	0	0	0	0	2.80958067008499e-05	0	0	0	0	0	0	0	0	0	k__Bacteria; p__Firmicutes; c__Clostridia; o__Lachnospirales; f__Lachnospiraceae; g__Lachnospiraceae_FCS020_group; s__uncultured_bacterium
OTU_1244	0	0	0	0	0	0	0	0	0	2.80958067008499e-05	0	0	0	0	0	0	0	0	k__Bacteria; p__Firmicutes; c__Clostridia; o__Lachnospirales; f__Lachnospiraceae; g__uncultured; s__uncultured_bacterium
OTU_1245	0	0	0	0	0	0	0	1.40479033504249e-05	0	2.80958067008499e-05	0	0	0	0	0	0	0	0	k__Bacteria; p__Firmicutes; c__Clostridia; o__Oscillospirales; f__Oscillospiraceae; g__uncultured; s__uncultured_bacterium
OTU_1246	0	0	0	0	0	0	0	0	0	2.80958067008499e-05	0	0	0	0	0	0	0	0	k__Bacteria; p__Firmicutes; c__Clostridia; o__Oscillospirales; f__Oscillospiraceae; g__uncultured; s__uncultured_bacterium
OTU_1247	0	0	0	0	0	0	0	0	0	2.80958067008499e-05	0	0	0	0	0	0	0	0	k__Bacteria; p__Firmicutes; c__Clostridia; o__Lachnospirales; f__Lachnospiraceae; g__Lachnospiraceae_NK4A136_group; s__uncultured_bacterium
OTU_1248	1.40479033504249e-05	0	0	0	0	0	1.40479033504249e-05	0	0	5.61916134016998e-05	0	0	0	0	0	0	1.40479033504249e-05	0	k__Bacteria; p__Firmicutes; c__Clostridia; o__Oscillospirales; f__Oscillospiraceae; g__uncultured; s__uncultured_bacterium
OTU_1249	0	1.40479033504249e-05	0	0	0	0	0	1.40479033504249e-05	0	4.21437100512748e-05	1.40479033504249e-05	1.40479033504249e-05	1.40479033504249e-05	0	0	0	1.40479033504249e-05	1.40479033504249e-05	k__Bacteria; p__Firmicutes; c__Clostridia; o__Lachnospirales; f__Lachnospiraceae; g__uncultured; s__uncultured_bacterium
OTU_125	0.00244433518297394	1.40479033504249e-05	1.40479033504249e-05	0	0.000969305331179321	0	0	1.40479033504249e-05	2.80958067008499e-05	2.80958067008499e-05	2.80958067008499e-05	0	2.80958067008499e-05	0	0	5.61916134016998e-05	7.02395167521247e-05	2.80958067008499e-05	k__Bacteria; p__Firmicutes; c__Bacilli; o__Erysipelotrichales; f__Erysipelotrichaceae; g__uncultured; s__uncultured_bacterium
OTU_1250	0	0	0	0	0	0	0	0	0	0	4.21437100512748e-05	0	0	0	0	0	0	0	k__Bacteria; p__Firmicutes; c__Bacilli; o__RF39; f__RF39; g__RF39; s__uncultured_bacterium
OTU_1251	9.83353234529746e-05	1.40479033504249e-05	2.80958067008499e-05	0.0001123832268034	0.000126431130153825	5.61916134016998e-05	8.42874201025497e-05	5.61916134016998e-05	4.21437100512748e-05	1.40479033504249e-05	1.40479033504249e-05	0.000323101777059774	4.21437100512748e-05	1.40479033504249e-05	4.21437100512748e-05	9.83353234529746e-05	0.000126431130153825	0	k__Bacteria; p__Firmicutes; c__Clostridia; o__Lachnospirales; f__Lachnospiraceae; g__uncultured; s__uncultured_bacterium
OTU_1252	4.21437100512748e-05	1.40479033504249e-05	4.21437100512748e-05	2.80958067008499e-05	7.02395167521247e-05	5.61916134016998e-05	2.80958067008499e-05	2.80958067008499e-05	0	1.40479033504249e-05	0	9.83353234529746e-05	0	0	1.40479033504249e-05	1.40479033504249e-05	1.40479033504249e-05	9.83353234529746e-05	k__Bacteria; p__Firmicutes; c__Clostridia; o__Lachnospirales; f__Lachnospiraceae; g__Lachnospiraceae_NK4A136_group; s__uncultured_bacterium
OTU_1253	0	1.40479033504249e-05	0	0	0	1.40479033504249e-05	1.40479033504249e-05	4.21437100512748e-05	0	0	0	4.21437100512748e-05	0	0	1.40479033504249e-05	0	1.40479033504249e-05	2.80958067008499e-05	k__Bacteria; p__Firmicutes; c__Clostridia; o__Oscillospirales; f__Ruminococcaceae; g__Ruminococcus; s__uncultured_bacterium
OTU_1254	0	0	2.80958067008499e-05	0	0	2.80958067008499e-05	0	0	0	0	0	0.000154526936854674	0	0	0	1.40479033504249e-05	2.80958067008499e-05	0	k__Bacteria; p__Firmicutes; c__Clostridia; o__Lachnospirales; f__Lachnospiraceae; g__uncultured; s__uncultured_bacterium
OTU_1255	0	0	0	0	0	0	0	0	1.40479033504249e-05	0	0	2.80958067008499e-05	1.40479033504249e-05	0	0	0	0	0	k__Bacteria; p__Firmicutes; c__Clostridia; o__Oscillospirales; f__Oscillospiraceae; g__NK4A214_group; s__uncultured_bacterium
OTU_1256	0	2.80958067008499e-05	0	0	0	0	0	1.40479033504249e-05	0	0	0	2.80958067008499e-05	0	0	0	0	0	1.40479033504249e-05	k__Bacteria; p__Firmicutes; c__Clostridia; o__Oscillospirales; f__Oscillospiraceae; g__uncultured; s__uncultured_bacterium
OTU_1257	0	0	0	0	0	0	0	0	0	0	0	4.21437100512748e-05	0	0	1.40479033504249e-05	0	0	0	k__Bacteria; p__Firmicutes; c__Clostridia; o__Lachnospirales; f__Lachnospiraceae; g__Lachnoclostridium; s__uncultured_bacterium
OTU_1258	1.40479033504249e-05	1.40479033504249e-05	1.40479033504249e-05	2.80958067008499e-05	0	4.21437100512748e-05	0	2.80958067008499e-05	1.40479033504249e-05	0	0	7.02395167521247e-05	1.40479033504249e-05	1.40479033504249e-05	0	1.40479033504249e-05	4.21437100512748e-05	5.61916134016998e-05	k__Bacteria; p__Firmicutes; c__Clostridia; o__Lachnospirales; f__Lachnospiraceae; g__Eubacterium_oxidoreducens_group; s__uncultured_bacterium
OTU_1259	0	0	1.40479033504249e-05	0	0	4.21437100512748e-05	0	0	0	0	0	4.21437100512748e-05	1.40479033504249e-05	0	0	0	0	0	k__Bacteria; p__Firmicutes; c__Clostridia; o__Lachnospirales; f__Lachnospiraceae; g__uncultured; s__uncultured_bacterium
OTU_126	0	0	2.80958067008499e-05	0	2.80958067008499e-05	4.21437100512748e-05	1.40479033504249e-05	0	0.000126431130153825	0	8.42874201025497e-05	1.40479033504249e-05	4.21437100512748e-05	0.000196670646905949	5.61916134016998e-05	0.000182622743555524	0.000266910163658074	1.40479033504249e-05	k__Bacteria; p__Firmicutes; c__Bacilli; o__Erysipelotrichales; f__Erysipelatoclostridiaceae; g__Erysipelatoclostridiaceae; s__uncultured_bacterium
OTU_1260	0	0	0	1.40479033504249e-05	0	0	0	0	0	0	0	2.80958067008499e-05	0	0	0	1.40479033504249e-05	0	0	k__Bacteria; p__Firmicutes; c__Clostridia; o__Lachnospirales; f__Lachnospiraceae; g__Lachnospiraceae_NK4A136_group; s__uncultured_bacterium
OTU_1261	0.00493081407599916	0.0124464423684765	0.00393341293811899	0.00196670646905949	0.000435485003863173	0.00179813162885439	0.000238814356957224	0.0013485987216408	0.00429865842523003	0.00119407178478612	0.0001123832268034	0.000154526936854674	8.42874201025497e-05	8.42874201025497e-05	0.000126431130153825	0.000182622743555524	0.000295005970358924	0.000154526936854674	k__Bacteria; p__Firmicutes; c__Clostridia; o__Clostridia_UCG-014; f__Clostridia_UCG-014; g__Clostridia_UCG-014; s__uncultured_bacterium
OTU_1262	0.00795111329634052	0.0001123832268034	0.00320292196389689	0.010676406546323	0.00155931727189717	0.000323101777059774	0.000196670646905949	0.000449532907213598	0.000168574840205099	0.000126431130153825	4.21437100512748e-05	0.000210718550256374	0.000154526936854674	0.00244433518297394	0.00323101777059774	0.000182622743555524	0.000140479033504249	0.000295005970358924	k__Bacteria; p__Firmicutes; c__Clostridia; o__Lachnospirales; f__Lachnospiraceae; g__Blautia; s__Lachnospiraceae_bacterium
OTU_1263	0.000280958067008499	5.61916134016998e-05	0.000252862260307649	0.000351197583760624	0.000266910163658074	0.000885017911076772	0.00150312565849547	0.00497295778605043	0.000435485003863173	0.0010114490412306	0.00157336517524759	0.000295005970358924	0.00184027533890567	0.000323101777059774	0.000590011940717848	0.0010676406546323	0.00248647889302522	0.000238814356957224	k__Bacteria; p__Firmicutes; c__Clostridia; o__Lachnospirales; f__Lachnospiraceae; g__Blautia; s__unidentified
OTU_1264	0.000772634684273372	0.00224766453606799	0.00205099388916204	0.00356816745100794	0.00193861066235864	0.000533820327316148	0.00355411954765751	0.00467795181569151	0.00479033504249491	0.00362435906440964	0.00400365245487111	0.00205099388916204	0.0012362154948374	0.00272529324998244	0.00179813162885439	0.00192456275900822	0.00219147292266629	0.00196670646905949	k__Bacteria; p__Bacteroidota; c__Bacteroidia; o__Bacteroidales; f__Muribaculaceae; g__Muribaculaceae; s__uncultured_bacterium
OTU_1265	0.00202289808246119	0.00216337711596544	0.00316077825384561	0.00143288614174334	0.00231790405282012	0.00255671840977734	0.000505724520615298	0.00193861066235864	0.00354007164430709	0.00125026339818782	0.00158741307859802	0.0175739270913816	0.0011800238814357	0.00103954484793145	0.00214932921261502	0.00148907775514504	0.00408793987497366	0.00108168855798272	k__Bacteria; p__Firmicutes; c__Clostridia; o__Lachnospirales; f__Lachnospiraceae; g__uncultured; s__uncultured_bacterium
OTU_1266	0.000519772423965723	0.000280958067008499	0.00171384420875184	4.21437100512748e-05	5.61916134016998e-05	0.000224766453606799	0.00387722132471729	5.61916134016998e-05	5.61916134016998e-05	0.0001123832268034	2.80958067008499e-05	0	1.40479033504249e-05	0	4.21437100512748e-05	4.21437100512748e-05	8.42874201025497e-05	1.40479033504249e-05	k__Bacteria; p__Firmicutes; c__Clostridia; o__Clostridia_UCG-014; f__Clostridia_UCG-014; g__Clostridia_UCG-014; s__uncultured_Clostridiales
OTU_1267	0.000280958067008499	0.000337149680410199	0.000126431130153825	0.001123832268034	0.000280958067008499	8.42874201025497e-05	0.00146098194844419	0.000702395167521247	0.000575964037367423	0.000505724520615298	0.000477628713914448	0.000716443070871672	0.00137669452834165	0.00139074243169207	0.00285172438013626	0.00214932921261502	0.00110978436468357	0.00257076631312777	k__Bacteria; p__Bacteroidota; c__Bacteroidia; o__Bacteroidales; f__Muribaculaceae; g__Muribaculaceae; s__uncultured_bacterium
OTU_1268	0.000969305331179321	0.000969305331179321	0.00150312565849547	0.000997401137880171	0.00103954484793145	0.000772634684273372	0.000365245487111049	0.000786682587623797	0.000800730490974222	0.000800730490974222	0.000505724520615298	0.00130645501158952	0.000828826297675072	0.000997401137880171	0.000899065814427197	0.00108168855798272	0.00155931727189717	0.000449532907213598	k__Bacteria; p__Bacteroidota; c__Bacteroidia; o__Bacteroidales; f__Muribaculaceae; g__Muribaculaceae; s__unidentified
OTU_1269	0.0010114490412306	0.00110978436468357	0.000941209524478472	0.000168574840205099	0.00236004776287139	0.000899065814427197	2.80958067008499e-05	0.000210718550256374	0.000196670646905949	0.000238814356957224	0.000491676617264873	4.21437100512748e-05	7.02395167521247e-05	4.21437100512748e-05	1.40479033504249e-05	0.000590011940717848	0.000238814356957224	1.40479033504249e-05	k__Bacteria; p__Firmicutes; c__Clostridia; o__Clostridia_UCG-014; f__Clostridia_UCG-014; g__Clostridia_UCG-014; s__uncultured_bacterium
OTU_127	1.40479033504249e-05	0	0.000295005970358924	9.83353234529746e-05	0	1.40479033504249e-05	4.21437100512748e-05	0	1.40479033504249e-05	0	0	1.40479033504249e-05	0	1.40479033504249e-05	0	4.21437100512748e-05	7.02395167521247e-05	8.42874201025497e-05	k__Bacteria; p__Firmicutes; c__Bacilli; o__Erysipelotrichales; f__Erysipelotrichaceae; g__Erysipelotrichaceae; s__uncultured_bacterium
OTU_1270	0.000126431130153825	0.000168574840205099	0.000126431130153825	0.0001123832268034	0.000168574840205099	9.83353234529746e-05	0.000168574840205099	0.000196670646905949	0.00205099388916204	0.0001123832268034	0.000477628713914448	0.00459366439558896	0.0001123832268034	8.42874201025497e-05	0.000210718550256374	0.00160146098194844	0.000421437100512748	0.000140479033504249	k__Bacteria; p__Firmicutes; c__Clostridia; o__Lachnospirales; f__Lachnospiraceae; g__uncultured; s__uncultured_bacterium
OTU_1271	0.000337149680410199	0.000870970007726347	0.000379293390461474	0.000688347264170823	0.000337149680410199	0.00411603568167451	0.000140479033504249	0.00515558052960596	0.000238814356957224	0.000182622743555524	0.000182622743555524	5.61916134016998e-05	8.42874201025497e-05	1.40479033504249e-05	2.80958067008499e-05	0.000210718550256374	0.000196670646905949	4.21437100512748e-05	k__Bacteria; p__Firmicutes; c__Clostridia; o__Clostridia_UCG-014; f__Clostridia_UCG-014; g__Clostridia_UCG-014; s__uncultured_rumen
OTU_1272	0.00268314953993117	0.0075999157125799	0.00488867036594788	0.00132050291493995	0.00550677811336658	0.00518367633630681	0.00273934115333287	0.000337149680410199	0.00150312565849547	0.00167170049870057	0.000730490974222097	0.000168574840205099	7.02395167521247e-05	0.000182622743555524	0.000154526936854674	0.000477628713914448	0.00424246681182833	0.000126431130153825	k__Bacteria; p__Firmicutes; c__Clostridia; o__Clostridia_UCG-014; f__Clostridia_UCG-014; g__Clostridia_UCG-014; s__uncultured_bacterium
OTU_1273	0.00122216759148697	0.000393341293811899	0.000379293390461474	0.000154526936854674	0.00484652665589661	5.61916134016998e-05	5.61916134016998e-05	0.000140479033504249	0.000393341293811899	0.000182622743555524	5.61916134016998e-05	5.61916134016998e-05	0	0	1.40479033504249e-05	4.21437100512748e-05	0.000210718550256374	2.80958067008499e-05	k__Bacteria; p__Firmicutes; c__Clostridia; o__Clostridia_UCG-014; f__Clostridia_UCG-014; g__Clostridia_UCG-014; s__uncultured_bacterium
OTU_1274	5.61916134016998e-05	0.000660251457469973	0.000716443070871672	0.000252862260307649	0.000842874201025497	0.0001123832268034	2.80958067008499e-05	4.21437100512748e-05	0.000126431130153825	9.83353234529746e-05	1.40479033504249e-05	9.83353234529746e-05	0	0	0.000154526936854674	8.42874201025497e-05	0.000168574840205099	0.000154526936854674	k__Bacteria; p__Firmicutes; c__Clostridia; o__Peptostreptococcales-Tissierellales; f__Anaerovoracaceae; g__Eubacterium_nodatum_group; s__uncultured_bacterium
OTU_1275	0.000365245487111049	0.000421437100512748	0.000168574840205099	0.000632155650769123	0.000280958067008499	0.000182622743555524	0.000154526936854674	0.000477628713914448	0.000295005970358924	0.000266910163658074	0.000646203554119548	0.000927161621128047	0.00130645501158952	0.000814778394324647	0.000856922104375922	0.000252862260307649	0.000519772423965723	0.000969305331179321	k__Bacteria; p__Bacteroidota; c__Bacteroidia; o__Bacteroidales; f__Muribaculaceae; g__Muribaculaceae; s__uncultured_bacterium
OTU_1276	1.40479033504249e-05	2.80958067008499e-05	4.21437100512748e-05	0	0.000983353234529746	2.80958067008499e-05	2.80958067008499e-05	5.61916134016998e-05	0.000154526936854674	2.80958067008499e-05	0.000365245487111049	1.40479033504249e-05	1.40479033504249e-05	1.40479033504249e-05	7.02395167521247e-05	8.42874201025497e-05	0.000266910163658074	8.42874201025497e-05	k__Bacteria; p__Firmicutes; c__Clostridia; o__Lachnospirales; f__Defluviitaleaceae; g__Defluviitaleaceae_UCG-011; s__uncultured_organism
OTU_1277	0.000463580810564023	0.000126431130153825	0.000168574840205099	0.000140479033504249	9.83353234529746e-05	0.000604059844068273	5.61916134016998e-05	2.80958067008499e-05	0.000168574840205099	7.02395167521247e-05	0.0001123832268034	0.000210718550256374	4.21437100512748e-05	9.83353234529746e-05	0.000182622743555524	0.000772634684273372	8.42874201025497e-05	8.42874201025497e-05	k__Bacteria; p__Firmicutes; c__Clostridia; o__Lachnospirales; f__Lachnospiraceae; g__A2; s__uncultured_bacterium
OTU_1278	0.000154526936854674	0.000379293390461474	0.000140479033504249	0.000533820327316148	0.000730490974222097	8.42874201025497e-05	0.000140479033504249	0.000238814356957224	0.000323101777059774	0.000337149680410199	0.000154526936854674	8.42874201025497e-05	0.000210718550256374	0.000196670646905949	0.000407389197162324	0.000309053873709349	0.000407389197162324	0.000224766453606799	k__Bacteria; p__Bacteroidota; c__Bacteroidia; o__Bacteroidales; f__Muribaculaceae; g__Muribaculaceae; s__uncultured_bacterium
OTU_1279	0.0001123832268034	1.40479033504249e-05	0.000126431130153825	5.61916134016998e-05	2.80958067008499e-05	1.40479033504249e-05	0.000182622743555524	5.61916134016998e-05	0.000168574840205099	8.42874201025497e-05	1.40479033504249e-05	1.40479033504249e-05	7.02395167521247e-05	2.80958067008499e-05	0.000814778394324647	0.000140479033504249	5.61916134016998e-05	0.000575964037367423	k__Bacteria; p__Firmicutes; c__Clostridia; o__Lachnospirales; f__Lachnospiraceae; g__uncultured; s__uncultured_bacterium
OTU_128	1.40479033504249e-05	4.21437100512748e-05	9.83353234529746e-05	0.000210718550256374	4.21437100512748e-05	0.000140479033504249	2.80958067008499e-05	2.80958067008499e-05	4.21437100512748e-05	5.61916134016998e-05	1.40479033504249e-05	7.02395167521247e-05	0	2.80958067008499e-05	0	7.02395167521247e-05	5.61916134016998e-05	0	k__Bacteria; p__Firmicutes; c__Bacilli; o__Erysipelotrichales; f__Erysipelotrichaceae; g__uncultured; s__uncultured_bacterium
OTU_1280	0.000168574840205099	0.00182622743555524	0.000660251457469973	0.00108168855798272	0.000154526936854674	0.000365245487111049	0.000140479033504249	0.000224766453606799	0.000505724520615298	0.00161550888529887	0.00195265856570907	2.80958067008499e-05	1.40479033504249e-05	0	0	0.00116597597808527	0.000955257427828896	2.80958067008499e-05	k__Bacteria; p__Firmicutes; c__Clostridia; o__Clostridia_UCG-014; f__Clostridia_UCG-014; g__Clostridia_UCG-014; s__uncultured_bacterium
OTU_1281	0	0.0001123832268034	5.61916134016998e-05	0	0.000435485003863173	0	0	7.02395167521247e-05	8.42874201025497e-05	0.000140479033504249	1.40479033504249e-05	8.42874201025497e-05	7.02395167521247e-05	0	1.40479033504249e-05	0.000280958067008499	1.40479033504249e-05	1.40479033504249e-05	k__Bacteria; p__Firmicutes; c__Clostridia; o__Oscillospirales; f__UCG-010; g__UCG-010; s__uncultured_bacterium
OTU_1282	1.40479033504249e-05	1.40479033504249e-05	0	0	0	1.40479033504249e-05	2.80958067008499e-05	2.80958067008499e-05	1.40479033504249e-05	1.40479033504249e-05	0	2.80958067008499e-05	0	4.21437100512748e-05	0.000140479033504249	4.21437100512748e-05	2.80958067008499e-05	0.00144693404509377	k__Bacteria; p__Firmicutes; c__Clostridia; o__Lachnospirales; f__Lachnospiraceae; g__Roseburia; s__uncultured_bacterium
OTU_1283	4.21437100512748e-05	5.61916134016998e-05	0.000182622743555524	8.42874201025497e-05	7.02395167521247e-05	1.40479033504249e-05	0	0	0	1.40479033504249e-05	0	1.40479033504249e-05	2.80958067008499e-05	4.21437100512748e-05	0	0.000224766453606799	0.000337149680410199	0	k__Bacteria; p__Firmicutes; c__Clostridia; o__Oscillospirales; f__Ruminococcaceae; g__Paludicola; s__uncultured_bacterium
OTU_1284	0.00161550888529887	5.61916134016998e-05	9.83353234529746e-05	0	2.80958067008499e-05	1.40479033504249e-05	1.40479033504249e-05	1.40479033504249e-05	8.42874201025497e-05	4.21437100512748e-05	0	4.21437100512748e-05	0	0	0	2.80958067008499e-05	0	0	k__Bacteria; p__Firmicutes; c__Clostridia; o__Clostridia_UCG-014; f__Clostridia_UCG-014; g__Clostridia_UCG-014; s__uncultured_bacterium
OTU_1285	0.000168574840205099	1.40479033504249e-05	1.40479033504249e-05	2.80958067008499e-05	0.000870970007726347	1.40479033504249e-05	0.000252862260307649	2.80958067008499e-05	2.80958067008499e-05	0	1.40479033504249e-05	0	2.80958067008499e-05	1.40479033504249e-05	1.40479033504249e-05	1.40479033504249e-05	0	0.000435485003863173	k__Bacteria; p__Firmicutes; c__Clostridia; o__Oscillospirales; f__Eubacterium_coprostanoligenes_group; g__Eubacterium_coprostanoligenes_group; s__uncultured_bacterium
OTU_1286	2.80958067008499e-05	1.40479033504249e-05	0	5.61916134016998e-05	1.40479033504249e-05	2.80958067008499e-05	5.61916134016998e-05	9.83353234529746e-05	2.80958067008499e-05	7.02395167521247e-05	0.000210718550256374	0.000632155650769123	7.02395167521247e-05	0.000140479033504249	0.000126431130153825	0	2.80958067008499e-05	4.21437100512748e-05	k__Bacteria; p__Firmicutes; c__Clostridia; o__Lachnospirales; f__Lachnospiraceae; g__Lachnospiraceae_UCG-001; s__uncultured_bacterium
OTU_1287	1.40479033504249e-05	7.02395167521247e-05	4.21437100512748e-05	0.000575964037367423	0.000632155650769123	0	0.000309053873709349	0.000126431130153825	0.000224766453606799	0.000126431130153825	0.000323101777059774	4.21437100512748e-05	0.000210718550256374	0.0001123832268034	7.02395167521247e-05	1.40479033504249e-05	0.000126431130153825	0.000210718550256374	k__Bacteria; p__Bacteroidota; c__Bacteroidia; o__Bacteroidales; f__Muribaculaceae; g__Muribaculaceae; s__uncultured_bacterium
OTU_1288	2.80958067008499e-05	0.000210718550256374	0.000323101777059774	1.40479033504249e-05	0	2.80958067008499e-05	0.000309053873709349	4.21437100512748e-05	0.000323101777059774	8.42874201025497e-05	9.83353234529746e-05	1.40479033504249e-05	4.21437100512748e-05	2.80958067008499e-05	2.80958067008499e-05	0.000140479033504249	4.21437100512748e-05	1.40479033504249e-05	k__Bacteria; p__Firmicutes; c__Clostridia; o__Lachnospirales; f__Lachnospiraceae; g__Lachnospiraceae_FCS020_group; s__uncultured_bacterium
OTU_1289	4.21437100512748e-05	0.000646203554119548	0.000126431130153825	2.80958067008499e-05	0.0012924071082391	1.40479033504249e-05	2.80958067008499e-05	0.000295005970358924	0.000716443070871672	0.00137669452834165	0	0.0001123832268034	2.80958067008499e-05	8.42874201025497e-05	5.61916134016998e-05	0.000126431130153825	0	5.61916134016998e-05	k__Bacteria; p__Firmicutes; c__Clostridia; o__Lachnospirales; f__Lachnospiraceae; g__Acetitomaculum; s__uncultured_bacterium
OTU_129	0	0	5.61916134016998e-05	2.80958067008499e-05	1.40479033504249e-05	0	1.40479033504249e-05	0	0	0	0	0	0	0	0	0.000266910163658074	0	0	k__Bacteria; p__Firmicutes; c__Bacilli; o__Erysipelotrichales; f__Erysipelotrichaceae; g__uncultured; s__unidentified
OTU_1290	0.000154526936854674	7.02395167521247e-05	9.83353234529746e-05	0.000323101777059774	4.21437100512748e-05	9.83353234529746e-05	9.83353234529746e-05	0	5.61916134016998e-05	8.42874201025497e-05	0	5.61916134016998e-05	0.000140479033504249	0.000365245487111049	0.00139074243169207	4.21437100512748e-05	0.0001123832268034	0.000421437100512748	k__Bacteria; p__Firmicutes; c__Clostridia; o__Lachnospirales; f__Lachnospiraceae; g__Lachnospiraceae_NK4A136_group; s__uncultured_bacterium
OTU_1291	0.000126431130153825	1.40479033504249e-05	9.83353234529746e-05	0	0.000224766453606799	4.21437100512748e-05	1.40479033504249e-05	0	4.21437100512748e-05	7.02395167521247e-05	0	2.80958067008499e-05	1.40479033504249e-05	0	1.40479033504249e-05	1.40479033504249e-05	0	2.80958067008499e-05	k__Bacteria; p__Firmicutes; c__Clostridia; o__Clostridia_vadinBB60_group; f__Clostridia_vadinBB60_group; g__Clostridia_vadinBB60_group; s__uncultured_bacterium
OTU_1292	4.21437100512748e-05	0	1.40479033504249e-05	1.40479033504249e-05	0.000168574840205099	1.40479033504249e-05	1.40479033504249e-05	5.61916134016998e-05	8.42874201025497e-05	2.80958067008499e-05	0.000140479033504249	0	0	0	0	7.02395167521247e-05	0	0	k__Bacteria; p__Firmicutes; c__Clostridia; o__Oscillospirales; f__Ruminococcaceae; g__uncultured; s__uncultured_bacterium
OTU_1293	4.21437100512748e-05	4.21437100512748e-05	0.000323101777059774	0.000126431130153825	4.21437100512748e-05	0.000575964037367423	8.42874201025497e-05	0.000266910163658074	9.83353234529746e-05	5.61916134016998e-05	2.80958067008499e-05	0	0	0	0.000295005970358924	5.61916134016998e-05	0.000126431130153825	8.42874201025497e-05	k__Bacteria; p__Firmicutes; c__Clostridia; o__Lachnospirales; f__Lachnospiraceae; g__uncultured; s__uncultured_bacterium
OTU_1294	9.83353234529746e-05	0	4.21437100512748e-05	0.000126431130153825	0.000266910163658074	1.40479033504249e-05	0	0	1.40479033504249e-05	2.80958067008499e-05	0	2.80958067008499e-05	0	0	0	7.02395167521247e-05	0	0	k__Bacteria; p__Firmicutes; c__Clostridia; o__Clostridia_vadinBB60_group; f__Clostridia_vadinBB60_group; g__Clostridia_vadinBB60_group; s__uncultured_bacterium
OTU_1295	2.80958067008499e-05	4.21437100512748e-05	5.61916134016998e-05	0	0.000337149680410199	0	0	1.40479033504249e-05	0	1.40479033504249e-05	0	0	0	0	1.40479033504249e-05	0	0	0	k__Bacteria; p__Firmicutes; c__Clostridia; o__Clostridiales; f__Clostridiaceae; g__Candidatus_Arthromitus; s__uncultured_bacterium
OTU_1296	8.42874201025497e-05	0	0	9.83353234529746e-05	9.83353234529746e-05	0.0001123832268034	0	0	0	7.02395167521247e-05	0	0	5.61916134016998e-05	1.40479033504249e-05	1.40479033504249e-05	0	5.61916134016998e-05	2.80958067008499e-05	k__Bacteria; p__Firmicutes; c__Clostridia; o__Clostridia_vadinBB60_group; f__Clostridia_vadinBB60_group; g__Clostridia_vadinBB60_group; s__uncultured_bacterium
OTU_1297	0.000885017911076772	0.000351197583760624	0.000969305331179321	0.000309053873709349	0.000379293390461474	0.000238814356957224	0.000547868230666573	0.00833040668680199	0.00132050291493995	0.000463580810564023	0.000196670646905949	0.00413008358502494	0.000168574840205099	0.000309053873709349	0.000449532907213598	0.000351197583760624	0.000266910163658074	0.000379293390461474	k__Bacteria; p__Firmicutes; c__Clostridia; o__Lachnospirales; f__Lachnospiraceae; g__uncultured; s__uncultured_bacterium
OTU_1298	0	0	0	0	0	0	0	0	0	0	0	0	0	4.21437100512748e-05	0.000140479033504249	0	1.40479033504249e-05	0.000379293390461474	k__Bacteria; p__Firmicutes; c__Clostridia; o__Lachnospirales; f__Lachnospiraceae; g__uncultured; s__uncultured_bacterium
OTU_1299	8.42874201025497e-05	9.83353234529746e-05	1.40479033504249e-05	1.40479033504249e-05	5.61916134016998e-05	0	0.000182622743555524	1.40479033504249e-05	0	1.40479033504249e-05	0	1.40479033504249e-05	1.40479033504249e-05	1.40479033504249e-05	2.80958067008499e-05	0	1.40479033504249e-05	0	k__Bacteria; p__Firmicutes; c__Clostridia; o__Lachnospirales; f__Lachnospiraceae; g__uncultured; s__uncultured_bacterium
OTU_13	0	0	0	0	0	0	0	0	0	0	0	0	0	0	2.80958067008499e-05	0	0	0	k__Bacteria; p__Firmicutes; c__Clostridia; o__Peptococcales; f__Peptococcaceae; g__uncultured; s__uncultured_bacterium
OTU_130	4.21437100512748e-05	0.000393341293811899	0.000196670646905949	5.61916134016998e-05	5.61916134016998e-05	2.80958067008499e-05	2.80958067008499e-05	9.83353234529746e-05	0.000379293390461474	1.40479033504249e-05	0	1.40479033504249e-05	2.80958067008499e-05	2.80958067008499e-05	0	8.42874201025497e-05	0.000505724520615298	0	k__Bacteria; p__Firmicutes; c__Bacilli; o__Erysipelotrichales; f__Erysipelotrichaceae; g__uncultured; s__uncultured_bacterium
OTU_1300	0	0	7.02395167521247e-05	0	0.000154526936854674	1.40479033504249e-05	1.40479033504249e-05	0	1.40479033504249e-05	0.000280958067008499	0	1.40479033504249e-05	0	0	1.40479033504249e-05	1.40479033504249e-05	0	0	k__Bacteria; p__Firmicutes; c__Clostridia; o__Clostridia_UCG-014; f__Clostridia_UCG-014; g__Clostridia_UCG-014; s__uncultured_bacterium
OTU_1301	0.000323101777059774	1.40479033504249e-05	2.80958067008499e-05	0.000449532907213598	0	1.40479033504249e-05	0	2.80958067008499e-05	1.40479033504249e-05	0	0	1.40479033504249e-05	0	0	0	1.40479033504249e-05	0	9.83353234529746e-05	k__Bacteria; p__Firmicutes; c__Clostridia; o__Lachnospirales; f__Lachnospiraceae; g__Lachnospiraceae_NK4A136_group; s__uncultured_bacterium
OTU_1302	0	2.80958067008499e-05	0	0	0.000140479033504249	0	0	0	0	0	0	0	0	2.80958067008499e-05	0	0	0	1.40479033504249e-05	k__Bacteria; p__Firmicutes; c__Clostridia; o__Oscillospirales; f__Ethanoligenenaceae; g__uncultured; s__uncultured_bacterium
OTU_1303	2.80958067008499e-05	0	7.02395167521247e-05	7.02395167521247e-05	0	4.21437100512748e-05	0	1.40479033504249e-05	1.40479033504249e-05	4.21437100512748e-05	0	2.80958067008499e-05	0	0	0	5.61916134016998e-05	4.21437100512748e-05	2.80958067008499e-05	k__Bacteria; p__Firmicutes; c__Clostridia; o__Oscillospirales; f__Butyricicoccaceae; g__Butyricicoccus; s__uncultured_bacterium
OTU_1304	5.61916134016998e-05	0.0001123832268034	0.000280958067008499	0	0.000323101777059774	0.000140479033504249	0	1.40479033504249e-05	0	0	1.40479033504249e-05	4.21437100512748e-05	1.40479033504249e-05	0	0	1.40479033504249e-05	1.40479033504249e-05	0	k__Bacteria; p__Firmicutes; c__Clostridia; o__Lachnospirales; f__Lachnospiraceae; g__uncultured; s__uncultured_bacterium
OTU_1305	0	7.02395167521247e-05	0	0.0001123832268034	8.42874201025497e-05	2.80958067008499e-05	2.80958067008499e-05	5.61916134016998e-05	0.0001123832268034	8.42874201025497e-05	7.02395167521247e-05	0.000182622743555524	5.61916134016998e-05	0.000182622743555524	4.21437100512748e-05	7.02395167521247e-05	0.000140479033504249	8.42874201025497e-05	k__Bacteria; p__Bacteroidota; c__Bacteroidia; o__Bacteroidales; f__Muribaculaceae; g__Muribaculaceae; s__uncultured_bacterium
OTU_1306	1.40479033504249e-05	7.02395167521247e-05	0	0	1.40479033504249e-05	0	1.40479033504249e-05	0	1.40479033504249e-05	0	0.000407389197162324	0	0	0	0	0	0	0	k__Bacteria; p__Firmicutes; c__Clostridia; o__Clostridia_UCG-014; f__Clostridia_UCG-014; g__Clostridia_UCG-014; s__uncultured_bacterium
OTU_1307	7.02395167521247e-05	0	0	2.80958067008499e-05	0	5.61916134016998e-05	1.40479033504249e-05	4.21437100512748e-05	1.40479033504249e-05	0	2.80958067008499e-05	1.40479033504249e-05	2.80958067008499e-05	0.000126431130153825	1.40479033504249e-05	0	0	7.02395167521247e-05	k__Bacteria; p__Firmicutes; c__Clostridia; o__Lachnospirales; f__Lachnospiraceae; g__uncultured; s__uncultured_bacterium
OTU_1308	5.61916134016998e-05	0	0	0.000196670646905949	0	0	0	0	0	4.21437100512748e-05	0	1.40479033504249e-05	0	0	0	2.80958067008499e-05	0	0	k__Bacteria; p__Firmicutes; c__Clostridia; o__Lachnospirales; f__Lachnospiraceae; g__Lachnospiraceae_NK4A136_group; s__uncultured_bacterium
OTU_1309	0.000168574840205099	0.000379293390461474	0.000182622743555524	1.40479033504249e-05	0.000716443070871672	0.000140479033504249	0.000168574840205099	0.000140479033504249	2.80958067008499e-05	0.000351197583760624	0.0001123832268034	7.02395167521247e-05	7.02395167521247e-05	0.000182622743555524	0.000772634684273372	2.80958067008499e-05	2.80958067008499e-05	0.000772634684273372	k__Bacteria; p__Firmicutes; c__Clostridia; o__Lachnospirales; f__Lachnospiraceae; g__uncultured; s__uncultured_bacterium
OTU_131	0	0	0	1.40479033504249e-05	0	0	0	0	0	0	0	0	0	0.000168574840205099	0	0	0	0	k__Bacteria; p__Firmicutes; c__Bacilli; o__Erysipelotrichales; f__Erysipelatoclostridiaceae; g__Erysipelatoclostridium; s__uncultured_bacterium
OTU_1310	0.00727681393552012	0.0102128257357589	0.000295005970358924	0.000702395167521247	9.83353234529746e-05	0.000154526936854674	5.61916134016998e-05	0.000182622743555524	9.83353234529746e-05	0.000154526936854674	7.02395167521247e-05	0.000196670646905949	0.0001123832268034	0.000168574840205099	0.000323101777059774	7.02395167521247e-05	5.61916134016998e-05	0.000238814356957224	k__Bacteria; p__Firmicutes; c__Clostridia; o__Lachnospirales; f__Lachnospiraceae; g__Lachnospiraceae_NK4A136_group; s__uncultured_bacterium
OTU_1311	0	0	1.40479033504249e-05	1.40479033504249e-05	1.40479033504249e-05	1.40479033504249e-05	0	0	0	2.80958067008499e-05	2.80958067008499e-05	2.80958067008499e-05	0	0	1.40479033504249e-05	0	1.40479033504249e-05	0	k__Bacteria; p__Armatimonadota; c__Fimbriimonadia; o__Fimbriimonadales; f__Fimbriimonadaceae; g__Fimbriimonadaceae; s__uncultured_bacterium
OTU_1312	0	1.40479033504249e-05	1.40479033504249e-05	1.40479033504249e-05	7.02395167521247e-05	5.61916134016998e-05	1.40479033504249e-05	4.21437100512748e-05	1.40479033504249e-05	1.40479033504249e-05	0	0	0	0	1.40479033504249e-05	1.40479033504249e-05	0	1.40479033504249e-05	k__Bacteria; p__Firmicutes; c__Clostridia; o__Lachnospirales; f__Lachnospiraceae; g__Lachnospiraceae_NK4A136_group; s__uncultured_bacterium
OTU_1313	0.000519772423965723	0.0109152209032802	0.0160567535295357	0.00273934115333287	0.000646203554119548	0.00380698180796516	0.000449532907213598	0.00341364051415326	0.00324506567394816	0.000646203554119548	0.000856922104375922	0.000533820327316148	0.000196670646905949	0.000154526936854674	0.000604059844068273	0.000309053873709349	0.000421437100512748	0.000295005970358924	k__Bacteria; p__Firmicutes; c__Clostridia; o__Lachnospirales; f__Lachnospiraceae; g__Roseburia; s__uncultured_bacterium
OTU_1314	0.000140479033504249	0.000238814356957224	7.02395167521247e-05	8.42874201025497e-05	8.42874201025497e-05	4.21437100512748e-05	4.21437100512748e-05	0.000421437100512748	0.000140479033504249	7.02395167521247e-05	0.000210718550256374	0.00974924492519491	0.000295005970358924	0.000674299360820398	0.000224766453606799	8.42874201025497e-05	8.42874201025497e-05	8.42874201025497e-05	k__Bacteria; p__Firmicutes; c__Clostridia; o__Lachnospirales; f__Lachnospiraceae; g__uncultured; s__uncultured_bacterium
OTU_1315	0.00285172438013626	0.00188241904895694	0.00404579616492239	0.0012362154948374	0.00158741307859802	0.00234599985952097	0.00147502985179462	0.000604059844068273	0.0145255320643394	0.00472009552574278	0.000955257427828896	0.000955257427828896	0.00247243098967479	0.000421437100512748	0.000927161621128047	0.00516962843295638	0.000660251457469973	0.000983353234529746	k__Bacteria; p__Firmicutes; c__Clostridia; o__Lachnospirales; f__Lachnospiraceae; g__uncultured; s__uncultured_bacterium
OTU_1316	0.0013485987216408	0.000941209524478472	0.00172789211210227	0.000266910163658074	0.000744538877572522	0.00137669452834165	0.00164360469199972	0.000828826297675072	0.00247243098967479	0.000309053873709349	0.0011800238814357	0.00268314953993117	0.000786682587623797	0.00377888600126431	0.00185432324225609	0.000674299360820398	0.00108168855798272	0.000533820327316148	k__Bacteria; p__Firmicutes; c__Clostridia; o__Lachnospirales; f__Lachnospiraceae; g__uncultured; s__uncultured_bacterium
OTU_1317	0	5.61916134016998e-05	0	2.80958067008499e-05	1.40479033504249e-05	5.61916134016998e-05	2.80958067008499e-05	2.80958067008499e-05	0.000126431130153825	1.40479033504249e-05	7.02395167521247e-05	0.000660251457469973	2.80958067008499e-05	0	4.21437100512748e-05	8.42874201025497e-05	0.000126431130153825	0	k__Bacteria; p__Firmicutes; c__Clostridia; o__Lachnospirales; f__Lachnospiraceae; g__Lachnospiraceae_NK4A136_group; s__uncultured_bacterium
OTU_1318	0	0	0	0	0	1.40479033504249e-05	7.02395167521247e-05	2.80958067008499e-05	4.21437100512748e-05	1.40479033504249e-05	0	0	0	4.21437100512748e-05	0	2.80958067008499e-05	0	0.000280958067008499	k__Bacteria; p__Firmicutes; c__Clostridia; o__Lachnospirales; f__Lachnospiraceae; g__Lachnospiraceae_NK4A136_group; s__uncultured_bacterium
OTU_1319	4.21437100512748e-05	4.21437100512748e-05	2.80958067008499e-05	4.21437100512748e-05	0	5.61916134016998e-05	0	0	1.40479033504249e-05	7.02395167521247e-05	4.21437100512748e-05	0	0	1.40479033504249e-05	0	1.40479033504249e-05	0.000126431130153825	0	k__Bacteria; p__Firmicutes; c__Clostridia; o__Clostridia_UCG-014; f__Clostridia_UCG-014; g__Clostridia_UCG-014; s__uncultured_bacterium
OTU_132	0	0	0	0	0	0	0	0	0	0	0	0	0	0	0	2.80958067008499e-05	0	0	k__Bacteria; p__Firmicutes; c__Bacilli; o__RF39; f__RF39; g__RF39; s__uncultured_bacterium
OTU_1320	7.02395167521247e-05	0.000688347264170823	0.000168574840205099	0.000224766453606799	7.02395167521247e-05	4.21437100512748e-05	4.21437100512748e-05	5.61916134016998e-05	9.83353234529746e-05	2.80958067008499e-05	0.000323101777059774	0	2.80958067008499e-05	0	1.40479033504249e-05	7.02395167521247e-05	0	0	k__Bacteria; p__Firmicutes; c__Clostridia; o__Clostridia_UCG-014; f__Clostridia_UCG-014; g__Clostridia_UCG-014; s__uncultured_bacterium
OTU_1321	0.00366650277446091	0.0074313408723748	0.00245838308632437	0.000997401137880171	0.00313268244714476	0.0253986092575683	0.0135702746365105	0.00231790405282012	0.00453747278218726	0.0389688838940788	0.00192456275900822	0.000604059844068273	0.00110978436468357	0.00231790405282012	0.00200885017911077	0.0176301187047833	0.00193861066235864	0.00140479033504249	k__Bacteria; p__Campilobacterota; c__Campylobacteria; o__Campylobacterales; f__Helicobacteraceae; g__Helicobacter; s__uncultured_bacterium
OTU_1322	5.61916134016998e-05	4.21437100512748e-05	8.42874201025497e-05	0	0	2.80958067008499e-05	0	1.40479033504249e-05	0	1.40479033504249e-05	0	1.40479033504249e-05	1.40479033504249e-05	1.40479033504249e-05	0	0	8.42874201025497e-05	0	k__Bacteria; p__Firmicutes; c__Clostridia; o__Oscillospirales; f__Oscillospiraceae; g__Colidextribacter; s__uncultured_bacterium
OTU_1323	0	2.80958067008499e-05	1.40479033504249e-05	1.40479033504249e-05	2.80958067008499e-05	4.21437100512748e-05	2.80958067008499e-05	0	2.80958067008499e-05	0	1.40479033504249e-05	0	4.21437100512748e-05	2.80958067008499e-05	0	0	4.21437100512748e-05	4.21437100512748e-05	k__Bacteria; p__Firmicutes; c__Clostridia; o__Lachnospirales; f__Lachnospiraceae; g__Lachnospiraceae_NK4A136_group; s__uncultured_bacterium
OTU_1324	0	0	0	1.40479033504249e-05	1.40479033504249e-05	0	0	0.000182622743555524	1.40479033504249e-05	4.21437100512748e-05	1.40479033504249e-05	1.40479033504249e-05	2.80958067008499e-05	0.000196670646905949	2.80958067008499e-05	0	0	0.000449532907213598	k__Bacteria; p__Firmicutes; c__Clostridia; o__Lachnospirales; f__Lachnospiraceae; g__Lachnospiraceae_NK4A136_group; s__uncultured_bacterium
OTU_1325	1.40479033504249e-05	0	0	2.80958067008499e-05	2.80958067008499e-05	4.21437100512748e-05	1.40479033504249e-05	0	0	0	4.21437100512748e-05	0.000196670646905949	8.42874201025497e-05	8.42874201025497e-05	0.0001123832268034	0	1.40479033504249e-05	5.61916134016998e-05	k__Bacteria; p__Firmicutes; c__Clostridia; o__Lachnospirales; f__Lachnospiraceae; g__uncultured; s__uncultured_bacterium
OTU_1326	2.80958067008499e-05	0	0	4.21437100512748e-05	1.40479033504249e-05	5.61916134016998e-05	1.40479033504249e-05	2.80958067008499e-05	0	4.21437100512748e-05	1.40479033504249e-05	5.61916134016998e-05	0	7.02395167521247e-05	0.000238814356957224	2.80958067008499e-05	1.40479033504249e-05	9.83353234529746e-05	k__Bacteria; p__Firmicutes; c__Clostridia; o__Lachnospirales; f__Lachnospiraceae; g__Eubacterium_xylanophilum_group; s__uncultured_bacterium
OTU_1327	1.40479033504249e-05	0	1.40479033504249e-05	0	1.40479033504249e-05	2.80958067008499e-05	4.21437100512748e-05	5.61916134016998e-05	1.40479033504249e-05	2.80958067008499e-05	4.21437100512748e-05	1.40479033504249e-05	0	1.40479033504249e-05	4.21437100512748e-05	5.61916134016998e-05	1.40479033504249e-05	1.40479033504249e-05	k__Bacteria; p__Bacteroidota; c__Bacteroidia; o__Bacteroidales; f__Muribaculaceae; g__Muribaculaceae; s__uncultured_bacterium
OTU_1328	1.40479033504249e-05	0	0	0	0	0	1.40479033504249e-05	5.61916134016998e-05	0	0	0	5.61916134016998e-05	1.40479033504249e-05	0	2.80958067008499e-05	1.40479033504249e-05	5.61916134016998e-05	7.02395167521247e-05	k__Bacteria; p__Firmicutes; c__Clostridia; o__Lachnospirales; f__Lachnospiraceae; g__uncultured; s__uncultured_bacterium
OTU_1329	9.83353234529746e-05	1.40479033504249e-05	1.40479033504249e-05	4.21437100512748e-05	2.80958067008499e-05	1.40479033504249e-05	1.40479033504249e-05	2.80958067008499e-05	1.40479033504249e-05	2.80958067008499e-05	0	1.40479033504249e-05	0	0	0	1.40479033504249e-05	9.83353234529746e-05	0	k__Bacteria; p__Firmicutes; c__Clostridia; o__Lachnospirales; f__Lachnospiraceae; g__Lachnospiraceae_NK4A136_group; s__uncultured_bacterium
OTU_133	2.80958067008499e-05	0	0	0	0	0	0	0	0	0	0	0	0	0	0	0	0	0	k__Bacteria; p__Firmicutes; c__Bacilli; o__Erysipelotrichales; f__Erysipelotrichaceae; g__uncultured; s__unidentified
OTU_1330	0.000182622743555524	0.000716443070871672	0.000688347264170823	0.000505724520615298	0.000561916134016998	0.000252862260307649	0.001123832268034	0.00178408372550397	0.00132050291493995	0.000351197583760624	0.000561916134016998	0.00439699374868301	0.000772634684273372	0.000590011940717848	0.000519772423965723	0.000828826297675072	0.00153122146519632	0.000744538877572522	k__Bacteria; p__Firmicutes; c__Clostridia; o__Lachnospirales; f__Lachnospiraceae; g__uncultured; s__uncultured_bacterium
OTU_1331	1.40479033504249e-05	0	4.21437100512748e-05	4.21437100512748e-05	1.40479033504249e-05	2.80958067008499e-05	7.02395167521247e-05	0.000140479033504249	8.42874201025497e-05	5.61916134016998e-05	2.80958067008499e-05	0	1.40479033504249e-05	4.21437100512748e-05	9.83353234529746e-05	5.61916134016998e-05	2.80958067008499e-05	0.000800730490974222	k__Bacteria; p__Firmicutes; c__Clostridia; o__Oscillospirales; f__Ruminococcaceae; g__Ruminococcus; s__uncultured_bacterium
OTU_1332	8.42874201025497e-05	0	2.80958067008499e-05	2.80958067008499e-05	0	9.83353234529746e-05	1.40479033504249e-05	4.21437100512748e-05	0	0	1.40479033504249e-05	0	7.02395167521247e-05	0	0.000154526936854674	0	4.21437100512748e-05	0.0001123832268034	k__Bacteria; p__Firmicutes; c__Clostridia; o__Lachnospirales; f__Lachnospiraceae; g__Lachnospiraceae_NK4A136_group; s__uncultured_bacterium
OTU_1333	0.000561916134016998	0.000786682587623797	0.00126431130153825	0.000140479033504249	0.000182622743555524	0.000575964037367423	5.61916134016998e-05	0.000168574840205099	0.000126431130153825	5.61916134016998e-05	0.000421437100512748	0.000238814356957224	2.80958067008499e-05	1.40479033504249e-05	0.000323101777059774	0.0001123832268034	0.000449532907213598	4.21437100512748e-05	k__Bacteria; p__Firmicutes; c__Clostridia; o__Lachnospirales; f__Lachnospiraceae; g__Lachnospiraceae_UCG-006; s__uncultured_bacterium
OTU_1334	1.40479033504249e-05	0.000154526936854674	2.80958067008499e-05	2.80958067008499e-05	0	0	0	2.80958067008499e-05	1.40479033504249e-05	0	0.000266910163658074	4.21437100512748e-05	0	1.40479033504249e-05	1.40479033504249e-05	0	4.21437100512748e-05	0	k__Bacteria; p__Firmicutes; c__Clostridia; o__Lachnospirales; f__Lachnospiraceae; g__Lachnospiraceae_NK4A136_group; s__uncultured_bacterium
OTU_1335	0	0.000126431130153825	0	0	0	0	0	0	0	0	2.80958067008499e-05	0	0	0	0	1.40479033504249e-05	0	0	k__Bacteria; p__Firmicutes; c__Clostridia; o__Lachnospirales; f__Lachnospiraceae; g__Lachnospiraceae_UCG-006; s__uncultured_bacterium
OTU_1336	0.000590011940717848	0.00219147292266629	0.00952447847158812	0.000547868230666573	0.0001123832268034	0.000547868230666573	0.0001123832268034	0.000590011940717848	0.000323101777059774	0.0001123832268034	8.42874201025497e-05	0.000224766453606799	7.02395167521247e-05	0.000154526936854674	0.000252862260307649	0.000337149680410199	0.000365245487111049	0.000266910163658074	k__Bacteria; p__Firmicutes; c__Clostridia; o__Lachnospirales; f__Lachnospiraceae; g__Lachnospiraceae_NK4A136_group; s__uncultured_bacterium
OTU_1337	0	4.21437100512748e-05	2.80958067008499e-05	0	0	4.21437100512748e-05	0	0	0	0	0	1.40479033504249e-05	0	0	0	0	0	0	k__Bacteria; p__Firmicutes; c__Clostridia; o__Clostridia_vadinBB60_group; f__Clostridia_vadinBB60_group; g__Clostridia_vadinBB60_group; s__uncultured_bacterium
OTU_1338	9.83353234529746e-05	2.80958067008499e-05	4.21437100512748e-05	0.000547868230666573	0	0	1.40479033504249e-05	1.40479033504249e-05	1.40479033504249e-05	0	0	4.21437100512748e-05	0	2.80958067008499e-05	9.83353234529746e-05	0	2.80958067008499e-05	0	k__Bacteria; p__Firmicutes; c__Clostridia; o__Lachnospirales; f__Lachnospiraceae; g__Lachnospiraceae_NK4A136_group; s__uncultured_bacterium
OTU_1339	5.61916134016998e-05	0	0	0.0001123832268034	0	1.40479033504249e-05	0	0	0	0	0	0	0	0	0	0	0	0	k__Bacteria; p__Firmicutes; c__Clostridia; o__Lachnospirales; f__Lachnospiraceae; g__uncultured; s__uncultured_bacterium
OTU_134	1.40479033504249e-05	0	1.40479033504249e-05	2.80958067008499e-05	0	0	0	0	0	0	0	0	0	0	0	0	1.40479033504249e-05	0	k__Bacteria; p__Firmicutes; c__Clostridia; o__Peptococcales; f__Peptococcaceae; g__uncultured; s__uncultured_bacterium
OTU_1340	0	0	0	0	2.80958067008499e-05	0	0	1.40479033504249e-05	5.61916134016998e-05	0	2.80958067008499e-05	0	1.40479033504249e-05	0	0	0	2.80958067008499e-05	0	k__Bacteria; p__Firmicutes; c__Clostridia; o__Lachnospirales; f__Lachnospiraceae; g__uncultured; s__uncultured_bacterium
OTU_1341	0	0	0	0	0	0	0	0	0	0	0	0	2.80958067008499e-05	0	0	0	5.61916134016998e-05	0	k__Bacteria; p__Firmicutes; c__Clostridia; o__Lachnospirales; f__Lachnospiraceae; g__uncultured; s__uncultured_bacterium
OTU_1342	0	0	0	0	0	0	0	0	0	0	0	0	4.21437100512748e-05	1.40479033504249e-05	0	0	0	0	k__Bacteria; p__Bacteroidota; c__Bacteroidia; o__Bacteroidales; f__Muribaculaceae; g__Muribaculaceae; s__uncultured_bacterium
OTU_1343	0	2.80958067008499e-05	0	4.21437100512748e-05	1.40479033504249e-05	1.40479033504249e-05	2.80958067008499e-05	0.000154526936854674	0	2.80958067008499e-05	0	1.40479033504249e-05	7.02395167521247e-05	2.80958067008499e-05	0.000140479033504249	1.40479033504249e-05	7.02395167521247e-05	0.000168574840205099	k__Bacteria; p__Firmicutes; c__Clostridia; o__Lachnospirales; f__Lachnospiraceae; g__Blautia; s__uncultured_bacterium
OTU_1344	0	0	0	0	0	1.40479033504249e-05	0	1.40479033504249e-05	0	0	1.40479033504249e-05	4.21437100512748e-05	4.21437100512748e-05	0	0	0	0	0	k__Bacteria; p__Firmicutes; c__Clostridia; o__Oscillospirales; f__Ruminococcaceae; g__Ruminococcus; s__uncultured_bacterium
OTU_1345	7.02395167521247e-05	2.80958067008499e-05	0	4.21437100512748e-05	0	8.42874201025497e-05	1.40479033504249e-05	2.80958067008499e-05	0	1.40479033504249e-05	0	7.02395167521247e-05	0.0001123832268034	0	1.40479033504249e-05	0	0	4.21437100512748e-05	k__Bacteria; p__Firmicutes; c__Clostridia; o__Lachnospirales; f__Lachnospiraceae; g__uncultured; s__uncultured_bacterium
OTU_1346	0	0	0	0	0	0	0	0	0	1.40479033504249e-05	1.40479033504249e-05	0	0	0	0	7.02395167521247e-05	0	0	k__Bacteria; p__Firmicutes; c__Clostridia; o__Lachnospirales; f__Lachnospiraceae; g__uncultured; s__uncultured_bacterium
OTU_1347	0	0	1.40479033504249e-05	1.40479033504249e-05	0	2.80958067008499e-05	5.61916134016998e-05	7.02395167521247e-05	2.80958067008499e-05	0	0	7.02395167521247e-05	4.21437100512748e-05	0	4.21437100512748e-05	4.21437100512748e-05	0	4.21437100512748e-05	k__Bacteria; p__Firmicutes; c__Clostridia; o__Oscillospirales; f__Ruminococcaceae; g__Ruminococcus; s__uncultured_bacterium
OTU_1348	0	0	0	0	0	0	0	0	0	0	0	0	0	0	0	0	4.21437100512748e-05	0	k__Bacteria; p__Firmicutes; c__Clostridia; o__Lachnospirales; f__Lachnospiraceae; g__Lachnospiraceae_NK4A136_group; s__uncultured_bacterium
OTU_1349	0	1.40479033504249e-05	0	2.80958067008499e-05	0	1.40479033504249e-05	1.40479033504249e-05	4.21437100512748e-05	0	0	2.80958067008499e-05	7.02395167521247e-05	0	1.40479033504249e-05	1.40479033504249e-05	0	4.21437100512748e-05	1.40479033504249e-05	k__Bacteria; p__Firmicutes; c__Clostridia; o__Lachnospirales; f__Lachnospiraceae; g__uncultured; s__uncultured_bacterium
OTU_135	0	0	0	0	0	0	0	0	2.80958067008499e-05	0	0	0	0	0	0	0	0	0	k__Bacteria; p__Firmicutes; c__Bacilli; o__Bacillales; f__Planococcaceae; g__Planomicrobium; s__Planococcus_plakortidis
OTU_1350	0	0	0	0	0	0	0	0	0	0	0	0	0	0	0	0	4.21437100512748e-05	0	k__Bacteria; p__Firmicutes; c__Clostridia; o__Lachnospirales; f__Lachnospiraceae; g__uncultured; s__uncultured_bacterium
OTU_1351	0	0	0	0	0	0	0	0	0	0	0	0	0	0	0	0	0	5.61916134016998e-05	k__Bacteria; p__Firmicutes; c__Clostridia; o__Lachnospirales; f__Lachnospiraceae; g__uncultured; s__uncultured_bacterium
OTU_1352	0	0	0	2.80958067008499e-05	0	0	1.40479033504249e-05	4.21437100512748e-05	0	0	0	2.80958067008499e-05	1.40479033504249e-05	1.40479033504249e-05	0	1.40479033504249e-05	0	7.02395167521247e-05	k__Bacteria; p__Bacteroidota; c__Bacteroidia; o__Bacteroidales; f__Muribaculaceae; g__Muribaculaceae; s__uncultured_bacterium
OTU_1353	7.02395167521247e-05	1.40479033504249e-05	0	0	2.80958067008499e-05	2.80958067008499e-05	4.21437100512748e-05	1.40479033504249e-05	0	0	0	2.80958067008499e-05	0	9.83353234529746e-05	4.21437100512748e-05	0	0	0	k__Bacteria; p__Firmicutes; c__Clostridia; o__Lachnospirales; f__Lachnospiraceae; g__Lachnospiraceae_UCG-001; s__uncultured_bacterium
OTU_1354	2.80958067008499e-05	4.21437100512748e-05	1.40479033504249e-05	0	4.21437100512748e-05	1.40479033504249e-05	0	1.40479033504249e-05	2.80958067008499e-05	1.40479033504249e-05	2.80958067008499e-05	9.83353234529746e-05	0	1.40479033504249e-05	0	0	2.80958067008499e-05	0	k__Bacteria; p__Firmicutes; c__Clostridia; o__Lachnospirales; f__Lachnospiraceae; g__Lachnoclostridium; s__uncultured_bacterium
OTU_1355	0	5.61916134016998e-05	0	5.61916134016998e-05	0	0	0	0	2.80958067008499e-05	1.40479033504249e-05	1.40479033504249e-05	0	0	0	1.40479033504249e-05	0	2.80958067008499e-05	0	k__Bacteria; p__Firmicutes; c__Clostridia; o__Lachnospirales; f__Lachnospiraceae; g__uncultured; s__uncultured_bacterium
OTU_1356	4.21437100512748e-05	0.000210718550256374	0.000140479033504249	2.80958067008499e-05	0.0001123832268034	7.02395167521247e-05	0.000126431130153825	0.000154526936854674	0.000365245487111049	0.000505724520615298	4.21437100512748e-05	0.000238814356957224	0.000224766453606799	8.42874201025497e-05	0.000393341293811899	0.000266910163658074	0.000210718550256374	0.0001123832268034	k__Bacteria; p__Firmicutes; c__Clostridia; o__Lachnospirales; f__Lachnospiraceae; g__Lachnoclostridium; s__uncultured_bacterium
OTU_1357	2.80958067008499e-05	2.80958067008499e-05	0.000224766453606799	1.40479033504249e-05	5.61916134016998e-05	0.000196670646905949	0	0	0	1.40479033504249e-05	1.40479033504249e-05	0	0	0	0	0	0	2.80958067008499e-05	k__Bacteria; p__Firmicutes; c__Clostridia; o__Lachnospirales; f__Lachnospiraceae; g__Roseburia; s__uncultured_bacterium
OTU_1358	0	1.40479033504249e-05	8.42874201025497e-05	1.40479033504249e-05	1.40479033504249e-05	1.40479033504249e-05	0	1.40479033504249e-05	0	1.40479033504249e-05	0	0	0	0	0	0	0	1.40479033504249e-05	k__Bacteria; p__Firmicutes; c__Clostridia; o__Lachnospirales; f__Lachnospiraceae; g__Roseburia; s__uncultured_bacterium
OTU_1359	0	0	4.21437100512748e-05	0	0	0	0	0	0	0	0	0	0	0	0	0	0	0	k__Bacteria; p__Firmicutes; c__Clostridia; o__Lachnospirales; f__Lachnospiraceae; g__Lachnospiraceae_UCG-006; s__uncultured_bacterium
OTU_136	0	0	0	0	0	0	0	0	0	2.80958067008499e-05	0	0	0	0	0	0	0	0	k__Bacteria; p__Firmicutes; c__Clostridia; o__Peptococcales; f__Peptococcaceae; g__uncultured; s__uncultured_bacterium
OTU_1360	0	0	4.21437100512748e-05	0	0	0	0	1.40479033504249e-05	0	0	0	0	0	0	0	0	0	4.21437100512748e-05	k__Bacteria; p__Firmicutes; c__Clostridia; o__Lachnospirales; f__Lachnospiraceae; g__uncultured; s__uncultured_bacterium
OTU_1361	1.40479033504249e-05	0	0	0	7.02395167521247e-05	0	0	0	2.80958067008499e-05	0	0	0	0	0	0	0	0	1.40479033504249e-05	k__Bacteria; p__Firmicutes; c__Clostridia; o__Clostridia_UCG-014; f__Clostridia_UCG-014; g__Clostridia_UCG-014; s__uncultured_bacterium
OTU_1362	0	0	0	4.21437100512748e-05	7.02395167521247e-05	1.40479033504249e-05	0	0	0	1.40479033504249e-05	0	0	1.40479033504249e-05	0	0	1.40479033504249e-05	1.40479033504249e-05	0	k__Bacteria; p__Bacteroidota; c__Bacteroidia; o__Bacteroidales; f__Muribaculaceae; g__Muribaculaceae; s__unidentified
OTU_1363	0	1.40479033504249e-05	0	0	1.40479033504249e-05	2.80958067008499e-05	0	0	0	0	0	0	0	0	0	0	0	0	k__Bacteria; p__Firmicutes; c__Clostridia; o__Clostridia_vadinBB60_group; f__Clostridia_vadinBB60_group; g__Clostridia_vadinBB60_group; s__uncultured_bacterium
OTU_1364	2.80958067008499e-05	2.80958067008499e-05	2.80958067008499e-05	2.80958067008499e-05	2.80958067008499e-05	7.02395167521247e-05	1.40479033504249e-05	0	4.21437100512748e-05	1.40479033504249e-05	1.40479033504249e-05	0	0	0	1.40479033504249e-05	4.21437100512748e-05	0	0	k__Bacteria; p__Firmicutes; c__Clostridia; o__Lachnospirales; f__Lachnospiraceae; g__Ruminococcus_gnavus_group; s__uncultured_organism
OTU_1365	5.61916134016998e-05	0	0	5.61916134016998e-05	0	9.83353234529746e-05	0	4.21437100512748e-05	1.40479033504249e-05	0	0	1.40479033504249e-05	1.40479033504249e-05	0	2.80958067008499e-05	0	4.21437100512748e-05	4.21437100512748e-05	k__Bacteria; p__Firmicutes; c__Clostridia; o__Lachnospirales; f__Lachnospiraceae; g__Lachnospiraceae_NK4A136_group; s__uncultured_bacterium
OTU_1366	0	4.21437100512748e-05	7.02395167521247e-05	0	0	4.21437100512748e-05	2.80958067008499e-05	0	0	2.80958067008499e-05	2.80958067008499e-05	1.40479033504249e-05	1.40479033504249e-05	0	0	0	0	0	k__Bacteria; p__Firmicutes; c__Clostridia; o__Lachnospirales; f__Lachnospiraceae; g__Roseburia; s__uncultured_bacterium
OTU_1367	1.40479033504249e-05	7.02395167521247e-05	2.80958067008499e-05	1.40479033504249e-05	2.80958067008499e-05	0	0.0001123832268034	0.000252862260307649	2.80958067008499e-05	0	5.61916134016998e-05	0.000126431130153825	7.02395167521247e-05	2.80958067008499e-05	2.80958067008499e-05	0	7.02395167521247e-05	9.83353234529746e-05	k__Bacteria; p__Firmicutes; c__Clostridia; o__Lachnospirales; f__Lachnospiraceae; g__uncultured; s__uncultured_bacterium
OTU_1368	4.21437100512748e-05	1.40479033504249e-05	1.40479033504249e-05	1.40479033504249e-05	5.61916134016998e-05	2.80958067008499e-05	7.02395167521247e-05	0.000969305331179321	5.61916134016998e-05	8.42874201025497e-05	0.000407389197162324	2.80958067008499e-05	1.40479033504249e-05	0	2.80958067008499e-05	4.21437100512748e-05	1.40479033504249e-05	9.83353234529746e-05	k__Bacteria; p__Firmicutes; c__Clostridia; o__Lachnospirales; f__Lachnospiraceae; g__Roseburia; s__uncultured_bacterium
OTU_1369	0	0	2.80958067008499e-05	0	0	0	1.40479033504249e-05	4.21437100512748e-05	1.40479033504249e-05	2.80958067008499e-05	0	1.40479033504249e-05	0	0	0	1.40479033504249e-05	0	2.80958067008499e-05	k__Bacteria; p__Firmicutes; c__Clostridia; o__Oscillospirales; f__Ruminococcaceae; g__Ruminococcus; s__uncultured_bacterium
OTU_137	0	2.80958067008499e-05	0	0	0.000210718550256374	0	0	0	0	0	0	0	2.80958067008499e-05	0	0	0	0	0	k__Bacteria; p__Firmicutes; c__Clostridia; o__Peptococcales; f__Peptococcaceae; g__uncultured; s__uncultured_bacterium
OTU_1370	0	0	2.80958067008499e-05	1.40479033504249e-05	7.02395167521247e-05	0	1.40479033504249e-05	0.000154526936854674	0	0	0	0	0	0	1.40479033504249e-05	0	1.40479033504249e-05	0	k__Bacteria; p__Firmicutes; c__Clostridia; o__Lachnospirales; f__Lachnospiraceae; g__Lachnospiraceae_NK4A136_group; s__uncultured_bacterium
OTU_1371	0	0	0	2.80958067008499e-05	0	0	1.40479033504249e-05	2.80958067008499e-05	0	4.21437100512748e-05	0	0	0	5.61916134016998e-05	4.21437100512748e-05	0	0	7.02395167521247e-05	k__Bacteria; p__Bacteroidota; c__Bacteroidia; o__Bacteroidales; f__Muribaculaceae; g__Muribaculaceae; s__uncultured_bacterium
OTU_1372	4.21437100512748e-05	7.02395167521247e-05	9.83353234529746e-05	7.02395167521247e-05	0.000266910163658074	7.02395167521247e-05	0.000547868230666573	0.00109573646133315	0.00108168855798272	0.0001123832268034	0.00178408372550397	0.00127835920488867	5.61916134016998e-05	5.61916134016998e-05	0.000126431130153825	0.000140479033504249	0.000154526936854674	0.000196670646905949	k__Bacteria; p__Firmicutes; c__Clostridia; o__Lachnospirales; f__Lachnospiraceae; g__uncultured; s__uncultured_bacterium
OTU_1373	0.0059703589239306	0.000295005970358924	0.000407389197162324	0.00515558052960596	0.000702395167521247	0.00377888600126431	0.000449532907213598	0.000463580810564023	0.00337149680410199	0.000295005970358924	0.000323101777059774	0.000856922104375922	0.000295005970358924	8.42874201025497e-05	0.000421437100512748	0.00140479033504249	0.000196670646905949	0.000590011940717848	k__Bacteria; p__Firmicutes; c__Clostridia; o__Lachnospirales; f__Lachnospiraceae; g__uncultured; s__uncultured_bacterium
OTU_1374	0	0	0	1.40479033504249e-05	0	0	0	0	0	2.80958067008499e-05	1.40479033504249e-05	0	0	0	0	0	0	0	k__Bacteria; p__Firmicutes; c__Clostridia; o__Oscillospirales; f__Butyricicoccaceae; g__Butyricicoccus; s__uncultured_bacterium
OTU_1375	5.61916134016998e-05	0	2.80958067008499e-05	0	1.40479033504249e-05	1.40479033504249e-05	1.40479033504249e-05	0	2.80958067008499e-05	7.02395167521247e-05	1.40479033504249e-05	0.000280958067008499	1.40479033504249e-05	0	7.02395167521247e-05	0	0	8.42874201025497e-05	k__Bacteria; p__Firmicutes; c__Clostridia; o__Lachnospirales; f__Lachnospiraceae; g__uncultured; s__uncultured_bacterium
OTU_1376	4.21437100512748e-05	0	0	0	0	0	1.40479033504249e-05	0	4.21437100512748e-05	7.02395167521247e-05	1.40479033504249e-05	0	0	4.21437100512748e-05	0	2.80958067008499e-05	2.80958067008499e-05	4.21437100512748e-05	k__Bacteria; p__Firmicutes; c__Clostridia; o__Lachnospirales; f__Lachnospiraceae; g__uncultured; s__uncultured_bacterium
OTU_1377	0	0	0	0	0	0	0	0	0	0	5.61916134016998e-05	0	0	0	0	0	0	0	k__Bacteria; p__Firmicutes; c__Clostridia; o__Christensenellales; f__Christensenellaceae; g__uncultured; s__uncultured_bacterium
OTU_1378	0	7.02395167521247e-05	0	0	0	0	0	0	0	0	9.83353234529746e-05	0	0	0	2.80958067008499e-05	0	0	0	k__Bacteria; p__Firmicutes; c__Clostridia; o__Lachnospirales; f__Lachnospiraceae; g__Lachnospiraceae_NK4A136_group; s__uncultured_bacterium
OTU_1379	2.80958067008499e-05	0	0	0	0	0	1.40479033504249e-05	0	1.40479033504249e-05	0	4.21437100512748e-05	8.42874201025497e-05	0	1.40479033504249e-05	8.42874201025497e-05	0	2.80958067008499e-05	0	k__Bacteria; p__Firmicutes; c__Clostridia; o__Lachnospirales; f__Lachnospiraceae; g__uncultured; s__uncultured_bacterium
OTU_138	2.80958067008499e-05	1.40479033504249e-05	1.40479033504249e-05	0	0	0	1.40479033504249e-05	0	0	0	0	0	4.21437100512748e-05	0	0	0	0	0	k__Bacteria; p__Patescibacteria; c__Saccharimonadia; o__Saccharimonadales; f__Saccharimonadaceae; g__Candidatus_Saccharimonas; s__uncultured_bacterium
OTU_1380	0	0	1.40479033504249e-05	0	0	0	0	0	0	0	1.40479033504249e-05	2.80958067008499e-05	0	0	0	0	1.40479033504249e-05	0	k__Bacteria; p__Firmicutes; c__Clostridia; o__Lachnospirales; f__Lachnospiraceae; g__Lachnospiraceae_UCG-008; s__uncultured_bacterium
OTU_1381	0	0	0	0	0	0	0	0	0	0	0	4.21437100512748e-05	0	0	0	0	0	0	k__Bacteria; p__Firmicutes; c__Clostridia; o__Lachnospirales; f__Lachnospiraceae; g__uncultured; s__uncultured_bacterium
OTU_1382	0	0	0	0	1.40479033504249e-05	1.40479033504249e-05	0	1.40479033504249e-05	0	0	0	1.40479033504249e-05	5.61916134016998e-05	0	0	1.40479033504249e-05	1.40479033504249e-05	2.80958067008499e-05	k__Bacteria; p__Firmicutes; c__Clostridia; o__Lachnospirales; f__Lachnospiraceae; g__Lachnospiraceae_NK4A136_group; s__uncultured_bacterium
OTU_1383	5.61916134016998e-05	0	0	0	8.42874201025497e-05	1.40479033504249e-05	0	0	1.40479033504249e-05	1.40479033504249e-05	0	0	2.80958067008499e-05	0	0	4.21437100512748e-05	5.61916134016998e-05	0	k__Bacteria; p__Firmicutes; c__Clostridia; o__Clostridia_vadinBB60_group; f__Clostridia_vadinBB60_group; g__Clostridia_vadinBB60_group; s__uncultured_bacterium
OTU_1384	4.21437100512748e-05	5.61916134016998e-05	1.40479033504249e-05	0	2.80958067008499e-05	2.80958067008499e-05	0.000196670646905949	0.000280958067008499	8.42874201025497e-05	1.40479033504249e-05	0.000337149680410199	0.00182622743555524	5.61916134016998e-05	1.40479033504249e-05	1.40479033504249e-05	2.80958067008499e-05	1.40479033504249e-05	9.83353234529746e-05	k__Bacteria; p__Firmicutes; c__Clostridia; o__Lachnospirales; f__Lachnospiraceae; g__uncultured; s__uncultured_bacterium
OTU_1385	0	0	0	0	0	0	0	0	0	1.40479033504249e-05	2.80958067008499e-05	0	4.21437100512748e-05	0	0	0	1.40479033504249e-05	0	k__Bacteria; p__Firmicutes; c__Clostridia; o__Lachnospirales; f__Lachnospiraceae; g__Tuzzerella; s__uncultured_bacterium
OTU_1386	1.40479033504249e-05	1.40479033504249e-05	1.40479033504249e-05	0	0	1.40479033504249e-05	4.21437100512748e-05	0	0	0	0	1.40479033504249e-05	8.42874201025497e-05	0	0	7.02395167521247e-05	4.21437100512748e-05	4.21437100512748e-05	k__Bacteria; p__Firmicutes; c__Clostridia; o__Lachnospirales; f__Lachnospiraceae; g__Lachnospiraceae_NK4A136_group; s__uncultured_bacterium
OTU_1387	0	0	1.40479033504249e-05	0	5.61916134016998e-05	0	0	1.40479033504249e-05	0	0	1.40479033504249e-05	0.0001123832268034	2.80958067008499e-05	0	0	2.80958067008499e-05	4.21437100512748e-05	0	k__Bacteria; p__Firmicutes; c__Clostridia; o__Lachnospirales; f__Lachnospiraceae; g__uncultured; s__uncultured_bacterium
OTU_1388	0.000477628713914448	0.0001123832268034	0.000463580810564023	1.40479033504249e-05	4.21437100512748e-05	5.61916134016998e-05	8.42874201025497e-05	4.21437100512748e-05	0.000252862260307649	0.000126431130153825	5.61916134016998e-05	0	5.61916134016998e-05	2.80958067008499e-05	1.40479033504249e-05	0.000266910163658074	9.83353234529746e-05	9.83353234529746e-05	k__Bacteria; p__Firmicutes; c__Clostridia; o__Lachnospirales; f__Lachnospiraceae; g__A2; s__uncultured_bacterium
OTU_1389	0	0	1.40479033504249e-05	1.40479033504249e-05	0	0	2.80958067008499e-05	2.80958067008499e-05	0	0	0	0	2.80958067008499e-05	1.40479033504249e-05	0	0	0	0	k__Bacteria; p__Firmicutes; c__Clostridia; o__Lachnospirales; f__Lachnospiraceae; g__Lachnospiraceae_UCG-006; s__uncultured_bacterium
OTU_139	1.40479033504249e-05	2.80958067008499e-05	2.80958067008499e-05	1.40479033504249e-05	1.40479033504249e-05	0	0	0	0	0	0	0	0	0	0	0	0	0	k__Bacteria; p__Patescibacteria; c__Saccharimonadia; o__Saccharimonadales; f__Saccharimonadaceae; g__Candidatus_Saccharimonas; s__uncultured_bacterium
OTU_1390	1.40479033504249e-05	0	2.80958067008499e-05	1.40479033504249e-05	1.40479033504249e-05	0	2.80958067008499e-05	0	0	2.80958067008499e-05	1.40479033504249e-05	1.40479033504249e-05	2.80958067008499e-05	1.40479033504249e-05	0	1.40479033504249e-05	0	0	k__Bacteria; p__Bacteroidota; c__Bacteroidia; o__Bacteroidales; f__Muribaculaceae; g__Muribaculaceae; s__uncultured_bacterium
OTU_1391	0	0	0	0	0	0	0	0	0	0	0	0	2.80958067008499e-05	1.40479033504249e-05	1.40479033504249e-05	0	1.40479033504249e-05	0	k__Bacteria; p__Firmicutes; c__Clostridia; o__Lachnospirales; f__Lachnospiraceae; g__Lachnoclostridium; s__uncultured_bacterium
OTU_1392	0	0	0	1.40479033504249e-05	0	0	0	1.40479033504249e-05	0	0	0	0	2.80958067008499e-05	0	0	0	0	0	k__Bacteria; p__Firmicutes; c__Clostridia; o__Lachnospirales; f__Lachnospiraceae; g__Lachnospiraceae_UCG-001; s__uncultured_bacterium
OTU_1393	0	0	0	1.40479033504249e-05	0	0	0	0	0	0	0	1.40479033504249e-05	4.21437100512748e-05	0	0	0	0	0	k__Bacteria; p__Bacteroidota; c__Bacteroidia; o__Bacteroidales; f__Muribaculaceae; g__Muribaculaceae; s__uncultured_bacterium
OTU_1394	0	0	1.40479033504249e-05	1.40479033504249e-05	0	0	0	0	0	1.40479033504249e-05	0	0	1.40479033504249e-05	7.02395167521247e-05	4.21437100512748e-05	0	1.40479033504249e-05	0	k__Bacteria; p__Firmicutes; c__Clostridia; o__Lachnospirales; f__Lachnospiraceae; g__Lachnospiraceae_UCG-006; s__uncultured_bacterium
OTU_1395	0	0	0	0	0	0	0	0	0	0	0	0	4.21437100512748e-05	0	0	0	0	0	k__Bacteria; p__Firmicutes; c__Clostridia; o__Oscillospirales; f__Ruminococcaceae; g__uncultured; s__uncultured_bacterium
OTU_1396	0	0	0	0	0	0	0	0	0	0	0	0	2.80958067008499e-05	0	0	0	0	0	k__Bacteria; p__Firmicutes; c__Clostridia; o__Oscillospirales; f__Oscillospiraceae; g__Colidextribacter; s__uncultured_bacterium
OTU_1397	2.80958067008499e-05	0	0	0	0	0	0	0	0	0	0	0	1.40479033504249e-05	0	0	0	1.40479033504249e-05	0	k__Bacteria; p__Firmicutes; c__Clostridia; o__Oscillospirales; f__Oscillospiraceae; g__Colidextribacter; s__uncultured_bacterium
OTU_1398	0	0	0	0	0	0	0	0	1.40479033504249e-05	2.80958067008499e-05	0	0	0	2.80958067008499e-05	0	0	0	0	k__Bacteria; p__Firmicutes; c__Clostridia; o__Lachnospirales; f__Lachnospiraceae; g__Lachnospiraceae_UCG-006; s__uncultured_bacterium
OTU_1399	2.80958067008499e-05	0	0	4.21437100512748e-05	0	1.40479033504249e-05	2.80958067008499e-05	2.80958067008499e-05	0	0.000140479033504249	2.80958067008499e-05	4.21437100512748e-05	5.61916134016998e-05	8.42874201025497e-05	8.42874201025497e-05	2.80958067008499e-05	2.80958067008499e-05	7.02395167521247e-05	k__Bacteria; p__Bacteroidota; c__Bacteroidia; o__Bacteroidales; f__Muribaculaceae; g__Muribaculaceae; s__uncultured_bacterium
OTU_14	0	0	0	0	0	0	0	0	0	0	0	0	0	0	0	2.80958067008499e-05	0	0	k__Bacteria; p__Firmicutes; c__Bacilli; o__Erysipelotrichales; f__Erysipelotrichaceae; g__Turicibacter; s__uncultured_bacterium
OTU_140	7.02395167521247e-05	5.61916134016998e-05	4.21437100512748e-05	8.42874201025497e-05	0.000140479033504249	9.83353234529746e-05	0	1.40479033504249e-05	5.61916134016998e-05	9.83353234529746e-05	4.21437100512748e-05	0	1.40479033504249e-05	5.61916134016998e-05	0	0	4.21437100512748e-05	4.21437100512748e-05	k__Bacteria; p__Bacteroidota; c__Bacteroidia; o__Bacteroidales; f__Rikenellaceae; g__Alistipes; s__uncultured_bacterium
OTU_1400	0	0	0	0	0	0	0	1.40479033504249e-05	0	0	1.40479033504249e-05	0	0	1.40479033504249e-05	0	0	1.40479033504249e-05	1.40479033504249e-05	k__Bacteria; p__Firmicutes; c__Clostridia; o__Lachnospirales; f__Lachnospiraceae; g__Blautia; s__unidentified
OTU_1401	1.40479033504249e-05	2.80958067008499e-05	1.40479033504249e-05	2.80958067008499e-05	2.80958067008499e-05	0	1.40479033504249e-05	2.80958067008499e-05	0	0	0	0	0	4.21437100512748e-05	1.40479033504249e-05	1.40479033504249e-05	0	2.80958067008499e-05	k__Bacteria; p__Firmicutes; c__Clostridia; o__Lachnospirales; f__Lachnospiraceae; g__Lachnoclostridium; s__uncultured_bacterium
OTU_1402	0	0	0	0	0	0	0	0	0	0	0	0	0	2.80958067008499e-05	0	0	0	0	k__Bacteria; p__Firmicutes; c__Clostridia; o__Lachnospirales; f__Lachnospiraceae; g__uncultured; s__uncultured_bacterium
OTU_1403	4.21437100512748e-05	2.80958067008499e-05	1.40479033504249e-05	9.83353234529746e-05	0	4.21437100512748e-05	0	0	0	0	1.40479033504249e-05	8.42874201025497e-05	0	4.21437100512748e-05	1.40479033504249e-05	0	0	4.21437100512748e-05	k__Bacteria; p__Firmicutes; c__Clostridia; o__Lachnospirales; f__Lachnospiraceae; g__Lachnospiraceae_NK4A136_group; s__uncultured_bacterium
OTU_1404	1.40479033504249e-05	0	1.40479033504249e-05	0	4.21437100512748e-05	2.80958067008499e-05	0	0	2.80958067008499e-05	1.40479033504249e-05	0	0	1.40479033504249e-05	2.80958067008499e-05	0	0	0	0	k__Bacteria; p__Firmicutes; c__Clostridia; o__Lachnospirales; f__Lachnospiraceae; g__Lachnospiraceae_NK4A136_group; s__uncultured_bacterium
OTU_1405	2.80958067008499e-05	0	2.80958067008499e-05	1.40479033504249e-05	1.40479033504249e-05	1.40479033504249e-05	2.80958067008499e-05	4.21437100512748e-05	1.40479033504249e-05	0	4.21437100512748e-05	9.83353234529746e-05	1.40479033504249e-05	5.61916134016998e-05	4.21437100512748e-05	4.21437100512748e-05	9.83353234529746e-05	2.80958067008499e-05	k__Bacteria; p__Firmicutes; c__Clostridia; o__Lachnospirales; f__Lachnospiraceae; g__Lachnospiraceae_UCG-001; s__uncultured_bacterium
OTU_1406	0.000646203554119548	0.000590011940717848	0.000730490974222097	0.000646203554119548	0.000421437100512748	0.000674299360820398	0.00661656247805015	0.0163096157898434	0.00296410760693966	0.00567535295357168	0.000421437100512748	0.000969305331179321	0.000435485003863173	0.0187960946828686	0.000997401137880171	0.000519772423965723	0.000449532907213598	0.0473414342909321	k__Bacteria; p__Firmicutes; c__Clostridia; o__Lachnospirales; f__Lachnospiraceae; g__Lachnospiraceae_NK4A136_group; s__uncultured_bacterium
OTU_1407	0	0	0	0	0	4.21437100512748e-05	0.000224766453606799	0.000210718550256374	0.000126431130153825	0.000210718550256374	0	0	0	0.000140479033504249	0	1.40479033504249e-05	1.40479033504249e-05	0.000758586780922947	k__Bacteria; p__Firmicutes; c__Clostridia; o__Lachnospirales; f__Lachnospiraceae; g__Lachnospiraceae_NK4A136_group; s__uncultured_bacterium
OTU_1408	7.02395167521247e-05	0.000407389197162324	0.000309053873709349	0.0001123832268034	0.000196670646905949	0.000323101777059774	0.0001123832268034	8.42874201025497e-05	7.02395167521247e-05	0.000126431130153825	7.02395167521247e-05	2.80958067008499e-05	4.21437100512748e-05	4.21437100512748e-05	7.02395167521247e-05	2.80958067008499e-05	0.000379293390461474	4.21437100512748e-05	k__Bacteria; p__Firmicutes; c__Clostridia; o__Clostridia_UCG-014; f__Clostridia_UCG-014; g__Clostridia_UCG-014; s__uncultured_bacterium
OTU_1409	0	0	0	0	0	0	0	0	0	0	0	0	0	0	2.80958067008499e-05	0	0	0	k__Bacteria; p__Firmicutes; c__Clostridia; o__Lachnospirales; f__Lachnospiraceae; g__Lachnospiraceae_NK4A136_group; s__uncultured_bacterium
OTU_141	4.21437100512748e-05	8.42874201025497e-05	1.40479033504249e-05	7.02395167521247e-05	8.42874201025497e-05	9.83353234529746e-05	2.80958067008499e-05	1.40479033504249e-05	0	7.02395167521247e-05	1.40479033504249e-05	1.40479033504249e-05	0	0	0	4.21437100512748e-05	2.80958067008499e-05	4.21437100512748e-05	k__Bacteria; p__Bacteroidota; c__Bacteroidia; o__Bacteroidales; f__Rikenellaceae; g__Alistipes; s__uncultured_bacterium
OTU_1410	0	0	0	0	0	0	0	8.42874201025497e-05	0	0	0	0	0	0	2.80958067008499e-05	0	0	2.80958067008499e-05	k__Bacteria; p__Firmicutes; c__Clostridia; o__Lachnospirales; f__Lachnospiraceae; g__Blautia; s__uncultured_bacterium
OTU_1411	2.80958067008499e-05	1.40479033504249e-05	0	0	1.40479033504249e-05	4.21437100512748e-05	2.80958067008499e-05	2.80958067008499e-05	2.80958067008499e-05	0	0	0	0	0	2.80958067008499e-05	0	0	1.40479033504249e-05	k__Bacteria; p__Firmicutes; c__Clostridia; o__Lachnospirales; f__Lachnospiraceae; g__uncultured; s__uncultured_bacterium
OTU_1412	7.02395167521247e-05	2.80958067008499e-05	9.83353234529746e-05	2.80958067008499e-05	2.80958067008499e-05	2.80958067008499e-05	2.80958067008499e-05	2.80958067008499e-05	9.83353234529746e-05	5.61916134016998e-05	4.21437100512748e-05	2.80958067008499e-05	1.40479033504249e-05	5.61916134016998e-05	4.21437100512748e-05	4.21437100512748e-05	0	4.21437100512748e-05	k__Bacteria; p__Firmicutes; c__Clostridia; o__Lachnospirales; f__Lachnospiraceae; g__uncultured; s__uncultured_bacterium
OTU_1413	0	0	1.40479033504249e-05	0	0	0	0	0	0	0	0	0	0	0	1.40479033504249e-05	0	0	0	k__Bacteria; p__Firmicutes; c__Clostridia; o__Clostridia_UCG-014; f__Clostridia_UCG-014; g__Clostridia_UCG-014; s__uncultured_rumen
OTU_1414	0	0	4.21437100512748e-05	0	0	0	1.40479033504249e-05	1.40479033504249e-05	2.80958067008499e-05	0	0	2.80958067008499e-05	0	0	4.21437100512748e-05	2.80958067008499e-05	1.40479033504249e-05	2.80958067008499e-05	k__Bacteria; p__Firmicutes; c__Clostridia; o__Lachnospirales; f__Lachnospiraceae; g__Roseburia; s__uncultured_bacterium
OTU_1415	0	0	0	0	1.40479033504249e-05	0	0	0	0	0	0	0	0	0	0.000168574840205099	0	0	0	k__Bacteria; p__Firmicutes; c__Clostridia; o__Oscillospirales; f__Ruminococcaceae; g__Ruminococcus; s__uncultured_bacterium
OTU_1416	1.40479033504249e-05	1.40479033504249e-05	1.40479033504249e-05	4.21437100512748e-05	1.40479033504249e-05	0	1.40479033504249e-05	1.40479033504249e-05	1.40479033504249e-05	0	2.80958067008499e-05	0	0	1.40479033504249e-05	8.42874201025497e-05	2.80958067008499e-05	4.21437100512748e-05	2.80958067008499e-05	k__Bacteria; p__Bacteroidota; c__Bacteroidia; o__Bacteroidales; f__Muribaculaceae; g__Muribaculaceae; s__uncultured_bacterium
OTU_1417	0	0	2.80958067008499e-05	5.61916134016998e-05	0	0	0	0	0	0	1.40479033504249e-05	1.40479033504249e-05	0	1.40479033504249e-05	1.40479033504249e-05	0	0	0	k__Bacteria; p__Firmicutes; c__Clostridia; o__Oscillospirales; f__Oscillospiraceae; g__Colidextribacter; s__uncultured_bacterium
OTU_1418	1.40479033504249e-05	0	0	1.40479033504249e-05	1.40479033504249e-05	0	0	1.40479033504249e-05	0	0	0	2.80958067008499e-05	0	2.80958067008499e-05	4.21437100512748e-05	0	8.42874201025497e-05	2.80958067008499e-05	k__Bacteria; p__Firmicutes; c__Clostridia; o__Lachnospirales; f__Lachnospiraceae; g__A2; s__uncultured_bacterium
OTU_1419	0	1.40479033504249e-05	0	0	0	2.80958067008499e-05	0	0	1.40479033504249e-05	0	1.40479033504249e-05	1.40479033504249e-05	0	0	2.80958067008499e-05	0	0	0	k__Bacteria; p__Firmicutes; c__Clostridia; o__Lachnospirales; f__Lachnospiraceae; g__Lachnospiraceae_UCG-006; s__uncultured_bacterium
OTU_142	0	1.40479033504249e-05	0	0	1.40479033504249e-05	0	0	0	0	1.40479033504249e-05	0	0	0	2.80958067008499e-05	1.40479033504249e-05	0	0	4.21437100512748e-05	k__Bacteria; p__Bacteroidota; c__Bacteroidia; o__Bacteroidales; f__Rikenellaceae; g__Alistipes; s__uncultured_bacterium
OTU_1420	0.000168574840205099	7.02395167521247e-05	0.000140479033504249	0.000126431130153825	4.21437100512748e-05	0.000814778394324647	2.80958067008499e-05	0.000421437100512748	4.21437100512748e-05	1.40479033504249e-05	2.80958067008499e-05	1.40479033504249e-05	1.40479033504249e-05	4.21437100512748e-05	0.0001123832268034	0.0001123832268034	8.42874201025497e-05	0.000238814356957224	k__Bacteria; p__Firmicutes; c__Clostridia; o__Lachnospirales; f__Lachnospiraceae; g__uncultured; s__uncultured_bacterium
OTU_1421	0	0	0	0	0	0	0	0	0	0	0	0	0	0	2.80958067008499e-05	0	0	0	k__Bacteria; p__Firmicutes; c__Clostridia; o__Oscillospirales; f__Oscillospiraceae; g__Oscillibacter; s__uncultured_bacterium
OTU_1422	2.80958067008499e-05	0.0001123832268034	0.00296410760693966	0.0001123832268034	2.80958067008499e-05	4.21437100512748e-05	2.80958067008499e-05	0.000168574840205099	2.80958067008499e-05	0.0001123832268034	2.80958067008499e-05	2.80958067008499e-05	0	0	1.40479033504249e-05	5.61916134016998e-05	2.80958067008499e-05	2.80958067008499e-05	k__Bacteria; p__Firmicutes; c__Clostridia; o__Clostridia_UCG-014; f__Clostridia_UCG-014; g__Clostridia_UCG-014; s__uncultured_bacterium
OTU_1423	0	1.40479033504249e-05	0	2.80958067008499e-05	4.21437100512748e-05	2.80958067008499e-05	1.40479033504249e-05	0	0	1.40479033504249e-05	0	0	0	0	2.80958067008499e-05	0	0	0	k__Bacteria; p__Firmicutes; c__Clostridia; o__Lachnospirales; f__Lachnospiraceae; g__Lachnospiraceae_UCG-006; s__uncultured_bacterium
OTU_1424	0	2.80958067008499e-05	2.80958067008499e-05	0	0	0	0	0	0	0	0	0	0	0	0	2.80958067008499e-05	0	0	k__Bacteria; p__Firmicutes; c__Clostridia; o__Lachnospirales; f__Lachnospiraceae; g__uncultured; s__uncultured_bacterium
OTU_1425	5.61916134016998e-05	9.83353234529746e-05	0.000309053873709349	7.02395167521247e-05	9.83353234529746e-05	9.83353234529746e-05	2.80958067008499e-05	2.80958067008499e-05	0.000730490974222097	0.000252862260307649	9.83353234529746e-05	4.21437100512748e-05	0.000140479033504249	2.80958067008499e-05	2.80958067008499e-05	0.000393341293811899	0	4.21437100512748e-05	k__Bacteria; p__Firmicutes; c__Clostridia; o__Lachnospirales; f__Lachnospiraceae; g__uncultured; s__uncultured_bacterium
OTU_1426	0.00413008358502494	0.0121935801081689	0.00207908969586289	0.00141883823839292	0.00849898152700709	0.016562478050151	0.0141743344805788	0.00139074243169207	0.0209454238954836	0.000660251457469973	0.00616702957083655	0.0331951956170542	0.00438294584533258	0.000927161621128047	0.00192456275900822	0.0117299992976048	0.00661656247805015	0.000983353234529746	k__Bacteria; p__Firmicutes; c__Clostridia; o__Lachnospirales; f__Lachnospiraceae; g__Lachnospiraceae_NK4A136_group; s__uncultured_bacterium
OTU_1427	0	0	0	0	0	0	0	0	0	0	0	0	0	0	0	4.21437100512748e-05	2.80958067008499e-05	1.40479033504249e-05	k__Bacteria; p__Firmicutes; c__Clostridia; o__Oscillospirales; f__Butyricicoccaceae; g__Butyricicoccus; s__uncultured_bacterium
OTU_1428	4.21437100512748e-05	1.40479033504249e-05	2.80958067008499e-05	1.40479033504249e-05	1.40479033504249e-05	0	2.80958067008499e-05	0	0	2.80958067008499e-05	1.40479033504249e-05	1.40479033504249e-05	0	0	5.61916134016998e-05	1.40479033504249e-05	7.02395167521247e-05	1.40479033504249e-05	k__Bacteria; p__Bacteroidota; c__Bacteroidia; o__Bacteroidales; f__Muribaculaceae; g__Muribaculaceae; s__uncultured_bacterium
OTU_1429	1.40479033504249e-05	1.40479033504249e-05	1.40479033504249e-05	0	0	9.83353234529746e-05	0	1.40479033504249e-05	0	1.40479033504249e-05	0	0.000224766453606799	0	1.40479033504249e-05	0	1.40479033504249e-05	1.40479033504249e-05	1.40479033504249e-05	k__Bacteria; p__Firmicutes; c__Clostridia; o__Lachnospirales; f__Lachnospiraceae; g__uncultured; s__uncultured_bacterium
OTU_143	0	0	0	0	0	0	0	0	0	0	0	0	0	0	0	4.21437100512748e-05	0	0	k__Bacteria; p__Bacteroidota; c__Bacteroidia; o__Bacteroidales; f__Muribaculaceae; g__Muribaculaceae; s__uncultured_bacterium
OTU_1430	0	0	0	0	0	0	0	0	0	0	0	1.40479033504249e-05	0	0	0	2.80958067008499e-05	0	0	k__Bacteria; p__Firmicutes; c__Clostridia; o__Lachnospirales; f__Lachnospiraceae; g__uncultured; s__uncultured_bacterium
OTU_1431	0	0	0	0	0	0	0	0	0	0	0	0	0	0	0	2.80958067008499e-05	0	0	k__Bacteria; p__Bacteroidota; c__Bacteroidia; o__Bacteroidales; f__Muribaculaceae; g__Muribaculaceae; s__uncultured_bacterium
OTU_1432	0.0001123832268034	0.000154526936854674	0.000744538877572522	0.000309053873709349	0.000280958067008499	0.000674299360820398	5.61916134016998e-05	0.000547868230666573	0.000983353234529746	0.0001123832268034	0.000519772423965723	0.000210718550256374	0.000210718550256374	0.000182622743555524	2.80958067008499e-05	0.0001123832268034	7.02395167521247e-05	0.000140479033504249	k__Bacteria; p__Firmicutes; c__Clostridia; o__Lachnospirales; f__Lachnospiraceae; g__Lachnospiraceae_UCG-001; s__uncultured_bacterium
OTU_1433	0	0	0	0	0	0	0	0	0	0	0	0	0	0	0	1.40479033504249e-05	0	0	k__Bacteria; p__Firmicutes; c__Clostridia; o__Clostridia_UCG-014; f__Clostridia_UCG-014; g__Clostridia_UCG-014; s__uncultured_bacterium
OTU_1434	0	4.21437100512748e-05	0	0	0	0	0	0	2.80958067008499e-05	0	0	0	0	0	0	0.000126431130153825	0	0	k__Bacteria; p__Firmicutes; c__Clostridia; o__Lachnospirales; f__Lachnospiraceae; g__uncultured; s__uncultured_bacterium
OTU_1435	0	0	0	0	0	0	2.80958067008499e-05	0	0	0	0	0	0	0	0	2.80958067008499e-05	0	0	k__Bacteria; p__Firmicutes; c__Clostridia; o__Clostridia_UCG-014; f__Clostridia_UCG-014; g__Clostridia_UCG-014; s__uncultured_bacterium
OTU_1436	0	0	0	0	0	0	0	0	0	0	0	0	0	0	0	2.80958067008499e-05	0	1.40479033504249e-05	k__Bacteria; p__Firmicutes; c__Clostridia; o__Oscillospirales; f__Ruminococcaceae; g__Ruminococcus; s__uncultured_bacterium
OTU_1437	2.80958067008499e-05	1.40479033504249e-05	0	0	0	0	0	1.40479033504249e-05	0	1.40479033504249e-05	0	0	0	0	0	2.80958067008499e-05	0	0	k__Bacteria; p__Firmicutes; c__Clostridia; o__Oscillospirales; f__Butyricicoccaceae; g__Butyricicoccus; s__uncultured_bacterium
OTU_1438	0	0	0	0	5.61916134016998e-05	0	0	0	0	0	0	0	0	0	0	5.61916134016998e-05	0	0	k__Bacteria; p__Firmicutes; c__Bacilli; o__RF39; f__RF39; g__RF39; s__uncultured_bacterium
OTU_1439	0	0	0	0	0	0	0	0	0	1.40479033504249e-05	1.40479033504249e-05	1.40479033504249e-05	0	1.40479033504249e-05	0	4.21437100512748e-05	0	0	k__Bacteria; p__Firmicutes; c__Clostridia; o__Lachnospirales; f__Lachnospiraceae; g__Lachnospiraceae_NK4A136_group; s__uncultured_bacterium
OTU_144	0	1.40479033504249e-05	0	0	0	1.40479033504249e-05	1.40479033504249e-05	0	0	2.80958067008499e-05	0	0	0	0	0	0	2.80958067008499e-05	0	k__Bacteria; p__Bacteroidota; c__Bacteroidia; o__Bacteroidales; f__Rikenellaceae; g__Alistipes; s__uncultured_bacterium
OTU_1440	0	0	0	1.40479033504249e-05	0	0	1.40479033504249e-05	0	0	0	0	0	0	0	0	1.40479033504249e-05	0	0	k__Bacteria; p__Firmicutes; c__Clostridia; o__Clostridia_UCG-014; f__Clostridia_UCG-014; g__Clostridia_UCG-014; s__uncultured_bacterium
OTU_1441	0	0	0	0	0	0	0	0	0	0	0	0	0	0	0	2.80958067008499e-05	0	0	k__Bacteria; p__Firmicutes; c__Clostridia; o__Lachnospirales; f__Lachnospiraceae; g__uncultured; s__uncultured_bacterium
OTU_1442	0	0	0	0	0	0	0	0	0	0	0	0	0	0	0	2.80958067008499e-05	0	0	k__Bacteria; p__Firmicutes; c__Clostridia; o__Peptococcales; f__Peptococcaceae; g__uncultured; s__unidentified
OTU_1443	0	0	0	0	0	0	0	0	0	0	0	0	0	0	0	1.40479033504249e-05	0	0	k__Bacteria; p__Firmicutes; c__Clostridia; o__Lachnospirales; f__Lachnospiraceae; g__uncultured; s__uncultured_bacterium
OTU_1444	0	5.61916134016998e-05	1.40479033504249e-05	0	0	2.80958067008499e-05	4.21437100512748e-05	5.61916134016998e-05	1.40479033504249e-05	0	4.21437100512748e-05	0.000126431130153825	5.61916134016998e-05	1.40479033504249e-05	0	2.80958067008499e-05	7.02395167521247e-05	2.80958067008499e-05	k__Bacteria; p__Firmicutes; c__Clostridia; o__Lachnospirales; f__Lachnospiraceae; g__uncultured; s__uncultured_bacterium
OTU_1445	2.80958067008499e-05	4.21437100512748e-05	4.21437100512748e-05	0	4.21437100512748e-05	0	0	0	0	0	1.40479033504249e-05	0	0	0	0	0	4.21437100512748e-05	0	k__Bacteria; p__Firmicutes; c__Clostridia; o__Clostridia_UCG-014; f__Clostridia_UCG-014; g__Clostridia_UCG-014; s__uncultured_bacterium
OTU_1446	2.80958067008499e-05	0	0	1.40479033504249e-05	0	0	0	1.40479033504249e-05	0	0	1.40479033504249e-05	1.40479033504249e-05	2.80958067008499e-05	1.40479033504249e-05	0	0	7.02395167521247e-05	4.21437100512748e-05	k__Bacteria; p__Firmicutes; c__Clostridia; o__Lachnospirales; f__Lachnospiraceae; g__uncultured; s__uncultured_bacterium
OTU_1447	0	0	0	0	0	0	0	1.40479033504249e-05	0	0	0	2.80958067008499e-05	0	0	0	0	8.42874201025497e-05	0	k__Bacteria; p__Firmicutes; c__Clostridia; o__Lachnospirales; f__Lachnospiraceae; g__uncultured; s__uncultured_bacterium
OTU_1448	0	0	0	0	0	1.40479033504249e-05	0	5.61916134016998e-05	0	0	0	1.40479033504249e-05	0	0	0	0	4.21437100512748e-05	0	k__Bacteria; p__Firmicutes; c__Clostridia; o__Lachnospirales; f__Lachnospiraceae; g__Blautia; s__uncultured_bacterium
OTU_1449	4.21437100512748e-05	1.40479033504249e-05	9.83353234529746e-05	2.80958067008499e-05	1.40479033504249e-05	0	0	0	2.80958067008499e-05	1.40479033504249e-05	0	0	0	1.40479033504249e-05	1.40479033504249e-05	5.61916134016998e-05	2.80958067008499e-05	2.80958067008499e-05	k__Bacteria; p__Firmicutes; c__Clostridia; o__Lachnospirales; f__Lachnospiraceae; g__Lachnospiraceae_UCG-008; s__uncultured_bacterium
OTU_145	1.40479033504249e-05	1.40479033504249e-05	1.40479033504249e-05	4.21437100512748e-05	2.80958067008499e-05	0	1.40479033504249e-05	0	1.40479033504249e-05	2.80958067008499e-05	1.40479033504249e-05	1.40479033504249e-05	2.80958067008499e-05	0	2.80958067008499e-05	0	7.02395167521247e-05	1.40479033504249e-05	k__Bacteria; p__Bacteroidota; c__Bacteroidia; o__Bacteroidales; f__Rikenellaceae; g__Alistipes; s__uncultured_bacterium
OTU_1450	0	0	0	0	0	2.80958067008499e-05	0	0	0	0	1.40479033504249e-05	0	0	0	0	0	2.80958067008499e-05	0	k__Bacteria; p__Firmicutes; c__Clostridia; o__Lachnospirales; f__Lachnospiraceae; g__Lachnoclostridium; s__uncultured_bacterium
OTU_1451	0.0198918311442017	0.000702395167521247	0.0159865140127836	0.000547868230666573	0.00196670646905949	0.000955257427828896	0.000337149680410199	0.00127835920488867	0.00668680199480228	0.00307649083374306	0.000646203554119548	0.000477628713914448	0.000547868230666573	0.000449532907213598	0.000561916134016998	0.0074875324857765	0.00162955678864929	0.00105359275128187	k__Bacteria; p__Firmicutes; c__Clostridia; o__Lachnospirales; f__Lachnospiraceae; g__A2; s__uncultured_bacterium
OTU_1452	5.61916134016998e-05	5.61916134016998e-05	1.40479033504249e-05	1.40479033504249e-05	2.80958067008499e-05	0	2.80958067008499e-05	0	2.80958067008499e-05	4.21437100512748e-05	4.21437100512748e-05	1.40479033504249e-05	0	0	1.40479033504249e-05	0	7.02395167521247e-05	0	k__Bacteria; p__Firmicutes; c__Clostridia; o__Clostridia_UCG-014; f__Clostridia_UCG-014; g__Clostridia_UCG-014; s__uncultured_bacterium
OTU_1453	0	0	0	0	1.40479033504249e-05	0	0	0	0	0	0	0	0	0	0	0	2.80958067008499e-05	0	k__Bacteria; p__Firmicutes; c__Clostridia; o__Clostridia_UCG-014; f__Clostridia_UCG-014; g__Clostridia_UCG-014; s__uncultured_bacterium
OTU_1454	0	0	0	0	0	0	0	0	0	0	0	0	0	0	0	0	4.21437100512748e-05	0	k__Bacteria; p__Firmicutes; c__Clostridia; o__Lachnospirales; f__Lachnospiraceae; g__uncultured; s__uncultured_bacterium
OTU_1455	0	0	0	0	0	0	0	0	0	0	0	0	0	0	0	0	1.40479033504249e-05	0	k__Bacteria; p__Bacteroidota; c__Bacteroidia; o__Bacteroidales; f__Muribaculaceae; g__Muribaculaceae; s__uncultured_bacterium
OTU_1456	0	4.21437100512748e-05	7.02395167521247e-05	0	0	0	1.40479033504249e-05	0	0	0	2.80958067008499e-05	0	1.40479033504249e-05	0	0	1.40479033504249e-05	5.61916134016998e-05	0	k__Bacteria; p__Firmicutes; c__Clostridia; o__Lachnospirales; f__Lachnospiraceae; g__Roseburia; s__uncultured_bacterium
OTU_1457	1.40479033504249e-05	0	0	0	0	0	0	0	0	0	0	0	0	0	0	0	2.80958067008499e-05	0	k__Bacteria; p__Firmicutes; c__Clostridia; o__Lachnospirales; f__Lachnospiraceae; g__Lachnospiraceae_UCG-006; s__uncultured_bacterium
OTU_1458	5.61916134016998e-05	0	4.21437100512748e-05	0	1.40479033504249e-05	0	0	0	1.40479033504249e-05	0	0	0	0	0	0	0	4.21437100512748e-05	1.40479033504249e-05	k__Bacteria; p__Firmicutes; c__Clostridia; o__Lachnospirales; f__Lachnospiraceae; g__Lachnospiraceae_NK4A136_group; s__uncultured_bacterium
OTU_1459	7.02395167521247e-05	4.21437100512748e-05	2.80958067008499e-05	2.80958067008499e-05	4.21437100512748e-05	7.02395167521247e-05	2.80958067008499e-05	5.61916134016998e-05	5.61916134016998e-05	7.02395167521247e-05	4.21437100512748e-05	0.000210718550256374	0	1.40479033504249e-05	5.61916134016998e-05	2.80958067008499e-05	0.0001123832268034	7.02395167521247e-05	k__Bacteria; p__Firmicutes; c__Clostridia; o__Lachnospirales; f__Lachnospiraceae; g__uncultured; s__uncultured_bacterium
OTU_146	0	0	0	0	0	0	0	0	0	1.40479033504249e-05	0	0	0	2.80958067008499e-05	0	0	1.40479033504249e-05	0	k__Bacteria; p__Bacteroidota; c__Bacteroidia; o__Bacteroidales; f__Rikenellaceae; g__Alistipes; s__uncultured_bacterium
OTU_1460	1.40479033504249e-05	1.40479033504249e-05	0	0	0	0	0	0	0	1.40479033504249e-05	1.40479033504249e-05	0	0	0	5.61916134016998e-05	1.40479033504249e-05	4.21437100512748e-05	1.40479033504249e-05	k__Bacteria; p__Firmicutes; c__Clostridia; o__Lachnospirales; f__Lachnospiraceae; g__GCA-900066575; s__uncultured_bacterium
OTU_1461	0	1.40479033504249e-05	0	0	2.80958067008499e-05	0	0	0	0	0	0	0	0	0	0	0	1.40479033504249e-05	0	k__Bacteria; p__Firmicutes; c__Clostridia; o__Peptococcales; f__Peptococcaceae; g__uncultured; s__uncultured_bacterium
OTU_1462	0	0	1.40479033504249e-05	0	1.40479033504249e-05	0	1.40479033504249e-05	0	0	0	0	0	0	0	0	1.40479033504249e-05	4.21437100512748e-05	0	k__Bacteria; p__Firmicutes; c__Clostridia; o__Oscillospirales; f__Oscillospiraceae; g__uncultured; s__uncultured_bacterium
OTU_1463	1.40479033504249e-05	0	0	0	0	0	0	0	0	0	0	0	1.40479033504249e-05	0	0	0	4.21437100512748e-05	0	k__Bacteria; p__Firmicutes; c__Clostridia; o__Lachnospirales; f__Lachnospiraceae; g__uncultured; s__uncultured_bacterium
OTU_1464	0	0	0	0	1.40479033504249e-05	0	0	0	0	0	0	0	0	0	0	0	2.80958067008499e-05	0	k__Bacteria; p__Firmicutes; c__Clostridia; o__Lachnospirales; f__Lachnospiraceae; g__Blautia; s__uncultured_bacterium
OTU_1465	0	0	0	0	1.40479033504249e-05	0	0	0	0	0	0	0	0	0	0	0	0	4.21437100512748e-05	k__Bacteria; p__Firmicutes; c__Clostridia; o__Oscillospirales; f__Eubacterium_coprostanoligenes_group; g__Eubacterium_coprostanoligenes_group; s__uncultured_bacterium
OTU_1466	0	0	0	0	0	0	0	0	0	0	0	0	0	0	0	0	0	2.80958067008499e-05	k__Bacteria; p__Firmicutes; c__Clostridia; o__Lachnospirales; f__Lachnospiraceae; g__uncultured; s__uncultured_bacterium
OTU_1467	0	0	0	0	0	0	0	0	0	1.40479033504249e-05	0	0	1.40479033504249e-05	0	0	0	0	2.80958067008499e-05	k__Bacteria; p__Bacteroidota; c__Bacteroidia; o__Bacteroidales; f__Muribaculaceae; g__Muribaculaceae; s__uncultured_bacterium
OTU_1468	0	0	0	0	0	0	0	0	0	0	0	0	0	0	0	0	0	2.80958067008499e-05	k__Bacteria; p__Firmicutes; c__Clostridia; o__Lachnospirales; f__Lachnospiraceae; g__Roseburia; s__uncultured_bacterium
OTU_1469	4.21437100512748e-05	2.80958067008499e-05	1.40479033504249e-05	0	0	0	2.80958067008499e-05	2.80958067008499e-05	1.40479033504249e-05	4.21437100512748e-05	1.40479033504249e-05	0	2.80958067008499e-05	0	0	0	1.40479033504249e-05	7.02395167521247e-05	k__Bacteria; p__Firmicutes; c__Clostridia; o__Oscillospirales; f__Ruminococcaceae; g__Ruminococcus; s__uncultured_bacterium
OTU_147	1.40479033504249e-05	0	2.80958067008499e-05	1.40479033504249e-05	2.80958067008499e-05	0	1.40479033504249e-05	0	0	2.80958067008499e-05	0	0	1.40479033504249e-05	5.61916134016998e-05	0	1.40479033504249e-05	0	4.21437100512748e-05	k__Bacteria; p__Bacteroidota; c__Bacteroidia; o__Bacteroidales; f__Rikenellaceae; g__Alistipes; s__uncultured_bacterium
OTU_1470	4.21437100512748e-05	0	7.02395167521247e-05	0.0001123832268034	0	1.40479033504249e-05	0	0	1.40479033504249e-05	0	0	0.000154526936854674	0	0	2.80958067008499e-05	0.000140479033504249	0	4.21437100512748e-05	k__Bacteria; p__Firmicutes; c__Clostridia; o__Lachnospirales; f__Lachnospiraceae; g__Lachnospiraceae_NK4A136_group; s__uncultured_bacterium
OTU_1471	0	0	0	0	0	0	0	0	0	0	0	0	0	0	0	0	0	4.21437100512748e-05	k__Bacteria; p__Firmicutes; c__Clostridia; o__Lachnospirales; f__Lachnospiraceae; g__Roseburia; s__uncultured_bacterium
OTU_1472	0	0	0	0	0	0	0	0	0	0	0	0	0	0	0	0	0	2.80958067008499e-05	k__Bacteria; p__Firmicutes; c__Clostridia; o__Oscillospirales; f__Eubacterium_coprostanoligenes_group; g__Eubacterium_coprostanoligenes_group; s__unidentified
OTU_1473	0	0	0	0	0	0	0	0	0	0	0	0	0	0	0	0	0	2.80958067008499e-05	k__Bacteria; p__Firmicutes; c__Clostridia; o__Lachnospirales; f__Lachnospiraceae; g__Lachnospiraceae_NK4A136_group; s__uncultured_bacterium
OTU_1474	0	1.40479033504249e-05	0	0	0	0	1.40479033504249e-05	0	0	0	0	0	0	0	0	0	0	4.21437100512748e-05	k__Bacteria; p__Firmicutes; c__Clostridia; o__Oscillospirales; f__Eubacterium_coprostanoligenes_group; g__Eubacterium_coprostanoligenes_group; s__uncultured_bacterium
OTU_1475	0	0	0	0	0	0	0	0	0	0	0	0	0	0	0	0	0	2.80958067008499e-05	k__Bacteria; p__Firmicutes; c__Clostridia; o__Lachnospirales; f__Lachnospiraceae; g__Lachnospiraceae_NK4A136_group; s__uncultured_bacterium
OTU_1476	0	0	0	0	1.40479033504249e-05	0	0	0	1.40479033504249e-05	0	0	0	2.80958067008499e-05	0	0	0	0	4.21437100512748e-05	k__Bacteria; p__Firmicutes; c__Clostridia; o__Lachnospirales; f__Lachnospiraceae; g__Lachnospiraceae_NK4A136_group; s__uncultured_bacterium
OTU_1477	0	0	0	0	0	0	0	0	0	1.40479033504249e-05	0	0	0	0	0	0	0	2.80958067008499e-05	k__Bacteria; p__Firmicutes; c__Clostridia; o__Lachnospirales; f__Lachnospiraceae; g__uncultured; s__uncultured_bacterium
OTU_1478	1.40479033504249e-05	2.80958067008499e-05	0	0	0	0	0	0	0	2.80958067008499e-05	1.40479033504249e-05	0	0	0	0	0	0	2.80958067008499e-05	k__Bacteria; p__Firmicutes; c__Clostridia; o__Clostridia_UCG-014; f__Clostridia_UCG-014; g__Clostridia_UCG-014; s__uncultured_bacterium
OTU_1479	0	0	0	0	0	0	0	0	0	0	0	0	0	0	0	0	0	5.61916134016998e-05	k__Bacteria; p__Firmicutes; c__Clostridia; o__Lachnospirales; f__Lachnospiraceae; g__Lachnospiraceae_NK4A136_group; s__uncultured_bacterium
OTU_148	0	1.40479033504249e-05	0	5.61916134016998e-05	1.40479033504249e-05	0	0	0	0	1.40479033504249e-05	1.40479033504249e-05	0	1.40479033504249e-05	1.40479033504249e-05	1.40479033504249e-05	0	2.80958067008499e-05	4.21437100512748e-05	k__Bacteria; p__Bacteroidota; c__Bacteroidia; o__Bacteroidales; f__Rikenellaceae; g__Alistipes; s__uncultured_bacterium
OTU_1480	0	0	0	0	0	0	0	0	0	0	0	0	0	0	0	0	0	2.80958067008499e-05	k__Bacteria; p__Firmicutes; c__Clostridia; o__Clostridia_UCG-014; f__Clostridia_UCG-014; g__Clostridia_UCG-014; s__uncultured_bacterium
OTU_1481	0	0	0	0	0	0	0	0	0	0	0	0	0	0	0	0	0	2.80958067008499e-05	k__Bacteria; p__Firmicutes; c__Clostridia; o__Lachnospirales; f__Lachnospiraceae; g__uncultured; s__uncultured_bacterium
OTU_1482	0	0	0	0	0	0	0	0	0	0	0	0	0	0	7.02395167521247e-05	0	0	4.21437100512748e-05	k__Bacteria; p__Firmicutes; c__Clostridia; o__Lachnospirales; f__Lachnospiraceae; g__Lachnospiraceae_NK4A136_group; s__uncultured_bacterium
OTU_1483	0	0	0	0	0	9.83353234529746e-05	0	0	1.40479033504249e-05	1.40479033504249e-05	0	0	0	0	1.40479033504249e-05	0	0	0.000126431130153825	k__Bacteria; p__Firmicutes; c__Clostridia; o__Lachnospirales; f__Lachnospiraceae; g__uncultured; s__uncultured_bacterium
OTU_1484	5.61916134016998e-05	2.80958067008499e-05	0.000168574840205099	1.40479033504249e-05	2.80958067008499e-05	4.21437100512748e-05	2.80958067008499e-05	1.40479033504249e-05	0	0	0	2.80958067008499e-05	4.21437100512748e-05	1.40479033504249e-05	4.21437100512748e-05	0	2.80958067008499e-05	8.42874201025497e-05	k__Bacteria; p__Firmicutes; c__Clostridia; o__Lachnospirales; f__Lachnospiraceae; g__uncultured; s__uncultured_bacterium
OTU_1485	0.000126431130153825	1.40479033504249e-05	9.83353234529746e-05	0	5.61916134016998e-05	0.00313268244714476	1.40479033504249e-05	5.61916134016998e-05	1.40479033504249e-05	0	0.000716443070871672	1.40479033504249e-05	1.40479033504249e-05	4.21437100512748e-05	4.21437100512748e-05	2.80958067008499e-05	1.40479033504249e-05	4.21437100512748e-05	k__Bacteria; p__Firmicutes; c__Clostridia; o__Lachnospirales; f__Lachnospiraceae; g__Roseburia; s__uncultured_bacterium
OTU_1486	0.000126431130153825	0	2.80958067008499e-05	0	2.80958067008499e-05	5.61916134016998e-05	0	0	0	0	0	0	0	0	0	0	0	0	k__Bacteria; p__Firmicutes; c__Clostridia; o__Lachnospirales; f__Lachnospiraceae; g__uncultured; s__uncultured_bacterium
OTU_1487	2.80958067008499e-05	0	0	0	0	0	0	0	0	0	0	0	0	0	0	0	0	0	k__Bacteria; p__Firmicutes; c__Clostridia; o__Oscillospirales; f__Ruminococcaceae; g__Ruminococcus; s__uncultured_bacterium
OTU_1488	0.000210718550256374	1.40479033504249e-05	8.42874201025497e-05	1.40479033504249e-05	0	2.80958067008499e-05	0	1.40479033504249e-05	1.40479033504249e-05	2.80958067008499e-05	0	0	2.80958067008499e-05	0	7.02395167521247e-05	4.21437100512748e-05	1.40479033504249e-05	0	k__Bacteria; p__Firmicutes; c__Clostridia; o__Lachnospirales; f__Lachnospiraceae; g__A2; s__uncultured_bacterium
OTU_1489	0.0001123832268034	0	0	9.83353234529746e-05	1.40479033504249e-05	0	0	0	0	1.40479033504249e-05	0	0	0	1.40479033504249e-05	0	1.40479033504249e-05	0	1.40479033504249e-05	k__Bacteria; p__Firmicutes; c__Clostridia; o__Lachnospirales; f__Lachnospiraceae; g__Lachnospiraceae_NK4A136_group; s__uncultured_bacterium
OTU_149	1.40479033504249e-05	0	0	1.40479033504249e-05	1.40479033504249e-05	0	1.40479033504249e-05	0	1.40479033504249e-05	2.80958067008499e-05	4.21437100512748e-05	0	0	1.40479033504249e-05	0	2.80958067008499e-05	0	5.61916134016998e-05	k__Bacteria; p__Bacteroidota; c__Bacteroidia; o__Bacteroidales; f__Rikenellaceae; g__Alistipes; s__uncultured_bacterium
OTU_1490	4.21437100512748e-05	0	0	0	0	1.40479033504249e-05	0	0	0	0	0	0	0	0	0	0	0	0	k__Bacteria; p__Firmicutes; c__Clostridia; o__Lachnospirales; f__Lachnospiraceae; g__uncultured; s__uncultured_bacterium
OTU_1491	1.40479033504249e-05	0	1.40479033504249e-05	1.40479033504249e-05	0	0	0	0	0	0	0	0	0	0	0	0	0	0	k__Bacteria; p__Firmicutes; c__Clostridia; o__Lachnospirales; f__Lachnospiraceae; g__Blautia; s__Lachnospiraceae_bacterium
OTU_1492	0.000126431130153825	0	0	4.21437100512748e-05	0	4.21437100512748e-05	0	1.40479033504249e-05	1.40479033504249e-05	0	0	7.02395167521247e-05	0	0	1.40479033504249e-05	0	0	0.0001123832268034	k__Bacteria; p__Firmicutes; c__Clostridia; o__Lachnospirales; f__Lachnospiraceae; g__uncultured; s__uncultured_bacterium
OTU_1493	4.21437100512748e-05	0	0	0	0	0	1.40479033504249e-05	0	0	0	0	0	0	0	0	0	0	0	k__Bacteria; p__Firmicutes; c__Clostridia; o__Lachnospirales; f__Lachnospiraceae; g__Lachnospiraceae_UCG-006; s__uncultured_bacterium
OTU_1494	2.80958067008499e-05	0	0	0	0	0	0	0	0	0	0	0	0	0	0	0	0	0	k__Bacteria; p__Firmicutes; c__Clostridia; o__Lachnospirales; f__Lachnospiraceae; g__Roseburia; s__uncultured_bacterium
OTU_1495	1.40479033504249e-05	0	2.80958067008499e-05	0	0	1.40479033504249e-05	0	0	0	0	0	1.40479033504249e-05	0	0	0	0	0	0	k__Bacteria; p__Firmicutes; c__Clostridia; o__Oscillospirales; f__Oscillospiraceae; g__uncultured; s__uncultured_bacterium
OTU_1496	5.61916134016998e-05	0	0	0	0	1.40479033504249e-05	0	0	0	0	0	0	2.80958067008499e-05	0	0	0	0	0	k__Bacteria; p__Firmicutes; c__Clostridia; o__Lachnospirales; f__Lachnospiraceae; g__A2; s__Lachnospiraceae_bacterium
OTU_1497	0.000337149680410199	0	0.000168574840205099	0.000323101777059774	1.40479033504249e-05	0	0	1.40479033504249e-05	0	0	1.40479033504249e-05	1.40479033504249e-05	1.40479033504249e-05	0.000154526936854674	0.000126431130153825	0	0	2.80958067008499e-05	k__Bacteria; p__Firmicutes; c__Clostridia; o__Lachnospirales; f__Lachnospiraceae; g__Blautia; s__uncultured_bacterium
OTU_1498	2.80958067008499e-05	0	0	0	2.80958067008499e-05	2.80958067008499e-05	0	0	0	0	0	1.40479033504249e-05	0	0	0	0	0	0	k__Bacteria; p__Firmicutes; c__Clostridia; o__Lachnospirales; f__Lachnospiraceae; g__Lachnospiraceae_NK4A136_group; s__uncultured_bacterium
OTU_1499	0.00122216759148697	0.000140479033504249	7.02395167521247e-05	0.00103954484793145	0.000126431130153825	4.21437100512748e-05	7.02395167521247e-05	9.83353234529746e-05	8.42874201025497e-05	5.61916134016998e-05	0	5.61916134016998e-05	7.02395167521247e-05	2.80958067008499e-05	1.40479033504249e-05	8.42874201025497e-05	0	0.000435485003863173	k__Bacteria; p__Firmicutes; c__Clostridia; o__Lachnospirales; f__Lachnospiraceae; g__Lachnospiraceae_NK4A136_group; s__uncultured_bacterium
OTU_15	0	0	0	0	1.40479033504249e-05	0	1.40479033504249e-05	0	1.40479033504249e-05	0	0	0	0	0	0	0	0	1.40479033504249e-05	k__Bacteria; p__Firmicutes; c__Clostridia; o__Peptococcales; f__Peptococcaceae; g__uncultured; s__uncultured_bacterium
OTU_150	0	0	0	0	0	0	0	0	0	0	0	0	0	0	0	0	0	2.80958067008499e-05	k__Bacteria; p__Firmicutes; c__Clostridia; o__Lachnospirales; f__Lachnospiraceae; g__Acetatifactor; s__uncultured_bacterium
OTU_1500	4.21437100512748e-05	0	1.40479033504249e-05	1.40479033504249e-05	0	1.40479033504249e-05	0	0	1.40479033504249e-05	1.40479033504249e-05	0	4.21437100512748e-05	2.80958067008499e-05	0	1.40479033504249e-05	0	2.80958067008499e-05	0	k__Bacteria; p__Firmicutes; c__Clostridia; o__Lachnospirales; f__Lachnospiraceae; g__Blautia; s__uncultured_bacterium
OTU_1501	5.61916134016998e-05	0	0	2.80958067008499e-05	0	0	0	0	0	0	0	0	0	0	0	0	0	0	k__Bacteria; p__Firmicutes; c__Clostridia; o__Lachnospirales; f__Lachnospiraceae; g__Lachnospiraceae_NK4A136_group; s__uncultured_bacterium
OTU_1502	1.40479033504249e-05	0	0	0	0	0	0	0	0	0	0	0	0	0	0	0	0	0	k__Bacteria; p__Patescibacteria; c__Saccharimonadia; o__Saccharimonadales; f__Saccharimonadaceae; g__Candidatus_Saccharimonas; s__uncultured_bacterium
OTU_1503	0.000210718550256374	8.42874201025497e-05	8.42874201025497e-05	5.61916134016998e-05	0.0001123832268034	0.000196670646905949	0	1.40479033504249e-05	0	1.40479033504249e-05	1.40479033504249e-05	0.000646203554119548	0	4.21437100512748e-05	2.80958067008499e-05	1.40479033504249e-05	7.02395167521247e-05	7.02395167521247e-05	k__Bacteria; p__Firmicutes; c__Clostridia; o__Lachnospirales; f__Lachnospiraceae; g__uncultured; s__uncultured_bacterium
OTU_1504	0.000590011940717848	0.000941209524478472	0.00216337711596544	0.0001123832268034	0.000435485003863173	0.000393341293811899	0.000561916134016998	0.000590011940717848	0.000899065814427197	5.61916134016998e-05	0.000351197583760624	0.000435485003863173	0.000182622743555524	0.0001123832268034	0.000182622743555524	0.000126431130153825	0.000154526936854674	0.000140479033504249	k__Bacteria; p__Firmicutes; c__Clostridia; o__Lachnospirales; f__Lachnospiraceae; g__uncultured; s__uncultured_bacterium
OTU_1505	1.40479033504249e-05	0.000660251457469973	0.000842874201025497	0.000182622743555524	9.83353234529746e-05	0.000280958067008499	2.80958067008499e-05	0.000224766453606799	0.000140479033504249	2.80958067008499e-05	9.83353234529746e-05	2.80958067008499e-05	4.21437100512748e-05	0	1.40479033504249e-05	2.80958067008499e-05	4.21437100512748e-05	0	k__Bacteria; p__Firmicutes; c__Clostridia; o__Lachnospirales; f__Lachnospiraceae; g__Roseburia; s__uncultured_bacterium
OTU_1506	0	1.40479033504249e-05	1.40479033504249e-05	0	0	0	0	1.40479033504249e-05	0	0	0	0	0	0	1.40479033504249e-05	0	0	0	k__Bacteria; p__Firmicutes; c__Clostridia; o__Lachnospirales; f__Lachnospiraceae; g__Lachnospiraceae_UCG-006; s__uncultured_bacterium
OTU_1507	0	0.000295005970358924	1.40479033504249e-05	0	0	0	0	2.80958067008499e-05	0	0	1.40479033504249e-05	0	0	0	0	1.40479033504249e-05	4.21437100512748e-05	0	k__Bacteria; p__Firmicutes; c__Clostridia; o__Lachnospirales; f__Lachnospiraceae; g__Lachnospiraceae_NK4A136_group; s__uncultured_bacterium
OTU_1508	0.000182622743555524	0.000435485003863173	0.00103954484793145	0.00109573646133315	7.02395167521247e-05	0.00161550888529887	8.42874201025497e-05	2.80958067008499e-05	0.000140479033504249	2.80958067008499e-05	5.61916134016998e-05	4.21437100512748e-05	2.80958067008499e-05	2.80958067008499e-05	4.21437100512748e-05	5.61916134016998e-05	5.61916134016998e-05	4.21437100512748e-05	k__Bacteria; p__Firmicutes; c__Clostridia; o__Lachnospirales; f__Lachnospiraceae; g__uncultured; s__uncultured_bacterium
OTU_1509	0	2.80958067008499e-05	2.80958067008499e-05	0	0	0	0	0	0	0	0	0	0	0	0	0	0	0	k__Bacteria; p__Firmicutes; c__Clostridia; o__Lachnospirales; f__Lachnospiraceae; g__Lachnospiraceae_UCG-006; s__uncultured_bacterium
OTU_151	0	0	0	0	0	0	0	2.80958067008499e-05	0	0	0	0	0	0	0	0	0	2.80958067008499e-05	k__Bacteria; p__Bacteroidota; c__Bacteroidia; o__Bacteroidales; f__Rikenellaceae; g__Alistipes; s__uncultured_bacterium
OTU_1510	8.42874201025497e-05	2.80958067008499e-05	4.21437100512748e-05	0	0	4.21437100512748e-05	0	1.40479033504249e-05	4.21437100512748e-05	4.21437100512748e-05	1.40479033504249e-05	1.40479033504249e-05	1.40479033504249e-05	0	0	0	2.80958067008499e-05	0	k__Bacteria; p__Firmicutes; c__Clostridia; o__Oscillospirales; f__Ruminococcaceae; g__Ruminococcus; s__uncultured_bacterium
OTU_1511	0	2.80958067008499e-05	0	0	1.40479033504249e-05	0	0	2.80958067008499e-05	2.80958067008499e-05	0	0	0	0	0	0	0	0	0	k__Bacteria; p__Firmicutes; c__Clostridia; o__Oscillospirales; f__Oscillospiraceae; g__uncultured; s__uncultured_bacterium
OTU_1512	0.000154526936854674	0.000688347264170823	0.00139074243169207	0.000154526936854674	7.02395167521247e-05	0.000351197583760624	2.80958067008499e-05	0.000182622743555524	0.000182622743555524	5.61916134016998e-05	5.61916134016998e-05	8.42874201025497e-05	1.40479033504249e-05	1.40479033504249e-05	2.80958067008499e-05	0	0	1.40479033504249e-05	k__Bacteria; p__Firmicutes; c__Clostridia; o__Lachnospirales; f__Lachnospiraceae; g__Roseburia; s__uncultured_bacterium
OTU_1513	4.21437100512748e-05	2.80958067008499e-05	7.02395167521247e-05	0	2.80958067008499e-05	1.40479033504249e-05	1.40479033504249e-05	0	1.40479033504249e-05	0	1.40479033504249e-05	2.80958067008499e-05	0	0	0	1.40479033504249e-05	0	0	k__Bacteria; p__Firmicutes; c__Clostridia; o__Lachnospirales; f__Lachnospiraceae; g__uncultured; s__uncultured_bacterium
OTU_1514	0	5.61916134016998e-05	0	1.40479033504249e-05	0	0	0	1.40479033504249e-05	0	0	0	0	0	0	0	0	0	0	k__Bacteria; p__Firmicutes; c__Clostridia; o__Lachnospirales; f__Lachnospiraceae; g__Lachnospiraceae_NK4A136_group; s__uncultured_bacterium
OTU_1515	0	2.80958067008499e-05	0	0	0	0	0	0	0	0	0	0	0	0	0	0	0	0	k__Bacteria; p__Firmicutes; c__Clostridia; o__Lachnospirales; f__Lachnospiraceae; g__Lachnospiraceae_NK4A136_group; s__uncultured_bacterium
OTU_1516	0	4.21437100512748e-05	5.61916134016998e-05	0	1.40479033504249e-05	1.40479033504249e-05	1.40479033504249e-05	1.40479033504249e-05	5.61916134016998e-05	0	0	0	0	0	1.40479033504249e-05	0	0	1.40479033504249e-05	k__Bacteria; p__Firmicutes; c__Clostridia; o__Lachnospirales; f__Lachnospiraceae; g__Lachnospiraceae_UCG-006; s__uncultured_bacterium
OTU_1517	0.000463580810564023	9.83353234529746e-05	0.000407389197162324	0.000856922104375922	7.02395167521247e-05	0.0013485987216408	1.40479033504249e-05	2.80958067008499e-05	1.40479033504249e-05	0	1.40479033504249e-05	8.42874201025497e-05	1.40479033504249e-05	5.61916134016998e-05	5.61916134016998e-05	5.61916134016998e-05	2.80958067008499e-05	5.61916134016998e-05	k__Bacteria; p__Firmicutes; c__Clostridia; o__Lachnospirales; f__Lachnospiraceae; g__uncultured; s__uncultured_bacterium
OTU_1518	1.40479033504249e-05	4.21437100512748e-05	0	0	1.40479033504249e-05	0	0	0	0	1.40479033504249e-05	0	0	0	0	0	0	0	0	k__Bacteria; p__Firmicutes; c__Clostridia; o__Lachnospirales; f__Lachnospiraceae; g__uncultured; s__uncultured_bacterium
OTU_1519	0	2.80958067008499e-05	0	1.40479033504249e-05	0	0	0	0	0	0	1.40479033504249e-05	0	0	1.40479033504249e-05	2.80958067008499e-05	0	0	0	k__Bacteria; p__Firmicutes; c__Clostridia; o__Lachnospirales; f__Lachnospiraceae; g__uncultured; s__uncultured_bacterium
OTU_152	0.00151717356184589	0.00268314953993117	0.00120811968813655	0.00116597597808527	0.00226171243941842	0.00165765259535014	0.000295005970358924	0.000674299360820398	0.000590011940717848	0.00286577228348669	0.000842874201025497	0.000210718550256374	0.000983353234529746	0.000899065814427197	0.000463580810564023	0.00150312565849547	0.0010676406546323	0.000393341293811899	k__Bacteria; p__Bacteroidota; c__Bacteroidia; o__Bacteroidales; f__Rikenellaceae; g__Alistipes; s__uncultured_Bacteroidales
OTU_1520	0	2.80958067008499e-05	0	0	0	0	0	0	0	0	0	0	0	0	0	0	0	0	k__Bacteria; p__Firmicutes; c__Clostridia; o__Lachnospirales; f__Lachnospiraceae; g__Lachnospiraceae_NK4A136_group; s__uncultured_bacterium
OTU_1521	1.40479033504249e-05	0	2.80958067008499e-05	0	0	0	0	0	0	0	0	0	0	0	0	0	0	0	k__Bacteria; p__Firmicutes; c__Clostridia; o__Lachnospirales; f__Lachnospiraceae; g__uncultured; s__uncultured_bacterium
OTU_1522	0	0	2.80958067008499e-05	0	0	0	0	0	0	0	0	0	0	0	0	0	0	0	k__Bacteria; p__Firmicutes; c__Clostridia; o__Lachnospirales; f__Lachnospiraceae; g__Lachnospiraceae_NK4A136_group; s__uncultured_bacterium
OTU_1523	0	2.80958067008499e-05	0.000140479033504249	4.21437100512748e-05	7.02395167521247e-05	9.83353234529746e-05	1.40479033504249e-05	0	2.80958067008499e-05	2.80958067008499e-05	2.80958067008499e-05	2.80958067008499e-05	0	1.40479033504249e-05	1.40479033504249e-05	0	1.40479033504249e-05	0	k__Bacteria; p__Firmicutes; c__Clostridia; o__Lachnospirales; f__Lachnospiraceae; g__Eubacterium_xylanophilum_group; s__uncultured_bacterium
OTU_1524	0	0	0.000196670646905949	2.80958067008499e-05	0.000126431130153825	0	0	0.000168574840205099	0	1.40479033504249e-05	0	0	0	0	0	2.80958067008499e-05	0	1.40479033504249e-05	k__Bacteria; p__Firmicutes; c__Clostridia; o__Lachnospirales; f__Lachnospiraceae; g__Lachnospiraceae_NK4A136_group; s__uncultured_bacterium
OTU_1525	0	0	1.40479033504249e-05	0	1.40479033504249e-05	0	0	0	0	1.40479033504249e-05	0	1.40479033504249e-05	0	0	0	0	0	0	k__Bacteria; p__Firmicutes; c__Clostridia; o__Oscillospirales; f__Ruminococcaceae; g__uncultured; s__uncultured_bacterium
OTU_1526	0	0	2.80958067008499e-05	0	0	0	0	0	0	0	0	0	0	0	0	0	0	0	k__Bacteria; p__Firmicutes; c__Clostridia; o__Lachnospirales; f__Lachnospiraceae; g__A2; s__uncultured_bacterium
OTU_1527	9.83353234529746e-05	0.000154526936854674	0.00590011940717848	4.21437100512748e-05	9.83353234529746e-05	0.0001123832268034	0.0001123832268034	5.61916134016998e-05	4.21437100512748e-05	2.80958067008499e-05	1.40479033504249e-05	0.000238814356957224	1.40479033504249e-05	0	0.000126431130153825	7.02395167521247e-05	0.0001123832268034	7.02395167521247e-05	k__Bacteria; p__Firmicutes; c__Clostridia; o__Lachnospirales; f__Lachnospiraceae; g__Lachnoclostridium; s__uncultured_bacterium
OTU_1528	1.40479033504249e-05	0	2.80958067008499e-05	4.21437100512748e-05	0	0	0	0	1.40479033504249e-05	0	0	1.40479033504249e-05	0	1.40479033504249e-05	0	2.80958067008499e-05	0	0	k__Bacteria; p__Firmicutes; c__Clostridia; o__Lachnospirales; f__Lachnospiraceae; g__uncultured; s__uncultured_bacterium
OTU_1529	0	1.40479033504249e-05	5.61916134016998e-05	0	1.40479033504249e-05	0	0	0	0.000140479033504249	2.80958067008499e-05	2.80958067008499e-05	2.80958067008499e-05	1.40479033504249e-05	0	0	1.40479033504249e-05	1.40479033504249e-05	0	k__Bacteria; p__Firmicutes; c__Clostridia; o__Lachnospirales; f__Lachnospiraceae; g__uncultured; s__uncultured_bacterium
OTU_153	0	2.80958067008499e-05	0	0	0	0	0	0	0	0	0	0	0	0	0	0	0	0	k__Bacteria; p__Patescibacteria; c__Saccharimonadia; o__Saccharimonadales; f__Saccharimonadaceae; g__Candidatus_Saccharimonas; s__uncultured_bacterium
OTU_1530	0.000224766453606799	0.000140479033504249	0.000280958067008499	5.61916134016998e-05	5.61916134016998e-05	0.000491676617264873	4.21437100512748e-05	0	4.21437100512748e-05	4.21437100512748e-05	1.40479033504249e-05	0	0	0	1.40479033504249e-05	1.40479033504249e-05	4.21437100512748e-05	0	k__Bacteria; p__Firmicutes; c__Clostridia; o__Lachnospirales; f__Lachnospiraceae; g__A2; s__uncultured_bacterium
OTU_1531	4.21437100512748e-05	2.80958067008499e-05	8.42874201025497e-05	1.40479033504249e-05	0	1.40479033504249e-05	0	0	2.80958067008499e-05	2.80958067008499e-05	0	0	0	0	0	1.40479033504249e-05	0	0	k__Bacteria; p__Firmicutes; c__Clostridia; o__Lachnospirales; f__Lachnospiraceae; g__A2; s__uncultured_bacterium
OTU_1532	0	0	2.80958067008499e-05	2.80958067008499e-05	0	0	0	0	0	0	0	0	0	0	0	0	0	1.40479033504249e-05	k__Bacteria; p__Firmicutes; c__Clostridia; o__Lachnospirales; f__Lachnospiraceae; g__uncultured; s__uncultured_bacterium
OTU_1533	0	0	2.80958067008499e-05	0	0	0	0	0	0	0	1.40479033504249e-05	0	0	0	0	0	0	0	k__Bacteria; p__Firmicutes; c__Clostridia; o__Lachnospirales; f__Lachnospiraceae; g__Roseburia; s__uncultured_bacterium
OTU_1534	0	0	0	0.000126431130153825	0	0	0	0	0	0	0	0	0	0	0	0	0	0	k__Bacteria; p__Firmicutes; c__Clostridia; o__Lachnospirales; f__Lachnospiraceae; g__Blautia; s__Lachnospiraceae_bacterium
OTU_1535	0	0	0	2.80958067008499e-05	0	0	0	0	0	0	0	0	0	0	0	0	0	0	k__Bacteria; p__Firmicutes; c__Clostridia; o__Lachnospirales; f__Lachnospiraceae; g__uncultured; s__uncultured_bacterium
OTU_1536	0	0	0	2.80958067008499e-05	0	0	0	0	0	0	0	0	0	0	0	0	0	0	k__Bacteria; p__Bacteroidota; c__Bacteroidia; o__Bacteroidales; f__Muribaculaceae; g__Muribaculaceae; s__uncultured_bacterium
OTU_1537	0	4.21437100512748e-05	2.80958067008499e-05	9.83353234529746e-05	5.61916134016998e-05	0	2.80958067008499e-05	4.21437100512748e-05	4.21437100512748e-05	8.42874201025497e-05	4.21437100512748e-05	2.80958067008499e-05	9.83353234529746e-05	4.21437100512748e-05	2.80958067008499e-05	2.80958067008499e-05	0	5.61916134016998e-05	k__Bacteria; p__Bacteroidota; c__Bacteroidia; o__Bacteroidales; f__Muribaculaceae; g__Muribaculaceae; s__uncultured_bacterium
OTU_1538	2.80958067008499e-05	0	0	2.80958067008499e-05	0	8.42874201025497e-05	0	0	0	0	4.21437100512748e-05	0	0	0	0	0	0	0	k__Bacteria; p__Firmicutes; c__Clostridia; o__Lachnospirales; f__Lachnospiraceae; g__uncultured; s__uncultured_bacterium
OTU_1539	0	0	1.40479033504249e-05	2.80958067008499e-05	0	0	0	0	0	0	0	0	0	0	0	0	0	0	k__Bacteria; p__Firmicutes; c__Clostridia; o__Lachnospirales; f__Lachnospiraceae; g__uncultured; s__uncultured_bacterium
OTU_154	0	0	0	0	2.80958067008499e-05	0	0	0	0	0	0	0	0	0	0	0	0	0	k__Bacteria; p__Firmicutes; c__Clostridia; o__Clostridia_UCG-014; f__Clostridia_UCG-014; g__Clostridia_UCG-014; s__uncultured_bacterium
OTU_1540	1.40479033504249e-05	7.02395167521247e-05	5.61916134016998e-05	5.61916134016998e-05	0	1.40479033504249e-05	0	0	1.40479033504249e-05	1.40479033504249e-05	0	0	0	0	0	0	0	0	k__Bacteria; p__Firmicutes; c__Clostridia; o__Clostridia_UCG-014; f__Clostridia_UCG-014; g__Clostridia_UCG-014; s__uncultured_bacterium
OTU_1541	0.0001123832268034	0	1.40479033504249e-05	0.000210718550256374	0	0.000126431130153825	0	1.40479033504249e-05	1.40479033504249e-05	0	0	1.40479033504249e-05	1.40479033504249e-05	1.40479033504249e-05	1.40479033504249e-05	0	0	1.40479033504249e-05	k__Bacteria; p__Firmicutes; c__Clostridia; o__Lachnospirales; f__Lachnospiraceae; g__uncultured; s__uncultured_bacterium
OTU_1542	0	0	0	2.80958067008499e-05	0	0	0	1.40479033504249e-05	5.61916134016998e-05	1.40479033504249e-05	0	0	0	0	0	0	0	0	k__Bacteria; p__Firmicutes; c__Clostridia; o__Lachnospirales; f__Lachnospiraceae; g__Lachnospiraceae_UCG-008; s__uncultured_bacterium
OTU_1543	1.40479033504249e-05	1.40479033504249e-05	0	2.80958067008499e-05	1.40479033504249e-05	0	1.40479033504249e-05	0	0	0	0	0	0	0	0	0	0	0	k__Bacteria; p__Firmicutes; c__Clostridia; o__Lachnospirales; f__Lachnospiraceae; g__Lachnospiraceae_UCG-006; s__uncultured_bacterium
OTU_1544	0	0	0	2.80958067008499e-05	0	0	0	1.40479033504249e-05	0	0	0	0	0	0	0	0	0	0	k__Bacteria; p__Firmicutes; c__Clostridia; o__Lachnospirales; f__Lachnospiraceae; g__uncultured; s__uncultured_bacterium
OTU_1545	0	1.40479033504249e-05	0	2.80958067008499e-05	0	1.40479033504249e-05	0	0	0	0	0	0	1.40479033504249e-05	0	0	0	0	0	k__Bacteria; p__Firmicutes; c__Clostridia; o__Lachnospirales; f__Lachnospiraceae; g__uncultured; s__uncultured_bacterium
OTU_1546	0	0	0	2.80958067008499e-05	0	0	0	0	1.40479033504249e-05	1.40479033504249e-05	0	8.42874201025497e-05	1.40479033504249e-05	0	0	0	0	0	k__Bacteria; p__Firmicutes; c__Clostridia; o__Lachnospirales; f__Lachnospiraceae; g__uncultured; s__uncultured_bacterium
OTU_1547	0	0	0	0	2.80958067008499e-05	0	0	0	0	0	0	0	0	0	0	0	0	0	k__Bacteria; p__Firmicutes; c__Clostridia; o__Lachnospirales; f__Lachnospiraceae; g__uncultured; s__uncultured_bacterium
OTU_1548	0	1.40479033504249e-05	7.02395167521247e-05	2.80958067008499e-05	0.000196670646905949	1.40479033504249e-05	1.40479033504249e-05	0	1.40479033504249e-05	5.61916134016998e-05	1.40479033504249e-05	1.40479033504249e-05	0	0	0	0	0	1.40479033504249e-05	k__Bacteria; p__Firmicutes; c__Clostridia; o__Clostridia_UCG-014; f__Clostridia_UCG-014; g__Clostridia_UCG-014; s__uncultured_bacterium
OTU_1549	0	0	0	0	1.40479033504249e-05	0	0	0	0	1.40479033504249e-05	0	0	0	0	0	0	0	0	k__Bacteria; p__Bacteroidota; c__Bacteroidia; o__Bacteroidales; f__Muribaculaceae; g__Muribaculaceae; s__uncultured_bacterium
OTU_155	0	0	0	0	0	0	4.21437100512748e-05	0	0	0	0	0	0	0	0	0	0	0	k__Bacteria; p__Firmicutes; c__Clostridia; o__Lachnospirales; f__Lachnospiraceae; g__uncultured; s__uncultured_bacterium
OTU_1550	0	0	0	1.40479033504249e-05	1.40479033504249e-05	0	1.40479033504249e-05	7.02395167521247e-05	0	2.80958067008499e-05	1.40479033504249e-05	0	0	0	0	1.40479033504249e-05	0	0	k__Bacteria; p__Firmicutes; c__Clostridia; o__Lachnospirales; f__Lachnospiraceae; g__Blautia; s__unidentified
OTU_1551	0	0	0	0	2.80958067008499e-05	0	0	0	0	0	0	0	0	0	0	0	0	0	k__Bacteria; p__Firmicutes; c__Clostridia; o__Oscillospirales; f__Eubacterium_coprostanoligenes_group; g__Eubacterium_coprostanoligenes_group; s__uncultured_bacterium
OTU_1552	0	0	0	1.40479033504249e-05	8.42874201025497e-05	0	0	4.21437100512748e-05	0	0	0	0	0	0	0	1.40479033504249e-05	0	0	k__Bacteria; p__Firmicutes; c__Bacilli; o__RF39; f__RF39; g__RF39; s__uncultured_bacterium
OTU_1553	0	0	0	0	1.40479033504249e-05	0	0	0	0	0	0	0	0	0	0	0	0	0	k__Bacteria; p__Firmicutes; c__Clostridia; o__Lachnospirales; f__Lachnospiraceae; g__Lachnospiraceae_UCG-006; s__uncultured_bacterium
OTU_1554	0	0	0	0	1.40479033504249e-05	0	1.40479033504249e-05	0	7.02395167521247e-05	0	1.40479033504249e-05	0	1.40479033504249e-05	0	0	0	0	0	k__Bacteria; p__Firmicutes; c__Clostridia; o__Lachnospirales; f__Lachnospiraceae; g__uncultured; s__uncultured_bacterium
OTU_1555	0	0	0	0	2.80958067008499e-05	0	0	0	0	0	0	0	0	0	0	0	0	0	k__Bacteria; p__Firmicutes; c__Clostridia; o__Clostridia_vadinBB60_group; f__Clostridia_vadinBB60_group; g__Clostridia_vadinBB60_group; s__uncultured_bacterium
OTU_1556	0	0	0	0	0	2.80958067008499e-05	0	0	0	0	0	0	0	0	0	0	0	0	k__Bacteria; p__Firmicutes; c__Clostridia; o__Oscillospirales; f__Oscillospiraceae; g__uncultured; s__uncultured_bacterium
OTU_1557	0	0	0	0	0	2.80958067008499e-05	0	0	0	0	0	0	0	0	0	0	0	0	k__Bacteria; p__Firmicutes; c__Clostridia; o__Lachnospirales; f__Lachnospiraceae; g__uncultured; s__uncultured_bacterium
OTU_1558	0	0	0	0	0	2.80958067008499e-05	0	0	0	0	0	0	0	0	0	0	0	0	k__Bacteria; p__Firmicutes; c__Clostridia; o__Lachnospirales; f__Lachnospiraceae; g__uncultured; s__uncultured_bacterium
OTU_1559	0	0	0	0	0	4.21437100512748e-05	0	0	0	0	0	0	0	0	0	1.40479033504249e-05	0	0	k__Bacteria; p__Firmicutes; c__Clostridia; o__Lachnospirales; f__Lachnospiraceae; g__uncultured; s__uncultured_bacterium
OTU_156	0	0	0	0	0	0	0	2.80958067008499e-05	0	0	0	0	0	0	0	0	0	0	k__Bacteria; p__Firmicutes; c__Clostridia; o__Lachnospirales; f__Lachnospiraceae; g__uncultured; s__uncultured_bacterium
OTU_1560	0.000182622743555524	0.000126431130153825	0.0001123832268034	7.02395167521247e-05	0.000140479033504249	0.000140479033504249	0.000210718550256374	0.000379293390461474	0.000421437100512748	0.000280958067008499	0.000266910163658074	0.000561916134016998	0.000295005970358924	0.000126431130153825	4.21437100512748e-05	8.42874201025497e-05	0.0001123832268034	0.000266910163658074	k__Bacteria; p__Firmicutes; c__Clostridia; o__Lachnospirales; f__Lachnospiraceae; g__Roseburia; s__uncultured_bacterium
OTU_1561	0	0	0	0	0	2.80958067008499e-05	0	0	0	0	0	0	0	0	0	0	0	0	k__Bacteria; p__Firmicutes; c__Clostridia; o__Oscillospirales; f__Ruminococcaceae; g__Subdoligranulum; s__uncultured_bacterium
OTU_1562	0	1.40479033504249e-05	0	0	0	2.80958067008499e-05	0	0	0	0	0	0	0	0	0	1.40479033504249e-05	0	0	k__Bacteria; p__Firmicutes; c__Clostridia; o__Lachnospirales; f__Lachnospiraceae; g__A2; s__uncultured_bacterium
OTU_1563	0	0	0	0	0	2.80958067008499e-05	0	0	0	0	0	0	0	0	0	0	0	0	k__Bacteria; p__Firmicutes; c__Clostridia; o__Lachnospirales; f__Lachnospiraceae; g__uncultured; s__uncultured_bacterium
OTU_1564	0	0	1.40479033504249e-05	0	0	2.80958067008499e-05	0	0	0	0	0	0	0	0	0	0	0	0	k__Bacteria; p__Firmicutes; c__Clostridia; o__Clostridia_UCG-014; f__Clostridia_UCG-014; g__Clostridia_UCG-014; s__uncultured_bacterium
OTU_1565	0	0	0	0	0	2.80958067008499e-05	0	0	0	0	0	0	0	0	0	0	0	0	k__Bacteria; p__Firmicutes; c__Clostridia; o__Oscillospirales; f__Ruminococcaceae; g__Ruminococcus; s__uncultured_bacterium
OTU_1566	4.21437100512748e-05	4.21437100512748e-05	4.21437100512748e-05	8.42874201025497e-05	2.80958067008499e-05	4.21437100512748e-05	0.000182622743555524	1.40479033504249e-05	5.61916134016998e-05	8.42874201025497e-05	4.21437100512748e-05	0.000196670646905949	0.000182622743555524	0.000182622743555524	0.000210718550256374	2.80958067008499e-05	7.02395167521247e-05	0.000238814356957224	k__Bacteria; p__Firmicutes; c__Clostridia; o__Lachnospirales; f__Lachnospiraceae; g__Lachnospiraceae_NK4A136_group; s__uncultured_bacterium
OTU_1567	0	0	0	0	0	4.21437100512748e-05	0	0	0	0	0	0	0	0	0	0	0	0	k__Bacteria; p__Firmicutes; c__Clostridia; o__Lachnospirales; f__Lachnospiraceae; g__uncultured; s__uncultured_bacterium
OTU_1568	0	1.40479033504249e-05	5.61916134016998e-05	1.40479033504249e-05	4.21437100512748e-05	0.0001123832268034	8.42874201025497e-05	5.61916134016998e-05	4.21437100512748e-05	4.21437100512748e-05	4.21437100512748e-05	0.001123832268034	2.80958067008499e-05	1.40479033504249e-05	5.61916134016998e-05	1.40479033504249e-05	2.80958067008499e-05	7.02395167521247e-05	k__Bacteria; p__Firmicutes; c__Clostridia; o__Lachnospirales; f__Lachnospiraceae; g__uncultured; s__uncultured_bacterium
OTU_1569	0	0	0	0	0	2.80958067008499e-05	0	0	0	0	0	0	0	0	0	0	0	0	k__Bacteria; p__Firmicutes; c__Clostridia; o__Lachnospirales; f__Lachnospiraceae; g__uncultured; s__uncultured_bacterium
OTU_157	0	0	0	0	0	0	1.40479033504249e-05	2.80958067008499e-05	0	0	0	0	0	0	0	0	0	0	k__Bacteria; p__Bacteroidota; c__Bacteroidia; o__Bacteroidales; f__Muribaculaceae; g__Muribaculaceae; s__uncultured_bacterium
OTU_1570	0	0	1.40479033504249e-05	0	0	2.80958067008499e-05	0	1.40479033504249e-05	0	0	1.40479033504249e-05	0	0	0	0	0	0	0	k__Bacteria; p__Firmicutes; c__Clostridia; o__Lachnospirales; f__Lachnospiraceae; g__uncultured; s__uncultured_bacterium
OTU_1571	0	0	0	0	0	2.80958067008499e-05	0	0	0	0	0	0	0	0	0	0	0	0	k__Bacteria; p__Firmicutes; c__Clostridia; o__Lachnospirales; f__Lachnospiraceae; g__Lachnospiraceae_NK4A136_group; s__uncultured_bacterium
OTU_1572	0	0.0001123832268034	0	0	1.40479033504249e-05	2.80958067008499e-05	0	0	0	0	0	0	0	1.40479033504249e-05	0	0	2.80958067008499e-05	0	k__Bacteria; p__Firmicutes; c__Clostridia; o__Lachnospirales; f__Lachnospiraceae; g__Lachnospiraceae_NK4A136_group; s__uncultured_bacterium
OTU_1573	0	0	0	0	0	2.80958067008499e-05	0	0	0	0	0	1.40479033504249e-05	0	0	0	0	0	0	k__Bacteria; p__Firmicutes; c__Clostridia; o__Oscillospirales; f__Oscillospiraceae; g__Colidextribacter; s__uncultured_bacterium
OTU_1574	0	0	0	0	1.40479033504249e-05	4.21437100512748e-05	0	0	2.80958067008499e-05	0	0	0	0	0	1.40479033504249e-05	0	2.80958067008499e-05	0	k__Bacteria; p__Firmicutes; c__Clostridia; o__Lachnospirales; f__Lachnospiraceae; g__Roseburia; s__uncultured_bacterium
OTU_1575	0	0	0	0	0	0	2.80958067008499e-05	0	0	0	0	0	0	0	1.40479033504249e-05	0	0	0	k__Bacteria; p__Firmicutes; c__Clostridia; o__Oscillospirales; f__Ruminococcaceae; g__Incertae_Sedis; s__uncultured_bacterium
OTU_1576	0	0	0	0	0	0	2.80958067008499e-05	0	0	0	0	0	0	0	0	0	0	0	k__Bacteria; p__Firmicutes; c__Clostridia; o__Oscillospirales; f__Eubacterium_coprostanoligenes_group; g__Eubacterium_coprostanoligenes_group; s__unidentified
OTU_1577	0	0	0	0	0	0	2.80958067008499e-05	1.40479033504249e-05	0	1.40479033504249e-05	0	0	0	0	0	0	0	4.21437100512748e-05	k__Bacteria; p__Firmicutes; c__Clostridia; o__Lachnospirales; f__Lachnospiraceae; g__Blautia; s__uncultured_bacterium
OTU_1578	0	0	0	0	0	0	1.40479033504249e-05	0	0	0	0	0	0	0	0	0	0	2.80958067008499e-05	k__Bacteria; p__Firmicutes; c__Clostridia; o__Lachnospirales; f__Lachnospiraceae; g__uncultured; s__uncultured_bacterium
OTU_1579	7.02395167521247e-05	0	7.02395167521247e-05	0	0	1.40479033504249e-05	2.80958067008499e-05	0	0.0001123832268034	2.80958067008499e-05	1.40479033504249e-05	2.80958067008499e-05	2.80958067008499e-05	0	1.40479033504249e-05	1.40479033504249e-05	0	0	k__Bacteria; p__Firmicutes; c__Clostridia; o__Lachnospirales; f__Lachnospiraceae; g__uncultured; s__uncultured_bacterium
OTU_158	0.168448409074946	0.134241764416661	0.0710683430497998	0.0382102971131559	0.0969305331179321	0.261937205872024	0.0187960946828686	0.0347826086956522	0.03537262063637	0.0683711456065182	0.0124745381751774	0.00873779588396432	0.0286858186415677	0.0172789211210227	0.0119547657512116	0.0588888108449814	0.0214932921261502	0.0102830652525111	k__Bacteria; p__Bacteroidota; c__Bacteroidia; o__Bacteroidales; f__Rikenellaceae; g__Alistipes; s__uncultured_bacterium
OTU_1580	0	0	0	0	0	0	2.80958067008499e-05	0	0	0	1.40479033504249e-05	0	0	0	0	0	1.40479033504249e-05	0	k__Bacteria; p__Firmicutes; c__Clostridia; o__Clostridia_UCG-014; f__Clostridia_UCG-014; g__Clostridia_UCG-014; s__uncultured_bacterium
OTU_1581	0	0	0	0	0	0	1.40479033504249e-05	0	0	0	0	0	0	0	0	0	0	0	k__Bacteria; p__Bacteroidota; c__Bacteroidia; o__Bacteroidales; f__Muribaculaceae; g__Muribaculaceae; s__uncultured_bacterium
OTU_1582	0	0	0	0	0	0	1.40479033504249e-05	0	2.80958067008499e-05	0	0	2.80958067008499e-05	0	0	0	0	0	0	k__Bacteria; p__Firmicutes; c__Clostridia; o__Lachnospirales; f__Lachnospiraceae; g__uncultured; s__uncultured_bacterium
OTU_1583	0	0	0	0	0	0	2.80958067008499e-05	0	0	0	0	0	0	0	0	0	0	0	k__Bacteria; p__Firmicutes; c__Clostridia; o__Lachnospirales; f__Lachnospiraceae; g__Lachnospiraceae_UCG-006; s__uncultured_bacterium
OTU_1584	4.21437100512748e-05	4.21437100512748e-05	0.000674299360820398	5.61916134016998e-05	7.02395167521247e-05	1.40479033504249e-05	7.02395167521247e-05	0.000407389197162324	7.02395167521247e-05	0.000126431130153825	1.40479033504249e-05	0.000168574840205099	1.40479033504249e-05	1.40479033504249e-05	5.61916134016998e-05	5.61916134016998e-05	2.80958067008499e-05	0	k__Bacteria; p__Firmicutes; c__Clostridia; o__Lachnospirales; f__Lachnospiraceae; g__Lachnospiraceae_UCG-001; s__uncultured_bacterium
OTU_1585	0	0	0	0	0	0	1.40479033504249e-05	0	0	0	0	0	0	0	0	0	0	0	k__Bacteria; p__Firmicutes; c__Clostridia; o__Lachnospirales; f__Lachnospiraceae; g__uncultured; s__uncultured_bacterium
OTU_1586	0	0	0	0	0	0	2.80958067008499e-05	0	0	0	0	0	0	0	0	0	0	0	k__Bacteria; p__Firmicutes; c__Clostridia; o__Lachnospirales; f__Lachnospiraceae; g__Lachnospiraceae_NK4A136_group; s__uncultured_bacterium
OTU_1587	0	0	0	0	0	0	2.80958067008499e-05	0	0	0	0	0	0	0	0	0	0	0	k__Bacteria; p__Firmicutes; c__Clostridia; o__Lachnospirales; f__Lachnospiraceae; g__uncultured; s__uncultured_bacterium
OTU_1588	0	1.40479033504249e-05	0	0	0	1.40479033504249e-05	2.80958067008499e-05	1.40479033504249e-05	5.61916134016998e-05	0	0	0	0	0	1.40479033504249e-05	0	0	0	k__Bacteria; p__Firmicutes; c__Clostridia; o__Lachnospirales; f__Lachnospiraceae; g__Lachnospiraceae_UCG-006; s__uncultured_bacterium
OTU_1589	1.40479033504249e-05	0	0	0	0	0	2.80958067008499e-05	0	0	0	0	0	0	0	0	0	0	1.40479033504249e-05	k__Bacteria; p__Firmicutes; c__Clostridia; o__Oscillospirales; f__Oscillospiraceae; g__UCG-002; s__uncultured_bacterium
OTU_159	0.0185291845192105	0.0454730631453256	0.0288403455784224	0.0356395308000281	0.0838238392919857	0.0138652806068694	0.00889232282081899	0.0210718550256374	0.0290370162253284	0.0406124885860785	0.02049589098827	0.00785277797288755	0.0315094472150032	0.0763363068062092	0.0142305260939805	0.0297956030062513	0.0486478893025216	0.0189927653297745	k__Bacteria; p__Bacteroidota; c__Bacteroidia; o__Bacteroidales; f__Rikenellaceae; g__Alistipes; s__uncultured_Bacteroidales
OTU_1590	0	0	0	0	0	0	0	1.40479033504249e-05	1.40479033504249e-05	0	0	0	0	0	0	0	0	0	k__Bacteria; p__Firmicutes; c__Clostridia; o__Oscillospirales; f__Ruminococcaceae; g__Ruminococcus; s__unidentified
OTU_1591	0	0	0	0	0	0	1.40479033504249e-05	1.40479033504249e-05	0	0	0	1.40479033504249e-05	0	1.40479033504249e-05	1.40479033504249e-05	0	0	0	k__Bacteria; p__Firmicutes; c__Clostridia; o__Lachnospirales; f__Lachnospiraceae; g__Lachnospiraceae_UCG-001; s__uncultured_bacterium
OTU_1592	0	0	0	0	0	0	0	2.80958067008499e-05	0	0	0	0	0	0	0	0	0	0	k__Bacteria; p__Firmicutes; c__Clostridia; o__Oscillospirales; f__Ruminococcaceae; g__Ruminococcus; s__uncultured_bacterium
OTU_1593	0.000154526936854674	0.000154526936854674	9.83353234529746e-05	0.000154526936854674	0.000295005970358924	0.000154526936854674	0.000435485003863173	0.000491676617264873	0.000505724520615298	0.000224766453606799	0.000337149680410199	0.000702395167521247	0.000126431130153825	0.000309053873709349	0.000491676617264873	0.000280958067008499	0.000491676617264873	0.000210718550256374	k__Bacteria; p__Firmicutes; c__Clostridia; o__Lachnospirales; f__Lachnospiraceae; g__uncultured; s__uncultured_bacterium
OTU_1594	1.40479033504249e-05	0	4.21437100512748e-05	1.40479033504249e-05	0	1.40479033504249e-05	5.61916134016998e-05	0.0001123832268034	2.80958067008499e-05	2.80958067008499e-05	1.40479033504249e-05	1.40479033504249e-05	0	0.000182622743555524	0	0	4.21437100512748e-05	0.000309053873709349	k__Bacteria; p__Firmicutes; c__Clostridia; o__Lachnospirales; f__Lachnospiraceae; g__Lachnospiraceae_NK4A136_group; s__uncultured_bacterium
OTU_1595	1.40479033504249e-05	0	0	0	0	0	0	7.02395167521247e-05	0	0	0	0	0	0	0	0	0	0	k__Bacteria; p__Firmicutes; c__Clostridia; o__Lachnospirales; f__Lachnospiraceae; g__Lachnospiraceae_UCG-006; s__uncultured_bacterium
OTU_1596	0	0	0	0	0	0	0	2.80958067008499e-05	0	0	0	0	0	0	0	0	0	0	k__Bacteria; p__Firmicutes; c__Clostridia; o__Lachnospirales; f__Lachnospiraceae; g__Roseburia; s__uncultured_bacterium
OTU_1597	0	0	0	0	0	0	0	2.80958067008499e-05	0	0	4.21437100512748e-05	0	0	0	0	0	0	0	k__Bacteria; p__Firmicutes; c__Clostridia; o__Lachnospirales; f__Lachnospiraceae; g__uncultured; s__uncultured_bacterium
OTU_1598	0	0	0	0	0	0	0	8.42874201025497e-05	2.80958067008499e-05	0	0	0	1.40479033504249e-05	0	0	0	0	0	k__Bacteria; p__Firmicutes; c__Clostridia; o__Lachnospirales; f__Lachnospiraceae; g__uncultured; s__uncultured_bacterium
OTU_1599	0	1.40479033504249e-05	1.40479033504249e-05	0	2.80958067008499e-05	0	4.21437100512748e-05	7.02395167521247e-05	5.61916134016998e-05	0	4.21437100512748e-05	8.42874201025497e-05	5.61916134016998e-05	0	2.80958067008499e-05	1.40479033504249e-05	1.40479033504249e-05	8.42874201025497e-05	k__Bacteria; p__Firmicutes; c__Clostridia; o__Oscillospirales; f__Ruminococcaceae; g__Ruminococcus; s__uncultured_bacterium
OTU_16	0	1.40479033504249e-05	0	0	5.61916134016998e-05	0	2.80958067008499e-05	1.40479033504249e-05	0	1.40479033504249e-05	7.02395167521247e-05	1.40479033504249e-05	0	0	7.02395167521247e-05	5.61916134016998e-05	4.21437100512748e-05	8.42874201025497e-05	k__Bacteria; p__Firmicutes; c__Clostridia; o__Lachnospirales; f__Lachnospiraceae; g__Lachnospiraceae_NK4A136_group; s__uncultured_bacterium
OTU_160	0.0144552925475873	0.0182763222589029	0.0174194001545269	0.0146238673877924	0.02115614244574	0.00775444264943457	0.0067008498981527	0.0100302029922034	0.0102549694458102	0.0124464423684765	0.00493081407599916	0.00906089766102409	0.019470394043689	0.0114771370372972	0.00972114911849407	0.00958067008498981	0.0166046217602023	0.00873779588396432	k__Bacteria; p__Bacteroidota; c__Bacteroidia; o__Bacteroidales; f__Rikenellaceae; g__Alistipes; s__uncultured_bacterium
OTU_1600	0	0	0	0	0	0	1.40479033504249e-05	2.80958067008499e-05	0	0	1.40479033504249e-05	0	0	0	0	0	0	0	k__Bacteria; p__Firmicutes; c__Clostridia; o__Lachnospirales; f__Lachnospiraceae; g__Lachnospiraceae_UCG-008; s__uncultured_bacterium
OTU_1601	1.40479033504249e-05	0	4.21437100512748e-05	1.40479033504249e-05	0	1.40479033504249e-05	0	1.40479033504249e-05	5.61916134016998e-05	5.61916134016998e-05	2.80958067008499e-05	1.40479033504249e-05	0	2.80958067008499e-05	0	4.21437100512748e-05	0	0	k__Bacteria; p__Firmicutes; c__Clostridia; o__Lachnospirales; f__Lachnospiraceae; g__Lachnospiraceae_UCG-006; s__uncultured_bacterium
OTU_1602	2.80958067008499e-05	1.40479033504249e-05	7.02395167521247e-05	1.40479033504249e-05	1.40479033504249e-05	1.40479033504249e-05	0.000224766453606799	1.40479033504249e-05	0.000154526936854674	2.80958067008499e-05	9.83353234529746e-05	1.40479033504249e-05	0.000182622743555524	0.000323101777059774	0.000519772423965723	0	2.80958067008499e-05	0.00172789211210227	k__Bacteria; p__Firmicutes; c__Clostridia; o__Lachnospirales; f__Lachnospiraceae; g__Roseburia; s__uncultured_bacterium
OTU_1603	4.21437100512748e-05	2.80958067008499e-05	4.21437100512748e-05	1.40479033504249e-05	1.40479033504249e-05	4.21437100512748e-05	2.80958067008499e-05	2.80958067008499e-05	0.0001123832268034	7.02395167521247e-05	0	0	0.000449532907213598	2.80958067008499e-05	4.21437100512748e-05	9.83353234529746e-05	7.02395167521247e-05	0.000196670646905949	k__Bacteria; p__Firmicutes; c__Clostridia; o__Lachnospirales; f__Lachnospiraceae; g__Lachnospiraceae_NK4A136_group; s__uncultured_bacterium
OTU_1604	0	0	0	0	0	0	0	0	2.80958067008499e-05	0	0	0	0	0	0	0	0	0	k__Bacteria; p__Firmicutes; c__Clostridia; o__Oscillospirales; f__Ruminococcaceae; g__Ruminococcus; s__uncultured_bacterium
OTU_1605	0	0	0	1.40479033504249e-05	0	0	0	0	2.80958067008499e-05	0	0	4.21437100512748e-05	0	0	0	0	2.80958067008499e-05	0	k__Bacteria; p__Firmicutes; c__Clostridia; o__Lachnospirales; f__Lachnospiraceae; g__uncultured; s__uncultured_bacterium
OTU_1606	0.000196670646905949	2.80958067008499e-05	1.40479033504249e-05	0.000182622743555524	4.21437100512748e-05	0.000238814356957224	0.000365245487111049	0.000323101777059774	0.000927161621128047	0.000252862260307649	2.80958067008499e-05	0.000393341293811899	0.000393341293811899	2.80958067008499e-05	0.000154526936854674	0.000309053873709349	0.000252862260307649	4.21437100512748e-05	k__Bacteria; p__Firmicutes; c__Clostridia; o__Lachnospirales; f__Lachnospiraceae; g__Blautia; s__uncultured_bacterium
OTU_1607	1.40479033504249e-05	0	0	0	0	1.40479033504249e-05	0	0	2.80958067008499e-05	1.40479033504249e-05	0	2.80958067008499e-05	0	0	0	0	0	2.80958067008499e-05	k__Bacteria; p__Firmicutes; c__Clostridia; o__Lachnospirales; f__Lachnospiraceae; g__uncultured; s__uncultured_bacterium
OTU_1608	7.02395167521247e-05	4.21437100512748e-05	0.0001123832268034	4.21437100512748e-05	5.61916134016998e-05	4.21437100512748e-05	0	4.21437100512748e-05	0.000196670646905949	0.000126431130153825	2.80958067008499e-05	4.21437100512748e-05	0.000182622743555524	1.40479033504249e-05	1.40479033504249e-05	8.42874201025497e-05	0	7.02395167521247e-05	k__Bacteria; p__Firmicutes; c__Clostridia; o__Lachnospirales; f__Lachnospiraceae; g__uncultured; s__uncultured_bacterium
OTU_1609	0	0	0	0	0	0	0	0	2.80958067008499e-05	0	0	2.80958067008499e-05	0	0	0	0	0	0	k__Bacteria; p__Firmicutes; c__Clostridia; o__Lachnospirales; f__Lachnospiraceae; g__uncultured; s__uncultured_bacterium
OTU_161	0.0105499754161691	0.0161269930462878	0.00656037086464845	0.0250333637704573	0.0365385966144553	0.00528201165975978	0.00890637072416942	0.00979138863524619	0.0131207417292969	0.0141883823839292	0.00522582004635808	0.00302029922034136	0.00620917328088783	0.00755777200252862	0.00906089766102409	0.0108871250965793	0.0189225258130224	0.0114068975205451	k__Bacteria; p__Bacteroidota; c__Bacteroidia; o__Bacteroidales; f__Muribaculaceae; g__Muribaculaceae; s__uncultured_bacterium
OTU_1610	1.40479033504249e-05	0	0	0	0	0	0	1.40479033504249e-05	2.80958067008499e-05	0	0	0	0	0	0	0	0	0	k__Bacteria; p__Firmicutes; c__Clostridia; o__Lachnospirales; f__Lachnospiraceae; g__uncultured; s__uncultured_bacterium
OTU_1611	0	1.40479033504249e-05	1.40479033504249e-05	0	0	0	0	0	1.40479033504249e-05	0	0	0	0	0	0	1.40479033504249e-05	0	0	k__Bacteria; p__Firmicutes; c__Clostridia; o__Lachnospirales; f__Lachnospiraceae; g__GCA-900066575; s__uncultured_bacterium
OTU_1612	0	0	0	0	0	0	0	0	2.80958067008499e-05	0	0	0	0	0	0	0	0	0	k__Bacteria; p__Firmicutes; c__Clostridia; o__Lachnospirales; f__Lachnospiraceae; g__Lachnospiraceae_NC2004_group; s__uncultured_bacterium
OTU_1613	2.80958067008499e-05	0	0	0	0	0	0	0	1.40479033504249e-05	2.80958067008499e-05	0	0	0	0	0	0	0	0	k__Bacteria; p__Firmicutes; c__Clostridia; o__Lachnospirales; f__Lachnospiraceae; g__Lachnospiraceae_UCG-006; s__uncultured_bacterium
OTU_1614	0	0	0	1.40479033504249e-05	1.40479033504249e-05	0	0	0	0	4.21437100512748e-05	1.40479033504249e-05	0	0	0	0	0	0	0	k__Bacteria; p__Firmicutes; c__Clostridia; o__Lachnospirales; f__Lachnospiraceae; g__Lachnospiraceae_UCG-008; s__uncultured_bacterium
OTU_1615	0	0	0	0	0	0	0	0	0	7.02395167521247e-05	0	0	0	1.40479033504249e-05	0	0	0	1.40479033504249e-05	k__Bacteria; p__Firmicutes; c__Clostridia; o__Lachnospirales; f__Lachnospiraceae; g__Lachnospiraceae_NK4A136_group; s__uncultured_bacterium
OTU_1616	0	0	0	0	0	0	0	0	0	2.80958067008499e-05	0	0	0	0	0	0	0	0	k__Bacteria; p__Bacteroidota; c__Bacteroidia; o__Bacteroidales; f__Muribaculaceae; g__Muribaculaceae; s__uncultured_bacterium
OTU_1617	2.80958067008499e-05	2.80958067008499e-05	7.02395167521247e-05	7.02395167521247e-05	2.80958067008499e-05	2.80958067008499e-05	1.40479033504249e-05	5.61916134016998e-05	8.42874201025497e-05	4.21437100512748e-05	1.40479033504249e-05	0.000252862260307649	0	1.40479033504249e-05	2.80958067008499e-05	4.21437100512748e-05	0.000140479033504249	1.40479033504249e-05	k__Bacteria; p__Firmicutes; c__Clostridia; o__Lachnospirales; f__Lachnospiraceae; g__uncultured; s__uncultured_bacterium
OTU_1618	0	0	0	0	0	0	0	0	2.80958067008499e-05	2.80958067008499e-05	1.40479033504249e-05	0	0	0	0	1.40479033504249e-05	0	0	k__Bacteria; p__Firmicutes; c__Clostridia; o__Oscillospirales; f__Butyricicoccaceae; g__Butyricicoccus; s__uncultured_bacterium
OTU_1619	0	0	0	0	0	0	0	0	0	2.80958067008499e-05	0	0	0	0	0	0	0	0	k__Bacteria; p__Firmicutes; c__Clostridia; o__Lachnospirales; f__Lachnospiraceae; g__Lachnospiraceae_NK4A136_group; s__uncultured_bacterium
OTU_162	0.000604059844068273	0.00160146098194844	0.000660251457469973	0.0255952799044743	0.0352321416028658	0.000575964037367423	0.0125026339818782	0.00729086183887055	0.0115473765540493	0.00483247875254618	0.0129943105991431	0.000955257427828896	0.0065884666713493	0.00508534101285383	0.00287982018683711	0.00306244293039264	0.00410198777832409	0.0076561073259816	k__Bacteria; p__Bacteroidota; c__Bacteroidia; o__Bacteroidales; f__Muribaculaceae; g__Muribaculaceae; s__uncultured_bacterium
OTU_1620	0	0	0	0	0	0	0	0	0	2.80958067008499e-05	0	0	0	0	0	0	0	0	k__Bacteria; p__Firmicutes; c__Clostridia; o__Clostridia_UCG-014; f__Clostridia_UCG-014; g__Clostridia_UCG-014; s__uncultured_bacterium
OTU_1621	0	0	0	0	0	0	0	0	0	0	4.21437100512748e-05	0	0	0	0	0	0	0	k__Bacteria; p__Firmicutes; c__Clostridia; o__Lachnospirales; f__Lachnospiraceae; g__Lachnospiraceae_NK4A136_group; s__uncultured_bacterium
OTU_1622	0	0	0	0	0	0	0	0	0	0	2.80958067008499e-05	0	0	0	0	0	0	0	k__Bacteria; p__Firmicutes; c__Clostridia; o__Monoglobales; f__Monoglobaceae; g__Monoglobus; s__uncultured_bacterium
OTU_1623	0	0	1.40479033504249e-05	0	0	2.80958067008499e-05	0	0	0	0	5.61916134016998e-05	0	0	0	0	0	1.40479033504249e-05	0	k__Bacteria; p__Firmicutes; c__Clostridia; o__Lachnospirales; f__Lachnospiraceae; g__Lachnospiraceae_NK4A136_group; s__uncultured_bacterium
OTU_1624	0	0	0	0	0	0	0	1.40479033504249e-05	0	0	2.80958067008499e-05	0	0	0	0	0	0	0	k__Bacteria; p__Firmicutes; c__Clostridia; o__Lachnospirales; f__Lachnospiraceae; g__Lachnospiraceae_UCG-008; s__uncultured_bacterium
OTU_1625	0	0	0	0	0	0	0	0	0	0	4.21437100512748e-05	0	0	0	0	0	0	0	k__Bacteria; p__Firmicutes; c__Clostridia; o__Oscillospirales; f__Ruminococcaceae; g__Ruminococcus; s__unidentified
OTU_1626	0	0	0	1.40479033504249e-05	0	0	0	0	0	0	2.80958067008499e-05	0	0	0	0	0	0	0	k__Bacteria; p__Firmicutes; c__Clostridia; o__Oscillospirales; f__Ruminococcaceae; g__Faecalibacterium; s__uncultured_bacterium
OTU_1627	0	0	0	0	0	0	0	0	0	0	2.80958067008499e-05	0	0	0	0	0	0	0	k__Bacteria; p__Firmicutes; c__Clostridia; o__Lachnospirales; f__Lachnospiraceae; g__Lachnospiraceae_NK4A136_group; s__uncultured_bacterium
OTU_1628	0	1.40479033504249e-05	0	0	0	0	0	0	0	0	0	2.80958067008499e-05	0	0	0	0	0	1.40479033504249e-05	k__Bacteria; p__Firmicutes; c__Clostridia; o__Lachnospirales; f__Lachnospiraceae; g__Lachnospiraceae_UCG-006; s__uncultured_bacterium
OTU_1629	0	0	0	1.40479033504249e-05	0	4.21437100512748e-05	0	1.40479033504249e-05	4.21437100512748e-05	2.80958067008499e-05	2.80958067008499e-05	1.40479033504249e-05	4.21437100512748e-05	1.40479033504249e-05	0	5.61916134016998e-05	0	0	k__Bacteria; p__Firmicutes; c__Clostridia; o__Lachnospirales; f__Lachnospiraceae; g__Lachnospiraceae_NK4A136_group; s__uncultured_bacterium
OTU_163	0.00200885017911077	0.00318887406054646	0.00157336517524759	0.00169979630540142	0.00272529324998244	0.00136264662499122	0.000758586780922947	0.00110978436468357	0.000730490974222097	0.00421437100512748	0.0012924071082391	0.000365245487111049	0.00188241904895694	0.00167170049870057	0.000730490974222097	0.00184027533890567	0.00202289808246119	0.00102549694458102	k__Bacteria; p__Bacteroidota; c__Bacteroidia; o__Bacteroidales; f__Rikenellaceae; g__Alistipes; s__uncultured_bacterium
OTU_1630	0	0	0	0	0	0	0	0	1.40479033504249e-05	0	0	2.80958067008499e-05	0	0	0	0	0	0	k__Bacteria; p__Firmicutes; c__Clostridia; o__Lachnospirales; f__Lachnospiraceae; g__uncultured; s__uncultured_bacterium
OTU_1631	0	0	0	0	0	0	0	0	0	0	0	2.80958067008499e-05	0	0	0	0	0	0	k__Bacteria; p__Firmicutes; c__Clostridia; o__Lachnospirales; f__Lachnospiraceae; g__uncultured; s__uncultured_bacterium
OTU_1632	0	0	0	0	0	0	0	0	0	0	0	0.000168574840205099	0	0	0	0	0	0	k__Bacteria; p__Firmicutes; c__Clostridia; o__Lachnospirales; f__Lachnospiraceae; g__uncultured; s__uncultured_bacterium
OTU_1633	4.21437100512748e-05	0.000140479033504249	2.80958067008499e-05	5.61916134016998e-05	2.80958067008499e-05	1.40479033504249e-05	8.42874201025497e-05	0.000210718550256374	8.42874201025497e-05	0	5.61916134016998e-05	0.000337149680410199	8.42874201025497e-05	8.42874201025497e-05	0.000126431130153825	4.21437100512748e-05	0.000154526936854674	9.83353234529746e-05	k__Bacteria; p__Firmicutes; c__Clostridia; o__Lachnospirales; f__Lachnospiraceae; g__uncultured; s__uncultured_bacterium
OTU_1634	0	0	0	0	0	0	0	0	0	0	0	4.21437100512748e-05	0	0	0	0	0	0	k__Bacteria; p__Firmicutes; c__Clostridia; o__Lachnospirales; f__Lachnospiraceae; g__Eisenbergiella; s__uncultured_bacterium
OTU_1635	0	0	0	0	0	0	0	0	0	0	0	4.21437100512748e-05	0	0	0	0	0	0	k__Bacteria; p__Firmicutes; c__Clostridia; o__Oscillospirales; f__Oscillospiraceae; g__UCG-002; s__uncultured_bacterium
OTU_1636	1.40479033504249e-05	0	1.40479033504249e-05	1.40479033504249e-05	0	5.61916134016998e-05	0	2.80958067008499e-05	1.40479033504249e-05	0	0	0.000154526936854674	0	0	2.80958067008499e-05	1.40479033504249e-05	0	2.80958067008499e-05	k__Bacteria; p__Firmicutes; c__Clostridia; o__Lachnospirales; f__Lachnospiraceae; g__uncultured; s__uncultured_bacterium
OTU_1637	0	1.40479033504249e-05	1.40479033504249e-05	1.40479033504249e-05	0	0	1.40479033504249e-05	0	0	1.40479033504249e-05	2.80958067008499e-05	9.83353234529746e-05	0	1.40479033504249e-05	5.61916134016998e-05	1.40479033504249e-05	8.42874201025497e-05	0	k__Bacteria; p__Firmicutes; c__Clostridia; o__Lachnospirales; f__Lachnospiraceae; g__uncultured; s__uncultured_bacterium
OTU_1638	0.000421437100512748	0.000168574840205099	0.000533820327316148	0.00189646695230737	0.000126431130153825	0.0012924071082391	0.00252862260307649	0.00238814356957224	0.0121092926880663	0.00108168855798272	0.000295005970358924	0.00300625131699094	0.00171384420875184	0.000323101777059774	0.000561916134016998	0.00398960455152069	0.00189646695230737	0.000295005970358924	k__Bacteria; p__Firmicutes; c__Clostridia; o__Lachnospirales; f__Lachnospiraceae; g__Blautia; s__uncultured_bacterium
OTU_1639	0.00139074243169207	0.000702395167521247	0.00146098194844419	0.00920137669452834	0.000337149680410199	0.000280958067008499	0.00445318536208471	0.00556296972676828	0.00198075437240992	0.000421437100512748	0.00616702957083655	0.00462176020228981	0.000126431130153825	0.000238814356957224	0.000168574840205099	0.000365245487111049	0.000196670646905949	0.000182622743555524	k__Bacteria; p__Firmicutes; c__Clostridia; o__Oscillospirales; f__Ruminococcaceae; g__Incertae_Sedis; s__Acutalibacter_muris
OTU_164	0.000126431130153825	0.000407389197162324	0.000280958067008499	0.00328720938399944	0.00165765259535014	8.42874201025497e-05	0.00266910163658074	0.00186837114560652	0.00200885017911077	0.00189646695230737	0.00449532907213598	0.000575964037367423	0.000646203554119548	0.00105359275128187	0.000800730490974222	0.000519772423965723	0.000772634684273372	0.00158741307859802	k__Bacteria; p__Bacteroidota; c__Bacteroidia; o__Bacteroidales; f__Muribaculaceae; g__Muribaculaceae; s__uncultured_bacterium
OTU_1640	0.000449532907213598	0.00262695792652947	0.00230385614946969	0.00236004776287139	0.00344173632085411	0.000660251457469973	0.00136264662499122	0.000337149680410199	0.00151717356184589	0.000786682587623797	0.00136264662499122	0.000365245487111049	0.000533820327316148	0.000182622743555524	0.000224766453606799	0.000786682587623797	0.000224766453606799	0.000997401137880171	k__Bacteria; p__Firmicutes; c__Clostridia; o__Lachnospirales; f__Lachnospiraceae; g__Eubacterium_ventriosum_group; s__uncultured_bacterium
OTU_1641	0.00216337711596544	0.00137669452834165	0.000337149680410199	0.000337149680410199	0.00356816745100794	0.00313268244714476	0.000561916134016998	0.000182622743555524	0.000814778394324647	0.000365245487111049	9.83353234529746e-05	0.000168574840205099	0.0001123832268034	9.83353234529746e-05	0.00261291002317904	0.00234599985952097	0.000182622743555524	0.000182622743555524	k__Bacteria; p__Firmicutes; c__Clostridia; o__Oscillospirales; f__Ruminococcaceae; g__Ruminococcaceae; s__uncultured_bacterium
OTU_1642	5.61916134016998e-05	0.000140479033504249	0.0001123832268034	9.83353234529746e-05	0.000716443070871672	0.000140479033504249	0.000519772423965723	0.0001123832268034	0.00377888600126431	0.000435485003863173	0.00337149680410199	0.000140479033504249	0.000168574840205099	0.000126431130153825	9.83353234529746e-05	0.000575964037367423	0.000126431130153825	0.0001123832268034	k__Bacteria; p__Firmicutes; c__Clostridia; o__Oscillospirales; f__Ruminococcaceae; g__Ruminococcus; s__unidentified
OTU_1643	0.000660251457469973	0.000280958067008499	0.00102549694458102	0.000421437100512748	0.00136264662499122	0.000702395167521247	0.000351197583760624	0.000238814356957224	0.00102549694458102	0.000365245487111049	7.02395167521247e-05	0.000182622743555524	5.61916134016998e-05	0.000224766453606799	0.000604059844068273	0.000744538877572522	0.000280958067008499	0.000505724520615298	k__Bacteria; p__Firmicutes; c__Clostridia; o__Oscillospirales; f__Ruminococcaceae; g__uncultured; s__uncultured_bacterium
OTU_1644	0.000575964037367423	0.000323101777059774	0.000435485003863173	0.000660251457469973	0.000463580810564023	0.000519772423965723	0.000491676617264873	0.000351197583760624	0.000295005970358924	0.000379293390461474	0.000295005970358924	0.000351197583760624	0.000337149680410199	0.000351197583760624	0.000379293390461474	0.000463580810564023	0.000379293390461474	0.000266910163658074	k__Bacteria; p__Proteobacteria; c__Alphaproteobacteria; o__Rhizobiales; f__Beijerinckiaceae; g__Methylobacterium-Methylorubrum; s__Methylobacterium_sp.
OTU_1645	0.000800730490974222	0.000885017911076772	0.00119407178478612	0.000913113717777622	0.000660251457469973	0.000913113717777622	0.000856922104375922	0.000674299360820398	0.000604059844068273	0.000772634684273372	0.000561916134016998	0.0010114490412306	0.000744538877572522	0.000744538877572522	0.00108168855798272	0.000674299360820398	0.00103954484793145	0.000983353234529746	k__Bacteria; p__Proteobacteria; c__Alphaproteobacteria; o__Rhizobiales; f__Beijerinckiaceae; g__Methylobacterium-Methylorubrum; s__Methylobacterium_adhaesivum
OTU_1646	0.000154526936854674	0.000140479033504249	0.000969305331179321	0.000632155650769123	0.000547868230666573	0.000196670646905949	0.000379293390461474	0.000407389197162324	0.000547868230666573	0.000252862260307649	0.00154526936854674	0.000632155650769123	7.02395167521247e-05	0.00115192807473485	0.000196670646905949	0.000323101777059774	0.000379293390461474	0.000238814356957224	k__Bacteria; p__Firmicutes; c__Clostridia; o__Lachnospirales; f__Lachnospiraceae; g__Lachnospiraceae_UCG-006; s__uncultured_bacterium
OTU_1647	0.000547868230666573	1.40479033504249e-05	0.000210718550256374	0.000210718550256374	0.000266910163658074	0.000449532907213598	0	0.00164360469199972	0.000238814356957224	0.000407389197162324	0.000379293390461474	8.42874201025497e-05	1.40479033504249e-05	0.000800730490974222	0.000674299360820398	0.000266910163658074	0.000449532907213598	0.0001123832268034	k__Bacteria; p__Firmicutes; c__Clostridia; o__Lachnospirales; f__Lachnospiraceae; g__uncultured; s__uncultured_bacterium
OTU_1648	0.000449532907213598	0.000730490974222097	0.000604059844068273	0.000140479033504249	0.000730490974222097	0.000688347264170823	0.000997401137880171	0.000477628713914448	0.000421437100512748	0.000168574840205099	0.000196670646905949	0.00331530519070029	0.000154526936854674	0.000182622743555524	0.000295005970358924	0.00153122146519632	0.000393341293811899	0.000224766453606799	k__Bacteria; p__Firmicutes; c__Clostridia; o__Lachnospirales; f__Lachnospiraceae; g__uncultured; s__uncultured_bacterium
OTU_1649	0.000421437100512748	0.000407389197162324	0.000505724520615298	0.000575964037367423	0.0010114490412306	0.000604059844068273	0.0001123832268034	0.000252862260307649	0.000238814356957224	0.000337149680410199	0.000238814356957224	8.42874201025497e-05	5.61916134016998e-05	5.61916134016998e-05	2.80958067008499e-05	0.000295005970358924	2.80958067008499e-05	0.000126431130153825	k__Bacteria; p__Firmicutes; c__Clostridia; o__Oscillospirales; f__Ruminococcaceae; g__Incertae_Sedis; s__uncultured_bacterium
OTU_165	9.83353234529746e-05	5.61916134016998e-05	5.61916134016998e-05	8.42874201025497e-05	0.000435485003863173	5.61916134016998e-05	0.000168574840205099	4.21437100512748e-05	0.000870970007726347	0.000365245487111049	0.000140479033504249	9.83353234529746e-05	0.000168574840205099	0.00140479033504249	0.000295005970358924	0.000435485003863173	0.000505724520615298	0.0001123832268034	k__Bacteria; p__Bacteroidota; c__Bacteroidia; o__Bacteroidales; f__Tannerellaceae; g__Parabacteroides; s__uncultured_organism
OTU_1650	0.000393341293811899	0.000168574840205099	0.000351197583760624	0.0010676406546323	8.42874201025497e-05	0.000323101777059774	0.000309053873709349	0.000266910163658074	0.000154526936854674	8.42874201025497e-05	0.000280958067008499	0.000660251457469973	0.000224766453606799	0.000407389197162324	0.000266910163658074	4.21437100512748e-05	0.000309053873709349	0.000519772423965723	k__Bacteria; p__Firmicutes; c__Clostridia; o__Oscillospirales; f__Ruminococcaceae; g__Incertae_Sedis; s__uncultured_bacterium
OTU_1651	5.61916134016998e-05	5.61916134016998e-05	0.000365245487111049	2.80958067008499e-05	1.40479033504249e-05	8.42874201025497e-05	0.0001123832268034	4.21437100512748e-05	0.00317482615719604	8.42874201025497e-05	0.000210718550256374	9.83353234529746e-05	1.40479033504249e-05	0	2.80958067008499e-05	9.83353234529746e-05	2.80958067008499e-05	1.40479033504249e-05	k__Bacteria; p__Firmicutes; c__Clostridia; o__Oscillospirales; f__Ruminococcaceae; g__Ruminococcus; s__unidentified
OTU_1652	0.000421437100512748	0.0001123832268034	2.80958067008499e-05	0.000252862260307649	0.00223361663271757	0.00241623937627309	2.80958067008499e-05	0.000126431130153825	1.40479033504249e-05	0.000154526936854674	2.80958067008499e-05	9.83353234529746e-05	1.40479033504249e-05	2.80958067008499e-05	9.83353234529746e-05	5.61916134016998e-05	7.02395167521247e-05	7.02395167521247e-05	k__Bacteria; p__Firmicutes; c__Clostridia; o__Lachnospirales; f__Lachnospiraceae; g__Lachnospiraceae_UCG-001; s__uncultured_bacterium
OTU_1653	0.000814778394324647	0.000168574840205099	0.000435485003863173	0.000449532907213598	0.000547868230666573	0.00103954484793145	9.83353234529746e-05	8.42874201025497e-05	8.42874201025497e-05	0.000182622743555524	2.80958067008499e-05	9.83353234529746e-05	0.000168574840205099	0.000140479033504249	0.000252862260307649	0.000744538877572522	0.000323101777059774	0.000238814356957224	k__Bacteria; p__Firmicutes; c__Clostridia; o__Oscillospirales; f__Ruminococcaceae; g__uncultured; s__uncultured_bacterium
OTU_1654	0.000126431130153825	0.000210718550256374	0.000280958067008499	0.000126431130153825	0.000435485003863173	0.000154526936854674	0.000351197583760624	7.02395167521247e-05	0.00316077825384561	0.000252862260307649	1.40479033504249e-05	0.0001123832268034	1.40479033504249e-05	1.40479033504249e-05	7.02395167521247e-05	0.000196670646905949	0.0001123832268034	8.42874201025497e-05	k__Bacteria; p__Firmicutes; c__Clostridia; o__Lachnospirales; f__Lachnospiraceae; g__uncultured; s__uncultured_bacterium
OTU_1655	0.000182622743555524	0.000140479033504249	0.000196670646905949	0.000140479033504249	0.000182622743555524	0.000210718550256374	0.000168574840205099	5.61916134016998e-05	0.000154526936854674	0.000140479033504249	0.000154526936854674	0.000280958067008499	8.42874201025497e-05	0.000140479033504249	0.000168574840205099	0.000126431130153825	0.000351197583760624	0.000224766453606799	k__Bacteria; p__Proteobacteria; c__Alphaproteobacteria; o__Rhizobiales; f__Rhizobiaceae; g__Aureimonas; s__Aureimonas_populi
OTU_1656	0.00341364051415326	0.00490271826929831	0.00493081407599916	0.00192456275900822	0.00372269438786261	0.00245838308632437	0.00650417925124675	0.00345578422420454	0.00486057455924703	0.00310458664044391	0.00368055067781134	0.00286577228348669	0.00272529324998244	0.00164360469199972	0.00258481421647819	0.0107185502563742	0.00413008358502494	0.00241623937627309	k__Bacteria; p__Firmicutes; c__Clostridia; o__Lachnospirales; f__Lachnospiraceae; g__Lachnoclostridium; s__uncultured_bacterium
OTU_1657	0.000899065814427197	8.42874201025497e-05	9.83353234529746e-05	0	0.000126431130153825	0.00168574840205099	0	1.40479033504249e-05	4.21437100512748e-05	0.000351197583760624	1.40479033504249e-05	2.80958067008499e-05	5.61916134016998e-05	2.80958067008499e-05	4.21437100512748e-05	1.40479033504249e-05	8.42874201025497e-05	8.42874201025497e-05	k__Bacteria; p__Firmicutes; c__Clostridia; o__Lachnospirales; f__Lachnospiraceae; g__Lachnospiraceae_NK4A136_group; s__uncultured_bacterium
OTU_1658	0.000196670646905949	0.000210718550256374	0.000295005970358924	0.000196670646905949	0.000238814356957224	0.00120811968813655	4.21437100512748e-05	0.000126431130153825	0.000154526936854674	5.61916134016998e-05	5.61916134016998e-05	4.21437100512748e-05	1.40479033504249e-05	1.40479033504249e-05	5.61916134016998e-05	2.80958067008499e-05	7.02395167521247e-05	0.000168574840205099	k__Bacteria; p__Firmicutes; c__Clostridia; o__Oscillospirales; f__Ruminococcaceae; g__Anaerotruncus; s__uncultured_bacterium
OTU_1659	0.000210718550256374	0.000126431130153825	0.000252862260307649	5.61916134016998e-05	8.42874201025497e-05	9.83353234529746e-05	0.000210718550256374	9.83353234529746e-05	7.02395167521247e-05	0.000140479033504249	8.42874201025497e-05	8.42874201025497e-05	7.02395167521247e-05	0.0001123832268034	0.000252862260307649	0.000252862260307649	0.000210718550256374	0.000140479033504249	k__Bacteria; p__Proteobacteria; c__Alphaproteobacteria; o__Rhizobiales; f__Beijerinckiaceae; g__Methylobacterium-Methylorubrum; s__Methylorubrum_extorquens
OTU_166	0.000168574840205099	0.000196670646905949	0.000126431130153825	0.00162955678864929	0.00182622743555524	0.000210718550256374	0.000463580810564023	0.000561916134016998	0.000856922104375922	0.000449532907213598	0.000561916134016998	0.000618107747418698	0.000435485003863173	0.00109573646133315	0.000168574840205099	0.000463580810564023	0.00139074243169207	0.000435485003863173	k__Bacteria; p__Bacteroidota; c__Bacteroidia; o__Bacteroidales; f__Muribaculaceae; g__Muribaculaceae; s__uncultured_bacterium
OTU_1660	7.02395167521247e-05	0.000280958067008499	0.000379293390461474	0.000280958067008499	0.00148907775514504	5.61916134016998e-05	0.000238814356957224	1.40479033504249e-05	5.61916134016998e-05	0.000295005970358924	2.80958067008499e-05	5.61916134016998e-05	0.000140479033504249	0	2.80958067008499e-05	4.21437100512748e-05	2.80958067008499e-05	5.61916134016998e-05	k__Bacteria; p__Firmicutes; c__Clostridia; o__Lachnospirales; f__Lachnospiraceae; g__Roseburia; s__uncultured_bacterium
OTU_1661	5.61916134016998e-05	8.42874201025497e-05	4.21437100512748e-05	1.40479033504249e-05	2.80958067008499e-05	4.21437100512748e-05	2.80958067008499e-05	0.00251457469972607	4.21437100512748e-05	0	1.40479033504249e-05	2.80958067008499e-05	1.40479033504249e-05	4.21437100512748e-05	9.83353234529746e-05	1.40479033504249e-05	0.000519772423965723	5.61916134016998e-05	k__Bacteria; p__Firmicutes; c__Clostridia; o__Lachnospirales; f__Lachnospiraceae; g__Lachnospiraceae_NK4A136_group; s__uncultured_bacterium
OTU_1662	0.000168574840205099	8.42874201025497e-05	2.80958067008499e-05	0.000196670646905949	0.000730490974222097	0.0001123832268034	0.0001123832268034	0.000154526936854674	0.000463580810564023	0.000379293390461474	0.000266910163658074	2.80958067008499e-05	7.02395167521247e-05	7.02395167521247e-05	2.80958067008499e-05	0.000351197583760624	9.83353234529746e-05	8.42874201025497e-05	k__Bacteria; p__Firmicutes; c__Clostridia; o__Oscillospirales; f__Ruminococcaceae; g__uncultured; s__uncultured_bacterium
OTU_1663	0.000280958067008499	0.000337149680410199	0.000421437100512748	0.000379293390461474	0.000210718550256374	0.000323101777059774	0.000266910163658074	0.000295005970358924	0.000379293390461474	0.000337149680410199	0.000266910163658074	0.000351197583760624	0.000196670646905949	0.000266910163658074	0.000477628713914448	0.000449532907213598	0.000365245487111049	0.000421437100512748	k__Bacteria; p__Proteobacteria; c__Alphaproteobacteria; o__Sphingomonadales; f__Sphingomonadaceae; g__Sphingomonas; s__Sphingomonas_cynarae
OTU_1664	0	1.40479033504249e-05	4.21437100512748e-05	1.40479033504249e-05	2.80958067008499e-05	8.42874201025497e-05	8.42874201025497e-05	0.000505724520615298	0.000224766453606799	0.0001123832268034	0.000421437100512748	0.000927161621128047	0.000126431130153825	9.83353234529746e-05	9.83353234529746e-05	0.000196670646905949	0.0001123832268034	5.61916134016998e-05	k__Bacteria; p__Firmicutes; c__Clostridia; o__Lachnospirales; f__Lachnospiraceae; g__uncultured; s__uncultured_bacterium
OTU_1665	7.02395167521247e-05	0	2.80958067008499e-05	0.000393341293811899	0.000618107747418698	0	0.000238814356957224	0.0001123832268034	0.000505724520615298	0.000126431130153825	0.000126431130153825	0.000224766453606799	2.80958067008499e-05	1.40479033504249e-05	2.80958067008499e-05	1.40479033504249e-05	0	2.80958067008499e-05	k__Bacteria; p__Firmicutes; c__Clostridia; o__Lachnospirales; f__Lachnospiraceae; g__uncultured; s__uncultured_bacterium
OTU_1666	2.80958067008499e-05	0	0	0	4.21437100512748e-05	0	0.0001123832268034	0.000280958067008499	8.42874201025497e-05	4.21437100512748e-05	4.21437100512748e-05	0.00174194001545269	0.0001123832268034	4.21437100512748e-05	2.80958067008499e-05	0	0.000126431130153825	0.0001123832268034	k__Bacteria; p__Firmicutes; c__Clostridia; o__Lachnospirales; f__Lachnospiraceae; g__Eisenbergiella; s__uncultured_bacterium
OTU_1667	0.000744538877572522	1.40479033504249e-05	8.42874201025497e-05	1.40479033504249e-05	0.000280958067008499	5.61916134016998e-05	0.000154526936854674	1.40479033504249e-05	4.21437100512748e-05	0.000421437100512748	0.000786682587623797	1.40479033504249e-05	1.40479033504249e-05	0	7.02395167521247e-05	2.80958067008499e-05	0	7.02395167521247e-05	k__Bacteria; p__Firmicutes; c__Clostridia; o__Lachnospirales; f__Lachnospiraceae; g__Roseburia; s__uncultured_bacterium
OTU_1668	0.000351197583760624	0.000182622743555524	0.000154526936854674	0.000140479033504249	0.000435485003863173	0.000435485003863173	0	0	1.40479033504249e-05	5.61916134016998e-05	1.40479033504249e-05	2.80958067008499e-05	0	1.40479033504249e-05	1.40479033504249e-05	7.02395167521247e-05	1.40479033504249e-05	0	k__Bacteria; p__Actinobacteriota; c__Coriobacteriia; o__Coriobacteriales; f__Eggerthellaceae; g__Enterorhabdus; s__uncultured_bacterium
OTU_1669	8.42874201025497e-05	0.000140479033504249	8.42874201025497e-05	0.000266910163658074	0.000519772423965723	2.80958067008499e-05	0.0001123832268034	8.42874201025497e-05	0.000252862260307649	7.02395167521247e-05	9.83353234529746e-05	0	5.61916134016998e-05	0	1.40479033504249e-05	0.000323101777059774	4.21437100512748e-05	1.40479033504249e-05	k__Bacteria; p__Firmicutes; c__Clostridia; o__Oscillospirales; f__Ruminococcaceae; g__uncultured; s__uncultured_organism
OTU_167	0.000604059844068273	0.00144693404509377	0.000786682587623797	0.00264100582987989	0.00140479033504249	0.000182622743555524	0.00147502985179462	0.00151717356184589	0.00141883823839292	0.00303434712369179	0.00167170049870057	0.000477628713914448	0.000828826297675072	0.00115192807473485	0.0011800238814357	0.000870970007726347	0.00161550888529887	0.00169979630540142	k__Bacteria; p__Bacteroidota; c__Bacteroidia; o__Bacteroidales; f__Muribaculaceae; g__Muribaculaceae; s__uncultured_bacterium
OTU_1670	5.61916134016998e-05	0.000618107747418698	0.000238814356957224	0.00362435906440964	0.000407389197162324	5.61916134016998e-05	0.0001123832268034	0.00103954484793145	0.000168574840205099	4.21437100512748e-05	5.61916134016998e-05	0.000168574840205099	0.000561916134016998	0.000168574840205099	8.42874201025497e-05	8.42874201025497e-05	8.42874201025497e-05	9.83353234529746e-05	k__Bacteria; p__Firmicutes; c__Clostridia; o__Lachnospirales; f__Lachnospiraceae; g__Lachnospiraceae_UCG-001; s__uncultured_bacterium
OTU_1671	4.21437100512748e-05	0	4.21437100512748e-05	0	0	0	1.40479033504249e-05	0.000885017911076772	2.80958067008499e-05	0.000519772423965723	8.42874201025497e-05	2.80958067008499e-05	2.80958067008499e-05	0	0	0	2.80958067008499e-05	0	k__Bacteria; p__Firmicutes; c__Clostridia; o__Lachnospirales; f__Lachnospiraceae; g__Lachnospiraceae_NK4B4_group; s__uncultured_Clostridiales
OTU_1672	0.000266910163658074	0.000126431130153825	0.00110978436468357	1.40479033504249e-05	2.80958067008499e-05	0.000449532907213598	5.61916134016998e-05	1.40479033504249e-05	0.000140479033504249	0.000309053873709349	0	5.61916134016998e-05	0	2.80958067008499e-05	4.21437100512748e-05	9.83353234529746e-05	1.40479033504249e-05	9.83353234529746e-05	k__Bacteria; p__Firmicutes; c__Clostridia; o__Lachnospirales; f__Lachnospiraceae; g__uncultured; s__uncultured_bacterium
OTU_1673	0.000491676617264873	0.000519772423965723	0.00146098194844419	0.000379293390461474	0.000295005970358924	0.000435485003863173	0.00441104165203343	0.000309053873709349	0.00184027533890567	0.000688347264170823	0.000800730490974222	0.000365245487111049	0.00331530519070029	0.00361031116105921	0.0136124183465618	0.000590011940717848	0.000575964037367423	0.0107747418697759	k__Bacteria; p__Firmicutes; c__Clostridia; o__Lachnospirales; f__Lachnospiraceae; g__uncultured; s__uncultured_bacterium
OTU_1674	8.42874201025497e-05	4.21437100512748e-05	0.000168574840205099	1.40479033504249e-05	0.0001123832268034	4.21437100512748e-05	2.80958067008499e-05	4.21437100512748e-05	0.000575964037367423	8.42874201025497e-05	0.000407389197162324	4.21437100512748e-05	0	5.61916134016998e-05	2.80958067008499e-05	0.000126431130153825	4.21437100512748e-05	0.000154526936854674	k__Bacteria; p__Firmicutes; c__Clostridia; o__Lachnospirales; f__Lachnospiraceae; g__Lachnospiraceae_UCG-006; s__uncultured_bacterium
OTU_1675	7.02395167521247e-05	0.000154526936854674	0.000196670646905949	4.21437100512748e-05	1.40479033504249e-05	9.83353234529746e-05	0.000238814356957224	0	0.000126431130153825	4.21437100512748e-05	1.40479033504249e-05	0.000224766453606799	4.21437100512748e-05	5.61916134016998e-05	0.000140479033504249	2.80958067008499e-05	1.40479033504249e-05	0.000238814356957224	k__Bacteria; p__Firmicutes; c__Clostridia; o__Lachnospirales; f__Lachnospiraceae; g__Acetitomaculum; s__uncultured_bacterium
OTU_1676	0	0.000154526936854674	0.000309053873709349	1.40479033504249e-05	1.40479033504249e-05	4.21437100512748e-05	2.80958067008499e-05	0.000575964037367423	0.000196670646905949	0.000323101777059774	4.21437100512748e-05	0.000168574840205099	4.21437100512748e-05	0	1.40479033504249e-05	1.40479033504249e-05	0.000210718550256374	2.80958067008499e-05	k__Bacteria; p__Firmicutes; c__Clostridia; o__Lachnospirales; f__Lachnospiraceae; g__uncultured; s__uncultured_bacterium
OTU_1677	8.42874201025497e-05	5.61916134016998e-05	0.0001123832268034	0.000140479033504249	2.80958067008499e-05	0.000632155650769123	5.61916134016998e-05	5.61916134016998e-05	7.02395167521247e-05	0.000196670646905949	5.61916134016998e-05	0	0	0	2.80958067008499e-05	0.0001123832268034	9.83353234529746e-05	2.80958067008499e-05	k__Bacteria; p__Firmicutes; c__Clostridia; o__Lachnospirales; f__Lachnospiraceae; g__uncultured; s__uncultured_bacterium
OTU_1678	7.02395167521247e-05	0.000196670646905949	0.000252862260307649	5.61916134016998e-05	4.21437100512748e-05	7.02395167521247e-05	0.000224766453606799	4.21437100512748e-05	7.02395167521247e-05	0	8.42874201025497e-05	7.02395167521247e-05	1.40479033504249e-05	0.000140479033504249	7.02395167521247e-05	4.21437100512748e-05	0.000295005970358924	7.02395167521247e-05	k__Bacteria; p__Actinobacteriota; c__Coriobacteriia; o__Coriobacteriales; f__Eggerthellaceae; g__Enterorhabdus; s__uncultured_bacterium
OTU_1679	0.000126431130153825	0.000210718550256374	0.000238814356957224	0.000814778394324647	1.40479033504249e-05	0	4.21437100512748e-05	1.40479033504249e-05	0	0	2.80958067008499e-05	4.21437100512748e-05	2.80958067008499e-05	0	2.80958067008499e-05	0	0	2.80958067008499e-05	k__Bacteria; p__Firmicutes; c__Clostridia; o__Lachnospirales; f__Lachnospiraceae; g__Lachnoclostridium; s__bacterium_NLAE-zl-H75
OTU_168	0.000280958067008499	0.000969305331179321	0.000519772423965723	0.000744538877572522	0.000997401137880171	0.000126431130153825	0.000238814356957224	0.000379293390461474	0.000295005970358924	0.000814778394324647	0.000477628713914448	0.000210718550256374	0.00126431130153825	0.000955257427828896	0.000674299360820398	0.000238814356957224	0.001123832268034	0.000899065814427197	k__Bacteria; p__Bacteroidota; c__Bacteroidia; o__Bacteroidales; f__Rikenellaceae; g__Alistipes; s__uncultured_bacterium
OTU_1680	5.61916134016998e-05	7.02395167521247e-05	0.000140479033504249	7.02395167521247e-05	0.000140479033504249	4.21437100512748e-05	8.42874201025497e-05	2.80958067008499e-05	4.21437100512748e-05	7.02395167521247e-05	2.80958067008499e-05	5.61916134016998e-05	5.61916134016998e-05	8.42874201025497e-05	0.0001123832268034	2.80958067008499e-05	4.21437100512748e-05	5.61916134016998e-05	k__Bacteria; p__Proteobacteria; c__Alphaproteobacteria; o__Rhizobiales; f__Beijerinckiaceae; g__1174-901-12; s__Rhizobiales_bacterium
OTU_1681	0.0001123832268034	1.40479033504249e-05	8.42874201025497e-05	4.21437100512748e-05	4.21437100512748e-05	2.80958067008499e-05	1.40479033504249e-05	0.000126431130153825	7.02395167521247e-05	0.0001123832268034	0.0001123832268034	0.000210718550256374	2.80958067008499e-05	4.21437100512748e-05	5.61916134016998e-05	0.000295005970358924	0.000210718550256374	7.02395167521247e-05	k__Bacteria; p__Firmicutes; c__Clostridia; o__Lachnospirales; f__Lachnospiraceae; g__Roseburia; s__uncultured_bacterium
OTU_1682	0.00141883823839292	0.000983353234529746	0.00122216759148697	0.000379293390461474	0.000702395167521247	0.00119407178478612	0.000463580810564023	0.00434080213528131	0.00209313759921332	0.000969305331179321	0.00338554470745241	0.00231790405282012	0.00477628713914448	0.00870970007726347	0.00327316148064901	0.000913113717777622	0.007768490552785	0.00318887406054646	k__Bacteria; p__Firmicutes; c__Clostridia; o__Lachnospirales; f__Lachnospiraceae; g__Lachnospiraceae_UCG-006; s__uncultured_bacterium
OTU_1683	1.40479033504249e-05	9.83353234529746e-05	0.000238814356957224	7.02395167521247e-05	0.000154526936854674	0.000140479033504249	2.80958067008499e-05	5.61916134016998e-05	7.02395167521247e-05	2.80958067008499e-05	0.000182622743555524	4.21437100512748e-05	4.21437100512748e-05	1.40479033504249e-05	1.40479033504249e-05	4.21437100512748e-05	2.80958067008499e-05	1.40479033504249e-05	k__Bacteria; p__Firmicutes; c__Clostridia; o__Lachnospirales; f__Lachnospiraceae; g__uncultured; s__uncultured_bacterium
OTU_1684	0.000519772423965723	0.0001123832268034	0.000140479033504249	0.00116597597808527	2.80958067008499e-05	0.000379293390461474	1.40479033504249e-05	0.000449532907213598	0.000140479033504249	0.000126431130153825	4.21437100512748e-05	0.000182622743555524	0	4.21437100512748e-05	1.40479033504249e-05	0.000337149680410199	5.61916134016998e-05	4.21437100512748e-05	k__Bacteria; p__Firmicutes; c__Clostridia; o__Lachnospirales; f__Lachnospiraceae; g__uncultured; s__unidentified
OTU_1685	0.000913113717777622	0.00262695792652947	0.00769825103603287	0.00139074243169207	0.00310458664044391	0.0143429093207839	0.000280958067008499	0.000280958067008499	0.000323101777059774	0.000140479033504249	0.000210718550256374	0.000266910163658074	0.000323101777059774	0.000238814356957224	0.000309053873709349	0.000519772423965723	0.000182622743555524	0.000266910163658074	k__Bacteria; p__Firmicutes; c__Clostridia; o__Lachnospirales; f__Lachnospiraceae; g__A2; s__uncultured_bacterium
OTU_1686	0.000154526936854674	4.21437100512748e-05	0.000126431130153825	0.000154526936854674	5.61916134016998e-05	7.02395167521247e-05	0.000126431130153825	0.000126431130153825	0.000168574840205099	2.80958067008499e-05	2.80958067008499e-05	9.83353234529746e-05	0.000126431130153825	0.0001123832268034	0.000168574840205099	5.61916134016998e-05	0.000196670646905949	2.80958067008499e-05	k__Bacteria; p__Firmicutes; c__Clostridia; o__Lachnospirales; f__Lachnospiraceae; g__GCA-900066575; s__uncultured_bacterium
OTU_1687	7.02395167521247e-05	0.000323101777059774	0.0001123832268034	0.000182622743555524	0.0001123832268034	0.000351197583760624	4.21437100512748e-05	1.40479033504249e-05	4.21437100512748e-05	0	0	0	0	0	0	0	0	0	k__Bacteria; p__Firmicutes; c__Clostridia; o__Lachnospirales; f__Lachnospiraceae; g__GCA-900066575; s__uncultured_bacterium
OTU_1688	0	0	0	0.000800730490974222	0.0001123832268034	1.40479033504249e-05	0	0	0	0	0	0	0	0	0	0	0	0	k__Bacteria; p__Cyanobacteria; c__Vampirivibrionia; o__Gastranaerophilales; f__Gastranaerophilales; g__Gastranaerophilales; s__uncultured_bacterium
OTU_1689	0.000309053873709349	0.000449532907213598	0.000407389197162324	0.00127835920488867	0.000182622743555524	0.000224766453606799	0.000688347264170823	0.00365245487111049	0.000435485003863173	0.000309053873709349	0.000126431130153825	0.000561916134016998	0.001123832268034	0.00141883823839292	0.00952447847158812	0.000379293390461474	0.00179813162885439	0.00296410760693966	k__Bacteria; p__Firmicutes; c__Clostridia; o__Lachnospirales; f__Lachnospiraceae; g__Blautia; s__uncultured_bacterium
OTU_169	0.000744538877572522	0.000899065814427197	0.000533820327316148	0.000547868230666573	0.000744538877572522	0.00105359275128187	0.000351197583760624	0.000421437100512748	0.000393341293811899	0.001123832268034	0.000252862260307649	0.000126431130153825	0.000323101777059774	0.000196670646905949	0.0001123832268034	0.000421437100512748	0.000210718550256374	0.000421437100512748	k__Bacteria; p__Bacteroidota; c__Bacteroidia; o__Bacteroidales; f__Rikenellaceae; g__Alistipes; s__uncultured_bacterium
OTU_1690	0	0	4.21437100512748e-05	2.80958067008499e-05	1.40479033504249e-05	8.42874201025497e-05	0.000365245487111049	1.40479033504249e-05	1.40479033504249e-05	0.000154526936854674	5.61916134016998e-05	0	4.21437100512748e-05	0	0.000477628713914448	1.40479033504249e-05	0	0.000182622743555524	k__Bacteria; p__Firmicutes; c__Clostridia; o__Lachnospirales; f__Lachnospiraceae; g__uncultured; s__uncultured_bacterium
OTU_1691	0.000491676617264873	0.000168574840205099	0.000351197583760624	0.000266910163658074	8.42874201025497e-05	0.000210718550256374	0.000814778394324647	0.000842874201025497	0.000393341293811899	0.000632155650769123	0.0001123832268034	0.000407389197162324	0.00160146098194844	0.000660251457469973	0.000421437100512748	0.000842874201025497	0.00120811968813655	0.00264100582987989	k__Bacteria; p__Firmicutes; c__Clostridia; o__Lachnospirales; f__Lachnospiraceae; g__uncultured; s__uncultured_bacterium
OTU_1692	1.40479033504249e-05	0.0001123832268034	0.000210718550256374	0.000126431130153825	8.42874201025497e-05	5.61916134016998e-05	9.83353234529746e-05	4.21437100512748e-05	7.02395167521247e-05	8.42874201025497e-05	7.02395167521247e-05	0	0	0	0	0	0	1.40479033504249e-05	k__Bacteria; p__Actinobacteriota; c__Coriobacteriia; o__Coriobacteriales; f__Eggerthellaceae; g__Enterorhabdus; s__uncultured_bacterium
OTU_1693	9.83353234529746e-05	0	2.80958067008499e-05	2.80958067008499e-05	1.40479033504249e-05	8.42874201025497e-05	0	7.02395167521247e-05	5.61916134016998e-05	0	1.40479033504249e-05	0	2.80958067008499e-05	0	1.40479033504249e-05	7.02395167521247e-05	0.000126431130153825	1.40479033504249e-05	k__Bacteria; p__Firmicutes; c__Clostridia; o__Lachnospirales; f__Lachnospiraceae; g__A2; s__uncultured_bacterium
OTU_1694	5.61916134016998e-05	4.21437100512748e-05	0.000224766453606799	0.0001123832268034	5.61916134016998e-05	0.000505724520615298	1.40479033504249e-05	1.40479033504249e-05	2.80958067008499e-05	1.40479033504249e-05	1.40479033504249e-05	0	1.40479033504249e-05	5.61916134016998e-05	1.40479033504249e-05	1.40479033504249e-05	0	9.83353234529746e-05	k__Bacteria; p__Firmicutes; c__Clostridia; o__Lachnospirales; f__Lachnospiraceae; g__uncultured; s__uncultured_bacterium
OTU_1695	2.80958067008499e-05	1.40479033504249e-05	9.83353234529746e-05	2.80958067008499e-05	2.80958067008499e-05	0	0	0.0001123832268034	8.42874201025497e-05	5.61916134016998e-05	0	0.000126431130153825	1.40479033504249e-05	4.21437100512748e-05	0	1.40479033504249e-05	1.40479033504249e-05	0	k__Bacteria; p__Firmicutes; c__Clostridia; o__Lachnospirales; f__Lachnospiraceae; g__GCA-900066575; s__uncultured_bacterium
OTU_1696	7.02395167521247e-05	0.0001123832268034	9.83353234529746e-05	2.80958067008499e-05	4.21437100512748e-05	5.61916134016998e-05	0	1.40479033504249e-05	1.40479033504249e-05	0	0	0	0	0	0	0	0	0	k__Bacteria; p__Firmicutes; c__Clostridia; o__Lachnospirales; f__Lachnospiraceae; g__uncultured; s__uncultured_bacterium
OTU_1697	0.00207908969586289	0.000252862260307649	0.000140479033504249	0.00199480227576034	0.000154526936854674	0.000126431130153825	0.000126431130153825	0.000196670646905949	8.42874201025497e-05	2.80958067008499e-05	4.21437100512748e-05	7.02395167521247e-05	1.40479033504249e-05	5.61916134016998e-05	8.42874201025497e-05	8.42874201025497e-05	4.21437100512748e-05	0.00103954484793145	k__Bacteria; p__Firmicutes; c__Clostridia; o__Lachnospirales; f__Lachnospiraceae; g__Lachnospiraceae_NK4A136_group; s__uncultured_bacterium
OTU_1698	5.61916134016998e-05	1.40479033504249e-05	0	5.61916134016998e-05	7.02395167521247e-05	0	2.80958067008499e-05	2.80958067008499e-05	4.21437100512748e-05	4.21437100512748e-05	1.40479033504249e-05	7.02395167521247e-05	2.80958067008499e-05	2.80958067008499e-05	4.21437100512748e-05	1.40479033504249e-05	1.40479033504249e-05	1.40479033504249e-05	k__Bacteria; p__Proteobacteria; c__Alphaproteobacteria; o__Rhizobiales; f__Rhizobiaceae; g__Aureimonas; s__Aureimonas_glaciistagni
OTU_1699	0	9.83353234529746e-05	0.000295005970358924	2.80958067008499e-05	2.80958067008499e-05	2.80958067008499e-05	0	1.40479033504249e-05	0.000351197583760624	0	1.40479033504249e-05	0	0	0	2.80958067008499e-05	1.40479033504249e-05	0	0	k__Bacteria; p__Firmicutes; c__Clostridia; o__Lachnospirales; f__Lachnospiraceae; g__uncultured; s__uncultured_bacterium
OTU_17	1.40479033504249e-05	0	0	0	0	0	0	0	0	0	0	0	0	0	0	0	0	0	k__Bacteria; p__Firmicutes; c__Clostridia; o__Lachnospirales; f__Lachnospiraceae; g__Lachnospiraceae_NK4A136_group; s__uncultured_bacterium
OTU_170	0.000407389197162324	0.000533820327316148	0.000295005970358924	0.000182622743555524	0.000449532907213598	0.000491676617264873	5.61916134016998e-05	9.83353234529746e-05	0.0001123832268034	0.000632155650769123	4.21437100512748e-05	9.83353234529746e-05	0.000238814356957224	0.000140479033504249	0.000182622743555524	0.000266910163658074	9.83353234529746e-05	0.000182622743555524	k__Bacteria; p__Bacteroidota; c__Bacteroidia; o__Bacteroidales; f__Rikenellaceae; g__Alistipes; s__uncultured_bacterium
OTU_1700	5.61916134016998e-05	5.61916134016998e-05	0.000140479033504249	7.02395167521247e-05	7.02395167521247e-05	9.83353234529746e-05	0.000238814356957224	9.83353234529746e-05	0.000126431130153825	0.000140479033504249	2.80958067008499e-05	0.000337149680410199	0.000266910163658074	0.000491676617264873	0.000913113717777622	4.21437100512748e-05	0.000140479033504249	0.00157336517524759	k__Bacteria; p__Firmicutes; c__Clostridia; o__Lachnospirales; f__Lachnospiraceae; g__Lachnospiraceae_NK4A136_group; s__uncultured_bacterium
OTU_1701	0	0	1.40479033504249e-05	0	0	0	7.02395167521247e-05	9.83353234529746e-05	1.40479033504249e-05	1.40479033504249e-05	0	0	2.80958067008499e-05	2.80958067008499e-05	1.40479033504249e-05	1.40479033504249e-05	0	1.40479033504249e-05	k__Bacteria; p__Firmicutes; c__Clostridia; o__Lachnospirales; f__Lachnospiraceae; g__uncultured; s__uncultured_bacterium
OTU_1702	5.61916134016998e-05	1.40479033504249e-05	7.02395167521247e-05	0	1.40479033504249e-05	4.21437100512748e-05	0	2.80958067008499e-05	4.21437100512748e-05	2.80958067008499e-05	1.40479033504249e-05	4.21437100512748e-05	0	0	4.21437100512748e-05	0	1.40479033504249e-05	1.40479033504249e-05	k__Bacteria; p__Proteobacteria; c__Alphaproteobacteria; o__Rhizobiales; f__Rhizobiaceae; g__Allorhizobium-Neorhizobium-Pararhizobium-Rhizobium; s__Agrobacterium_larrymoorei
OTU_1703	2.80958067008499e-05	1.40479033504249e-05	2.80958067008499e-05	5.61916134016998e-05	0	5.61916134016998e-05	7.02395167521247e-05	2.80958067008499e-05	2.80958067008499e-05	8.42874201025497e-05	0	0.000168574840205099	2.80958067008499e-05	0	0	0	0	1.40479033504249e-05	k__Bacteria; p__Firmicutes; c__Clostridia; o__Lachnospirales; f__Lachnospiraceae; g__uncultured; s__uncultured_bacterium
OTU_1704	0.001123832268034	0.000575964037367423	0.00265505373323032	0.000674299360820398	0.00146098194844419	0.00202289808246119	0.000210718550256374	0.000182622743555524	0.000379293390461474	0.000842874201025497	0.000337149680410199	0.000295005970358924	0.000196670646905949	0.000154526936854674	0.000210718550256374	0.000168574840205099	0.000210718550256374	0.000252862260307649	k__Bacteria; p__Firmicutes; c__Clostridia; o__Lachnospirales; f__Lachnospiraceae; g__Roseburia; s__uncultured_bacterium
OTU_1705	1.40479033504249e-05	1.40479033504249e-05	2.80958067008499e-05	4.21437100512748e-05	2.80958067008499e-05	0	1.40479033504249e-05	0	0	2.80958067008499e-05	4.21437100512748e-05	2.80958067008499e-05	2.80958067008499e-05	0	2.80958067008499e-05	1.40479033504249e-05	1.40479033504249e-05	4.21437100512748e-05	k__Bacteria; p__Proteobacteria; c__Alphaproteobacteria; o__Rhizobiales; f__Beijerinckiaceae; g__1174-901-12; s__uncultured_bacterium
OTU_1706	0.000182622743555524	0.000154526936854674	0.000126431130153825	7.02395167521247e-05	1.40479033504249e-05	0	0	2.80958067008499e-05	1.40479033504249e-05	1.40479033504249e-05	7.02395167521247e-05	1.40479033504249e-05	4.21437100512748e-05	5.61916134016998e-05	1.40479033504249e-05	4.21437100512748e-05	4.21437100512748e-05	5.61916134016998e-05	k__Bacteria; p__Firmicutes; c__Clostridia; o__Lachnospirales; f__Lachnospiraceae; g__Roseburia; s__uncultured_bacterium
OTU_1707	0	1.40479033504249e-05	1.40479033504249e-05	0	1.40479033504249e-05	0	1.40479033504249e-05	0	0	2.80958067008499e-05	0	1.40479033504249e-05	2.80958067008499e-05	4.21437100512748e-05	1.40479033504249e-05	2.80958067008499e-05	0	0	k__Bacteria; p__Proteobacteria; c__Alphaproteobacteria; o__Rhizobiales; f__Beijerinckiaceae; g__Bosea; s__Bosea_sp.
OTU_1708	0.000168574840205099	4.21437100512748e-05	2.80958067008499e-05	5.61916134016998e-05	1.40479033504249e-05	7.02395167521247e-05	7.02395167521247e-05	8.42874201025497e-05	8.42874201025497e-05	9.83353234529746e-05	5.61916134016998e-05	0.000983353234529746	0.000154526936854674	0.000140479033504249	0.000646203554119548	4.21437100512748e-05	4.21437100512748e-05	0.000786682587623797	k__Bacteria; p__Firmicutes; c__Clostridia; o__Lachnospirales; f__Lachnospiraceae; g__Lachnospiraceae_NK4A136_group; s__uncultured_bacterium
OTU_1709	1.40479033504249e-05	4.21437100512748e-05	0.000126431130153825	2.80958067008499e-05	2.80958067008499e-05	0.000393341293811899	2.80958067008499e-05	0	2.80958067008499e-05	8.42874201025497e-05	0	0.000168574840205099	2.80958067008499e-05	0	0	1.40479033504249e-05	0	1.40479033504249e-05	k__Bacteria; p__Firmicutes; c__Clostridia; o__Lachnospirales; f__Lachnospiraceae; g__Lachnospiraceae_UCG-001; s__uncultured_bacterium
OTU_171	0.000379293390461474	0.000182622743555524	0.000196670646905949	0.000351197583760624	0.000252862260307649	0.000309053873709349	0.000224766453606799	0.0001123832268034	0.000182622743555524	0.000393341293811899	9.83353234529746e-05	0.000140479033504249	0.000280958067008499	5.61916134016998e-05	0.000140479033504249	0.000463580810564023	0.000210718550256374	0.000365245487111049	k__Bacteria; p__Bacteroidota; c__Bacteroidia; o__Bacteroidales; f__Rikenellaceae; g__Alistipes; s__uncultured_bacterium
OTU_1710	0.000168574840205099	0.000224766453606799	0.000196670646905949	0.000323101777059774	0.000140479033504249	0.000407389197162324	0.000618107747418698	0.000238814356957224	0.000266910163658074	9.83353234529746e-05	0.000561916134016998	0.00182622743555524	0.000309053873709349	0.000688347264170823	0.000941209524478472	0.000309053873709349	0.000618107747418698	0.00115192807473485	k__Bacteria; p__Firmicutes; c__Clostridia; o__Lachnospirales; f__Lachnospiraceae; g__Eubacterium_xylanophilum_group; s__uncultured_bacterium
OTU_1711	2.80958067008499e-05	7.02395167521247e-05	4.21437100512748e-05	5.61916134016998e-05	8.42874201025497e-05	2.80958067008499e-05	0.000140479033504249	7.02395167521247e-05	8.42874201025497e-05	0.000224766453606799	8.42874201025497e-05	4.21437100512748e-05	7.02395167521247e-05	9.83353234529746e-05	0.0001123832268034	4.21437100512748e-05	8.42874201025497e-05	2.80958067008499e-05	k__Bacteria; p__Firmicutes; c__Clostridia; o__Lachnospirales; f__Lachnospiraceae; g__Marvinbryantia; s__uncultured_bacterium
OTU_1712	0	0	5.61916134016998e-05	0	0	0	2.80958067008499e-05	4.21437100512748e-05	2.80958067008499e-05	0	2.80958067008499e-05	2.80958067008499e-05	0	1.40479033504249e-05	1.40479033504249e-05	5.61916134016998e-05	1.40479033504249e-05	2.80958067008499e-05	k__Bacteria; p__Proteobacteria; c__Alphaproteobacteria; o__Acetobacterales; f__Acetobacteraceae; g__Acidiphilium; s__uncultured_bacterium
OTU_1713	1.40479033504249e-05	5.61916134016998e-05	1.40479033504249e-05	2.80958067008499e-05	0	0.000266910163658074	0.0001123832268034	1.40479033504249e-05	0.000154526936854674	0	0	0.000266910163658074	5.61916134016998e-05	1.40479033504249e-05	0	5.61916134016998e-05	5.61916134016998e-05	1.40479033504249e-05	k__Bacteria; p__Firmicutes; c__Clostridia; o__Lachnospirales; f__Lachnospiraceae; g__Eubacterium_xylanophilum_group; s__uncultured_bacterium
OTU_1714	2.80958067008499e-05	2.80958067008499e-05	0	0	1.40479033504249e-05	2.80958067008499e-05	5.61916134016998e-05	0.000154526936854674	0.000238814356957224	0.0001123832268034	0	1.40479033504249e-05	4.21437100512748e-05	2.80958067008499e-05	2.80958067008499e-05	1.40479033504249e-05	7.02395167521247e-05	9.83353234529746e-05	k__Bacteria; p__Firmicutes; c__Clostridia; o__Lachnospirales; f__Lachnospiraceae; g__uncultured; s__uncultured_bacterium
OTU_1715	8.42874201025497e-05	7.02395167521247e-05	0.0001123832268034	0.000196670646905949	2.80958067008499e-05	0.0001123832268034	0.000196670646905949	0.000224766453606799	5.61916134016998e-05	8.42874201025497e-05	0.0001123832268034	0.000168574840205099	0.000505724520615298	0.000547868230666573	0.000505724520615298	0.000196670646905949	0.000196670646905949	0.000814778394324647	k__Bacteria; p__Firmicutes; c__Clostridia; o__Lachnospirales; f__Lachnospiraceae; g__uncultured; s__uncultured_bacterium
OTU_1716	0	0	0	0	0	1.40479033504249e-05	1.40479033504249e-05	0	1.40479033504249e-05	0	0	0	4.21437100512748e-05	1.40479033504249e-05	0	0	5.61916134016998e-05	0	k__Bacteria; p__Firmicutes; c__Clostridia; o__Oscillospirales; f__Clostridium_methylpentosum_group; g__Clostridium_methylpentosum_group; s__Clostridium_methylpentosum
OTU_1717	2.80958067008499e-05	8.42874201025497e-05	0.000435485003863173	2.80958067008499e-05	0	0.000154526936854674	1.40479033504249e-05	2.80958067008499e-05	4.21437100512748e-05	2.80958067008499e-05	0	0	1.40479033504249e-05	0	4.21437100512748e-05	1.40479033504249e-05	0	0	k__Bacteria; p__Firmicutes; c__Clostridia; o__Lachnospirales; f__Lachnospiraceae; g__Lachnospiraceae_UCG-001; s__uncultured_bacterium
OTU_1718	0.00122216759148697	0.000885017911076772	0.000885017911076772	0.000814778394324647	0.000210718550256374	0.000632155650769123	0.00330125728734986	0.00273934115333287	0.00234599985952097	0.00171384420875184	0.000660251457469973	0.00157336517524759	0.00508534101285383	0.00338554470745241	0.00228980824611927	0.00265505373323032	0.00539439488656318	0.0061389337641357	k__Bacteria; p__Firmicutes; c__Clostridia; o__Lachnospirales; f__Lachnospiraceae; g__uncultured; s__uncultured_bacterium
OTU_1719	2.80958067008499e-05	4.21437100512748e-05	4.21437100512748e-05	8.42874201025497e-05	8.42874201025497e-05	0	4.21437100512748e-05	1.40479033504249e-05	5.61916134016998e-05	7.02395167521247e-05	0.000196670646905949	0	2.80958067008499e-05	0	0	2.80958067008499e-05	2.80958067008499e-05	0	k__Bacteria; p__Bacteroidota; c__Bacteroidia; o__Bacteroidales; f__Muribaculaceae; g__Muribaculaceae; s__uncultured_bacterium
OTU_172	0.000196670646905949	0.000323101777059774	2.80958067008499e-05	0.00116597597808527	0.000491676617264873	5.61916134016998e-05	0.000983353234529746	0.000477628713914448	0.000435485003863173	0.000604059844068273	0.000309053873709349	0.000323101777059774	0.000688347264170823	0.000463580810564023	0.0011800238814357	0.000927161621128047	0.000899065814427197	0.00252862260307649	k__Bacteria; p__Bacteroidota; c__Bacteroidia; o__Bacteroidales; f__Muribaculaceae; g__Muribaculaceae; s__uncultured_bacterium
OTU_1720	0.000224766453606799	0.000168574840205099	0.000505724520615298	0.000140479033504249	0.000126431130153825	0.000168574840205099	0.000196670646905949	0.000435485003863173	0.0012924071082391	0.000800730490974222	0.000632155650769123	0.000196670646905949	8.42874201025497e-05	5.61916134016998e-05	0.000168574840205099	0.000660251457469973	0.000140479033504249	0.000210718550256374	k__Bacteria; p__Firmicutes; c__Clostridia; o__Lachnospirales; f__Lachnospiraceae; g__Lachnospiraceae_UCG-006; s__uncultured_bacterium
OTU_1721	0.000435485003863173	0.00376483809791389	0.00414413148837536	0.000309053873709349	0.0011800238814357	0.00269719744328159	0.00115192807473485	0.00110978436468357	0.00661656247805015	0.000393341293811899	0.000252862260307649	0.00554892182341785	0.000266910163658074	0.000210718550256374	0.00259886211982862	0.000295005970358924	0.000660251457469973	0.000463580810564023	k__Bacteria; p__Firmicutes; c__Clostridia; o__Lachnospirales; f__Lachnospiraceae; g__uncultured; s__uncultured_bacterium
OTU_1722	0.00318887406054646	0.000266910163658074	0.000351197583760624	0.000716443070871672	0.000154526936854674	0.00216337711596544	0.000224766453606799	0.00132050291493995	0.000323101777059774	0.000182622743555524	0.000168574840205099	0.00169979630540142	0.00144693404509377	0.000365245487111049	0.00311863454379434	0.000519772423965723	0.000885017911076772	0.00174194001545269	k__Bacteria; p__Firmicutes; c__Clostridia; o__Lachnospirales; f__Lachnospiraceae; g__Lachnospiraceae_NK4A136_group; s__uncultured_bacterium
OTU_1723	2.80958067008499e-05	1.40479033504249e-05	0	0	0	1.40479033504249e-05	0	1.40479033504249e-05	0	1.40479033504249e-05	2.80958067008499e-05	2.80958067008499e-05	1.40479033504249e-05	0	0	0	1.40479033504249e-05	1.40479033504249e-05	k__Bacteria; p__Firmicutes; c__Clostridia; o__Monoglobales; f__Monoglobaceae; g__Monoglobus; s__uncultured_bacterium
OTU_1724	5.61916134016998e-05	2.80958067008499e-05	0	1.40479033504249e-05	1.40479033504249e-05	0	0	2.80958067008499e-05	0	1.40479033504249e-05	0	1.40479033504249e-05	1.40479033504249e-05	0	0	2.80958067008499e-05	0	4.21437100512748e-05	k__Bacteria; p__Proteobacteria; c__Alphaproteobacteria; o__Rhizobiales; f__Beijerinckiaceae; g__1174-901-12; s__uncultured_bacterium
OTU_1725	0.000772634684273372	0.000196670646905949	0.000182622743555524	0.000337149680410199	0.00171384420875184	0.000351197583760624	0.000828826297675072	0.000758586780922947	0.000730490974222097	0.000224766453606799	0.000351197583760624	0.00130645501158952	0.000252862260307649	0.000182622743555524	0.000238814356957224	0.0012924071082391	0.000266910163658074	0.000182622743555524	k__Bacteria; p__Firmicutes; c__Clostridia; o__Lachnospirales; f__Lachnospiraceae; g__uncultured; s__uncultured_bacterium
OTU_1726	0.000295005970358924	0.000196670646905949	4.21437100512748e-05	2.80958067008499e-05	0	2.80958067008499e-05	1.40479033504249e-05	0	0	4.21437100512748e-05	1.40479033504249e-05	2.80958067008499e-05	0	0	0	1.40479033504249e-05	0	0	k__Bacteria; p__Firmicutes; c__Clostridia; o__Lachnospirales; f__Lachnospiraceae; g__Lachnospiraceae_NK4A136_group; s__uncultured_bacterium
OTU_1727	0.000295005970358924	0.000210718550256374	0.000182622743555524	0.000168574840205099	0.000210718550256374	0.000421437100512748	0.000379293390461474	0.000196670646905949	9.83353234529746e-05	9.83353234529746e-05	0.0001123832268034	0.00126431130153825	0.00108168855798272	0.000280958067008499	0.000168574840205099	8.42874201025497e-05	5.61916134016998e-05	0.000126431130153825	k__Bacteria; p__Firmicutes; c__Clostridia; o__Lachnospirales; f__Lachnospiraceae; g__uncultured; s__uncultured_bacterium
OTU_1728	4.21437100512748e-05	0	0.000238814356957224	7.02395167521247e-05	1.40479033504249e-05	8.42874201025497e-05	8.42874201025497e-05	9.83353234529746e-05	0.000140479033504249	0.000238814356957224	0.000154526936854674	0	1.40479033504249e-05	0	0	0.000266910163658074	0.0001123832268034	4.21437100512748e-05	k__Bacteria; p__Firmicutes; c__Clostridia; o__Lachnospirales; f__Lachnospiraceae; g__Lachnospiraceae_UCG-006; s__uncultured_bacterium
OTU_1729	0.000547868230666573	0.000280958067008499	0.000196670646905949	0.000379293390461474	4.21437100512748e-05	0.000983353234529746	9.83353234529746e-05	7.02395167521247e-05	0.000168574840205099	0.0001123832268034	2.80958067008499e-05	0.000604059844068273	0.000309053873709349	0.0001123832268034	1.40479033504249e-05	9.83353234529746e-05	0.000168574840205099	0.000828826297675072	k__Bacteria; p__Firmicutes; c__Clostridia; o__Lachnospirales; f__Lachnospiraceae; g__uncultured; s__uncultured_bacterium
OTU_173	5.61916134016998e-05	4.21437100512748e-05	8.42874201025497e-05	0.00102549694458102	0.000238814356957224	4.21437100512748e-05	0.000870970007726347	0.000196670646905949	0.000224766453606799	0.000309053873709349	0.000604059844068273	0.000126431130153825	0.000842874201025497	0.000365245487111049	0.000575964037367423	0.000309053873709349	0.000210718550256374	0.00161550888529887	k__Bacteria; p__Bacteroidota; c__Bacteroidia; o__Bacteroidales; f__Muribaculaceae; g__Muribaculaceae; s__uncultured_bacterium
OTU_1730	0	0	0	0	0	0	0	0	1.40479033504249e-05	0	0	8.42874201025497e-05	1.40479033504249e-05	4.21437100512748e-05	0	0	0	0	k__Bacteria; p__Firmicutes; c__Clostridia; o__Lachnospirales; f__Lachnospiraceae; g__Lachnospiraceae_NC2004_group; s__uncultured_organism
OTU_1731	1.40479033504249e-05	4.21437100512748e-05	5.61916134016998e-05	0	1.40479033504249e-05	0	1.40479033504249e-05	5.61916134016998e-05	8.42874201025497e-05	4.21437100512748e-05	4.21437100512748e-05	0	4.21437100512748e-05	2.80958067008499e-05	5.61916134016998e-05	2.80958067008499e-05	2.80958067008499e-05	0.0001123832268034	k__Bacteria; p__Firmicutes; c__Clostridia; o__Lachnospirales; f__Lachnospiraceae; g__uncultured; s__uncultured_bacterium
OTU_1732	0.00386317342136686	0.00133455081829037	0.00417222729507621	0.000575964037367423	0.00147502985179462	0.00153122146519632	0.00103954484793145	0.000463580810564023	0.00174194001545269	0.000337149680410199	0.000660251457469973	0.000969305331179321	0.000772634684273372	0.000716443070871672	0.001123832268034	0.000955257427828896	0.000744538877572522	0.00147502985179462	k__Bacteria; p__Firmicutes; c__Clostridia; o__Lachnospirales; f__Lachnospiraceae; g__uncultured; s__uncultured_bacterium
OTU_1733	1.40479033504249e-05	1.40479033504249e-05	0	1.40479033504249e-05	0	0	1.40479033504249e-05	1.40479033504249e-05	0	1.40479033504249e-05	0	1.40479033504249e-05	0	0	1.40479033504249e-05	2.80958067008499e-05	2.80958067008499e-05	1.40479033504249e-05	k__Bacteria; p__Proteobacteria; c__Alphaproteobacteria; o__Acetobacterales; f__Acetobacteraceae; g__uncultured; s__uncultured_bacterium
OTU_1734	2.80958067008499e-05	1.40479033504249e-05	2.80958067008499e-05	1.40479033504249e-05	0	1.40479033504249e-05	9.83353234529746e-05	2.80958067008499e-05	1.40479033504249e-05	0	0	0	4.21437100512748e-05	2.80958067008499e-05	4.21437100512748e-05	0	5.61916134016998e-05	0.000238814356957224	k__Bacteria; p__Firmicutes; c__Clostridia; o__Lachnospirales; f__Lachnospiraceae; g__uncultured; s__uncultured_bacterium
OTU_1735	0.000252862260307649	0.000252862260307649	0.00457961649223853	0.0001123832268034	0.000393341293811899	0.000547868230666573	4.21437100512748e-05	0.000252862260307649	0.000126431130153825	7.02395167521247e-05	1.40479033504249e-05	0.000140479033504249	9.83353234529746e-05	5.61916134016998e-05	0.0001123832268034	9.83353234529746e-05	8.42874201025497e-05	8.42874201025497e-05	k__Bacteria; p__Firmicutes; c__Clostridia; o__Lachnospirales; f__Lachnospiraceae; g__Roseburia; s__uncultured_bacterium
OTU_1736	1.40479033504249e-05	0	0	0	5.61916134016998e-05	0.0001123832268034	0	0	0	0	0	0	0	0	0	0	1.40479033504249e-05	0	k__Bacteria; p__Firmicutes; c__Clostridia; o__Lachnospirales; f__Lachnospiraceae; g__Lachnospiraceae_NK4A136_group; s__uncultured_bacterium
OTU_1737	2.80958067008499e-05	1.40479033504249e-05	0	0	4.21437100512748e-05	0	2.80958067008499e-05	0	5.61916134016998e-05	0	8.42874201025497e-05	0	0	0	1.40479033504249e-05	1.40479033504249e-05	0	0	k__Bacteria; p__Firmicutes; c__Clostridia; o__Lachnospirales; f__Lachnospiraceae; g__Lachnospiraceae_UCG-008; s__uncultured_bacterium
OTU_1738	0	0	0	9.83353234529746e-05	0	0	0	0	1.40479033504249e-05	0	0	0	0	0	0	0	0	0	k__Bacteria; p__Firmicutes; c__Clostridia; o__Lachnospirales; f__Lachnospiraceae; g__Roseburia; s__uncultured_bacterium
OTU_1739	0.00525391585305893	0.00122216759148697	0.00164360469199972	0.00103954484793145	0.00143288614174334	0.00490271826929831	0.000337149680410199	0.000632155650769123	0.000435485003863173	0.000126431130153825	0.000154526936854674	0.00855517314040879	0.000702395167521247	0.000463580810564023	0.000899065814427197	0.000618107747418698	0.000856922104375922	0.00119407178478612	k__Bacteria; p__Firmicutes; c__Clostridia; o__Lachnospirales; f__Lachnospiraceae; g__uncultured; s__uncultured_bacterium
OTU_174	0.000449532907213598	0.000758586780922947	0.000449532907213598	0.000941209524478472	0.000870970007726347	0.000196670646905949	0.000309053873709349	0.000238814356957224	0.000379293390461474	0.000786682587623797	0.0001123832268034	0.000210718550256374	0.000323101777059774	0.000407389197162324	0.000744538877572522	0.000547868230666573	0.00110978436468357	0.000744538877572522	k__Bacteria; p__Bacteroidota; c__Bacteroidia; o__Bacteroidales; f__Muribaculaceae; g__Muribaculaceae; s__uncultured_bacterium
OTU_1740	0	0	1.40479033504249e-05	0	1.40479033504249e-05	0	1.40479033504249e-05	4.21437100512748e-05	1.40479033504249e-05	2.80958067008499e-05	0	0	0	8.42874201025497e-05	0	1.40479033504249e-05	0	0.000154526936854674	k__Bacteria; p__Firmicutes; c__Clostridia; o__Lachnospirales; f__Lachnospiraceae; g__Lachnospiraceae_NK4A136_group; s__uncultured_bacterium
OTU_1741	0	0	0	2.80958067008499e-05	1.40479033504249e-05	0	4.21437100512748e-05	0	5.61916134016998e-05	1.40479033504249e-05	0	1.40479033504249e-05	0	1.40479033504249e-05	0	1.40479033504249e-05	1.40479033504249e-05	0	k__Bacteria; p__Firmicutes; c__Clostridia; o__Lachnospirales; f__Lachnospiraceae; g__GCA-900066575; s__uncultured_bacterium
OTU_1742	1.40479033504249e-05	2.80958067008499e-05	0	0	0	0	0	0	0	2.80958067008499e-05	0	4.21437100512748e-05	0	0	5.61916134016998e-05	1.40479033504249e-05	0	4.21437100512748e-05	k__Bacteria; p__Firmicutes; c__Clostridia; o__Oscillospirales; f__Oscillospiraceae; g__Colidextribacter; s__uncultured_bacterium
OTU_1743	0	4.21437100512748e-05	0	1.40479033504249e-05	2.80958067008499e-05	0	1.40479033504249e-05	1.40479033504249e-05	1.40479033504249e-05	4.21437100512748e-05	1.40479033504249e-05	0	0	0	2.80958067008499e-05	2.80958067008499e-05	1.40479033504249e-05	4.21437100512748e-05	k__Bacteria; p__Proteobacteria; c__Alphaproteobacteria; o__Acetobacterales; f__Acetobacteraceae; g__Belnapia; s__Belnapia_soli
OTU_1744	0	0	0	0	0	0	1.40479033504249e-05	4.21437100512748e-05	2.80958067008499e-05	0	1.40479033504249e-05	0	0	0	1.40479033504249e-05	0	0	8.42874201025497e-05	k__Bacteria; p__Firmicutes; c__Clostridia; o__Lachnospirales; f__Lachnospiraceae; g__Eubacterium_oxidoreducens_group; s__uncultured_bacterium
OTU_1745	1.40479033504249e-05	0	1.40479033504249e-05	4.21437100512748e-05	0	1.40479033504249e-05	2.80958067008499e-05	0.0001123832268034	2.80958067008499e-05	0	0	1.40479033504249e-05	0.0001123832268034	4.21437100512748e-05	0.000252862260307649	2.80958067008499e-05	5.61916134016998e-05	0.000266910163658074	k__Bacteria; p__Firmicutes; c__Clostridia; o__Lachnospirales; f__Lachnospiraceae; g__Blautia; s__uncultured_bacterium
OTU_1746	0	0	0	0	0	0	0	0	0	0	0	0	0	0	0	4.21437100512748e-05	0	0	k__Bacteria; p__Firmicutes; c__Clostridia; o__Lachnospirales; f__Lachnospiraceae; g__Blautia; s__uncultured_bacterium
OTU_1747	0.000168574840205099	1.40479033504249e-05	9.83353234529746e-05	0	1.40479033504249e-05	5.61916134016998e-05	8.42874201025497e-05	2.80958067008499e-05	9.83353234529746e-05	8.42874201025497e-05	1.40479033504249e-05	0	1.40479033504249e-05	1.40479033504249e-05	0	0.000309053873709349	4.21437100512748e-05	0	k__Bacteria; p__Firmicutes; c__Clostridia; o__Lachnospirales; f__Lachnospiraceae; g__A2; s__uncultured_bacterium
OTU_1748	2.80958067008499e-05	1.40479033504249e-05	0.0001123832268034	1.40479033504249e-05	4.21437100512748e-05	2.80958067008499e-05	1.40479033504249e-05	0	7.02395167521247e-05	0.000252862260307649	8.42874201025497e-05	2.80958067008499e-05	2.80958067008499e-05	0	0	5.61916134016998e-05	0	0	k__Bacteria; p__Firmicutes; c__Clostridia; o__Lachnospirales; f__Lachnospiraceae; g__uncultured; s__uncultured_bacterium
OTU_1749	4.21437100512748e-05	2.80958067008499e-05	0	0	1.40479033504249e-05	7.02395167521247e-05	7.02395167521247e-05	2.80958067008499e-05	9.83353234529746e-05	1.40479033504249e-05	8.42874201025497e-05	2.80958067008499e-05	2.80958067008499e-05	2.80958067008499e-05	2.80958067008499e-05	0.000126431130153825	5.61916134016998e-05	0	k__Bacteria; p__Firmicutes; c__Clostridia; o__Lachnospirales; f__Lachnospiraceae; g__uncultured; s__uncultured_bacterium
OTU_175	7.02395167521247e-05	0.000126431130153825	7.02395167521247e-05	0.000154526936854674	0.000154526936854674	7.02395167521247e-05	7.02395167521247e-05	4.21437100512748e-05	5.61916134016998e-05	0.000252862260307649	0.0001123832268034	1.40479033504249e-05	0.000238814356957224	0.000266910163658074	0.000238814356957224	0.000295005970358924	0.000168574840205099	0.000561916134016998	k__Bacteria; p__Bacteroidota; c__Bacteroidia; o__Bacteroidales; f__Rikenellaceae; g__Alistipes; s__uncultured_bacterium
OTU_1750	0.000393341293811899	0	0.000323101777059774	4.21437100512748e-05	5.61916134016998e-05	1.40479033504249e-05	2.80958067008499e-05	7.02395167521247e-05	0.000280958067008499	0.000140479033504249	4.21437100512748e-05	1.40479033504249e-05	0	0	2.80958067008499e-05	0.0001123832268034	2.80958067008499e-05	0	k__Bacteria; p__Firmicutes; c__Clostridia; o__Lachnospirales; f__Lachnospiraceae; g__A2; s__uncultured_bacterium
OTU_1751	0.000983353234529746	0.000913113717777622	0.000533820327316148	9.83353234529746e-05	0.000449532907213598	0.000407389197162324	0.000210718550256374	0.0001123832268034	0.000280958067008499	8.42874201025497e-05	9.83353234529746e-05	0.000168574840205099	0.000295005970358924	0.000393341293811899	0.000238814356957224	0.000238814356957224	0.00110978436468357	0.000477628713914448	k__Bacteria; p__Firmicutes; c__Clostridia; o__Lachnospirales; f__Lachnospiraceae; g__uncultured; s__uncultured_bacterium
OTU_1752	8.42874201025497e-05	0	2.80958067008499e-05	1.40479033504249e-05	1.40479033504249e-05	1.40479033504249e-05	1.40479033504249e-05	0	5.61916134016998e-05	0	4.21437100512748e-05	1.40479033504249e-05	4.21437100512748e-05	4.21437100512748e-05	0	4.21437100512748e-05	2.80958067008499e-05	0	k__Bacteria; p__Firmicutes; c__Clostridia; o__Lachnospirales; f__Lachnospiraceae; g__Lachnospiraceae_UCG-006; s__uncultured_bacterium
OTU_1753	0	0	0	2.80958067008499e-05	0	0	0	2.80958067008499e-05	0	0	0	0	0	0	0	0	0	1.40479033504249e-05	k__Bacteria; p__Firmicutes; c__Clostridia; o__Lachnospirales; f__Lachnospiraceae; g__uncultured; s__uncultured_organism
OTU_1754	1.40479033504249e-05	2.80958067008499e-05	5.61916134016998e-05	0	2.80958067008499e-05	1.40479033504249e-05	5.61916134016998e-05	0.000140479033504249	4.21437100512748e-05	1.40479033504249e-05	0.000224766453606799	0.000210718550256374	1.40479033504249e-05	0	0	2.80958067008499e-05	1.40479033504249e-05	1.40479033504249e-05	k__Bacteria; p__Firmicutes; c__Clostridia; o__Lachnospirales; f__Lachnospiraceae; g__uncultured; s__uncultured_bacterium
OTU_1755	1.40479033504249e-05	0	2.80958067008499e-05	0	1.40479033504249e-05	0	1.40479033504249e-05	0	0	0	0	0	0	0	0	0	0	0	k__Bacteria; p__Firmicutes; c__Clostridia; o__Lachnospirales; f__Lachnospiraceae; g__Roseburia; s__uncultured_bacterium
OTU_1756	0.000168574840205099	2.80958067008499e-05	4.21437100512748e-05	9.83353234529746e-05	0	0.000140479033504249	2.80958067008499e-05	0	1.40479033504249e-05	2.80958067008499e-05	0	1.40479033504249e-05	1.40479033504249e-05	1.40479033504249e-05	1.40479033504249e-05	5.61916134016998e-05	0	2.80958067008499e-05	k__Bacteria; p__Firmicutes; c__Clostridia; o__Lachnospirales; f__Lachnospiraceae; g__uncultured; s__uncultured_bacterium
OTU_1757	8.42874201025497e-05	2.80958067008499e-05	5.61916134016998e-05	8.42874201025497e-05	2.80958067008499e-05	8.42874201025497e-05	2.80958067008499e-05	0.000379293390461474	0.0001123832268034	1.40479033504249e-05	5.61916134016998e-05	1.40479033504249e-05	0	2.80958067008499e-05	2.80958067008499e-05	0.0001123832268034	1.40479033504249e-05	0.000252862260307649	k__Bacteria; p__Firmicutes; c__Clostridia; o__Oscillospirales; f__Ruminococcaceae; g__uncultured; s__uncultured_bacterium
OTU_1758	0	1.40479033504249e-05	0	0	0	0	0	0	0	0	0.0001123832268034	0	0	1.40479033504249e-05	0	1.40479033504249e-05	0	0	k__Bacteria; p__Firmicutes; c__Clostridia; o__Lachnospirales; f__Lachnospiraceae; g__Lachnospiraceae_NK4A136_group; s__uncultured_bacterium
OTU_1759	0	1.40479033504249e-05	0	0	4.21437100512748e-05	4.21437100512748e-05	0	0	0	0	0	0	0	0	0	0	0	0	k__Bacteria; p__Firmicutes; c__Clostridia; o__Lachnospirales; f__Lachnospiraceae; g__uncultured; s__uncultured_bacterium
OTU_176	0.000154526936854674	0.000168574840205099	0.000238814356957224	0.00182622743555524	0.00103954484793145	0	0.00119407178478612	0.000983353234529746	0.000983353234529746	0.000786682587623797	0.00186837114560652	0.000351197583760624	0.000407389197162324	0.000561916134016998	0.000435485003863173	0.000295005970358924	0.000505724520615298	0.000828826297675072	k__Bacteria; p__Bacteroidota; c__Bacteroidia; o__Bacteroidales; f__Muribaculaceae; g__Muribaculaceae; s__uncultured_bacterium
OTU_1760	5.61916134016998e-05	5.61916134016998e-05	2.80958067008499e-05	4.21437100512748e-05	4.21437100512748e-05	0	0	0	0	1.40479033504249e-05	5.61916134016998e-05	0	0	0	0	0	2.80958067008499e-05	0	k__Bacteria; p__Bacteroidota; c__Bacteroidia; o__Bacteroidales; f__Muribaculaceae; g__Muribaculaceae; s__unidentified
OTU_1761	0.000393341293811899	0.000913113717777622	0.00495890988270001	0.000295005970358924	0.00207908969586289	0.000379293390461474	0.000463580810564023	0.00130645501158952	0.00195265856570907	0.000716443070871672	0.000955257427828896	0.000309053873709349	0.000309053873709349	0.000182622743555524	0.000393341293811899	0.00334340099740114	0.000913113717777622	0.000295005970358924	k__Bacteria; p__Firmicutes; c__Clostridia; o__Lachnospirales; f__Lachnospiraceae; g__uncultured; s__uncultured_bacterium
OTU_1762	0	0	1.40479033504249e-05	0	1.40479033504249e-05	0	0	0	4.21437100512748e-05	0	0	0	0	0	0	0	0	0	k__Bacteria; p__Proteobacteria; c__Alphaproteobacteria; o__Caulobacterales; f__Caulobacteraceae; g__Brevundimonas; s__Brevundimonas_vesicularis
OTU_1763	1.40479033504249e-05	1.40479033504249e-05	2.80958067008499e-05	9.83353234529746e-05	0	5.61916134016998e-05	0	1.40479033504249e-05	0	0	1.40479033504249e-05	0	0	0	1.40479033504249e-05	2.80958067008499e-05	2.80958067008499e-05	1.40479033504249e-05	k__Bacteria; p__Firmicutes; c__Clostridia; o__Lachnospirales; f__Lachnospiraceae; g__Ruminococcus_gauvreauii_group; s__uncultured_bacterium
OTU_1764	0.000126431130153825	0.000126431130153825	0.000154526936854674	0.000126431130153825	9.83353234529746e-05	0.000238814356957224	0.000309053873709349	0.000126431130153825	0.000280958067008499	0.000224766453606799	0.000224766453606799	0.000168574840205099	0.000140479033504249	5.61916134016998e-05	0.000295005970358924	0.000266910163658074	0.000295005970358924	0.000477628713914448	k__Bacteria; p__Firmicutes; c__Clostridia; o__Lachnospirales; f__Lachnospiraceae; g__Lachnoclostridium; s__uncultured_bacterium
OTU_1765	0.00247243098967479	0.000154526936854674	0.000210718550256374	0.000266910163658074	0.000168574840205099	0.0108028376764768	0.0001123832268034	0.000168574840205099	0.0001123832268034	0.000154526936854674	0.00171384420875184	0.000140479033504249	5.61916134016998e-05	9.83353234529746e-05	0.000140479033504249	4.21437100512748e-05	4.21437100512748e-05	0.0001123832268034	k__Bacteria; p__Firmicutes; c__Clostridia; o__Lachnospirales; f__Lachnospiraceae; g__Roseburia; s__uncultured_bacterium
OTU_1766	5.61916134016998e-05	2.80958067008499e-05	4.21437100512748e-05	4.21437100512748e-05	0	7.02395167521247e-05	0.000309053873709349	7.02395167521247e-05	7.02395167521247e-05	0	0.000182622743555524	0.000323101777059774	0	5.61916134016998e-05	0.000210718550256374	0.000126431130153825	0.000210718550256374	0.000252862260307649	k__Bacteria; p__Firmicutes; c__Clostridia; o__Lachnospirales; f__Lachnospiraceae; g__Eubacterium_xylanophilum_group; s__uncultured_bacterium
OTU_1767	0	0	1.40479033504249e-05	0	0	0	1.40479033504249e-05	0	0	1.40479033504249e-05	2.80958067008499e-05	0	0	0	0	0	0	0	k__Bacteria; p__Firmicutes; c__Clostridia; o__Lachnospirales; f__Lachnospiraceae; g__Eubacterium_ventriosum_group; s__uncultured_bacterium
OTU_1768	0	0	0	0	0	0	1.40479033504249e-05	5.61916134016998e-05	0	0	0	0	0	0	0	0	0	0	k__Bacteria; p__Firmicutes; c__Clostridia; o__Lachnospirales; f__Lachnospiraceae; g__Lachnospiraceae_NK4A136_group; s__uncultured_bacterium
OTU_1769	0	0.000337149680410199	0.000365245487111049	5.61916134016998e-05	0	8.42874201025497e-05	1.40479033504249e-05	0.000238814356957224	0.0001123832268034	4.21437100512748e-05	2.80958067008499e-05	5.61916134016998e-05	0	2.80958067008499e-05	1.40479033504249e-05	4.21437100512748e-05	0	2.80958067008499e-05	k__Bacteria; p__Firmicutes; c__Clostridia; o__Lachnospirales; f__Lachnospiraceae; g__Roseburia; s__uncultured_bacterium
OTU_177	4.21437100512748e-05	0.000154526936854674	7.02395167521247e-05	9.83353234529746e-05	0.000337149680410199	7.02395167521247e-05	2.80958067008499e-05	0.000154526936854674	0.000154526936854674	0.000435485003863173	0.000224766453606799	9.83353234529746e-05	0.000126431130153825	0.000224766453606799	1.40479033504249e-05	0.000126431130153825	0.0001123832268034	0.000280958067008499	k__Bacteria; p__Bacteroidota; c__Bacteroidia; o__Bacteroidales; f__Rikenellaceae; g__Alistipes; s__uncultured_bacterium
OTU_1770	8.42874201025497e-05	1.40479033504249e-05	7.02395167521247e-05	8.42874201025497e-05	0	0.000140479033504249	1.40479033504249e-05	8.42874201025497e-05	1.40479033504249e-05	0	4.21437100512748e-05	0.000182622743555524	1.40479033504249e-05	1.40479033504249e-05	2.80958067008499e-05	5.61916134016998e-05	4.21437100512748e-05	4.21437100512748e-05	k__Bacteria; p__Firmicutes; c__Clostridia; o__Lachnospirales; f__Lachnospiraceae; g__Lachnospiraceae_NK4A136_group; s__uncultured_bacterium
OTU_1771	0	0	0	0	0	0	0	0	9.83353234529746e-05	0	0	0	0	0	0	0	0	0	k__Bacteria; p__Firmicutes; c__Clostridia; o__Monoglobales; f__Monoglobaceae; g__Monoglobus; s__unidentified
OTU_1772	0	0	0	0	1.40479033504249e-05	0	1.40479033504249e-05	0	0	2.80958067008499e-05	0	0	2.80958067008499e-05	0	0	0	0	7.02395167521247e-05	k__Bacteria; p__Firmicutes; c__Clostridia; o__Lachnospirales; f__Lachnospiraceae; g__uncultured; s__uncultured_bacterium
OTU_1773	2.80958067008499e-05	0	0	0	0	0	0	1.40479033504249e-05	1.40479033504249e-05	0	0	0	7.02395167521247e-05	0	4.21437100512748e-05	0	0	0	k__Bacteria; p__Firmicutes; c__Clostridia; o__Lachnospirales; f__Lachnospiraceae; g__Acetatifactor; s__Acetatifactor_muris
OTU_1774	0	0	0	0	0	0	0	0	0	1.40479033504249e-05	0	0	2.80958067008499e-05	0	0	0	0	0	k__Bacteria; p__Firmicutes; c__Clostridia; o__Lachnospirales; f__Lachnospiraceae; g__uncultured; s__uncultured_bacterium
OTU_1775	7.02395167521247e-05	1.40479033504249e-05	4.21437100512748e-05	0	0	0	0.000140479033504249	0.000140479033504249	4.21437100512748e-05	1.40479033504249e-05	1.40479033504249e-05	0.0001123832268034	0.000519772423965723	5.61916134016998e-05	9.83353234529746e-05	5.61916134016998e-05	7.02395167521247e-05	0.000365245487111049	k__Bacteria; p__Firmicutes; c__Clostridia; o__Lachnospirales; f__Lachnospiraceae; g__uncultured; s__uncultured_bacterium
OTU_1776	0	2.80958067008499e-05	1.40479033504249e-05	1.40479033504249e-05	1.40479033504249e-05	2.80958067008499e-05	0	4.21437100512748e-05	0	1.40479033504249e-05	4.21437100512748e-05	0	4.21437100512748e-05	0	0	0	0	0	k__Bacteria; p__Bacteroidota; c__Bacteroidia; o__Bacteroidales; f__Muribaculaceae; g__Muribaculaceae; s__uncultured_bacterium
OTU_1777	0.00205099388916204	0.000969305331179321	0.00581583198707593	0.000983353234529746	0.00196670646905949	0.00148907775514504	0.00526796375640936	0.00428461052187961	0.0158600828826298	0.00719252651541757	0.00528201165975978	0.000660251457469973	0.00140479033504249	0.00126431130153825	0.000842874201025497	0.0116878555875536	0.00165765259535014	0.00181217953220482	k__Bacteria; p__Firmicutes; c__Clostridia; o__Lachnospirales; f__Lachnospiraceae; g__Lachnospiraceae_UCG-006; s__uncultured_bacterium
OTU_1778	0	0	0	0	0	0	0	1.40479033504249e-05	0	0	0	1.40479033504249e-05	4.21437100512748e-05	0	1.40479033504249e-05	0	4.21437100512748e-05	2.80958067008499e-05	k__Bacteria; p__Firmicutes; c__Clostridia; o__Lachnospirales; f__Lachnospiraceae; g__uncultured; s__uncultured_bacterium
OTU_1779	0	0	0	0	1.40479033504249e-05	0.000224766453606799	0	0	0	1.40479033504249e-05	0	0	4.21437100512748e-05	0	1.40479033504249e-05	0	0	0	k__Bacteria; p__Firmicutes; c__Clostridia; o__Lachnospirales; f__Lachnospiraceae; g__Roseburia; s__uncultured_bacterium
OTU_178	7.02395167521247e-05	4.21437100512748e-05	4.21437100512748e-05	5.61916134016998e-05	8.42874201025497e-05	2.80958067008499e-05	8.42874201025497e-05	2.80958067008499e-05	2.80958067008499e-05	9.83353234529746e-05	1.40479033504249e-05	0.000126431130153825	0.000295005970358924	0.0001123832268034	8.42874201025497e-05	8.42874201025497e-05	0.000140479033504249	0.000393341293811899	k__Bacteria; p__Bacteroidota; c__Bacteroidia; o__Bacteroidales; f__Rikenellaceae; g__Alistipes; s__uncultured_bacterium
OTU_1780	7.02395167521247e-05	0	1.40479033504249e-05	5.61916134016998e-05	1.40479033504249e-05	0.0001123832268034	1.40479033504249e-05	1.40479033504249e-05	0	1.40479033504249e-05	0	5.61916134016998e-05	7.02395167521247e-05	1.40479033504249e-05	0	2.80958067008499e-05	2.80958067008499e-05	0.0001123832268034	k__Bacteria; p__Firmicutes; c__Clostridia; o__Lachnospirales; f__Lachnospiraceae; g__uncultured; s__uncultured_bacterium
OTU_1781	1.40479033504249e-05	0	5.61916134016998e-05	0	0	0	0	2.80958067008499e-05	1.40479033504249e-05	0	0	1.40479033504249e-05	4.21437100512748e-05	0	0	0	0	0	k__Bacteria; p__Firmicutes; c__Clostridia; o__Oscillospirales; f__Ruminococcaceae; g__Incertae_Sedis; s__uncultured_bacterium
OTU_1782	0	0	0	0	0	0	0	0	0	0	0	0	4.21437100512748e-05	0	0	0	0	0	k__Bacteria; p__Firmicutes; c__Clostridia; o__Oscillospirales; f__Oscillospiraceae; g__Colidextribacter; s__uncultured_bacterium
OTU_1783	1.40479033504249e-05	0	0	0	0	0	0	0	1.40479033504249e-05	0	0	0	0	4.21437100512748e-05	0	0	0	0	k__Bacteria; p__Firmicutes; c__Clostridia; o__Oscillospirales; f__Ruminococcaceae; g__Incertae_Sedis; s__uncultured_bacterium
OTU_1784	1.40479033504249e-05	2.80958067008499e-05	0	1.40479033504249e-05	0	0	0	9.83353234529746e-05	0	4.21437100512748e-05	0	0	5.61916134016998e-05	7.02395167521247e-05	0.000266910163658074	1.40479033504249e-05	0.000140479033504249	8.42874201025497e-05	k__Bacteria; p__Firmicutes; c__Clostridia; o__Lachnospirales; f__Lachnospiraceae; g__uncultured; s__uncultured_bacterium
OTU_1785	0.00258481421647819	0.00133455081829037	0.00262695792652947	0.00139074243169207	0.000814778394324647	0.00132050291493995	0.000421437100512748	0.000575964037367423	0.00110978436468357	0.000365245487111049	0.000435485003863173	0.00133455081829037	0.000618107747418698	0.000295005970358924	0.000842874201025497	0.000618107747418698	0.000828826297675072	0.000885017911076772	k__Bacteria; p__Firmicutes; c__Clostridia; o__Lachnospirales; f__Lachnospiraceae; g__uncultured; s__uncultured_bacterium
OTU_1786	0	0	0	0	0	0	0	0	0	0	0	0	0	4.21437100512748e-05	0	0	0	0	k__Bacteria; p__Firmicutes; c__Clostridia; o__Oscillospirales; f__Ruminococcaceae; g__uncultured; s__uncultured_organism
OTU_1787	1.40479033504249e-05	0	5.61916134016998e-05	1.40479033504249e-05	0	0	0.000168574840205099	0.000435485003863173	7.02395167521247e-05	0.000351197583760624	0	2.80958067008499e-05	1.40479033504249e-05	0.000772634684273372	5.61916134016998e-05	2.80958067008499e-05	0	0.00143288614174334	k__Bacteria; p__Firmicutes; c__Clostridia; o__Lachnospirales; f__Lachnospiraceae; g__Lachnospiraceae_NK4A136_group; s__uncultured_bacterium
OTU_1788	0.00404579616492239	0.00311863454379434	0.0125588255952799	0.00182622743555524	0.00757181990587905	0.00880803540071644	0.000196670646905949	0.000575964037367423	0.000702395167521247	0.00299220341364051	0.000800730490974222	0.000435485003863173	0.000168574840205099	0.000238814356957224	0.000575964037367423	0.000295005970358924	0.000238814356957224	0.000365245487111049	k__Bacteria; p__Firmicutes; c__Clostridia; o__Lachnospirales; f__Lachnospiraceae; g__Roseburia; s__uncultured_bacterium
OTU_1789	0	2.80958067008499e-05	4.21437100512748e-05	2.80958067008499e-05	0	0	0	4.21437100512748e-05	1.40479033504249e-05	1.40479033504249e-05	1.40479033504249e-05	0	1.40479033504249e-05	0	4.21437100512748e-05	2.80958067008499e-05	2.80958067008499e-05	1.40479033504249e-05	k__Bacteria; p__Firmicutes; c__Clostridia; o__Lachnospirales; f__Lachnospiraceae; g__uncultured; s__uncultured_bacterium
OTU_179	8.42874201025497e-05	0.000182622743555524	0.000168574840205099	0.000168574840205099	0.000154526936854674	1.40479033504249e-05	7.02395167521247e-05	0.000154526936854674	0.000126431130153825	0.000182622743555524	0.000126431130153825	0.000210718550256374	0.000323101777059774	0.000168574840205099	0.000182622743555524	0.0001123832268034	0.000210718550256374	0.000295005970358924	k__Bacteria; p__Bacteroidota; c__Bacteroidia; o__Bacteroidales; f__Rikenellaceae; g__Alistipes; s__uncultured_bacterium
OTU_1790	1.40479033504249e-05	5.61916134016998e-05	2.80958067008499e-05	0	0	8.42874201025497e-05	1.40479033504249e-05	0	5.61916134016998e-05	4.21437100512748e-05	5.61916134016998e-05	0.000154526936854674	2.80958067008499e-05	7.02395167521247e-05	0.000126431130153825	8.42874201025497e-05	0	4.21437100512748e-05	k__Bacteria; p__Firmicutes; c__Clostridia; o__Lachnospirales; f__Lachnospiraceae; g__Lachnospiraceae_NK4A136_group; s__uncultured_bacterium
OTU_1791	0	0	0	0	1.40479033504249e-05	0	2.80958067008499e-05	0	0	0	0	0	1.40479033504249e-05	2.80958067008499e-05	0.0001123832268034	1.40479033504249e-05	0	0.0001123832268034	k__Bacteria; p__Firmicutes; c__Clostridia; o__Lachnospirales; f__Lachnospiraceae; g__Roseburia; s__uncultured_bacterium
OTU_1792	0	0	4.21437100512748e-05	1.40479033504249e-05	2.80958067008499e-05	0	1.40479033504249e-05	0	2.80958067008499e-05	0	1.40479033504249e-05	0	0	4.21437100512748e-05	0.000224766453606799	1.40479033504249e-05	0	0.000126431130153825	k__Bacteria; p__Firmicutes; c__Clostridia; o__Lachnospirales; f__Lachnospiraceae; g__uncultured; s__uncultured_bacterium
OTU_1793	9.83353234529746e-05	0.000280958067008499	0.000210718550256374	9.83353234529746e-05	7.02395167521247e-05	0.0001123832268034	5.61916134016998e-05	8.42874201025497e-05	0.000196670646905949	0.000140479033504249	0.000126431130153825	7.02395167521247e-05	2.80958067008499e-05	5.61916134016998e-05	0.000140479033504249	0.000140479033504249	5.61916134016998e-05	0.000126431130153825	k__Bacteria; p__Firmicutes; c__Clostridia; o__Lachnospirales; f__Lachnospiraceae; g__Lachnospiraceae_NK4A136_group; s__uncultured_bacterium
OTU_1794	0	0	0	0	0	0	1.40479033504249e-05	1.40479033504249e-05	1.40479033504249e-05	0	0	0	0	0	4.21437100512748e-05	0	0	0	k__Bacteria; p__Firmicutes; c__Clostridia; o__Lachnospirales; f__Lachnospiraceae; g__Roseburia; s__uncultured_bacterium
OTU_1795	2.80958067008499e-05	1.40479033504249e-05	7.02395167521247e-05	0	1.40479033504249e-05	1.40479033504249e-05	5.61916134016998e-05	0	0	2.80958067008499e-05	2.80958067008499e-05	4.21437100512748e-05	4.21437100512748e-05	2.80958067008499e-05	9.83353234529746e-05	0	0	0.0001123832268034	k__Bacteria; p__Firmicutes; c__Clostridia; o__Lachnospirales; f__Lachnospiraceae; g__uncultured; s__uncultured_bacterium
OTU_1796	0	0	0	0	0	0	0	0	0	0	0	0	0	0	0	4.21437100512748e-05	0	0	k__Bacteria; p__Firmicutes; c__Clostridia; o__Lachnospirales; f__Lachnospiraceae; g__uncultured; s__uncultured_bacterium
OTU_1797	0	0	0	0	0	0	0	0	0	0	0	0	0	1.40479033504249e-05	0	4.21437100512748e-05	0	0	k__Bacteria; p__Firmicutes; c__Clostridia; o__Lachnospirales; f__Lachnospiraceae; g__Lachnospiraceae_NK4A136_group; s__uncultured_bacterium
OTU_1798	4.21437100512748e-05	1.40479033504249e-05	0.000547868230666573	5.61916134016998e-05	0.000435485003863173	0	0	4.21437100512748e-05	0.000210718550256374	0.000351197583760624	1.40479033504249e-05	1.40479033504249e-05	4.21437100512748e-05	0	0.000238814356957224	0.000323101777059774	1.40479033504249e-05	0.000168574840205099	k__Bacteria; p__Firmicutes; c__Clostridia; o__Lachnospirales; f__Lachnospiraceae; g__uncultured; s__uncultured_bacterium
OTU_1799	9.83353234529746e-05	1.40479033504249e-05	0.000210718550256374	2.80958067008499e-05	2.80958067008499e-05	4.21437100512748e-05	1.40479033504249e-05	0	1.40479033504249e-05	5.61916134016998e-05	7.02395167521247e-05	4.21437100512748e-05	1.40479033504249e-05	2.80958067008499e-05	4.21437100512748e-05	0.000140479033504249	5.61916134016998e-05	2.80958067008499e-05	k__Bacteria; p__Firmicutes; c__Clostridia; o__Lachnospirales; f__Lachnospiraceae; g__Lachnospiraceae_NK4A136_group; s__uncultured_bacterium
OTU_18	0	0	0	0	5.61916134016998e-05	0	0	0	0	1.40479033504249e-05	0	0	0	0	0	0	0	0	k__Bacteria; p__Firmicutes; c__Clostridia; o__Oscillospirales; f__Oscillospiraceae; g__UCG-005; s__uncultured_bacterium
OTU_180	7.02395167521247e-05	9.83353234529746e-05	7.02395167521247e-05	0.000547868230666573	0.000224766453606799	1.40479033504249e-05	0.000224766453606799	0.000182622743555524	0.000154526936854674	0.000182622743555524	0.000744538877572522	0.0001123832268034	0.000618107747418698	0.000280958067008499	0.000154526936854674	0	0.000337149680410199	0.000842874201025497	k__Bacteria; p__Bacteroidota; c__Bacteroidia; o__Bacteroidales; f__Muribaculaceae; g__Muribaculaceae; s__uncultured_bacterium
OTU_1800	7.02395167521247e-05	2.80958067008499e-05	7.02395167521247e-05	7.02395167521247e-05	0	2.80958067008499e-05	0.000393341293811899	0.00238814356957224	0.000337149680410199	0.000280958067008499	8.42874201025497e-05	5.61916134016998e-05	4.21437100512748e-05	4.21437100512748e-05	4.21437100512748e-05	4.21437100512748e-05	0.00255671840977734	5.61916134016998e-05	k__Bacteria; p__Firmicutes; c__Clostridia; o__Lachnospirales; f__Lachnospiraceae; g__uncultured; s__uncultured_bacterium
OTU_1801	4.21437100512748e-05	0.000154526936854674	2.80958067008499e-05	7.02395167521247e-05	4.21437100512748e-05	5.61916134016998e-05	9.83353234529746e-05	2.80958067008499e-05	5.61916134016998e-05	2.80958067008499e-05	7.02395167521247e-05	0.000168574840205099	2.80958067008499e-05	2.80958067008499e-05	1.40479033504249e-05	0.000393341293811899	0.0001123832268034	0.000154526936854674	k__Bacteria; p__Firmicutes; c__Clostridia; o__Lachnospirales; f__Lachnospiraceae; g__Lachnospiraceae_NK4A136_group; s__uncultured_bacterium
OTU_1802	2.80958067008499e-05	7.02395167521247e-05	2.80958067008499e-05	2.80958067008499e-05	7.02395167521247e-05	8.42874201025497e-05	8.42874201025497e-05	9.83353234529746e-05	0.000421437100512748	0	4.21437100512748e-05	9.83353234529746e-05	4.21437100512748e-05	0	1.40479033504249e-05	0.000224766453606799	8.42874201025497e-05	1.40479033504249e-05	k__Bacteria; p__Firmicutes; c__Clostridia; o__Lachnospirales; f__Lachnospiraceae; g__uncultured; s__uncultured_bacterium
OTU_1803	0	0	0	0	0	0	0	0	0	0	0	0	0	0	0	4.21437100512748e-05	0	0	k__Bacteria; p__Firmicutes; c__Clostridia; o__Lachnospirales; f__Lachnospiraceae; g__Blautia; s__uncultured_bacterium
OTU_1804	0	0	0	0	0	0	0	0	0	0	0	0	0	0	0	4.21437100512748e-05	0	0	k__Bacteria; p__Firmicutes; c__Clostridia; o__Lachnospirales; f__Lachnospiraceae; g__uncultured; s__uncultured_bacterium
OTU_1805	1.40479033504249e-05	0	0	1.40479033504249e-05	0	0	0	0	0	0	0	0	0	0	0	1.40479033504249e-05	0	0	k__Bacteria; p__Proteobacteria; c__Alphaproteobacteria; o__Rhizobiales; f__Beijerinckiaceae; g__1174-901-12; s__uncultured_bacterium
OTU_1806	1.40479033504249e-05	1.40479033504249e-05	0	0	0	2.80958067008499e-05	2.80958067008499e-05	0	5.61916134016998e-05	0	1.40479033504249e-05	0.000126431130153825	2.80958067008499e-05	0	1.40479033504249e-05	2.80958067008499e-05	8.42874201025497e-05	2.80958067008499e-05	k__Bacteria; p__Firmicutes; c__Clostridia; o__Lachnospirales; f__Lachnospiraceae; g__Lachnospiraceae_NK4A136_group; s__uncultured_bacterium
OTU_1807	0	0	0	0	1.40479033504249e-05	1.40479033504249e-05	1.40479033504249e-05	1.40479033504249e-05	0	1.40479033504249e-05	0	2.80958067008499e-05	0	0	0	1.40479033504249e-05	2.80958067008499e-05	0	k__Bacteria; p__Firmicutes; c__Clostridia; o__Lachnospirales; f__Lachnospiraceae; g__Blautia; s__uncultured_bacterium
OTU_1808	0	0	1.40479033504249e-05	0	0	0	5.61916134016998e-05	1.40479033504249e-05	0	2.80958067008499e-05	0	2.80958067008499e-05	0	4.21437100512748e-05	0	1.40479033504249e-05	4.21437100512748e-05	0	k__Bacteria; p__Firmicutes; c__Clostridia; o__Lachnospirales; f__Lachnospiraceae; g__UC5-1-2E3; s__uncultured_organism
OTU_1809	0	0	0	0	0	0	0	0	0	0	0	1.40479033504249e-05	0	0	0	0	4.21437100512748e-05	0	k__Bacteria; p__Firmicutes; c__Clostridia; o__Lachnospirales; f__Lachnospiraceae; g__uncultured; s__uncultured_bacterium
OTU_181	4.21437100512748e-05	0.000140479033504249	7.02395167521247e-05	0.000604059844068273	0.000590011940717848	5.61916134016998e-05	0.000238814356957224	0.000210718550256374	0.000238814356957224	0.000351197583760624	0.000421437100512748	8.42874201025497e-05	0.000407389197162324	0.000337149680410199	0.000295005970358924	7.02395167521247e-05	0.000210718550256374	0.000421437100512748	k__Bacteria; p__Bacteroidota; c__Bacteroidia; o__Bacteroidales; f__Muribaculaceae; g__Muribaculaceae; s__uncultured_bacterium
OTU_1810	0	0	0	1.40479033504249e-05	0	1.40479033504249e-05	0	0	1.40479033504249e-05	0	0	0	0	0	0	0	2.80958067008499e-05	0	k__Bacteria; p__Firmicutes; c__Clostridia; o__Clostridia_UCG-014; f__Clostridia_UCG-014; g__Clostridia_UCG-014; s__uncultured_bacterium
OTU_1811	0	0	0	2.80958067008499e-05	0	0	0	0	0	1.40479033504249e-05	0	0	0	0	0	0	5.61916134016998e-05	0	k__Bacteria; p__Firmicutes; c__Clostridia; o__Lachnospirales; f__Lachnospiraceae; g__uncultured; s__uncultured_bacterium
OTU_1812	0	0	0	0	0	0	1.40479033504249e-05	0	0	5.61916134016998e-05	0	0	0	1.40479033504249e-05	0	0	5.61916134016998e-05	1.40479033504249e-05	k__Bacteria; p__Bacteroidota; c__Bacteroidia; o__Bacteroidales; f__Muribaculaceae; g__Muribaculaceae; s__uncultured_bacterium
OTU_1813	1.40479033504249e-05	4.21437100512748e-05	0	2.80958067008499e-05	9.83353234529746e-05	1.40479033504249e-05	4.21437100512748e-05	8.42874201025497e-05	4.21437100512748e-05	0	1.40479033504249e-05	4.21437100512748e-05	0	0	1.40479033504249e-05	9.83353234529746e-05	8.42874201025497e-05	1.40479033504249e-05	k__Bacteria; p__Firmicutes; c__Clostridia; o__Lachnospirales; f__Lachnospiraceae; g__uncultured; s__uncultured_bacterium
OTU_1814	0.000168574840205099	0.000196670646905949	0.000266910163658074	7.02395167521247e-05	7.02395167521247e-05	0.000379293390461474	4.21437100512748e-05	0.000154526936854674	0.000266910163658074	0.000126431130153825	0.000379293390461474	0.00139074243169207	0.000182622743555524	0.0001123832268034	0.000182622743555524	0.0001123832268034	0.000533820327316148	0.0001123832268034	k__Bacteria; p__Firmicutes; c__Clostridia; o__Lachnospirales; f__Lachnospiraceae; g__uncultured; s__uncultured_bacterium
OTU_1815	0	0	1.40479033504249e-05	0	0	0	0	1.40479033504249e-05	0	0	0	0	0	0	0	0	0	0.000196670646905949	k__Bacteria; p__Firmicutes; c__Clostridia; o__Lachnospirales; f__Lachnospiraceae; g__Lachnospiraceae_NK4A136_group; s__uncultured_bacterium
OTU_1816	1.40479033504249e-05	1.40479033504249e-05	2.80958067008499e-05	1.40479033504249e-05	2.80958067008499e-05	2.80958067008499e-05	1.40479033504249e-05	5.61916134016998e-05	5.61916134016998e-05	0	0	1.40479033504249e-05	0	0	1.40479033504249e-05	0	0	4.21437100512748e-05	k__Bacteria; p__Firmicutes; c__Clostridia; o__Lachnospirales; f__Lachnospiraceae; g__uncultured; s__uncultured_bacterium
OTU_1817	0	0	0	0	0	0	1.40479033504249e-05	1.40479033504249e-05	0	0	0	1.40479033504249e-05	0	0	0	0	0	0.000126431130153825	k__Bacteria; p__Firmicutes; c__Clostridia; o__Oscillospirales; f__Oscillospiraceae; g__Colidextribacter; s__uncultured_bacterium
OTU_1818	1.40479033504249e-05	0	1.40479033504249e-05	0	0	1.40479033504249e-05	2.80958067008499e-05	0	0	0	4.21437100512748e-05	2.80958067008499e-05	0	0	0.0001123832268034	0	2.80958067008499e-05	0.000140479033504249	k__Bacteria; p__Firmicutes; c__Clostridia; o__Lachnospirales; f__Lachnospiraceae; g__Eubacterium_xylanophilum_group; s__uncultured_bacterium
OTU_1819	2.80958067008499e-05	1.40479033504249e-05	7.02395167521247e-05	7.02395167521247e-05	5.61916134016998e-05	2.80958067008499e-05	0.000140479033504249	0.000309053873709349	2.80958067008499e-05	0.000295005970358924	0	0.000126431130153825	1.40479033504249e-05	0.000351197583760624	4.21437100512748e-05	2.80958067008499e-05	4.21437100512748e-05	0.00119407178478612	k__Bacteria; p__Firmicutes; c__Clostridia; o__Lachnospirales; f__Lachnospiraceae; g__Lachnospiraceae_NK4A136_group; s__uncultured_bacterium
OTU_182	4.21437100512748e-05	0.000168574840205099	7.02395167521247e-05	0.0001123832268034	0.000196670646905949	0.000140479033504249	0	7.02395167521247e-05	8.42874201025497e-05	9.83353234529746e-05	0	5.61916134016998e-05	2.80958067008499e-05	2.80958067008499e-05	9.83353234529746e-05	0.0001123832268034	0.0001123832268034	5.61916134016998e-05	k__Bacteria; p__Bacteroidota; c__Bacteroidia; o__Sphingobacteriales; f__Sphingobacteriaceae; g__Pedobacter; s__uncultured_bacterium
OTU_1820	0	0	0	0	0	0	0	0	0	0	0	0	0	0	0	0	0	4.21437100512748e-05	k__Bacteria; p__Bacteroidota; c__Bacteroidia; o__Bacteroidales; f__Muribaculaceae; g__Muribaculaceae; s__uncultured_bacterium
OTU_1821	0	0	0	0	0	0	0	0	0	0	0	0	0	0	0	0	0	4.21437100512748e-05	k__Bacteria; p__Firmicutes; c__Clostridia; o__Oscillospirales; f__Ruminococcaceae; g__Ruminococcus; s__uncultured_bacterium
OTU_1822	0	2.80958067008499e-05	0	0	0	0	1.40479033504249e-05	5.61916134016998e-05	0	5.61916134016998e-05	0	0	0	4.21437100512748e-05	1.40479033504249e-05	1.40479033504249e-05	0	0.000828826297675072	k__Bacteria; p__Firmicutes; c__Clostridia; o__Lachnospirales; f__Lachnospiraceae; g__Lachnospiraceae_NK4A136_group; s__uncultured_bacterium
OTU_1823	0	0	1.40479033504249e-05	0	0	0	0	0	0	0	0	1.40479033504249e-05	0	0	0	0	0	5.61916134016998e-05	k__Bacteria; p__Firmicutes; c__Clostridia; o__Lachnospirales; f__Lachnospiraceae; g__uncultured; s__uncultured_bacterium
OTU_1824	0	0	0	0	0	0	0	0	0	0	0	0	0	0	0	0	0	5.61916134016998e-05	k__Bacteria; p__Firmicutes; c__Clostridia; o__Lachnospirales; f__Lachnospiraceae; g__Lachnospiraceae_UCG-006; s__uncultured_bacterium
OTU_1825	0	0	0	0	0	0	0	0	0	0	0	0	0	0	0	0	0	4.21437100512748e-05	k__Bacteria; p__Firmicutes; c__Clostridia; o__Lachnospirales; f__Lachnospiraceae; g__Lachnospiraceae_NK4A136_group; s__uncultured_bacterium
OTU_1826	0	0	0	0	0	0	0	0	0	0	0	0	0	1.40479033504249e-05	0	0	0	4.21437100512748e-05	k__Bacteria; p__Firmicutes; c__Clostridia; o__Lachnospirales; f__Lachnospiraceae; g__Lachnospiraceae_NK4A136_group; s__uncultured_bacterium
OTU_1827	0	0	0	0	0	0	0	0	0	0	0	0	0	0	0	0	0	5.61916134016998e-05	k__Bacteria; p__Bacteroidota; c__Bacteroidia; o__Bacteroidales; f__Muribaculaceae; g__Muribaculaceae; s__uncultured_bacterium
OTU_1828	0	0	0	0	0	0	0	1.40479033504249e-05	0	0	0	0	0	0	2.80958067008499e-05	0	0	0.000126431130153825	k__Bacteria; p__Firmicutes; c__Clostridia; o__Lachnospirales; f__Lachnospiraceae; g__uncultured; s__uncultured_bacterium
OTU_1829	0	0	0	0	0	2.80958067008499e-05	4.21437100512748e-05	0	0	0	0	8.42874201025497e-05	0	0	1.40479033504249e-05	1.40479033504249e-05	1.40479033504249e-05	2.80958067008499e-05	k__Bacteria; p__Firmicutes; c__Clostridia; o__Lachnospirales; f__Lachnospiraceae; g__Lachnospiraceae_UCG-008; s__uncultured_bacterium
OTU_183	0.000323101777059774	0.000477628713914448	0.000238814356957224	0.000337149680410199	0.000280958067008499	0.000295005970358924	0.000210718550256374	0.000280958067008499	0.000238814356957224	0.000491676617264873	0.000295005970358924	0.000168574840205099	0.0001123832268034	2.80958067008499e-05	8.42874201025497e-05	0.000210718550256374	0.000266910163658074	0.000224766453606799	k__Bacteria; p__Bacteroidota; c__Bacteroidia; o__Bacteroidales; f__Rikenellaceae; g__Alistipes; s__uncultured_bacterium
OTU_1830	0	0	1.40479033504249e-05	0	0	0	0	0	0	0	0	0	0	0	0	0	0	4.21437100512748e-05	k__Bacteria; p__Firmicutes; c__Clostridia; o__Lachnospirales; f__Lachnospiraceae; g__Lachnospiraceae_NK4A136_group; s__uncultured_bacterium
OTU_1831	0	0	0	1.40479033504249e-05	0	0	2.80958067008499e-05	1.40479033504249e-05	0	2.80958067008499e-05	0	1.40479033504249e-05	0	2.80958067008499e-05	1.40479033504249e-05	1.40479033504249e-05	0	8.42874201025497e-05	k__Bacteria; p__Firmicutes; c__Clostridia; o__Lachnospirales; f__Lachnospiraceae; g__uncultured; s__uncultured_bacterium
OTU_1832	0	4.21437100512748e-05	1.40479033504249e-05	0	2.80958067008499e-05	0	2.80958067008499e-05	5.61916134016998e-05	0.000238814356957224	2.80958067008499e-05	2.80958067008499e-05	2.80958067008499e-05	7.02395167521247e-05	5.61916134016998e-05	2.80958067008499e-05	1.40479033504249e-05	1.40479033504249e-05	0.000295005970358924	k__Bacteria; p__Firmicutes; c__Clostridia; o__Lachnospirales; f__Lachnospiraceae; g__Lachnoclostridium; s__uncultured_bacterium
OTU_1833	0.000238814356957224	0.000280958067008499	0.000238814356957224	7.02395167521247e-05	7.02395167521247e-05	0.000407389197162324	0.000618107747418698	0.000800730490974222	0.000786682587623797	0.000323101777059774	9.83353234529746e-05	0.000168574840205099	0.00207908969586289	4.21437100512748e-05	0.000224766453606799	0.000758586780922947	0.000309053873709349	0.00115192807473485	k__Bacteria; p__Firmicutes; c__Clostridia; o__Lachnospirales; f__Lachnospiraceae; g__Lachnospiraceae_NK4A136_group; s__uncultured_bacterium
OTU_1834	2.80958067008499e-05	1.40479033504249e-05	0.000519772423965723	0	0	8.42874201025497e-05	0	2.80958067008499e-05	1.40479033504249e-05	1.40479033504249e-05	1.40479033504249e-05	1.40479033504249e-05	1.40479033504249e-05	0	0	1.40479033504249e-05	0	0	k__Bacteria; p__Firmicutes; c__Clostridia; o__Lachnospirales; f__Lachnospiraceae; g__uncultured; s__uncultured_bacterium
OTU_1835	7.02395167521247e-05	2.80958067008499e-05	1.40479033504249e-05	8.42874201025497e-05	4.21437100512748e-05	1.40479033504249e-05	1.40479033504249e-05	0	0	0	1.40479033504249e-05	1.40479033504249e-05	0	0	2.80958067008499e-05	2.80958067008499e-05	0	1.40479033504249e-05	k__Bacteria; p__Firmicutes; c__Clostridia; o__Lachnospirales; f__Lachnospiraceae; g__Lachnospiraceae_NK4A136_group; s__uncultured_bacterium
OTU_1836	4.21437100512748e-05	0	0	0	0	0	0	0	0	0	0	0	0	0	0	0	0	0	k__Bacteria; p__Firmicutes; c__Clostridia; o__Lachnospirales; f__Lachnospiraceae; g__Roseburia; s__uncultured_bacterium
OTU_1837	2.80958067008499e-05	0	0	0	0	1.40479033504249e-05	0	0	0	0	2.80958067008499e-05	0	0	0	0	1.40479033504249e-05	0	0	k__Bacteria; p__Firmicutes; c__Clostridia; o__Lachnospirales; f__Lachnospiraceae; g__uncultured; s__uncultured_bacterium
OTU_1838	2.80958067008499e-05	0	0	2.80958067008499e-05	0	0	2.80958067008499e-05	1.40479033504249e-05	0	0	0	2.80958067008499e-05	0	0	7.02395167521247e-05	2.80958067008499e-05	0	5.61916134016998e-05	k__Bacteria; p__Firmicutes; c__Clostridia; o__Lachnospirales; f__Lachnospiraceae; g__uncultured; s__uncultured_bacterium
OTU_1839	0	5.61916134016998e-05	0	1.40479033504249e-05	0	0	0	0	1.40479033504249e-05	0	4.21437100512748e-05	1.40479033504249e-05	0	0	0	2.80958067008499e-05	2.80958067008499e-05	0	k__Bacteria; p__Firmicutes; c__Clostridia; o__Lachnospirales; f__Lachnospiraceae; g__uncultured; s__uncultured_bacterium
OTU_184	2.80958067008499e-05	1.40479033504249e-05	2.80958067008499e-05	0.000224766453606799	0.000154526936854674	2.80958067008499e-05	0.0001123832268034	0.0001123832268034	0.000168574840205099	0.000323101777059774	0.000238814356957224	0.000126431130153825	9.83353234529746e-05	0.0001123832268034	7.02395167521247e-05	0.000140479033504249	0.0001123832268034	0.000126431130153825	k__Bacteria; p__Bacteroidota; c__Bacteroidia; o__Bacteroidales; f__Muribaculaceae; g__Muribaculaceae; s__uncultured_bacterium
OTU_1840	0.0001123832268034	0.000435485003863173	0.0001123832268034	0.00147502985179462	0.000828826297675072	0.000266910163658074	0.0001123832268034	0.000126431130153825	0.000575964037367423	0.000688347264170823	0.00254267050642692	0.000140479033504249	4.21437100512748e-05	0.0001123832268034	0.000126431130153825	0.000182622743555524	0.000491676617264873	4.21437100512748e-05	k__Bacteria; p__Firmicutes; c__Clostridia; o__Lachnospirales; f__Lachnospiraceae; g__uncultured; s__uncultured_bacterium
OTU_1841	0.000913113717777622	0.000210718550256374	0.00175598791880312	0.000196670646905949	0.00102549694458102	0.000505724520615298	0.000168574840205099	0.000632155650769123	0.000309053873709349	9.83353234529746e-05	8.42874201025497e-05	0.000168574840205099	2.80958067008499e-05	1.40479033504249e-05	7.02395167521247e-05	0.000800730490974222	0.000618107747418698	5.61916134016998e-05	k__Bacteria; p__Firmicutes; c__Clostridia; o__Oscillospirales; f__Ruminococcaceae; g__Incertae_Sedis; s__uncultured_bacterium
OTU_1842	0	0.000224766453606799	4.21437100512748e-05	5.61916134016998e-05	1.40479033504249e-05	8.42874201025497e-05	0	4.21437100512748e-05	1.40479033504249e-05	1.40479033504249e-05	5.61916134016998e-05	1.40479033504249e-05	1.40479033504249e-05	1.40479033504249e-05	1.40479033504249e-05	0	7.02395167521247e-05	0	k__Bacteria; p__Firmicutes; c__Clostridia; o__Lachnospirales; f__Lachnospiraceae; g__Lachnospiraceae_NK4A136_group; s__uncultured_bacterium
OTU_1843	2.80958067008499e-05	1.40479033504249e-05	0	4.21437100512748e-05	0	0	0	0	0	0	0	1.40479033504249e-05	0	0	0	0	0	0	k__Bacteria; p__Firmicutes; c__Clostridia; o__Lachnospirales; f__Lachnospiraceae; g__Ruminococcus_gauvreauii_group; s__uncultured_bacterium
OTU_1844	0	0	4.21437100512748e-05	0	0	2.80958067008499e-05	0	0	0	0	0	0	1.40479033504249e-05	0	0	0	0	0	k__Bacteria; p__Firmicutes; c__Clostridia; o__Peptococcales; f__Peptococcaceae; g__uncultured; s__uncultured_bacterium
OTU_1845	0	2.80958067008499e-05	9.83353234529746e-05	1.40479033504249e-05	4.21437100512748e-05	1.40479033504249e-05	1.40479033504249e-05	0	2.80958067008499e-05	0	2.80958067008499e-05	5.61916134016998e-05	2.80958067008499e-05	1.40479033504249e-05	0	0	1.40479033504249e-05	0	k__Bacteria; p__Firmicutes; c__Clostridia; o__Lachnospirales; f__Lachnospiraceae; g__Dorea; s__uncultured_organism
OTU_1846	0	0	4.21437100512748e-05	0	0	1.40479033504249e-05	0	0	0	4.21437100512748e-05	2.80958067008499e-05	0	0	0	1.40479033504249e-05	0	1.40479033504249e-05	1.40479033504249e-05	k__Bacteria; p__Firmicutes; c__Clostridia; o__Lachnospirales; f__Lachnospiraceae; g__uncultured; s__uncultured_bacterium
OTU_1847	2.80958067008499e-05	4.21437100512748e-05	0.000477628713914448	7.02395167521247e-05	0.000224766453606799	4.21437100512748e-05	0	0.000182622743555524	0	1.40479033504249e-05	1.40479033504249e-05	2.80958067008499e-05	1.40479033504249e-05	0	4.21437100512748e-05	0	1.40479033504249e-05	0	k__Bacteria; p__Firmicutes; c__Clostridia; o__Lachnospirales; f__Lachnospiraceae; g__Lachnospiraceae_NK4A136_group; s__uncultured_bacterium
OTU_1848	1.40479033504249e-05	0	0.000196670646905949	0	5.61916134016998e-05	0	0	0.000140479033504249	0	0	0	0	0	0	0	0	1.40479033504249e-05	0	k__Bacteria; p__Firmicutes; c__Clostridia; o__Lachnospirales; f__Lachnospiraceae; g__Marvinbryantia; s__uncultured_bacterium
OTU_1849	0	0	4.21437100512748e-05	0	0	1.40479033504249e-05	0	0	0	0	0	0	0	0	0	0	0	0	k__Bacteria; p__Proteobacteria; c__Alphaproteobacteria; o__Acetobacterales; f__Acetobacteraceae; g__uncultured; s__uncultured_bacterium
OTU_185	0.000210718550256374	0.000252862260307649	4.21437100512748e-05	0.000491676617264873	0.000238814356957224	5.61916134016998e-05	8.42874201025497e-05	0.000224766453606799	0.000168574840205099	0.000252862260307649	0.000351197583760624	0.000140479033504249	0.000323101777059774	0.000266910163658074	0.000323101777059774	0.0001123832268034	0.000561916134016998	0.000716443070871672	k__Bacteria; p__Bacteroidota; c__Bacteroidia; o__Bacteroidales; f__Muribaculaceae; g__Muribaculaceae; s__uncultured_bacterium
OTU_1850	2.80958067008499e-05	0.0001123832268034	0.00259886211982862	2.80958067008499e-05	0	1.40479033504249e-05	2.80958067008499e-05	4.21437100512748e-05	0	1.40479033504249e-05	0	1.40479033504249e-05	2.80958067008499e-05	4.21437100512748e-05	8.42874201025497e-05	0	0	5.61916134016998e-05	k__Bacteria; p__Firmicutes; c__Clostridia; o__Lachnospirales; f__Lachnospiraceae; g__uncultured; s__uncultured_bacterium
OTU_1851	0	0	0	1.40479033504249e-05	0	2.80958067008499e-05	0	0	2.80958067008499e-05	0	2.80958067008499e-05	9.83353234529746e-05	0	0	0	0	0	2.80958067008499e-05	k__Bacteria; p__Firmicutes; c__Clostridia; o__Lachnospirales; f__Lachnospiraceae; g__Lachnospiraceae_NK4A136_group; s__uncultured_bacterium
OTU_1852	0	1.40479033504249e-05	0	0	4.21437100512748e-05	0	0	0	0	0	0	0	0	0	0	0	0	0	k__Bacteria; p__Firmicutes; c__Clostridia; o__Lachnospirales; f__Lachnospiraceae; g__Roseburia; s__uncultured_organism
OTU_1853	0	0	0	0	5.61916134016998e-05	0	0	0	0	0	0	0	0	0	0	0	0	0	k__Bacteria; p__Firmicutes; c__Clostridia; o__Oscillospirales; f__Eubacterium_coprostanoligenes_group; g__Eubacterium_coprostanoligenes_group; s__uncultured_bacterium
OTU_1854	0	8.42874201025497e-05	0	1.40479033504249e-05	0	0.0001123832268034	0	0	0	1.40479033504249e-05	0	1.40479033504249e-05	0	0	4.21437100512748e-05	0	2.80958067008499e-05	0	k__Bacteria; p__Firmicutes; c__Clostridia; o__Lachnospirales; f__Lachnospiraceae; g__Lachnospiraceae_NK4A136_group; s__uncultured_bacterium
OTU_1855	0	0	0	0	0	4.21437100512748e-05	0	0	0	0	0	0	0	0	0	0	0	0	k__Bacteria; p__Firmicutes; c__Clostridia; o__Lachnospirales; f__Lachnospiraceae; g__Roseburia; s__uncultured_bacterium
OTU_1856	0.000885017911076772	8.42874201025497e-05	0.000674299360820398	2.80958067008499e-05	8.42874201025497e-05	0.000140479033504249	7.02395167521247e-05	7.02395167521247e-05	0.000365245487111049	0.000266910163658074	1.40479033504249e-05	4.21437100512748e-05	9.83353234529746e-05	1.40479033504249e-05	8.42874201025497e-05	0.000547868230666573	0.000168574840205099	9.83353234529746e-05	k__Bacteria; p__Firmicutes; c__Clostridia; o__Lachnospirales; f__Lachnospiraceae; g__A2; s__uncultured_bacterium
OTU_1857	0	0	0	0	0	4.21437100512748e-05	0	0	0	0	0	0	0	0	0	0	0	0	k__Bacteria; p__Firmicutes; c__Clostridia; o__Lachnospirales; f__Lachnospiraceae; g__A2; s__uncultured_bacterium
OTU_1858	0	0	0	1.40479033504249e-05	0	0.000210718550256374	0	0	0	1.40479033504249e-05	0	0	0	0	0	0	0	0	k__Bacteria; p__Firmicutes; c__Clostridia; o__Lachnospirales; f__Lachnospiraceae; g__Lachnospiraceae_UCG-001; s__uncultured_bacterium
OTU_1859	0	0	0	0.000126431130153825	0	1.40479033504249e-05	9.83353234529746e-05	0	0.000168574840205099	1.40479033504249e-05	1.40479033504249e-05	5.61916134016998e-05	7.02395167521247e-05	4.21437100512748e-05	8.42874201025497e-05	2.80958067008499e-05	2.80958067008499e-05	0	k__Bacteria; p__Firmicutes; c__Clostridia; o__Lachnospirales; f__Lachnospiraceae; g__Lachnospiraceae_NK4A136_group; s__uncultured_bacterium
OTU_186	0.0001123832268034	0.000126431130153825	9.83353234529746e-05	8.42874201025497e-05	1.40479033504249e-05	5.61916134016998e-05	2.80958067008499e-05	4.21437100512748e-05	4.21437100512748e-05	0.000140479033504249	2.80958067008499e-05	0.000126431130153825	8.42874201025497e-05	0	7.02395167521247e-05	4.21437100512748e-05	0.000196670646905949	0.000126431130153825	k__Bacteria; p__Bacteroidota; c__Bacteroidia; o__Bacteroidales; f__Rikenellaceae; g__Alistipes; s__uncultured_bacterium
OTU_1860	0	1.40479033504249e-05	0	5.61916134016998e-05	2.80958067008499e-05	0	1.40479033504249e-05	7.02395167521247e-05	0	0	0	1.40479033504249e-05	2.80958067008499e-05	0	0	0	0	1.40479033504249e-05	k__Bacteria; p__Firmicutes; c__Clostridia; o__Lachnospirales; f__Lachnospiraceae; g__Lachnospiraceae_UCG-001; s__uncultured_bacterium
OTU_1861	0	0	1.40479033504249e-05	1.40479033504249e-05	1.40479033504249e-05	0	1.40479033504249e-05	5.61916134016998e-05	2.80958067008499e-05	2.80958067008499e-05	0	1.40479033504249e-05	1.40479033504249e-05	0	0	4.21437100512748e-05	0	0	k__Bacteria; p__Firmicutes; c__Clostridia; o__Lachnospirales; f__Lachnospiraceae; g__Lachnoclostridium; s__uncultured_bacterium
OTU_1862	0	1.40479033504249e-05	1.40479033504249e-05	0	0	0	0	4.21437100512748e-05	0	0	0	1.40479033504249e-05	0	0	0	0	1.40479033504249e-05	0	k__Bacteria; p__Firmicutes; c__Clostridia; o__Oscillospirales; f__Ruminococcaceae; g__Ruminococcus; s__uncultured_bacterium
OTU_1863	0	0	0	0	0	0	0	4.21437100512748e-05	0	0	0	0	0	0	0	0	0	0	k__Bacteria; p__Firmicutes; c__Clostridia; o__Lachnospirales; f__Lachnospiraceae; g__uncultured; s__uncultured_bacterium
OTU_1864	0.000154526936854674	4.21437100512748e-05	0.000182622743555524	4.21437100512748e-05	0.0001123832268034	8.42874201025497e-05	9.83353234529746e-05	0.000491676617264873	0.00109573646133315	0.000744538877572522	0.000407389197162324	0.000126431130153825	8.42874201025497e-05	8.42874201025497e-05	2.80958067008499e-05	0.000519772423965723	0.000154526936854674	0.000182622743555524	k__Bacteria; p__Firmicutes; c__Clostridia; o__Lachnospirales; f__Lachnospiraceae; g__Lachnospiraceae_UCG-006; s__uncultured_bacterium
OTU_1865	0	1.40479033504249e-05	8.42874201025497e-05	0	2.80958067008499e-05	1.40479033504249e-05	1.40479033504249e-05	1.40479033504249e-05	0.0001123832268034	0	0	5.61916134016998e-05	0	4.21437100512748e-05	8.42874201025497e-05	1.40479033504249e-05	0	0	k__Bacteria; p__Firmicutes; c__Clostridia; o__Lachnospirales; f__Lachnospiraceae; g__uncultured; s__uncultured_bacterium
OTU_1866	1.40479033504249e-05	1.40479033504249e-05	4.21437100512748e-05	1.40479033504249e-05	1.40479033504249e-05	2.80958067008499e-05	1.40479033504249e-05	0	7.02395167521247e-05	4.21437100512748e-05	1.40479033504249e-05	1.40479033504249e-05	1.40479033504249e-05	0	0	2.80958067008499e-05	0	2.80958067008499e-05	k__Bacteria; p__Firmicutes; c__Clostridia; o__Lachnospirales; f__Lachnospiraceae; g__uncultured; s__uncultured_organism
OTU_1867	2.80958067008499e-05	5.61916134016998e-05	1.40479033504249e-05	1.40479033504249e-05	1.40479033504249e-05	0	2.80958067008499e-05	0	0.000449532907213598	4.21437100512748e-05	0	1.40479033504249e-05	0	1.40479033504249e-05	2.80958067008499e-05	2.80958067008499e-05	4.21437100512748e-05	1.40479033504249e-05	k__Bacteria; p__Firmicutes; c__Clostridia; o__Lachnospirales; f__Lachnospiraceae; g__Roseburia; s__uncultured_bacterium
OTU_1868	7.02395167521247e-05	0	1.40479033504249e-05	2.80958067008499e-05	0	0.000126431130153825	2.80958067008499e-05	1.40479033504249e-05	0.000224766453606799	0.000238814356957224	2.80958067008499e-05	0	8.42874201025497e-05	1.40479033504249e-05	0	0.0001123832268034	1.40479033504249e-05	0.0001123832268034	k__Bacteria; p__Firmicutes; c__Clostridia; o__Lachnospirales; f__Lachnospiraceae; g__uncultured; s__uncultured_bacterium
OTU_1869	0	0	0	0	0	0	0	0	0	4.21437100512748e-05	0	0	0	0	0	0	0	0	k__Bacteria; p__Firmicutes; c__Clostridia; o__Lachnospirales; f__Lachnospiraceae; g__Ruminococcus_gnavus_group; s__uncultured_organism
OTU_187	1.40479033504249e-05	2.80958067008499e-05	7.02395167521247e-05	7.02395167521247e-05	7.02395167521247e-05	2.80958067008499e-05	5.61916134016998e-05	1.40479033504249e-05	7.02395167521247e-05	4.21437100512748e-05	1.40479033504249e-05	4.21437100512748e-05	2.80958067008499e-05	2.80958067008499e-05	2.80958067008499e-05	5.61916134016998e-05	5.61916134016998e-05	4.21437100512748e-05	k__Bacteria; p__Bacteroidota; c__Bacteroidia; o__Cytophagales; f__Hymenobacteraceae; g__Hymenobacter; s__uncultured_bacterium
OTU_1870	1.40479033504249e-05	7.02395167521247e-05	2.80958067008499e-05	2.80958067008499e-05	0	1.40479033504249e-05	5.61916134016998e-05	0.000182622743555524	7.02395167521247e-05	2.80958067008499e-05	0.00102549694458102	2.80958067008499e-05	0	1.40479033504249e-05	2.80958067008499e-05	0	1.40479033504249e-05	1.40479033504249e-05	k__Bacteria; p__Firmicutes; c__Clostridia; o__Lachnospirales; f__Lachnospiraceae; g__Lachnospiraceae_NK4A136_group; s__uncultured_bacterium
OTU_1871	0.0001123832268034	1.40479033504249e-05	1.40479033504249e-05	9.83353234529746e-05	0	5.61916134016998e-05	7.02395167521247e-05	0	5.61916134016998e-05	1.40479033504249e-05	7.02395167521247e-05	7.02395167521247e-05	4.21437100512748e-05	9.83353234529746e-05	4.21437100512748e-05	4.21437100512748e-05	7.02395167521247e-05	2.80958067008499e-05	k__Bacteria; p__Firmicutes; c__Clostridia; o__Lachnospirales; f__Lachnospiraceae; g__Blautia; s__uncultured_bacterium
OTU_1872	0	0	0	0	0	1.40479033504249e-05	0	0	0	0	2.80958067008499e-05	1.40479033504249e-05	0	0	1.40479033504249e-05	0	0	0	k__Bacteria; p__Bacteroidota; c__Bacteroidia; o__Bacteroidales; f__Muribaculaceae; g__Muribaculaceae; s__uncultured_bacterium
OTU_1873	7.02395167521247e-05	1.40479033504249e-05	0	0	0	1.40479033504249e-05	1.40479033504249e-05	4.21437100512748e-05	2.80958067008499e-05	0	0.000505724520615298	9.83353234529746e-05	0	1.40479033504249e-05	1.40479033504249e-05	0	1.40479033504249e-05	0	k__Bacteria; p__Firmicutes; c__Clostridia; o__Lachnospirales; f__Lachnospiraceae; g__Lachnospiraceae_NK4A136_group; s__uncultured_bacterium
OTU_1874	0	0	0	2.80958067008499e-05	0	1.40479033504249e-05	0	0	1.40479033504249e-05	0	8.42874201025497e-05	0	0	0	1.40479033504249e-05	0	4.21437100512748e-05	0	k__Bacteria; p__Firmicutes; c__Clostridia; o__Lachnospirales; f__Lachnospiraceae; g__Lachnospiraceae_NK4A136_group; s__uncultured_bacterium
OTU_1875	0	0	2.80958067008499e-05	2.80958067008499e-05	0	0	0.0001123832268034	1.40479033504249e-05	1.40479033504249e-05	1.40479033504249e-05	0	7.02395167521247e-05	2.80958067008499e-05	0	2.80958067008499e-05	0	1.40479033504249e-05	0	k__Bacteria; p__Firmicutes; c__Clostridia; o__Lachnospirales; f__Lachnospiraceae; g__Lachnoclostridium; s__uncultured_bacterium
OTU_1876	0	0	0	0	1.40479033504249e-05	0	0	0	0	0	2.80958067008499e-05	2.80958067008499e-05	0	0	0	0	0	0	k__Bacteria; p__Firmicutes; c__Clostridia; o__Oscillospirales; f__Ruminococcaceae; g__Ruminococcus; s__unidentified
OTU_1877	0	0	0	0	0	0	0	0	0	0	0	0	2.80958067008499e-05	0	0	0	0	0	k__Bacteria; p__Firmicutes; c__Clostridia; o__Lachnospirales; f__Lachnospiraceae; g__uncultured; s__uncultured_bacterium
OTU_1878	4.21437100512748e-05	1.40479033504249e-05	0	0	0	1.40479033504249e-05	0	0	2.80958067008499e-05	4.21437100512748e-05	1.40479033504249e-05	0	0.000140479033504249	0	0	4.21437100512748e-05	1.40479033504249e-05	1.40479033504249e-05	k__Bacteria; p__Firmicutes; c__Clostridia; o__Lachnospirales; f__Lachnospiraceae; g__Lachnospiraceae_NK4A136_group; s__uncultured_bacterium
OTU_1879	0	0	0	0	0	0	0	0	0	0	0	0	2.80958067008499e-05	0	0	0	0	0	k__Bacteria; p__Firmicutes; c__Clostridia; o__Lachnospirales; f__Lachnospiraceae; g__uncultured; s__uncultured_bacterium
OTU_188	0	2.80958067008499e-05	1.40479033504249e-05	0.000772634684273372	0.000744538877572522	0	0.000309053873709349	9.83353234529746e-05	0.000280958067008499	0.000238814356957224	0.000309053873709349	0	0.0001123832268034	0.0001123832268034	0	2.80958067008499e-05	0.000210718550256374	0.000182622743555524	k__Bacteria; p__Bacteroidota; c__Bacteroidia; o__Bacteroidales; f__Muribaculaceae; g__Muribaculaceae; s__uncultured_bacterium
OTU_1880	0	0	0	1.40479033504249e-05	0	1.40479033504249e-05	0	0	0	0	0	0	1.40479033504249e-05	0	0	0	0	0	k__Bacteria; p__Firmicutes; c__Clostridia; o__Lachnospirales; f__Lachnospiraceae; g__Acetatifactor; s__uncultured_bacterium
OTU_1881	2.80958067008499e-05	0	2.80958067008499e-05	1.40479033504249e-05	0	1.40479033504249e-05	4.21437100512748e-05	4.21437100512748e-05	0.000140479033504249	4.21437100512748e-05	0	1.40479033504249e-05	0.000561916134016998	0	1.40479033504249e-05	0.000238814356957224	9.83353234529746e-05	0.000140479033504249	k__Bacteria; p__Firmicutes; c__Clostridia; o__Lachnospirales; f__Lachnospiraceae; g__Lachnospiraceae_NK4A136_group; s__uncultured_bacterium
OTU_1882	0	0	0	4.21437100512748e-05	0	7.02395167521247e-05	4.21437100512748e-05	0.000140479033504249	1.40479033504249e-05	4.21437100512748e-05	9.83353234529746e-05	4.21437100512748e-05	0.000126431130153825	1.40479033504249e-05	4.21437100512748e-05	2.80958067008499e-05	0.000196670646905949	1.40479033504249e-05	k__Bacteria; p__Firmicutes; c__Clostridia; o__Lachnospirales; f__Lachnospiraceae; g__Blautia; s__unidentified
OTU_1883	0	0	0	0	0	0	0	0	0	0	0	0	1.40479033504249e-05	0	0	0	0	0	k__Bacteria; p__Firmicutes; c__Clostridia; o__Lachnospirales; f__Lachnospiraceae; g__uncultured; s__uncultured_bacterium
OTU_1884	0	2.80958067008499e-05	4.21437100512748e-05	0	1.40479033504249e-05	0	0	0	0	0	0	0	2.80958067008499e-05	0	0	0	0	0	k__Bacteria; p__Firmicutes; c__Clostridia; o__Lachnospirales; f__Lachnospiraceae; g__Lachnoclostridium; s__uncultured_bacterium
OTU_1885	4.21437100512748e-05	0	2.80958067008499e-05	4.21437100512748e-05	0	1.40479033504249e-05	2.80958067008499e-05	1.40479033504249e-05	0	0	0	4.21437100512748e-05	7.02395167521247e-05	2.80958067008499e-05	0	1.40479033504249e-05	0	0	k__Bacteria; p__Firmicutes; c__Clostridia; o__Lachnospirales; f__Lachnospiraceae; g__uncultured; s__uncultured_bacterium
OTU_1886	0	0	1.40479033504249e-05	0	0	0	0	0	1.40479033504249e-05	0	0	0	1.40479033504249e-05	0	0	0	1.40479033504249e-05	0	k__Bacteria; p__Firmicutes; c__Clostridia; o__Oscillospirales; f__Ruminococcaceae; g__Anaerotruncus; s__uncultured_bacterium
OTU_1887	4.21437100512748e-05	0	0	2.80958067008499e-05	1.40479033504249e-05	0	0	4.21437100512748e-05	1.40479033504249e-05	0	0	0	4.21437100512748e-05	2.80958067008499e-05	4.21437100512748e-05	2.80958067008499e-05	2.80958067008499e-05	2.80958067008499e-05	k__Bacteria; p__Firmicutes; c__Clostridia; o__Lachnospirales; f__Lachnospiraceae; g__Blautia; s__uncultured_bacterium
OTU_1888	0	2.80958067008499e-05	1.40479033504249e-05	1.40479033504249e-05	1.40479033504249e-05	1.40479033504249e-05	0	0	1.40479033504249e-05	1.40479033504249e-05	9.83353234529746e-05	1.40479033504249e-05	4.21437100512748e-05	8.42874201025497e-05	0	0	2.80958067008499e-05	0	k__Bacteria; p__Firmicutes; c__Clostridia; o__Lachnospirales; f__Lachnospiraceae; g__uncultured; s__uncultured_bacterium
OTU_1889	0	0	0	0	0	0	1.40479033504249e-05	0	0	0	2.80958067008499e-05	0	1.40479033504249e-05	0	0	1.40479033504249e-05	2.80958067008499e-05	0	k__Bacteria; p__Firmicutes; c__Clostridia; o__Lachnospirales; f__Lachnospiraceae; g__Lachnospiraceae_UCG-006; s__uncultured_bacterium
OTU_189	0.000337149680410199	0.000140479033504249	9.83353234529746e-05	0.000168574840205099	0.0001123832268034	0.000337149680410199	2.80958067008499e-05	4.21437100512748e-05	5.61916134016998e-05	0.000252862260307649	0.000140479033504249	8.42874201025497e-05	0.000154526936854674	7.02395167521247e-05	2.80958067008499e-05	0.000140479033504249	0.000140479033504249	0.000196670646905949	k__Bacteria; p__Bacteroidota; c__Bacteroidia; o__Bacteroidales; f__Rikenellaceae; g__Alistipes; s__uncultured_bacterium
OTU_1890	0	0	1.40479033504249e-05	0	0	0	0	0	0	0	0	1.40479033504249e-05	2.80958067008499e-05	0	0	0	0	0	k__Bacteria; p__Firmicutes; c__Clostridia; o__Lachnospirales; f__Lachnospiraceae; g__Lachnospiraceae_UCG-001; s__uncultured_bacterium
OTU_1891	0	0	0	4.21437100512748e-05	0	0	0	0	0	0	0	0	2.80958067008499e-05	1.40479033504249e-05	4.21437100512748e-05	0	0	0	k__Bacteria; p__Firmicutes; c__Clostridia; o__Lachnospirales; f__Lachnospiraceae; g__Blautia; s__uncultured_bacterium
OTU_1892	8.42874201025497e-05	9.83353234529746e-05	0.0001123832268034	4.21437100512748e-05	1.40479033504249e-05	0.000421437100512748	0	2.80958067008499e-05	2.80958067008499e-05	1.40479033504249e-05	0	0.000365245487111049	0.000154526936854674	1.40479033504249e-05	7.02395167521247e-05	1.40479033504249e-05	1.40479033504249e-05	0.000168574840205099	k__Bacteria; p__Firmicutes; c__Clostridia; o__Lachnospirales; f__Lachnospiraceae; g__uncultured; s__uncultured_bacterium
OTU_1893	7.02395167521247e-05	4.21437100512748e-05	4.21437100512748e-05	2.80958067008499e-05	8.42874201025497e-05	0.000126431130153825	1.40479033504249e-05	5.61916134016998e-05	2.80958067008499e-05	4.21437100512748e-05	7.02395167521247e-05	0.0001123832268034	2.80958067008499e-05	1.40479033504249e-05	7.02395167521247e-05	7.02395167521247e-05	0	1.40479033504249e-05	k__Bacteria; p__Proteobacteria; c__Alphaproteobacteria; o__Rhizobiales; f__Beijerinckiaceae; g__Methylobacterium-Methylorubrum; s__Methylobacterium_komagatae
OTU_1894	0	0	0	0	1.40479033504249e-05	0	0	0	0	0	0	0	2.80958067008499e-05	0	0	0	0	0	k__Bacteria; p__Firmicutes; c__Clostridia; o__Lachnospirales; f__Lachnospiraceae; g__GCA-900066575; s__uncultured_bacterium
OTU_1895	0	0	0	0	0	0	0	0	0	0	0	0	2.80958067008499e-05	0	0	0	0	0	k__Bacteria; p__Firmicutes; c__Clostridia; o__Lachnospirales; f__Lachnospiraceae; g__Lachnospiraceae_NC2004_group; s__uncultured_bacterium
OTU_1896	0	0	0	1.40479033504249e-05	0	1.40479033504249e-05	1.40479033504249e-05	1.40479033504249e-05	1.40479033504249e-05	0	1.40479033504249e-05	2.80958067008499e-05	2.80958067008499e-05	1.40479033504249e-05	0	5.61916134016998e-05	1.40479033504249e-05	2.80958067008499e-05	k__Bacteria; p__Proteobacteria; c__Alphaproteobacteria; o__Rhizobiales; f__Beijerinckiaceae; g__Methylobacterium-Methylorubrum; s__uncultured_bacterium
OTU_1897	2.80958067008499e-05	1.40479033504249e-05	1.40479033504249e-05	1.40479033504249e-05	0	1.40479033504249e-05	0	2.80958067008499e-05	0	0	0	9.83353234529746e-05	4.21437100512748e-05	0	0	0	1.40479033504249e-05	1.40479033504249e-05	k__Bacteria; p__Firmicutes; c__Clostridia; o__Lachnospirales; f__Lachnospiraceae; g__uncultured; s__uncultured_bacterium
OTU_1898	0	0	2.80958067008499e-05	1.40479033504249e-05	0	1.40479033504249e-05	0	0	1.40479033504249e-05	0	2.80958067008499e-05	0	1.40479033504249e-05	0	1.40479033504249e-05	0	0	0	k__Bacteria; p__Firmicutes; c__Clostridia; o__Lachnospirales; f__Lachnospiraceae; g__Lachnospiraceae_UCG-001; s__uncultured_bacterium
OTU_1899	0	0	0	0	0	0	0	0	0	0	0	0	1.40479033504249e-05	0	0	0	0	0	k__Bacteria; p__Firmicutes; c__Clostridia; o__Lachnospirales; f__Lachnospiraceae; g__Blautia; s__uncultured_bacterium
OTU_19	0	0	0	0	0	2.80958067008499e-05	0	0	0	0	0	0	0	0	0	0	0	0	k__Bacteria; p__Firmicutes; c__Clostridia; o__Oscillospirales; f__Oscillospiraceae; g__uncultured; s__unidentified
OTU_190	0	2.80958067008499e-05	0	9.83353234529746e-05	1.40479033504249e-05	0	0.000168574840205099	4.21437100512748e-05	1.40479033504249e-05	7.02395167521247e-05	1.40479033504249e-05	9.83353234529746e-05	1.40479033504249e-05	4.21437100512748e-05	5.61916134016998e-05	9.83353234529746e-05	8.42874201025497e-05	9.83353234529746e-05	k__Bacteria; p__Bacteroidota; c__Bacteroidia; o__Bacteroidales; f__Muribaculaceae; g__Muribaculaceae; s__uncultured_bacterium
OTU_1900	7.02395167521247e-05	1.40479033504249e-05	8.42874201025497e-05	0.000126431130153825	1.40479033504249e-05	8.42874201025497e-05	0.000168574840205099	0.000252862260307649	0.000154526936854674	5.61916134016998e-05	7.02395167521247e-05	0.000379293390461474	0.000449532907213598	2.80958067008499e-05	0.0013485987216408	0.000309053873709349	2.80958067008499e-05	0.000590011940717848	k__Bacteria; p__Firmicutes; c__Clostridia; o__Lachnospirales; f__Lachnospiraceae; g__uncultured; s__uncultured_bacterium
OTU_1901	0	0	0	0	0	0	0	0	0	0	0	0	2.80958067008499e-05	0	0	0	0	0	k__Bacteria; p__Firmicutes; c__Clostridia; o__Oscillospirales; f__UCG-010; g__UCG-010; s__uncultured_bacterium
OTU_1902	1.40479033504249e-05	0	5.61916134016998e-05	0	0	0	0	0	2.80958067008499e-05	0	0	2.80958067008499e-05	0	2.80958067008499e-05	2.80958067008499e-05	2.80958067008499e-05	0	2.80958067008499e-05	k__Bacteria; p__Firmicutes; c__Clostridia; o__Lachnospirales; f__Lachnospiraceae; g__uncultured; s__uncultured_bacterium
OTU_1903	1.40479033504249e-05	0	1.40479033504249e-05	1.40479033504249e-05	0	0	0	0	0	0	0	0	5.61916134016998e-05	4.21437100512748e-05	0	0	0	1.40479033504249e-05	k__Bacteria; p__Firmicutes; c__Clostridia; o__Lachnospirales; f__Lachnospiraceae; g__Lachnospiraceae_NK4A136_group; s__uncultured_bacterium
OTU_1904	2.80958067008499e-05	0	1.40479033504249e-05	0	0	0	0	0	0	0	0	2.80958067008499e-05	0	4.21437100512748e-05	0.000154526936854674	0	0	8.42874201025497e-05	k__Bacteria; p__Firmicutes; c__Clostridia; o__Lachnospirales; f__Lachnospiraceae; g__Lachnospiraceae_NK4A136_group; s__uncultured_bacterium
OTU_1905	2.80958067008499e-05	2.80958067008499e-05	1.40479033504249e-05	1.40479033504249e-05	1.40479033504249e-05	7.02395167521247e-05	9.83353234529746e-05	2.80958067008499e-05	4.21437100512748e-05	2.80958067008499e-05	1.40479033504249e-05	9.83353234529746e-05	2.80958067008499e-05	0.000309053873709349	0	0	1.40479033504249e-05	8.42874201025497e-05	k__Bacteria; p__Firmicutes; c__Clostridia; o__Lachnospirales; f__Lachnospiraceae; g__Lachnospiraceae_UCG-001; s__uncultured_bacterium
OTU_1906	5.61916134016998e-05	4.21437100512748e-05	5.61916134016998e-05	1.40479033504249e-05	0.000224766453606799	0.000393341293811899	7.02395167521247e-05	8.42874201025497e-05	0.000238814356957224	8.42874201025497e-05	1.40479033504249e-05	0	0	4.21437100512748e-05	0	0.0001123832268034	0.000126431130153825	1.40479033504249e-05	k__Bacteria; p__Firmicutes; c__Clostridia; o__Oscillospirales; f__Ruminococcaceae; g__Incertae_Sedis; s__uncultured_bacterium
OTU_1907	0	0	0	0	0	1.40479033504249e-05	0	0	0	0	4.21437100512748e-05	0	0	2.80958067008499e-05	0	0	0	0	k__Bacteria; p__Proteobacteria; c__Alphaproteobacteria; o__Sphingomonadales; f__Sphingomonadaceae; g__Sphingomonas; s__uncultured_bacterium
OTU_1908	0	0	0	1.40479033504249e-05	0	2.80958067008499e-05	0	0	0	0	0	4.21437100512748e-05	1.40479033504249e-05	2.80958067008499e-05	0.0001123832268034	0	1.40479033504249e-05	4.21437100512748e-05	k__Bacteria; p__Firmicutes; c__Clostridia; o__Lachnospirales; f__Lachnospiraceae; g__Lachnospiraceae_NK4A136_group; s__uncultured_bacterium
OTU_1909	0	0	0	0	0	0	0	0	0	0	0	2.80958067008499e-05	0	2.80958067008499e-05	0	0	0	0	k__Bacteria; p__Bacteroidota; c__Bacteroidia; o__Bacteroidales; f__Muribaculaceae; g__Muribaculaceae; s__uncultured_bacterium
OTU_191	2.80958067008499e-05	7.02395167521247e-05	1.40479033504249e-05	0.000449532907213598	0.000351197583760624	1.40479033504249e-05	8.42874201025497e-05	8.42874201025497e-05	8.42874201025497e-05	0.000126431130153825	0.000238814356957224	0	9.83353234529746e-05	4.21437100512748e-05	8.42874201025497e-05	2.80958067008499e-05	0.000182622743555524	0.000126431130153825	k__Bacteria; p__Bacteroidota; c__Bacteroidia; o__Bacteroidales; f__Muribaculaceae; g__Muribaculaceae; s__uncultured_bacterium
OTU_1910	1.40479033504249e-05	4.21437100512748e-05	4.21437100512748e-05	0	0	1.40479033504249e-05	0	0	1.40479033504249e-05	4.21437100512748e-05	0	0	0	1.40479033504249e-05	0	0	0	0	k__Bacteria; p__Bacteroidota; c__Bacteroidia; o__Bacteroidales; f__Muribaculaceae; g__Muribaculaceae; s__uncultured_bacterium
OTU_1911	0	0	0	0	0	0	0	0	0	0	0	0	0	2.80958067008499e-05	0	0	0	0	k__Bacteria; p__Firmicutes; c__Clostridia; o__Lachnospirales; f__Lachnospiraceae; g__Anaerosporobacter; s__uncultured_bacterium
OTU_1912	0.00178408372550397	0.00268314953993117	0.00418627519842664	0.000590011940717848	0.000885017911076772	0.00213528130926459	0.000196670646905949	0.000379293390461474	0.000533820327316148	0.000266910163658074	0.00109573646133315	0.000786682587623797	0.000140479033504249	0.0001123832268034	0.000983353234529746	0.000477628713914448	0.000856922104375922	0.000224766453606799	k__Bacteria; p__Firmicutes; c__Clostridia; o__Lachnospirales; f__Lachnospiraceae; g__Lachnospiraceae_UCG-006; s__uncultured_bacterium
OTU_1913	1.40479033504249e-05	0	5.61916134016998e-05	1.40479033504249e-05	8.42874201025497e-05	2.80958067008499e-05	0.000842874201025497	2.80958067008499e-05	0.000224766453606799	1.40479033504249e-05	5.61916134016998e-05	0.000182622743555524	0	0.000646203554119548	2.80958067008499e-05	0.000154526936854674	0.000154526936854674	5.61916134016998e-05	k__Bacteria; p__Firmicutes; c__Clostridia; o__Lachnospirales; f__Lachnospiraceae; g__Marvinbryantia; s__uncultured_bacterium
OTU_1914	0	0	0	0	0	0	0	0	0	0	0	0	0	2.80958067008499e-05	0	0	0	0	k__Bacteria; p__Firmicutes; c__Clostridia; o__Oscillospirales; f__Ruminococcaceae; g__Incertae_Sedis; s__uncultured_bacterium
OTU_1915	0	0	0	0	0	0	0	0	0	0	0	0	0	2.80958067008499e-05	0	0	0	0	k__Bacteria; p__Firmicutes; c__Clostridia; o__Lachnospirales; f__Lachnospiraceae; g__uncultured; s__uncultured_bacterium
OTU_1916	0	0	0	0	0	1.40479033504249e-05	0	0	0	0	0	0	0	1.40479033504249e-05	0	0	0	0	k__Bacteria; p__Firmicutes; c__Clostridia; o__Lachnospirales; f__Lachnospiraceae; g__uncultured; s__uncultured_bacterium
OTU_1917	0	0	0	0	0	0	5.61916134016998e-05	0	1.40479033504249e-05	0	0	0	0	8.42874201025497e-05	0	0	2.80958067008499e-05	0	k__Bacteria; p__Firmicutes; c__Clostridia; o__Lachnospirales; f__Lachnospiraceae; g__Marvinbryantia; s__uncultured_Clostridium
OTU_1918	0	1.40479033504249e-05	1.40479033504249e-05	2.80958067008499e-05	0	0	1.40479033504249e-05	0	0	4.21437100512748e-05	1.40479033504249e-05	0	0	2.80958067008499e-05	4.21437100512748e-05	0	0	0	k__Bacteria; p__Firmicutes; c__Clostridia; o__Lachnospirales; f__Lachnospiraceae; g__Lachnoclostridium; s__uncultured_organism
OTU_1919	0	2.80958067008499e-05	5.61916134016998e-05	0	0	2.80958067008499e-05	2.80958067008499e-05	0	0	0	1.40479033504249e-05	2.80958067008499e-05	4.21437100512748e-05	9.83353234529746e-05	5.61916134016998e-05	0	1.40479033504249e-05	5.61916134016998e-05	k__Bacteria; p__Firmicutes; c__Clostridia; o__Lachnospirales; f__Lachnospiraceae; g__Lachnospiraceae_UCG-001; s__uncultured_bacterium
OTU_192	1.40479033504249e-05	0	2.80958067008499e-05	5.61916134016998e-05	5.61916134016998e-05	0	5.61916134016998e-05	0	4.21437100512748e-05	0.000126431130153825	5.61916134016998e-05	0.0001123832268034	4.21437100512748e-05	7.02395167521247e-05	0	2.80958067008499e-05	7.02395167521247e-05	2.80958067008499e-05	k__Bacteria; p__Bacteroidota; c__Bacteroidia; o__Bacteroidales; f__Muribaculaceae; g__Muribaculaceae; s__unidentified
OTU_1920	0	0	1.40479033504249e-05	0	0	0	0	0	0	0	0	0	0	2.80958067008499e-05	0	0	1.40479033504249e-05	0	k__Bacteria; p__Firmicutes; c__Clostridia; o__Lachnospirales; f__Lachnospiraceae; g__Lachnospiraceae_NK4A136_group; s__uncultured_bacterium
OTU_1921	0	0	2.80958067008499e-05	1.40479033504249e-05	0	0	1.40479033504249e-05	0	0	0	0	0	0	2.80958067008499e-05	0	0	2.80958067008499e-05	1.40479033504249e-05	k__Bacteria; p__Firmicutes; c__Clostridia; o__Lachnospirales; f__Lachnospiraceae; g__A2; s__uncultured_bacterium
OTU_1922	0	0	0	0	0	0	1.40479033504249e-05	2.80958067008499e-05	0	0	0	0	0	2.80958067008499e-05	0	1.40479033504249e-05	0	1.40479033504249e-05	k__Bacteria; p__Firmicutes; c__Clostridia; o__Oscillospirales; f__Ruminococcaceae; g__Incertae_Sedis; s__uncultured_bacterium
OTU_1923	0	0	0	0	0	0	0	0	0	1.40479033504249e-05	0	0	0	2.80958067008499e-05	0	0	2.80958067008499e-05	0	k__Bacteria; p__Bacteroidota; c__Bacteroidia; o__Bacteroidales; f__Muribaculaceae; g__Muribaculaceae; s__uncultured_bacterium
OTU_1924	0	0	0	0	0	0	2.80958067008499e-05	0	2.80958067008499e-05	0	0	0	1.40479033504249e-05	5.61916134016998e-05	4.21437100512748e-05	0	1.40479033504249e-05	1.40479033504249e-05	k__Bacteria; p__Firmicutes; c__Clostridia; o__Lachnospirales; f__Lachnospiraceae; g__Ruminococcus_gnavus_group; s__uncultured_bacterium
OTU_1925	0	0	0	0	0	0	0	1.40479033504249e-05	0	0	0	0	0	4.21437100512748e-05	0	0	0	0	k__Bacteria; p__Firmicutes; c__Clostridia; o__Lachnospirales; f__Lachnospiraceae; g__Lachnospiraceae_NK4A136_group; s__uncultured_bacterium
OTU_1926	0	0	0	0	0	0	0	2.80958067008499e-05	0	0	0	0	1.40479033504249e-05	4.21437100512748e-05	0	0	1.40479033504249e-05	0	k__Bacteria; p__Firmicutes; c__Clostridia; o__Lachnospirales; f__Lachnospiraceae; g__Lachnospiraceae_NK4A136_group; s__uncultured_bacterium
OTU_1927	0	0	1.40479033504249e-05	0	0	0	0	0	0	1.40479033504249e-05	1.40479033504249e-05	1.40479033504249e-05	0	2.80958067008499e-05	1.40479033504249e-05	0	0	0	k__Bacteria; p__Bacteroidota; c__Bacteroidia; o__Bacteroidales; f__Muribaculaceae; g__Muribaculaceae; s__uncultured_bacterium
OTU_1928	1.40479033504249e-05	0	0	0	0	0	2.80958067008499e-05	0	0	0	0	1.40479033504249e-05	0	4.21437100512748e-05	1.40479033504249e-05	0	0	0	k__Bacteria; p__Firmicutes; c__Clostridia; o__Lachnospirales; f__Lachnospiraceae; g__Blautia; s__uncultured_bacterium
OTU_1929	0	0	0	1.40479033504249e-05	0	0	2.80958067008499e-05	0	0	0	0	1.40479033504249e-05	0	0	8.42874201025497e-05	0	0	0	k__Bacteria; p__Firmicutes; c__Clostridia; o__Lachnospirales; f__Lachnospiraceae; g__Lachnospiraceae_NK4A136_group; s__uncultured_bacterium
OTU_193	0	0	5.61916134016998e-05	1.40479033504249e-05	1.40479033504249e-05	0	1.40479033504249e-05	7.02395167521247e-05	1.40479033504249e-05	0	0	1.40479033504249e-05	9.83353234529746e-05	0	8.42874201025497e-05	2.80958067008499e-05	9.83353234529746e-05	0.000154526936854674	k__Bacteria; p__Bacteroidota; c__Bacteroidia; o__Bacteroidales; f__Muribaculaceae; g__Muribaculaceae; s__uncultured_bacterium
OTU_1930	0	0	0	0	0	0	0	0	0	1.40479033504249e-05	0	0	0	0	2.80958067008499e-05	0	0	0	k__Bacteria; p__Firmicutes; c__Clostridia; o__Oscillospirales; f__Ruminococcaceae; g__Ruminococcus; s__uncultured_bacterium
OTU_1931	2.80958067008499e-05	0	0	0	0	4.21437100512748e-05	1.40479033504249e-05	0	2.80958067008499e-05	1.40479033504249e-05	0	0	0	0	2.80958067008499e-05	0	0	2.80958067008499e-05	k__Bacteria; p__Firmicutes; c__Clostridia; o__Oscillospirales; f__Ruminococcaceae; g__Incertae_Sedis; s__uncultured_bacterium
OTU_1932	0	0	0	0	0	0	0	0	0	0	0	0	0	0	2.80958067008499e-05	0	0	0	k__Bacteria; p__Firmicutes; c__Clostridia; o__Lachnospirales; f__Lachnospiraceae; g__Lachnospiraceae_UCG-008; s__uncultured_bacterium
OTU_1933	1.40479033504249e-05	0	4.21437100512748e-05	0	1.40479033504249e-05	0	0	2.80958067008499e-05	0	0	0	1.40479033504249e-05	0	0	2.80958067008499e-05	1.40479033504249e-05	2.80958067008499e-05	1.40479033504249e-05	k__Bacteria; p__Firmicutes; c__Clostridia; o__Lachnospirales; f__Lachnospiraceae; g__uncultured; s__uncultured_bacterium
OTU_1934	0	0	0	0	0	0	0	2.80958067008499e-05	0	0	0	0	0	0	0.000154526936854674	0	1.40479033504249e-05	7.02395167521247e-05	k__Bacteria; p__Firmicutes; c__Clostridia; o__Lachnospirales; f__Lachnospiraceae; g__Blautia; s__uncultured_bacterium
OTU_1935	0.000224766453606799	5.61916134016998e-05	0.000379293390461474	4.21437100512748e-05	4.21437100512748e-05	4.21437100512748e-05	0	2.80958067008499e-05	1.40479033504249e-05	8.42874201025497e-05	0	1.40479033504249e-05	0	0	2.80958067008499e-05	0	0	0	k__Bacteria; p__Firmicutes; c__Clostridia; o__Lachnospirales; f__Lachnospiraceae; g__Roseburia; s__uncultured_bacterium
OTU_1936	0	2.80958067008499e-05	1.40479033504249e-05	2.80958067008499e-05	0	0	5.61916134016998e-05	0	1.40479033504249e-05	0	2.80958067008499e-05	1.40479033504249e-05	0	0	2.80958067008499e-05	0	0	0.000168574840205099	k__Bacteria; p__Firmicutes; c__Clostridia; o__Lachnospirales; f__Lachnospiraceae; g__Lachnospiraceae_UCG-001; s__uncultured_bacterium
OTU_1937	0	0	0	0	0	0	0	0	1.40479033504249e-05	1.40479033504249e-05	0	1.40479033504249e-05	7.02395167521247e-05	0	2.80958067008499e-05	2.80958067008499e-05	0	0	k__Bacteria; p__Firmicutes; c__Clostridia; o__Lachnospirales; f__Lachnospiraceae; g__uncultured; s__uncultured_bacterium
OTU_1938	0	0	2.80958067008499e-05	0	0	0	0	0	0	1.40479033504249e-05	0	0	1.40479033504249e-05	0	4.21437100512748e-05	0	2.80958067008499e-05	0	k__Bacteria; p__Firmicutes; c__Clostridia; o__Lachnospirales; f__Lachnospiraceae; g__Lachnoclostridium; s__uncultured_bacterium
OTU_1939	0	2.80958067008499e-05	1.40479033504249e-05	0	0	1.40479033504249e-05	1.40479033504249e-05	0	0	0	0	2.80958067008499e-05	1.40479033504249e-05	1.40479033504249e-05	5.61916134016998e-05	0	0	8.42874201025497e-05	k__Bacteria; p__Firmicutes; c__Clostridia; o__Lachnospirales; f__Lachnospiraceae; g__uncultured; s__uncultured_bacterium
OTU_194	0	0	0	0.0001123832268034	7.02395167521247e-05	0	7.02395167521247e-05	2.80958067008499e-05	4.21437100512748e-05	1.40479033504249e-05	8.42874201025497e-05	7.02395167521247e-05	9.83353234529746e-05	2.80958067008499e-05	4.21437100512748e-05	2.80958067008499e-05	2.80958067008499e-05	1.40479033504249e-05	k__Bacteria; p__Bacteroidota; c__Bacteroidia; o__Bacteroidales; f__Muribaculaceae; g__Muribaculaceae; s__uncultured_bacterium
OTU_1940	2.80958067008499e-05	0	5.61916134016998e-05	0	0	4.21437100512748e-05	0	1.40479033504249e-05	7.02395167521247e-05	0	0	0	0	0	2.80958067008499e-05	8.42874201025497e-05	0	1.40479033504249e-05	k__Bacteria; p__Firmicutes; c__Clostridia; o__Lachnospirales; f__Lachnospiraceae; g__A2; s__uncultured_bacterium
OTU_1941	2.80958067008499e-05	0	0	1.40479033504249e-05	0	0	0	0	0	1.40479033504249e-05	0	0	0	0	5.61916134016998e-05	0	0	2.80958067008499e-05	k__Bacteria; p__Bacteroidota; c__Bacteroidia; o__Bacteroidales; f__Muribaculaceae; g__Muribaculaceae; s__uncultured_bacterium
OTU_1942	0	0	0	4.21437100512748e-05	0	0	1.40479033504249e-05	0	1.40479033504249e-05	0	0	0	1.40479033504249e-05	1.40479033504249e-05	5.61916134016998e-05	0	0	0	k__Bacteria; p__Firmicutes; c__Clostridia; o__Lachnospirales; f__Lachnospiraceae; g__uncultured; s__uncultured_bacterium
OTU_1943	4.21437100512748e-05	8.42874201025497e-05	4.21437100512748e-05	1.40479033504249e-05	1.40479033504249e-05	1.40479033504249e-05	4.21437100512748e-05	5.61916134016998e-05	4.21437100512748e-05	2.80958067008499e-05	2.80958067008499e-05	7.02395167521247e-05	1.40479033504249e-05	1.40479033504249e-05	4.21437100512748e-05	2.80958067008499e-05	1.40479033504249e-05	0.000168574840205099	k__Bacteria; p__Firmicutes; c__Clostridia; o__Lachnospirales; f__Lachnospiraceae; g__Lachnoclostridium; s__uncultured_bacterium
OTU_1944	0	0	0	1.40479033504249e-05	0	0	0	1.40479033504249e-05	0	1.40479033504249e-05	1.40479033504249e-05	0	0	0	1.40479033504249e-05	0	0	0	k__Bacteria; p__Firmicutes; c__Clostridia; o__Oscillospirales; f__Oscillospiraceae; g__Colidextribacter; s__uncultured_bacterium
OTU_1945	0	0	0	0	0	1.40479033504249e-05	0	0	0	0	0	1.40479033504249e-05	2.80958067008499e-05	0	7.02395167521247e-05	0	1.40479033504249e-05	7.02395167521247e-05	k__Bacteria; p__Firmicutes; c__Clostridia; o__Lachnospirales; f__Lachnospiraceae; g__uncultured; s__uncultured_bacterium
OTU_1946	0.000196670646905949	5.61916134016998e-05	4.21437100512748e-05	0.0001123832268034	0.0001123832268034	0.000126431130153825	4.21437100512748e-05	0.000196670646905949	7.02395167521247e-05	5.61916134016998e-05	2.80958067008499e-05	0.000210718550256374	2.80958067008499e-05	8.42874201025497e-05	4.21437100512748e-05	0.000210718550256374	9.83353234529746e-05	8.42874201025497e-05	k__Bacteria; p__Firmicutes; c__Clostridia; o__Lachnospirales; f__Lachnospiraceae; g__uncultured; s__uncultured_bacterium
OTU_1947	0	0	0	0	0	0	0	0	4.21437100512748e-05	0	0	1.40479033504249e-05	0	0	1.40479033504249e-05	0	0	0	k__Bacteria; p__Firmicutes; c__Clostridia; o__Oscillospirales; f__Ruminococcaceae; g__Ruminococcus; s__unidentified
OTU_1948	0	0	0	0	0	0	0	0	0	0	2.80958067008499e-05	0	0	0	2.80958067008499e-05	0	0	0	k__Bacteria; p__Firmicutes; c__Clostridia; o__Monoglobales; f__Monoglobaceae; g__Monoglobus; s__uncultured_bacterium
OTU_1949	0	0	0	1.40479033504249e-05	0	0	7.02395167521247e-05	0	2.80958067008499e-05	1.40479033504249e-05	0	0	1.40479033504249e-05	0	8.42874201025497e-05	0	0	1.40479033504249e-05	k__Bacteria; p__Firmicutes; c__Clostridia; o__Oscillospirales; f__Ruminococcaceae; g__Ruminococcus; s__uncultured_bacterium
OTU_195	0.000224766453606799	0.000224766453606799	0.000182622743555524	0.000238814356957224	0.000295005970358924	0.000238814356957224	0.000154526936854674	0.000140479033504249	0.000126431130153825	0.000126431130153825	7.02395167521247e-05	5.61916134016998e-05	0.000280958067008499	5.61916134016998e-05	0.000210718550256374	0.000323101777059774	0.000168574840205099	0.000323101777059774	k__Bacteria; p__Bacteroidota; c__Bacteroidia; o__Bacteroidales; f__Rikenellaceae; g__Alistipes; s__uncultured_bacterium
OTU_1950	0	0	0	0	0	1.40479033504249e-05	1.40479033504249e-05	5.61916134016998e-05	0	0	0	0	0	0	1.40479033504249e-05	0	0	1.40479033504249e-05	k__Bacteria; p__Firmicutes; c__Clostridia; o__Lachnospirales; f__Lachnospiraceae; g__Roseburia; s__uncultured_bacterium
OTU_1951	0	0	1.40479033504249e-05	0	0	0	0	1.40479033504249e-05	0	0	0	0	0	0	5.61916134016998e-05	0	0	0	k__Bacteria; p__Firmicutes; c__Clostridia; o__Lachnospirales; f__Lachnospiraceae; g__GCA-900066575; s__uncultured_bacterium
OTU_1952	4.21437100512748e-05	0	0	9.83353234529746e-05	2.80958067008499e-05	0	0	2.80958067008499e-05	0	0	0	1.40479033504249e-05	0	1.40479033504249e-05	4.21437100512748e-05	0	1.40479033504249e-05	0	k__Bacteria; p__Firmicutes; c__Clostridia; o__Lachnospirales; f__Lachnospiraceae; g__Lachnospiraceae_NK4A136_group; s__uncultured_bacterium
OTU_1953	2.80958067008499e-05	1.40479033504249e-05	0	1.40479033504249e-05	0	0	0	0	1.40479033504249e-05	2.80958067008499e-05	0	4.21437100512748e-05	1.40479033504249e-05	0	2.80958067008499e-05	1.40479033504249e-05	1.40479033504249e-05	0	k__Bacteria; p__Firmicutes; c__Clostridia; o__Lachnospirales; f__Lachnospiraceae; g__uncultured; s__uncultured_bacterium
OTU_1954	0	0	0	0	0	0	0	0	0	0	0	0	0	0	2.80958067008499e-05	0	0	0	k__Bacteria; p__Firmicutes; c__Clostridia; o__Lachnospirales; f__Lachnospiraceae; g__GCA-900066575; s__uncultured_bacterium
OTU_1955	4.21437100512748e-05	0	2.80958067008499e-05	0	1.40479033504249e-05	2.80958067008499e-05	1.40479033504249e-05	2.80958067008499e-05	0	0	0	0	0	0	5.61916134016998e-05	1.40479033504249e-05	0	0	k__Bacteria; p__Firmicutes; c__Clostridia; o__Oscillospirales; f__Ruminococcaceae; g__uncultured; s__uncultured_bacterium
OTU_1956	0	0	0	0	0	0	0	0	0	0	0	1.40479033504249e-05	0	1.40479033504249e-05	2.80958067008499e-05	0	2.80958067008499e-05	0	k__Bacteria; p__Firmicutes; c__Clostridia; o__Lachnospirales; f__Lachnospiraceae; g__uncultured; s__uncultured_bacterium
OTU_1957	0	0	1.40479033504249e-05	1.40479033504249e-05	1.40479033504249e-05	1.40479033504249e-05	0	0	0	0	0	1.40479033504249e-05	0	0	2.80958067008499e-05	0	0	0	k__Bacteria; p__Proteobacteria; c__Alphaproteobacteria; o__Sphingomonadales; f__Sphingomonadaceae; g__Sphingomonas; s__Sphingomonas_sp.
OTU_1958	0	0	0	0	0	2.80958067008499e-05	0	0	0	0	0	0	0	0	2.80958067008499e-05	0	0	0	k__Bacteria; p__Firmicutes; c__Clostridia; o__Lachnospirales; f__Lachnospiraceae; g__Lachnospiraceae_NK4A136_group; s__uncultured_bacterium
OTU_1959	0	0	1.40479033504249e-05	0	0	0	1.40479033504249e-05	1.40479033504249e-05	0	0	0	1.40479033504249e-05	0	0	4.21437100512748e-05	0	0	0	k__Bacteria; p__Firmicutes; c__Clostridia; o__Lachnospirales; f__Lachnospiraceae; g__Acetatifactor; s__uncultured_bacterium
OTU_196	0.0001123832268034	0.000168574840205099	8.42874201025497e-05	0.0001123832268034	0.000140479033504249	1.40479033504249e-05	8.42874201025497e-05	9.83353234529746e-05	9.83353234529746e-05	0.000182622743555524	4.21437100512748e-05	9.83353234529746e-05	0.000154526936854674	0.000126431130153825	4.21437100512748e-05	5.61916134016998e-05	0.000295005970358924	0.000182622743555524	k__Bacteria; p__Bacteroidota; c__Bacteroidia; o__Bacteroidales; f__Rikenellaceae; g__Alistipes; s__uncultured_Bacteroidales
OTU_1960	0	0	0	0	0	0	0	0	0	0	0	0	0	0	1.40479033504249e-05	0	0	1.40479033504249e-05	k__Bacteria; p__Firmicutes; c__Clostridia; o__Oscillospirales; f__Ruminococcaceae; g__Incertae_Sedis; s__uncultured_bacterium
OTU_1961	5.61916134016998e-05	0	1.40479033504249e-05	1.40479033504249e-05	0	5.61916134016998e-05	0	2.80958067008499e-05	4.21437100512748e-05	0	1.40479033504249e-05	2.80958067008499e-05	2.80958067008499e-05	0	0.000266910163658074	0	1.40479033504249e-05	9.83353234529746e-05	k__Bacteria; p__Firmicutes; c__Clostridia; o__Lachnospirales; f__Lachnospiraceae; g__Lachnospiraceae_NK4A136_group; s__uncultured_bacterium
OTU_1962	8.42874201025497e-05	9.83353234529746e-05	0.0001123832268034	8.42874201025497e-05	8.42874201025497e-05	0.000196670646905949	0.000126431130153825	5.61916134016998e-05	9.83353234529746e-05	2.80958067008499e-05	5.61916134016998e-05	8.42874201025497e-05	9.83353234529746e-05	0.000140479033504249	9.83353234529746e-05	0.0001123832268034	7.02395167521247e-05	0.000196670646905949	k__Bacteria; p__Proteobacteria; c__Alphaproteobacteria; o__Sphingomonadales; f__Sphingomonadaceae; g__Sphingomonas; s__Sphingomonas_paucimobilis
OTU_1963	1.40479033504249e-05	1.40479033504249e-05	0	4.21437100512748e-05	1.40479033504249e-05	7.02395167521247e-05	7.02395167521247e-05	1.40479033504249e-05	2.80958067008499e-05	1.40479033504249e-05	0	0.000140479033504249	1.40479033504249e-05	0.000140479033504249	0.000126431130153825	5.61916134016998e-05	2.80958067008499e-05	0.000351197583760624	k__Bacteria; p__Firmicutes; c__Clostridia; o__Lachnospirales; f__Lachnospiraceae; g__Eubacterium_xylanophilum_group; s__uncultured_bacterium
OTU_1964	1.40479033504249e-05	0	1.40479033504249e-05	1.40479033504249e-05	0	0	1.40479033504249e-05	0.000266910163658074	1.40479033504249e-05	0	0	0.000126431130153825	4.21437100512748e-05	4.21437100512748e-05	0.000238814356957224	0	2.80958067008499e-05	0.000505724520615298	k__Bacteria; p__Firmicutes; c__Clostridia; o__Lachnospirales; f__Lachnospiraceae; g__Blautia; s__uncultured_bacterium
OTU_1965	0	1.40479033504249e-05	1.40479033504249e-05	4.21437100512748e-05	0	0	5.61916134016998e-05	1.40479033504249e-05	1.40479033504249e-05	1.40479033504249e-05	1.40479033504249e-05	1.40479033504249e-05	2.80958067008499e-05	0	9.83353234529746e-05	0	2.80958067008499e-05	5.61916134016998e-05	k__Bacteria; p__Firmicutes; c__Clostridia; o__Lachnospirales; f__Lachnospiraceae; g__uncultured; s__uncultured_bacterium
OTU_1966	0	0	0	0	0	0	0	0	0	0	0	0	0	0	2.80958067008499e-05	0	0	5.61916134016998e-05	k__Bacteria; p__Firmicutes; c__Clostridia; o__Oscillospirales; f__Ruminococcaceae; g__Ruminococcus; s__uncultured_bacterium
OTU_1967	0	1.40479033504249e-05	0	0	0	0	0	0	0	0	0	0	0	0	1.40479033504249e-05	0	0	0	k__Bacteria; p__Firmicutes; c__Clostridia; o__Lachnospirales; f__Lachnospiraceae; g__uncultured; s__uncultured_bacterium
OTU_1968	0.000323101777059774	5.61916134016998e-05	0.000238814356957224	0.000252862260307649	7.02395167521247e-05	0.000252862260307649	9.83353234529746e-05	9.83353234529746e-05	0.000126431130153825	7.02395167521247e-05	8.42874201025497e-05	0.000126431130153825	0.000168574840205099	0.000168574840205099	0.000224766453606799	5.61916134016998e-05	0.000140479033504249	0.0001123832268034	k__Bacteria; p__Firmicutes; c__Clostridia; o__Lachnospirales; f__Lachnospiraceae; g__Lachnospiraceae_NK4A136_group; s__uncultured_bacterium
OTU_1969	0	0	0	0	0	2.80958067008499e-05	4.21437100512748e-05	0	0	0	0	4.21437100512748e-05	2.80958067008499e-05	0	4.21437100512748e-05	0	0	4.21437100512748e-05	k__Bacteria; p__Firmicutes; c__Clostridia; o__Lachnospirales; f__Lachnospiraceae; g__uncultured; s__uncultured_bacterium
OTU_197	0	1.40479033504249e-05	5.61916134016998e-05	1.40479033504249e-05	1.40479033504249e-05	2.80958067008499e-05	2.80958067008499e-05	0	4.21437100512748e-05	4.21437100512748e-05	1.40479033504249e-05	7.02395167521247e-05	8.42874201025497e-05	2.80958067008499e-05	4.21437100512748e-05	0	2.80958067008499e-05	0.000126431130153825	k__Bacteria; p__Bacteroidota; c__Bacteroidia; o__Bacteroidales; f__Rikenellaceae; g__Alistipes; s__uncultured_bacterium
OTU_1970	0	0	0	0	0	0	0	1.40479033504249e-05	4.21437100512748e-05	0	0	0	0	0	2.80958067008499e-05	1.40479033504249e-05	0	2.80958067008499e-05	k__Bacteria; p__Firmicutes; c__Clostridia; o__Oscillospirales; f__Ruminococcaceae; g__Ruminococcus; s__uncultured_bacterium
OTU_1971	0	0	0	0	1.40479033504249e-05	0	4.21437100512748e-05	8.42874201025497e-05	2.80958067008499e-05	4.21437100512748e-05	0	2.80958067008499e-05	0	1.40479033504249e-05	4.21437100512748e-05	1.40479033504249e-05	0	5.61916134016998e-05	k__Bacteria; p__Firmicutes; c__Clostridia; o__Lachnospirales; f__Lachnospiraceae; g__Lachnospiraceae_NK4A136_group; s__uncultured_bacterium
OTU_1972	0.000140479033504249	9.83353234529746e-05	0.000561916134016998	0.000182622743555524	2.80958067008499e-05	0.000140479033504249	0.0001123832268034	0.000632155650769123	7.02395167521247e-05	4.21437100512748e-05	7.02395167521247e-05	2.80958067008499e-05	0.000252862260307649	0.000126431130153825	0.000379293390461474	0.000449532907213598	0.000295005970358924	8.42874201025497e-05	k__Bacteria; p__Firmicutes; c__Clostridia; o__Lachnospirales; f__Lachnospiraceae; g__Acetatifactor; s__Acetatifactor_muris
OTU_1973	0.000407389197162324	0.000140479033504249	0.000295005970358924	8.42874201025497e-05	9.83353234529746e-05	0.000407389197162324	5.61916134016998e-05	8.42874201025497e-05	0.000126431130153825	0.000126431130153825	2.80958067008499e-05	2.80958067008499e-05	2.80958067008499e-05	4.21437100512748e-05	7.02395167521247e-05	0.000210718550256374	2.80958067008499e-05	2.80958067008499e-05	k__Bacteria; p__Firmicutes; c__Clostridia; o__Lachnospirales; f__Lachnospiraceae; g__A2; s__uncultured_bacterium
OTU_1974	0	0	0	0	1.40479033504249e-05	0	0	0	0	1.40479033504249e-05	0	0	0	0	2.80958067008499e-05	0	0	2.80958067008499e-05	k__Bacteria; p__Firmicutes; c__Clostridia; o__Lachnospirales; f__Lachnospiraceae; g__Lachnoclostridium; s__uncultured_bacterium
OTU_1975	0	0	0	0	0	0	1.40479033504249e-05	0	0	0	0	1.40479033504249e-05	0	0	7.02395167521247e-05	0	0	2.80958067008499e-05	k__Bacteria; p__Firmicutes; c__Clostridia; o__Lachnospirales; f__Lachnospiraceae; g__uncultured; s__uncultured_bacterium
OTU_1976	0	0	0	5.61916134016998e-05	0	0	0	1.40479033504249e-05	1.40479033504249e-05	1.40479033504249e-05	0	0	0	0	2.80958067008499e-05	0	0	0	k__Bacteria; p__Firmicutes; c__Clostridia; o__Oscillospirales; f__Ruminococcaceae; g__Incertae_Sedis; s__uncultured_bacterium
OTU_1977	9.83353234529746e-05	2.80958067008499e-05	5.61916134016998e-05	0.000491676617264873	0.000252862260307649	1.40479033504249e-05	0.000365245487111049	0.000140479033504249	0.000266910163658074	4.21437100512748e-05	7.02395167521247e-05	0.000168574840205099	2.80958067008499e-05	8.42874201025497e-05	7.02395167521247e-05	0.000856922104375922	0.000210718550256374	7.02395167521247e-05	k__Bacteria; p__Firmicutes; c__Clostridia; o__Lachnospirales; f__Lachnospiraceae; g__Lachnospiraceae_NK4A136_group; s__uncultured_bacterium
OTU_1978	0	0	0	0	0	0	0	0	0	0	0	0	0	0	1.40479033504249e-05	2.80958067008499e-05	0	1.40479033504249e-05	k__Bacteria; p__Firmicutes; c__Clostridia; o__Lachnospirales; f__Lachnospiraceae; g__uncultured; s__uncultured_bacterium
OTU_1979	0	0	0	0	0	2.80958067008499e-05	0	0	0	0	0	0	0	0	4.21437100512748e-05	2.80958067008499e-05	2.80958067008499e-05	0	k__Bacteria; p__Firmicutes; c__Clostridia; o__Lachnospirales; f__Lachnospiraceae; g__Lachnospiraceae_UCG-008; s__uncultured_bacterium
OTU_198	0	9.83353234529746e-05	7.02395167521247e-05	1.40479033504249e-05	7.02395167521247e-05	5.61916134016998e-05	2.80958067008499e-05	4.21437100512748e-05	2.80958067008499e-05	4.21437100512748e-05	5.61916134016998e-05	1.40479033504249e-05	2.80958067008499e-05	1.40479033504249e-05	2.80958067008499e-05	4.21437100512748e-05	2.80958067008499e-05	0	k__Bacteria; p__Bacteroidota; c__Bacteroidia; o__Cytophagales; f__Hymenobacteraceae; g__Hymenobacter; s__uncultured_bacterium
OTU_1980	0	5.61916134016998e-05	1.40479033504249e-05	1.40479033504249e-05	0	2.80958067008499e-05	0.000266910163658074	4.21437100512748e-05	4.21437100512748e-05	1.40479033504249e-05	7.02395167521247e-05	4.21437100512748e-05	0	0	1.40479033504249e-05	0.000463580810564023	2.80958067008499e-05	1.40479033504249e-05	k__Bacteria; p__Firmicutes; c__Clostridia; o__Lachnospirales; f__Lachnospiraceae; g__Blautia; s__uncultured_bacterium
OTU_1981	0	0	4.21437100512748e-05	1.40479033504249e-05	1.40479033504249e-05	0	0	1.40479033504249e-05	5.61916134016998e-05	0	2.80958067008499e-05	1.40479033504249e-05	0	1.40479033504249e-05	0	2.80958067008499e-05	0	0	k__Bacteria; p__Firmicutes; c__Clostridia; o__Lachnospirales; f__Lachnospiraceae; g__uncultured; s__uncultured_bacterium
OTU_1982	0	0	0	0	0	0	0	0	0	0	1.40479033504249e-05	0	0	0	0	2.80958067008499e-05	0	0	k__Bacteria; p__Firmicutes; c__Clostridia; o__Oscillospirales; f__Ruminococcaceae; g__Incertae_Sedis; s__Acutalibacter_muris
OTU_1983	0.000618107747418698	4.21437100512748e-05	0.000547868230666573	0.00191051485565779	4.21437100512748e-05	0.000969305331179321	5.61916134016998e-05	4.21437100512748e-05	0.000196670646905949	2.80958067008499e-05	4.21437100512748e-05	0.00120811968813655	1.40479033504249e-05	0.000126431130153825	0.000168574840205099	0.0010676406546323	8.42874201025497e-05	0.000238814356957224	k__Bacteria; p__Firmicutes; c__Clostridia; o__Lachnospirales; f__Lachnospiraceae; g__Lachnospiraceae_NK4A136_group; s__uncultured_bacterium
OTU_1984	0	1.40479033504249e-05	1.40479033504249e-05	0	0	0	8.42874201025497e-05	2.80958067008499e-05	2.80958067008499e-05	0.0001123832268034	0	0	0	1.40479033504249e-05	1.40479033504249e-05	1.40479033504249e-05	1.40479033504249e-05	0.000140479033504249	k__Bacteria; p__Firmicutes; c__Clostridia; o__Lachnospirales; f__Lachnospiraceae; g__Lachnospiraceae_NK4A136_group; s__uncultured_bacterium
OTU_1985	0	0	0	0	0	1.40479033504249e-05	0	0	0	0	0	0	0	0	0	2.80958067008499e-05	0	0	k__Bacteria; p__Firmicutes; c__Clostridia; o__Lachnospirales; f__Lachnospiraceae; g__Lachnospiraceae_UCG-001; s__uncultured_bacterium
OTU_1986	0	0	0	0	0	1.40479033504249e-05	0	0	0	0	0	0	0	0	0	2.80958067008499e-05	0	0	k__Bacteria; p__Firmicutes; c__Clostridia; o__Oscillospirales; f__Ruminococcaceae; g__uncultured; s__uncultured_bacterium
OTU_1987	0	0	1.40479033504249e-05	0	0	0	0	0	0	0	0	0	0	0	0	2.80958067008499e-05	0	0	k__Bacteria; p__Firmicutes; c__Clostridia; o__Lachnospirales; f__Lachnospiraceae; g__Lachnoclostridium; s__uncultured_organism
OTU_1988	0.001123832268034	1.40479033504249e-05	0.00109573646133315	9.83353234529746e-05	0.0001123832268034	5.61916134016998e-05	1.40479033504249e-05	9.83353234529746e-05	0.000463580810564023	0.000463580810564023	4.21437100512748e-05	0	9.83353234529746e-05	4.21437100512748e-05	1.40479033504249e-05	0.000505724520615298	7.02395167521247e-05	0.000182622743555524	k__Bacteria; p__Firmicutes; c__Clostridia; o__Lachnospirales; f__Lachnospiraceae; g__A2; s__uncultured_bacterium
OTU_1989	0	0	0	0	0	0	0	0	0	0	0	0	0	0	0	4.21437100512748e-05	1.40479033504249e-05	0	k__Bacteria; p__Firmicutes; c__Clostridia; o__Oscillospirales; f__Oscillospiraceae; g__Colidextribacter; s__uncultured_bacterium
OTU_199	1.40479033504249e-05	4.21437100512748e-05	0	2.80958067008499e-05	2.80958067008499e-05	4.21437100512748e-05	0	0	2.80958067008499e-05	2.80958067008499e-05	2.80958067008499e-05	0	0	1.40479033504249e-05	2.80958067008499e-05	0	0	0	k__Bacteria; p__Bacteroidota; c__Bacteroidia; o__Bacteroidales; f__Rikenellaceae; g__Alistipes; s__uncultured_bacterium
OTU_1990	1.40479033504249e-05	0	2.80958067008499e-05	1.40479033504249e-05	0	1.40479033504249e-05	2.80958067008499e-05	4.21437100512748e-05	1.40479033504249e-05	2.80958067008499e-05	7.02395167521247e-05	0	1.40479033504249e-05	0	1.40479033504249e-05	2.80958067008499e-05	0	0	k__Bacteria; p__Bacteroidota; c__Bacteroidia; o__Bacteroidales; f__Muribaculaceae; g__Muribaculaceae; s__uncultured_bacterium
OTU_1991	0	0	0	0	0	0	0	0	0	0	1.40479033504249e-05	0	0	0	0	1.40479033504249e-05	0	0	k__Bacteria; p__Firmicutes; c__Clostridia; o__Lachnospirales; f__Lachnospiraceae; g__uncultured; s__uncultured_bacterium
OTU_1992	4.21437100512748e-05	2.80958067008499e-05	0.0001123832268034	0.000168574840205099	9.83353234529746e-05	0.000140479033504249	1.40479033504249e-05	0.000210718550256374	2.80958067008499e-05	2.80958067008499e-05	8.42874201025497e-05	0.000154526936854674	0.000126431130153825	2.80958067008499e-05	2.80958067008499e-05	0.000365245487111049	0.0001123832268034	0.000154526936854674	k__Bacteria; p__Firmicutes; c__Clostridia; o__Lachnospirales; f__Lachnospiraceae; g__Lachnoclostridium; s__uncultured_organism
OTU_1993	0	0	0	0	0	0	0	0	0	0	0	0	0	0	0	1.40479033504249e-05	0	0	k__Bacteria; p__Firmicutes; c__Clostridia; o__Lachnospirales; f__Lachnospiraceae; g__Lachnospiraceae_UCG-009; s__uncultured_rumen
OTU_1994	4.21437100512748e-05	0	7.02395167521247e-05	0.000351197583760624	8.42874201025497e-05	5.61916134016998e-05	1.40479033504249e-05	1.40479033504249e-05	1.40479033504249e-05	0.000224766453606799	0.0001123832268034	2.80958067008499e-05	0	0	5.61916134016998e-05	0.000182622743555524	1.40479033504249e-05	5.61916134016998e-05	k__Bacteria; p__Firmicutes; c__Clostridia; o__Lachnospirales; f__Lachnospiraceae; g__Lachnospiraceae_NK4A136_group; s__uncultured_bacterium
OTU_1995	1.40479033504249e-05	0	0	1.40479033504249e-05	1.40479033504249e-05	0	0	0	0	0	0	0	0	0	0	2.80958067008499e-05	1.40479033504249e-05	0	k__Bacteria; p__Bacteroidota; c__Bacteroidia; o__Bacteroidales; f__Muribaculaceae; g__Muribaculaceae; s__uncultured_bacterium
OTU_1996	1.40479033504249e-05	0	7.02395167521247e-05	0	1.40479033504249e-05	1.40479033504249e-05	4.21437100512748e-05	2.80958067008499e-05	2.80958067008499e-05	8.42874201025497e-05	4.21437100512748e-05	0	0	0	0	2.80958067008499e-05	1.40479033504249e-05	0	k__Bacteria; p__Firmicutes; c__Clostridia; o__Lachnospirales; f__Lachnospiraceae; g__Lachnospiraceae_UCG-006; s__uncultured_bacterium
OTU_1997	0	0	1.40479033504249e-05	1.40479033504249e-05	0	0	0	0	4.21437100512748e-05	0	0	0	0	0	0	5.61916134016998e-05	0	0	k__Bacteria; p__Firmicutes; c__Clostridia; o__Lachnospirales; f__Lachnospiraceae; g__A2; s__uncultured_bacterium
OTU_1998	0	0	0	0	0	0	1.40479033504249e-05	0	0	0	0	0	0	0	1.40479033504249e-05	4.21437100512748e-05	0	0	k__Bacteria; p__Firmicutes; c__Clostridia; o__Oscillospirales; f__Ruminococcaceae; g__Ruminococcus; s__uncultured_bacterium
OTU_1999	1.40479033504249e-05	0	1.40479033504249e-05	1.40479033504249e-05	0	2.80958067008499e-05	0	0	0	1.40479033504249e-05	0	1.40479033504249e-05	0	0	0	1.40479033504249e-05	2.80958067008499e-05	4.21437100512748e-05	k__Bacteria; p__Firmicutes; c__Clostridia; o__Lachnospirales; f__Lachnospiraceae; g__uncultured; s__uncultured_bacterium
OTU_2	4.21437100512748e-05	4.21437100512748e-05	8.42874201025497e-05	0.0001123832268034	0.00318887406054646	4.21437100512748e-05	0.00455152068553768	0.00231790405282012	0.00127835920488867	0.000941209524478472	0.00137669452834165	9.83353234529746e-05	0.000491676617264873	0.000365245487111049	0.00164360469199972	0.00168574840205099	0.00136264662499122	0.00237409566622182	k__Bacteria; p__Firmicutes; c__Clostridia; o__Peptococcales; f__Peptococcaceae; g__uncultured; s__unidentified
OTU_20	0	0	0	0	0	0	1.40479033504249e-05	0	1.40479033504249e-05	0	0	0	0	0	0	0	0	0	k__Bacteria; p__Firmicutes; c__Clostridia; o__Lachnospirales; f__Lachnospiraceae; g__Lachnospiraceae_NK4A136_group; s__uncultured_bacterium
OTU_200	1.40479033504249e-05	2.80958067008499e-05	2.80958067008499e-05	5.61916134016998e-05	1.40479033504249e-05	9.83353234529746e-05	5.61916134016998e-05	0	4.21437100512748e-05	4.21437100512748e-05	1.40479033504249e-05	2.80958067008499e-05	5.61916134016998e-05	0	2.80958067008499e-05	0	2.80958067008499e-05	1.40479033504249e-05	k__Bacteria; p__Bacteroidota; c__Bacteroidia; o__Cytophagales; f__Hymenobacteraceae; g__Hymenobacter; s__uncultured_bacterium
OTU_2000	0	0	0	5.61916134016998e-05	1.40479033504249e-05	2.80958067008499e-05	1.40479033504249e-05	1.40479033504249e-05	2.80958067008499e-05	0	1.40479033504249e-05	4.21437100512748e-05	0	0	0	4.21437100512748e-05	0	1.40479033504249e-05	k__Bacteria; p__Firmicutes; c__Clostridia; o__Lachnospirales; f__Lachnospiraceae; g__Lachnoclostridium; s__uncultured_bacterium
OTU_2001	0	0	0	0	0	0	0	1.40479033504249e-05	0	0	0	0	0	0	0	1.40479033504249e-05	0	0	k__Bacteria; p__Firmicutes; c__Clostridia; o__Oscillospirales; f__Ruminococcaceae; g__Ruminococcus; s__uncultured_bacterium
OTU_2002	0	0	0	0.000224766453606799	0	2.80958067008499e-05	0	4.21437100512748e-05	4.21437100512748e-05	1.40479033504249e-05	2.80958067008499e-05	1.40479033504249e-05	0	4.21437100512748e-05	0	8.42874201025497e-05	7.02395167521247e-05	2.80958067008499e-05	k__Bacteria; p__Firmicutes; c__Clostridia; o__Lachnospirales; f__Lachnospiraceae; g__uncultured; s__uncultured_bacterium
OTU_2003	1.40479033504249e-05	0	1.40479033504249e-05	0	0	0	0	1.40479033504249e-05	0	1.40479033504249e-05	0	0	0	0	1.40479033504249e-05	7.02395167521247e-05	2.80958067008499e-05	0	k__Bacteria; p__Firmicutes; c__Clostridia; o__Lachnospirales; f__Lachnospiraceae; g__A2; s__uncultured_bacterium
OTU_2004	0	0	0	0	0	1.40479033504249e-05	7.02395167521247e-05	1.40479033504249e-05	0.000154526936854674	2.80958067008499e-05	0	0	1.40479033504249e-05	0	0	9.83353234529746e-05	4.21437100512748e-05	0	k__Bacteria; p__Firmicutes; c__Clostridia; o__Lachnospirales; f__Lachnospiraceae; g__Lachnospiraceae_NK4A136_group; s__uncultured_bacterium
OTU_2005	0	0	0	1.40479033504249e-05	1.40479033504249e-05	0	0	0	0	0	0	0.000182622743555524	0	0	0	2.80958067008499e-05	1.40479033504249e-05	0	k__Bacteria; p__Firmicutes; c__Clostridia; o__Lachnospirales; f__Lachnospiraceae; g__uncultured; s__uncultured_bacterium
OTU_2006	1.40479033504249e-05	0	2.80958067008499e-05	2.80958067008499e-05	0	1.40479033504249e-05	0	0	0	1.40479033504249e-05	0	0	0	0	0	4.21437100512748e-05	0	0	k__Bacteria; p__Firmicutes; c__Clostridia; o__Lachnospirales; f__Lachnospiraceae; g__Lachnospiraceae_NK4A136_group; s__uncultured_bacterium
OTU_2007	0	0	0	0	0	0	0	0	0	0	0	0	0	0	0	2.80958067008499e-05	0	0	k__Bacteria; p__Firmicutes; c__Clostridia; o__Oscillospirales; f__Oscillospiraceae; g__NK4A214_group; s__unidentified
OTU_2008	0	0	0	1.40479033504249e-05	0	0	0	0	0	0	1.40479033504249e-05	0	0	0	0	1.40479033504249e-05	0	0	k__Bacteria; p__Firmicutes; c__Clostridia; o__Lachnospirales; f__Lachnospiraceae; g__Eubacterium_ventriosum_group; s__uncultured_bacterium
OTU_2009	0	0	0	1.40479033504249e-05	0	1.40479033504249e-05	0	1.40479033504249e-05	0	0	4.21437100512748e-05	0	0	0	0	2.80958067008499e-05	0	0	k__Bacteria; p__Firmicutes; c__Clostridia; o__Oscillospirales; f__Ruminococcaceae; g__Incertae_Sedis; s__uncultured_bacterium
OTU_201	0.00146098194844419	0.00120811968813655	0.00115192807473485	0.000730490974222097	0.000702395167521247	0.000674299360820398	0.000421437100512748	0.000688347264170823	0.000323101777059774	0.0012924071082391	0.000154526936854674	0.000393341293811899	0.00108168855798272	0.000210718550256374	0.000393341293811899	0.000491676617264873	0.000604059844068273	0.000309053873709349	k__Bacteria; p__Bacteroidota; c__Bacteroidia; o__Bacteroidales; f__Rikenellaceae; g__Alistipes; s__uncultured_bacterium
OTU_2010	1.40479033504249e-05	0	1.40479033504249e-05	0	0	1.40479033504249e-05	5.61916134016998e-05	5.61916134016998e-05	1.40479033504249e-05	0	4.21437100512748e-05	5.61916134016998e-05	0	0	2.80958067008499e-05	1.40479033504249e-05	0	0.000168574840205099	k__Bacteria; p__Firmicutes; c__Clostridia; o__Oscillospirales; f__Ruminococcaceae; g__Ruminococcus; s__uncultured_bacterium
OTU_2011	0	4.21437100512748e-05	8.42874201025497e-05	1.40479033504249e-05	4.21437100512748e-05	0	2.80958067008499e-05	2.80958067008499e-05	8.42874201025497e-05	1.40479033504249e-05	2.80958067008499e-05	1.40479033504249e-05	0	0	4.21437100512748e-05	8.42874201025497e-05	0.000266910163658074	2.80958067008499e-05	k__Bacteria; p__Firmicutes; c__Clostridia; o__Lachnospirales; f__Lachnospiraceae; g__uncultured; s__uncultured_bacterium
OTU_2012	1.40479033504249e-05	0	0	0	0	0	0	0	0	1.40479033504249e-05	0	1.40479033504249e-05	1.40479033504249e-05	1.40479033504249e-05	0	7.02395167521247e-05	1.40479033504249e-05	7.02395167521247e-05	k__Bacteria; p__Firmicutes; c__Clostridia; o__Lachnospirales; f__Lachnospiraceae; g__uncultured; s__uncultured_bacterium
OTU_2013	0	2.80958067008499e-05	0	0	5.61916134016998e-05	4.21437100512748e-05	1.40479033504249e-05	0	0	0	2.80958067008499e-05	0	0	0	0	4.21437100512748e-05	1.40479033504249e-05	0	k__Bacteria; p__Firmicutes; c__Clostridia; o__Lachnospirales; f__Lachnospiraceae; g__Lachnospiraceae_UCG-006; s__uncultured_bacterium
OTU_2014	0	0	0	0	0	0	0	0	0	0	0	0	0	0	0	0	2.80958067008499e-05	0	k__Bacteria; p__Firmicutes; c__Clostridia; o__Oscillospirales; f__Ruminococcaceae; g__Anaerotruncus; s__uncultured_bacterium
OTU_2015	0	0	1.40479033504249e-05	0	0	0	0	0	0	0	0	0	0	0	0	0	4.21437100512748e-05	0	k__Bacteria; p__Firmicutes; c__Clostridia; o__Oscillospirales; f__Ruminococcaceae; g__Incertae_Sedis; s__uncultured_bacterium
OTU_2016	0	0	0	0	2.80958067008499e-05	0	0	0	0	0	0	0	1.40479033504249e-05	0	1.40479033504249e-05	0	5.61916134016998e-05	2.80958067008499e-05	k__Bacteria; p__Firmicutes; c__Clostridia; o__Lachnospirales; f__Lachnospiraceae; g__uncultured; s__uncultured_bacterium
OTU_2017	2.80958067008499e-05	2.80958067008499e-05	0	2.80958067008499e-05	1.40479033504249e-05	1.40479033504249e-05	0	7.02395167521247e-05	0.000140479033504249	9.83353234529746e-05	7.02395167521247e-05	4.21437100512748e-05	1.40479033504249e-05	0	0	2.80958067008499e-05	7.02395167521247e-05	1.40479033504249e-05	k__Bacteria; p__Firmicutes; c__Clostridia; o__Lachnospirales; f__Lachnospiraceae; g__uncultured; s__uncultured_bacterium
OTU_2018	2.80958067008499e-05	0	4.21437100512748e-05	0	1.40479033504249e-05	1.40479033504249e-05	0	0	1.40479033504249e-05	1.40479033504249e-05	0	0	1.40479033504249e-05	0	0	0	2.80958067008499e-05	0	k__Bacteria; p__Firmicutes; c__Clostridia; o__Oscillospirales; f__Ruminococcaceae; g__Ruminococcus; s__uncultured_bacterium
OTU_2019	1.40479033504249e-05	0.000351197583760624	4.21437100512748e-05	1.40479033504249e-05	1.40479033504249e-05	2.80958067008499e-05	2.80958067008499e-05	4.21437100512748e-05	1.40479033504249e-05	2.80958067008499e-05	0.000660251457469973	2.80958067008499e-05	0	4.21437100512748e-05	5.61916134016998e-05	4.21437100512748e-05	0.000463580810564023	4.21437100512748e-05	k__Bacteria; p__Firmicutes; c__Clostridia; o__Lachnospirales; f__Lachnospiraceae; g__Lachnospiraceae_NK4A136_group; s__uncultured_bacterium
OTU_202	1.40479033504249e-05	2.80958067008499e-05	0	2.80958067008499e-05	5.61916134016998e-05	1.40479033504249e-05	1.40479033504249e-05	2.80958067008499e-05	2.80958067008499e-05	4.21437100512748e-05	9.83353234529746e-05	1.40479033504249e-05	4.21437100512748e-05	8.42874201025497e-05	5.61916134016998e-05	0	4.21437100512748e-05	1.40479033504249e-05	k__Bacteria; p__Bacteroidota; c__Bacteroidia; o__Bacteroidales; f__Rikenellaceae; g__Alistipes; s__uncultured_bacterium
OTU_2020	0	0	1.40479033504249e-05	0	1.40479033504249e-05	1.40479033504249e-05	0	0	0	0	0	4.21437100512748e-05	0	0	0	1.40479033504249e-05	2.80958067008499e-05	0	k__Bacteria; p__Firmicutes; c__Clostridia; o__Lachnospirales; f__Lachnospiraceae; g__uncultured; s__uncultured_bacterium
OTU_2021	0	0	0	0	0	0	1.40479033504249e-05	0	0	0	0	0	0	0	0	0	2.80958067008499e-05	0	k__Bacteria; p__Firmicutes; c__Clostridia; o__Oscillospirales; f__Ruminococcaceae; g__Incertae_Sedis; s__uncultured_bacterium
OTU_2022	0	0	0	0	0	0	0	0	0	0	0	0	0	0	0	0	2.80958067008499e-05	0	k__Bacteria; p__Firmicutes; c__Clostridia; o__Lachnospirales; f__Lachnospiraceae; g__Marvinbryantia; s__uncultured_bacterium
OTU_2023	0	0	0	0	0	0	0	1.40479033504249e-05	9.83353234529746e-05	1.40479033504249e-05	0	1.40479033504249e-05	1.40479033504249e-05	0	0	0	2.80958067008499e-05	0	k__Bacteria; p__Firmicutes; c__Clostridia; o__Lachnospirales; f__Lachnospiraceae; g__Blautia; s__uncultured_bacterium
OTU_2024	2.80958067008499e-05	0	0	1.40479033504249e-05	1.40479033504249e-05	0	0	1.40479033504249e-05	0	0	0	0	0	0	0	0	2.80958067008499e-05	0	k__Bacteria; p__Firmicutes; c__Clostridia; o__Lachnospirales; f__Lachnospiraceae; g__Lachnospiraceae_NK4A136_group; s__uncultured_bacterium
OTU_2025	0	0	0	0	0	0	0	0	0	0	0	0	0	0	0	0	2.80958067008499e-05	0	k__Bacteria; p__Firmicutes; c__Clostridia; o__Lachnospirales; f__Lachnospiraceae; g__Lachnospiraceae_UCG-006; s__uncultured_bacterium
OTU_2026	0	0	0	0	1.40479033504249e-05	0	0	0	0	2.80958067008499e-05	0	0	0	0	0	0	2.80958067008499e-05	0	k__Bacteria; p__Firmicutes; c__Clostridia; o__Lachnospirales; f__Lachnospiraceae; g__A2; s__uncultured_bacterium
OTU_2027	0	0	0	0	0	0	0	0	0	0	0	0	0	0	0	0	2.80958067008499e-05	0	k__Bacteria; p__Firmicutes; c__Clostridia; o__Oscillospirales; f__Ruminococcaceae; g__Subdoligranulum; s__uncultured_bacterium
OTU_2028	0	0	0	0	0	0	0	0	0	0	0	0	0	0	0	0	2.80958067008499e-05	0	k__Bacteria; p__Firmicutes; c__Clostridia; o__Lachnospirales; f__Lachnospiraceae; g__uncultured; s__uncultured_bacterium
OTU_2029	0	8.42874201025497e-05	0	0	0	0	0	0	0	0	0	0	0	0	0	0	2.80958067008499e-05	0	k__Bacteria; p__Firmicutes; c__Clostridia; o__Lachnospirales; f__Lachnospiraceae; g__Lachnospiraceae_NK4A136_group; s__uncultured_bacterium
OTU_203	1.40479033504249e-05	0	0	2.80958067008499e-05	0	0	0	0	0	0	0	1.40479033504249e-05	4.21437100512748e-05	0	4.21437100512748e-05	4.21437100512748e-05	2.80958067008499e-05	9.83353234529746e-05	k__Bacteria; p__Bacteroidota; c__Bacteroidia; o__Bacteroidales; f__Muribaculaceae; g__Muribaculaceae; s__uncultured_bacterium
OTU_2030	0	0	0	0	0	0	0	0	0	0	0	0	0	0	0	0	2.80958067008499e-05	0	k__Bacteria; p__Firmicutes; c__Clostridia; o__Oscillospirales; f__Ruminococcaceae; g__Incertae_Sedis; s__uncultured_bacterium
OTU_2031	0.000126431130153825	0.000168574840205099	8.42874201025497e-05	4.21437100512748e-05	0.0001123832268034	0.000140479033504249	5.61916134016998e-05	0.000140479033504249	0.000154526936854674	2.80958067008499e-05	1.40479033504249e-05	2.80958067008499e-05	0.0001123832268034	4.21437100512748e-05	0.000407389197162324	0.000182622743555524	0.000421437100512748	0.000154526936854674	k__Bacteria; p__Firmicutes; c__Clostridia; o__Lachnospirales; f__Lachnospiraceae; g__GCA-900066575; s__uncultured_bacterium
OTU_2032	0	0	0	0	0	0	0	0	0	0	0	0	0	0	0	0	4.21437100512748e-05	0	k__Bacteria; p__Firmicutes; c__Clostridia; o__Lachnospirales; f__Lachnospiraceae; g__Lachnospiraceae_NK4A136_group; s__uncultured_bacterium
OTU_2033	0	0	0	0	0	1.40479033504249e-05	1.40479033504249e-05	0	0	0	0	0	0	2.80958067008499e-05	0	0	2.80958067008499e-05	0	k__Bacteria; p__Firmicutes; c__Clostridia; o__Lachnospirales; f__Lachnospiraceae; g__Lachnoclostridium; s__uncultured_bacterium
OTU_2034	1.40479033504249e-05	1.40479033504249e-05	1.40479033504249e-05	2.80958067008499e-05	4.21437100512748e-05	0	0	0.000224766453606799	7.02395167521247e-05	4.21437100512748e-05	5.61916134016998e-05	0	0	0	4.21437100512748e-05	1.40479033504249e-05	4.21437100512748e-05	0	k__Bacteria; p__Firmicutes; c__Clostridia; o__Lachnospirales; f__Lachnospiraceae; g__Lachnospiraceae_NK4A136_group; s__uncultured_bacterium
OTU_2035	0	0	0	0	0	0	0	7.02395167521247e-05	1.40479033504249e-05	1.40479033504249e-05	0	0	0	0	1.40479033504249e-05	0	2.80958067008499e-05	0	k__Bacteria; p__Firmicutes; c__Clostridia; o__Lachnospirales; f__Lachnospiraceae; g__uncultured; s__uncultured_bacterium
OTU_2036	4.21437100512748e-05	0	0	0	0	5.61916134016998e-05	0	8.42874201025497e-05	4.21437100512748e-05	0	7.02395167521247e-05	0.000716443070871672	7.02395167521247e-05	5.61916134016998e-05	0	0	4.21437100512748e-05	0	k__Bacteria; p__Firmicutes; c__Clostridia; o__Lachnospirales; f__Lachnospiraceae; g__uncultured; s__uncultured_bacterium
OTU_2037	0	0	0	0	0	1.40479033504249e-05	1.40479033504249e-05	0	0	0	0	0	0	0	0	0	4.21437100512748e-05	0	k__Bacteria; p__Firmicutes; c__Clostridia; o__Lachnospirales; f__Lachnospiraceae; g__Lachnospiraceae_NK4A136_group; s__uncultured_bacterium
OTU_2038	0	0	0	0	0	0	0	0	0	1.40479033504249e-05	0	0	0	0	0	1.40479033504249e-05	2.80958067008499e-05	0	k__Bacteria; p__Bacteroidota; c__Bacteroidia; o__Bacteroidales; f__Muribaculaceae; g__Muribaculaceae; s__uncultured_bacterium
OTU_2039	0	0	0	0	0	0	0	0	0	2.80958067008499e-05	0	0	0	0	0	0	7.02395167521247e-05	0	k__Bacteria; p__Firmicutes; c__Clostridia; o__Lachnospirales; f__Lachnospiraceae; g__Lachnospiraceae_NK4A136_group; s__uncultured_bacterium
OTU_204	1.40479033504249e-05	0	0	9.83353234529746e-05	7.02395167521247e-05	0	1.40479033504249e-05	0	0	4.21437100512748e-05	5.61916134016998e-05	0	1.40479033504249e-05	1.40479033504249e-05	0	0	5.61916134016998e-05	0	k__Bacteria; p__Bacteroidota; c__Bacteroidia; o__Bacteroidales; f__Muribaculaceae; g__Muribaculaceae; s__uncultured_bacterium
OTU_2040	0	0	0	0	0	1.40479033504249e-05	0	0	0	0	0	4.21437100512748e-05	0	0	0	0	5.61916134016998e-05	0	k__Bacteria; p__Firmicutes; c__Clostridia; o__Lachnospirales; f__Lachnospiraceae; g__uncultured; s__uncultured_bacterium
OTU_2041	4.21437100512748e-05	2.80958067008499e-05	0	1.40479033504249e-05	0	1.40479033504249e-05	2.80958067008499e-05	0	1.40479033504249e-05	1.40479033504249e-05	4.21437100512748e-05	2.80958067008499e-05	5.61916134016998e-05	1.40479033504249e-05	0.000154526936854674	0	7.02395167521247e-05	0.0001123832268034	k__Bacteria; p__Firmicutes; c__Clostridia; o__Lachnospirales; f__Lachnospiraceae; g__Lachnospiraceae_NK4A136_group; s__uncultured_bacterium
OTU_2042	0	2.80958067008499e-05	0	0	1.40479033504249e-05	0	0	1.40479033504249e-05	2.80958067008499e-05	0	0	0	0	0	0	0	2.80958067008499e-05	0	k__Bacteria; p__Firmicutes; c__Clostridia; o__Lachnospirales; f__Lachnospiraceae; g__Lachnoclostridium; s__uncultured_bacterium
OTU_2043	1.40479033504249e-05	1.40479033504249e-05	1.40479033504249e-05	0	1.40479033504249e-05	0.0001123832268034	0	1.40479033504249e-05	0	0	0	8.42874201025497e-05	1.40479033504249e-05	0	4.21437100512748e-05	2.80958067008499e-05	4.21437100512748e-05	0	k__Bacteria; p__Firmicutes; c__Clostridia; o__Lachnospirales; f__Lachnospiraceae; g__Lachnospiraceae_NK4A136_group; s__uncultured_bacterium
OTU_2044	0	0	0	1.40479033504249e-05	8.42874201025497e-05	0	0	0	0	0	0	0	0	1.40479033504249e-05	0	1.40479033504249e-05	2.80958067008499e-05	0	k__Bacteria; p__Firmicutes; c__Clostridia; o__Oscillospirales; f__Ruminococcaceae; g__Paludicola; s__uncultured_bacterium
OTU_2045	0	0	0	5.61916134016998e-05	0	0	0	0	0	0	0	0	0	0	0	0	0	2.80958067008499e-05	k__Bacteria; p__Firmicutes; c__Clostridia; o__Lachnospirales; f__Lachnospiraceae; g__uncultured; s__uncultured_bacterium
OTU_2046	0.000154526936854674	4.21437100512748e-05	5.61916134016998e-05	2.80958067008499e-05	1.40479033504249e-05	0.000140479033504249	0	2.80958067008499e-05	1.40479033504249e-05	0	1.40479033504249e-05	0.000182622743555524	0	1.40479033504249e-05	5.61916134016998e-05	1.40479033504249e-05	2.80958067008499e-05	5.61916134016998e-05	k__Bacteria; p__Firmicutes; c__Clostridia; o__Lachnospirales; f__Lachnospiraceae; g__uncultured; s__uncultured_bacterium
OTU_2047	1.40479033504249e-05	0	0	0	0	0	1.40479033504249e-05	0	0	0	0	0	0	0	1.40479033504249e-05	0	0	7.02395167521247e-05	k__Bacteria; p__Firmicutes; c__Clostridia; o__Lachnospirales; f__Lachnospiraceae; g__Roseburia; s__uncultured_bacterium
OTU_2048	0	0	0	0	2.80958067008499e-05	0	1.40479033504249e-05	1.40479033504249e-05	0	0	0	0	1.40479033504249e-05	2.80958067008499e-05	0	0	0	0.000210718550256374	k__Bacteria; p__Firmicutes; c__Clostridia; o__Oscillospirales; f__Oscillospiraceae; g__Colidextribacter; s__uncultured_bacterium
OTU_2049	0	0	0	0	0	0	0	0	0	0	0	0	0	0	0	0	0	2.80958067008499e-05	k__Bacteria; p__Bacteroidota; c__Bacteroidia; o__Bacteroidales; f__Muribaculaceae; g__Muribaculaceae; s__uncultured_bacterium
OTU_205	0.0011800238814357	0.00113788017138442	0.000688347264170823	0.000618107747418698	0.000547868230666573	0.000800730490974222	0.000337149680410199	0.000393341293811899	0.000196670646905949	0.00109573646133315	0.000280958067008499	0.000351197583760624	0.000547868230666573	0.000196670646905949	0.000309053873709349	0.000477628713914448	0.000435485003863173	0.000323101777059774	k__Bacteria; p__Bacteroidota; c__Bacteroidia; o__Bacteroidales; f__Rikenellaceae; g__Alistipes; s__uncultured_bacterium
OTU_2050	4.21437100512748e-05	0	0	2.80958067008499e-05	1.40479033504249e-05	0	1.40479033504249e-05	0	2.80958067008499e-05	0	0	1.40479033504249e-05	0	0	0	0	0	1.40479033504249e-05	k__Bacteria; p__Firmicutes; c__Clostridia; o__Lachnospirales; f__Lachnospiraceae; g__Lachnospiraceae_NK4A136_group; s__uncultured_bacterium
OTU_2051	0	0	0	0	0	0	0	0	0	0	0	0	0	1.40479033504249e-05	0	0	0	2.80958067008499e-05	k__Bacteria; p__Firmicutes; c__Clostridia; o__Lachnospirales; f__Lachnospiraceae; g__Lachnospiraceae_NK4A136_group; s__uncultured_bacterium
OTU_2052	0	0	0	0	0	0	0	0	0	0	0	0	0	0	1.40479033504249e-05	0	0	4.21437100512748e-05	k__Bacteria; p__Firmicutes; c__Clostridia; o__Lachnospirales; f__Lachnospiraceae; g__Lachnospiraceae_NK4A136_group; s__uncultured_bacterium
OTU_2053	0	0	0	0	0	0	1.40479033504249e-05	0	0	1.40479033504249e-05	0	2.80958067008499e-05	0	0	0	0	0	1.40479033504249e-05	k__Bacteria; p__Bacteroidota; c__Bacteroidia; o__Bacteroidales; f__Muribaculaceae; g__Muribaculaceae; s__uncultured_bacterium
OTU_2054	0	0	0	0	0	0	0	1.40479033504249e-05	0	0	0	0	0	0	0	0	0	2.80958067008499e-05	k__Bacteria; p__Firmicutes; c__Clostridia; o__Lachnospirales; f__Lachnospiraceae; g__Lachnospiraceae_NK4A136_group; s__uncultured_bacterium
OTU_2055	1.40479033504249e-05	0	0	0	1.40479033504249e-05	0	0	0	0	0	2.80958067008499e-05	4.21437100512748e-05	1.40479033504249e-05	0	1.40479033504249e-05	0	0	5.61916134016998e-05	k__Bacteria; p__Firmicutes; c__Clostridia; o__Lachnospirales; f__Lachnospiraceae; g__Eubacterium_xylanophilum_group; s__uncultured_bacterium
OTU_2056	0	0	0	0	4.21437100512748e-05	0	0	0	0	0	0	1.40479033504249e-05	0	0	0	0	0	2.80958067008499e-05	k__Bacteria; p__Firmicutes; c__Clostridia; o__Lachnospirales; f__Lachnospiraceae; g__uncultured; s__uncultured_bacterium
OTU_2057	0	0	0	1.40479033504249e-05	0	0	0	0	0	0	0	0	0	0	0	0	0	2.80958067008499e-05	k__Bacteria; p__Firmicutes; c__Clostridia; o__Oscillospirales; f__Oscillospiraceae; g__Oscillibacter; s__uncultured_bacterium
OTU_2058	0	0	0	0	0	0	0	0	0	0	0	0	0	0	0	0	0	2.80958067008499e-05	k__Bacteria; p__Firmicutes; c__Clostridia; o__Oscillospirales; f__Oscillospiraceae; g__Colidextribacter; s__uncultured_bacterium
OTU_2059	1.40479033504249e-05	0	0	0	1.40479033504249e-05	4.21437100512748e-05	2.80958067008499e-05	0	0	1.40479033504249e-05	1.40479033504249e-05	4.21437100512748e-05	0	0	0	0	2.80958067008499e-05	7.02395167521247e-05	k__Bacteria; p__Firmicutes; c__Clostridia; o__Lachnospirales; f__Lachnospiraceae; g__CAG-56; s__uncultured_bacterium
OTU_206	2.80958067008499e-05	0	2.80958067008499e-05	2.80958067008499e-05	0	2.80958067008499e-05	2.80958067008499e-05	1.40479033504249e-05	2.80958067008499e-05	1.40479033504249e-05	0	2.80958067008499e-05	4.21437100512748e-05	1.40479033504249e-05	0	5.61916134016998e-05	2.80958067008499e-05	4.21437100512748e-05	k__Bacteria; p__Bacteroidota; c__Bacteroidia; o__Cytophagales; f__Hymenobacteraceae; g__Hymenobacter; s__uncultured_bacterium
OTU_2060	0	0	0	0	0	0	0	1.40479033504249e-05	0	0	0	0	0	0	4.21437100512748e-05	0	0	2.80958067008499e-05	k__Bacteria; p__Firmicutes; c__Clostridia; o__Lachnospirales; f__Lachnospiraceae; g__Blautia; s__uncultured_bacterium
OTU_2061	0	0	0	0	0	0	0	0	0	0	0	0	0	0	0	0	0	2.80958067008499e-05	k__Bacteria; p__Firmicutes; c__Clostridia; o__Lachnospirales; f__Lachnospiraceae; g__uncultured; s__uncultured_bacterium
OTU_2062	0	0	0	0	0	0	0	0	0	0	0	0	0	0	0	0	0	2.80958067008499e-05	k__Bacteria; p__Firmicutes; c__Clostridia; o__Lachnospirales; f__Lachnospiraceae; g__Lachnospiraceae_NK4A136_group; s__uncultured_bacterium
OTU_2063	1.40479033504249e-05	0	1.40479033504249e-05	0	1.40479033504249e-05	2.80958067008499e-05	1.40479033504249e-05	2.80958067008499e-05	0	1.40479033504249e-05	0	0	1.40479033504249e-05	0	1.40479033504249e-05	0	0	0.000154526936854674	k__Bacteria; p__Firmicutes; c__Clostridia; o__Oscillospirales; f__Ruminococcaceae; g__Ruminococcus; s__uncultured_bacterium
OTU_2064	0	0	0	0	0	0	0	0	0	0	0	0	0	0	1.40479033504249e-05	0	0	2.80958067008499e-05	k__Bacteria; p__Firmicutes; c__Clostridia; o__Lachnospirales; f__Lachnospiraceae; g__Acetatifactor; s__uncultured_bacterium
OTU_2065	0	0	0	0	0	0	1.40479033504249e-05	0	0	0	5.61916134016998e-05	0	0	0	0	1.40479033504249e-05	0	2.80958067008499e-05	k__Bacteria; p__Firmicutes; c__Clostridia; o__Lachnospirales; f__Lachnospiraceae; g__Lachnospiraceae_NK4A136_group; s__uncultured_bacterium
OTU_2066	0	0	0	0	0	0	0	0	0	0	0	0	1.40479033504249e-05	0	1.40479033504249e-05	0	0	8.42874201025497e-05	k__Bacteria; p__Firmicutes; c__Clostridia; o__Lachnospirales; f__Lachnospiraceae; g__uncultured; s__uncultured_bacterium
OTU_2067	0	0	1.40479033504249e-05	5.61916134016998e-05	0	0	1.40479033504249e-05	0	0	0	0	0	0	0	0	0	0	2.80958067008499e-05	k__Bacteria; p__Firmicutes; c__Clostridia; o__Oscillospirales; f__Ruminococcaceae; g__Incertae_Sedis; s__Acutalibacter_muris
OTU_2068	0	0	0	0	0	1.40479033504249e-05	0	1.40479033504249e-05	1.40479033504249e-05	0	0	5.61916134016998e-05	1.40479033504249e-05	0	0	0	0	8.42874201025497e-05	k__Bacteria; p__Firmicutes; c__Clostridia; o__Oscillospirales; f__Ruminococcaceae; g__Ruminococcus; s__uncultured_bacterium
OTU_2069	1.40479033504249e-05	0	0	0	0	0	0	0	0	0	0	0	0	0	1.40479033504249e-05	0	0	4.21437100512748e-05	k__Bacteria; p__Firmicutes; c__Clostridia; o__Lachnospirales; f__Lachnospiraceae; g__uncultured; s__uncultured_bacterium
OTU_207	2.80958067008499e-05	4.21437100512748e-05	0	8.42874201025497e-05	0.0001123832268034	1.40479033504249e-05	7.02395167521247e-05	4.21437100512748e-05	5.61916134016998e-05	1.40479033504249e-05	7.02395167521247e-05	2.80958067008499e-05	7.02395167521247e-05	7.02395167521247e-05	8.42874201025497e-05	0	7.02395167521247e-05	7.02395167521247e-05	k__Bacteria; p__Bacteroidota; c__Bacteroidia; o__Bacteroidales; f__Muribaculaceae; g__Muribaculaceae; s__uncultured_bacterium
OTU_2070	0	0	0	0	0	0	0	0	0	0	0	0	0	0	0	0	0	2.80958067008499e-05	k__Bacteria; p__Firmicutes; c__Clostridia; o__Lachnospirales; f__Lachnospiraceae; g__Lachnospiraceae_UCG-008; s__uncultured_bacterium
OTU_2071	0	0	0	0	0	0	0	0	0	0	0	0	0	0	0	0	0	2.80958067008499e-05	k__Bacteria; p__Firmicutes; c__Clostridia; o__Lachnospirales; f__Lachnospiraceae; g__GCA-900066575; s__uncultured_bacterium
OTU_2072	0	7.02395167521247e-05	0	1.40479033504249e-05	0	0	9.83353234529746e-05	0.000168574840205099	5.61916134016998e-05	5.61916134016998e-05	4.21437100512748e-05	0.000280958067008499	8.42874201025497e-05	5.61916134016998e-05	5.61916134016998e-05	5.61916134016998e-05	0.000126431130153825	0.000168574840205099	k__Bacteria; p__Firmicutes; c__Clostridia; o__Lachnospirales; f__Lachnospiraceae; g__uncultured; s__uncultured_bacterium
OTU_2073	0.000266910163658074	1.40479033504249e-05	4.21437100512748e-05	1.40479033504249e-05	0	0	2.80958067008499e-05	0	0	2.80958067008499e-05	0	0	0	0	0	0	0	2.80958067008499e-05	k__Bacteria; p__Firmicutes; c__Clostridia; o__Lachnospirales; f__Lachnospiraceae; g__A2; s__uncultured_bacterium
OTU_2074	0	0	0	0	0	0	0	0	0	0	0	0	0	0	0	0	0	2.80958067008499e-05	k__Bacteria; p__Firmicutes; c__Clostridia; o__Lachnospirales; f__Lachnospiraceae; g__uncultured; s__uncultured_bacterium
OTU_2075	0	0	0	0	0	0	0	2.80958067008499e-05	0	1.40479033504249e-05	0	0	0	1.40479033504249e-05	0	0	0	2.80958067008499e-05	k__Bacteria; p__Firmicutes; c__Clostridia; o__Lachnospirales; f__Lachnospiraceae; g__Lachnospiraceae_NK4A136_group; s__uncultured_bacterium
OTU_2076	0	0	0	0	0	0	0	0	0	0	0	0	0	0	2.80958067008499e-05	0	0	5.61916134016998e-05	k__Bacteria; p__Firmicutes; c__Clostridia; o__Lachnospirales; f__Lachnospiraceae; g__uncultured; s__uncultured_bacterium
OTU_2077	0	0	2.80958067008499e-05	0	0	0	0	1.40479033504249e-05	0	5.61916134016998e-05	0	0	0	0	0	0	0	1.40479033504249e-05	k__Bacteria; p__Firmicutes; c__Clostridia; o__Lachnospirales; f__Lachnospiraceae; g__Lachnospiraceae_UCG-006; s__uncultured_bacterium
OTU_2078	0	0	0	0	0	0	0	0	0	0	0	0	0	0	0	0	0	2.80958067008499e-05	k__Bacteria; p__Firmicutes; c__Clostridia; o__Lachnospirales; f__Lachnospiraceae; g__Lachnospiraceae_NK4A136_group; s__uncultured_bacterium
OTU_2079	0	0	0	0	0	0	0	0	0	0	0	0	0	1.40479033504249e-05	0	0	0	4.21437100512748e-05	k__Bacteria; p__Firmicutes; c__Clostridia; o__Lachnospirales; f__Lachnospiraceae; g__Lachnospiraceae_NK4A136_group; s__uncultured_bacterium
OTU_208	0	0	1.40479033504249e-05	0	1.40479033504249e-05	1.40479033504249e-05	2.80958067008499e-05	1.40479033504249e-05	1.40479033504249e-05	0	2.80958067008499e-05	7.02395167521247e-05	0	1.40479033504249e-05	1.40479033504249e-05	0	7.02395167521247e-05	2.80958067008499e-05	k__Bacteria; p__Bacteroidota; c__Bacteroidia; o__Bacteroidales; f__Muribaculaceae; g__Muribaculaceae; s__uncultured_bacterium
OTU_2080	0	0	0	0	0	0	0	0	0	1.40479033504249e-05	0	0	0	0	1.40479033504249e-05	0	0	4.21437100512748e-05	k__Bacteria; p__Proteobacteria; c__Alphaproteobacteria; o__Rickettsiales; f__Mitochondria; g__Mitochondria; s__Vaccinium_macrocarpon
OTU_2081	9.83353234529746e-05	4.21437100512748e-05	1.40479033504249e-05	1.40479033504249e-05	1.40479033504249e-05	2.80958067008499e-05	0	1.40479033504249e-05	0	0	0	9.83353234529746e-05	0	0	2.80958067008499e-05	0	0	5.61916134016998e-05	k__Bacteria; p__Firmicutes; c__Clostridia; o__Lachnospirales; f__Lachnospiraceae; g__uncultured; s__uncultured_bacterium
OTU_2082	0	0	0	0	0	0	0	0	0	0	0	0	0	0	0	0	0	5.61916134016998e-05	k__Bacteria; p__Firmicutes; c__Clostridia; o__Lachnospirales; f__Lachnospiraceae; g__Roseburia; s__uncultured_bacterium
[truncated: 1,352 more rows]
