# Supplementary material for: Combined metabolomics and 16S rDNA sequence analyses of the gut microbiome reveal the action mechanism of Fructus Akebiae against hepatic fibrosis
Source: Front Med (Lausanne). 2025 Feb 5;11:1492383. doi: 10.3389/fmed.2024.1492383 (PMC11835924; doi:10.3389/fmed.2024.1492383)
Supplement: Supplementary file 1 [file Data_Sheet_1.zip › data/Species_relative.xls]

	NOR_1	NOR_2	NOR_3	NOR_4	NOR_5	NOR_6	YZZ_1	YZZ_2	YZZ_3	YZZ_4	YZZ_5	YZZ_6	MOD_1	MOD_2	MOD_3	MOD_4	MOD_5	MOD_6
s__uncultured_Acetobacteraceae	0	0	0	2.80958067008499e-05	0	0	0	0	0	0	0	0	0	0	0	0	0	0
s__Jeotgalicoccus_aerolatus	0	0	0	2.80958067008499e-05	5.61916134016998e-05	0	0	0	0	1.40479033504249e-05	0	1.40479033504249e-05	4.21437100512748e-05	1.40479033504249e-05	0	7.02395167521247e-05	0	0
s__Eubacterium_sp.	0	0	0	0	0	2.80958067008499e-05	0	0	0	0	0	0	0	0	0	0	0	4.21437100512748e-05
s__Pantoea_stewartii	0	1.40479033504249e-05	1.40479033504249e-05	2.80958067008499e-05	0	2.80958067008499e-05	1.40479033504249e-05	0	0	0	2.80958067008499e-05	0	1.40479033504249e-05	0	1.40479033504249e-05	0	0	4.21437100512748e-05
s__Ralstonia_sp.	0	0	0	0	1.40479033504249e-05	1.40479033504249e-05	0	0	0	0	1.40479033504249e-05	2.80958067008499e-05	0	0	0	0	0	0
s__Clostridium_methylpentosum	0	0	0	0	0	1.40479033504249e-05	1.40479033504249e-05	0	1.40479033504249e-05	0	0	0	4.21437100512748e-05	1.40479033504249e-05	0	0	5.61916134016998e-05	0
s__Camellia_sinensis	0.000421437100512748	0.000379293390461474	0.000393341293811899	0.000393341293811899	0.000365245487111049	0.000561916134016998	0.000505724520615298	0.000421437100512748	0.000407389197162324	0.000449532907213598	0.000351197583760624	0.000477628713914448	0.000351197583760624	0.000463580810564023	0.000955257427828896	0.000941209524478472	0.000505724520615298	0.00240219147292267
s__Lapillicoccus_jejuensis	0	1.40479033504249e-05	0	0	0	0	1.40479033504249e-05	0	1.40479033504249e-05	0	0	1.40479033504249e-05	0	0	0	1.40479033504249e-05	1.40479033504249e-05	0
s__uncultured_Corynebacterium	4.21437100512748e-05	4.21437100512748e-05	1.40479033504249e-05	5.61916134016998e-05	0.000154526936854674	0	0	0	0	0	0	1.40479033504249e-05	0	0	0	1.40479033504249e-05	0	0
s__bacterium_NLAE-zl-H75	0.000126431130153825	0.000210718550256374	0.000238814356957224	0.000814778394324647	1.40479033504249e-05	0	4.21437100512748e-05	1.40479033504249e-05	0	0	2.80958067008499e-05	4.21437100512748e-05	2.80958067008499e-05	0	2.80958067008499e-05	0	0	2.80958067008499e-05
s__Kineothrix_alysoides	0	0	8.42874201025497e-05	0	0	0	0	1.40479033504249e-05	1.40479033504249e-05	0	0	0	0	0	0	1.40479033504249e-05	0	0
s__Vibrio_campbellii	0	0	0	0	0	0	0	0	0	0	0	0	0	2.80958067008499e-05	0	0	0	0
s__Bacillus_megaterium	1.40479033504249e-05	0	2.80958067008499e-05	1.40479033504249e-05	1.40479033504249e-05	0	2.80958067008499e-05	2.80958067008499e-05	1.40479033504249e-05	0	0	0	2.80958067008499e-05	1.40479033504249e-05	1.40479033504249e-05	0	5.61916134016998e-05	0
s__Stenotrophomonas_maltophilia	0.000196670646905949	7.02395167521247e-05	7.02395167521247e-05	9.83353234529746e-05	7.02395167521247e-05	0.0001123832268034	0.0001123832268034	0.000126431130153825	0.000126431130153825	9.83353234529746e-05	1.40479033504249e-05	8.42874201025497e-05	8.42874201025497e-05	4.21437100512748e-05	0.0001123832268034	0.000140479033504249	0	8.42874201025497e-05
s__bacterium	0.0001123832268034	0.000463580810564023	0	0.000337149680410199	0.0012362154948374	4.21437100512748e-05	2.80958067008499e-05	1.40479033504249e-05	1.40479033504249e-05	9.83353234529746e-05	4.21437100512748e-05	4.21437100512748e-05	0	2.80958067008499e-05	1.40479033504249e-05	0.000702395167521247	8.42874201025497e-05	1.40479033504249e-05
s__uncultured_Firmicutes	1.40479033504249e-05	0	4.21437100512748e-05	7.02395167521247e-05	2.80958067008499e-05	2.80958067008499e-05	4.21437100512748e-05	4.21437100512748e-05	7.02395167521247e-05	4.21437100512748e-05	2.80958067008499e-05	1.40479033504249e-05	1.40479033504249e-05	1.40479033504249e-05	1.40479033504249e-05	1.40479033504249e-05	0.0001123832268034	1.40479033504249e-05
s__uncultured_rumen	0.000632155650769123	0.00223361663271757	0.000758586780922947	0.000702395167521247	0.000730490974222097	0.00418627519842664	0.000168574840205099	0.00516962843295638	0.000309053873709349	0.000224766453606799	0.000351197583760624	9.83353234529746e-05	8.42874201025497e-05	4.21437100512748e-05	8.42874201025497e-05	0.000266910163658074	0.000238814356957224	4.21437100512748e-05
s__uncultured_Pseudomonas	0.000140479033504249	0.000154526936854674	0.000295005970358924	0.000154526936854674	0.000140479033504249	0.000266910163658074	0.000154526936854674	0.000154526936854674	0.0001123832268034	0.000196670646905949	0.000126431130153825	0.000238814356957224	9.83353234529746e-05	0.000154526936854674	0.000140479033504249	0.000182622743555524	0.000140479033504249	8.42874201025497e-05
s__Allium_cepa	0.000295005970358924	0.000309053873709349	0.000407389197162324	0.000351197583760624	0.000266910163658074	0.000407389197162324	0.000252862260307649	0.000323101777059774	0.000393341293811899	0.000309053873709349	0.000224766453606799	0.000337149680410199	0.000140479033504249	0.000182622743555524	0.000660251457469973	0.000561916134016998	0.000266910163658074	0.000828826297675072
s__Brevundimonas_vesicularis	0	0	1.40479033504249e-05	0	1.40479033504249e-05	0	0	0	4.21437100512748e-05	0	0	0	0	0	0	0	0	0
s__Agrobacterium_larrymoorei	5.61916134016998e-05	1.40479033504249e-05	7.02395167521247e-05	0	1.40479033504249e-05	4.21437100512748e-05	0	2.80958067008499e-05	4.21437100512748e-05	2.80958067008499e-05	1.40479033504249e-05	4.21437100512748e-05	0	0	4.21437100512748e-05	0	1.40479033504249e-05	1.40479033504249e-05
s__Methylobacterium_sp.	0.000575964037367423	0.000337149680410199	0.000435485003863173	0.000660251457469973	0.000491676617264873	0.000533820327316148	0.000505724520615298	0.000351197583760624	0.000295005970358924	0.000379293390461474	0.000295005970358924	0.000351197583760624	0.000337149680410199	0.000351197583760624	0.000379293390461474	0.000463580810564023	0.000379293390461474	0.000266910163658074
s__Clostridium_phoceensis	0	0	0	1.40479033504249e-05	0	0	0	0	0	0	0	0	0	2.80958067008499e-05	0	0	1.40479033504249e-05	2.80958067008499e-05
s__uncultured_organism	0.000477628713914448	0.0011800238814357	0.00244433518297394	0.00103954484793145	0.00245838308632437	0.000632155650769123	0.000674299360820398	0.0010114490412306	0.00231790405282012	0.00125026339818782	0.000969305331179321	0.000828826297675072	0.000927161621128047	0.00182622743555524	0.00110978436468357	0.00175598791880312	0.00157336517524759	0.000800730490974222
s__Weissella_soli	4.21437100512748e-05	0	2.80958067008499e-05	2.80958067008499e-05	2.80958067008499e-05	1.40479033504249e-05	1.40479033504249e-05	1.40479033504249e-05	1.40479033504249e-05	0	2.80958067008499e-05	2.80958067008499e-05	1.40479033504249e-05	2.80958067008499e-05	0	0	1.40479033504249e-05	0
s__Jeotgalicoccus_schoeneichii	0	0	0	0	2.80958067008499e-05	0	0	0	0	0	0	1.40479033504249e-05	0	0	0	0.000238814356957224	0	0
s__Herbaspirillum_huttiense	1.40479033504249e-05	2.80958067008499e-05	1.40479033504249e-05	4.21437100512748e-05	1.40479033504249e-05	0	1.40479033504249e-05	0	0	2.80958067008499e-05	1.40479033504249e-05	1.40479033504249e-05	1.40479033504249e-05	2.80958067008499e-05	0	5.61916134016998e-05	0	1.40479033504249e-05
s__Leuconostoc_mesenteroides	0	1.40479033504249e-05	0	0	0	0	1.40479033504249e-05	0	0	1.40479033504249e-05	0	0	0	1.40479033504249e-05	5.61916134016998e-05	0	0	0
s__uncultured_bacterium	0.885003863173421	0.863313900400365	0.777115965442158	0.823895483599073	0.739987356886985	0.891381611294514	0.907002879820187	0.85654281098546	0.802683149539931	0.830132752686662	0.888993467724942	0.781246049027183	0.873596965652876	0.825651471517876	0.817798693544988	0.852707733370794	0.750509236496453	0.860715038280537
s__Pantoea_septica	0.00115192807473485	0.000828826297675072	0.000828826297675072	0.000786682587623797	0.000575964037367423	0.000856922104375922	0.000533820327316148	0.000758586780922947	0.000828826297675072	0.000941209524478472	0.000730490974222097	0.000674299360820398	0.000519772423965723	0.000899065814427197	0.0012924071082391	0.000856922104375922	0.000800730490974222	0.000744538877572522
s__uncultured_Lactobacillaceae	0	0	0	0	0	0	0	0	0	0	0	0	0	0	4.21437100512748e-05	0	0	0
s__bacterium_C1_2014	0	2.80958067008499e-05	2.80958067008499e-05	2.80958067008499e-05	1.40479033504249e-05	4.21437100512748e-05	0	0	1.40479033504249e-05	2.80958067008499e-05	0	0	0	4.21437100512748e-05	7.02395167521247e-05	0	1.40479033504249e-05	1.40479033504249e-05
s__Rhizobiales_bacterium	5.61916134016998e-05	7.02395167521247e-05	0.000140479033504249	7.02395167521247e-05	0.000140479033504249	4.21437100512748e-05	8.42874201025497e-05	2.80958067008499e-05	4.21437100512748e-05	7.02395167521247e-05	2.80958067008499e-05	5.61916134016998e-05	5.61916134016998e-05	8.42874201025497e-05	0.0001123832268034	2.80958067008499e-05	4.21437100512748e-05	5.61916134016998e-05
s__Lactobacillus_vaginalis	0.00188241904895694	0.000899065814427197	0.0304699023670717	0.00449532907213598	0.0165765259535014	0.0187960946828686	0.0163658074032451	0.0100302029922034	0.0162534241764417	0.0215354358362014	0.0127695441455363	0.0138371848001686	0.000927161621128047	0.000927161621128047	0.0197232563039966	0.00103954484793145	0.00310458664044391	0.00901875395097282
s__Acinetobacter_calcoaceticus	0	0	0	0	0	1.40479033504249e-05	0	2.80958067008499e-05	0	0	0	0	0	0	0	0	0	0
s__Agrobacterium_rubi	0	0	0	0	0	0	0	0	0	1.40479033504249e-05	0	0	0	0	0	0	0	0
s__Jatrophihabitans_huperziae	0	0	1.40479033504249e-05	0	1.40479033504249e-05	2.80958067008499e-05	2.80958067008499e-05	2.80958067008499e-05	7.02395167521247e-05	0	2.80958067008499e-05	0	4.21437100512748e-05	1.40479033504249e-05	2.80958067008499e-05	4.21437100512748e-05	0	2.80958067008499e-05
s__uncultured_Bacteroidetes	0	1.40479033504249e-05	2.80958067008499e-05	0	0	0	0	0	1.40479033504249e-05	2.80958067008499e-05	0	0	0	1.40479033504249e-05	0	4.21437100512748e-05	2.80958067008499e-05	0
s__Planococcus_plakortidis	0	0	0	0	0	0	0	0	2.80958067008499e-05	0	0	0	0	0	0	0	0	0
s__Sphingomonas_paucimobilis	8.42874201025497e-05	9.83353234529746e-05	0.0001123832268034	8.42874201025497e-05	8.42874201025497e-05	0.000196670646905949	0.000126431130153825	5.61916134016998e-05	9.83353234529746e-05	2.80958067008499e-05	5.61916134016998e-05	8.42874201025497e-05	9.83353234529746e-05	0.000140479033504249	9.83353234529746e-05	0.0001123832268034	7.02395167521247e-05	0.000196670646905949
s__Lachnospiraceae_bacterium	0.00980543653859661	0.000224766453606799	0.00330125728734986	0.0109011729999298	0.00155931727189717	0.000519772423965723	0.000590011940717848	0.000842874201025497	0.000266910163658074	0.000323101777059774	7.02395167521247e-05	0.000266910163658074	0.000238814356957224	0.00251457469972607	0.00330125728734986	0.000238814356957224	0.000154526936854674	0.000575964037367423
s__uncultured_Bacteroidales	0.021521387932851	0.0512327035189998	0.0324647046428321	0.0415958418206083	0.0896396712790616	0.016562478050151	0.0119969094612629	0.0253424176441666	0.0321135070590714	0.0481140689752055	0.0252300344173632	0.0104516400927162	0.0352040457961649	0.0812530729788579	0.0176722624148346	0.0336587764276182	0.0534803680550678	0.023108801011449
s__Sphingomonas_hankookensis	0	1.40479033504249e-05	0	2.80958067008499e-05	4.21437100512748e-05	1.40479033504249e-05	1.40479033504249e-05	1.40479033504249e-05	1.40479033504249e-05	2.80958067008499e-05	8.42874201025497e-05	5.61916134016998e-05	2.80958067008499e-05	1.40479033504249e-05	1.40479033504249e-05	2.80958067008499e-05	1.40479033504249e-05	0
s__Aureimonas_populi	0.000182622743555524	0.000140479033504249	0.000196670646905949	0.000140479033504249	0.000182622743555524	0.000210718550256374	0.000168574840205099	5.61916134016998e-05	0.000154526936854674	0.000140479033504249	0.000154526936854674	0.000280958067008499	8.42874201025497e-05	0.000140479033504249	0.000168574840205099	0.000126431130153825	0.000351197583760624	0.000224766453606799
s__Pseudomonas_lutea	0	1.40479033504249e-05	1.40479033504249e-05	0	0	1.40479033504249e-05	0	0	0	0	0	1.40479033504249e-05	0	0	0	0	0	0
s__Quadrisphaera_granulorum	1.40479033504249e-05	0	1.40479033504249e-05	0	1.40479033504249e-05	0	1.40479033504249e-05	0	0	0	0	2.80958067008499e-05	0	1.40479033504249e-05	4.21437100512748e-05	0	1.40479033504249e-05	0
s__Aureimonas_glaciistagni	5.61916134016998e-05	1.40479033504249e-05	0	5.61916134016998e-05	7.02395167521247e-05	0	2.80958067008499e-05	2.80958067008499e-05	4.21437100512748e-05	4.21437100512748e-05	1.40479033504249e-05	7.02395167521247e-05	2.80958067008499e-05	2.80958067008499e-05	4.21437100512748e-05	1.40479033504249e-05	1.40479033504249e-05	1.40479033504249e-05
s__Lactobacillus_prophage	0.00221956872936714	0.0012362154948374	0.0243731123129873	0.0229964177846456	0.0595350143991009	0.00323101777059774	0.00868160427056262	0.0200744538877573	0.0608414694106905	0.0216759148697057	0.0113928496171946	0.0811125939453537	0.00169979630540142	0.00144693404509377	0.0417503687574629	0.00212123340591417	0.00248647889302522	0.0252019386106624
s__Enterobacter_cloacae	2.80958067008499e-05	0	0	0	0	0	4.21437100512748e-05	0	0	0	0	0	0	0	0	0	0	1.40479033504249e-05
s__Curtobacterium_sp.	9.83353234529746e-05	0.000126431130153825	0.0001123832268034	7.02395167521247e-05	0.000140479033504249	0.0001123832268034	8.42874201025497e-05	1.40479033504249e-05	0.000210718550256374	0.0001123832268034	0.0001123832268034	8.42874201025497e-05	0.0001123832268034	0.000154526936854674	0.0001123832268034	9.83353234529746e-05	0.0001123832268034	7.02395167521247e-05
s__Enhydrobacter_sp.	1.40479033504249e-05	0	0	0	0	0	0	0	0	0	0	2.80958067008499e-05	0	0	0.0001123832268034	0	0	0
s__Klenkia_taihuensis	0	4.21437100512748e-05	5.61916134016998e-05	1.40479033504249e-05	1.40479033504249e-05	4.21437100512748e-05	7.02395167521247e-05	2.80958067008499e-05	2.80958067008499e-05	0	9.83353234529746e-05	5.61916134016998e-05	1.40479033504249e-05	4.21437100512748e-05	7.02395167521247e-05	4.21437100512748e-05	5.61916134016998e-05	2.80958067008499e-05
s__uncultured_proteobacterium	0	2.80958067008499e-05	4.21437100512748e-05	0	0	0	0	0	0	0	0	0	0	0	1.40479033504249e-05	0.000168574840205099	0	0
s__Staphylococcus_nepalensis	7.02395167521247e-05	0.000196670646905949	7.02395167521247e-05	0.000842874201025497	0.000758586780922947	0.0001123832268034	0.0001123832268034	0.000126431130153825	0.000140479033504249	8.42874201025497e-05	1.40479033504249e-05	0.0001123832268034	1.40479033504249e-05	4.21437100512748e-05	1.40479033504249e-05	0.000280958067008499	4.21437100512748e-05	9.83353234529746e-05
s__Streptomyces_sp.	0	4.21437100512748e-05	0	0	0	0	0	0	0	0	0	0	0	0	0	0	0	0
s__Streptococcus_danieliae	0	0	0	0	0	0	0	0	0	0	0	0	2.80958067008499e-05	0	0	0	0	1.40479033504249e-05
s__Rhodococcus_globerulus	0	0	0	4.21437100512748e-05	0	0	0	1.40479033504249e-05	0	0	0	0	0	0	0	0	0	1.40479033504249e-05
s__Kurthia_populi	0	0.000379293390461474	2.80958067008499e-05	1.40479033504249e-05	0	0	0	0	0	0	0	0	0	0	0	0	0	1.40479033504249e-05
s__Pedobacter_sp.	0	0	0	0	0	0	0	0	0	1.40479033504249e-05	0	0	0	2.80958067008499e-05	0	0	0	0
s__Methylobacterium_komagatae	7.02395167521247e-05	4.21437100512748e-05	4.21437100512748e-05	2.80958067008499e-05	8.42874201025497e-05	0.000126431130153825	1.40479033504249e-05	5.61916134016998e-05	2.80958067008499e-05	4.21437100512748e-05	7.02395167521247e-05	0.0001123832268034	2.80958067008499e-05	1.40479033504249e-05	7.02395167521247e-05	7.02395167521247e-05	0	1.40479033504249e-05
s__Acinetobacter_johnsonii	0	1.40479033504249e-05	0	0	0	0	1.40479033504249e-05	0	0	0	0	0	0	1.40479033504249e-05	2.80958067008499e-05	0	0	0
s__Bacillus_sp.	0	1.40479033504249e-05	0	0	0	0	0	0	0	0	0	0	0	0	0	0	4.21437100512748e-05	0
s__Proteus_penneri	0	0	0	0	0	0	0	0	0	0	0	0	4.21437100512748e-05	0	0	0	0	0
s__uncultured_Clostridiales	0.000561916134016998	0.000393341293811899	0.00184027533890567	5.61916134016998e-05	0.000632155650769123	0.000463580810564023	0.00393341293811899	0.000955257427828896	9.83353234529746e-05	0.000646203554119548	0.0001123832268034	2.80958067008499e-05	5.61916134016998e-05	1.40479033504249e-05	4.21437100512748e-05	4.21437100512748e-05	0.0001123832268034	1.40479033504249e-05
s__Sphingomonas_sp.	0	0	1.40479033504249e-05	1.40479033504249e-05	1.40479033504249e-05	1.40479033504249e-05	0	2.80958067008499e-05	0	0	0	1.40479033504249e-05	0	0	2.80958067008499e-05	0	0	0
s__Acetatifactor_muris	0.000168574840205099	9.83353234529746e-05	0.000561916134016998	0.000182622743555524	2.80958067008499e-05	0.000140479033504249	0.0001123832268034	0.000646203554119548	8.42874201025497e-05	4.21437100512748e-05	7.02395167521247e-05	2.80958067008499e-05	0.000323101777059774	0.000126431130153825	0.000421437100512748	0.000449532907213598	0.000295005970358924	8.42874201025497e-05
s__Siccationidurans_occulans	0	0	0	0	0	0	0	2.80958067008499e-05	0	0	0	0	0	1.40479033504249e-05	2.80958067008499e-05	0	0	0
s__Lachnospiraceae	2.80958067008499e-05	0	5.61916134016998e-05	2.80958067008499e-05	1.40479033504249e-05	1.40479033504249e-05	5.61916134016998e-05	4.21437100512748e-05	0.000224766453606799	5.61916134016998e-05	1.40479033504249e-05	1.40479033504249e-05	0.000252862260307649	0	2.80958067008499e-05	1.40479033504249e-05	1.40479033504249e-05	0.0001123832268034
s__Macrococcus_equipercicus	0	0	0	0	1.40479033504249e-05	0	0	0	0	0	0	0	0	0	8.42874201025497e-05	0	0	0
s__Bosea_sp.	0	1.40479033504249e-05	1.40479033504249e-05	0	1.40479033504249e-05	0	1.40479033504249e-05	0	0	2.80958067008499e-05	0	1.40479033504249e-05	2.80958067008499e-05	4.21437100512748e-05	1.40479033504249e-05	2.80958067008499e-05	0	0
s__Scytonema_tolypothrichoides	2.80958067008499e-05	0	0	1.40479033504249e-05	4.21437100512748e-05	0	0	0	0	0	0	0	0	0	0	0	0	0
s__Methylobacterium_adhaesivum	0.000800730490974222	0.000885017911076772	0.00119407178478612	0.000913113717777622	0.000660251457469973	0.000913113717777622	0.000856922104375922	0.000674299360820398	0.000604059844068273	0.000772634684273372	0.000561916134016998	0.0010114490412306	0.000744538877572522	0.000744538877572522	0.00108168855798272	0.000674299360820398	0.00103954484793145	0.000983353234529746
s__Enterococcus_sp.	0	0	1.40479033504249e-05	0	0	1.40479033504249e-05	0	0	0	0	1.40479033504249e-05	1.40479033504249e-05	0	0	0	0	2.80958067008499e-05	0
s__Acutalibacter_muris	0.00140479033504249	0.000702395167521247	0.00147502985179462	0.00928566411463089	0.000337149680410199	0.000280958067008499	0.00449532907213598	0.00556296972676828	0.00198075437240992	0.000421437100512748	0.00623726908758868	0.00462176020228981	0.000126431130153825	0.000238814356957224	0.000168574840205099	0.000393341293811899	0.000196670646905949	0.000210718550256374
s__Acinetobacter_variabilis	0	0.0001123832268034	0	0	0	0	0	0	0	0	0	0	0	0	0	0	0	0
s__unidentified	0.070941911919646	0.0725433729015944	0.119070028798202	0.0778815761747559	0.0822504741167381	0.0583971342277165	0.0413148837535998	0.0697899838449111	0.0775303785909953	0.0708154807894922	0.0500948233476154	0.102465407038	0.0830371567043619	0.0807894921682939	0.0895975275690103	0.100386317342137	0.182496312425371	0.0726417082250474
s__Kineococcus_radiotolerans	2.80958067008499e-05	1.40479033504249e-05	1.40479033504249e-05	1.40479033504249e-05	0	1.40479033504249e-05	1.40479033504249e-05	1.40479033504249e-05	4.21437100512748e-05	2.80958067008499e-05	0	2.80958067008499e-05	2.80958067008499e-05	1.40479033504249e-05	0	4.21437100512748e-05	1.40479033504249e-05	0
s__Methylorubrum_extorquens	0.000210718550256374	0.000126431130153825	0.000252862260307649	5.61916134016998e-05	8.42874201025497e-05	9.83353234529746e-05	0.000210718550256374	9.83353234529746e-05	7.02395167521247e-05	0.000140479033504249	8.42874201025497e-05	8.42874201025497e-05	7.02395167521247e-05	0.0001123832268034	0.000252862260307649	0.000252862260307649	0.000210718550256374	0.000140479033504249
s__Ambystoma_mexicanum	0	0	0	0	0	0	0	0	0	0	0	0	0	2.80958067008499e-05	0	0	0	0
s__Variovorax_sp.	1.40479033504249e-05	0	0	0	0	0	0	0	1.40479033504249e-05	0	0	0	0	0	0	0	0	2.80958067008499e-05
s__uncultured_Clostridium	1.40479033504249e-05	9.83353234529746e-05	9.83353234529746e-05	0.000140479033504249	4.21437100512748e-05	1.40479033504249e-05	5.61916134016998e-05	1.40479033504249e-05	2.80958067008499e-05	0	1.40479033504249e-05	0	0	8.42874201025497e-05	0	1.40479033504249e-05	4.21437100512748e-05	0
s__Burkholderia_sp.	0	0	0	0	0	0	1.40479033504249e-05	0	2.80958067008499e-05	0	0	0	0	0	0	1.40479033504249e-05	0	0
s__Schumannella_luteola	0	0	0	0	0	0	0	0	0	0	0	0	0	0	0	0	2.80958067008499e-05	0
s__alpha_proteobacterium	0	0	1.40479033504249e-05	0	0	0	0	0	1.40479033504249e-05	2.80958067008499e-05	0	0	0	0	0	0	1.40479033504249e-05	1.40479033504249e-05
s__Methylobacterium_platani	1.40479033504249e-05	4.21437100512748e-05	5.61916134016998e-05	1.40479033504249e-05	1.40479033504249e-05	4.21437100512748e-05	0	1.40479033504249e-05	2.80958067008499e-05	0	1.40479033504249e-05	1.40479033504249e-05	1.40479033504249e-05	1.40479033504249e-05	0	0	2.80958067008499e-05	4.21437100512748e-05
s__Variovorax_paradoxus	0	0	1.40479033504249e-05	1.40479033504249e-05	0	0	1.40479033504249e-05	0	2.80958067008499e-05	1.40479033504249e-05	0	1.40479033504249e-05	0	0	1.40479033504249e-05	0	0	1.40479033504249e-05
s__Klebsiella_pneumoniae	5.61916134016998e-05	1.40479033504249e-05	4.21437100512748e-05	1.40479033504249e-05	1.40479033504249e-05	2.80958067008499e-05	0	0	4.21437100512748e-05	0	0	0	1.40479033504249e-05	4.21437100512748e-05	2.80958067008499e-05	1.40479033504249e-05	1.40479033504249e-05	4.21437100512748e-05
s__Vaccinium_macrocarpon	0	0	0	0	0	0	0	0	0	1.40479033504249e-05	0	0	0	0	1.40479033504249e-05	0	0	4.21437100512748e-05
s__uncultured_Clostridiaceae	0	0	1.40479033504249e-05	0	1.40479033504249e-05	0	0	4.21437100512748e-05	4.21437100512748e-05	0	1.40479033504249e-05	0	0	0	0	0	0	1.40479033504249e-05
s__Belnapia_soli	0	4.21437100512748e-05	0	1.40479033504249e-05	2.80958067008499e-05	0	1.40479033504249e-05	1.40479033504249e-05	1.40479033504249e-05	4.21437100512748e-05	1.40479033504249e-05	0	0	0	2.80958067008499e-05	2.80958067008499e-05	1.40479033504249e-05	4.21437100512748e-05
s__Oceanobacillus_sp.	0	0	0	0	0	0	0	0	0	0	0	0	2.80958067008499e-05	0	1.40479033504249e-05	0	0	0
s__Escherichia_coli	1.40479033504249e-05	0	0	0	0	1.40479033504249e-05	1.40479033504249e-05	0	0.000660251457469973	0.000126431130153825	7.02395167521247e-05	4.21437100512748e-05	9.83353234529746e-05	0.000716443070871672	0.00147502985179462	8.42874201025497e-05	0.000280958067008499	0.000182622743555524
s__Weissella_cibaria	0	0	0	0	0	0	2.80958067008499e-05	0	0	0	0	0	0	0	0	0	0	0
s__Acinetobacter_pittii	0	7.02395167521247e-05	1.40479033504249e-05	0	0	0	0	0	0	0	1.40479033504249e-05	0	0	0	0	0	0	0
s__Deinococcus_geothermalis	0	0	0	0	0	0	1.40479033504249e-05	0	0	0	0	0	0	0	0	0	0	4.21437100512748e-05
s__gut_metagenome	0	0	0	0	0	0	0	0	0	0	2.80958067008499e-05	0	0	0	0	0	0	5.61916134016998e-05
s__Sphingomonas_cynarae	0.000280958067008499	0.000337149680410199	0.000421437100512748	0.000379293390461474	0.000210718550256374	0.000323101777059774	0.000266910163658074	0.000295005970358924	0.000379293390461474	0.000337149680410199	0.000266910163658074	0.000351197583760624	0.000196670646905949	0.000266910163658074	0.000477628713914448	0.000449532907213598	0.000365245487111049	0.000421437100512748
s__uncultured_soil	0	0	0	2.80958067008499e-05	0	0	0	0	0	0	0	0	0	0	0	0	0	0
s__Terribacillus_sp.	0	0	1.40479033504249e-05	0	0	1.40479033504249e-05	0	0	1.40479033504249e-05	0	0	0	0	0	0	0	0	0
s__mouse_gut	1.40479033504249e-05	2.80958067008499e-05	0	0	1.40479033504249e-05	0	0	0	0	0	0	0	0	0	0	0	0	0
