# Supplementary material for: Combined metabolomics and 16S rDNA sequence analyses of the gut microbiome reveal the action mechanism of Fructus Akebiae against hepatic fibrosis
Source: Front Med (Lausanne). 2025 Feb 5;11:1492383. doi: 10.3389/fmed.2024.1492383 (PMC11835924; doi:10.3389/fmed.2024.1492383)
Supplement: Supplementary file 1 [file Data_Sheet_1.zip › data/Topclass.xls]

	NOR	YZZ	MOD
c__Chlamydiae	4.68263445014165e-06	0	0
c__Dojkabacteria	9.3652689002833e-06	0	0
c__unidentified	9.3652689002833e-06	0	0
c__Chloroflexia	1.40479033504249e-05	0	0
c__Fimbriimonadia	9.3652689002833e-06	1.40479033504249e-05	4.68263445014165e-06
c__Desulfovibrionia	1.17065861253541e-05	0	3.04371239259207e-05
c__Deinococci	9.3652689002833e-06	2.10718550256374e-05	1.63892205754958e-05
c__Vampirivibrionia	0.000154526936854674	0	0
c__Actinobacteria	0.000238814356957224	0.000231790405282012	0.000238814356957224
c__Cyanobacteriia	0.000419095783287678	0.000442508955538386	0.000943550841703542
c__Gammaproteobacteria	0.0012924071082391	0.00124792208096275	0.00167872445037578
c__Coriobacteriia	0.00237643698344689	0.00135562267331601	0.00112617358525907
c__Saccharimonadia	0.00629580201821545	0.000770293367048301	0.000536161644541219
c__Alphaproteobacteria	0.00290557467631289	0.00244667650019901	0.00286108964903655
c__Deferribacteres	0.00862775397438599	0.00356114349933272	0.00261759265762918
c__Campylobacteria	0.00718081992929222	0.0103205263281122	0.00440167638313315
c__Verrucomicrobiae	0.00588841282105312	0.0611598885533001	0.0389993210180047
c__Bacilli	0.182168528013861	0.159900259886212	0.179150570110744
c__Clostridia	0.287829833064082	0.248130458195781	0.261087307719323
c__Bacteroidia	0.494554096134485	0.510397789796539	0.506307508604341
