# Supplementary material for: Combined metabolomics and 16S rDNA sequence analyses of the gut microbiome reveal the action mechanism of Fructus Akebiae against hepatic fibrosis
Source: Front Med (Lausanne). 2025 Feb 5;11:1492383. doi: 10.3389/fmed.2024.1492383 (PMC11835924; doi:10.3389/fmed.2024.1492383)
Supplement: Supplementary file 1 [file Data_Sheet_1.zip › data/Topfamily.xls]

	NOR	YZZ	MOD
f__Erwiniaceae	0.00085223946992578	0.000756245463697876	0.000863946056051134
f__Clostridia_vadinBB60_group	0.00251925733417621	0.00033949099763527	0.000271592798108216
f__Marinifilaceae	0.00173725738100255	0.000662592774695043	0.00110510173023343
f__Erysipelatoclostridiaceae	0.000756245463697876	0.00070941911919646	0.00243496991407366
f__Butyricicoccaceae	0.00132518554939009	0.00183091007000538	0.00124558076373768
f__Beijerinckiaceae	0.00177705977382876	0.00139308374891714	0.00160614361639859
f__Eggerthellaceae	0.00237643698344689	0.00135562267331601	0.00112617358525907
f__Peptococcaceae	0.00193158671068343	0.00204396993748683	0.00165999391257521
f__Saccharimonadaceae	0.00629580201821545	0.000770293367048301	0.000536161644541219
f__RF39	0.00616702957083655	0.00130879632881459	0.0016693591814755
f__Deferribacteraceae	0.00862775397438599	0.00356114349933272	0.00261759265762918
f__Helicobacteraceae	0.00718081992929222	0.0103205263281122	0.00440167638313315
f__Clostridia_UCG-014	0.0194188850647374	0.00684601156610709	0.00245370045187422
f__Ruminococcaceae	0.0144318793753366	0.0117417058837302	0.0066048558919248
f__Akkermansiaceae	0.00588841282105312	0.0611598885533001	0.0389993210180047
f__Oscillospiraceae	0.0448970991079581	0.0568026971974433	0.076628971459343
f__Rikenellaceae	0.192746599236731	0.0669616726370256	0.0821966238205614
f__Lactobacillaceae	0.173412001592096	0.157444218117113	0.174411744047201
f__Lachnospiraceae	0.20032778441151	0.167099810353305	0.171204139448854
f__Muribaculaceae	0.299613682657863	0.442284189084779	0.422265926810424
