# Supplementary material for: Combined metabolomics and 16S rDNA sequence analyses of the gut microbiome reveal the action mechanism of Fructus Akebiae against hepatic fibrosis
Source: Front Med (Lausanne). 2025 Feb 5;11:1492383. doi: 10.3389/fmed.2024.1492383 (PMC11835924; doi:10.3389/fmed.2024.1492383)
Supplement: Supplementary file 1 [file Data_Sheet_1.zip › data/Topgenus.xls]

	NOR	YZZ	MOD
g__Lachnospiraceae_UCG-008	0.00325911357729859	0.0033621315352017	0.00207440706141275
g__RF39	0.00616702957083655	0.00130879632881459	0.0016693591814755
g__Incertae_Sedis	0.00479033504249491	0.00531947273536091	0.0012760178876636
g__Eubacterium_xylanophilum_group	0.00252628128585142	0.00476926318746927	0.00435485003863173
g__Mucispirillum	0.00862775397438599	0.00356114349933272	0.00261759265762918
g__Lachnoclostridium	0.00583690384210157	0.00549975416169137	0.00543653859661446
g__A2	0.0146706937322938	0.00335744890075156	0.0033785207557772
g__Helicobacter	0.00718081992929222	0.0103205263281122	0.00440167638313315
g__Blautia	0.00648310739622111	0.00775678396665964	0.00890871204139449
g__Clostridia_UCG-014	0.0194188850647374	0.00684601156610709	0.00245370045187422
g__Oscillibacter	0.00454917936831261	0.0120507597574395	0.0133267776451031
g__Roseburia	0.0221652501697455	0.00578539486315001	0.00344641895530425
g__Lachnospiraceae_UCG-006	0.00779190372503571	0.0130341129919693	0.0110837957434853
g__Colidextribacter	0.00946360422373627	0.0115895202641006	0.0138816698274449
g__Akkermansia	0.00588841282105312	0.0611598885533001	0.0389993210180047
g__Lachnospiraceae_NK4A136_group	0.0788579054576105	0.0561564936433237	0.0832595818407436
g__uncultured	0.0839291985671139	0.0926880663061038	0.0923532579429187
g__Alistipes	0.192746599236731	0.0669616726370256	0.0821966238205614
g__Lactobacillus	0.173412001592096	0.157444218117113	0.174411744047201
g__Muribaculaceae	0.299613682657863	0.442284189084779	0.422265926810424
