# Supplementary material for: Combined metabolomics and 16S rDNA sequence analyses of the gut microbiome reveal the action mechanism of Fructus Akebiae against hepatic fibrosis
Source: Front Med (Lausanne). 2025 Feb 5;11:1492383. doi: 10.3389/fmed.2024.1492383 (PMC11835924; doi:10.3389/fmed.2024.1492383)
Supplement: Supplementary file 1 [file Data_Sheet_1.zip › data/Toporder.xls]

	NOR	YZZ	MOD
o__Sphingomonadales	0.000491676617264873	0.00045421554166374	0.000529137692866006
o__Peptostreptococcales-Tissierellales	0.000931844255578188	0.000388658659361757	0.000264568846433003
o__Monoglobales	0.00111914963358385	0.000400365245487111	0.000271592798108216
o__Chloroplast	0.000419095783287678	0.000442508955538386	0.000943550841703542
o__Clostridia_vadinBB60_group	0.00251925733417621	0.00033949099763527	0.000271592798108216
o__Enterobacterales	0.000889700545526913	0.000922478986677905	0.00137669452834165
o__Coriobacteriales	0.00237643698344689	0.00135562267331601	0.00112617358525907
o__Erysipelotrichales	0.00165765259535014	0.000943550841703542	0.0027042213949568
o__Rhizobiales	0.00202523939968626	0.00162487415419915	0.00182856875278031
o__Peptococcales	0.00193158671068343	0.00204396993748683	0.00165999391257521
o__Saccharimonadales	0.00629580201821545	0.000770293367048301	0.000536161644541219
o__RF39	0.00616702957083655	0.00130879632881459	0.0016693591814755
o__Deferribacterales	0.00862775397438599	0.00356114349933272	0.00261759265762918
o__Campylobacterales	0.00718081992929222	0.0103205263281122	0.00440167638313315
o__Clostridia_UCG-014	0.0194188850647374	0.00684601156610709	0.00245370045187422
o__Verrucomicrobiales	0.00588841282105312	0.0611598885533001	0.0389993210180047
o__Oscillospirales	0.0610990143054482	0.0707030975626888	0.0847720727681394
o__Lactobacillales	0.173442438716022	0.157474655241039	0.174444522488352
o__Lachnospirales	0.200510407155065	0.167207510945658	0.171293109503407
o__Bacteroidales	0.4942286530402	0.510196436515183	0.506061670295708
