# Supplementary material for: Combined metabolomics and 16S rDNA sequence analyses of the gut microbiome reveal the action mechanism of Fructus Akebiae against hepatic fibrosis
Source: Front Med (Lausanne). 2025 Feb 5;11:1492383. doi: 10.3389/fmed.2024.1492383 (PMC11835924; doi:10.3389/fmed.2024.1492383)
Supplement: Supplementary file 1 [file Data_Sheet_1.zip › data/Topphylum.xls]

	NOR	YZZ	MOD
p__unidentified	9.3652689002833e-06	0	0
p__Chloroflexi	1.40479033504249e-05	0	0
p__Armatimonadota	9.3652689002833e-06	1.40479033504249e-05	4.68263445014165e-06
p__Desulfobacterota	1.17065861253541e-05	0	3.04371239259207e-05
p__Deinococcota	9.3652689002833e-06	2.10718550256374e-05	1.63892205754958e-05
p__Cyanobacteria	0.000573622720142352	0.000442508955538386	0.000943550841703542
p__Actinobacteriota	0.00261525134040411	0.00158741307859802	0.00136498794221629
p__Patescibacteria	0.00630516728711573	0.000770293367048301	0.000536161644541219
p__Proteobacteria	0.00419798178455199	0.00369459858116176	0.00453981409941233
p__Deferribacterota	0.00862775397438599	0.00356114349933272	0.00261759265762918
p__Campilobacterota	0.00718081992929222	0.0103205263281122	0.00440167638313315
p__Verrucomicrobiota	0.00589309545550327	0.0611598885533001	0.0389993210180047
p__Firmicutes	0.469998361077942	0.408030718081993	0.440237877830067
p__Bacteroidota	0.494554096134485	0.510397789796539	0.506307508604341
