# Supplementary material for: Combined metabolomics and 16S rDNA sequence analyses of the gut microbiome reveal the action mechanism of Fructus Akebiae against hepatic fibrosis
Source: Front Med (Lausanne). 2025 Feb 5;11:1492383. doi: 10.3389/fmed.2024.1492383 (PMC11835924; doi:10.3389/fmed.2024.1492383)
Supplement: Supplementary file 1 [file Data_Sheet_1.zip › data/Topspecies.xls]

	NOR	YZZ	MOD
s__Staphylococcus_nepalensis	0.00034183231486034	9.83353234529746e-05	8.19461028774789e-05
s__bacterium	0.000365245487111049	3.9802392826204e-05	0.000140479033504249
s__Escherichia_coli	4.68263445014165e-06	0.000152185619629604	0.000472946079464307
s__Acetatifactor_muris	0.000196670646905949	0.000163892205754958	0.00028329938423357
s__Sphingomonas_cynarae	0.000325443094284845	0.000316077825384561	0.000362904169885978
s__Allium_cepa	0.00033949099763527	0.000306712556484278	0.000440167638313315
s__Methylobacterium_sp.	0.000505724520615298	0.000362904169885978	0.000362904169885978
s__uncultured_Clostridiales	0.000657910140244902	0.000962281379504109	4.68263445014165e-05
s__Camellia_sinensis	0.000419095783287678	0.000435485003863173	0.00093652689002833
s__Pantoea_septica	0.000838191566575355	0.000744538877572522	0.00085223946992578
s__Methylobacterium_adhaesivum	0.000894383179977055	0.000746880194797593	0.000877993959401559
s__uncultured_rumen	0.0015405867340966	0.00105359275128187	0.000126431130153825
s__uncultured_organism	0.0013720118938915	0.00117534124698555	0.0013322095010653
s__Lachnospiraceae_bacterium	0.00438528716255765	0.000393341293811899	0.00117065861253541
s__Acutalibacter_muris	0.00224766453606799	0.00388658659361757	0.000222425136381728
s__Lactobacillus_vaginalis	0.0121865561564936	0.0151319332256327	0.00579007749760015
s__Lactobacillus_prophage	0.0189318910819227	0.0339631476668774	0.0124511250029266
s__uncultured_Bacteroidales	0.0421694645407506	0.0255414296082976	0.0407295544473321
s__unidentified	0.0801807496897755	0.0686684928941022	0.10149141907237
s__uncultured_bacterium	0.830116363466086	0.844433518297394	0.830163189810587
