# Supplementary material for: Combined metabolomics and 16S rDNA sequence analyses of the gut microbiome reveal the action mechanism of Fructus Akebiae against hepatic fibrosis
Source: Front Med (Lausanne). 2025 Feb 5;11:1492383. doi: 10.3389/fmed.2024.1492383 (PMC11835924; doi:10.3389/fmed.2024.1492383)
Supplement: Supplementary file 1 [file Data_Sheet_1.zip › data/venn1.vennsets.xls]

NOR & YZZ & MOD	NOR & YZZ	NOR & MOD	YZZ & MOD	NOR only	YZZ only	MOD only
OTU_1006	OTU_1000	OTU_1006	OTU_1006	OTU_1	OTU_1001	OTU_10
OTU_1008	OTU_1003	OTU_1008	OTU_1007	OTU_100	OTU_1002	OTU_1084
OTU_1011	OTU_1005	OTU_1011	OTU_1008	OTU_102	OTU_1004	OTU_1087
OTU_1014	OTU_1006	OTU_1014	OTU_1011	OTU_103	OTU_1009	OTU_1089
OTU_1017	OTU_1008	OTU_1017	OTU_1014	OTU_105	OTU_1010	OTU_1090
OTU_1018	OTU_101	OTU_1018	OTU_1017	OTU_106	OTU_1012	OTU_1092
OTU_1019	OTU_1011	OTU_1019	OTU_1018	OTU_109	OTU_1013	OTU_1107
OTU_1022	OTU_1014	OTU_1022	OTU_1019	OTU_1095	OTU_1016	OTU_1110
OTU_1023	OTU_1015	OTU_1023	OTU_1022	OTU_1096	OTU_1020	OTU_1120
OTU_1024	OTU_1017	OTU_1024	OTU_1023	OTU_110	OTU_1021	OTU_1125
OTU_1025	OTU_1018	OTU_1025	OTU_1024	OTU_111	OTU_1072	OTU_1126
OTU_1026	OTU_1019	OTU_1026	OTU_1025	OTU_1185	OTU_1104	OTU_1127
OTU_1027	OTU_1022	OTU_1027	OTU_1026	OTU_1189	OTU_115	OTU_1129
OTU_1028	OTU_1023	OTU_1028	OTU_1027	OTU_1192	OTU_116	OTU_1136
OTU_1029	OTU_1024	OTU_1029	OTU_1028	OTU_1193	OTU_118	OTU_1140
OTU_1030	OTU_1025	OTU_1030	OTU_1029	OTU_1196	OTU_119	OTU_1142
OTU_1031	OTU_1026	OTU_1031	OTU_1030	OTU_1197	OTU_120	OTU_1150
OTU_1032	OTU_1027	OTU_1032	OTU_1031	OTU_1198	OTU_1229	OTU_1152
OTU_1033	OTU_1028	OTU_1033	OTU_1032	OTU_1200	OTU_1230	OTU_1154
OTU_1034	OTU_1029	OTU_1034	OTU_1033	OTU_1201	OTU_1233	OTU_1156
OTU_1035	OTU_1030	OTU_1035	OTU_1034	OTU_1202	OTU_1237	OTU_1160
OTU_1036	OTU_1031	OTU_1036	OTU_1035	OTU_1204	OTU_1243	OTU_1162
OTU_1037	OTU_1032	OTU_1037	OTU_1036	OTU_1205	OTU_1244	OTU_1164
OTU_1038	OTU_1033	OTU_1038	OTU_1037	OTU_1211	OTU_1245	OTU_1166
OTU_1039	OTU_1034	OTU_1039	OTU_1038	OTU_1212	OTU_1246	OTU_1167
OTU_1040	OTU_1035	OTU_1040	OTU_1039	OTU_1213	OTU_1247	OTU_1168
OTU_1041	OTU_1036	OTU_1041	OTU_1040	OTU_1215	OTU_1250	OTU_1172
OTU_1042	OTU_1037	OTU_1042	OTU_1041	OTU_1217	OTU_135	OTU_1174
OTU_1043	OTU_1038	OTU_1043	OTU_1042	OTU_1221	OTU_136	OTU_1176
OTU_1044	OTU_1039	OTU_1044	OTU_1043	OTU_1223	OTU_1377	OTU_1179
OTU_1045	OTU_104	OTU_1045	OTU_1044	OTU_1224	OTU_1381	OTU_1298
OTU_1046	OTU_1040	OTU_1046	OTU_1045	OTU_1226	OTU_155	OTU_13
OTU_1047	OTU_1041	OTU_1047	OTU_1046	OTU_133	OTU_156	OTU_132
OTU_1048	OTU_1042	OTU_1048	OTU_1047	OTU_1339	OTU_157	OTU_1341
OTU_1049	OTU_1043	OTU_1049	OTU_1048	OTU_1359	OTU_1576	OTU_1342
OTU_1050	OTU_1044	OTU_1050	OTU_1049	OTU_1363	OTU_1581	OTU_1348
OTU_1051	OTU_1045	OTU_1051	OTU_1050	OTU_139	OTU_1582	OTU_1350
OTU_1052	OTU_1046	OTU_1052	OTU_1051	OTU_1486	OTU_1583	OTU_1351
OTU_1053	OTU_1047	OTU_1053	OTU_1052	OTU_1487	OTU_1585	OTU_1391
OTU_1054	OTU_1048	OTU_1054	OTU_1053	OTU_1490	OTU_1586	OTU_1395
OTU_1056	OTU_1049	OTU_1056	OTU_1054	OTU_1491	OTU_1587	OTU_1396
OTU_1057	OTU_1050	OTU_1057	OTU_1056	OTU_1494	OTU_1590	OTU_14
OTU_1058	OTU_1051	OTU_1058	OTU_1057	OTU_1501	OTU_1592	OTU_1402
OTU_1059	OTU_1052	OTU_1059	OTU_1058	OTU_1502	OTU_1596	OTU_1409
OTU_1060	OTU_1053	OTU_1060	OTU_1059	OTU_1509	OTU_1597	OTU_1421
OTU_1061	OTU_1054	OTU_1061	OTU_1060	OTU_1515	OTU_1600	OTU_1427
OTU_1062	OTU_1055	OTU_1062	OTU_1061	OTU_1520	OTU_1604	OTU_143
OTU_1064	OTU_1056	OTU_1063	OTU_1062	OTU_1521	OTU_1609	OTU_1431
OTU_1065	OTU_1057	OTU_1064	OTU_1064	OTU_1522	OTU_1612	OTU_1433
OTU_1066	OTU_1058	OTU_1065	OTU_1065	OTU_1526	OTU_1616	OTU_1436
OTU_1067	OTU_1059	OTU_1066	OTU_1066	OTU_153	OTU_1619	OTU_1441
OTU_1068	OTU_1060	OTU_1067	OTU_1067	OTU_1534	OTU_1620	OTU_1442
OTU_1070	OTU_1061	OTU_1068	OTU_1068	OTU_1535	OTU_1621	OTU_1443
OTU_1071	OTU_1062	OTU_107	OTU_1070	OTU_1536	OTU_1622	OTU_1454
OTU_1073	OTU_1064	OTU_1070	OTU_1071	OTU_1539	OTU_1624	OTU_1455
OTU_1074	OTU_1065	OTU_1071	OTU_1073	OTU_154	OTU_1625	OTU_1466
OTU_1075	OTU_1066	OTU_1073	OTU_1074	OTU_1547	OTU_1627	OTU_1468
OTU_1076	OTU_1067	OTU_1074	OTU_1075	OTU_1551	OTU_1630	OTU_1471
OTU_1077	OTU_1068	OTU_1075	OTU_1076	OTU_1553	OTU_1631	OTU_1472
OTU_1079	OTU_1069	OTU_1076	OTU_1077	OTU_1555	OTU_1632	OTU_1473
OTU_108	OTU_1070	OTU_1077	OTU_1078	OTU_1556	OTU_1634	OTU_1475
OTU_1080	OTU_1071	OTU_1079	OTU_1079	OTU_1557	OTU_1635	OTU_1479
OTU_1083	OTU_1073	OTU_108	OTU_108	OTU_1558	OTU_1768	OTU_1480
OTU_1085	OTU_1074	OTU_1080	OTU_1080	OTU_1561	OTU_1771	OTU_1481
OTU_1086	OTU_1075	OTU_1081	OTU_1083	OTU_1563	OTU_1863	OTU_1482
OTU_1088	OTU_1076	OTU_1082	OTU_1085	OTU_1564	OTU_1869	OTU_150
OTU_1091	OTU_1077	OTU_1083	OTU_1086	OTU_1565	OTU_20	OTU_1746
OTU_1094	OTU_1079	OTU_1085	OTU_1088	OTU_1567	OTU_21	OTU_1782
OTU_1097	OTU_108	OTU_1086	OTU_1091	OTU_1569	OTU_210	OTU_1786
OTU_1098	OTU_1080	OTU_1088	OTU_1093	OTU_1571	OTU_23	OTU_1796
OTU_1099	OTU_1083	OTU_1091	OTU_1094	OTU_1688	OTU_2322	OTU_1797
OTU_11	OTU_1085	OTU_1094	OTU_1097	OTU_17	OTU_2324	OTU_1803
OTU_1100	OTU_1086	OTU_1097	OTU_1098	OTU_1759	OTU_2327	OTU_1804
OTU_1105	OTU_1088	OTU_1098	OTU_1099	OTU_1836	OTU_2331	OTU_1820
OTU_1108	OTU_1091	OTU_1099	OTU_11	OTU_1849	OTU_2338	OTU_1821
OTU_1109	OTU_1094	OTU_11	OTU_1100	OTU_1852	OTU_2341	OTU_1824
OTU_1111	OTU_1097	OTU_1100	OTU_1101	OTU_1853	OTU_2343	OTU_1825
OTU_1112	OTU_1098	OTU_1105	OTU_1105	OTU_1855	OTU_2345	OTU_1826
OTU_1114	OTU_1099	OTU_1108	OTU_1106	OTU_1857	OTU_2346	OTU_1827
OTU_1117	OTU_11	OTU_1109	OTU_1108	OTU_19	OTU_2350	OTU_1877
OTU_1118	OTU_1100	OTU_1111	OTU_1109	OTU_2132	OTU_2357	OTU_1879
OTU_1122	OTU_1102	OTU_1112	OTU_1111	OTU_2140	OTU_2359	OTU_1883
OTU_1123	OTU_1103	OTU_1114	OTU_1112	OTU_2141	OTU_2360	OTU_1895
OTU_1128	OTU_1105	OTU_1117	OTU_1113	OTU_2143	OTU_2368	OTU_1899
OTU_113	OTU_1108	OTU_1118	OTU_1114	OTU_2145	OTU_2370	OTU_1901
OTU_1130	OTU_1109	OTU_1119	OTU_1115	OTU_2151	OTU_2371	OTU_1911
OTU_1131	OTU_1111	OTU_112	OTU_1116	OTU_2154	OTU_2374	OTU_1914
OTU_1133	OTU_1112	OTU_1122	OTU_1117	OTU_2160	OTU_2386	OTU_1915
OTU_1135	OTU_1114	OTU_1123	OTU_1118	OTU_2165	OTU_2387	OTU_1932
OTU_1139	OTU_1117	OTU_1124	OTU_1121	OTU_2167	OTU_2394	OTU_1954
OTU_114	OTU_1118	OTU_1128	OTU_1122	OTU_2169	OTU_2395	OTU_1960
OTU_1141	OTU_1122	OTU_113	OTU_1123	OTU_2172	OTU_2396	OTU_1966
OTU_1144	OTU_1123	OTU_1130	OTU_1128	OTU_2173	OTU_2397	OTU_1978
OTU_1147	OTU_1128	OTU_1131	OTU_113	OTU_2178	OTU_2398	OTU_1989
OTU_1149	OTU_113	OTU_1132	OTU_1130	OTU_2181	OTU_2399	OTU_1993
OTU_1151	OTU_1130	OTU_1133	OTU_1131	OTU_2196	OTU_2400	OTU_2007
OTU_1153	OTU_1131	OTU_1134	OTU_1133	OTU_2213	OTU_2403	OTU_2014
OTU_1155	OTU_1133	OTU_1135	OTU_1135	OTU_2214	OTU_2405	OTU_2022
OTU_1159	OTU_1135	OTU_1139	OTU_1137	OTU_2215	OTU_2406	OTU_2025
OTU_1163	OTU_1139	OTU_114	OTU_1138	OTU_2216	OTU_2407	OTU_2027
OTU_1165	OTU_114	OTU_1141	OTU_1139	OTU_2217	OTU_2408	OTU_2028
OTU_1170	OTU_1141	OTU_1144	OTU_114	OTU_2218	OTU_2411	OTU_2030
OTU_1171	OTU_1144	OTU_1145	OTU_1141	OTU_2221	OTU_2416	OTU_2032
OTU_1173	OTU_1147	OTU_1146	OTU_1143	OTU_2226	OTU_2417	OTU_2049
OTU_1177	OTU_1149	OTU_1147	OTU_1144	OTU_2227	OTU_2422	OTU_2051
OTU_1178	OTU_1151	OTU_1148	OTU_1147	OTU_2229	OTU_2424	OTU_2052
OTU_1180	OTU_1153	OTU_1149	OTU_1149	OTU_2235	OTU_2425	OTU_2058
OTU_1183	OTU_1155	OTU_1151	OTU_1151	OTU_2236	OTU_2428	OTU_2061
OTU_1184	OTU_1159	OTU_1153	OTU_1153	OTU_2240	OTU_2432	OTU_2062
OTU_1190	OTU_1163	OTU_1155	OTU_1155	OTU_2242	OTU_2434	OTU_2064
OTU_1194	OTU_1165	OTU_1157	OTU_1158	OTU_2243	OTU_2437	OTU_2066
OTU_1195	OTU_1170	OTU_1159	OTU_1159	OTU_2246	OTU_2440	OTU_2070
OTU_1199	OTU_1171	OTU_1163	OTU_1161	OTU_2247	OTU_2443	OTU_2071
OTU_12	OTU_1173	OTU_1165	OTU_1163	OTU_2248	OTU_2445	OTU_2074
OTU_1203	OTU_1177	OTU_1169	OTU_1165	OTU_2250	OTU_2450	OTU_2076
OTU_1206	OTU_1178	OTU_1170	OTU_117	OTU_2253	OTU_2512	OTU_2078
OTU_1208	OTU_1180	OTU_1171	OTU_1170	OTU_2262	OTU_2513	OTU_2079
OTU_1209	OTU_1182	OTU_1173	OTU_1171	OTU_2267	OTU_2517	OTU_2082
OTU_1216	OTU_1183	OTU_1175	OTU_1173	OTU_2270	OTU_2523	OTU_2087
OTU_1222	OTU_1184	OTU_1177	OTU_1177	OTU_2273	OTU_2526	OTU_2090
OTU_123	OTU_1187	OTU_1178	OTU_1178	OTU_2274	OTU_2527	OTU_2091
OTU_1231	OTU_1190	OTU_1180	OTU_1180	OTU_2276	OTU_2528	OTU_2094
OTU_1232	OTU_1191	OTU_1181	OTU_1183	OTU_2277	OTU_2530	OTU_2098
OTU_1234	OTU_1194	OTU_1183	OTU_1184	OTU_2281	OTU_2536	OTU_2100
OTU_1235	OTU_1195	OTU_1184	OTU_1190	OTU_2282	OTU_2540	OTU_2101
OTU_124	OTU_1199	OTU_1188	OTU_1194	OTU_2283	OTU_2544	OTU_2102
OTU_1240	OTU_12	OTU_1190	OTU_1195	OTU_2284	OTU_2545	OTU_2103
OTU_1241	OTU_1203	OTU_1194	OTU_1199	OTU_2286	OTU_2548	OTU_2111
OTU_1242	OTU_1206	OTU_1195	OTU_12	OTU_2290	OTU_2554	OTU_2112
OTU_1248	OTU_1207	OTU_1199	OTU_1203	OTU_2295	OTU_314	OTU_2116
OTU_1249	OTU_1208	OTU_12	OTU_1206	OTU_2301	OTU_316	OTU_2121
OTU_125	OTU_1209	OTU_1203	OTU_1208	OTU_2302	OTU_317	OTU_2124
OTU_1251	OTU_121	OTU_1206	OTU_1209	OTU_2303	OTU_320	OTU_2128
OTU_1252	OTU_1214	OTU_1208	OTU_1216	OTU_2304	OTU_324	OTU_215
OTU_1253	OTU_1216	OTU_1209	OTU_1222	OTU_2306	OTU_327	OTU_224
OTU_1254	OTU_122	OTU_1210	OTU_1227	OTU_2307	OTU_328	OTU_225
OTU_1256	OTU_1220	OTU_1216	OTU_123	OTU_2309	OTU_512	OTU_229
OTU_1258	OTU_1222	OTU_1218	OTU_1231	OTU_2310	OTU_514	OTU_232
OTU_1259	OTU_1225	OTU_1219	OTU_1232	OTU_2311	OTU_518	OTU_236
OTU_126	OTU_1228	OTU_1222	OTU_1234	OTU_2315	OTU_524	OTU_240
OTU_1260	OTU_123	OTU_123	OTU_1235	OTU_2317	OTU_555	OTU_241
OTU_1261	OTU_1231	OTU_1231	OTU_1239	OTU_2318	OTU_557	OTU_242
OTU_1262	OTU_1232	OTU_1232	OTU_124	OTU_2491	OTU_558	OTU_243
OTU_1263	OTU_1234	OTU_1234	OTU_1240	OTU_2492	OTU_589	OTU_246
OTU_1264	OTU_1235	OTU_1235	OTU_1241	OTU_2494	OTU_590	OTU_2473
OTU_1265	OTU_1236	OTU_124	OTU_1242	OTU_2497	OTU_652	OTU_2474
OTU_1266	OTU_1238	OTU_1240	OTU_1248	OTU_2501	OTU_653	OTU_2479
OTU_1267	OTU_124	OTU_1241	OTU_1249	OTU_2503	OTU_655	OTU_2481
OTU_1268	OTU_1240	OTU_1242	OTU_125	OTU_2504	OTU_656	OTU_2484
OTU_1269	OTU_1241	OTU_1248	OTU_1251	OTU_2509	OTU_67	OTU_2490
OTU_127	OTU_1242	OTU_1249	OTU_1252	OTU_2538	OTU_791	OTU_250
OTU_1270	OTU_1248	OTU_125	OTU_1253	OTU_2541	OTU_960	OTU_2532
OTU_1271	OTU_1249	OTU_1251	OTU_1254	OTU_2542	OTU_964	OTU_2537
OTU_1272	OTU_125	OTU_1252	OTU_1255	OTU_2547	OTU_966	OTU_2539
OTU_1273	OTU_1251	OTU_1253	OTU_1256	OTU_2551	OTU_967	OTU_254
OTU_1274	OTU_1252	OTU_1254	OTU_1257	OTU_2552	OTU_972	OTU_2546
OTU_1275	OTU_1253	OTU_1256	OTU_1258	OTU_2553	OTU_973	OTU_2556
OTU_1276	OTU_1254	OTU_1258	OTU_1259	OTU_2557	OTU_979	OTU_272
OTU_1277	OTU_1256	OTU_1259	OTU_126	OTU_292	OTU_981	OTU_274
OTU_1278	OTU_1258	OTU_126	OTU_1260	OTU_306	OTU_988	OTU_276
OTU_1279	OTU_1259	OTU_1260	OTU_1261	OTU_311	OTU_989	OTU_277
OTU_128	OTU_126	OTU_1261	OTU_1262	OTU_503	OTU_990	OTU_278
OTU_1280	OTU_1260	OTU_1262	OTU_1263	OTU_548	OTU_993	OTU_280
OTU_1281	OTU_1261	OTU_1263	OTU_1264	OTU_553	OTU_994	OTU_281
OTU_1282	OTU_1262	OTU_1264	OTU_1265	OTU_57	OTU_995	OTU_284
OTU_1283	OTU_1263	OTU_1265	OTU_1266	OTU_570	OTU_997	OTU_289
OTU_1284	OTU_1264	OTU_1266	OTU_1267	OTU_571		OTU_443
OTU_1285	OTU_1265	OTU_1267	OTU_1268	OTU_573		OTU_444
OTU_1286	OTU_1266	OTU_1268	OTU_1269	OTU_576		OTU_455
OTU_1287	OTU_1267	OTU_1269	OTU_127	OTU_577		OTU_460
OTU_1288	OTU_1268	OTU_127	OTU_1270	OTU_578		OTU_461
OTU_1289	OTU_1269	OTU_1270	OTU_1271	OTU_579		OTU_475
OTU_129	OTU_127	OTU_1271	OTU_1272	OTU_58		OTU_476
OTU_1290	OTU_1270	OTU_1272	OTU_1273	OTU_598		OTU_481
OTU_1291	OTU_1271	OTU_1273	OTU_1274	OTU_608		OTU_482
OTU_1292	OTU_1272	OTU_1274	OTU_1275	OTU_639		OTU_487
OTU_1293	OTU_1273	OTU_1275	OTU_1276	OTU_641		OTU_489
OTU_1294	OTU_1274	OTU_1276	OTU_1277	OTU_645		OTU_490
OTU_1295	OTU_1275	OTU_1277	OTU_1278	OTU_646		OTU_532
OTU_1296	OTU_1276	OTU_1278	OTU_1279	OTU_647		OTU_535
OTU_1297	OTU_1277	OTU_1279	OTU_128	OTU_648		OTU_536
OTU_1299	OTU_1278	OTU_128	OTU_1280	OTU_65		OTU_539
OTU_130	OTU_1279	OTU_1280	OTU_1281	OTU_650		OTU_544
OTU_1300	OTU_128	OTU_1281	OTU_1282	OTU_72		OTU_567
OTU_1301	OTU_1280	OTU_1282	OTU_1283	OTU_727		OTU_568
OTU_1303	OTU_1281	OTU_1283	OTU_1284	OTU_788		OTU_605
OTU_1304	OTU_1282	OTU_1284	OTU_1285	OTU_8		OTU_606
OTU_1305	OTU_1283	OTU_1285	OTU_1286	OTU_886		OTU_624
OTU_1307	OTU_1284	OTU_1286	OTU_1287	OTU_887		OTU_636
OTU_1308	OTU_1285	OTU_1287	OTU_1288	OTU_888		OTU_637
OTU_1309	OTU_1286	OTU_1288	OTU_1289	OTU_891		OTU_74
OTU_1310	OTU_1287	OTU_1289	OTU_129	OTU_893		OTU_742
OTU_1311	OTU_1288	OTU_129	OTU_1290	OTU_895		OTU_75
OTU_1312	OTU_1289	OTU_1290	OTU_1291	OTU_896		OTU_750
OTU_1313	OTU_129	OTU_1291	OTU_1292	OTU_898		OTU_76
OTU_1314	OTU_1290	OTU_1292	OTU_1293	OTU_902		OTU_764
OTU_1315	OTU_1291	OTU_1293	OTU_1294	OTU_903		OTU_765
OTU_1316	OTU_1292	OTU_1294	OTU_1295	OTU_904		OTU_766
OTU_1317	OTU_1293	OTU_1295	OTU_1296	OTU_905		OTU_77
OTU_1318	OTU_1294	OTU_1296	OTU_1297	OTU_907		OTU_770
OTU_1319	OTU_1295	OTU_1297	OTU_1299	OTU_908		OTU_775
OTU_1320	OTU_1296	OTU_1299	OTU_130	OTU_911		OTU_78
OTU_1321	OTU_1297	OTU_130	OTU_1300	OTU_920		OTU_796
OTU_1322	OTU_1299	OTU_1300	OTU_1301	OTU_927		OTU_803
OTU_1323	OTU_130	OTU_1301	OTU_1303	OTU_929		OTU_807
OTU_1324	OTU_1300	OTU_1302	OTU_1304	OTU_931		OTU_809
OTU_1325	OTU_1301	OTU_1303	OTU_1305	OTU_932		OTU_81
OTU_1326	OTU_1303	OTU_1304	OTU_1307	OTU_933		OTU_813
OTU_1327	OTU_1304	OTU_1305	OTU_1308	OTU_936		OTU_815
OTU_1328	OTU_1305	OTU_1307	OTU_1309	OTU_937		OTU_82
OTU_1329	OTU_1306	OTU_1308	OTU_1310	OTU_940		OTU_822
OTU_1330	OTU_1307	OTU_1309	OTU_1311	OTU_941		OTU_824
OTU_1331	OTU_1308	OTU_131	OTU_1312	OTU_946		OTU_831
OTU_1332	OTU_1309	OTU_1310	OTU_1313	OTU_948		OTU_835
OTU_1333	OTU_1310	OTU_1311	OTU_1314	OTU_949		OTU_842
OTU_1334	OTU_1311	OTU_1312	OTU_1315	OTU_950		OTU_843
OTU_1335	OTU_1312	OTU_1313	OTU_1316	OTU_951		OTU_846
OTU_1336	OTU_1313	OTU_1314	OTU_1317	OTU_952		OTU_847
OTU_1338	OTU_1314	OTU_1315	OTU_1318	OTU_953		OTU_848
OTU_1340	OTU_1315	OTU_1316	OTU_1319	OTU_954		OTU_85
OTU_1343	OTU_1316	OTU_1317	OTU_1320	OTU_97		OTU_853
OTU_1344	OTU_1317	OTU_1318	OTU_1321	OTU_98		OTU_858
OTU_1345	OTU_1318	OTU_1319	OTU_1322			OTU_859
OTU_1347	OTU_1319	OTU_1320	OTU_1323			OTU_86
OTU_1349	OTU_1320	OTU_1321	OTU_1324			OTU_861
OTU_1352	OTU_1321	OTU_1322	OTU_1325			OTU_869
OTU_1353	OTU_1322	OTU_1323	OTU_1326			OTU_87
OTU_1354	OTU_1323	OTU_1324	OTU_1327			OTU_875
OTU_1355	OTU_1324	OTU_1325	OTU_1328			OTU_879
OTU_1356	OTU_1325	OTU_1326	OTU_1329			OTU_881
OTU_1357	OTU_1326	OTU_1327	OTU_1330			OTU_883
OTU_1358	OTU_1327	OTU_1328	OTU_1331			OTU_90
OTU_1360	OTU_1328	OTU_1329	OTU_1332			OTU_92
OTU_1361	OTU_1329	OTU_1330	OTU_1333
OTU_1362	OTU_1330	OTU_1331	OTU_1334
OTU_1364	OTU_1331	OTU_1332	OTU_1335
OTU_1365	OTU_1332	OTU_1333	OTU_1336
OTU_1366	OTU_1333	OTU_1334	OTU_1338
OTU_1367	OTU_1334	OTU_1335	OTU_1340
OTU_1368	OTU_1335	OTU_1336	OTU_1343
OTU_1369	OTU_1336	OTU_1338	OTU_1344
OTU_1370	OTU_1337	OTU_134	OTU_1345
OTU_1371	OTU_1338	OTU_1340	OTU_1346
OTU_1372	OTU_1340	OTU_1343	OTU_1347
OTU_1373	OTU_1343	OTU_1344	OTU_1349
OTU_1375	OTU_1344	OTU_1345	OTU_1352
OTU_1376	OTU_1345	OTU_1347	OTU_1353
OTU_1378	OTU_1347	OTU_1349	OTU_1354
OTU_1379	OTU_1349	OTU_1352	OTU_1355
OTU_138	OTU_1352	OTU_1353	OTU_1356
OTU_1380	OTU_1353	OTU_1354	OTU_1357
OTU_1382	OTU_1354	OTU_1355	OTU_1358
OTU_1383	OTU_1355	OTU_1356	OTU_1360
OTU_1384	OTU_1356	OTU_1357	OTU_1361
OTU_1386	OTU_1357	OTU_1358	OTU_1362
OTU_1387	OTU_1358	OTU_1360	OTU_1364
OTU_1388	OTU_1360	OTU_1361	OTU_1365
OTU_1389	OTU_1361	OTU_1362	OTU_1366
OTU_1390	OTU_1362	OTU_1364	OTU_1367
OTU_1392	OTU_1364	OTU_1365	OTU_1368
OTU_1393	OTU_1365	OTU_1366	OTU_1369
OTU_1394	OTU_1366	OTU_1367	OTU_1370
OTU_1399	OTU_1367	OTU_1368	OTU_1371
OTU_140	OTU_1368	OTU_1369	OTU_1372
OTU_1401	OTU_1369	OTU_137	OTU_1373
OTU_1403	OTU_1370	OTU_1370	OTU_1375
OTU_1404	OTU_1371	OTU_1371	OTU_1376
OTU_1405	OTU_1372	OTU_1372	OTU_1378
OTU_1406	OTU_1373	OTU_1373	OTU_1379
OTU_1407	OTU_1374	OTU_1375	OTU_138
OTU_1408	OTU_1375	OTU_1376	OTU_1380
OTU_141	OTU_1376	OTU_1378	OTU_1382
OTU_1411	OTU_1378	OTU_1379	OTU_1383
OTU_1412	OTU_1379	OTU_138	OTU_1384
OTU_1414	OTU_138	OTU_1380	OTU_1385
OTU_1416	OTU_1380	OTU_1382	OTU_1386
OTU_1417	OTU_1382	OTU_1383	OTU_1387
OTU_1418	OTU_1383	OTU_1384	OTU_1388
OTU_1419	OTU_1384	OTU_1386	OTU_1389
OTU_142	OTU_1386	OTU_1387	OTU_1390
OTU_1420	OTU_1387	OTU_1388	OTU_1392
OTU_1422	OTU_1388	OTU_1389	OTU_1393
OTU_1423	OTU_1389	OTU_1390	OTU_1394
OTU_1425	OTU_1390	OTU_1392	OTU_1398
OTU_1426	OTU_1392	OTU_1393	OTU_1399
OTU_1428	OTU_1393	OTU_1394	OTU_140
OTU_1429	OTU_1394	OTU_1397	OTU_1400
OTU_1432	OTU_1399	OTU_1399	OTU_1401
OTU_1434	OTU_140	OTU_140	OTU_1403
OTU_1437	OTU_1401	OTU_1401	OTU_1404
OTU_144	OTU_1403	OTU_1403	OTU_1405
OTU_1440	OTU_1404	OTU_1404	OTU_1406
OTU_1444	OTU_1405	OTU_1405	OTU_1407
OTU_1445	OTU_1406	OTU_1406	OTU_1408
OTU_1446	OTU_1407	OTU_1407	OTU_141
OTU_1448	OTU_1408	OTU_1408	OTU_1410
OTU_1449	OTU_141	OTU_141	OTU_1411
OTU_145	OTU_1411	OTU_1411	OTU_1412
OTU_1450	OTU_1412	OTU_1412	OTU_1414
OTU_1451	OTU_1414	OTU_1413	OTU_1416
OTU_1452	OTU_1416	OTU_1414	OTU_1417
OTU_1456	OTU_1417	OTU_1415	OTU_1418
OTU_1458	OTU_1418	OTU_1416	OTU_1419
OTU_1459	OTU_1419	OTU_1417	OTU_142
OTU_1460	OTU_142	OTU_1418	OTU_1420
OTU_1462	OTU_1420	OTU_1419	OTU_1422
OTU_1469	OTU_1422	OTU_142	OTU_1423
OTU_147	OTU_1423	OTU_1420	OTU_1425
OTU_1470	OTU_1425	OTU_1422	OTU_1426
OTU_1474	OTU_1426	OTU_1423	OTU_1428
OTU_1476	OTU_1428	OTU_1424	OTU_1429
OTU_1478	OTU_1429	OTU_1425	OTU_1430
OTU_148	OTU_1432	OTU_1426	OTU_1432
OTU_1483	OTU_1434	OTU_1428	OTU_1434
OTU_1484	OTU_1437	OTU_1429	OTU_1435
OTU_1485	OTU_144	OTU_1432	OTU_1437
OTU_1488	OTU_1440	OTU_1434	OTU_1439
OTU_1489	OTU_1444	OTU_1437	OTU_144
OTU_149	OTU_1445	OTU_1438	OTU_1440
OTU_1492	OTU_1446	OTU_144	OTU_1444
OTU_1497	OTU_1448	OTU_1440	OTU_1445
OTU_1499	OTU_1449	OTU_1444	OTU_1446
OTU_15	OTU_145	OTU_1445	OTU_1447
OTU_1500	OTU_1450	OTU_1446	OTU_1448
OTU_1503	OTU_1451	OTU_1448	OTU_1449
OTU_1504	OTU_1452	OTU_1449	OTU_145
OTU_1505	OTU_1456	OTU_145	OTU_1450
OTU_1506	OTU_1458	OTU_1450	OTU_1451
OTU_1507	OTU_1459	OTU_1451	OTU_1452
OTU_1508	OTU_1460	OTU_1452	OTU_1456
OTU_1510	OTU_1462	OTU_1453	OTU_1458
OTU_1512	OTU_1469	OTU_1456	OTU_1459
OTU_1513	OTU_147	OTU_1457	OTU_146
OTU_1516	OTU_1470	OTU_1458	OTU_1460
OTU_1517	OTU_1474	OTU_1459	OTU_1462
OTU_1519	OTU_1476	OTU_1460	OTU_1467
OTU_152	OTU_1478	OTU_1461	OTU_1469
OTU_1523	OTU_148	OTU_1462	OTU_147
OTU_1524	OTU_1483	OTU_1463	OTU_1470
OTU_1527	OTU_1484	OTU_1464	OTU_1474
OTU_1528	OTU_1485	OTU_1465	OTU_1476
OTU_1529	OTU_1488	OTU_1469	OTU_1477
OTU_1530	OTU_1489	OTU_147	OTU_1478
OTU_1531	OTU_149	OTU_1470	OTU_148
OTU_1537	OTU_1492	OTU_1474	OTU_1483
OTU_1541	OTU_1493	OTU_1476	OTU_1484
OTU_1546	OTU_1495	OTU_1478	OTU_1485
OTU_1548	OTU_1497	OTU_148	OTU_1488
OTU_1550	OTU_1498	OTU_1483	OTU_1489
OTU_1552	OTU_1499	OTU_1484	OTU_149
OTU_1554	OTU_15	OTU_1485	OTU_1492
OTU_1560	OTU_1500	OTU_1488	OTU_1497
OTU_1566	OTU_1503	OTU_1489	OTU_1499
OTU_1568	OTU_1504	OTU_149	OTU_15
OTU_1574	OTU_1505	OTU_1492	OTU_1500
OTU_1579	OTU_1506	OTU_1496	OTU_1503
OTU_158	OTU_1507	OTU_1497	OTU_1504
OTU_1584	OTU_1508	OTU_1499	OTU_1505
OTU_1588	OTU_1510	OTU_15	OTU_1506
OTU_1589	OTU_1511	OTU_1500	OTU_1507
OTU_159	OTU_1512	OTU_1503	OTU_1508
OTU_1593	OTU_1513	OTU_1504	OTU_151
OTU_1594	OTU_1514	OTU_1505	OTU_1510
OTU_1599	OTU_1516	OTU_1506	OTU_1512
OTU_16	OTU_1517	OTU_1507	OTU_1513
OTU_160	OTU_1518	OTU_1508	OTU_1516
OTU_1601	OTU_1519	OTU_1510	OTU_1517
OTU_1602	OTU_152	OTU_1512	OTU_1519
OTU_1603	OTU_1523	OTU_1513	OTU_152
OTU_1605	OTU_1524	OTU_1516	OTU_1523
OTU_1606	OTU_1525	OTU_1517	OTU_1524
OTU_1607	OTU_1527	OTU_1519	OTU_1527
OTU_1608	OTU_1528	OTU_152	OTU_1528
OTU_161	OTU_1529	OTU_1523	OTU_1529
OTU_1611	OTU_1530	OTU_1524	OTU_1530
OTU_1617	OTU_1531	OTU_1527	OTU_1531
OTU_162	OTU_1533	OTU_1528	OTU_1537
OTU_1623	OTU_1537	OTU_1529	OTU_1541
OTU_1628	OTU_1538	OTU_1530	OTU_1546
OTU_1629	OTU_1540	OTU_1531	OTU_1548
OTU_163	OTU_1541	OTU_1532	OTU_1550
OTU_1633	OTU_1542	OTU_1537	OTU_1552
OTU_1636	OTU_1543	OTU_1541	OTU_1554
OTU_1637	OTU_1544	OTU_1545	OTU_1560
OTU_1638	OTU_1546	OTU_1546	OTU_1566
OTU_1639	OTU_1548	OTU_1548	OTU_1568
OTU_164	OTU_1549	OTU_1550	OTU_1574
OTU_1640	OTU_1550	OTU_1552	OTU_1575
OTU_1641	OTU_1552	OTU_1554	OTU_1577
OTU_1642	OTU_1554	OTU_1559	OTU_1578
OTU_1643	OTU_1560	OTU_1560	OTU_1579
OTU_1644	OTU_1566	OTU_1562	OTU_158
OTU_1645	OTU_1568	OTU_1566	OTU_1580
OTU_1646	OTU_1570	OTU_1568	OTU_1584
OTU_1647	OTU_1573	OTU_1572	OTU_1588
OTU_1648	OTU_1574	OTU_1574	OTU_1589
OTU_1649	OTU_1579	OTU_1579	OTU_159
OTU_165	OTU_158	OTU_158	OTU_1591
OTU_1650	OTU_1584	OTU_1584	OTU_1593
OTU_1651	OTU_1588	OTU_1588	OTU_1594
OTU_1652	OTU_1589	OTU_1589	OTU_1598
OTU_1653	OTU_159	OTU_159	OTU_1599
OTU_1654	OTU_1593	OTU_1593	OTU_16
OTU_1655	OTU_1594	OTU_1594	OTU_160
OTU_1656	OTU_1595	OTU_1599	OTU_1601
OTU_1657	OTU_1599	OTU_16	OTU_1602
OTU_1658	OTU_16	OTU_160	OTU_1603
OTU_1659	OTU_160	OTU_1601	OTU_1605
OTU_166	OTU_1601	OTU_1602	OTU_1606
OTU_1660	OTU_1602	OTU_1603	OTU_1607
OTU_1661	OTU_1603	OTU_1605	OTU_1608
OTU_1662	OTU_1605	OTU_1606	OTU_161
OTU_1663	OTU_1606	OTU_1607	OTU_1611
OTU_1664	OTU_1607	OTU_1608	OTU_1615
OTU_1665	OTU_1608	OTU_161	OTU_1617
OTU_1666	OTU_161	OTU_1611	OTU_1618
OTU_1667	OTU_1610	OTU_1617	OTU_162
OTU_1668	OTU_1611	OTU_162	OTU_1623
OTU_1669	OTU_1613	OTU_1623	OTU_1628
OTU_167	OTU_1614	OTU_1628	OTU_1629
OTU_1670	OTU_1617	OTU_1629	OTU_163
OTU_1671	OTU_162	OTU_163	OTU_1633
OTU_1672	OTU_1623	OTU_1633	OTU_1636
OTU_1673	OTU_1626	OTU_1636	OTU_1637
OTU_1674	OTU_1628	OTU_1637	OTU_1638
OTU_1675	OTU_1629	OTU_1638	OTU_1639
OTU_1676	OTU_163	OTU_1639	OTU_164
OTU_1677	OTU_1633	OTU_164	OTU_1640
OTU_1678	OTU_1636	OTU_1640	OTU_1641
OTU_1679	OTU_1637	OTU_1641	OTU_1642
OTU_168	OTU_1638	OTU_1642	OTU_1643
OTU_1680	OTU_1639	OTU_1643	OTU_1644
OTU_1681	OTU_164	OTU_1644	OTU_1645
OTU_1682	OTU_1640	OTU_1645	OTU_1646
OTU_1683	OTU_1641	OTU_1646	OTU_1647
OTU_1684	OTU_1642	OTU_1647	OTU_1648
OTU_1685	OTU_1643	OTU_1648	OTU_1649
OTU_1686	OTU_1644	OTU_1649	OTU_165
OTU_1689	OTU_1645	OTU_165	OTU_1650
OTU_169	OTU_1646	OTU_1650	OTU_1651
OTU_1690	OTU_1647	OTU_1651	OTU_1652
OTU_1691	OTU_1648	OTU_1652	OTU_1653
OTU_1692	OTU_1649	OTU_1653	OTU_1654
OTU_1693	OTU_165	OTU_1654	OTU_1655
OTU_1694	OTU_1650	OTU_1655	OTU_1656
OTU_1695	OTU_1651	OTU_1656	OTU_1657
OTU_1697	OTU_1652	OTU_1657	OTU_1658
OTU_1698	OTU_1653	OTU_1658	OTU_1659
OTU_1699	OTU_1654	OTU_1659	OTU_166
OTU_170	OTU_1655	OTU_166	OTU_1660
OTU_1700	OTU_1656	OTU_1660	OTU_1661
OTU_1701	OTU_1657	OTU_1661	OTU_1662
OTU_1702	OTU_1658	OTU_1662	OTU_1663
OTU_1703	OTU_1659	OTU_1663	OTU_1664
OTU_1704	OTU_166	OTU_1664	OTU_1665
OTU_1705	OTU_1660	OTU_1665	OTU_1666
OTU_1706	OTU_1661	OTU_1666	OTU_1667
OTU_1707	OTU_1662	OTU_1667	OTU_1668
OTU_1708	OTU_1663	OTU_1668	OTU_1669
OTU_1709	OTU_1664	OTU_1669	OTU_167
OTU_171	OTU_1665	OTU_167	OTU_1670
OTU_1710	OTU_1666	OTU_1670	OTU_1671
OTU_1711	OTU_1667	OTU_1671	OTU_1672
OTU_1712	OTU_1668	OTU_1672	OTU_1673
OTU_1713	OTU_1669	OTU_1673	OTU_1674
OTU_1714	OTU_167	OTU_1674	OTU_1675
OTU_1715	OTU_1670	OTU_1675	OTU_1676
OTU_1716	OTU_1671	OTU_1676	OTU_1677
OTU_1717	OTU_1672	OTU_1677	OTU_1678
OTU_1718	OTU_1673	OTU_1678	OTU_1679
OTU_1719	OTU_1674	OTU_1679	OTU_168
OTU_172	OTU_1675	OTU_168	OTU_1680
OTU_1720	OTU_1676	OTU_1680	OTU_1681
OTU_1721	OTU_1677	OTU_1681	OTU_1682
OTU_1722	OTU_1678	OTU_1682	OTU_1683
OTU_1723	OTU_1679	OTU_1683	OTU_1684
OTU_1724	OTU_168	OTU_1684	OTU_1685
OTU_1725	OTU_1680	OTU_1685	OTU_1686
OTU_1726	OTU_1681	OTU_1686	OTU_1689
OTU_1727	OTU_1682	OTU_1689	OTU_169
OTU_1728	OTU_1683	OTU_169	OTU_1690
OTU_1729	OTU_1684	OTU_1690	OTU_1691
OTU_173	OTU_1685	OTU_1691	OTU_1692
OTU_1731	OTU_1686	OTU_1692	OTU_1693
OTU_1732	OTU_1687	OTU_1693	OTU_1694
OTU_1733	OTU_1689	OTU_1694	OTU_1695
OTU_1734	OTU_169	OTU_1695	OTU_1697
OTU_1735	OTU_1690	OTU_1697	OTU_1698
OTU_1737	OTU_1691	OTU_1698	OTU_1699
OTU_1739	OTU_1692	OTU_1699	OTU_170
OTU_174	OTU_1693	OTU_170	OTU_1700
OTU_1740	OTU_1694	OTU_1700	OTU_1701
OTU_1741	OTU_1695	OTU_1701	OTU_1702
OTU_1742	OTU_1696	OTU_1702	OTU_1703
OTU_1743	OTU_1697	OTU_1703	OTU_1704
OTU_1745	OTU_1698	OTU_1704	OTU_1705
OTU_1747	OTU_1699	OTU_1705	OTU_1706
OTU_1748	OTU_170	OTU_1706	OTU_1707
OTU_1749	OTU_1700	OTU_1707	OTU_1708
OTU_175	OTU_1701	OTU_1708	OTU_1709
OTU_1750	OTU_1702	OTU_1709	OTU_171
OTU_1751	OTU_1703	OTU_171	OTU_1710
OTU_1752	OTU_1704	OTU_1710	OTU_1711
OTU_1753	OTU_1705	OTU_1711	OTU_1712
OTU_1754	OTU_1706	OTU_1712	OTU_1713
OTU_1756	OTU_1707	OTU_1713	OTU_1714
OTU_1757	OTU_1708	OTU_1714	OTU_1715
OTU_1758	OTU_1709	OTU_1715	OTU_1716
OTU_176	OTU_171	OTU_1716	OTU_1717
OTU_1760	OTU_1710	OTU_1717	OTU_1718
OTU_1761	OTU_1711	OTU_1718	OTU_1719
OTU_1763	OTU_1712	OTU_1719	OTU_172
OTU_1764	OTU_1713	OTU_172	OTU_1720
OTU_1765	OTU_1714	OTU_1720	OTU_1721
OTU_1766	OTU_1715	OTU_1721	OTU_1722
OTU_1769	OTU_1716	OTU_1722	OTU_1723
OTU_177	OTU_1717	OTU_1723	OTU_1724
OTU_1770	OTU_1718	OTU_1724	OTU_1725
OTU_1772	OTU_1719	OTU_1725	OTU_1726
OTU_1773	OTU_172	OTU_1726	OTU_1727
OTU_1775	OTU_1720	OTU_1727	OTU_1728
OTU_1776	OTU_1721	OTU_1728	OTU_1729
OTU_1777	OTU_1722	OTU_1729	OTU_173
OTU_1779	OTU_1723	OTU_173	OTU_1730
OTU_178	OTU_1724	OTU_1731	OTU_1731
OTU_1780	OTU_1725	OTU_1732	OTU_1732
OTU_1781	OTU_1726	OTU_1733	OTU_1733
OTU_1783	OTU_1727	OTU_1734	OTU_1734
OTU_1784	OTU_1728	OTU_1735	OTU_1735
OTU_1785	OTU_1729	OTU_1736	OTU_1737
OTU_1787	OTU_173	OTU_1737	OTU_1739
OTU_1788	OTU_1731	OTU_1739	OTU_174
OTU_1789	OTU_1732	OTU_174	OTU_1740
OTU_179	OTU_1733	OTU_1740	OTU_1741
OTU_1790	OTU_1734	OTU_1741	OTU_1742
OTU_1791	OTU_1735	OTU_1742	OTU_1743
OTU_1792	OTU_1737	OTU_1743	OTU_1744
OTU_1793	OTU_1738	OTU_1745	OTU_1745
OTU_1795	OTU_1739	OTU_1747	OTU_1747
OTU_1798	OTU_174	OTU_1748	OTU_1748
OTU_1799	OTU_1740	OTU_1749	OTU_1749
OTU_180	OTU_1741	OTU_175	OTU_175
OTU_1800	OTU_1742	OTU_1750	OTU_1750
OTU_1801	OTU_1743	OTU_1751	OTU_1751
OTU_1802	OTU_1745	OTU_1752	OTU_1752
OTU_1806	OTU_1747	OTU_1753	OTU_1753
OTU_1807	OTU_1748	OTU_1754	OTU_1754
OTU_1808	OTU_1749	OTU_1756	OTU_1756
OTU_181	OTU_175	OTU_1757	OTU_1757
OTU_1810	OTU_1750	OTU_1758	OTU_1758
OTU_1811	OTU_1751	OTU_176	OTU_176
OTU_1813	OTU_1752	OTU_1760	OTU_1760
OTU_1814	OTU_1753	OTU_1761	OTU_1761
OTU_1815	OTU_1754	OTU_1763	OTU_1763
OTU_1816	OTU_1755	OTU_1764	OTU_1764
OTU_1818	OTU_1756	OTU_1765	OTU_1765
OTU_1819	OTU_1757	OTU_1766	OTU_1766
OTU_182	OTU_1758	OTU_1769	OTU_1769
OTU_1822	OTU_176	OTU_177	OTU_177
OTU_1823	OTU_1760	OTU_1770	OTU_1770
OTU_1829	OTU_1761	OTU_1772	OTU_1772
OTU_183	OTU_1762	OTU_1773	OTU_1773
OTU_1831	OTU_1763	OTU_1775	OTU_1774
OTU_1832	OTU_1764	OTU_1776	OTU_1775
OTU_1833	OTU_1765	OTU_1777	OTU_1776
OTU_1834	OTU_1766	OTU_1779	OTU_1777
OTU_1835	OTU_1767	OTU_178	OTU_1778
OTU_1837	OTU_1769	OTU_1780	OTU_1779
OTU_1838	OTU_177	OTU_1781	OTU_178
OTU_1839	OTU_1770	OTU_1783	OTU_1780
OTU_184	OTU_1772	OTU_1784	OTU_1781
OTU_1840	OTU_1773	OTU_1785	OTU_1783
OTU_1841	OTU_1775	OTU_1787	OTU_1784
OTU_1842	OTU_1776	OTU_1788	OTU_1785
OTU_1845	OTU_1777	OTU_1789	OTU_1787
OTU_1846	OTU_1779	OTU_179	OTU_1788
OTU_1847	OTU_178	OTU_1790	OTU_1789
OTU_1848	OTU_1780	OTU_1791	OTU_179
OTU_185	OTU_1781	OTU_1792	OTU_1790
OTU_1850	OTU_1783	OTU_1793	OTU_1791
OTU_1851	OTU_1784	OTU_1795	OTU_1792
OTU_1854	OTU_1785	OTU_1798	OTU_1793
OTU_1856	OTU_1787	OTU_1799	OTU_1794
OTU_1859	OTU_1788	OTU_180	OTU_1795
OTU_186	OTU_1789	OTU_1800	OTU_1798
OTU_1860	OTU_179	OTU_1801	OTU_1799
OTU_1861	OTU_1790	OTU_1802	OTU_180
OTU_1862	OTU_1791	OTU_1805	OTU_1800
OTU_1864	OTU_1792	OTU_1806	OTU_1801
OTU_1865	OTU_1793	OTU_1807	OTU_1802
OTU_1866	OTU_1795	OTU_1808	OTU_1806
OTU_1867	OTU_1798	OTU_181	OTU_1807
OTU_1868	OTU_1799	OTU_1810	OTU_1808
OTU_187	OTU_18	OTU_1811	OTU_1809
OTU_1870	OTU_180	OTU_1813	OTU_181
OTU_1871	OTU_1800	OTU_1814	OTU_1810
OTU_1872	OTU_1801	OTU_1815	OTU_1811
OTU_1873	OTU_1802	OTU_1816	OTU_1812
OTU_1874	OTU_1806	OTU_1818	OTU_1813
OTU_1875	OTU_1807	OTU_1819	OTU_1814
OTU_1878	OTU_1808	OTU_182	OTU_1815
OTU_188	OTU_181	OTU_1822	OTU_1816
OTU_1881	OTU_1810	OTU_1823	OTU_1817
OTU_1882	OTU_1811	OTU_1829	OTU_1818
OTU_1885	OTU_1813	OTU_183	OTU_1819
OTU_1886	OTU_1814	OTU_1830	OTU_182
OTU_1887	OTU_1815	OTU_1831	OTU_1822
OTU_1888	OTU_1816	OTU_1832	OTU_1823
OTU_189	OTU_1818	OTU_1833	OTU_1828
OTU_1890	OTU_1819	OTU_1834	OTU_1829
OTU_1892	OTU_182	OTU_1835	OTU_183
OTU_1893	OTU_1822	OTU_1837	OTU_1831
OTU_1896	OTU_1823	OTU_1838	OTU_1832
OTU_1897	OTU_1829	OTU_1839	OTU_1833
OTU_1898	OTU_183	OTU_184	OTU_1834
OTU_190	OTU_1831	OTU_1840	OTU_1835
OTU_1900	OTU_1832	OTU_1841	OTU_1837
OTU_1902	OTU_1833	OTU_1842	OTU_1838
OTU_1904	OTU_1834	OTU_1844	OTU_1839
OTU_1905	OTU_1835	OTU_1845	OTU_184
OTU_1906	OTU_1837	OTU_1846	OTU_1840
OTU_1907	OTU_1838	OTU_1847	OTU_1841
OTU_1908	OTU_1839	OTU_1848	OTU_1842
OTU_191	OTU_184	OTU_185	OTU_1845
OTU_1910	OTU_1840	OTU_1850	OTU_1846
OTU_1912	OTU_1841	OTU_1851	OTU_1847
OTU_1913	OTU_1842	OTU_1854	OTU_1848
OTU_1918	OTU_1843	OTU_1856	OTU_185
OTU_1919	OTU_1845	OTU_1859	OTU_1850
OTU_192	OTU_1846	OTU_186	OTU_1851
OTU_1921	OTU_1847	OTU_1860	OTU_1854
OTU_1927	OTU_1848	OTU_1861	OTU_1856
OTU_1928	OTU_185	OTU_1862	OTU_1859
OTU_1929	OTU_1850	OTU_1864	OTU_186
OTU_193	OTU_1851	OTU_1865	OTU_1860
OTU_1931	OTU_1854	OTU_1866	OTU_1861
OTU_1933	OTU_1856	OTU_1867	OTU_1862
OTU_1935	OTU_1858	OTU_1868	OTU_1864
OTU_1936	OTU_1859	OTU_187	OTU_1865
OTU_1938	OTU_186	OTU_1870	OTU_1866
OTU_1939	OTU_1860	OTU_1871	OTU_1867
OTU_194	OTU_1861	OTU_1872	OTU_1868
OTU_1940	OTU_1862	OTU_1873	OTU_187
OTU_1941	OTU_1864	OTU_1874	OTU_1870
OTU_1942	OTU_1865	OTU_1875	OTU_1871
OTU_1943	OTU_1866	OTU_1878	OTU_1872
OTU_1944	OTU_1867	OTU_188	OTU_1873
OTU_1945	OTU_1868	OTU_1880	OTU_1874
OTU_1946	OTU_187	OTU_1881	OTU_1875
OTU_1949	OTU_1870	OTU_1882	OTU_1878
OTU_195	OTU_1871	OTU_1884	OTU_188
OTU_1950	OTU_1872	OTU_1885	OTU_1881
OTU_1951	OTU_1873	OTU_1886	OTU_1882
OTU_1952	OTU_1874	OTU_1887	OTU_1885
OTU_1953	OTU_1875	OTU_1888	OTU_1886
OTU_1955	OTU_1876	OTU_189	OTU_1887
OTU_1957	OTU_1878	OTU_1890	OTU_1888
OTU_1959	OTU_188	OTU_1891	OTU_1889
OTU_196	OTU_1881	OTU_1892	OTU_189
OTU_1961	OTU_1882	OTU_1893	OTU_1890
OTU_1962	OTU_1885	OTU_1894	OTU_1892
OTU_1963	OTU_1886	OTU_1896	OTU_1893
OTU_1964	OTU_1887	OTU_1897	OTU_1896
OTU_1965	OTU_1888	OTU_1898	OTU_1897
OTU_1968	OTU_189	OTU_190	OTU_1898
OTU_1969	OTU_1890	OTU_1900	OTU_190
OTU_197	OTU_1892	OTU_1902	OTU_1900
OTU_1971	OTU_1893	OTU_1903	OTU_1902
OTU_1972	OTU_1896	OTU_1904	OTU_1904
OTU_1973	OTU_1897	OTU_1905	OTU_1905
OTU_1974	OTU_1898	OTU_1906	OTU_1906
OTU_1976	OTU_190	OTU_1907	OTU_1907
OTU_1977	OTU_1900	OTU_1908	OTU_1908
OTU_198	OTU_1902	OTU_191	OTU_1909
OTU_1980	OTU_1904	OTU_1910	OTU_191
OTU_1981	OTU_1905	OTU_1912	OTU_1910
OTU_1983	OTU_1906	OTU_1913	OTU_1912
OTU_1984	OTU_1907	OTU_1916	OTU_1913
OTU_1988	OTU_1908	OTU_1918	OTU_1917
OTU_199	OTU_191	OTU_1919	OTU_1918
OTU_1990	OTU_1910	OTU_192	OTU_1919
OTU_1992	OTU_1912	OTU_1920	OTU_192
OTU_1994	OTU_1913	OTU_1921	OTU_1921
OTU_1996	OTU_1918	OTU_1927	OTU_1922
OTU_1997	OTU_1919	OTU_1928	OTU_1923
OTU_1999	OTU_192	OTU_1929	OTU_1924
OTU_2	OTU_1921	OTU_193	OTU_1925
OTU_200	OTU_1927	OTU_1931	OTU_1926
OTU_2000	OTU_1928	OTU_1933	OTU_1927
OTU_2002	OTU_1929	OTU_1935	OTU_1928
OTU_2003	OTU_193	OTU_1936	OTU_1929
OTU_2004	OTU_1931	OTU_1938	OTU_193
OTU_2005	OTU_1933	OTU_1939	OTU_1930
OTU_2006	OTU_1935	OTU_194	OTU_1931
OTU_2008	OTU_1936	OTU_1940	OTU_1933
OTU_2009	OTU_1938	OTU_1941	OTU_1934
OTU_201	OTU_1939	OTU_1942	OTU_1935
OTU_2010	OTU_194	OTU_1943	OTU_1936
OTU_2011	OTU_1940	OTU_1944	OTU_1937
OTU_2012	OTU_1941	OTU_1945	OTU_1938
OTU_2013	OTU_1942	OTU_1946	OTU_1939
OTU_2017	OTU_1943	OTU_1949	OTU_194
OTU_2018	OTU_1944	OTU_195	OTU_1940
OTU_2019	OTU_1945	OTU_1950	OTU_1941
OTU_202	OTU_1946	OTU_1951	OTU_1942
OTU_2020	OTU_1949	OTU_1952	OTU_1943
OTU_2024	OTU_195	OTU_1953	OTU_1944
OTU_2026	OTU_1950	OTU_1955	OTU_1945
OTU_203	OTU_1951	OTU_1957	OTU_1946
OTU_2031	OTU_1952	OTU_1958	OTU_1947
OTU_2033	OTU_1953	OTU_1959	OTU_1948
OTU_2034	OTU_1955	OTU_196	OTU_1949
OTU_2036	OTU_1957	OTU_1961	OTU_195
OTU_2037	OTU_1959	OTU_1962	OTU_1950
OTU_204	OTU_196	OTU_1963	OTU_1951
OTU_2040	OTU_1961	OTU_1964	OTU_1952
OTU_2041	OTU_1962	OTU_1965	OTU_1953
OTU_2042	OTU_1963	OTU_1967	OTU_1955
OTU_2043	OTU_1964	OTU_1968	OTU_1956
OTU_2046	OTU_1965	OTU_1969	OTU_1957
OTU_2047	OTU_1968	OTU_197	OTU_1959
OTU_2048	OTU_1969	OTU_1971	OTU_196
OTU_205	OTU_197	OTU_1972	OTU_1961
OTU_2050	OTU_1971	OTU_1973	OTU_1962
OTU_2055	OTU_1972	OTU_1974	OTU_1963
OTU_2056	OTU_1973	OTU_1976	OTU_1964
OTU_2059	OTU_1974	OTU_1977	OTU_1965
OTU_206	OTU_1976	OTU_1979	OTU_1968
OTU_2063	OTU_1977	OTU_198	OTU_1969
OTU_2067	OTU_198	OTU_1980	OTU_197
OTU_2068	OTU_1980	OTU_1981	OTU_1970
OTU_207	OTU_1981	OTU_1983	OTU_1971
OTU_2072	OTU_1983	OTU_1984	OTU_1972
OTU_2073	OTU_1984	OTU_1985	OTU_1973
OTU_2077	OTU_1988	OTU_1986	OTU_1974
OTU_208	OTU_199	OTU_1987	OTU_1975
OTU_2081	OTU_1990	OTU_1988	OTU_1976
OTU_2083	OTU_1992	OTU_199	OTU_1977
OTU_2084	OTU_1994	OTU_1990	OTU_198
OTU_2085	OTU_1996	OTU_1992	OTU_1980
OTU_209	OTU_1997	OTU_1994	OTU_1981
OTU_2092	OTU_1999	OTU_1995	OTU_1982
OTU_2095	OTU_2	OTU_1996	OTU_1983
OTU_2096	OTU_200	OTU_1997	OTU_1984
OTU_2097	OTU_2000	OTU_1999	OTU_1988
OTU_2099	OTU_2002	OTU_2	OTU_199
OTU_2104	OTU_2003	OTU_200	OTU_1990
OTU_2105	OTU_2004	OTU_2000	OTU_1991
OTU_2107	OTU_2005	OTU_2002	OTU_1992
OTU_2108	OTU_2006	OTU_2003	OTU_1994
OTU_2109	OTU_2008	OTU_2004	OTU_1996
OTU_211	OTU_2009	OTU_2005	OTU_1997
OTU_2110	OTU_201	OTU_2006	OTU_1998
OTU_2113	OTU_2010	OTU_2008	OTU_1999
OTU_2115	OTU_2011	OTU_2009	OTU_2
OTU_2117	OTU_2012	OTU_201	OTU_200
OTU_212	OTU_2013	OTU_2010	OTU_2000
OTU_2120	OTU_2017	OTU_2011	OTU_2001
OTU_2125	OTU_2018	OTU_2012	OTU_2002
OTU_2126	OTU_2019	OTU_2013	OTU_2003
OTU_2127	OTU_202	OTU_2015	OTU_2004
OTU_2129	OTU_2020	OTU_2016	OTU_2005
OTU_2131	OTU_2024	OTU_2017	OTU_2006
OTU_2133	OTU_2026	OTU_2018	OTU_2008
OTU_2134	OTU_203	OTU_2019	OTU_2009
OTU_2135	OTU_2031	OTU_202	OTU_201
OTU_2136	OTU_2033	OTU_2020	OTU_2010
OTU_2137	OTU_2034	OTU_2024	OTU_2011
OTU_2139	OTU_2036	OTU_2026	OTU_2012
OTU_214	OTU_2037	OTU_2029	OTU_2013
OTU_2142	OTU_204	OTU_203	OTU_2017
OTU_2147	OTU_2040	OTU_2031	OTU_2018
OTU_2149	OTU_2041	OTU_2033	OTU_2019
OTU_2150	OTU_2042	OTU_2034	OTU_202
OTU_2153	OTU_2043	OTU_2036	OTU_2020
OTU_2155	OTU_2046	OTU_2037	OTU_2021
OTU_2156	OTU_2047	OTU_204	OTU_2023
OTU_2157	OTU_2048	OTU_2040	OTU_2024
OTU_2158	OTU_205	OTU_2041	OTU_2026
OTU_2164	OTU_2050	OTU_2042	OTU_203
OTU_217	OTU_2055	OTU_2043	OTU_2031
OTU_2171	OTU_2056	OTU_2044	OTU_2033
OTU_2174	OTU_2059	OTU_2045	OTU_2034
OTU_2176	OTU_206	OTU_2046	OTU_2035
OTU_2177	OTU_2063	OTU_2047	OTU_2036
OTU_2179	OTU_2067	OTU_2048	OTU_2037
OTU_218	OTU_2068	OTU_205	OTU_2038
OTU_2182	OTU_207	OTU_2050	OTU_2039
OTU_2183	OTU_2072	OTU_2055	OTU_204
OTU_2184	OTU_2073	OTU_2056	OTU_2040
OTU_2185	OTU_2077	OTU_2057	OTU_2041
OTU_2186	OTU_208	OTU_2059	OTU_2042
OTU_2189	OTU_2081	OTU_206	OTU_2043
OTU_219	OTU_2083	OTU_2063	OTU_2046
OTU_2190	OTU_2084	OTU_2067	OTU_2047
OTU_2191	OTU_2085	OTU_2068	OTU_2048
OTU_2192	OTU_209	OTU_2069	OTU_205
OTU_2193	OTU_2092	OTU_207	OTU_2050
OTU_2194	OTU_2095	OTU_2072	OTU_2053
OTU_2195	OTU_2096	OTU_2073	OTU_2054
OTU_2198	OTU_2097	OTU_2077	OTU_2055
OTU_2199	OTU_2099	OTU_208	OTU_2056
OTU_220	OTU_2104	OTU_2081	OTU_2059
OTU_2201	OTU_2105	OTU_2083	OTU_206
OTU_2202	OTU_2107	OTU_2084	OTU_2060
OTU_2203	OTU_2108	OTU_2085	OTU_2063
OTU_2204	OTU_2109	OTU_209	OTU_2065
OTU_2205	OTU_211	OTU_2092	OTU_2067
OTU_2206	OTU_2110	OTU_2095	OTU_2068
OTU_2207	OTU_2113	OTU_2096	OTU_207
OTU_2209	OTU_2115	OTU_2097	OTU_2072
OTU_221	OTU_2117	OTU_2099	OTU_2073
OTU_2210	OTU_212	OTU_2104	OTU_2075
OTU_222	OTU_2120	OTU_2105	OTU_2077
OTU_2220	OTU_2125	OTU_2107	OTU_208
OTU_2222	OTU_2126	OTU_2108	OTU_2080
OTU_2223	OTU_2127	OTU_2109	OTU_2081
OTU_2225	OTU_2129	OTU_211	OTU_2083
OTU_2228	OTU_2130	OTU_2110	OTU_2084
OTU_223	OTU_2131	OTU_2113	OTU_2085
OTU_2230	OTU_2133	OTU_2115	OTU_2086
OTU_2231	OTU_2134	OTU_2117	OTU_2088
OTU_2233	OTU_2135	OTU_212	OTU_2089
OTU_2234	OTU_2136	OTU_2120	OTU_209
OTU_2238	OTU_2137	OTU_2122	OTU_2092
OTU_2239	OTU_2138	OTU_2123	OTU_2093
OTU_2244	OTU_2139	OTU_2125	OTU_2095
OTU_2245	OTU_214	OTU_2126	OTU_2096
OTU_2251	OTU_2142	OTU_2127	OTU_2097
OTU_2252	OTU_2146	OTU_2129	OTU_2099
OTU_2254	OTU_2147	OTU_2131	OTU_2104
OTU_2256	OTU_2148	OTU_2133	OTU_2105
OTU_2257	OTU_2149	OTU_2134	OTU_2106
OTU_2259	OTU_2150	OTU_2135	OTU_2107
OTU_226	OTU_2152	OTU_2136	OTU_2108
OTU_2261	OTU_2153	OTU_2137	OTU_2109
OTU_2264	OTU_2155	OTU_2139	OTU_211
OTU_2268	OTU_2156	OTU_214	OTU_2110
OTU_2269	OTU_2157	OTU_2142	OTU_2113
OTU_227	OTU_2158	OTU_2144	OTU_2114
OTU_2275	OTU_2159	OTU_2147	OTU_2115
OTU_2279	OTU_2162	OTU_2149	OTU_2117
OTU_228	OTU_2163	OTU_2150	OTU_2118
OTU_2285	OTU_2164	OTU_2153	OTU_2119
OTU_2287	OTU_2166	OTU_2155	OTU_212
OTU_2289	OTU_217	OTU_2156	OTU_2120
OTU_2291	OTU_2171	OTU_2157	OTU_2125
OTU_2292	OTU_2174	OTU_2158	OTU_2126
OTU_2293	OTU_2175	OTU_2161	OTU_2127
OTU_2294	OTU_2176	OTU_2164	OTU_2129
OTU_2296	OTU_2177	OTU_2168	OTU_213
OTU_2299	OTU_2179	OTU_217	OTU_2131
OTU_230	OTU_218	OTU_2170	OTU_2133
OTU_2300	OTU_2182	OTU_2171	OTU_2134
OTU_2305	OTU_2183	OTU_2174	OTU_2135
OTU_231	OTU_2184	OTU_2176	OTU_2136
OTU_2314	OTU_2185	OTU_2177	OTU_2137
OTU_2316	OTU_2186	OTU_2179	OTU_2139
OTU_2321	OTU_2187	OTU_218	OTU_214
OTU_2323	OTU_2189	OTU_2180	OTU_2142
OTU_2326	OTU_219	OTU_2182	OTU_2147
OTU_233	OTU_2190	OTU_2183	OTU_2149
OTU_2330	OTU_2191	OTU_2184	OTU_2150
OTU_2332	OTU_2192	OTU_2185	OTU_2153
OTU_2334	OTU_2193	OTU_2186	OTU_2155
OTU_2335	OTU_2194	OTU_2188	OTU_2156
OTU_2337	OTU_2195	OTU_2189	OTU_2157
OTU_2339	OTU_2197	OTU_219	OTU_2158
OTU_234	OTU_2198	OTU_2190	OTU_216
OTU_2340	OTU_2199	OTU_2191	OTU_2164
OTU_2348	OTU_22	OTU_2192	OTU_217
OTU_2349	OTU_220	OTU_2193	OTU_2171
OTU_235	OTU_2200	OTU_2194	OTU_2174
OTU_2353	OTU_2201	OTU_2195	OTU_2176
OTU_2354	OTU_2202	OTU_2198	OTU_2177
OTU_2355	OTU_2203	OTU_2199	OTU_2179
OTU_2356	OTU_2204	OTU_220	OTU_218
OTU_2358	OTU_2205	OTU_2201	OTU_2182
OTU_2361	OTU_2206	OTU_2202	OTU_2183
OTU_2362	OTU_2207	OTU_2203	OTU_2184
OTU_2363	OTU_2208	OTU_2204	OTU_2185
OTU_2364	OTU_2209	OTU_2205	OTU_2186
OTU_2365	OTU_221	OTU_2206	OTU_2189
OTU_2366	OTU_2210	OTU_2207	OTU_219
OTU_2367	OTU_2212	OTU_2209	OTU_2190
OTU_2372	OTU_222	OTU_221	OTU_2191
OTU_2373	OTU_2220	OTU_2210	OTU_2192
OTU_2375	OTU_2222	OTU_2211	OTU_2193
OTU_2376	OTU_2223	OTU_2219	OTU_2194
OTU_2378	OTU_2224	OTU_222	OTU_2195
OTU_2379	OTU_2225	OTU_2220	OTU_2198
OTU_238	OTU_2228	OTU_2222	OTU_2199
OTU_2380	OTU_223	OTU_2223	OTU_220
OTU_2381	OTU_2230	OTU_2225	OTU_2201
OTU_2382	OTU_2231	OTU_2228	OTU_2202
OTU_2383	OTU_2232	OTU_223	OTU_2203
OTU_2384	OTU_2233	OTU_2230	OTU_2204
OTU_2388	OTU_2234	OTU_2231	OTU_2205
OTU_2389	OTU_2237	OTU_2233	OTU_2206
OTU_2390	OTU_2238	OTU_2234	OTU_2207
OTU_2391	OTU_2239	OTU_2238	OTU_2209
OTU_2393	OTU_2244	OTU_2239	OTU_221
OTU_24	OTU_2245	OTU_2241	OTU_2210
OTU_2401	OTU_2249	OTU_2244	OTU_222
OTU_2409	OTU_2251	OTU_2245	OTU_2220
OTU_2412	OTU_2252	OTU_2251	OTU_2222
OTU_2413	OTU_2254	OTU_2252	OTU_2223
OTU_2421	OTU_2256	OTU_2254	OTU_2225
OTU_2423	OTU_2257	OTU_2255	OTU_2228
OTU_2426	OTU_2258	OTU_2256	OTU_223
OTU_2429	OTU_2259	OTU_2257	OTU_2230
OTU_2430	OTU_226	OTU_2259	OTU_2231
OTU_2431	OTU_2260	OTU_226	OTU_2233
OTU_2433	OTU_2261	OTU_2261	OTU_2234
OTU_2435	OTU_2264	OTU_2263	OTU_2238
OTU_2436	OTU_2265	OTU_2264	OTU_2239
OTU_2439	OTU_2266	OTU_2268	OTU_2244
OTU_2442	OTU_2268	OTU_2269	OTU_2245
OTU_2444	OTU_2269	OTU_227	OTU_2251
OTU_2447	OTU_227	OTU_2272	OTU_2252
OTU_2448	OTU_2271	OTU_2275	OTU_2254
OTU_245	OTU_2275	OTU_2279	OTU_2256
OTU_2451	OTU_2278	OTU_228	OTU_2257
OTU_2452	OTU_2279	OTU_2285	OTU_2259
OTU_2453	OTU_228	OTU_2287	OTU_226
OTU_2454	OTU_2280	OTU_2289	OTU_2261
OTU_2455	OTU_2285	OTU_2291	OTU_2264
OTU_2456	OTU_2287	OTU_2292	OTU_2268
OTU_2457	OTU_2288	OTU_2293	OTU_2269
OTU_2459	OTU_2289	OTU_2294	OTU_227
OTU_2460	OTU_2291	OTU_2296	OTU_2275
OTU_2461	OTU_2292	OTU_2297	OTU_2279
OTU_2465	OTU_2293	OTU_2298	OTU_228
OTU_2466	OTU_2294	OTU_2299	OTU_2285
OTU_2467	OTU_2296	OTU_230	OTU_2287
OTU_247	OTU_2299	OTU_2300	OTU_2289
OTU_2470	OTU_230	OTU_2305	OTU_2291
OTU_2475	OTU_2300	OTU_231	OTU_2292
OTU_2476	OTU_2305	OTU_2313	OTU_2293
OTU_2478	OTU_2308	OTU_2314	OTU_2294
OTU_2480	OTU_231	OTU_2316	OTU_2296
OTU_2487	OTU_2312	OTU_2321	OTU_2299
OTU_2488	OTU_2314	OTU_2323	OTU_230
OTU_249	OTU_2316	OTU_2326	OTU_2300
OTU_2499	OTU_2319	OTU_233	OTU_2305
OTU_25	OTU_2320	OTU_2330	OTU_231
OTU_2500	OTU_2321	OTU_2332	OTU_2314
OTU_2502	OTU_2323	OTU_2334	OTU_2316
OTU_2506	OTU_2325	OTU_2335	OTU_2321
OTU_2507	OTU_2326	OTU_2337	OTU_2323
OTU_251	OTU_2328	OTU_2339	OTU_2326
OTU_2510	OTU_2329	OTU_234	OTU_233
OTU_2514	OTU_233	OTU_2340	OTU_2330
OTU_2515	OTU_2330	OTU_2348	OTU_2332
OTU_2518	OTU_2332	OTU_2349	OTU_2334
OTU_2519	OTU_2333	OTU_235	OTU_2335
OTU_252	OTU_2334	OTU_2353	OTU_2337
OTU_255	OTU_2335	OTU_2354	OTU_2339
OTU_256	OTU_2336	OTU_2355	OTU_234
OTU_257	OTU_2337	OTU_2356	OTU_2340
OTU_258	OTU_2339	OTU_2358	OTU_2344
OTU_259	OTU_234	OTU_2361	OTU_2348
OTU_26	OTU_2340	OTU_2362	OTU_2349
OTU_262	OTU_2342	OTU_2363	OTU_235
OTU_263	OTU_2347	OTU_2364	OTU_2351
OTU_264	OTU_2348	OTU_2365	OTU_2352
OTU_265	OTU_2349	OTU_2366	OTU_2353
OTU_266	OTU_235	OTU_2367	OTU_2354
OTU_27	OTU_2353	OTU_2372	OTU_2355
OTU_270	OTU_2354	OTU_2373	OTU_2356
OTU_271	OTU_2355	OTU_2375	OTU_2358
OTU_273	OTU_2356	OTU_2376	OTU_2361
OTU_275	OTU_2358	OTU_2378	OTU_2362
OTU_28	OTU_2361	OTU_2379	OTU_2363
OTU_283	OTU_2362	OTU_238	OTU_2364
OTU_285	OTU_2363	OTU_2380	OTU_2365
OTU_286	OTU_2364	OTU_2381	OTU_2366
OTU_287	OTU_2365	OTU_2382	OTU_2367
OTU_288	OTU_2366	OTU_2383	OTU_237
OTU_29	OTU_2367	OTU_2384	OTU_2372
OTU_290	OTU_2369	OTU_2388	OTU_2373
OTU_293	OTU_2372	OTU_2389	OTU_2375
OTU_294	OTU_2373	OTU_239	OTU_2376
OTU_295	OTU_2375	OTU_2390	OTU_2378
OTU_296	OTU_2376	OTU_2391	OTU_2379
OTU_299	OTU_2377	OTU_2393	OTU_238
OTU_3	OTU_2378	OTU_24	OTU_2380
OTU_30	OTU_2379	OTU_2401	OTU_2381
OTU_300	OTU_238	OTU_2409	OTU_2382
OTU_301	OTU_2380	OTU_2412	OTU_2383
OTU_302	OTU_2381	OTU_2413	OTU_2384
OTU_303	OTU_2382	OTU_2421	OTU_2388
OTU_304	OTU_2383	OTU_2423	OTU_2389
OTU_307	OTU_2384	OTU_2426	OTU_2390
OTU_308	OTU_2385	OTU_2429	OTU_2391
OTU_31	OTU_2388	OTU_2430	OTU_2393
OTU_310	OTU_2389	OTU_2431	OTU_24
OTU_312	OTU_2390	OTU_2433	OTU_2401
OTU_32	OTU_2391	OTU_2435	OTU_2409
OTU_321	OTU_2392	OTU_2436	OTU_2412
OTU_325	OTU_2393	OTU_2439	OTU_2413
OTU_329	OTU_24	OTU_2442	OTU_2415
OTU_33	OTU_2401	OTU_2444	OTU_2421
OTU_330	OTU_2402	OTU_2447	OTU_2423
OTU_331	OTU_2404	OTU_2448	OTU_2426
OTU_333	OTU_2409	OTU_245	OTU_2429
OTU_334	OTU_2410	OTU_2451	OTU_2430
OTU_335	OTU_2412	OTU_2452	OTU_2431
OTU_336	OTU_2413	OTU_2453	OTU_2433
OTU_337	OTU_2414	OTU_2454	OTU_2435
OTU_338	OTU_2418	OTU_2455	OTU_2436
OTU_339	OTU_2419	OTU_2456	OTU_2439
OTU_34	OTU_2420	OTU_2457	OTU_244
OTU_340	OTU_2421	OTU_2459	OTU_2441
OTU_341	OTU_2423	OTU_2460	OTU_2442
OTU_342	OTU_2426	OTU_2461	OTU_2444
OTU_343	OTU_2427	OTU_2463	OTU_2447
OTU_344	OTU_2429	OTU_2465	OTU_2448
OTU_345	OTU_2430	OTU_2466	OTU_245
OTU_346	OTU_2431	OTU_2467	OTU_2451
OTU_347	OTU_2433	OTU_2469	OTU_2452
OTU_348	OTU_2435	OTU_247	OTU_2453
OTU_349	OTU_2436	OTU_2470	OTU_2454
OTU_35	OTU_2438	OTU_2475	OTU_2455
OTU_350	OTU_2439	OTU_2476	OTU_2456
OTU_351	OTU_2442	OTU_2478	OTU_2457
OTU_352	OTU_2444	OTU_2480	OTU_2459
OTU_353	OTU_2446	OTU_2483	OTU_2460
OTU_354	OTU_2447	OTU_2486	OTU_2461
OTU_355	OTU_2448	OTU_2487	OTU_2464
OTU_356	OTU_2449	OTU_2488	OTU_2465
OTU_357	OTU_245	OTU_2489	OTU_2466
OTU_358	OTU_2451	OTU_249	OTU_2467
OTU_359	OTU_2452	OTU_2496	OTU_247
OTU_36	OTU_2453	OTU_2498	OTU_2470
OTU_360	OTU_2454	OTU_2499	OTU_2471
OTU_361	OTU_2455	OTU_25	OTU_2472
OTU_362	OTU_2456	OTU_2500	OTU_2475
OTU_363	OTU_2457	OTU_2502	OTU_2476
OTU_364	OTU_2458	OTU_2505	OTU_2477
OTU_365	OTU_2459	OTU_2506	OTU_2478
OTU_366	OTU_2460	OTU_2507	OTU_248
OTU_367	OTU_2461	OTU_251	OTU_2480
OTU_368	OTU_2462	OTU_2510	OTU_2482
OTU_369	OTU_2465	OTU_2514	OTU_2485
OTU_37	OTU_2466	OTU_2515	OTU_2487
OTU_370	OTU_2467	OTU_2518	OTU_2488
OTU_371	OTU_2468	OTU_2519	OTU_249
OTU_372	OTU_247	OTU_252	OTU_2499
OTU_373	OTU_2470	OTU_253	OTU_25
OTU_374	OTU_2475	OTU_2533	OTU_2500
OTU_375	OTU_2476	OTU_2535	OTU_2502
OTU_376	OTU_2478	OTU_2543	OTU_2506
OTU_377	OTU_2480	OTU_255	OTU_2507
OTU_378	OTU_2487	OTU_2550	OTU_251
OTU_379	OTU_2488	OTU_256	OTU_2510
OTU_38	OTU_249	OTU_257	OTU_2511
OTU_380	OTU_2493	OTU_258	OTU_2514
OTU_381	OTU_2495	OTU_259	OTU_2515
OTU_382	OTU_2499	OTU_26	OTU_2518
OTU_383	OTU_25	OTU_260	OTU_2519
OTU_384	OTU_2500	OTU_261	OTU_252
OTU_385	OTU_2502	OTU_262	OTU_2520
OTU_386	OTU_2506	OTU_263	OTU_2521
OTU_387	OTU_2507	OTU_264	OTU_2524
OTU_388	OTU_2508	OTU_265	OTU_2525
OTU_389	OTU_251	OTU_266	OTU_2531
OTU_39	OTU_2510	OTU_269	OTU_255
OTU_390	OTU_2514	OTU_27	OTU_256
OTU_391	OTU_2515	OTU_270	OTU_257
OTU_392	OTU_2516	OTU_271	OTU_258
OTU_393	OTU_2518	OTU_273	OTU_259
OTU_394	OTU_2519	OTU_275	OTU_26
OTU_395	OTU_252	OTU_28	OTU_262
OTU_396	OTU_2522	OTU_282	OTU_263
OTU_397	OTU_2529	OTU_283	OTU_264
OTU_398	OTU_2534	OTU_285	OTU_265
OTU_399	OTU_2549	OTU_286	OTU_266
OTU_4	OTU_255	OTU_287	OTU_267
OTU_40	OTU_2555	OTU_288	OTU_268
OTU_400	OTU_256	OTU_29	OTU_27
OTU_401	OTU_257	OTU_290	OTU_270
OTU_402	OTU_258	OTU_293	OTU_271
OTU_403	OTU_259	OTU_294	OTU_273
OTU_404	OTU_26	OTU_295	OTU_275
OTU_405	OTU_262	OTU_296	OTU_279
OTU_406	OTU_263	OTU_298	OTU_28
OTU_407	OTU_264	OTU_299	OTU_283
OTU_408	OTU_265	OTU_3	OTU_285
OTU_409	OTU_266	OTU_30	OTU_286
OTU_41	OTU_27	OTU_300	OTU_287
OTU_410	OTU_270	OTU_301	OTU_288
OTU_411	OTU_271	OTU_302	OTU_29
OTU_412	OTU_273	OTU_303	OTU_290
OTU_413	OTU_275	OTU_304	OTU_293
OTU_414	OTU_28	OTU_305	OTU_294
OTU_415	OTU_283	OTU_307	OTU_295
OTU_416	OTU_285	OTU_308	OTU_296
OTU_417	OTU_286	OTU_309	OTU_299
OTU_418	OTU_287	OTU_31	OTU_3
OTU_419	OTU_288	OTU_310	OTU_30
OTU_42	OTU_29	OTU_312	OTU_300
OTU_421	OTU_290	OTU_32	OTU_301
OTU_424	OTU_291	OTU_321	OTU_302
OTU_426	OTU_293	OTU_325	OTU_303
OTU_427	OTU_294	OTU_329	OTU_304
OTU_428	OTU_295	OTU_33	OTU_307
OTU_43	OTU_296	OTU_330	OTU_308
OTU_430	OTU_297	OTU_331	OTU_31
OTU_431	OTU_299	OTU_333	OTU_310
OTU_432	OTU_3	OTU_334	OTU_312
OTU_433	OTU_30	OTU_335	OTU_315
OTU_434	OTU_300	OTU_336	OTU_32
OTU_435	OTU_301	OTU_337	OTU_321
OTU_436	OTU_302	OTU_338	OTU_323
OTU_437	OTU_303	OTU_339	OTU_325
OTU_439	OTU_304	OTU_34	OTU_329
OTU_440	OTU_307	OTU_340	OTU_33
OTU_441	OTU_308	OTU_341	OTU_330
OTU_442	OTU_31	OTU_342	OTU_331
OTU_445	OTU_310	OTU_343	OTU_332
OTU_446	OTU_312	OTU_344	OTU_333
OTU_449	OTU_313	OTU_345	OTU_334
OTU_45	OTU_318	OTU_346	OTU_335
OTU_450	OTU_319	OTU_347	OTU_336
OTU_451	OTU_32	OTU_348	OTU_337
OTU_452	OTU_321	OTU_349	OTU_338
OTU_456	OTU_322	OTU_35	OTU_339
OTU_457	OTU_325	OTU_350	OTU_34
OTU_459	OTU_326	OTU_351	OTU_340
OTU_46	OTU_329	OTU_352	OTU_341
OTU_462	OTU_33	OTU_353	OTU_342
OTU_463	OTU_330	OTU_354	OTU_343
OTU_464	OTU_331	OTU_355	OTU_344
OTU_465	OTU_333	OTU_356	OTU_345
OTU_466	OTU_334	OTU_357	OTU_346
OTU_468	OTU_335	OTU_358	OTU_347
OTU_469	OTU_336	OTU_359	OTU_348
OTU_47	OTU_337	OTU_36	OTU_349
OTU_471	OTU_338	OTU_360	OTU_35
OTU_472	OTU_339	OTU_361	OTU_350
OTU_473	OTU_34	OTU_362	OTU_351
OTU_474	OTU_340	OTU_363	OTU_352
OTU_478	OTU_341	OTU_364	OTU_353
OTU_479	OTU_342	OTU_365	OTU_354
OTU_480	OTU_343	OTU_366	OTU_355
OTU_483	OTU_344	OTU_367	OTU_356
OTU_484	OTU_345	OTU_368	OTU_357
OTU_485	OTU_346	OTU_369	OTU_358
OTU_486	OTU_347	OTU_37	OTU_359
OTU_491	OTU_348	OTU_370	OTU_36
OTU_492	OTU_349	OTU_371	OTU_360
OTU_493	OTU_35	OTU_372	OTU_361
OTU_494	OTU_350	OTU_373	OTU_362
OTU_495	OTU_351	OTU_374	OTU_363
OTU_496	OTU_352	OTU_375	OTU_364
OTU_499	OTU_353	OTU_376	OTU_365
OTU_5	OTU_354	OTU_377	OTU_366
OTU_500	OTU_355	OTU_378	OTU_367
OTU_501	OTU_356	OTU_379	OTU_368
OTU_502	OTU_357	OTU_38	OTU_369
OTU_504	OTU_358	OTU_380	OTU_37
OTU_506	OTU_359	OTU_381	OTU_370
OTU_507	OTU_36	OTU_382	OTU_371
OTU_508	OTU_360	OTU_383	OTU_372
OTU_509	OTU_361	OTU_384	OTU_373
OTU_51	OTU_362	OTU_385	OTU_374
OTU_510	OTU_363	OTU_386	OTU_375
OTU_511	OTU_364	OTU_387	OTU_376
OTU_513	OTU_365	OTU_388	OTU_377
OTU_516	OTU_366	OTU_389	OTU_378
OTU_517	OTU_367	OTU_39	OTU_379
OTU_519	OTU_368	OTU_390	OTU_38
OTU_52	OTU_369	OTU_391	OTU_380
OTU_520	OTU_37	OTU_392	OTU_381
OTU_521	OTU_370	OTU_393	OTU_382
OTU_523	OTU_371	OTU_394	OTU_383
OTU_525	OTU_372	OTU_395	OTU_384
OTU_526	OTU_373	OTU_396	OTU_385
OTU_527	OTU_374	OTU_397	OTU_386
OTU_528	OTU_375	OTU_398	OTU_387
OTU_529	OTU_376	OTU_399	OTU_388
OTU_53	OTU_377	OTU_4	OTU_389
OTU_530	OTU_378	OTU_40	OTU_39
OTU_533	OTU_379	OTU_400	OTU_390
OTU_537	OTU_38	OTU_401	OTU_391
OTU_54	OTU_380	OTU_402	OTU_392
OTU_540	OTU_381	OTU_403	OTU_393
OTU_541	OTU_382	OTU_404	OTU_394
OTU_542	OTU_383	OTU_405	OTU_395
OTU_545	OTU_384	OTU_406	OTU_396
OTU_546	OTU_385	OTU_407	OTU_397
OTU_549	OTU_386	OTU_408	OTU_398
OTU_550	OTU_387	OTU_409	OTU_399
OTU_559	OTU_388	OTU_41	OTU_4
OTU_56	OTU_389	OTU_410	OTU_40
OTU_560	OTU_39	OTU_411	OTU_400
OTU_561	OTU_390	OTU_412	OTU_401
OTU_562	OTU_391	OTU_413	OTU_402
OTU_564	OTU_392	OTU_414	OTU_403
OTU_580	OTU_393	OTU_415	OTU_404
OTU_581	OTU_394	OTU_416	OTU_405
OTU_583	OTU_395	OTU_417	OTU_406
OTU_588	OTU_396	OTU_418	OTU_407
OTU_59	OTU_397	OTU_419	OTU_408
OTU_594	OTU_398	OTU_42	OTU_409
OTU_595	OTU_399	OTU_421	OTU_41
OTU_596	OTU_4	OTU_423	OTU_410
OTU_599	OTU_40	OTU_424	OTU_411
OTU_60	OTU_400	OTU_426	OTU_412
OTU_600	OTU_401	OTU_427	OTU_413
OTU_601	OTU_402	OTU_428	OTU_414
OTU_602	OTU_403	OTU_429	OTU_415
OTU_603	OTU_404	OTU_43	OTU_416
OTU_609	OTU_405	OTU_430	OTU_417
OTU_61	OTU_406	OTU_431	OTU_418
OTU_611	OTU_407	OTU_432	OTU_419
OTU_613	OTU_408	OTU_433	OTU_42
OTU_614	OTU_409	OTU_434	OTU_420
OTU_615	OTU_41	OTU_435	OTU_421
OTU_616	OTU_410	OTU_436	OTU_422
OTU_617	OTU_411	OTU_437	OTU_424
OTU_618	OTU_412	OTU_438	OTU_425
OTU_619	OTU_413	OTU_439	OTU_426
OTU_62	OTU_414	OTU_44	OTU_427
OTU_620	OTU_415	OTU_440	OTU_428
OTU_622	OTU_416	OTU_441	OTU_43
OTU_625	OTU_417	OTU_442	OTU_430
OTU_626	OTU_418	OTU_445	OTU_431
OTU_627	OTU_419	OTU_446	OTU_432
OTU_629	OTU_42	OTU_449	OTU_433
OTU_630	OTU_421	OTU_45	OTU_434
OTU_631	OTU_424	OTU_450	OTU_435
OTU_633	OTU_426	OTU_451	OTU_436
OTU_634	OTU_427	OTU_452	OTU_437
OTU_635	OTU_428	OTU_456	OTU_439
OTU_64	OTU_43	OTU_457	OTU_440
OTU_642	OTU_430	OTU_458	OTU_441
OTU_643	OTU_431	OTU_459	OTU_442
OTU_644	OTU_432	OTU_46	OTU_445
OTU_649	OTU_433	OTU_462	OTU_446
OTU_651	OTU_434	OTU_463	OTU_447
OTU_654	OTU_435	OTU_464	OTU_448
OTU_657	OTU_436	OTU_465	OTU_449
OTU_658	OTU_437	OTU_466	OTU_45
OTU_659	OTU_439	OTU_468	OTU_450
OTU_66	OTU_440	OTU_469	OTU_451
OTU_660	OTU_441	OTU_47	OTU_452
OTU_661	OTU_442	OTU_471	OTU_453
OTU_662	OTU_445	OTU_472	OTU_454
OTU_663	OTU_446	OTU_473	OTU_456
OTU_664	OTU_449	OTU_474	OTU_457
OTU_665	OTU_45	OTU_478	OTU_459
OTU_666	OTU_450	OTU_479	OTU_46
OTU_667	OTU_451	OTU_480	OTU_462
OTU_668	OTU_452	OTU_483	OTU_463
OTU_669	OTU_456	OTU_484	OTU_464
OTU_670	OTU_457	OTU_485	OTU_465
OTU_671	OTU_459	OTU_486	OTU_466
OTU_672	OTU_46	OTU_49	OTU_467
OTU_673	OTU_462	OTU_491	OTU_468
OTU_674	OTU_463	OTU_492	OTU_469
OTU_675	OTU_464	OTU_493	OTU_47
OTU_676	OTU_465	OTU_494	OTU_470
OTU_677	OTU_466	OTU_495	OTU_471
OTU_678	OTU_468	OTU_496	OTU_472
OTU_679	OTU_469	OTU_499	OTU_473
OTU_68	OTU_47	OTU_5	OTU_474
OTU_680	OTU_471	OTU_500	OTU_477
OTU_681	OTU_472	OTU_501	OTU_478
OTU_682	OTU_473	OTU_502	OTU_479
OTU_683	OTU_474	OTU_504	OTU_480
OTU_684	OTU_478	OTU_505	OTU_483
OTU_685	OTU_479	OTU_506	OTU_484
OTU_686	OTU_48	OTU_507	OTU_485
OTU_687	OTU_480	OTU_508	OTU_486
OTU_688	OTU_483	OTU_509	OTU_488
OTU_689	OTU_484	OTU_51	OTU_491
OTU_69	OTU_485	OTU_510	OTU_492
OTU_690	OTU_486	OTU_511	OTU_493
OTU_691	OTU_491	OTU_513	OTU_494
OTU_692	OTU_492	OTU_516	OTU_495
OTU_693	OTU_493	OTU_517	OTU_496
OTU_694	OTU_494	OTU_519	OTU_499
OTU_695	OTU_495	OTU_52	OTU_5
OTU_696	OTU_496	OTU_520	OTU_500
OTU_697	OTU_497	OTU_521	OTU_501
OTU_698	OTU_498	OTU_523	OTU_502
OTU_699	OTU_499	OTU_525	OTU_504
OTU_7	OTU_5	OTU_526	OTU_506
OTU_70	OTU_50	OTU_527	OTU_507
OTU_700	OTU_500	OTU_528	OTU_508
OTU_701	OTU_501	OTU_529	OTU_509
OTU_702	OTU_502	OTU_53	OTU_51
OTU_703	OTU_504	OTU_530	OTU_510
OTU_704	OTU_506	OTU_533	OTU_511
OTU_705	OTU_507	OTU_537	OTU_513
OTU_706	OTU_508	OTU_538	OTU_516
OTU_707	OTU_509	OTU_54	OTU_517
OTU_708	OTU_51	OTU_540	OTU_519
OTU_709	OTU_510	OTU_541	OTU_52
OTU_710	OTU_511	OTU_542	OTU_520
OTU_711	OTU_513	OTU_543	OTU_521
OTU_712	OTU_515	OTU_545	OTU_522
OTU_713	OTU_516	OTU_546	OTU_523
OTU_714	OTU_517	OTU_549	OTU_525
OTU_715	OTU_519	OTU_55	OTU_526
OTU_716	OTU_52	OTU_550	OTU_527
OTU_717	OTU_520	OTU_559	OTU_528
OTU_718	OTU_521	OTU_56	OTU_529
OTU_719	OTU_523	OTU_560	OTU_53
OTU_720	OTU_525	OTU_561	OTU_530
OTU_721	OTU_526	OTU_562	OTU_533
OTU_722	OTU_527	OTU_564	OTU_534
OTU_723	OTU_528	OTU_572	OTU_537
OTU_725	OTU_529	OTU_580	OTU_54
OTU_726	OTU_53	OTU_581	OTU_540
OTU_728	OTU_530	OTU_583	OTU_541
OTU_729	OTU_531	OTU_588	OTU_542
OTU_730	OTU_533	OTU_59	OTU_545
OTU_731	OTU_537	OTU_594	OTU_546
OTU_733	OTU_54	OTU_595	OTU_549
OTU_734	OTU_540	OTU_596	OTU_550
OTU_735	OTU_541	OTU_599	OTU_556
OTU_736	OTU_542	OTU_60	OTU_559
OTU_737	OTU_545	OTU_600	OTU_56
OTU_738	OTU_546	OTU_601	OTU_560
OTU_739	OTU_547	OTU_602	OTU_561
OTU_740	OTU_549	OTU_603	OTU_562
OTU_741	OTU_550	OTU_607	OTU_563
OTU_743	OTU_551	OTU_609	OTU_564
OTU_744	OTU_552	OTU_61	OTU_569
OTU_745	OTU_554	OTU_611	OTU_580
OTU_746	OTU_559	OTU_613	OTU_581
OTU_747	OTU_56	OTU_614	OTU_582
OTU_748	OTU_560	OTU_615	OTU_583
OTU_749	OTU_561	OTU_616	OTU_588
OTU_751	OTU_562	OTU_617	OTU_59
OTU_752	OTU_564	OTU_618	OTU_591
OTU_753	OTU_565	OTU_619	OTU_592
OTU_754	OTU_566	OTU_62	OTU_593
OTU_755	OTU_574	OTU_620	OTU_594
OTU_756	OTU_575	OTU_622	OTU_595
OTU_759	OTU_580	OTU_623	OTU_596
OTU_760	OTU_581	OTU_625	OTU_599
OTU_761	OTU_583	OTU_626	OTU_60
OTU_762	OTU_584	OTU_627	OTU_600
OTU_763	OTU_585	OTU_629	OTU_601
OTU_767	OTU_586	OTU_63	OTU_602
OTU_769	OTU_587	OTU_630	OTU_603
OTU_771	OTU_588	OTU_631	OTU_604
OTU_772	OTU_59	OTU_633	OTU_609
OTU_774	OTU_594	OTU_634	OTU_61
OTU_776	OTU_595	OTU_635	OTU_611
OTU_777	OTU_596	OTU_64	OTU_613
OTU_779	OTU_597	OTU_640	OTU_614
OTU_780	OTU_599	OTU_642	OTU_615
OTU_781	OTU_6	OTU_643	OTU_616
OTU_782	OTU_60	OTU_644	OTU_617
OTU_783	OTU_600	OTU_649	OTU_618
OTU_786	OTU_601	OTU_651	OTU_619
OTU_787	OTU_602	OTU_654	OTU_62
OTU_789	OTU_603	OTU_657	OTU_620
OTU_790	OTU_609	OTU_658	OTU_622
OTU_792	OTU_61	OTU_659	OTU_625
OTU_797	OTU_610	OTU_66	OTU_626
OTU_798	OTU_611	OTU_660	OTU_627
OTU_799	OTU_612	OTU_661	OTU_629
OTU_80	OTU_613	OTU_662	OTU_630
OTU_800	OTU_614	OTU_663	OTU_631
OTU_801	OTU_615	OTU_664	OTU_632
OTU_802	OTU_616	OTU_665	OTU_633
OTU_805	OTU_617	OTU_666	OTU_634
OTU_806	OTU_618	OTU_667	OTU_635
OTU_808	OTU_619	OTU_668	OTU_638
OTU_810	OTU_62	OTU_669	OTU_64
OTU_811	OTU_620	OTU_670	OTU_642
OTU_816	OTU_621	OTU_671	OTU_643
OTU_818	OTU_622	OTU_672	OTU_644
OTU_819	OTU_625	OTU_673	OTU_649
OTU_821	OTU_626	OTU_674	OTU_651
OTU_823	OTU_627	OTU_675	OTU_654
OTU_825	OTU_628	OTU_676	OTU_657
OTU_827	OTU_629	OTU_677	OTU_658
OTU_829	OTU_630	OTU_678	OTU_659
OTU_83	OTU_631	OTU_679	OTU_66
OTU_830	OTU_633	OTU_68	OTU_660
OTU_832	OTU_634	OTU_680	OTU_661
OTU_833	OTU_635	OTU_681	OTU_662
OTU_834	OTU_64	OTU_682	OTU_663
OTU_836	OTU_642	OTU_683	OTU_664
OTU_837	OTU_643	OTU_684	OTU_665
OTU_838	OTU_644	OTU_685	OTU_666
OTU_839	OTU_649	OTU_686	OTU_667
OTU_841	OTU_651	OTU_687	OTU_668
OTU_849	OTU_654	OTU_688	OTU_669
OTU_851	OTU_657	OTU_689	OTU_670
OTU_852	OTU_658	OTU_69	OTU_671
OTU_854	OTU_659	OTU_690	OTU_672
OTU_855	OTU_66	OTU_691	OTU_673
OTU_857	OTU_660	OTU_692	OTU_674
OTU_864	OTU_661	OTU_693	OTU_675
OTU_865	OTU_662	OTU_694	OTU_676
OTU_867	OTU_663	OTU_695	OTU_677
OTU_872	OTU_664	OTU_696	OTU_678
OTU_873	OTU_665	OTU_697	OTU_679
OTU_874	OTU_666	OTU_698	OTU_68
OTU_877	OTU_667	OTU_699	OTU_680
OTU_880	OTU_668	OTU_7	OTU_681
OTU_885	OTU_669	OTU_70	OTU_682
OTU_89	OTU_670	OTU_700	OTU_683
OTU_892	OTU_671	OTU_701	OTU_684
OTU_894	OTU_672	OTU_702	OTU_685
OTU_899	OTU_673	OTU_703	OTU_686
OTU_900	OTU_674	OTU_704	OTU_687
OTU_901	OTU_675	OTU_705	OTU_688
OTU_910	OTU_676	OTU_706	OTU_689
OTU_913	OTU_677	OTU_707	OTU_69
OTU_916	OTU_678	OTU_708	OTU_690
OTU_917	OTU_679	OTU_709	OTU_691
OTU_918	OTU_68	OTU_710	OTU_692
OTU_921	OTU_680	OTU_711	OTU_693
OTU_923	OTU_681	OTU_712	OTU_694
OTU_924	OTU_682	OTU_713	OTU_695
OTU_925	OTU_683	OTU_714	OTU_696
OTU_926	OTU_684	OTU_715	OTU_697
OTU_930	OTU_685	OTU_716	OTU_698
OTU_935	OTU_686	OTU_717	OTU_699
OTU_938	OTU_687	OTU_718	OTU_7
OTU_94	OTU_688	OTU_719	OTU_70
OTU_942	OTU_689	OTU_720	OTU_700
OTU_943	OTU_69	OTU_721	OTU_701
OTU_944	OTU_690	OTU_722	OTU_702
OTU_945	OTU_691	OTU_723	OTU_703
OTU_947	OTU_692	OTU_725	OTU_704
OTU_95	OTU_693	OTU_726	OTU_705
OTU_955	OTU_694	OTU_728	OTU_706
OTU_956	OTU_695	OTU_729	OTU_707
OTU_957	OTU_696	OTU_730	OTU_708
OTU_958	OTU_697	OTU_731	OTU_709
OTU_959	OTU_698	OTU_733	OTU_710
OTU_96	OTU_699	OTU_734	OTU_711
OTU_961	OTU_7	OTU_735	OTU_712
OTU_963	OTU_70	OTU_736	OTU_713
OTU_975	OTU_700	OTU_737	OTU_714
OTU_980	OTU_701	OTU_738	OTU_715
OTU_983	OTU_702	OTU_739	OTU_716
OTU_984	OTU_703	OTU_740	OTU_717
OTU_986	OTU_704	OTU_741	OTU_718
OTU_987	OTU_705	OTU_743	OTU_719
OTU_99	OTU_706	OTU_744	OTU_720
OTU_991	OTU_707	OTU_745	OTU_721
OTU_992	OTU_708	OTU_746	OTU_722
OTU_996	OTU_709	OTU_747	OTU_723
OTU_998	OTU_71	OTU_748	OTU_725
	OTU_710	OTU_749	OTU_726
	OTU_711	OTU_751	OTU_728
	OTU_712	OTU_752	OTU_729
	OTU_713	OTU_753	OTU_730
	OTU_714	OTU_754	OTU_731
	OTU_715	OTU_755	OTU_732
	OTU_716	OTU_756	OTU_733
	OTU_717	OTU_759	OTU_734
	OTU_718	OTU_760	OTU_735
	OTU_719	OTU_761	OTU_736
	OTU_720	OTU_762	OTU_737
	OTU_721	OTU_763	OTU_738
	OTU_722	OTU_767	OTU_739
	OTU_723	OTU_768	OTU_740
	OTU_724	OTU_769	OTU_741
	OTU_725	OTU_771	OTU_743
	OTU_726	OTU_772	OTU_744
	OTU_728	OTU_774	OTU_745
	OTU_729	OTU_776	OTU_746
	OTU_73	OTU_777	OTU_747
	OTU_730	OTU_779	OTU_748
	OTU_731	OTU_780	OTU_749
	OTU_733	OTU_781	OTU_751
	OTU_734	OTU_782	OTU_752
	OTU_735	OTU_783	OTU_753
	OTU_736	OTU_786	OTU_754
	OTU_737	OTU_787	OTU_755
	OTU_738	OTU_789	OTU_756
	OTU_739	OTU_79	OTU_757
	OTU_740	OTU_790	OTU_758
	OTU_741	OTU_792	OTU_759
	OTU_743	OTU_794	OTU_760
	OTU_744	OTU_795	OTU_761
	OTU_745	OTU_797	OTU_762
	OTU_746	OTU_798	OTU_763
	OTU_747	OTU_799	OTU_767
	OTU_748	OTU_80	OTU_769
	OTU_749	OTU_800	OTU_771
	OTU_751	OTU_801	OTU_772
	OTU_752	OTU_802	OTU_773
	OTU_753	OTU_805	OTU_774
	OTU_754	OTU_806	OTU_776
	OTU_755	OTU_808	OTU_777
	OTU_756	OTU_810	OTU_779
	OTU_759	OTU_811	OTU_780
	OTU_760	OTU_812	OTU_781
	OTU_761	OTU_816	OTU_782
	OTU_762	OTU_818	OTU_783
	OTU_763	OTU_819	OTU_786
	OTU_767	OTU_821	OTU_787
	OTU_769	OTU_823	OTU_789
	OTU_771	OTU_825	OTU_790
	OTU_772	OTU_826	OTU_792
	OTU_774	OTU_827	OTU_797
	OTU_776	OTU_828	OTU_798
	OTU_777	OTU_829	OTU_799
	OTU_778	OTU_83	OTU_80
	OTU_779	OTU_830	OTU_800
	OTU_780	OTU_832	OTU_801
	OTU_781	OTU_833	OTU_802
	OTU_782	OTU_834	OTU_804
	OTU_783	OTU_836	OTU_805
	OTU_784	OTU_837	OTU_806
	OTU_785	OTU_838	OTU_808
	OTU_786	OTU_839	OTU_810
	OTU_787	OTU_840	OTU_811
	OTU_789	OTU_841	OTU_814
	OTU_790	OTU_844	OTU_816
	OTU_792	OTU_849	OTU_817
	OTU_793	OTU_850	OTU_818
	OTU_797	OTU_851	OTU_819
	OTU_798	OTU_852	OTU_820
	OTU_799	OTU_854	OTU_821
	OTU_80	OTU_855	OTU_823
	OTU_800	OTU_857	OTU_825
	OTU_801	OTU_863	OTU_827
	OTU_802	OTU_864	OTU_829
	OTU_805	OTU_865	OTU_83
	OTU_806	OTU_866	OTU_830
	OTU_808	OTU_867	OTU_832
	OTU_810	OTU_872	OTU_833
	OTU_811	OTU_873	OTU_834
	OTU_816	OTU_874	OTU_836
	OTU_818	OTU_877	OTU_837
	OTU_819	OTU_88	OTU_838
	OTU_821	OTU_880	OTU_839
	OTU_823	OTU_885	OTU_84
	OTU_825	OTU_89	OTU_841
	OTU_827	OTU_892	OTU_845
	OTU_829	OTU_894	OTU_849
	OTU_83	OTU_897	OTU_851
	OTU_830	OTU_899	OTU_852
	OTU_832	OTU_900	OTU_854
	OTU_833	OTU_901	OTU_855
	OTU_834	OTU_91	OTU_856
	OTU_836	OTU_910	OTU_857
	OTU_837	OTU_913	OTU_860
	OTU_838	OTU_914	OTU_862
	OTU_839	OTU_915	OTU_864
	OTU_841	OTU_916	OTU_865
	OTU_849	OTU_917	OTU_867
	OTU_851	OTU_918	OTU_868
	OTU_852	OTU_919	OTU_870
	OTU_854	OTU_921	OTU_871
	OTU_855	OTU_923	OTU_872
	OTU_857	OTU_924	OTU_873
	OTU_864	OTU_925	OTU_874
	OTU_865	OTU_926	OTU_876
	OTU_867	OTU_928	OTU_877
	OTU_872	OTU_93	OTU_878
	OTU_873	OTU_930	OTU_880
	OTU_874	OTU_934	OTU_882
	OTU_877	OTU_935	OTU_885
	OTU_880	OTU_938	OTU_89
	OTU_884	OTU_94	OTU_892
	OTU_885	OTU_942	OTU_894
	OTU_889	OTU_943	OTU_899
	OTU_89	OTU_944	OTU_900
	OTU_890	OTU_945	OTU_901
	OTU_892	OTU_947	OTU_910
	OTU_894	OTU_95	OTU_913
	OTU_899	OTU_955	OTU_916
	OTU_9	OTU_956	OTU_917
	OTU_900	OTU_957	OTU_918
	OTU_901	OTU_958	OTU_921
	OTU_906	OTU_959	OTU_923
	OTU_909	OTU_96	OTU_924
	OTU_910	OTU_961	OTU_925
	OTU_912	OTU_963	OTU_926
	OTU_913	OTU_975	OTU_930
	OTU_916	OTU_980	OTU_935
	OTU_917	OTU_983	OTU_938
	OTU_918	OTU_984	OTU_94
	OTU_921	OTU_986	OTU_942
	OTU_922	OTU_987	OTU_943
	OTU_923	OTU_99	OTU_944
	OTU_924	OTU_991	OTU_945
	OTU_925	OTU_992	OTU_947
	OTU_926	OTU_996	OTU_95
	OTU_930	OTU_998	OTU_955
	OTU_935		OTU_956
	OTU_938		OTU_957
	OTU_939		OTU_958
	OTU_94		OTU_959
	OTU_942		OTU_96
	OTU_943		OTU_961
	OTU_944		OTU_962
	OTU_945		OTU_963
	OTU_947		OTU_968
	OTU_95		OTU_970
	OTU_955		OTU_975
	OTU_956		OTU_980
	OTU_957		OTU_982
	OTU_958		OTU_983
	OTU_959		OTU_984
	OTU_96		OTU_986
	OTU_961		OTU_987
	OTU_963		OTU_99
	OTU_965		OTU_991
	OTU_969		OTU_992
	OTU_971		OTU_996
	OTU_974		OTU_998
	OTU_975		OTU_999
	OTU_976
	OTU_977
	OTU_978
	OTU_980
	OTU_983
	OTU_984
	OTU_985
	OTU_986
	OTU_987
	OTU_99
	OTU_991
	OTU_992
	OTU_996
	OTU_998
