# Supplementary material for: Combined metabolomics and 16S rDNA sequence analyses of the gut microbiome reveal the action mechanism of Fructus Akebiae against hepatic fibrosis
Source: Front Med (Lausanne). 2025 Feb 5;11:1492383. doi: 10.3389/fmed.2024.1492383 (PMC11835924; doi:10.3389/fmed.2024.1492383)
Supplement: Supplementary file 1 [file Data_Sheet_1.zip › data/YZZ.MOD.norm.xlsx]

## Sheet: file explanation
Table header name	descriptive
id	Unique data number of the substance in this characterization
MS2 name	Name of the substance obtained by qualitative matching analysis of secondary mass spectrometry
MS2 score	Scoring of second-level matches, taking values [0, 1], the larger the better
MS1 name	Substance names derived from primary mass spectrometry matches are for reference only due to the high number of isomers in the metabolite.
MS1 ppm	Deviation of the measured and theoretical values of mz as a result of the first level mass spectral matching.
type	Matching modes, including secondary forward/reverse (MS2 forward/reverse) primary average molecular weight/single isotope molecular weight matches and no matches, among others
mzmed	The median mass-to-charge ratio, which represents the mass-to-charge ratio of this peak across all samples.
rtmed	Median retention time, representing the retention time of this peak across all samples.
MOD_5	Relative quantitative values of samples
MOD_4	Relative quantitative values of samples
MOD_3	Relative quantitative values of samples
MOD_2	Relative quantitative values of samples
MOD_1	Relative quantitative values of samples
MOD_6	Relative quantitative values of samples
Mean MOD	Mean relative quantitative values of sample replicate experiments
YZZ_3	Relative quantitative values of samples
YZZ_2	Relative quantitative values of samples
YZZ_6	Relative quantitative values of samples
YZZ_1	Relative quantitative values of samples
YZZ_5	Relative quantitative values of samples
YZZ_4	Relative quantitative values of samples
Mean YZZ	Mean relative quantitative values of sample replicate experiments

## Sheet: data
ID	MS2 name	MS2 score	MS1 name	MS1 ppm	type	mzmed	rtmed	MOD_5	MOD_4	MOD_3	MOD_2	MOD_1	MOD_6	Mean MOD	YZZ_3	YZZ_2	YZZ_6	YZZ_1	YZZ_5	YZZ_4	Mean YZZ
ID	MS2 name	MS2 score	MS1 name	MS1 ppm	type	mzmed	rtmed	MOD	MOD	MOD	MOD	MOD	MOD	Mean MOD	YZZ	YZZ	YZZ	YZZ	YZZ	YZZ	Mean YZZ
1708	Trillin	0.870143621			MS2 matched	599.34423	411.7505	0.007741765	0.006451730	0.004699716	0.007092348	0.010754097	0.003235990	0.00666260766666667	0.009284181	0.006414966	0.005924339	0.004725199	0.010852741	0.005752633	0.00715900983333333
842	1-arachidoyl-2-hydroxy-sn-glycero-3-phosphocholine	0.954779186			MS2 matched	552.39572	191.421	0.04346219	0.06889754	0.07067815	0.05818401	0.05824608	0.05915048	0.0597697416666667	0.05756506	0.05568371	0.06726979	0.06604674	0.05920871	0.07631018	0.0636806983333333
1158	Caffeine	0.836104471			MS2 matched	195.08557	599.311	0.004141320	0.004177892	0.006413215	0.005579706	0.004917505	0.004634261	0.0049773165	0.005164002	0.005834413	0.006844495	0.005161243	0.005266272	0.003798638	0.00534484383333333
609	Pe 40:8	0.73455678			MS2 matched	786.49512	143.8505	0.3781909	0.4505122	0.3958916	0.3221396	0.4260971	0.3606324	0.388910633333333	0.4167086	0.4943081	0.4974507	0.5694492	0.3664285	0.4364529	0.463466333333333
1460	Methylene blue	0.785288499			MS2 matched	240.99706	228.572	0.01880507	0.02257570	0.01761232	0.01667198	0.01855177	0.01522866	0.0182409166666667	0.01888159	0.02220818	0.01518937	0.01638211	0.01912911	0.01986887	0.0186098716666667
1289	G0	0.809922208			MS2 matched	681.23252	237.716	0.004865805	0.004662423	0.004632362	0.002319463	0.004750400	0.004316343	0.00425779933333333	0.004428271	0.004635152	0.004857072	0.004481822	0.002028658	0.004299338	0.00412171883333333
169	4'-methoxyflavone	0.841838374			MS2 matched	251.07268	350.683	0.008879097	0.008701399	0.007966194	0.006166954	0.007324024	0.007893939	0.0078219345	0.010434497	0.008322988	0.015189611	0.019886500	0.012579035	0.010084661	0.0127495486666667
371	Flavin mononucleotide (fmn)	0.91056815			MS2 matched	455.088	413.1415	0.006064562	0.006537298	0.006050502	0.002389938	0.001982964	0.006028547	0.00484230183333333	0.007274229	0.007555993	0.008044224	0.007955399	0.004179679	0.007206346	0.00703597833333333
1161	Camostat	0.961098617			MS2 matched	797.3159	241.0885	0.02411959	0.02100490	0.02573370	0.02074806	0.02307692	0.02334931	0.0230054133333333	0.02619617	0.02415751	0.02446711	0.02178628	0.01290488	0.02258436	0.0220160516666667
1019	5-(galactosylhydroxy)-l-lysine	0.965762992			MS2 matched	325.15782	525.422	0.02987868	0.02375052	0.02633447	0.02852578	0.02387977	0.02447300	0.02614037	0.03135369	0.02218764	0.01679375	0.01577483	0.01658708	0.02082709	0.0205873466666667
1312	Glutathione	0.986932703			MS2 matched	308.08971	402.7745	4.49435672	5.05021313	2.94361535	2.14709871	1.80861239	6.45965080	3.81725785	1.39477938	2.01516479	0.47875107	0.09838835	0.73347087	1.24176307	0.993719588333333
1031	5-methoxydimethyltryptamine	0.956863932			MS2 matched	174.10082	213.99	0.05708690	0.05834347	0.05925145	0.06105929	0.04824564	0.05877043	0.0571261966666667	0.05740066	0.06434317	0.07300592	0.05322258	0.05343277	0.04820212	0.05826787
107	"2-C-Methyl-D-erythritol 2,4-cyclodiphosphate"	0.8557			MS2 matched	337.01639	404.059	0.0007835412	0.0055193505	0.0007689317	0.0032308917	0.0053066336	0.0022963202	0.00298427815	0.0011416221	0.0020911034	0.0024651427	0.0027340681	0.0007445338	0.0009590147	0.00168924746666667
1599	Pro-phe	0.989909891			MS2 matched	263.12161	451.203	0.02112648	0.03437059	0.03624929	0.02169507	0.03432607	0.03516522	0.0304887866666667	0.02516611	0.02230685	0.02124669	0.03175321	0.01828871	0.02341521	0.02369613
1095	Arg-Gln	0.960938445			MS2 matched	303.17529	445.8435	0.03884887	0.02061120	0.15837256	0.05320671	0.08415189	0.07467420	0.0716442383333333	0.04027918	0.05801356	0.07066793	0.05209516	0.09666360	0.10084255	0.06976033
1130	n-[(1s)-1-(aminocarbonyl)-4-[(2-chloro-1-iminoethyl)amino]butyl]-Benzamide	0.752779116			MS2 matched	311.12617	118.5275	0.01857663	0.01346559	0.01092459	0.02318106	0.02063436	0.02620851	0.01883179	0.02610798	0.02461393	0.02962331	0.02054554	0.01236907	0.01852206	0.0219636483333333
1083	Androsterone glucuronide	0.870092792			MS2 matched	431.23213	461.523	0.08390111	0.11487889	0.15105581	0.13715134	0.13647466	0.09245069	0.11931875	0.10180981	0.13147919	0.11049569	0.07521027	0.17264677	0.11117031	0.11713534
320	D-Tagatose	0.6684			MS2 matched	161.04295	281.548	0.26503503	0.23950138	0.17500540	0.07725881	0.01422239	0.23165073	0.16711229	0.24111594	0.15914543	0.14255816	0.14917469	0.09587453	0.14474549	0.155435706666667
960	2'-deoxycytidine	0.997027825			MS2 matched	228.0951	209.8995	0.004952675	0.006963519	0.004688810	0.007799929	0.005601574	0.007175993	0.00619708333333333	0.005557063	0.005847507	0.005725887	0.006055750	0.002315245	0.003394053	0.0048159175
998	4-acetamidobutanoate	0.8411			MS2 matched	146.07925	344.889	0.02768304	0.04581427	0.02310696	0.03130158	0.03259907	0.03190245	0.032067895	0.03614240	0.04480067	0.03025612	0.02711655	0.03970126	0.04251958	0.0367560966666667
382	Gamma-Glu-Cys	0.996844883			MS2 matched	249.05885	130.7185	0.08364190	0.08694885	0.14375997	0.05161885	0.10757398	0.09434741	0.0946484933333333	0.11175645	0.08762221	0.05971667	0.11259397	0.11783818	0.14424959	0.105629511666667
276	Cis-aconitate	1			MS2 matched	129.0174	393.896	0.05739270	0.04211509	0.03771591	0.03881390	0.04823452	0.03735629	0.043604735	0.04397651	0.04375734	0.04902134	0.06833524	0.04210956	0.03773206	0.047488675
262	Cer(d18:1/18:1(9Z))	0.975537271			MS2 matched	562.50921	35.221	0.10947980	0.12955516	0.08750087	0.09280878	0.13049166	0.13242151	0.11370963	0.12891344	0.13337342	0.07900158	0.11481801	0.10594084	0.11484912	0.112816068333333
1035	5-methylmyosmine	0.954741429			MS2 matched	161.10555	264.746	0.01758358	0.02544784	0.02689228	0.02546423	0.03747610	0.01728170	0.0250242883333333	0.02360326	0.01942366	0.01377003	0.01715137	0.01141641	0.01518808	0.0167588016666667
365	Fahfa 36:3	0.89758094			MS2 matched	559.46228	49.082	0.1613020	0.1407257	0.2521317	0.3522335	0.1959236	0.1893158	0.21527205	0.1941250	0.2117200	0.3696940	0.2625355	0.3707433	0.1687790	0.2629328
364	Fahfa 36:2	0.948201216			MS2 matched	561.47805	43.91	0.2886973	0.2989231	0.2315277	0.2515362	0.3558731	0.3010548	0.287935366666667	0.4486978	0.3428294	0.6308469	0.5870318	0.7521362	0.3940760	0.52593635
665	Pi 40:6	0.970274233			MS2 matched	909.5329	188.8175	0.1345414	0.2208936	0.2956109	0.1934436	0.2376350	0.1956672	0.212965283333333	0.2208728	0.2132460	0.1478406	0.2369944	0.1970275	0.2159977	0.205329833333333
366	Fahfa 36:4	0.756644402			MS2 matched	557.44528	50.4925	0.03625896	0.03809793	0.03134861	0.07530282	0.04309502	0.04059815	0.044116915	0.03531765	0.03659127	0.19003983	0.03791002	0.07782543	0.03197925	0.0682772416666667
667	Pi 40:8	0.952798507			MS2 matched	905.50286	187.467	0.06683631	0.08400201	0.06754649	0.03891534	0.06891286	0.07182368	0.0663394483333333	0.05991002	0.07389762	0.07268870	0.11625496	0.03087375	0.10607356	0.076616435
296	D-arabinonic acid	0.958718371			MS2 matched	165.03806	333.41	1.1731684	0.5264504	0.8061569	0.4393688	1.2249515	0.4222278	0.7653873	1.0311901	0.7516614	0.7062183	1.0110611	0.5062708	0.8043961	0.801799633333333
219	Aldosterone	0.965856399			MS2 matched	359.17927	133.959	0.036480514	0.037474545	0.096423117	0.012212947	0.022346706	0.005646856	0.0350974475	0.058703474	0.027039426	0.017264915	0.085933919	0.034629954	0.049088524	0.0454433686666667
1701	trans-3-Coumaric acid	0.6304			MS2 matched	147.04289	323.92	0.01469923	0.01402802	0.01578436	0.01184836	0.01356037	0.01504862	0.0141614933333333	0.01501875	0.01611821	0.01967599	0.01288165	0.01305006	0.01523540	0.01533001
363	Fahfa 34:2	0.719340421			MS2 matched	533.44691	49.952	0.03010728	0.04370292	0.05165983	0.06969721	0.03700080	0.02731160	0.0432466066666667	0.04065349	0.04397541	0.12110832	0.06630834	0.06222767	0.04758286	0.0636426816666667
362	Fahfa 34:0	0.788849587			MS2 matched	537.47782	49.297	0.1537043	0.1830809	0.1576285	0.1671931	0.2401160	0.2286816	0.188400733333333	0.2236228	0.1891190	0.2692494	0.2410525	0.2847834	0.2722688	0.24668265
424	Hematoporphyrin	0.993094093			MS2 matched	579.25247	110.322	0.013793739	0.036099362	0.056235146	0.006713564	0.011912667	0.015652327	0.0234011341666667	0.078872295	0.143386109	0.050945809	0.198397444	0.177336145	0.077565758	0.121083926666667
1309	Glu-Thr-Arg	0.916621992			MS2 matched	405.20559	403.77	0.12025867	0.24862942	0.09528307	0.21777158	0.10391392	0.15660838	0.157077506666667	0.19631092	0.16760756	0.07680164	0.08996491	0.09805021	0.07419112	0.117154393333333
1136	Benzyl butyl phthalate	0.991690645			MS2 matched	335.10926	241.802	0.007521784	0.007733373	0.008350148	0.007048456	0.006007752	0.009922297	0.00776396833333333	0.012627751	0.008967769	0.008637718	0.011586219	0.006071895	0.017062497	0.0108256415
613	Pe(16:0e/12-hete)	0.715441954			MS2 matched	740.50974	148.313	0.5279499	0.7446435	0.8873658	0.6458268	0.8438812	0.7099458	0.726602166666667	0.5672984	0.6555408	0.6986055	0.7032741	0.5544857	0.7962614	0.66257765
468	L-Gulonic gamma-lactone	0.901			MS2 matched	177.03756	152.13	0.2441164	0.2509585	0.2270794	0.2877005	0.2849961	0.2824364	0.262881216666667	0.2492441	0.2373705	0.2243548	0.1979551	0.2294453	0.2615660	0.233322633333333
501	Lusitanicoside	0.710931065			MS2 matched	441.18673	34.413	0.04177458	0.01017309	0.04933669	0.01649616	0.06050305	0.05160318	0.0383144583333333	0.02636801	0.05879065	0.01210886	0.02134316	0.07070210	0.01077873	0.033348585
835	1-(1z-hexadecenyl)-sn-glycero-3-phosphocholine	0.945578624			MS2 matched	480.33971	188.973	0.07391383	0.10321340	0.04295009	0.29600138	0.06169195	0.07929634	0.109511165	0.10238574	0.07120575	0.14127895	0.07563639	0.16781287	0.04147075	0.099965075
581	Orotidine	0.990096471			MS2 matched	287.0465	309.771	0.05871622	0.06109875	0.04675555	0.04971427	0.04724976	0.05070189	0.05237274	0.04836299	0.06164701	0.04914476	0.03393291	0.04605056	0.03826447	0.0462337833333333
333	Diflubenzuron	0.909863707			MS2 matched	309.0096	216.2995	0.04681017	0.04527955	0.04408885	0.03810882	0.04254443	0.04089820	0.0429550033333333	0.04468747	0.04582056	0.04162041	0.04982001	0.03629607	0.04307299	0.0435529183333333
1662	Sofalcone	0.820912148			MS2 matched	383.16317	218.55	0.004435379	0.006200876	0.006061952	0.002527345	0.004408860	0.006047407	0.00494696983333333	0.006356313	0.004203495	0.006319438	0.003747029	0.005202145	0.005811452	0.005273312
1046	"7-benzyl-11,14-dimethyl-16-(2-methylpropyl)-10,13-di(propan-2-yl)-17-oxa-1,5,8,11,14-pentazabicyclo[17.3.0]docosane-2,6,9,12,15,18-hexone"	0.727632405			MS2 matched	694.34891	449.671	0.01240233	0.01566799	0.01911542	0.01537208	0.01083493	0.01138740	0.014130025	0.01638258	0.02221183	0.01322110	0.01415141	0.01022903	0.01406240	0.0150430583333333
263	Cer[ns] d33:1	0.827816328			MS2 matched	582.49901	35.6815	0.11419916	0.12826799	0.09814029	0.17659062	0.13514883	0.14935888	0.133617628333333	0.11131964	0.12987412	0.19493160	0.14286163	0.08380960	0.14624699	0.134840596666667
1015	4alpha-mannobiose	0.994110882			MS2 matched	707.21655	388.29	1.847365469	1.977158439	1.690224816	1.683116315	1.508293677	1.582919451	1.71484636116667	1.730242586	0.649205277	0.021545409	0.004760103	0.749345612	0.620815494	0.629319080166667
63	1-stearoyl-2-arachidonoyl-sn-glycero-3-phosphoserine	0.964234573			MS2 matched	810.50902	41.573	0.05328965	0.06171146	0.05145228	0.05395252	0.07914801	0.06318018	0.0604556833333333	0.06751219	0.07460209	0.08187330	0.03864304	0.07115324	0.09076158	0.0707575733333333
58	1-palmitoyl-2-hydroxy-sn-glycero-3-phosphoethanolamine	0.921000611			MS2 matched	452.27256	203.384	11.178625	10.922977	12.429154	10.351231	10.516238	12.951152	11.3915628333333	10.254743	12.145360	13.664480	13.822021	6.997207	13.703685	11.7645826666667
604	"Pc(18:1/8,9-epete)"	0.953713037			MS2 matched	880.5546	153.789	0.01540250	0.01992353	0.02249334	0.01387105	0.02507782	0.01678978	0.0189263366666667	0.01675651	0.01883121	0.02812641	0.02744386	0.02418960	0.02122123	0.02276147
440	Imatinib	0.99011155			MS2 matched	492.23261	124.9735	0.12413044	0.02947542	0.05477798	0.03305340	0.02624301	0.03224629	0.0499877566666667	0.05424619	0.06214348	0.02390580	0.06408870	0.30646393	0.05028945	0.093522925
1272	Fenamiphos sulfone	0.970936977			MS2 matched	671.19515	451.345	0.0166315040	0.0096561403	0.0066709540	0.0059460345	0.0067174225	0.0110920037	0.00945234316666667	0.0049991399	0.0006603654	0.0003232436	0.0006244327	0.0005905623	0.0001591753	0.0012261532
745	Sulfoacetic acid	0.815514274			MS2 matched	138.98546	405.299	0.02162240	0.02242647	0.01681524	0.01239193	0.01743047	0.01579808	0.0177474316666667	0.01883316	0.02537204	0.01871036	0.02248572	0.01692705	0.01581480	0.0196905216666667
340	Dl-a-hydroxybutyric acid	0.995719495			MS2 matched	103.03854	188.837	0.1156596	0.1443391	0.1434836	0.1350794	0.1645855	0.1701425	0.145548283333333	0.2031870	0.2630805	0.2794306	0.2148540	0.1272959	0.1755399	0.21056465
214	Agnuside	0.920856507			MS2 matched	501.12117	473.272	0.009921552	0.012824763	0.015608286	0.007677132	0.014139999	0.008653071	0.0114708005	0.015837219	0.010034920	0.008049689	0.010469730	0.002635024	0.004775797	0.00863372983333333
282	Corosolic acid	0.98273484			MS2 matched	471.33773	73.319	0.019675694	0.021619287	0.032555751	0.042362256	0.042660205	0.037785413	0.0327764343333333	0.017142795	0.022069068	0.013794361	0.016197296	0.004306207	0.023876227	0.0162309923333333
508	Maleic acid	0.9975			MS2 matched	115.00282	405.769	2.922202	2.555459	3.501352	2.658798	3.183282	2.783384	2.9340795	2.924192	3.094475	3.013403	3.195971	2.749949	2.146869	2.85414316666667
768	Trifluoroacetic acid	0.725856446			MS2 matched	226.99235	156.051	0.26166385	0.20903477	0.13635718	0.19201215	0.13969222	0.36105804	0.216636368333333	0.19374989	0.21192489	0.10958152	0.03948692	0.08575546	0.24681086	0.147884923333333
549	N-arachidonoyl-l-alanine	0.998833282			MS2 matched	374.26238	88.3905	0.06924210	0.08841842	0.05509027	0.03163702	0.08057051	0.09706473	0.070337175	0.09620139	0.07654665	0.07841211	0.19551662	0.03831905	0.11070866	0.09928408
800	alpha-L-Asp-L-Lys	0.95219266			MS2 matched	262.13769	460.771	0.021097917	0.017875583	0.027031273	0.016902487	0.016490459	0.017102842	0.0194167601666667	0.014025190	0.009902404	0.010828035	0.011197760	0.011928025	0.014184252	0.0120109443333333
1146	Bipleiophylline	0.83036883			MS2 matched	795.35729	348.964	0.009929407	0.013776358	0.013227122	0.007541405	0.015157292	0.008094476	0.0112876766666667	0.008876337	0.012447645	0.013236858	0.007438655	0.008607437	0.010733302	0.0102233723333333
750	Taurochenodeoxycholate	0.997813776			MS2 matched	498.28133	151.472	3.129496	1.288898	2.821291	3.379877	1.871338	1.962101	2.4088335	3.806040	1.804158	2.609090	4.418078	14.947783	3.761738	5.22448116666667
1615	Protoporphyrin ix	0.985131936			MS2 matched	563.25914	177.4775	0.01431972	0.02443525	0.01619278	0.01127321	0.01102281	0.01355890	0.0151337783333333	0.02148979	0.02479763	0.01895537	0.01586424	0.01464785	0.02346265	0.0198695883333333
670	Pi(18:0/12-hepe)	0.963426515			MS2 matched	899.5506	42.3235	0.007000331	0.008105884	0.010068725	0.003572991	0.009553428	0.009040762	0.0078903535	0.009374780	0.008669352	0.005460948	0.008487537	0.011666908	0.006598741	0.00837637766666667
175	5-trans-latanoprost acid	0.7187887			MS2 matched	371.23622	105.7035	0.02264329	0.02626435	0.03209991	0.02654797	0.03117017	0.04033070	0.0298427316666667	0.05951891	0.02353189	0.04882577	0.03546532	0.01993332	0.03277720	0.0366754016666667
794	Xanthosine	0.999657009			MS2 matched	283.06407	311.62	0.9554912	1.1050384	1.2851948	0.8430153	0.8950951	0.8645644	0.991399866666667	1.3125142	1.1503979	1.1681680	0.6551772	0.8211842	1.3823424	1.08163065
1179	Chrysosplenetin	0.904412776			MS2 matched	375.11326	259.59	0.007134240	0.009032353	0.009428045	0.002467249	0.009742252	0.008537469	0.00772360133333333	0.004055438	0.011826610	0.005658434	0.010169313	0.008196972	0.010886781	0.00846559133333333
512	Maltotriose	0.980641208			MS2 matched	503.15486	451.2855	18.94957813	15.94944368	14.94203156	13.02868825	14.64378000	15.62086121	15.5223971383333	7.61120855	1.66422216	0.08883366	0.04974284	2.43520252	5.14441279	2.83227042
1560	PC(16:0/16:0)	0.9977			MS2 matched	756.5482	148.833	1.234037	1.608699	1.559988	1.262484	1.563845	1.230514	1.40992783333333	1.328032	1.611231	1.567097	1.424094	1.536010	1.255996	1.45374333333333
907	"1,2-dipalmitoleoyl-sn-glycero-3-phosphocholine"	0.898658611			MS2 matched	730.53081	150.9895	0.2501189	0.3848851	0.3582939	0.2825280	0.3838013	0.2307926	0.315069966666667	0.3219616	0.3519294	0.3202340	0.2901790	0.3452151	0.3297520	0.326545183333333
944	2-hydroxybenzyl alcohol	0.988372267			MS2 matched	107.0477	237.497	0.03511214	0.02930201	0.03588339	0.03846267	0.03232289	0.03249644	0.0339299233333333	0.03760673	0.04175945	0.03008381	0.03386583	0.03477271	0.02751212	0.034266775
422	Harpagoside	0.849992664			MS2 matched	529.14768	383.02	0.08750680	0.08484380	0.06215232	0.11719128	0.05484687	0.05698626	0.077254555	0.10180550	0.08127304	0.02963643	0.01167110	0.05412523	0.05078526	0.05488276
1264	Epothilone b	0.962615912			MS2 matched	490.28208	448.574	0.006077042	0.003675118	0.016716670	0.016355625	0.010930724	0.005044508	0.00979994783333333	0.007906514	0.011289458	0.013413109	0.010965944	0.021374056	0.019423860	0.0140621568333333
292	D-(+)-Galactose	0.879221597			MS2 matched	179.05285	490.085	0.032345696	0.027109697	0.036846427	0.014884975	0.016729823	0.019209519	0.0245210228333333	0.008014973	0.003074834	0.003645113	0.002013904	0.004786071	0.002188517	0.003953902
1047	7-hydroxycoumarin	0.779444439			MS2 matched	163.0582	288.241	0.18411077	0.15595693	0.05125741	0.05383145	0.07395726	0.09837094	0.102914126666667	0.07542958	0.04727955	0.03144290	0.02978343	0.03923229	0.05604194	0.0465349483333333
1319	Gly-Tyr	0.982411446			MS2 matched	239.10073	307.707	0.007933871	0.005587778	0.008879031	0.005464329	0.005849859	0.004441174	0.00635934033333333	0.006079197	0.005143000	0.012369487	0.002733926	0.005650969	0.009342644	0.00688653716666667
1371	Isopentenyladenosine	0.930525323			MS2 matched	336.16354	70.814	0.02688381	0.01586488	0.02850718	0.01459762	0.02389216	0.02688139	0.0227711733333333	0.03157370	0.04344622	0.02712921	0.04849183	0.01313458	0.02145624	0.0308719633333333
1508	"N,n'-diacetylchitobiose"	0.898160258			MS2 matched	204.09545	377.221	0.005251951	0.003782573	0.009877239	0.004552900	0.006854625	0.004176178	0.00574924433333333	0.004075489	0.006726364	0.010088461	0.006460483	0.005859168	0.007080533	0.006715083
1462	Methyltyrosinate	0.834538033			MS2 matched	196.09443	50.394	0.04213774	0.04544671	0.05926241	0.03433177	0.04090202	0.03532874	0.042901565	0.04100665	0.03969000	0.04440656	0.05000720	0.04062659	0.05303284	0.0447949733333333
715	Salidroside	0.917452432			MS2 matched	299.09254	306.675	0.06953645	0.06784456	0.06577244	0.05726476	0.06135333	0.07392905	0.0659500983333333	0.06814596	0.05324643	0.03320544	0.01850329	0.04851438	0.06434305	0.0476597583333333
1416	Leu-Leu-Lys	0.714821388			MS2 matched	373.27789	309.7015	0.005307535	0.002686390	0.006192117	0.005705352	0.003350521	0.003277800	0.0044199525	0.001811885	0.003118980	0.006597944	0.001713069	0.013617026	0.005673224	0.00542202133333333
869	1-oleoyl-2-myristoyl-sn-glycero-3-phosphocholine	0.945746875			MS2 matched	732.54872	150.7685	1.476362	1.787337	1.864818	1.678357	1.948515	1.570662	1.7210085	1.398373	1.732664	1.675811	1.597056	1.623705	1.996101	1.67061833333333
1624	Pyroglu-Asn-Lys	0.885067614			MS2 matched	372.1905	319.521	0.0069437834	0.0071410562	0.0057361582	0.0009972135	0.0067407019	0.0065712656	0.00568836313333333	0.0067739111	0.0082915445	0.0072025873	0.0081841364	0.0091278709	0.0109304171	0.00841841121666667
607	Pe 38:7	0.799731539			MS2 matched	760.47895	145.7665	0.2476066	0.2906751	0.3266171	0.1959248	0.3286477	0.2725098	0.27699685	0.2514132	0.3103710	0.2862716	0.3033427	0.2073766	0.3239817	0.280459466666667
606	Pe 38:6	0.769963277			MS2 matched	762.49574	40.745	2.176713	2.358236	2.302739	2.077889	2.870882	2.514101	2.38342666666667	2.551288	2.916509	2.643933	2.468516	2.389067	2.464118	2.5722385
1385	L-Aspartate	0.9755			MS2 matched	134.04302	432.1125	0.06194959	0.05516390	0.06094464	0.04898022	0.01964147	0.04843268	0.0491854166666667	0.07051380	0.07730239	0.02462084	0.07278443	0.00069863	0.05107141	0.0494985833333333
1743	Vindoline	0.77957522			MS2 matched	457.24878	460.8265	0.006786626	0.006617076	0.007194958	0.006838237	0.005961060	0.006136590	0.00658909116666667	0.004112854	0.005907945	0.005679574	0.005484182	0.012071982	0.005742703	0.00649987333333333
935	"2-[4-[(3r,3ar,6s,6ar)-3-(3,4-dimethoxyphenyl)-1,3,3a,4,6,6a-hexahydrofuro[3,4-c]furan-6-yl]-2-methoxyphenoxy]-6-(hydroxymethyl)oxane-3,4,5-triol"	0.913700371			MS2 matched	535.20815	216.449	0.001320702	0.001723501	0.003195949	0.001887996	0.001734585	0.001879247	0.00195699666666667	0.001545412	0.002468290	0.003817247	0.001363309	0.002066668	0.003602727	0.0024772755
622	Pentagastrin	0.735235674			MS2 matched	766.32403	168.994	0.0064750134	0.0006525692	0.0103143643	0.0070055551	0.0022983411	0.0011549121	0.00465012586666667	0.0015391549	0.0006601290	0.0010178810	0.0023986381	0.0129327062	0.0025058843	0.00350906558333333
1324	Gramine	0.95476957			MS2 matched	130.06332	84.88	1.1162068	1.2533019	1.0546328	0.6972321	0.7704180	0.8875128	0.9632174	1.3000843	1.4964736	0.5700228	0.8230397	0.6773759	1.0363894	0.983897616666667
947	2-Methylbutyroylcarnitine	0.9935			MS2 matched	246.16714	164.944	0.001889799	0.005800657	0.002560155	0.002016037	0.007621667	0.001908499	0.00363280233333333	0.003551663	0.005781965	0.003540175	0.005489501	0.002620546	0.006023258	0.00450118466666667
705	Raddeanin a	0.890547944			MS2 matched	895.51606	189.8715	0.003663326	0.005028156	0.007781345	0.006663842	0.008867155	0.004962378	0.00616103366666667	0.006258855	0.005937276	0.005212590	0.006265740	0.005639265	0.007072039	0.00606429416666667
1485	N-(octadecanoyl)sphing-4-enine-1-phosphocholine	0.992999148			MS2 matched	731.60018	181.652	0.3476360	0.3726658	0.2904116	0.4711980	0.5285646	0.3983045	0.401463416666667	0.3600288	0.3712001	0.2609755	0.2090015	0.5245136	0.1966872	0.320401116666667
596	Pc(16:0e/13-hode)	0.745841329			MS2 matched	818.57466	103.0505	0.2694776	0.3693074	0.3809438	0.4675747	0.4678404	0.9564107	0.4852591	0.3181595	0.3636837	0.5563443	0.4030495	0.4321404	0.4355163	0.41814895
510	Maltol	0.899887647			MS2 matched	125.02237	314.85	0.007897599	0.066035361	0.012452297	0.003316651	0.061470066	0.053738054	0.0341516713333333	0.063721037	0.054915928	0.004068072	0.003345764	0.061305238	0.005269063	0.0321041836666667
698	Pyridoxamine 5'-phosphate	0.8877			MS2 matched	229.04274	461.2235	0.01222584	0.01041109	0.02168697	0.01062489	0.01205964	0.01145270	0.013076855	0.01442874	0.01739822	0.02248491	0.02288379	0.01440420	0.01350767	0.0175179216666667
441	Indole-3-carboxaldehyde	0.959617124			MS2 matched	144.04316	117.672	0.1194092	0.3057574	0.2338036	0.2117033	0.1973862	0.3974564	0.244252683333333	0.1907178	0.2655315	0.2495320	0.2541595	0.3090469	0.2276532	0.24944015
958	"2,4,6-tri-tert-butylaniline"	0.771093835			MS2 matched	246.24052	81.145	0.1989692	0.2105681	0.2413811	0.1811619	0.2289826	0.1995758	0.21010645	0.2202889	0.2272973	0.2137775	0.2536804	0.1909593	0.2079052	0.218984766666667
294	D-2-phosphoglyceric acid	0.908113161			MS2 matched	185.00953	58.185	0.07605178	0.08114342	0.21443381	0.04987532	0.08984971	0.07085891	0.0970354916666667	0.06663027	0.06499382	0.11023223	0.08897252	0.11000449	0.06429345	0.0841877966666667
946	2-methyl-3-buten-2-ol	0.996770121			MS2 matched	69.06892	278.001	0.03757036	0.02907261	0.04229523	0.03158230	0.03759800	0.03258818	0.03511778	0.04226104	0.03654380	0.05619905	0.04211272	0.03472094	0.03870731	0.0417574766666667
1470	Morphine-3-glucuronide	0.861896641			MS2 matched	462.16871	426.034	0.03410409	0.04328634	0.02672591	0.02150334	0.03279356	0.03995683	0.0330616783333333	0.06943617	0.07271694	0.05801655	0.04438944	0.02401563	0.04519761	0.05229539
1558	Pargyline	0.7262			MS2 matched	182.0903	253.74	0.003459773	0.004367307	0.002452210	0.002684514	0.004943388	0.004456380	0.003727262	0.003193763	0.003372122	0.002726353	0.002142784	0.001258123	0.002544077	0.002539537
370	Ferulic acid ethyl ester	0.712112155			MS2 matched	221.07821	1.566	0.0272925981	0.0227416590	0.0201626435	0.0007612018	0.0049191781	0.0057702281	0.0136079181	0.0223823536	0.0223360595	0.0006132673	0.0011786089	0.0195467774	0.0089774605	0.0125057545333333
1080	Aminocarb	0.789856709			MS2 matched	152.11618	345.339	0.004961229	0.005837883	0.004120295	0.003416637	0.003701875	0.004963083	0.004500167	0.006418457	0.006585308	0.003818650	0.002729039	0.004502442	0.004889390	0.004823881
887	1-stearoyl-2-hydroxy-sn-glycero-3-phosphocholine	0.704204032			MS2 matched	524.37024	194.3885	23.91782	21.95364	19.89972	19.31229	19.44607	21.50223	21.005295	22.69881	22.21423	22.60561	22.27533	17.70769	25.43405	22.1559533333333
50	1-oleoyl-2-hydroxy-sn-glycero-3-phospho-(1'-rac-glycerol)	0.971719981			MS2 matched	509.27838	147.622	0.5501469	0.9471101	0.4978567	0.4425547	0.5144765	0.6008914	0.592172716666667	0.5550791	0.4546152	0.4586859	0.5566970	0.3652424	1.0241112	0.5690718
473	L-Malic acid	0.878			MS2 matched	133.01311	434.195	1.172701	1.176658	1.890040	1.376666	1.438862	1.446021	1.41682466666667	1.214833	2.178021	2.447791	2.159896	1.230048	1.116979	1.72459466666667
41	"1-[4,5-dihydroxy-6-(hydroxymethyl)-3-[(e)-3-(4-hydroxyphenyl)prop-2-enoyl]oxyoxan-2-yl]oxy-6-hydroxy-7-methylidene-4a,5,6,7a-tetrahydro-1h-cyclopenta[c]pyran-4-carboxylic acid"	0.983984958			MS2 matched	519.14605	460.125	0.031836642	0.022576879	0.016531446	0.017757316	0.020041406	0.017020931	0.02096077	0.017016617	0.010337247	0.006326350	0.003662386	0.009717602	0.018640704	0.010950151
253	Brazilin	0.957319475			MS2 matched	571.15842	393.245	0.0647276633	0.0433168593	0.0315494354	0.0276603762	0.0234433406	0.0268132957	0.0362518284166667	0.0621539985	0.0577884381	0.0006582783	0.0007907355	0.0196717700	0.0196238205	0.0267811734833333
520	"Methyl-9-hydroperoxy-delta10e,12e-octadecadienoic acid"	0.904698091			MS2 matched	311.21663	42.196	0.06497630	0.03783974	0.03179350	0.05955549	0.03419834	0.03904095	0.0445673866666667	0.05305439	0.04540126	0.11985416	0.03656481	0.06611613	0.03375395	0.0591241166666667
1711	Trp-Gln-Lys	0.775678025			MS2 matched	461.24192	465.447	0.005103597	0.015181743	0.020937891	0.029714995	0.010861031	0.014934917	0.0161223623333333	0.013743448	0.013350691	0.020029250	0.018918918	0.026732614	0.011664570	0.0174065818333333
806	(-)-riboflavin	0.993424817			MS2 matched	377.14253	215.948	0.09344404	0.08067250	0.06407467	0.02332227	0.01013408	0.09310947	0.0607928383333333	0.13873156	0.11171144	0.12954677	0.14676931	0.08792823	0.11567102	0.121726388333333
552	N-caffeoyl-o-methyltyramine	0.818642566			MS2 matched	625.27829	225.898	0.005422521	0.003408981	0.002802847	0.003978757	0.002308274	0.002234127	0.00335925116666667	0.004614854	0.004076501	0.002956823	0.006171210	0.009029766	0.005400164	0.00537488633333333
643	Phenaceturic acid	0.999911771			MS2 matched	192.06343	183.478	0.16942751	0.24315246	0.09852876	0.03217867	0.05107068	0.05290117	0.107876541666667	0.06552541	0.08159048	0.10405908	0.10337918	0.03907748	0.08405862	0.0796150416666667
753	Taurolithocholic acid sulfate	0.934724935			MS2 matched	482.28441	73.6825	0.03884970	0.05252938	0.06898667	0.05121112	0.07993531	0.09670928	0.0647035766666667	0.11664453	0.04348119	0.04396789	0.12151382	0.06180392	0.12691301	0.0857207266666667
338	Dinoterb	0.945251973			MS2 matched	239.06341	23.074	0.013973394	0.006980254	0.015857420	0.017642354	0.033951716	0.015022212	0.0172378916666667	0.015211855	0.022319681	0.042780274	0.018070294	0.022253616	0.024438653	0.0241790621666667
735	sn-Glycerol 3-phosphoethanolamine	0.999894957			MS2 matched	214.04558	396.5225	2.060693	1.157621	2.029184	1.993655	2.050027	1.700508	1.831948	1.792298	2.069231	2.488731	2.451315	2.131343	2.361505	2.21573716666667
1446	Manoalide	0.963500626			MS2 matched	417.26663	412.456	0.04531438	0.05064952	0.07066358	0.06072589	0.05380851	0.05411193	0.0558789683333333	0.05512410	0.06914214	0.10082105	0.06215659	0.03608589	0.08171212	0.0675069816666667
988	3beta-hydroxy-5-cholestenoic acid	0.71548046			MS2 matched	399.32372	42.305	0.006998769	0.001010720	0.009798843	0.005073397	0.002408667	0.006297490	0.00526464766666667	0.009552469	0.002035701	0.007902208	0.011395644	0.017635082	0.007998956	0.00942001
531	N-[tris(hydroxymethyl)methyl]-3-amino-2-hydroxypropanesulfonic acid	0.726931559			MS2 matched	517.1308	467.71	0.004450327	0.007379535	0.008038553	0.003816579	0.005193171	0.005566420	0.00574076416666667	0.006170547	0.007105104	0.004030914	0.003518574	0.003392465	0.008505666	0.00545387833333333
1640	S-adenosyl-l-methionine	0.915623311			MS2 matched	399.14162	489.381	0.01744699	0.01325311	0.02516912	0.01410078	0.01547416	0.01330937	0.0164589216666667	0.01442042	0.01306951	0.01514279	0.01071387	0.02559443	0.01247914	0.0152366933333333
1227	Desglucoruscin	0.941225756			MS2 matched	729.36941	451.9935	0.005764381	0.009180344	0.015682549	0.010234840	0.010879270	0.011490088	0.0105385786666667	0.009447406	0.013028013	0.007803864	0.005814995	0.008024371	0.016862277	0.0101634876666667
1296	Genistein	0.993720726			MS2 matched	271.05765	25.648	0.0007408254	0.0012748407	0.0019023560	0.0013566332	0.0015848071	0.0013381776	0.00136627333333333	0.0011122089	0.0012563468	0.0015138328	0.0012244367	0.0017437712	0.0023673822	0.00153632976666667
354	Enrofloxacin	0.892854768			MS2 matched	717.30676	207.902	0.003443090	0.002762914	0.002564596	0.002238555	0.004384782	0.005151158	0.0034241825	0.002436272	0.002858162	0.002382827	0.001305304	0.003604199	0.003514789	0.00268359216666667
983	3-pyridylacetic acid	0.967076131			MS2 matched	138.05384	302.178	0.4495571	0.4506535	0.7803119	0.5823140	0.6457108	0.3935401	0.5503479	0.5226811	0.4593801	0.4545906	0.4881260	0.4223045	0.3802158	0.454549683333333
1099	Arg-Pro	0.995872639			MS2 matched	272.16958	461.2935	0.11214426	0.06088992	0.11974849	0.08376697	0.07341819	0.06706587	0.0861722833333333	0.06428984	0.11168265	0.16022507	0.11427229	0.07488277	0.10926060	0.10576887
1609	Prosapogenin a	0.99459579			MS2 matched	745.41279	378.047	0.018537945	0.008774962	0.024046884	0.007656848	0.037674717	0.011093983	0.0179642231666667	0.006876971	0.016395462	0.027690009	0.020276012	0.015265568	0.018568702	0.0175121206666667
1590	Pro-gln	0.985277858			MS2 matched	244.12689	373.2585	0.04403345	0.04230578	0.06255109	0.03670248	0.05775706	0.04359957	0.047824905	0.03720279	0.04734381	0.08772752	0.03886424	0.04006514	0.05673920	0.0513237833333333
619	Pe(18:1e/20-hdohe)	0.845223779			MS2 matched	790.52594	105.641	0.8253730	0.5440918	0.9408847	0.4285769	0.6281974	1.1161633	0.747214516666667	0.5299714	0.5398879	0.6031394	0.5445889	0.7139272	0.6046640	0.589363133333333
888	1-stearoyl-2-oleoyl-sn-glycero-3-phosphoethanolamine	0.720439461			MS2 matched	768.54681	65.306	0.1815185	0.1916370	0.1728818	0.2035677	0.1834612	0.1850977	0.18636065	0.1907914	0.2032373	0.1892012	0.1648621	0.1674327	0.1864873	0.183668666666667
1516	Napropamide	0.713173788			MS2 matched	272.18324	106.593	0.02066542	0.02606720	0.02220590	0.02130513	0.02398799	0.02313565	0.0228945483333333	0.01944597	0.02231977	0.01436380	0.02417309	0.01642401	0.01932846	0.0193425166666667
788	Virginiamycin component b	0.911708578			MS2 matched	524.21826	57.476	0.0011175998	0.0007231065	0.0004381655	0.0003669597	0.0009390844	0.0009760360	0.00076015865	0.0016084110	0.0005418873	0.0011687508	0.0007932233	0.0782993663	0.0030023655	0.0142356673666667
527	Myristic acid	0.977218379			MS2 matched	227.19784	52.303	0.7813605	0.8790168	1.0334571	0.9445402	1.0656477	0.7923955	0.916069633333333	0.8506276	0.7983196	1.2434440	1.0665435	1.1462213	1.2171704	1.05372106666667
37	"1-(5z,8z,11z,14z-eicosatetraenoyl)-sn-glycero-3-phosphoserine"	0.785183307			MS2 matched	544.25758	234.6595	0.1548477	0.2148404	0.1248206	0.1656454	0.1397001	0.1750183	0.16247875	0.1973975	0.1480910	0.1139239	0.1875920	0.2179047	0.1641550	0.171510683333333
1445	Mangostine	0.716099518			MS2 matched	411.17617	351.4445	0.003659073	0.003688076	0.003569261	0.001078152	0.003932178	0.003408500	0.00322254	0.003329002	0.001968805	0.001488509	0.002124555	0.001634472	0.001540289	0.002014272
934	2-(5-oxovaleryl)phosphatidylcholine	0.98035814			MS2 matched	594.37037	176.164	0.010329834	0.009104337	0.015473949	0.017069228	0.036090900	0.009352703	0.0162368251666667	0.008078362	0.011666676	0.007704137	0.017787144	0.011695519	0.011173567	0.0113509008333333
504	Lys-Glu	0.980019572			MS2 matched	274.13598	462.949	0.06426589	0.06537894	0.09134062	0.06310334	0.06137253	0.05506701	0.0667547216666667	0.06720922	0.09469762	0.12184505	0.09906531	0.07339941	0.08294911	0.0898609533333333
1223	Dauricine	0.977970781			MS2 matched	625.32484	399.22	0.01284034	0.01538396	0.01488549	0.01459943	0.01430817	0.01521519	0.0145387633333333	0.01924831	0.02038034	0.01432291	0.01204316	0.01742528	0.01897501	0.017065835
1479	"N-(1-amino-3,3-dimethyl-1-oxobutan-2-yl)-1-pentyl-1h-indole-3-carboxamide"	0.843558096			MS2 matched	327.19844	88.494	0.1888549	0.1980794	0.2070901	0.1633017	0.1974716	0.1643783	0.186529333333333	0.2030392	0.2195517	0.2025538	0.1972604	0.1722187	0.1950992	0.198287166666667
1096	Arg-glu	0.975458787			MS2 matched	304.1591	455.7655	0.1274440	0.1525183	0.2076551	0.1488411	0.1361110	0.1395450	0.152019083333333	0.1401110	0.1327550	0.1641832	0.1084869	0.1389953	0.1499157	0.139074516666667
1317	Gly-Pro-Arg	0.843591974			MS2 matched	329.19034	467.367	0.03924050	0.03043602	0.06371657	0.02828575	0.03389027	0.03654901	0.0386863533333333	0.03740326	0.02996959	0.03174154	0.01581558	0.05626454	0.03013150	0.033554335
1449	Melibiose	0.986137931			MS2 matched	365.1048	387.133	15.3307908	10.1192847	8.1940172	8.5747528	7.8219084	9.1892685	9.8716704	9.4134780	7.8346303	0.3328441	0.4644568	5.2621202	11.1137851	5.73688575
247	Benzylphosphonic acid	0.998441409			MS2 matched	171.03855	413.695	0.016910683	0.012288570	0.007091480	0.006183683	0.014696366	0.019570061	0.0127901405	0.016652355	0.016245353	0.025926714	0.003009642	0.005282300	0.003299294	0.011735943
1097	Arg-gly	0.997094631			MS2 matched	232.13866	446.473	0.09170963	0.08646993	0.16772353	0.11912442	0.10912684	0.08971700	0.110645225	0.08521501	0.12262993	0.14686333	0.04438202	0.06694705	0.14984586	0.1026472
398	Gly-Ala	0.951323499			MS2 matched	145.05973	346.816	0.11435324	0.11289300	0.19117657	0.11549721	0.12159895	0.09615901	0.125279663333333	0.11963768	0.15533964	0.21481025	0.13070396	0.14931128	0.19024048	0.160007215
1692	Thioetheramide-PC	0.959			MS2 matched	758.56593	122.8975	4.455846	5.797118	6.351882	3.041672	4.197680	5.410916	4.87585233333333	4.988401	4.859359	4.294855	5.746477	5.964355	2.940478	4.7989875
1081	Ampicillin	0.962659141			MS2 matched	333.07633	265.736	0.089917576	0.085181347	0.088602026	0.075230595	0.075377963	0.084167255	0.0830794603333333	0.074598213	0.034676312	0.002044996	0.003977739	0.049141195	0.048725355	0.0355273016666667
1436	Lys-Trp-Lys	0.90505937			MS2 matched	231.16843	382.2635	0.02584934	0.02187025	0.01647543	0.01682482	0.01719136	0.01682579	0.0191728316666667	0.01508651	0.02201334	0.02464441	0.01865266	0.01920364	0.01888740	0.0197479933333333
38	"1-(9z,12z-octadecadienoyl-2-hydroxy-sn-glycero-3-phosphocholine"	0.891393375			MS2 matched	564.3198	190.754	0.04841424	0.06299835	0.05718815	0.08503896	0.05781907	0.05652968	0.0613314083333333	0.05576042	0.06590301	0.11167802	0.05357273	0.04614530	0.03752985	0.0617648883333333
1254	DL-phenylalanine	0.997951343			MS2 matched	331.16215	259.639	0.02521980	0.02592614	0.03279648	0.03004280	0.02325781	0.02370954	0.0268254283333333	0.02529089	0.02539325	0.03472775	0.02318323	0.02732509	0.02313448	0.026509115
145	3-hydroxyoctanoic acid	0.99993841			MS2 matched	159.09018	261.459	0.01818604	0.01333911	0.01979661	0.01171283	0.01294411	0.01332615	0.0148841416666667	0.01700386	0.02156558	0.02191688	0.01538430	0.01278678	0.02156092	0.01836972
939	2-arachidonoylglycerol	0.977179432			MS2 matched	361.27264	237.334	0.7448755	0.7732339	0.6252818	0.4120433	0.5999461	0.6826443	0.639670816666667	0.8097287	0.7892154	0.9559017	0.7939672	0.2290773	1.0023856	0.763379316666667
192	8-hydroxyquinoline-2-carboxamide	0.931921069			MS2 matched	187.03523	121.9765	0.02143768	0.03460270	0.03405578	0.02530392	0.04025123	0.03853731	0.03236477	0.03521902	0.04023775	0.05026554	0.01200200	0.01517429	0.04085998	0.0322930966666667
1418	Leu-Ser-Arg	0.860643988			MS2 matched	188.13745	517.8175	0.02120724	0.02619896	0.02921483	0.01790023	0.03088390	0.03725982	0.02711083	0.02599666	0.02903819	0.02882083	0.02037205	0.01742369	0.02007239	0.023620635
1399	L-Lysine	0.9338			MS2 matched	129.10064	393.995	0.011397455	0.006022138	0.009993882	0.011051977	0.009756097	0.010211756	0.00973888416666667	0.009554163	0.011806010	0.012920830	0.032147606	0.010711307	0.005905562	0.013840913
1037	5'-carboxymeloxicam	0.71299064			MS2 matched	145.02979	248.0325	0.003908862	0.009927793	0.008901052	0.003751219	0.004701372	0.003606751	0.00579950816666667	0.005684686	0.008094434	0.007241750	0.001334435	0.004654562	0.007508493	0.00575306
738	Specnuezhenide	0.883794789			MS2 matched	721.20747	402.369	0.0012867162	0.0010060623	0.0005560253	0.0010476105	0.0014954810	0.0002112132	0.000933851416666667	0.0031990640	0.0034917532	0.0030298875	0.0002225559	0.0016609636	0.0016626498	0.00221114566666667
1512	N(6)-oh-me-adenosine	0.954765228			MS2 matched	298.13105	125.302	0.03740949	0.02265574	0.03985404	0.01771688	0.02739243	0.02445151	0.0282466816666667	0.03115391	0.02879325	0.03349258	0.02937870	0.02819876	0.03241905	0.0305727083333333
1327	Guanosine 5'-diphosphate	0.902043647			MS2 matched	488.0101	342.4105	7.239491e-04	9.072682e-05	6.509662e-04	5.166368e-04	5.696258e-04	9.835593e-05	0.000441710108333333	1.441971e-04	1.164397e-03	1.360474e-03	1.258650e-03	9.927144e-04	1.161040e-04	0.00083942275
1608	Propiconazole	0.826029783			MS2 matched	344.08817	371.425	0.05890083	0.06889672	0.05560990	0.04908349	0.07373585	0.06731849	0.0622575466666667	0.05831172	0.07693060	0.04767425	0.05351339	0.05957277	0.06136543	0.05956136
1637	RU-0211	0.6354			MS2 matched	390.21561	411.496	0.010374133	0.010801192	0.014465380	0.009736168	0.009748469	0.008710735	0.0106393461666667	0.010521537	0.011004224	0.011553075	0.009278989	0.004530170	0.004043166	0.00848852683333333
506	Malate	0.973448802			MS2 matched	133.01389	405.7765	7.357193	6.999323	8.053630	6.775595	7.954886	7.169407	7.38500566666667	7.235672	7.084047	6.909080	7.166821	5.907807	5.480421	6.63064133333333
1373	Isorhapontin	0.73916591			MS2 matched	420.15938	444.25	0.05678957	0.05133676	0.06017466	0.08025430	0.08167178	0.06908240	0.0665515783333333	0.08380472	0.07393644	0.05241832	0.07254964	0.06819917	0.10082944	0.0752896216666667
1639	S-adenosyl-l-homocysteine	0.997944871			MS2 matched	385.1254	384.6925	0.05863675	0.07740790	0.06021822	0.03920886	0.06116203	0.06587849	0.0604187083333333	0.08007767	0.11221005	0.11709850	0.11468843	0.05248853	0.08632676	0.09381499
230	Arachidonic acid (peroxide free)	0.952897236			MS2 matched	303.2293	46.7955	25.19835	31.27132	19.54498	32.05259	28.02287	28.33772	27.4046383333333	31.28845	23.59372	41.19182	39.07937	30.06996	41.26199	34.4142183333333
208	Adenosine 5'-phosphosulfate	0.991341871			MS2 matched	346.04913	434.3	0.2133881	0.2467044	0.2600435	0.1635455	0.2304773	0.2251341	0.223215483333333	0.2548027	0.3053846	0.3371081	0.3312446	0.1663045	0.2796625	0.2790845
890	1-stearoyl-rac-glycerol	0.927803367			MS2 matched	341.30305	245.6345	0.3052900	0.3197702	0.2763998	0.2514591	0.2701610	0.3363349	0.293235833333333	0.3075553	0.3315580	0.3722144	0.3239668	0.1651209	0.2993662	0.2999636
1685	Tetraethylene glycol	0.991252778			MS2 matched	195.12047	64.69	0.4670457	0.4660989	0.4757949	0.3777618	0.4649354	0.4666005	0.453039533333333	0.5448413	0.5136626	0.3802261	0.4692688	0.4296549	0.4535336	0.465197883333333
922	"15s-hydroxy-5z,8z,11z,13e-eicosatetraene-(2-biotinyl)hydrazide"	0.921134321			MS2 matched	583.31226	450.293	0.011038174	0.012246521	0.012327644	0.004132286	0.008332299	0.013698727	0.0102959418333333	0.018131445	0.010450239	0.017450565	0.005747960	0.007330575	0.014941315	0.0123420165
245	Bensulfuron-methyl	0.908573728			MS2 matched	409.09864	18.224	0.002734112	0.002420784	0.001693333	0.001609559	0.002558215	0.003347727	0.002393955	0.001540423	0.001609098	0.001504839	0.001984866	0.010314616	0.002520127	0.0032456615
401	Gly-Gly	0.996174287			MS2 matched	131.0441	350.248	0.04910019	0.07566172	0.08051277	0.05226347	0.05205062	0.07364172	0.0638717483333333	0.04702796	0.06149694	0.13498807	0.04664959	0.05878031	0.10420516	0.0755246716666667
862	1-myristoyl-sn-glycero-3-phosphocholine	0.982376947			MS2 matched	468.30463	202.751	0.3922230	0.5291795	0.5100300	0.3447099	0.4292127	0.3321971	0.422925366666667	0.5179112	0.5291372	0.5203395	0.5733471	0.4093696	0.4806675	0.505128683333333
1314	Gly-Glu	0.998245938			MS2 matched	205.08279	425.316	0.2120356	0.2333587	0.2470790	0.2009042	0.2337829	0.3605706	0.247955166666667	0.2420927	0.2533116	0.2463435	0.2332950	0.1783532	0.2111051	0.22741685
1270	Ethynylestradiol 3-sulfate	0.910768649			MS2 matched	421.10882	320.178	0.004779941	0.004112686	0.004061195	0.003368070	0.003085275	0.002504162	0.00365188816666667	0.002294180	0.003080317	0.003266598	0.001576019	0.002563053	0.002525379	0.00255092433333333
711	Rosolic Acid	0.8902			MS2 matched	289.0811	43.611	0.009474525	0.010591943	0.005813442	0.012256545	0.004281751	0.007064944	0.00824719166666667	0.005948918	0.008327969	0.004141828	0.008226348	0.007212797	0.004950722	0.006468097
1438	Lysine	0.999127821			MS2 matched	130.0854	520.671	0.8330905	0.9996565	1.3219713	0.7532218	1.1436988	1.1124052	1.02734068333333	1.2868626	0.8803013	1.5544086	0.8577162	0.8876482	1.2948148	1.12695861666667
1475	Myristamine oxide	0.973103754			MS2 matched	258.27691	151.8605	0.0166895953	0.0200827631	0.0142773646	0.0027617476	0.0237036976	0.0170356050	0.0157584622	0.0205132672	0.0194640418	0.0009904014	0.0155127962	0.0111251125	0.0185698422	0.0143625768833333
1065	Adenosine 5'-monophosphate	0.999138257			MS2 matched	348.0679	434.553	0.4005347	0.4760262	0.4157795	0.2702890	0.5789592	0.3884037	0.421665383333333	0.8140775	0.5790582	0.9525160	0.6048604	0.2632381	0.4849904	0.616456766666667
813	"(2E,6E)-Farnesol"	0.767			MS2 matched	337.24904	174.9335	0.034392435	0.016982940	0.033654117	0.035661248	0.020866676	0.007271791	0.0248048678333333	0.023684832	0.003687880	0.028344634	0.023398108	0.091246436	0.020305154	0.0317778406666667
1380	Ketazolam	0.797136447			MS2 matched	737.18305	399.724	0.0062291411	0.0155353659	0.0054052442	0.0152988203	0.0097865258	0.0104936123	0.0104581182666667	0.0139162220	0.0078314513	0.0008777654	0.0001749064	0.0062671206	0.0086878203	0.00629254766666667
386	Garcinol	0.974508675			MS2 matched	601.35203	32.512	0.08418840	0.09798059	0.09798454	0.12171664	0.11358413	0.10122641	0.102780118333333	0.08418857	0.08680822	0.14246692	0.12459711	0.11879391	0.10732150	0.110696038333333
1571	Phe-Asn	0.6343			MS2 matched	340.15753	413.077	0.01413430	0.02229515	0.02416763	0.01359349	0.02466745	0.01676803	0.0192710083333333	0.02337581	0.03978504	0.02048028	0.02682430	0.01526365	0.01866521	0.024065715
1464	Metronidazole	0.961857499			MS2 matched	128.06885	226.539	0.004387833	0.004694269	0.005885165	0.006590618	0.002253974	0.006257747	0.005011601	0.004752542	0.003209075	0.004641023	0.007829165	0.002265557	0.002560500	0.00420964366666667
1557	Pantothenic acid	0.987217489			MS2 matched	220.11704	270.877	1.2125465	1.3463747	1.2283410	0.8638858	1.0445275	1.2945435	1.1650365	1.4693867	1.2523999	1.3716880	1.2327167	0.9324419	1.2353737	1.24900115
1591	Pro-Glu	0.999648278			MS2 matched	245.11161	418.6775	0.4496825	0.4705653	0.4522598	0.3621261	0.4367654	0.4840247	0.442570633333333	0.5083749	0.6309723	0.7231357	0.4878593	0.3314620	0.5493874	0.538531933333333
1267	Erucamide	0.975843695			MS2 matched	338.33948	35.577	0.3319155	1.1784705	0.4947040	0.5244322	0.2982982	0.6017834	0.571600633333333	0.3939589	0.3888788	0.3020640	0.3393715	0.3005821	0.4798118	0.367444516666667
435	Hydroxyproline	0.996259911			MS2 matched	130.06429	116.5295	0.1116643	0.1357233	0.1660045	0.1483655	0.2312522	0.1755248	0.161422433333333	0.1353228	0.1550628	0.1825856	0.1770379	0.1309055	0.1642776	0.157532033333333
300	D-fructose	0.993569276			MS2 matched	179.0541	282.501	4.951818	4.015231	2.643935	2.930092	3.600476	4.258697	3.73337483333333	4.033010	2.350761	2.408151	2.283155	1.403448	3.385866	2.64406516666667
280	Clausarin	0.975305513			MS2 matched	379.20492	215.605	0.012330442	0.017779873	0.017349555	0.007053888	0.010059504	0.012461955	0.0128392028333333	0.013020828	0.012422019	0.010452316	0.021768444	0.027303675	0.013910312	0.016479599
1505	N-oleoylglycine	0.974483324			MS2 matched	340.28172	118.0365	0.03690110	0.03643745	0.02389597	0.01218412	0.02698713	0.03704766	0.028908905	0.03910592	0.03469646	0.03059940	0.07027754	0.01979214	0.04363479	0.039684375
528	N-(1.3-dihydroxyoctadeca-4.14-dien-2-yl)palmitamide	0.92679232			MS2 matched	534.47879	35.7355	0.2746379	0.3193576	0.1535718	0.2070076	0.2365020	0.2826203	0.2456162	0.3090969	0.2600784	0.1747069	0.2907523	0.2325742	0.2940384	0.26020785
1049	7-methylguanosine	0.997385786			MS2 matched	298.112	230.937	0.007717520	0.007094537	0.009605609	0.005168366	0.008769495	0.006950117	0.00755094066666667	0.007254637	0.008747611	0.013630499	0.010987974	0.005023461	0.007847481	0.00891527716666667
1127	Beclomethasone	0.990839255			MS2 matched	409.15606	46.272	0.005793460	0.007938644	0.007905426	0.006288641	0.004413322	0.004275677	0.00610252833333333	0.009176774	0.008006150	0.008103933	0.010765409	0.003430809	0.004685461	0.00736142266666667
850	1-hexadecyl-2-(9z-octadecenoyl)-sn-glycero-3-phosphocholine	0.96625086			MS2 matched	746.59685	147.613	0.19237597	0.19025823	0.10865417	0.21113811	0.09552295	0.19637867	0.16572135	0.15372329	0.15482488	0.09315639	0.07289946	0.17067118	0.06844596	0.118953526666667
1675	Synephrine	0.854823672			MS2 matched	151.08461	244.0945	0.01572977	0.01730098	0.01771637	0.01523103	0.01453212	0.01531382	0.0159706816666667	0.02154033	0.01919186	0.01540954	0.01520719	0.01676075	0.01225168	0.0167268916666667
863	1-o-hexadecyl-2-deoxy-2-thio-s-acetyl-sn-glyceryl-3-phosphorylcholine	0.992188819			MS2 matched	184.07112	188.91	0.1954954	0.2826998	0.1973323	0.1730324	0.1989180	0.2161481	0.210604333333333	0.3479648	0.2306981	0.2667313	0.2145426	0.2093344	0.1991763	0.24474125
1631	Retrorsine n-oxide	0.849086533			MS2 matched	735.35058	471.202	0.009694727	0.012157752	0.020747867	0.010565248	0.016745008	0.015285683	0.0141993808333333	0.015944192	0.016024558	0.013096457	0.012580630	0.014752410	0.011996939	0.0140658643333333
381	Gambogic acid	0.832716296			MS2 matched	583.31386	249.222	0.004406259	0.005226614	0.004339853	0.005458049	0.004614022	0.004065884	0.0046851135	0.004953337	0.005873320	0.006431518	0.005851373	0.005060110	0.004567273	0.00545615516666667
597	"Pc(16:0e/5,6-eet)"	0.935519172			MS2 matched	842.57537	146.3405	0.7271361	0.8843171	0.8305071	0.8504888	0.8676805	0.9064950	0.844437433333333	0.8363585	0.8968163	0.8500924	0.9926883	0.7599880	0.9347266	0.878445016666667
26	(r)-2-hydroxystearic acid	0.996090313			MS2 matched	299.25313	39.5895	0.008512532	0.020212572	0.013710438	0.037045552	0.020861098	0.023259231	0.0206002371666667	0.009554267	0.029736650	0.032172805	0.018346439	0.013906897	0.021901517	0.0209364291666667
1699	Thr-Leu	0.879098849			MS2 matched	233.15248	34.7	0.003626477	0.009310313	0.008791630	0.009150741	0.019641631	0.005596817	0.00935293483333333	0.005613986	0.005440891	0.005445035	0.010535297	0.005522180	0.006510821	0.00651136833333333
718	Sedoheptulosan	0.766425257			MS2 matched	191.06997	107.955	0.05813138	0.06653057	0.05000129	0.10192163	0.03959067	0.08372504	0.0666500966666667	0.09268579	0.06784779	0.16382273	0.08731997	0.05387258	0.08292831	0.0914128616666667
666	Pi 40:7	0.980423644			MS2 matched	907.51635	188.145	0.04387468	0.09172267	0.07565782	0.04781103	0.06035173	0.05308207	0.0620833333333333	0.05245126	0.07378823	0.04906791	0.09086830	0.04730804	0.08287563	0.066059895
216	Ala-asp	0.987727277			MS2 matched	203.06375	425.311	0.08218979	0.09503183	0.11121693	0.09019998	0.10041956	0.09350507	0.0954271933333333	0.09805278	0.12486581	0.16299952	0.10246681	0.08646967	0.13956102	0.119069268333333
113	2-hydroxy-3-methylbutyric acid	0.939922038			MS2 matched	117.05384	153.1785	0.05060106	0.05029678	0.08215780	0.04589608	0.07760745	0.04381880	0.0583963283333333	0.08785856	0.07034220	0.06473145	0.05429450	0.08697038	0.07398753	0.07303077
1232	Digitoxin	0.727116111			MS2 matched	787.42176	457.5935	0.006741111	0.008332478	0.011063962	0.007774612	0.008658445	0.005632531	0.0080338565	0.010266771	0.008450530	0.006788165	0.006034817	0.007525443	0.007004369	0.00767834916666666
1269	Ethyl quinoxaline-2-carboxylate	0.931315378			MS2 matched	191.07926	50.72	0.0021659295	0.0048277399	0.0100943424	0.0072008445	0.0389947488	0.0009859464	0.0107115919166667	0.0025819085	0.0048653539	0.0049049948	0.0195045497	0.0037659861	0.0035857249	0.00653475298333333
817	(2r)-3-hydroxyisovaleroylcarnitine	0.998656692			MS2 matched	262.16318	311.887	0.3766089	0.3259283	0.3787690	0.3188843	0.2823775	0.2611031	0.323945183333333	0.2972519	0.3148930	0.2913493	0.1581598	0.2211968	0.1962550	0.246517633333333
314	D-Mannose	0.984367677			MS2 matched	179.05318	451.137	0.838848496	0.603848463	0.542830224	0.508812268	0.522889817	0.566493551	0.5972871365	0.311160815	0.093099785	0.009976288	0.007087662	0.127161923	0.201773742	0.125043369166667
837	"1-(1z-octadecenyl)-2-(4z,7z,10z,13z,16z,19z-docosahexaenoyl)-sn-glycero-3-phosphoethanolamine"	0.973010883			MS2 matched	385.27061	37.958	0.26237065	0.15434439	0.28937156	0.09579201	0.23707624	0.26340029	0.21705919	0.37101963	0.33177038	0.09541690	0.19558676	0.27345251	0.26164482	0.254815166666667
608	Pe 39:6	0.741339688			MS2 matched	776.50974	40.833	0.06250568	0.08664550	0.08252680	0.07431633	0.10433809	0.08358150	0.0823189833333333	0.03281016	0.06095744	0.07242415	0.10618459	0.04712945	0.11611991	0.0726042833333333
1562	Penconazole	0.703377111			MS2 matched	286.08688	408.3415	0.0020464712	0.0028799234	0.0058686643	0.0025501543	0.0016873484	0.0017992898	0.00280530856666667	0.0026554856	0.0029866972	0.0060001337	0.0013680887	0.0009949487	0.0046173712	0.00310378751666667
36	"1-(1,2r-dioctanoylphosphatidyl)inositol-3,4-bisphosphate"	0.960858676			MS2 matched	372.09247	394.5525	0.01473350	0.02092749	0.02051456	0.01716130	0.02274346	0.01422071	0.0183835033333333	0.01968931	0.01939405	0.01980668	0.02313286	0.01582108	0.02541764	0.0205436033333333
747	Swertiamarin	0.778339719			MS2 matched	373.10783	158.6805	0.01157514	0.01366450	0.02207339	0.01527359	0.01599645	0.01373601	0.0153865133333333	0.01430360	0.01239004	0.01558333	0.02210602	0.01098960	0.01308365	0.0147427066666667
1090	Arachidoyl ethanolamide	0.986457977			MS2 matched	356.34951	62.3295	0.1245505	0.1292163	0.1233939	0.1002547	0.1179140	0.1129405	0.118044983333333	0.1398448	0.1549743	0.1129452	0.1389832	0.1103455	0.1208760	0.1296615
1344	His-Pro	0.998101629			MS2 matched	253.1273	385.0825	0.007996584	0.009469046	0.023818639	0.010403970	0.009834147	0.013003878	0.012421044	0.006427862	0.009522295	0.016457605	0.005624714	0.012329895	0.013279407	0.010606963
1006	4-imidazoleacetic acid	0.999793845			MS2 matched	127.0483	325.858	0.0046754182	0.0040300678	0.0045752642	0.0054264157	0.0028140658	0.0043227461	0.00430732963333333	0.0011622148	0.0023974011	0.0042356472	0.0004869854	0.0029717652	0.0060925108	0.00289108741666667
1188	Coumarin-suberoylanilide hydroxamic acid	0.891601439			MS2 matched	347.13937	528.249	0.008168051	0.015660443	0.007430673	0.012395310	0.006444097	0.009159605	0.00987636316666667	0.012010331	0.006653406	0.002064278	0.002903957	0.009868410	0.005011457	0.00641863983333333
1325	n-(4-fluorophenyl)-n'-hydroxy-Guanidine	0.917876469			MS2 matched	170.0769	295.393	0.006552571	0.007239596	0.009023343	0.004963643	0.006877150	0.006091852	0.00679135916666667	0.005237865	0.007530331	0.001793618	0.001426919	0.004315211	0.005024580	0.00422142066666667
989	"3,21-diacetate 3beta-tetrahydrocortisol"	0.895580417			MS2 matched	433.25357	231.26	0.003167781	0.002991810	0.002894387	0.003651231	0.002881550	0.003009441	0.00309936666666667	0.001769694	0.002998859	0.003289714	0.002146478	0.004233788	0.004077474	0.00308600116666667
83	11-dehydrothromboxane b2	0.971277942			MS2 matched	349.19498	216.1725	0.009200443	0.008692227	0.010217338	0.006000713	0.006806056	0.008318711	0.00820591466666667	0.003446996	0.004156046	0.007379168	0.005918988	0.007082133	0.010252395	0.006372621
461	"L-Arabinono-1,4-lactone"	0.935324621			MS2 matched	147.02765	79.546	0.9443644	0.5234297	0.7653288	0.6486588	0.9600244	0.7370218	0.763137983333333	0.5809721	0.5738710	0.5474661	0.5529199	0.5632110	0.6479344	0.577729083333333
125	"2,4-dichlorobenzoic acid"	0.722928871			MS2 matched	189.00115	83.106	0.11235569	0.14635326	0.05507502	0.02352648	0.16546788	0.37582343	0.146433626666667	0.06266663	0.06295408	0.01732296	0.01507947	0.02777974	0.08073553	0.0444230683333333
1000	4-hydroperoxy-2-nonenal	0.736441766			MS2 matched	155.1046	35.24	0.01020128	0.03329754	0.03000878	0.03076257	0.05440257	0.01723487	0.029317935	0.01686847	0.01521555	0.03121103	0.03513150	0.01755724	0.02325142	0.0232058683333333
1616	Proximpham	0.743585137			MS2 matched	149.10555	251.841	0.007885935	0.011327576	0.012242165	0.012238939	0.019252564	0.009555378	0.0120837595	0.008977904	0.011489602	0.009665551	0.005708329	0.009194225	0.011650288	0.00944764983333333
664	Pi 39:4	0.976986644			MS2 matched	899.56534	188.1265	0.03374095	0.03062550	0.06882784	0.03522447	0.05008089	0.03965872	0.043026395	0.04439679	0.04344766	0.04293268	0.04927973	0.04323724	0.04758394	0.04514634
1123	Azithromycin	0.939940601			MS2 matched	375.25709	401.6395	0.05956830	0.03915922	0.11570459	0.09302401	0.06624897	0.04959995	0.07055084	0.04823074	0.07340956	0.08677130	0.05523436	0.15345926	0.06978814	0.0811488933333333
928	"1-(5-hydroxypentyl)-n-tricyclo[3.3.1.1(3,7)]dec-1-yl-1h-indazole-3-carboxamide"	0.746910187			MS2 matched	404.21276	322.392	0.002065669	0.003488885	0.003127604	0.002657720	0.002441562	0.002045880	0.00263788666666667	0.002575937	0.002147561	0.004795289	0.001421929	0.004725534	0.004008044	0.003279049
500	Luminespib	0.980913498			MS2 matched	464.19828	265.833	0.06349333	0.05569294	0.07198140	0.04826322	0.05907234	0.05856414	0.0595112283333333	0.06929351	0.06966725	0.08791550	0.08313903	0.05587107	0.08032229	0.0743681083333333
885	1-stearoyl-2-arachidonyl-sn-glycero-3-phosphocholine	0.955259106			MS2 matched	810.5935	61.152	1.6911033	1.4966315	1.1371152	0.9854784	1.4020492	1.4983491	1.36845445	1.7085558	1.5383198	0.8705912	1.7206502	1.5015949	1.6403925	1.49668406666667
325	Decahydrogambogic acid	0.985501844			MS2 matched	637.38379	169.211	0.008683715	0.020180724	0.018581569	0.012790228	0.005840303	0.021204691	0.0145468716666667	0.019126492	0.008133506	0.033091702	0.010902958	0.018960593	0.029979532	0.0200324638333333
1346	His-Thr	0.995545205			MS2 matched	257.12177	369.949	0.010105940	0.006859302	0.018719044	0.009245952	0.015319705	0.012141992	0.0120653225	0.010745975	0.014573425	0.016642275	0.012946706	0.015213677	0.020029740	0.0150252996666667
840	1-[1-(1-methylcyclooctyl)-4-piperidinyl]-2-[(3r)-3-piperidinyl]-1h-benzimidazole	0.718518868			MS2 matched	409.33915	216.396	0.001855445	0.001924948	0.001507520	0.001536496	0.001123620	0.001967093	0.00165252033333333	0.002139817	0.002298365	0.003179797	0.004369876	0.001051680	0.002040417	0.00251332533333333
830	(r)-aminocarnitine	0.986393011			MS2 matched	481.34639	35.577	0.07532258	0.06778904	0.07321682	0.10858811	0.04018772	0.07818151	0.0738809633333333	0.05209088	0.08264624	0.05337773	0.07433338	0.02584772	0.06836224	0.0594430316666667
215	Ala-Arg	0.781628476			MS2 matched	244.1373	423.461	0.003278745	0.001831178	0.005537092	0.003712147	0.003111267	0.002834968	0.00338423283333333	0.002311437	0.002550978	0.006039248	0.002923052	0.004358768	0.005483882	0.00394456083333333
211	Adenylyl(3'-5')cytidine	0.973546148			MS2 matched	571.11954	372.251	0.005464620	0.004970147	0.008577440	0.005824536	0.006969582	0.005553754	0.00622667983333333	0.004091110	0.006478643	0.007666593	0.006365522	0.005664852	0.006684285	0.00615850083333333
130	2'-o-methyluridine	0.848986624			MS2 matched	257.07343	90.875	0.06508226	0.06811923	0.08615073	0.05587128	0.10607837	0.08278089	0.0773471266666667	0.09731599	0.11609247	0.14804367	0.14073115	0.05518564	0.14839700	0.117627653333333
1625	Pyroglu-Cys	0.92895158			MS2 matched	233.05654	402.775	0.094670764	0.111007674	0.073465572	0.045801192	0.044146833	0.122948779	0.0820068023333333	0.030487530	0.044751391	0.008127002	0.053563049	0.020717788	0.031065747	0.0314520845
1481	N-(2-chloroethyl)acetamide	0.9017111			MS2 matched	122.02211	83.526	0.4319677	0.4265779	0.2966505	0.1947662	0.4156636	0.3651771	0.355133833333333	0.4817843	0.3962305	0.2443683	0.6477682	0.2409307	0.4517781	0.410476683333333
174	5-Oxo-ETE	0.7473			MS2 matched	635.44303	33.0505	0.002989690	0.003578378	0.003237814	0.003467252	0.005880326	0.003058945	0.0037020675	0.003856068	0.003029840	0.007067789	0.005156762	0.007965750	0.002355701	0.00490531833333333
1008	4-ketopimelic acid	0.738725642			MS2 matched	129.06422	344.0195	0.04253229	0.05057682	0.04561594	0.03962686	0.03323279	0.03929165	0.041812725	0.05453002	0.04553183	0.04134128	0.03841818	0.05208983	0.04433130	0.0460404066666667
1703	Trans-cinnamic acid	0.89568785			MS2 matched	149.05779	259.0395	0.1930495	0.1973129	0.2318570	0.1730283	0.1971755	0.1993197	0.198623816666667	0.2108241	0.2211727	0.2422999	0.2178880	0.1680525	0.1962181	0.209409216666667
502	Lys-Ala	0.704673057			MS2 matched	216.13141	442.257	0.004432572	0.002472628	0.008485500	0.007218229	0.005346931	0.003595787	0.00525860783333333	0.003471313	0.007926112	0.014573041	0.007132124	0.008074330	0.010515334	0.00861537566666667
339	Djenkolic acid	0.700262812			MS2 matched	253.0344	428.4985	0.006808446	0.019061795	0.010642550	0.007546334	0.012485369	0.017822222	0.0123944526666667	0.015299024	0.010958182	0.008464668	0.008655685	0.009291923	0.021824315	0.0124156328333333
917	10-deacetylbaccatin iii	0.887032118			MS2 matched	545.25344	469.5325	0.007331107	0.008922686	0.011423613	0.006642301	0.008824009	0.008755880	0.00864993266666667	0.007889283	0.008501765	0.011370125	0.006706935	0.007408418	0.009428232	0.008550793
904	"1,2-dioleoyl-sn-glycero-3-phosphatidylcholine"	0.998			MS2 matched	830.56365	141.5555	1.663166	2.285342	1.967097	1.648664	1.834289	1.620339	1.83648283333333	2.350303	2.349967	2.331420	2.236993	1.536924	2.074117	2.14662066666667
649	Phosphatidylethanolamine	0.776555334			MS2 matched	746.54634	149.556	0.007975699	0.025356636	0.011398555	0.010996686	0.013976477	0.012260466	0.0136607531666667	0.008710323	0.010644968	0.010614629	0.010109670	0.011177464	0.013633379	0.0108150721666667
15	(2-{[3-hydroxy-2-tetradecanamidooctadec-4-en-1-yl phosphonato]oxy}ethyl)trimethylazanium	0.937698017			MS2 matched	733.53701	184.915	0.007319825	0.011788696	0.011399163	0.012350410	0.012952237	0.012545409	0.0113926233333333	0.010883128	0.011285700	0.009540320	0.007055067	0.010271149	0.010270271	0.0098842725
712	S-Nitroso-L-glutathione	0.6118			MS2 matched	335.07269	135.9785	0.10476260	0.08496374	0.08618059	0.07313058	0.12168155	0.08340787	0.0923544883333333	0.07456082	0.08589953	0.05497778	0.06084296	0.02265406	0.08664945	0.0642641
860	1-monolinoleoyl-rac-glycerol	0.978195531			MS2 matched	337.27142	33.599	0.3928744	0.3693396	0.3420390	0.3955084	0.3843618	0.4001712	0.380715733333333	0.5121619	0.5550407	0.5071719	0.4511050	0.6568154	0.2980178	0.496718783333333
118	2-keto-l-gulonic acid	0.986869151			MS2 matched	193.03228	350.361	0.008664474	0.010099182	0.007892795	0.008303002	0.009798816	0.008558942	0.00888620183333333	0.009821892	0.008278946	0.010256406	0.007472045	0.008077197	0.008599813	0.00875104983333333
327	Dehydroascorbic acid	0.800728985			MS2 matched	173.00627	55.669	0.16753965	0.25652952	0.12677526	0.20543060	0.12132778	0.29090378	0.194751098333333	0.14032607	0.11565329	0.14781234	0.05652307	0.05894804	0.17228003	0.11525714
455	Kendomycin	0.991134425			MS2 matched	485.26986	32.493	0.6035058	0.3894123	0.3554142	0.6114030	0.5920005	0.1914181	0.457192316666667	0.2546966	0.1667715	0.7680809	0.2950439	0.2076958	0.2383921	0.321780133333333
1694	Thiomiltefosine	0.860041582			MS2 matched	446.26754	403.3415	0.006540974	0.005881256	0.016835324	0.009702794	0.013641998	0.007668567	0.0100451521666667	0.006171624	0.011153134	0.005642983	0.005741786	0.016294017	0.010572842	0.009262731
129	2'-Deoxyuridine	0.7147			MS2 matched	227.0636	115.2485	0.09302211	0.08997908	0.08720502	0.12403791	0.10326275	0.16675233	0.110709866666667	0.11792895	0.11885227	0.13146319	0.12053497	0.05968794	0.11956965	0.111339495
1580	Pheophorbide a	0.859349214			MS2 matched	593.28437	475.606	0.02861058	0.02218194	0.03751812	0.02986967	0.01730482	0.02359126	0.0265127316666667	0.02961262	0.02409168	0.02290368	0.01236111	0.03433146	0.02678851	0.0250148433333333
51	1-oleoyl-2-palmitoyl-sn-glycero-3-phosphocholine	0.975570982			MS2 matched	794.55508	143.135	0.09495474	0.11708383	0.10077099	0.09547956	0.10370985	0.11607704	0.104679335	0.09781860	0.10241546	0.03768005	0.09497156	0.10798571	0.10047065	0.0902236716666667
1124	Azlocillin	0.941396733			MS2 matched	484.1026	369.7905	0.0188024474	0.0140143242	0.0116710879	0.0087121764	0.0162144780	0.0165902347	0.0143341247666667	0.0165877269	0.0154042399	0.0005205493	0.0003137544	0.0061327107	0.0162352610	0.00919904036666667
61	1-palmitoyl-2-linoleoyl-sn-glycero-3-phosphocholine	0.975068304			MS2 matched	792.51867	157.3545	0.15512570	0.16032891	0.18538840	0.07397035	0.17911965	0.19738615	0.158553193333333	0.15753442	0.19548522	0.10190646	0.17930331	0.17443028	0.15737826	0.161006325
96	"3-[(tricyclo[3.3.1.1(3,7)]dec-1-ylamino)carbonyl]-1h-indazole-1-pentanoic acid"	0.866932345			MS2 matched	394.21889	116.5705	0.007444629	0.006004878	0.005100624	0.004717088	0.003480629	0.008663707	0.00590192583333333	0.011683999	0.011244327	0.006276528	0.010943080	0.048992534	0.015727287	0.0174779591666667
503	Lys-Asp	0.97376738			MS2 matched	260.12076	461.913	0.02647604	0.02104179	0.03182238	0.01915409	0.02224840	0.01964685	0.0233982583333333	0.02391431	0.03296486	0.04188072	0.03331126	0.01974086	0.02956715	0.03022986
326	Dehydro-l-(+)-ascorbic acid dimer	0.960864745			MS2 matched	129.01723	73.947	0.3269927	0.2470410	0.3469411	0.2746211	0.3016646	0.4177696	0.319171683333333	0.3819879	0.4396057	0.2506091	0.2188710	0.2769559	0.4121269	0.330026083333333
226	alpha-N-Acetyl-L-glutamine	0.6889			MS2 matched	187.0693	398.14	0.008830606	0.006024373	0.012866811	0.007493875	0.008818976	0.005792102	0.00830445716666667	0.006461689	0.009531365	0.006483296	0.001689711	0.006710604	0.010208979	0.00684760733333333
972	3-aminoquinoline	0.898000921			MS2 matched	145.0742	125.1005	0.4080816	0.6620902	0.6655285	0.4933657	0.5002088	0.6792765	0.568091883333333	0.6744233	0.7574197	0.2503385	0.5573338	0.4441899	0.5875288	0.545205666666667
1429	Lys-Asn	0.984893729			MS2 matched	261.15355	467.3175	0.02715908	0.02196151	0.04008351	0.03164084	0.02723886	0.02807274	0.0293594233333333	0.02172319	0.02168997	0.02885158	0.02033971	0.02420505	0.02798609	0.0241325983333333
687	Propionylglycine	0.9988			MS2 matched	190.06878	319.283	0.010252759	0.009031658	0.011572820	0.007190508	0.010473429	0.008220007	0.0094568635	0.009755112	0.009797646	0.006612928	0.010207057	0.006822262	0.007381257	0.008429377
1455	[1-(5-fluoropentyl)-6-hydroxy-1h-indol-3-yl]-1-naphthalenyl-Methanone	0.905389001			MS2 matched	376.19357	407.945	0.01499264	0.02567305	0.02935510	0.01731173	0.01732779	0.02076986	0.0209050283333333	0.03656224	0.02242701	0.02512435	0.03335806	0.01998499	0.02093274	0.0263982316666667
1215	D-Proline	0.9827			MS2 matched	116.06903	423.659	0.04414585	0.04478214	0.09023907	0.04192375	0.03953102	0.04105241	0.05027904	0.04353756	0.04292045	0.05208990	0.04420695	0.03606376	0.04872684	0.04459091
489	Leukotriene f4	0.943521342			MS2 matched	567.28773	135.226	0.016381236	0.016962995	0.026638368	0.004075606	0.015460978	0.013807712	0.0155544825	0.017656126	0.032950391	0.019796667	0.018331386	0.094583755	0.029462695	0.0354635033333333
1507	N-succinyl-5-aminoimidazole-4-carboxamide ribose	0.958968871			MS2 matched	375.12634	160.164	0.05721454	0.06160902	0.06903198	0.04422585	0.05547924	0.04503718	0.0554329683333333	0.04363660	0.05034972	0.05738928	0.05922316	0.05016561	0.03747198	0.0497060583333333
723	Ser-Lys	0.978485599			MS2 matched	232.12613	442.057	0.005422649	0.003335143	0.008539483	0.006824223	0.005830445	0.003283962	0.0055393175	0.003750697	0.006418216	0.015869941	0.008046630	0.008486511	0.007407338	0.00832988883333333
561	N-palmitoyltaurine	0.97907606			MS2 matched	362.25977	36.462	0.201920318	0.223170688	0.106826747	0.027731638	0.043098226	0.056126227	0.109812307333333	0.245142104	0.179827261	0.026397740	0.064384825	0.141032929	0.006542783	0.110554607
34	"1-(1,2-dihexanoylphosphatidyl)inositol-5-phosphate"	0.93650744			MS2 matched	591.16816	411.024	0.078997528	0.082697240	0.063720221	0.066546881	0.069780904	0.081100454	0.0738072046666667	0.100869398	0.040161598	0.001202289	0.074106486	0.045567854	0.073621396	0.0559215035
328	Dehydroascorbic acid (Oxidized vitamin C)	0.8248			MS2 matched	173.00636	156.0465	0.19879644	0.16506346	0.11583204	0.17107180	0.12033374	0.31367350	0.180795163333333	0.17022088	0.15512090	0.11063710	0.02785043	0.06331310	0.18309994	0.118373725
1720	Tyr-Ile	0.6966			MS2 matched	295.1623	206.961	0.010500024	0.010755234	0.016839815	0.013432656	0.011179212	0.007881538	0.0117647465	0.011516657	0.014431675	0.016978399	0.010105980	0.021426374	0.015995861	0.0150758243333333
411	Glycerol 3-phosphate	0.999843557			MS2 matched	171.02717	441.3185	0.012267516	0.401739099	0.007428466	0.271927430	0.001894011	0.551438391	0.2077824855	0.409725332	0.001193396	0.003623834	0.003501692	0.007859686	0.374015587	0.133319921166667
719	Sedoheptulose	0.7056			MS2 matched	269.08283	383.0205	0.02199899	0.02541598	0.02611361	0.01515606	0.02203383	0.01805558	0.0214623416666667	0.02087819	0.02468960	0.05097688	0.03174885	0.01784832	0.03456270	0.0301174233333333
563	Naringenin	0.777774511			MS2 matched	271.05212	446.132	0.04053310	0.05210069	0.04881293	0.03670588	0.04326461	0.04848241	0.04498327	0.06588849	0.07364594	0.07089101	0.07549816	0.03354633	0.05001211	0.06158034
740	Stearoyl-coa	0.959747643			MS2 matched	1032.35841	479.83	0.0011287976	0.0012093476	0.0011154565	0.0007917276	0.0010793674	0.0011924319	0.0010861881	0.0010318882	0.0009223898	0.0007651801	0.0012110510	0.0002411864	0.0011162396	0.000881322516666667
453	Isomaltose	0.867668405			MS2 matched	683.21643	391.356	9.3024199180	7.4959576099	7.7493327711	7.0719102072	8.0275287839	7.7535500858	7.90011656265	6.1654421966	1.4541333503	0.0026159984	0.0009864832	2.6289646289	4.8523589236	2.51741693016667
987	"3,7,3'-trimethoxyflavone"	0.825332214			MS2 matched	313.09696	211.9915	0.02075948	0.02109345	0.02048343	0.01408523	0.01732253	0.02014095	0.018980845	0.02484670	0.02933009	0.02570952	0.02164124	0.02351676	0.01932285	0.0240611933333333
494	Loganic acid	0.761772434			MS2 matched	375.10823	468.616	0.008122020	0.003912765	0.014859242	0.003697459	0.008063818	0.005325922	0.00733020433333333	0.006558480	0.008405780	0.012215746	0.008025904	0.008841510	0.011933036	0.009330076
709	Rhapontigenin	0.732220989			MS2 matched	515.1689	317.4245	0.0013412653	0.0014401637	0.0021075928	0.0017041354	0.0014174287	0.0022256482	0.00170603901666667	0.0040281994	0.0026060597	0.0016882642	0.0004777484	0.0169549452	0.0036205243	0.00489595686666667
164	4-hydroxybenzaldehyde	0.825191762			MS2 matched	121.02763	207.807	0.03787535	0.04101563	0.03447091	0.03806714	0.03725932	0.03341777	0.0370176866666667	0.03454774	0.03609918	0.05925217	0.03397502	0.03618274	0.03445319	0.0390850066666667
913	"1,5-diaminonaphthalene"	0.730505697			MS2 matched	159.08962	122.4445	0.06977160	0.12021099	0.16240904	0.04388422	0.10104668	0.13676803	0.10568176	0.12850311	0.10386968	0.13934454	0.14182772	0.09521488	0.11166479	0.120070786666667
779	Urocanate	0.970784653			MS2 matched	137.0336	290.428	0.010294519	0.006108086	0.014946992	0.006371742	0.009152272	0.007330917	0.009034088	0.010430461	0.013015271	0.017195128	0.027161877	0.012505518	0.013232950	0.0155902008333333
624	Pepstatin a	0.963332828			MS2 matched	684.44238	182.266	0.007570391	0.010370529	0.017351162	0.012110417	0.010800364	0.009379382	0.0112637075	0.009083002	0.011299292	0.016634546	0.011386564	0.011805904	0.010660094	0.011811567
1431	Lys-Leu	0.765			MS2 matched	260.19472	532.872	0.02068553	0.02108926	0.02222833	0.02123099	0.02062526	0.02140311	0.0212104133333333	0.02722048	0.02259749	0.01778070	0.01309120	0.01506958	0.01083926	0.0177664516666667
356	Erucic acid	0.985966937			MS2 matched	337.30415	45.412	0.07849502	0.11869668	0.06277915	0.15915496	0.09804053	0.13045462	0.107936826666667	0.08528267	0.08451928	0.08791281	0.10385947	0.08999071	0.08621349	0.0896297383333333
535	N-Acetyl-L-alanine	0.8086			MS2 matched	130.04891	377.005	0.010607355	0.012025314	0.006129869	0.011228230	0.007851817	0.008852417	0.009449167	0.013259724	0.007264103	0.005967493	0.015735911	0.012806097	0.016208457	0.0118736308333333
176	"5,2'-O-dimethylcytidine"	0.75856941			MS2 matched	270.1039	399.63	0.010780727	0.003565677	0.007791907	0.004300811	0.004475041	0.009057796	0.00666199316666667	0.005619885	0.004104372	0.004240381	0.002322600	0.004769444	0.011507359	0.00542734016666667
1600	Pro-pro	0.999040985			MS2 matched	213.12219	423.3645	0.5005520	0.4832300	0.9832108	0.6545573	0.6341045	0.6854385	0.65684885	0.6704989	0.5238608	1.5222509	0.5351956	0.4193381	0.8735146	0.75744315
498	Ltc4-[d5]	0.961514502			MS2 matched	629.31516	323.168	0.004324660	0.001406951	0.008517916	0.004427673	0.007562325	0.002110602	0.00472502116666667	0.001381307	0.002105923	0.009779990	0.003000701	0.003185927	0.003702464	0.00385938533333333
1378	Karbutilate	0.826917259			MS2 matched	559.30237	455.986	0.008845527	0.012209020	0.012113341	0.009441637	0.010575187	0.005065344	0.00970834266666667	0.015362260	0.011904158	0.013626413	0.008254207	0.011255508	0.011508677	0.0119852038333333
825	(methylenecyclopropyl)acetyl-l-carnitine	0.841397525			MS2 matched	197.08782	311.178	0.003693262	0.003398516	0.007305115	0.003450684	0.005789218	0.003167616	0.00446740183333333	0.003267261	0.007770575	0.013558518	0.005375396	0.005815434	0.007034064	0.00713687466666667
671	Pi(18:0/12-hete)	0.973829834			MS2 matched	901.52827	198.374	0.03797787	0.03063839	0.07302684	0.05390412	0.06174090	0.05297130	0.0517099033333333	0.03315622	0.05515454	0.05285429	0.06078896	0.02607125	0.03971599	0.0446235416666667
1233	Dihydrocapsaicin	0.735859362			MS2 matched	308.21902	111.366	0.006472086	0.006437254	0.002409048	0.007617899	0.002260881	0.001576404	0.004462262	0.007920422	0.006507932	0.001373834	0.006335780	0.005193495	0.001883230	0.0048691155
920	"15-deoxy-.delta.12,14-prostaglandin j2 glutathione"	0.899547303			MS2 matched	646.28667	512.2345	0.0008773192	0.0051013021	0.0057515815	0.0042283522	0.0038061331	0.0039004834	0.00394419525	0.0049560957	0.0053203466	0.0042847688	0.0038451312	0.0047655914	0.0041229474	0.00454914685
1308	Glu-Lys-Lys	0.810275776			MS2 matched	404.24606	511.455	0.008447711	0.014367363	0.012559008	0.019109753	0.009191502	0.009887451	0.0122604646666667	0.015717614	0.024445606	0.009272391	0.007862957	0.016547565	0.013165891	0.014502004
1023	5-[[4-[5-[[4-[5-[acetyl(hydroxy)amino]pentylamino]-4-oxobutanoyl]-hydroxyamino]pentylamino]-4-oxobutanoyl]-hydroxyamino]pentanoic acid	0.746085703			MS2 matched	598.28799	446.686	0.003584101	0.004776894	0.003543368	0.006918766	0.010921675	0.010357357	0.0066836935	0.008679260	0.007152376	0.008099897	0.003760802	0.008727093	0.010611416	0.007838474
714	Salicylic acid beta-d-o-glucuronide	0.986162946			MS2 matched	627.11133	429.75	0.003246123	0.005591282	0.013279441	0.006224231	0.006013685	0.005194820	0.006591597	0.003987321	0.006232786	0.005356111	0.002529342	0.007059303	0.006406452	0.00526188583333333
1294	Gemcitabine	0.8647			MS2 matched	549.12964	400.314	0.003614343	0.001761616	0.010230555	0.004610283	0.005930853	0.004627365	0.00512916916666667	0.002815701	0.005459069	0.010396444	0.006344038	0.007672710	0.006949516	0.00660624633333333
332	Dhas18	0.972186949			MS2 matched	363.20975	161.945	0.06992440	0.10188224	0.12917866	0.05662163	0.05982053	0.07583237	0.0822099716666667	0.09298629	0.06426323	0.05740370	0.11673828	0.09431907	0.09225717	0.0863279566666667
123	2-Oxoadipic acid	0.6444			MS2 matched	176.05366	285.6655	0.07971428	0.07714272	0.06301086	0.05105316	0.06105693	0.08833859	0.0700527566666667	0.08692829	0.05289474	0.06801079	0.06808375	0.03132073	0.06121768	0.06140933
674	Pizotifene	0.809446049			MS2 matched	294.13238	101.29	0.005057892	0.001633027	0.006366881	0.003652446	0.001056822	0.006095202	0.003977045	0.005341882	0.005170918	0.008908762	0.004747500	0.003856563	0.011762104	0.00663128816666667
1121	Azadirachtin b	0.966459809			MS2 matched	685.26311	270.283	0.003519976	0.002833187	0.003242092	0.005996269	0.001928809	0.003882170	0.00356708383333333	0.003812300	0.004053437	0.006669223	0.006501484	0.002959986	0.006598682	0.00509918533333333
1504	N-oleoylethanolamine	0.97969134			MS2 matched	326.30296	37.1195	0.05609888	0.05554559	0.04547413	0.05754236	0.05433303	0.09625669	0.0608751133333333	0.08368317	0.07562372	0.08175142	0.09193247	0.04312781	0.06043480	0.0727588983333333
968	"3-[(2s,3r,4s,5s,6r)-6-[[(2r,3r,4r)-3,4-dihydroxy-4-(hydroxymethyl)oxolan-2-yl]oxymethyl]-3,4,5-trihydroxyoxan-2-yl]oxy-2-methylpyran-4-one"	0.986912313			MS2 matched	421.14111	410.663	0.010892652	0.009285374	0.006214632	0.004257222	0.005022542	0.007537742	0.007201694	0.005726002	0.004460827	0.002796659	0.001672353	0.003003571	0.012674118	0.00505558833333333
1048	7-methyladenine	0.755920584			MS2 matched	150.0756	253.042	0.002261096	0.006163073	0.006262698	0.002191578	0.004665885	0.004712265	0.00437609916666667	0.004623561	0.005515320	0.006421761	0.006230067	0.006083065	0.005378203	0.00570866283333333
936	"2-[6-[2-[(2e,6e,10e)-12-[4-[3,4-dihydroxy-6-methyl-5-(3,4,5-trihydroxy-6-methyloxan-2-yl)oxyoxan-2-yl]oxy-3,5-dihydroxy-6-(hydroxymethyl)oxan-2-yl]oxy-3,7,11-trimethyldodeca-2,6,10-trienoxy]-3,5-dihydroxy-6-(hydroxymethyl)oxan-4-yl]oxy-4,5-dihydroxy-2-methyloxan-3-yl]oxy-6-methyloxane-3,4,5-triol"	0.884615863			MS2 matched	1164.57608	244.6665	0.002153431	0.001708395	0.001556298	0.004449312	0.001233869	0.002346610	0.00224131916666667	0.001658322	0.002516763	0.001311607	0.002024847	0.001997772	0.001724960	0.0018723785
445	Indomethacin	0.944798414			MS2 matched	713.15735	478.363	0.005290005	0.004960439	0.004689305	0.004947022	0.005855597	0.005286169	0.00517142283333333	0.003847087	0.002916161	0.002816636	0.003501048	0.003060977	0.003836313	0.00332970366666667
1520	Neoandrographolide	0.959192366			MS2 matched	503.2529	424.851	0.006365609	0.006760621	0.009649375	0.015647943	0.006773962	0.005615264	0.00846879566666667	0.005576825	0.003920181	0.004380122	0.005928292	0.006833948	0.004546447	0.00519763583333333
469	"L-gulono-1,4-lactone"	0.993490779			MS2 matched	195.04914	358.28	2.071089	1.964152	2.454186	1.489815	2.267385	1.982705	2.038222	2.426914	2.526808	2.699785	2.121295	1.379682	2.871440	2.337654
1693	Thiofluor 623	0.847263027			MS2 matched	696.18994	474.3195	0.010941238	0.011890389	0.010320903	0.007683079	0.009254571	0.016272019	0.0110603665	0.007715119	0.006812779	0.004248848	0.002164255	0.002415577	0.006249382	0.00493432666666667
1648	Sarcosine	0.894311347			MS2 matched	90.05379	270.876	0.011355962	0.011884916	0.012210319	0.008153561	0.009147766	0.010615722	0.0105613743333333	0.013884748	0.012371128	0.009691092	0.010970972	0.007869259	0.015100945	0.011648024
684	2-[[4-[2-[[(cyclohexylamino)carbonyl](4-cyclohexylbutyl)amino]ethyl]phenyl]thio]-2-methyl-Propanoic acid	0.981110235			MS2 matched	501.31273	112.404	2.6093166	2.3819205	3.3170278	3.7060837	4.4015895	6.1704507	3.76439813333333	1.4517035	1.5651647	0.4446829	1.0164298	2.6817801	1.4579540	1.43628583333333
1329	Harringtonine	0.95514634			MS2 matched	532.27843	440.381	0.014876853	0.014328664	0.016259443	0.016789188	0.015575588	0.013069062	0.0151497996666667	0.015819762	0.017981914	0.014639410	0.008232228	0.018631063	0.013889205	0.014865597
879	1-palmitoyl-2-thiopalmitoyl phosphatidylcholine	0.799337542			MS2 matched	750.55665	162.759	0.02556831	0.03120938	0.02011613	0.02635135	0.02523756	0.02333222	0.0253024916666667	0.01954327	0.02364214	0.01693575	0.01917204	0.02051320	0.01273532	0.0187569533333333
9	beta-nicotinamide adenine dinucleotide(NAD)	0.998373978			MS2 matched	662.08903	436.035	0.006197109	0.014685070	0.015131885	0.015289988	0.011189475	0.009894696	0.0120647038333333	0.017792226	0.014187809	0.016807454	0.018667444	0.018110971	0.017081369	0.0171078788333333
355	Eplerenone hydroxy acid	0.915379354			MS2 matched	431.20253	63.8515	0.008374925	0.018755084	0.023192327	0.008660056	0.007651773	0.013284800	0.0133198275	0.020994640	0.032682127	0.098356044	0.025715247	0.031219278	0.034808531	0.0406293111666667
834	"1-(1',3'-benzodioxol-5'-yl)-2-butanamine"	0.935596222			MS2 matched	194.11534	336.3245	0.03112215	0.03469770	0.03051851	0.04553468	0.03205631	0.02920815	0.03385625	0.03119756	0.04479737	0.03603300	0.02217684	0.03238363	0.02421681	0.0318008683333333
1251	DL-Indole-3-lactic acid	0.7472			MS2 matched	188.07182	317.0445	0.09788507	0.05962046	0.08093465	0.04223168	0.03644007	0.05053092	0.0612738083333333	0.03861110	0.05904686	0.06469433	0.02154579	0.04669135	0.12314256	0.0589553316666667
385	Ganoderic acid a	0.940264503			MS2 matched	497.29923	28.738	0.08414666	0.03506190	0.09326142	0.05126991	0.10955933	0.09045746	0.07729278	0.06930011	0.04227007	0.04378367	0.04920156	0.08331931	0.06159261	0.058244555
86	"12,13-dihydroxy-9z-octadecenoic acid"	0.915099078			MS2 matched	313.23241	82.3885	0.2293061	0.3362412	0.2484027	0.2892235	0.3140488	0.3829813	0.300033933333333	0.6043498	0.3987327	0.3352215	0.5872862	0.3349379	0.4299802	0.44841805
1088	Arachidonoylthiophosphorylcholine	0.737212288			MS2 matched	784.58024	146.444	8.138663	9.954895	9.508678	8.535265	8.549000	8.301378	8.83131316666667	10.249339	10.310685	8.830904	10.306310	9.236855	9.470897	9.734165
1216	D-pyroglutamic acid	0.996706384			MS2 matched	130.04872	397.8985	1.4782850	1.3588927	1.2180387	1.1851039	1.2479706	1.4948624	1.33052555	1.6014418	1.3768084	1.3123244	1.2792603	0.9095129	1.1442950	1.27060713333333
1241	Dipivefrine	0.944993876			MS2 matched	352.21961	545.134	0.003298281	0.002398358	0.003077853	0.002869664	0.003334698	0.002523530	0.002917064	0.004119014	0.002020883	0.004693511	0.001834149	0.002370101	0.004848003	0.00331427683333333
470	L-homocysteic acid	0.7761			MS2 matched	163.99999	64.6685	1.533088	1.614483	1.798775	1.061219	1.584098	1.814749	1.56773533333333	1.563540	1.919021	1.100925	1.761670	1.491418	1.704449	1.5901705
949	2-methylhippuric acid	0.980325301			MS2 matched	119.03348	218.378	0.04972742	0.03302845	0.02931834	0.02876862	0.05193333	0.04706684	0.0399738333333333	0.05159728	0.02673211	0.02949007	0.02276478	0.02028687	0.04172086	0.0320986616666667
1278	Fluvastatin	0.779604371			MS2 matched	434.17506	428.113	0.008675710	0.009906990	0.012949879	0.008470891	0.014173753	0.010198474	0.0107292828333333	0.012753430	0.017439092	0.017301836	0.012822869	0.012291587	0.020634695	0.0155405848333333
1434	Lys-Thr	0.994617225			MS2 matched	248.15855	442.2565	0.03906461	0.01915708	0.06299042	0.02294699	0.02717359	0.01831398	0.0316077783333333	0.02441270	0.02481086	0.02466954	0.01740547	0.02660061	0.05353307	0.0285720416666667
760	Thr-Gly	0.867840839			MS2 matched	175.06955	351.417	0.10279314	0.10071658	0.14773685	0.10802277	0.10136065	0.09113266	0.108627108333333	0.11057775	0.14412819	0.19584054	0.10536577	0.11998501	0.15088547	0.137797121666667
1303	Glu-Arg	0.797584874			MS2 matched	304.15872	395.532	0.03933411	0.05348999	0.08745082	0.07551270	0.05447434	0.04802974	0.0597152833333333	0.04470047	0.06635531	0.07698375	0.03793819	0.07327515	0.06080632	0.060009865
759	Thr-Glu	0.9799978			MS2 matched	247.08944	404.061	0.02092914	0.02456691	0.04524150	0.02841579	0.02879164	0.01888679	0.027805295	0.03201097	0.04600000	0.06116541	0.02673043	0.05496765	0.07246501	0.0488899116666667
12	(+)-6-aminopenicillanic acid	0.948370251			MS2 matched	215.06104	364.2325	0.011680168	0.011372021	0.010161077	0.008392178	0.007974204	0.007827251	0.0095678165	0.011490695	0.014731174	0.017651207	0.012627566	0.005417453	0.011527908	0.0122410005
526	Myo-inositol	0.971375728			MS2 matched	179.05362	392.609	4.5493586	4.1757865	4.1686275	3.9895763	3.7530261	4.0588256	4.11586676666667	3.3917767	2.1434089	0.7673391	0.6499574	2.1451084	3.5271335	2.10412066666667
963	2'-deoxyinosine	0.992362989			MS2 matched	137.04417	204.572	0.7276777	0.8549421	0.6398559	0.6934813	0.6900009	0.7069311	0.718814833333333	0.7119468	0.6574197	0.7058893	0.5376160	0.4202012	0.6332858	0.6110598
713	Saccharin	0.7977			MS2 matched	181.98875	33.2035	0.2252382	0.2579479	0.2860811	0.1934040	0.3097335	0.2493533	0.253626333333333	0.2501026	0.2525084	0.2067715	0.2521471	0.2057047	0.2818147	0.241508166666667
746	Sulfobacin b	0.804371686			MS2 matched	574.44117	32.993	0.4962650	0.6795098	1.1264042	0.3869229	0.4498563	0.5968948	0.622642166666667	0.6883087	0.5594826	0.5485637	0.7317870	0.4528746	0.3710540	0.558678433333333
1617	Psychosine	0.816168761			MS2 matched	282.27691	73.777	0.2704892	0.2762160	0.3424880	0.2635470	0.2946214	0.2640425	0.285234016666667	0.3022690	0.3120975	0.2196548	0.2672843	0.2391459	0.2638486	0.26738335
841	1-Aminocyclopropanecarboxylic acid	0.9374			MS2 matched	84.04364	397.884	0.5993177	0.5833142	0.4527190	0.4618047	0.4952687	0.6262053	0.536438266666667	1.0487203	0.5658392	0.5225340	0.5710993	0.3237799	0.4540336	0.58100105
344	DL-serine	0.99475871			MS2 matched	104.03417	378.52	0.3313017	0.3379595	0.3533053	0.3087931	0.3238704	0.3770556	0.338714266666667	0.3882285	0.4120976	0.5355693	0.5957192	0.2748699	0.4047781	0.435210433333333
1086	Apigenin 7-glucoside	0.961533824			MS2 matched	455.11308	432.305	0.002560075	0.002572879	0.003197936	0.002207375	0.002961918	0.003310937	0.00280185333333333	0.002466404	0.002444365	0.003455644	0.001781999	0.002519179	0.004522038	0.00286493816666667
1433	Lys-Pro	0.995842513			MS2 matched	244.16351	453.807	0.01456495	0.02344408	0.11368675	0.01604064	0.03017250	0.01405783	0.0353277916666667	0.02346278	0.02071046	0.01679511	0.01426643	0.03154406	0.08402582	0.0318007766666667
206	Adenosine	0.999427322			MS2 matched	266.08455	174.291	0.008622542	0.017068674	0.012734345	0.002310078	0.023666599	0.014214349	0.0131027645	0.019263762	0.018043168	0.016340786	0.030339886	0.002184421	0.014928665	0.0168501146666667
236	Asn-Thr	0.770628615			MS2 matched	232.08976	349.471	0.02630833	0.02560489	0.05732046	0.04434731	0.03022425	0.02529099	0.0348493716666667	0.02961574	0.04450590	0.04681312	0.03148675	0.05724917	0.04551328	0.04253066
969	3-[(cholamidopropyl)dimethylammonio]-1-propanesulfonate	0.878905018			MS2 matched	448.33796	172.9325	0.3356639	0.3664845	0.3166019	0.2389005	0.3063542	0.3136450	0.312941666666667	0.4065201	0.4153465	0.2944297	0.2955844	0.2118111	0.2047651	0.304742816666667
804	gamma-aminobutyric acid	0.747699077			MS2 matched	104.06933	306.1685	0.02245338	0.03590661	0.01977234	0.03033978	0.02111738	0.02138238	0.0251619783333333	0.02385070	0.04829796	0.02766432	0.01050430	0.02856895	0.02842507	0.0278852166666667
250	Biopterin	0.934838127			MS2 matched	236.07455	262.66	0.04173415	0.04420069	0.05636606	0.03201538	0.04285784	0.03565999	0.0421390183333333	0.04871068	0.05180666	0.05759694	0.05213176	0.03703132	0.04995033	0.0495379483333333
1676	Syrosingopine	0.983687942			MS2 matched	506.1958	373.654	0.01854811	0.01797919	0.01850607	0.01209273	0.01865387	0.01789815	0.0172796866666667	0.01781648	0.02334234	0.01707819	0.01883311	0.01964901	0.01971726	0.019406065
349	Dodecanoic acid	0.973562414			MS2 matched	199.16732	53.648	0.11380228	0.09533094	0.12822022	0.14016638	0.16320113	0.12282984	0.127258465	0.11954731	0.10685518	0.14494606	0.16841933	0.24301028	0.11778054	0.150093116666667
1105	Argininosuccinic acid	0.976177805			MS2 matched	291.12778	470.541	0.13760740	0.08204980	0.12525400	0.13113860	0.11100933	0.10098623	0.114674226666667	0.13507724	0.15035320	0.11887702	0.12062178	0.09294881	0.09622162	0.119016611666667
977	3-hydroxyhexadecanoylcarnitine	0.952042854			MS2 matched	416.33194	201.547	0.025944505	0.013568513	0.022702827	0.053786248	0.010875972	0.006144198	0.0221703771666667	0.016229677	0.011415578	0.012992719	0.014300262	0.030620439	0.005747842	0.0152177528333333
224	alpha-D-Glucose 1-phosphate	0.6864			MS2 matched	319.03714	476.1635	0.01330278	0.01281079	0.01834425	0.01683264	0.01474873	0.01106560	0.014517465	0.01319748	0.01740822	0.01353927	0.01219805	0.01037217	0.01027587	0.0128318433333333
1735	Val-Pro	0.991458386			MS2 matched	215.13717	265.554	0.009549738	0.007344800	0.019562091	0.010765150	0.016764871	0.019251827	0.0138730795	0.019763294	0.022439604	0.017342922	0.017839478	0.011227475	0.013651293	0.017044011
421	Guanosine 5'-monophosphate (GMP)	0.9734			MS2 matched	362.05204	392.128	0.0007156075	0.0016256715	0.0018966417	0.0022266004	0.0016411533	0.0040151179	0.00202013205	0.0022747590	0.0055483142	0.0055318945	0.0056055566	0.0031957240	0.0030153770	0.00419527088333333
1687	Tetrandrine	0.954786173			MS2 matched	623.31033	245.399	0.12030938	0.24240617	0.22282939	0.13949498	0.19880811	0.21435853	0.189701093333333	0.22679488	0.15417628	0.15028899	0.14200265	0.09404639	0.13035410	0.149610548333333
1061	Adenosine 2'-monophosphate	0.918414609			MS2 matched	348.08612	397.298	0.03101468	0.03012769	0.02501276	0.04057326	0.02737113	0.02978334	0.0306471433333333	0.04131062	0.04324533	0.03444392	0.03287992	0.02619916	0.03339762	0.035246095
1351	Hydroxyflutamide	0.930810891			MS2 matched	293.08167	384.3105	0.02731876	0.03677057	0.03008732	0.01801519	0.02589423	0.02494625	0.0271720533333333	0.03293266	0.02685689	0.02688537	0.02242306	0.02338242	0.04484256	0.0295538266666667
1263	Epirubicin	0.70846082			MS2 matched	544.16625	265.8365	0.004656110	0.006276448	0.010140219	0.007866577	0.007691861	0.007464374	0.00734926483333333	0.007375648	0.005509245	0.009119453	0.007364052	0.006824350	0.008062165	0.00737581883333333
114	2-hydroxy-6-methylquinoline-3-carbaldehyde	0.902368453			MS2 matched	186.04311	227.361	0.7415817	0.8987422	0.9980059	0.8171304	0.8825611	0.8619632	0.866664083333333	0.8960730	0.9573105	0.9801639	0.7201580	0.8283429	0.9340417	0.886015
1533	Norharmane	0.996707524			MS2 matched	169.07393	50.467	0.0008325887	0.0015456315	0.0052541320	0.0099053567	0.0051793936	0.0020696741	0.00413112943333333	0.0017153546	0.0013270197	0.0006131252	0.0041626276	0.0034832091	0.0008744545	0.00202929845
994	3'-sialyllactose	0.839792137			MS2 matched	672.18963	451.998	0.006875529	0.007163141	0.005529360	0.003358890	0.005080927	0.005513912	0.00558695983333333	0.002973035	0.006803770	0.005619438	0.004141654	0.003380494	0.007383592	0.0050503305
1388	L-carnosine	0.949802754			MS2 matched	227.11168	368.47	0.04118152	0.03212826	0.06439430	0.04948714	0.03990637	0.04576003	0.04547627	0.04440048	0.05517159	0.05667890	0.04336081	0.06251351	0.05915034	0.0535459383333333
348	Docosatrienoic acid	0.964690291			MS2 matched	333.27298	44.862	0.2049728	0.2424290	0.1753061	0.3429741	0.2035207	0.3385639	0.251294433333333	0.3128930	0.2532982	0.2639783	0.3069025	0.2731405	0.2457802	0.275998783333333
261	Cephalothin	0.743067929			MS2 matched	395.05485	285.69	0.03558221	0.02825130	0.03925942	0.02454654	0.02821134	0.03133303	0.0311973066666667	0.03686870	0.03175687	0.04248133	0.03867720	0.02529788	0.04395848	0.0365067433333333
995	4-(1-piperazinyl)-1h-indole	0.879163025			MS2 matched	159.08972	261.385	0.03315162	0.03200417	0.04290924	0.02640704	0.02052353	0.03768764	0.0321138733333333	0.03142920	0.03796423	0.04285141	0.02742943	0.02695486	0.03816884	0.034132995
530	N-[3-hydroxy-1-{[3.4.5-trihydroxy-6-(hydroxymethyl)oxan-2-yl]oxy}octadec-4-en-2-yl]hexadecanamide	0.815675861			MS2 matched	698.54402	86.227	0.013695709	0.012696671	0.016018937	0.006910108	0.014652240	0.016450743	0.013404068	0.011237658	0.013914754	0.005421964	0.014432663	0.004846896	0.011221627	0.0101792603333333
1655	Ser-Asn	0.982591466			MS2 matched	220.08996	370.417	0.003424957	0.002863120	0.005340873	0.002244844	0.004780553	0.002686835	0.00355686366666667	0.002804804	0.004645567	0.005788345	0.003064556	0.004409434	0.005728220	0.004406821
1273	Fenpropidin	0.923330225			MS2 matched	274.2718	43.158	0.2312827	0.2450747	0.2623679	0.4117013	0.2650836	0.2846786	0.2833648	0.5716847	0.6895550	0.2218339	0.6302929	0.4865526	0.2098247	0.468290633333333
836	"1-(1z-octadecenyl)-2-(4z,7z,10z,13z,16z,19z-docosahexaenoyl)-sn-glycero-3-phosphocholine"	0.875850253			MS2 matched	818.59752	40.3665	0.14877060	0.14729302	0.13613600	0.21596194	0.13987635	0.14107994	0.154852975	0.22369342	0.18410247	0.13736953	0.08858128	0.11657593	0.09436379	0.14078107
588	Pc 35:2	0.724723941			MS2 matched	830.57617	147.6205	0.03873573	0.05422822	0.07273005	0.04821949	0.05127196	0.05623442	0.0535699783333333	0.04926797	0.05033741	0.05856632	0.04907896	0.05415677	0.04329732	0.050784125
438	Ile-His	0.934702011			MS2 matched	267.14138	304.534	0.04238722	0.03470568	0.08371369	0.05930555	0.04287869	0.03580088	0.0497986183333333	0.03614408	0.05577713	0.06009710	0.03397037	0.06475271	0.05562437	0.05106096
181	"5s-hydroxy-6e,8z,11z,14z-eicosatetraenoic acid"	0.964113792			MS2 matched	301.21173	48.553	1.1398169	0.9432302	1.3933083	1.3466512	1.0498208	1.3971976	1.21167083333333	0.9417433	1.4151013	1.5470366	1.7503705	1.1657240	1.8896258	1.45160025
912	"1,4-d-xylobiose"	0.99027974			MS2 matched	305.08352	307.343	0.031065622	0.033039556	0.029138919	0.042274358	0.032780065	0.033309442	0.033601327	0.024166381	0.014407281	0.006122048	0.001646239	0.017708828	0.016542528	0.0134322175
809	"((4r)-4-((3r,5r,9s,10s,12s,13r,14s,17r)-3,12-dihydroxy-10,13-dimethylhexadecahydro-1h-cyclopenta[a]phenanthren-17-yl)pentanoyl)glycylglycine"	0.791863311			MS2 matched	529.30322	408.756	0.009510118	0.008049679	0.010568660	0.010317881	0.011038049	0.008909083	0.009732245	0.007577720	0.007771263	0.008910730	0.008614186	0.007448489	0.008388793	0.00811853016666667
1126	Bafilomycin a1	0.973954401			MS2 matched	569.39713	36.783	0.05582934	0.06072667	0.05393597	0.09188370	0.02667116	0.06193812	0.0584974933333333	0.05529471	0.06750528	0.04335784	0.05110441	0.04442222	0.05424549	0.0526549916666667
1602	Pro-Thr	0.984302728			MS2 matched	217.12762	373.059	0.009431384	0.008237193	0.012789907	0.007428472	0.007652213	0.008957070	0.0090827065	0.008076788	0.010699316	0.012399334	0.007207842	0.006836754	0.012148485	0.00956141983333333
921	"15(r),19(r)-hydroxyprostaglandin f2alpha"	0.827563369			MS2 matched	353.22789	120.577	0.07672219	0.09113748	0.05336209	0.11054651	0.05668180	0.04950943	0.07299325	0.07105870	0.05356878	0.07801491	0.04552809	0.07041287	0.04078052	0.0598939783333333
1219	Dapsone	0.944321154			MS2 matched	497.14299	420.746	0.020313331	0.010524521	0.008526193	0.006644439	0.008851800	0.008238732	0.0105165026666667	0.013602606	0.013402659	0.001032333	0.003501906	0.009701748	0.016754530	0.00966596366666667
488	Leukotriene e4	0.983998267			MS2 matched	420.2335	169.743	0.020664027	0.016335507	0.015881278	0.004770002	0.013315706	0.011911980	0.0138130833333333	0.012747124	0.005364123	0.006139827	0.005836395	0.005348103	0.005387267	0.0068038065
308	D-glucose 6-phosphate	0.860855674			MS2 matched	259.00847	207.8085	0.009446936	0.015750348	0.015719254	0.007643095	0.011927385	0.006161403	0.0111080701666667	0.013032530	0.015341862	0.016477352	0.010989934	0.013166949	0.015731665	0.014123382
1352	Hygromycin b	0.909580153			MS2 matched	528.23639	404.602	0.02869092	0.02591621	0.02478520	0.02107047	0.02613056	0.02545516	0.02534142	0.02536771	0.02232471	0.02157385	0.02104566	0.03036811	0.03475398	0.02590567
1559	Patchouli alcohol	0.870484209			MS2 matched	109.09984	35.59	0.00197764	0.06043109	0.08167281	0.06104455	0.12781057	0.04955811	0.0637491283333333	0.03491368	0.04727679	0.06411484	0.08213904	0.04793457	0.05874442	0.05585389
289	Cytidine 5'-diphosphocholine (CDP-choline)	0.9327			MS2 matched	547.11124	443.958	0.01748556	0.01567802	0.01890947	0.01644182	0.02479558	0.01704623	0.01839278	0.01697216	0.02219602	0.01700556	0.01130570	0.01406854	0.01976406	0.01688534
1255	DL-proline	0.999679765			MS2 matched	116.06911	346.445	0.04828540	0.05656515	0.05045508	0.05138767	0.04057461	0.05179095	0.0498431433333333	0.05783083	0.05410209	0.05668381	0.20080725	0.04484302	0.04888265	0.0771916083333333
1190	Creatinine	0.999779411			MS2 matched	114.06452	174.4365	0.4070508	0.6097298	0.2667756	0.2830739	0.2555744	0.2207004	0.34048415	0.2500022	0.2780860	0.4286739	0.1882187	0.1454295	0.2116231	0.2503389
74	"1,2-dioleoyl-sn-glycero-3-phosphate"	0.855349278			MS2 matched	417.233	61.873	0.01586422	0.01957499	0.01653627	0.01452874	0.01940386	0.01853048	0.0174064266666667	0.02517849	0.01200030	0.01507822	0.02289940	0.01649700	0.01743843	0.0181819733333333
1584	Phytolaccasaponin G	0.96412325			MS2 matched	687.37171	376.3845	0.004772235	0.004612760	0.006403211	0.003916462	0.005335071	0.006079836	0.00518659583333333	0.004757247	0.004933889	0.006643689	0.005615572	0.005534577	0.006499615	0.00566409816666667
428	Hippuric acid	0.975660716			MS2 matched	178.04793	190.022	0.023094455	0.041644791	0.039264319	0.010757515	0.008103170	0.005021886	0.021314356	0.021559653	0.014236869	0.042173299	0.019175149	0.139036549	0.051144211	0.0478876216666667
1028	5-aminovaleric acid betaine	0.841054511			MS2 matched	160.1322	391.3295	4.789938	6.462675	2.663728	4.026604	2.714592	4.499205	4.19279033333333	7.546840	8.612729	5.057513	7.277567	2.883074	3.374018	5.79195683333333
1550	Orcinol beta-d-glucoside	0.910850637			MS2 matched	251.07493	130.06	0.10589434	0.13877271	0.14747970	0.07809759	0.10720883	0.10626492	0.113953015	0.12897052	0.16998095	0.13322349	0.11636277	0.09026997	0.12451420	0.127220316666667
1067	Adipoyl-l-carnitine	0.99106372			MS2 matched	290.15797	399.463	0.8437944	0.6819517	0.5730842	0.4740993	0.3935141	0.4644745	0.5718197	1.0493861	0.5126328	0.4140053	0.6945901	0.4216942	0.1099664	0.533712483333333
132	3-(5-phenylthiophen-2-yl)prop-2-ynyl acetate	0.931043888			MS2 matched	255.0552	375.894	0.005875440	0.005726015	0.008247935	0.006155456	0.005197698	0.005473233	0.0061126295	0.008639292	0.010916870	0.005116216	0.007185559	0.004776822	0.003425629	0.00667673133333333
108	2-chloro-2'-hydroxy-4'-methylbenzophenone	0.96472218			MS2 matched	245.02496	88.268	0.1811958	0.2262722	0.1965566	0.3293886	0.2297998	0.2101496	0.228893766666667	0.2157104	0.2404157	0.4411724	0.2543761	0.1267588	0.2265086	0.250823666666667
726	Silydianin	0.943535285			MS2 matched	499.12026	411.6595	0.034908944	0.022150524	0.021217850	0.024139566	0.024006545	0.028125876	0.0257582175	0.053876486	0.062888459	0.007641219	0.005456182	0.034895417	0.094899634	0.0432762328333333
1450	Mesaconitine	0.973801289			MS2 matched	632.29119	206.918	0.002102803	0.009933045	0.007947752	0.002321873	0.013366499	0.001520783	0.0061987925	0.004780085	0.006480450	0.005541357	0.020913896	0.003357941	0.005243581	0.00771955166666667
100	"2-(2,6-dihydroxy-4-methoxycarbonylbenzoyl)-3-hydroxybenzoic acid"	0.872216374			MS2 matched	331.04324	374.15	0.006475688	0.007604699	0.010824072	0.012290472	0.007525076	0.007870053	0.00876501	0.008600523	0.009149050	0.011966370	0.007646274	0.006956773	0.007687671	0.00866777683333333
1171	Cevadine	0.718512429			MS2 matched	492.27685	223.798	0.0032222543	0.0027697878	0.0037609043	0.0033229605	0.0031704214	0.0030764666	0.00322046581666667	0.0035652998	0.0005919147	0.0041108840	0.0045378645	0.0043668610	0.0032063582	0.00339653036666667
1509	Nepsilon-acetyl-l-lysine	0.998445138			MS2 matched	189.1215	353.105	0.02227335	0.02019951	0.02558404	0.01275626	0.02229629	0.02249004	0.0209332483333333	0.02341254	0.01887128	0.02121853	0.02306556	0.01527425	0.02726910	0.0215185433333333
1313	Gly-Arg	0.7807			MS2 matched	295.14786	462.742	0.4105430	0.6162781	0.3719504	0.1908389	0.3851498	0.3289909	0.383958516666667	0.2767362	0.1933402	0.1427362	0.1381553	0.1104406	0.2860748	0.191247216666667
1651	Sclareolide	0.981797455			MS2 matched	501.3738	37.7285	0.05180464	0.05872079	0.03601680	0.04976328	0.06775597	0.04676310	0.0518040966666667	0.06855476	0.05872194	0.05679947	0.05086987	0.05726744	0.04094177	0.055525875
5	"alpha,alpha'-trehalose 6-phosphate"	0.713588852			MS2 matched	421.06674	481.884	0.031431764	0.015271227	0.011680367	0.010732030	0.010131386	0.012853776	0.0153500916666667	0.024627374	0.014685144	0.006450994	0.005194399	0.014564517	0.009431290	0.0124922863333333
550	N-arachidonoyl-l-serine	0.998223981			MS2 matched	360.24714	111.2275	0.13404144	0.14812396	0.10720188	0.04646973	0.10182894	0.16709184	0.117459631666667	0.18385653	0.14428324	0.10696082	0.43139446	0.06690668	0.21348976	0.191148581666667
948	2-methylbutyryl-l-carnitine	0.9986101			MS2 matched	246.16904	246.537	1.8963446	1.7652054	0.8448788	1.3806698	0.6967323	1.8965404	1.41339521666667	2.7896724	1.9416967	1.1126389	1.9878976	1.3683977	0.5856453	1.63099143333333
823	"(6r)-2-(hydroxymethyl)-6-((3r,5r,7r,8r,9s,10s,12s,13r,14s,17r)-3,7,12-trihydroxy-10,13-dimethylhexadecahydro-1h-cyclopenta[a]phenanthren-17-yl)heptyl hydrogen sulfate"	0.993505605			MS2 matched	555.29053	119.2665	0.009832359	0.009753483	0.012682355	0.007518428	0.008452230	0.007451712	0.00928176116666667	0.012741642	0.005126628	0.008837084	0.017803367	0.022695056	0.013271681	0.0134125763333333
231	Araloside a	0.97707753			MS2 matched	925.4702	453	0.001866518	0.001946564	0.004343002	0.001772040	0.001279057	0.001745252	0.00215873883333333	0.002099115	0.001010054	0.003535984	0.001756894	0.002173934	0.003028691	0.00226744533333333
573	Norfloxacin	0.821382718			MS2 matched	637.2645	271.424	0.0016328771	0.0002331451	0.0013726174	0.0040082153	0.0016404468	0.0013615882	0.00170814831666667	0.0014069136	0.0019717685	0.0054448180	0.0048934588	0.0024841246	0.0071465483	0.00389127196666667
415	Glycocholic acid	0.911317333			MS2 matched	464.3042	204.116	0.02789911	0.04351085	0.02681945	0.06630595	0.03841442	0.03199181	0.0391569316666667	0.03158527	0.05299291	0.05342631	0.02617969	0.04048130	0.02510126	0.0382944566666667
1279	Folate	0.994152961			MS2 matched	442.14134	443.9	0.006478891	0.007213634	0.008480296	0.013915818	0.010317783	0.009101706	0.00925135466666667	0.014115903	0.023304297	0.010276276	0.014688951	0.016101849	0.016064782	0.0157586763333333
1207	Cytosine	0.976105489			MS2 matched	112.04907	242.9385	0.12450427	0.12705564	0.12055788	0.12474143	0.13350924	0.12291109	0.125546591666667	0.10851025	0.11303436	0.10066063	0.11150543	0.06904471	0.06390400	0.09444323
681	Procyanidin c1	0.886012719			MS2 matched	865.2117	493.5725	0.021080899	0.017173909	0.026979728	0.019967176	0.027142429	0.032254854	0.0240998325	0.030471479	0.011628344	0.002478510	0.003439788	0.009912982	0.006850869	0.0107969953333333
1222	Daunorubicin	0.978706871			MS2 matched	363.08773	309.3045	1.202786616	1.225081342	1.077566049	1.182217271	1.256888299	1.222310265	1.19447497366667	0.844583078	0.421187307	0.018920371	0.009217517	0.664869888	0.483300346	0.4070130845
1355	Ibutilide	0.727807706			MS2 matched	385.23177	73.788	0.009634222	0.014073794	0.016157140	0.024961801	0.011458301	0.010774952	0.014510035	0.020976538	0.019753565	0.020683728	0.022708218	0.008752948	0.014171479	0.0178410793333333
1009	4-oxoretinol	0.748506689			MS2 matched	301.21431	35.4375	0.04157074	0.13446283	0.13499656	0.09177026	0.12292022	0.06497111	0.09844862	0.07032068	0.04719868	0.08892906	0.09433839	0.04858518	0.08717624	0.0727580383333333
493	Linoleoylglycine	0.999406352			MS2 matched	336.24777	119.616	0.1485577	0.1586432	0.1465719	0.0602082	0.1380713	0.1683247	0.1367295	0.2138332	0.1681334	0.1809326	0.5544984	0.1366375	0.1589995	0.235505766666667
389	Ginsenoside f3	0.979050391			MS2 matched	815.47265	48.65	0.08108120	0.07915850	0.10529473	0.04877206	0.07898173	0.09114727	0.0807392483333333	0.08326366	0.06857880	0.05268683	0.07936669	0.07385674	0.05944942	0.06953369
281	Cochlioquinone a	0.990455715			MS2 matched	531.29082	118.169	2.4658912	0.9936496	2.7343251	2.3303754	1.5446980	2.1556842	2.03743725	2.6416267	0.8167190	2.5636293	4.2029090	34.0502449	0.5573481	7.4720795
4	alpha-muricholic acid	0.995969322			MS2 matched	815.55351	189.412	0.049269864	0.005983304	0.042833946	0.074392371	0.092002406	0.058084670	0.0537610935	0.070619334	0.029042176	0.066727259	0.142788509	0.235841917	0.128188294	0.112201248166667
808	(+/-)-dropropizine	0.704379526			MS2 matched	237.17789	284.352	0.008296975	0.011760888	0.002256583	0.010137951	0.007998944	0.007825582	0.00804615383333333	0.002960319	0.009118524	0.007577559	0.008455269	0.006454111	0.005441428	0.00666786833333333
816	"(2r,3s,4s,5r,6s)-2-(hydroxymethyl)-6-[4-[(e)-3-hydroxyprop-1-enyl]phenoxy]oxane-3,4,5-triol"	0.821311309			MS2 matched	330.13669	352.4245	0.016290362	0.016726140	0.013812448	0.010746410	0.015092347	0.011859159	0.014087811	0.019950421	0.013646732	0.007712112	0.003740592	0.014458052	0.018489724	0.0129996055
171	"5-[(z)-14-(3,5-dihydroxyphenyl)tetradec-8-enyl]benzene-1,3-diol"	0.869804704			MS2 matched	411.26625	36.378	0.006273573	0.004304595	0.006116980	0.021724506	0.006484950	0.008793336	0.00894965666666667	0.011660669	0.010693954	0.027239037	0.007986576	0.035228507	0.013718737	0.01775458
682	Proline	0.997941968			MS2 matched	114.05505	314.2525	1.519821	1.511774	1.608116	1.457022	1.541412	1.719910	1.55967583333333	1.810962	1.906329	2.588894	2.470077	1.234508	1.973747	1.9974195
417	Glyoxylate	0.6359			MS2 matched	133.01347	216.1985	0.02343606	0.02642341	0.02579744	0.02725092	0.03226344	0.02168393	0.0261425333333333	0.02584478	0.02675029	0.03409580	0.03094547	0.02839450	0.02906541	0.0291827083333333
97	1-(4-methoxyphenyl)-2-methyl-3-nitro-1h-indol-6-ol	0.933978742			MS2 matched	297.08014	354.42	0.004545561	0.006918590	0.005241689	0.004720780	0.005725787	0.004790557	0.00532382733333333	0.006598314	0.007461467	0.010908752	0.008064137	0.004947206	0.006014055	0.00733232183333333
39	"1-(9z,12z-octadecadienoyl)-2-hydroxy-sn-glycero-3-phosphoethanolamine"	0.982960453			MS2 matched	476.26852	196.385	0.8735637	2.3394915	1.1758993	0.5691948	0.8027717	1.7773991	1.25638668333333	0.9550115	1.0828145	2.7327048	2.6186906	0.4167653	2.1058918	1.65197975
1247	DL-asparagine	0.987523935			MS2 matched	133.05902	380.667	0.10647081	0.11253807	0.10842787	0.06097650	0.06678420	0.07683053	0.08867133	0.07027860	0.07287540	0.12526479	0.02675704	0.05596007	0.07333313	0.0707448383333333
1552	Ouabain	0.938567463			MS2 matched	607.27769	268.3445	0.004012484	0.003612231	0.005490177	0.005906065	0.003233876	0.004513441	0.004461379	0.005378762	0.004215974	0.004323152	0.007566427	0.004620749	0.003962692	0.00501129266666667
134	"3-[(2s,3r,4s,5r,6r)-3-[(2s,3r,4r,5s,6s)-3,5-dihydroxy-6-methyl-4-[(2s,3r,4s,5s,6r)-3,4,5-trihydroxy-6-(hydroxymethyl)oxan-2-yl]oxyoxan-2-yl]oxy-4,5-dihydroxy-6-[[(2r,3r,4r,5r,6s)-3,4,5-trihydroxy-6-methyloxan-2-yl]oxymethyl]oxan-2-yl]oxy-2-(3,4-dihydroxyphenyl)-5,7-dihydroxychromen-4-one"	0.952466895			MS2 matched	917.24724	506.74	0.0141832166	0.0166096983	0.0100261069	0.0101929920	0.0083175801	0.0125800889	0.0119849471333333	0.0074123967	0.0029174950	0.0015756146	0.0007543151	0.0068651608	0.0063473136	0.0043120493
31	"[3-hydroxy-1-(4-methoxy-7-oxofuro[3,2-g]chromen-9-yl)oxy-3-methylbutan-2-yl] (e)-2-methylbut-2-enoate"	0.819217116			MS2 matched	415.14913	272.026	0.005312216	0.004853550	0.007675636	0.003640816	0.004213325	0.004048182	0.0049572875	0.005881360	0.005916633	0.007139293	0.006022485	0.003934460	0.007294978	0.00603153483333333
1679	Taurodeoxycholic acid	0.9893			MS2 matched	517.32471	152.431	0.08858322	0.03927333	0.09820869	0.12301504	0.05727155	0.06453590	0.0784812883333333	0.10141560	0.05345898	0.09990129	0.11663043	0.37996795	0.08917747	0.140091953333333
1524	Niacinamide	0.903413256			MS2 matched	123.05927	64.916	14.751847	15.323643	13.947143	22.837098	12.703990	12.962746	15.4210778333333	13.918294	9.932083	26.032117	15.557187	18.874354	14.582508	16.4827571666667
1656	Ser-Gly-Lys	0.933237883			MS2 matched	291.16331	452.272	0.028024361	0.030334846	0.033573935	0.024386670	0.026811655	0.023853760	0.0278308711666667	0.027084576	0.018704933	0.016566479	0.005943993	0.015930917	0.025796725	0.0183379371666667
1367	Indole-3-acetonitrile	0.96469083			MS2 matched	157.07405	121.172	0.3251975	0.3090868	0.3925629	0.2562000	0.2700777	0.3913026	0.32407125	0.3123678	0.4494727	0.3450294	0.3019987	0.1585254	0.3731143	0.32341805
533	N-Acetyl-D-Glucosamine 6-Phosphate	0.999602656			MS2 matched	300.04374	448.4905	0.3114870	0.3431661	0.2449136	0.2359324	0.2371376	0.2729712	0.274267983333333	0.3649027	0.4233804	0.3400175	0.3172129	0.2884621	0.3097955	0.340628516666667
611	"Pe(16:0/19,20-epdpe)"	0.990204576			MS2 matched	778.51479	56.287	0.011908837	0.007051477	0.030023163	0.026080432	0.023058027	0.015433765	0.0189259501666667	0.016409422	0.015554735	0.017811486	0.035167471	0.100817217	0.014946701	0.033451172
1521	Neodiosmin	0.714600575			MS2 matched	609.18423	426.964	0.006523486	0.006599654	0.003809112	0.006432286	0.007542547	0.002759849	0.00561115566666667	0.005026412	0.002501621	0.005381932	0.004554142	0.001897986	0.002656597	0.00366978166666667
87	12(13)-epoxy-9z-octadecenoic acid	0.984001798			MS2 matched	295.22229	58.198	0.3915084	0.4115675	0.3684066	0.7699106	0.4540918	0.4159273	0.4685687	0.4327518	0.4488477	0.4493056	0.7244071	0.6081020	0.3858025	0.508202783333333
1257	DL-tyrosine	0.99388349			MS2 matched	182.08009	304.451	1.4085675	1.2224824	1.5662298	1.0890259	1.2148009	1.2609033	1.2936683	1.3702508	1.3664891	1.7403384	1.0048860	0.9529269	1.7164618	1.35855883333333
1191	Cromolyn	0.701905683			MS2 matched	491.07466	350.0745	1.289248e-03	1.887661e-03	9.508901e-04	8.859950e-04	1.231643e-03	1.739934e-03	0.00133089518333333	1.377120e-03	8.251883e-04	3.287735e-04	7.949826e-05	1.190558e-03	1.382220e-03	0.00086389301
1039	6-(3-dimethylaminopropionyl)forskolin	0.734745854			MS2 matched	510.31518	61.7	0.003132129	0.002826960	0.002399417	0.002921345	0.002848351	0.002132411	0.00271010216666667	0.007061402	0.002230947	0.004730737	0.004580734	0.017840542	0.018818571	0.00921048883333333
1492	N-acetylglucosamine	0.996874975			MS2 matched	465.16492	259.0035	0.3067258	0.3189927	0.2972230	0.2327513	0.3286007	0.2985841	0.297146266666667	0.3444434	0.3969526	0.3254500	0.2837500	0.3106133	0.3083108	0.32825335
91	15-ketolatanoprost (free acid)	0.769238206			MS2 matched	369.22082	209.8055	0.035193038	0.026930315	0.016750353	0.043335510	0.020266850	0.019873742	0.0270583013333333	0.045189550	0.016411929	0.044040305	0.049834449	0.036149667	0.008292874	0.0333197956666667
1240	Diosmin	0.980428081			MS2 matched	631.1438	411.6435	0.090644728	0.080859666	0.066773362	0.060888474	0.081542701	0.073438374	0.0756912175	0.018995819	0.042945416	0.001936102	0.079408982	0.043134831	0.067827171	0.0423747201666667
1306	Glu-His	0.995283625			MS2 matched	285.07339	50.9535	0.024011771	0.020485504	0.028205336	0.026709941	0.012000363	0.009045277	0.0200763653333333	0.009631444	0.010997872	0.025791424	0.008057275	0.132728092	0.070604661	0.0429684613333333
1690	Thiamine monophosphate	0.998370283			MS2 matched	345.07522	504.9975	0.03302331	0.06843513	0.03174253	0.04942369	0.02263633	0.04064161	0.0409837666666667	0.06764006	0.04224056	0.01452218	0.02254710	0.06392126	0.03703261	0.041317295
1553	Oxypurinol	0.96328673			MS2 matched	153.03891	311.5755	0.08709201	0.11078047	0.11105438	0.08313766	0.09432061	0.08854973	0.0958224766666667	0.13468225	0.11028416	0.12058172	0.07206611	0.08493729	0.13984178	0.110398885
1316	Gly-Phe-Lys	0.833542284			MS2 matched	351.19907	374.0175	0.003544389	0.001363250	0.008197561	0.003424651	0.003666337	0.001875420	0.00367860133333333	0.002891894	0.003350695	0.007127106	0.004940539	0.006894848	0.004796112	0.005000199
239	Asp-Gln	0.758895756			MS2 matched	260.08409	422.225	0.06008609	0.04785279	0.10644842	0.06381972	0.05445537	0.04996148	0.063770645	0.06999128	0.08636334	0.09841433	0.07684909	0.08033746	0.10287049	0.0858043316666667
1561	"PC(20:5(5Z,8Z,11Z,14Z,17Z)/20:5(5Z,8Z,11Z,14Z,17Z))"	0.6098			MS2 matched	844.56791	141.09	0.016521346	0.015903867	0.015582213	0.012994058	0.009385565	0.012716297	0.0138505576666667	0.013430132	0.017711784	0.014291371	0.010565376	0.010780329	0.012518364	0.013216226
551	N-arachidonoyldopamine	0.846217219			MS2 matched	438.29012	206.5495	0.02646977	0.02888516	0.03059915	0.07907583	0.02991013	0.03408292	0.0381704933333333	0.02785288	0.03012200	0.06401510	0.03761364	0.03302265	0.02945555	0.0370136366666667
997	4-[5-[[4-[5-[acetyl(hydroxy)amino]pentylamino]-4-oxobutanoyl]-hydroxyamino]pentylamino]-4-oxobutanoic acid	0.99037661			MS2 matched	478.28809	202.154	0.4270162	0.5917384	0.5563680	0.6796194	0.4980076	0.6367651	0.564919116666667	0.9126539	0.9529416	0.6874556	0.7523655	0.5328726	0.8061624	0.774075266666667
240	Asp-Glu	0.945085671			MS2 matched	261.0508	465.061	0.011560668	0.008565848	0.014490548	0.010131175	0.002168314	0.011991701	0.00981804233333333	0.014939507	0.041137048	0.002567869	0.023150009	0.006757431	0.002981538	0.015255567
394	Glutaconic acid	0.707106781			MS2 matched	129.01763	437.948	0.031382383	0.052650636	0.028525949	0.059916238	0.031534190	0.043041163	0.0411750931666667	0.067246152	0.054801584	0.018736072	0.024513887	0.058454307	0.007687436	0.0385732396666667
1206	Cytochalasin b	0.818499278			MS2 matched	444.24965	417.744	0.007657345	0.019164845	0.013195577	0.004996424	0.007537719	0.021175434	0.0122878906666667	0.020401737	0.006145665	0.009247092	0.006690950	0.009630705	0.002578144	0.0091157155
1205	Cytochalasin a	0.85131293			MS2 matched	460.24575	206.305	0.011904749	0.018674653	0.031848660	0.012395112	0.006771765	0.005046925	0.0144403106666667	0.021608312	0.020316994	0.006915490	0.006709595	0.040763801	0.006594060	0.0171513753333333
374	Fosamine	0.74948393			MS2 matched	152.00723	259.6765	0.03512094	0.04030696	0.04055641	0.03614442	0.03611874	0.03743874	0.0376143683333333	0.04225437	0.04372756	0.05144381	0.05225765	0.03811854	0.04682134	0.045770545
204	Acetylcysteine	0.868859594			MS2 matched	162.02027	207.19	0.04465742	0.06003161	0.03787330	0.01939003	0.03893525	0.05545293	0.0427234233333333	0.03870393	0.04775770	0.08209693	0.03594713	0.05416840	0.07131165	0.0549976233333333
298	D-arabinose	0.996824098			MS2 matched	149.04325	153.4575	0.9780271	0.6080180	0.5973892	0.5838235	0.6494475	0.8180289	0.705789033333333	0.8305119	0.6595269	0.9021660	0.5980786	0.4203702	0.6406211	0.67521245
1074	Ala-phe	0.985536546			MS2 matched	237.12114	235.959	0.008373004	0.008881438	0.014099452	0.010303699	0.008581888	0.009071481	0.00988516033333333	0.011197403	0.012614367	0.016453509	0.011387391	0.010826477	0.014130481	0.0127682713333333
1147	Bis(2-ethylhexyl) adipate	0.886659218			MS2 matched	371.31264	33.938	0.02086333	0.01798500	0.01432556	0.01319318	0.01333145	0.01809172	0.0162983733333333	0.02041394	0.02086194	0.00837231	0.01573681	0.01316714	0.01847304	0.0161708633333333
937	2-amino-1-phenylethanol	0.998962669			MS2 matched	120.08141	259.5905	7.796881	7.791892	8.735337	7.384389	7.559144	7.538927	7.801095	8.249470	8.873242	9.727759	8.609690	6.926356	8.275718	8.44370583333333
40	"1-[2,4,6-trihydroxy-3-[7-hydroxy-2-(4-hydroxyphenyl)-3,4-dihydro-2h-chromen-4-yl]phenyl]dodecan-1-one"	0.989864017			MS2 matched	547.28496	108.362	0.07382738	0.03117227	0.08210365	0.05423197	0.06691497	0.07194139	0.0633652716666667	0.06807886	0.02878917	0.02894606	0.09845822	0.39041575	0.06730706	0.113665853333333
1178	Chrysomycin a	0.923756413			MS2 matched	473.15094	258.0025	0.03031646	0.03775391	0.04621448	0.02861778	0.03592544	0.03534346	0.035695255	0.04616305	0.06912424	0.06824689	0.04039462	0.04693855	0.04193985	0.0521345333333333
379	Galactonic acid	0.9773			MS2 matched	195.048	394.425	1.3444924	0.7075381	1.0018347	0.9004965	0.4792880	1.0351839	0.911472266666667	1.5238849	1.3016770	0.7204277	1.0913221	0.9074790	1.1291964	1.11233118333333
554	N-Formylmethionyl-Leucylphenylalanine	0.615			MS2 matched	474.15171	260.0315	0.0172819422	0.0182885740	0.0209410131	0.0167518129	0.0184923756	0.0185033491	0.01837651115	0.0180213003	0.0074381854	0.0019031533	0.0009189007	0.0095114809	0.0141696546	0.00866044586666667
635	Pg 42:11	0.900574771			MS2 matched	839.47234	38.108	0.04462608	0.07260090	0.07374815	0.04440141	0.08162838	0.07318986	0.0650324633333333	0.06306775	0.06851733	0.04383173	0.04238456	0.06839475	0.06041840	0.0577690866666667
346	DL-tryptophan	0.998170663			MS2 matched	203.07923	261.3745	0.6177028	0.5155490	0.7697533	0.5486900	0.4598551	0.6513011	0.59380855	0.6574655	0.6448215	0.9140851	0.5861394	0.4926504	0.8876570	0.697136483333333
1586	Primaquine	0.6576			MS2 matched	298.13909	406.2195	0.012231913	0.012926479	0.013244014	0.007485925	0.009605865	0.010902409	0.0110661008333333	0.017355938	0.017929496	0.017364847	0.015112797	0.011387984	0.019374463	0.0164209208333333
1182	Cocamidoprpylbetaine	0.988911727			MS2 matched	343.29164	174.125	0.004888900	0.005289813	0.017939521	0.002829423	0.005265749	0.001983155	0.0063660935	0.006113975	0.006207790	0.022262866	0.004077033	0.006118541	0.005182183	0.00832706466666667
1723	Tyramine	0.9128			MS2 matched	120.07894	167.684	0.008194493	0.007245019	0.014520435	0.005300902	0.010182127	0.008454949	0.0089829875	0.008441885	0.007405254	0.010510998	0.011282620	0.008039488	0.013682965	0.00989386833333333
559	N-palmitoyl-d-erythro-dihydroceramide-1-phosphate	0.993446529			MS2 matched	618.4656	37.1165	0.16025539	0.19659414	0.28488053	0.04629532	0.12738864	0.18974569	0.167526618333333	0.14826600	0.17195794	0.02803716	0.19039912	0.13664201	0.12536690	0.133444855
343	Dl-malic acid	0.987738902			MS2 matched	267.04885	424.0675	0.0008463316	0.0015965324	0.0009237904	0.0008728223	0.0011829399	0.0008955990	0.0010530026	0.0011173187	0.0010011835	0.0015489658	0.0013777691	0.0010709013	0.0010956995	0.00120197298333333
1707	Triethylene glycol	0.963229757			MS2 matched	151.09468	66.5295	0.09876500	0.08957367	0.08712566	0.07812102	0.07490109	0.09128196	0.0866280666666667	0.10084744	0.11870521	0.07982335	0.09155680	0.09707838	0.08696022	0.0958285666666667
807	(-)-Tylocrebrine	0.7233			MS2 matched	411.23613	542.008	0.005465910	0.007933434	0.008784557	0.006001901	0.007852515	0.007034190	0.00717875116666667	0.008391603	0.009763732	0.009118186	0.005965700	0.005672971	0.005215864	0.007354676
653	Phytanic acid	0.978033753			MS2 matched	311.29004	36.3855	0.2494691	0.2824508	0.2552815	0.1938564	0.3427854	0.2598976	0.2639568	0.2525464	0.3338793	0.1861778	0.2582925	0.1953687	0.2873227	0.252264566666667
1036	5-methyluridine	0.739448704			MS2 matched	259.09068	353.7355	0.025859269	0.020693540	0.015254592	0.003896264	0.010761104	0.018654516	0.0158532141666667	0.008385545	0.007022090	0.003703294	0.014053810	0.004888802	0.021815574	0.00997818583333333
568	Nervonic acid	0.810057406			MS2 matched	365.33534	44.706	0.05973209	0.10927536	0.09201790	0.11591033	0.08863016	0.09717613	0.0937903283333333	0.08723610	0.07773398	0.08069987	0.11001088	0.06260776	0.05832200	0.0794350983333333
877	1-palmitoyl-2-oleoyl-sn-glycero-3-phosphoethanolamine	0.918676807			MS2 matched	718.53668	41.392	0.06088810	0.06817055	0.07334878	0.05210476	0.01601977	0.05960612	0.0550230133333333	0.07478451	0.06878386	0.05768828	0.06271349	0.06279897	0.03518955	0.0603264433333333
1084	Anhydrobrazilic acid	0.886899139			MS2 matched	257.05103	302.0285	0.007875555	0.008293962	0.010582001	0.009317503	0.010317938	0.011057088	0.00957400783333333	0.008428003	0.009797609	0.005736808	0.005069032	0.007466632	0.006296245	0.00713238816666667
932	"(3z)-n-(3-chlorophenyl)-3-[[3,5-dimethyl-4-[(4-methyl-1-piperazinyl)carbonyl]-1h-pyrrol-2-yl]methylene]-2,3-dihydro-n-methyl-2-oxo-1h-indole-5-sulfonamide"	0.960392119			MS2 matched	568.17921	439.9055	0.04350118	0.04079259	0.04112231	0.04673961	0.04394417	0.04105763	0.0428595816666667	0.06613114	0.11134724	0.10367374	0.14315107	0.11167472	0.04433039	0.09671805
1197	"Cyanidin 3,5-diglucoside"	0.810800671			MS2 matched	611.14307	261.4275	0.011688969	0.010049113	0.011511079	0.007113691	0.007685038	0.009306480	0.00955906166666667	0.008395224	0.009242018	0.012805684	0.010817997	0.007631300	0.011551159	0.010073897
880	1-palmitoyl-sn-glycero-3-phosphocholine	0.976968229			MS2 matched	496.33896	170.392	40.506851	20.052375	37.563947	26.102788	36.787925	22.225552	30.5399063333333	5.021494	46.785497	46.513775	50.749605	29.676407	23.643001	33.7316298333333
1068	Ala-Ala	0.899333575			MS2 matched	161.10505	127.939	0.004678016	0.008197615	0.011281951	0.010314031	0.013721066	0.008312002	0.00941744683333333	0.008157585	0.009150552	0.003218333	0.012923584	0.017799005	0.014835870	0.0110141548333333
1702	trans-cinnamate	0.752384901			MS2 matched	149.07225	70.1505	0.017490518	0.035010665	0.030748738	0.009883252	0.024293789	0.016514707	0.0223236115	0.024818822	0.017811919	0.021284401	0.016665501	0.013210805	0.019655544	0.018907832
886	1-stearoyl-2-docosahexaenoyl-sn-glycerol	0.965144819			MS2 matched	651.52868	189.585	0.03204375	0.04165172	0.04256589	0.03748582	0.04473509	0.03463884	0.0388535183333333	0.03242160	0.04057026	0.03398642	0.03869902	0.04999938	0.03747603	0.038858785
1238	Dinaciclib	0.877655658			MS2 matched	397.25221	462.399	0.08401191	0.07998828	0.09777255	0.06905021	0.07350991	0.06179057	0.0776872383333333	0.08364840	0.08655515	0.08745113	0.06213665	0.07128405	0.08634589	0.0795702116666667
1166	Carnitine	0.964169191			MS2 matched	162.11701	360.7915	22.20849	26.59957	19.82097	22.22063	25.08670	18.35229	22.3814416666667	19.47129	22.76178	21.30406	22.97762	11.93699	18.98359	19.572555
856	1-methylhistamine	0.980683003			MS2 matched	126.10086	372.668	0.009618704	0.020981395	0.008921340	0.045658963	0.004443691	0.015187485	0.0174685963333333	0.009930246	0.003839194	0.024303786	0.007803776	0.023337345	0.007742386	0.0128261221666667
961	2'-deoxyguanosine 5'-monophosphate	0.964983041			MS2 matched	348.04968	258.2085	0.03466202	0.04532176	0.04534146	0.04091990	0.03913833	0.03966405	0.0408412533333333	0.04494801	0.06837233	0.06876207	0.05700758	0.04849943	0.04994319	0.056255435
1572	Phe-gly	0.995535671			MS2 matched	223.10574	234.5945	0.009284086	0.008844905	0.016037920	0.016813581	0.007335484	0.008742304	0.01117638	0.009473140	0.015856855	0.016088369	0.009042715	0.016174367	0.015481015	0.0136860768333333
256	Calceolarioside a	0.755186831			MS2 matched	477.12518	405.6655	0.007912579	0.013561176	0.007052082	0.007136167	0.010367391	0.013025936	0.00984255516666667	0.007992368	0.009196231	0.004945642	0.003483278	0.008310744	0.010878949	0.00746786866666667
288	"Cytidine 2',3'-cyclic monophosphoric acid"	0.957444521			MS2 matched	609.07528	217.1025	0.01971935	0.01947829	0.01969905	0.01830605	0.01865840	0.01955476	0.0192359833333333	0.01988207	0.01976847	0.02284541	0.02119117	0.01487352	0.02317916	0.0202899666666667
24	(methylsulfonyl)octyl glucosinolate	0.807505362			MS2 matched	508.1135	304.6625	0.009216509	0.006948664	0.013248489	0.006673993	0.008270533	0.008093808	0.00874199933333333	0.009630409	0.008361605	0.012353042	0.008196389	0.006094763	0.010914833	0.00925850683333333
301	D-fructose 6-phosphate	0.982269653			MS2 matched	259.00825	254.3605	0.02788684	0.03002190	0.03947038	0.01836412	0.02420191	0.01312054	0.0255109483333333	0.02761262	0.03277707	0.02866473	0.02194294	0.02760890	0.02173967	0.0267243216666667
839	1-(1z-octadecenyl)-sn-glycero-3-phosphocholine	0.921136832			MS2 matched	508.37072	199.758	0.5466770	0.6327865	0.4654019	0.6494241	0.4422452	0.5627906	0.54988755	0.6294447	0.7083144	0.8126158	0.5399975	0.6692749	0.3966659	0.6260522
98	1h-indole-3-propanoic acid	0.930662987			MS2 matched	188.06829	108.437	0.0043517563	0.0054214776	0.0120381956	0.0005164784	0.0042915101	0.0071249914	0.00562406823333333	0.0116701095	0.0097813380	0.0062526289	0.0052392875	0.0069598935	0.0137778466	0.00894685066666667
246	3-[[(3-carboxycyclohexyl)amino]carbonyl]-4-[3-[4-(4-phenoxybutoxy)phenyl]propoxy]-Benzoic acid	0.904556768			MS2 matched	544.27424	532.6855	0.0018600823	0.0031722399	0.0016009831	0.0031037692	0.0011243997	0.0019675335	0.00213816795	0.0030312959	0.0014916546	0.0004941209	0.0002953831	0.0030788848	0.0009035801	0.00154915323333333
1423	Linoleoylcarnitine	0.953354372			MS2 matched	424.33801	176.2585	0.2069394	0.2371468	0.2060048	0.1498163	0.1762331	0.1438480	0.186664733333333	0.2373613	0.2510893	0.2149733	0.2825753	0.1547243	0.0998195	0.206757166666667
93	16-Hydroxypalmitic acid	0.9851			MS2 matched	271.22305	104.95	0.026857215	0.028178187	0.022637367	0.047955125	0.034667277	0.022426724	0.0304536491666667	0.022214120	0.018778082	0.057777183	0.002873798	0.021626961	0.026357786	0.0249379883333333
183	6-phosphogluconic acid	0.968462232			MS2 matched	275.01253	498.583	0.047043060	0.013629144	0.040555360	0.014059591	0.044124517	0.021677769	0.0301815735	0.026781490	0.025722194	0.036005283	0.071248662	0.009030174	0.034843420	0.0339385371666667
244	Behenic acid	0.853084976			MS2 matched	339.32025	35.17	0.03816105	0.05950293	0.04416094	0.02572674	0.05347128	0.04276463	0.043964595	0.04223346	0.04763696	0.01430786	0.05578503	0.02923170	0.05270606	0.040316845
548	N-acetylserine	0.837630672			MS2 matched	146.04359	301.466	0.1465353	0.1544237	0.2380206	0.2337051	0.1777754	0.1597478	0.18503465	0.1889262	0.2020101	0.1688083	0.1682846	0.1984684	0.2121456	0.189773866666667
268	Chalepensin	0.763637444			MS2 matched	253.08203	431.494	0.006016471	0.007858437	0.008301315	0.005190758	0.008157717	0.003721063	0.00654096016666667	0.006737070	0.008432929	0.013686481	0.008903972	0.005499504	0.010109924	0.00889498
1384	L-Asparagine	0.9801			MS2 matched	133.05898	297.7635	0.001668108	0.003564627	0.005576485	0.003491882	0.003724767	0.002696680	0.00345375816666667	0.002943113	0.002161521	0.005099023	0.003101446	0.004472307	0.005073448	0.00380847633333333
1381	Khelloside	0.720138084			MS2 matched	431.11377	317.372	0.001597305	0.005812261	0.001787661	0.001258975	0.003363089	0.002616801	0.00273934866666667	0.004770277	0.002127305	0.003305164	0.001417522	0.002587299	0.005223883	0.003238575
1017	"4',6'-dimethoxy-4-dimethylamino-2'-hydroxychalcone"	0.7001662			MS2 matched	328.1362	302.0285	0.04511555	0.04353745	0.04596572	0.02568490	0.04048894	0.04099367	0.040297705	0.04449207	0.03267430	0.02498934	0.02177086	0.02079853	0.04722250	0.0319912666666667
1091	Arg-Ala	0.895909591			MS2 matched	246.15401	423.3175	0.08391882	0.06360492	0.13149843	0.09565666	0.08625453	0.08411623	0.0908415983333333	0.07381925	0.09712847	0.13906798	0.07402767	0.10289576	0.12901832	0.102659575
991	3'-fucosyllactose	0.976876953			MS2 matched	511.16888	383.483	0.049478465	0.045430451	0.052724243	0.053261690	0.044160774	0.054362596	0.0499030365	0.044729975	0.050190996	0.007284921	0.002422208	0.043876046	0.047366062	0.0326450346666667
1567	Perifosine	0.943216525			MS2 matched	462.39004	251.255	0.002372665	0.002457001	0.001730075	0.001139328	0.002537260	0.001976487	0.00203546933333333	0.002815338	0.002525833	0.002618331	0.002106480	0.001798373	0.002913372	0.0024629545
1537	O-acetyl-l-serine	0.884165298			MS2 matched	148.05863	94.064	0.09255110	0.04891042	0.06726040	0.03981085	0.07339029	0.04957971	0.0619171283333333	0.07328829	0.07356182	0.03125041	0.08407911	0.04169722	0.04837635	0.0587088666666667
945	2-linoleoylglycerol	0.990233958			MS2 matched	263.23496	36.459	0.4589355	0.5011302	0.5176311	0.5018029	0.5209825	0.4555668	0.492674833333333	0.4587973	0.4953933	0.5333902	0.4629242	0.5187559	0.5049908	0.495708616666667
1709	Trimethylamine	0.99603217			MS2 matched	60.08018	277.975	0.06856795	0.06652027	0.07700862	0.07549205	0.08428617	0.08438700	0.0760436766666667	0.08435297	0.09838551	0.09735716	0.09227093	0.07713062	0.08689233	0.0893982533333333
953	"6-[2-[5-chloro-2-[(2,4-difluorophenyl)methoxy]phenyl]-1-cyclopenten-1-yl]-2-pyridinecarboxylic acid"	0.701211496			MS2 matched	442.0982	242.44	0.0007709795	0.0009331273	0.0009673200	0.0012074091	0.0006442433	0.0011059459	0.00093817085	0.0009705492	0.0008297883	0.0011160381	0.0010100065	0.0006853697	0.0007703805	0.00089702205
143	3-hydroxyglutaric acid	0.76865359			MS2 matched	147.04357	259.387	1.328813	1.362067	1.798845	1.315218	1.288183	1.467592	1.42678633333333	1.591677	1.664943	2.193887	1.924030	1.170687	1.597749	1.6904955
844	1-docosahexaenoyl-2-stearoyl-sn-glycero-3-phosphocholine	0.93788501			MS2 matched	878.56186	138.1045	0.4636908	0.4886367	0.5498054	0.2973586	0.3879016	0.3730261	0.426736533333333	0.5831056	0.5614236	0.6646495	0.6893819	0.4214463	0.6093407	0.5882246
1698	Thr-Glu-Lys	0.835845185			MS2 matched	377.20046	452.608	0.010903441	0.018737789	0.022008095	0.024633413	0.016304407	0.014622733	0.017868313	0.019303259	0.011401460	0.008577306	0.003571194	0.019460353	0.013544641	0.0126430355
1428	Lsta	0.968700938			MS2 matched	538.14999	266.104	0.02111793	0.02176733	0.02647857	0.01949477	0.02158407	0.02113552	0.0219296983333333	0.02514512	0.02772120	0.02384479	0.02268588	0.02026209	0.02272310	0.0237303633333333
254	Bungeiside c	0.997790915			MS2 matched	429.11894	348.102	0.51086206	0.55460775	0.39817553	0.38868234	0.46157498	0.43465151	0.458092361666667	0.53222816	0.31182589	0.04812980	0.01954175	0.28330320	0.42467083	0.269949938333333
1576	4-[2-[[2-benzo[b]thien-3-yl-9-(1-methylethyl)-9h-purin-6-yl]amino]ethyl]-Phenol	0.861891563			MS2 matched	388.12832	403.952	0.009699707	0.009702827	0.014246991	0.007247512	0.011761736	0.007313847	0.00999543666666667	0.005919571	0.007270880	0.006956962	0.004906162	0.004800065	0.012989113	0.00714045883333333
739	Spinosine	0.968078369			MS2 matched	607.1727	444.964	0.010144631	0.010912453	0.009589711	0.010931993	0.008600901	0.008623448	0.00980052283333333	0.009338541	0.007592935	0.008518834	0.003438709	0.004396373	0.009473426	0.00712646966666667
1204	Cytidine 5'-diphosphocholine	0.99352738			MS2 matched	489.11062	444.247	0.16189127	0.11007440	0.15660551	0.10635792	0.19789924	0.13814508	0.145162236666667	0.08430316	0.13290330	0.14168061	0.08709212	0.05717325	0.12016149	0.103885655
1650	Schisandrol a	0.864368693			MS2 matched	433.20176	473.092	0.011336280	0.009510585	0.012496248	0.011322882	0.009510923	0.009610019	0.0106311561666667	0.007877793	0.008851901	0.012375581	0.008010252	0.012813114	0.011893000	0.0103036068333333
1390	L-Glutamate	0.956			MS2 matched	148.05862	426.9875	0.01738089	0.01750065	0.05075581	0.04369838	0.01788061	0.01781662	0.0275054933333333	0.06263568	0.02118765	0.01859543	0.01736325	0.01122561	0.01446626	0.0242456466666667
1043	"(6ar,10ar)-3-(1,1-dimethylheptyl)-6a,7,10,10a-tetrahydro-1-methoxy-6,6,9-trimethyl-6h-dibenzo[b,d]pyran"	0.992377841			MS2 matched	385.28898	36.171	0.157561661	0.224242674	0.236085618	0.098258202	0.157304713	0.166963630	0.173402749666667	0.245438277	0.236952417	0.118999105	0.171466918	0.005732363	0.196463766	0.162508807666667
1315	Gly-Gly-Lys	0.97605851			MS2 matched	261.15367	445.2045	0.02545311	0.02365727	0.03676077	0.02731968	0.02611238	0.01954406	0.026474545	0.01972618	0.01886648	0.02082714	0.01006617	0.02649133	0.02989755	0.0209791416666667
1226	Deoxyguanosine	0.969203926			MS2 matched	152.05491	264.9655	0.17286500	0.16001298	0.16307043	0.10154443	0.17626544	0.14440091	0.153026531666667	0.14688174	0.15888587	0.19219598	0.16990036	0.08631528	0.16144084	0.152603345
467	reduced L-glutathione	0.983187111			MS2 matched	306.07268	402.2045	8.8154672	10.7737584	6.8228242	4.1788957	4.0957729	10.7174761	7.56736575	4.0450143	4.6386604	1.7995282	0.3161038	1.4580264	3.5104944	2.62797125
959	2alpha-methyl-5alpha-androstan-3alpha-ol-17-one glucuronide	0.897847253			MS2 matched	525.25937	303.527	0.004316178	0.001848506	0.005365948	0.002490873	0.007460978	0.003003334	0.0040809695	0.001537975	0.002909636	0.007213180	0.003337809	0.003057785	0.003361171	0.00356959266666667
202	Acetyl-L-Cysteine	0.6281			MS2 matched	162.01955	127.343	0.008008738	0.003336098	0.011446849	0.009264466	0.009378354	0.010950090	0.00873076583333333	0.002834739	0.013414796	0.007439666	0.008929823	0.001540163	0.002997606	0.00619279883333333
992	3'-galactosyllactose	0.999452159			MS2 matched	1031.31825	451.4175	0.6693172219	0.5751124607	0.4886871666	0.5489640172	0.4716417594	0.5027902084	0.542752139033333	0.3353743792	0.1075780269	0.0012432348	0.0008361757	0.1289317354	0.2280162526	0.133663300766667
1739	Validamycin a	0.737945252			MS2 matched	520.21265	384.053	0.003510892	0.009622943	0.012354129	0.012355534	0.017110270	0.008510383	0.0105773585	0.003913087	0.006353533	0.005038731	0.003196085	0.005458129	0.006912494	0.00514534316666667
178	5(S)-HpETE	0.7665			MS2 matched	357.20688	253.699	0.006500320	0.008460844	0.018057064	0.020123890	0.009454543	0.008471026	0.0118446145	0.006221526	0.008533450	0.019622047	0.009411431	0.016718772	0.005813004	0.0110533716666667
1101	Arg-Pro-Pro	0.905189472			MS2 matched	369.22168	466.378	0.01523399	0.02002888	0.02588832	0.01807828	0.01684727	0.01467885	0.018459265	0.01682902	0.01603520	0.01502526	0.01387678	0.01811803	0.01998346	0.016644625
1129	"n-(5z,8z,11z,14z)-5,8,11,14-eicosatetraen-1-yl-4-hydroxy-Benzamide"	0.837769615			MS2 matched	290.29333	71.971	0.018410148	0.019205382	0.020325971	0.013359688	0.009973666	0.016899793	0.0163624413333333	0.020127647	0.019832908	0.002496100	0.016078397	0.009993632	0.017438938	0.014327937
290	Cytidine 5'-monophosphate	0.997557528			MS2 matched	322.03829	462.411	0.10765246	0.10583630	0.11285927	0.07873334	0.11069395	0.09696962	0.102124156666667	0.10502212	0.12172868	0.19308676	0.13691593	0.07916509	0.10949960	0.124236363333333
399	Gly-Asn	0.945986531			MS2 matched	188.06495	384.291	0.07400100	0.07452800	0.11599101	0.07283038	0.08094060	0.06079562	0.0798477683333333	0.06769029	0.10860641	0.14774394	0.08062134	0.09952701	0.11406789	0.103042813333333
1729	Val-Asp	0.996165985			MS2 matched	233.11078	403.38	0.09316507	0.08929659	0.09677417	0.05654981	0.08579568	0.08607593	0.0846095416666667	0.09727816	0.07394367	0.05499471	0.05678423	0.05343774	0.05120451	0.06460717
1004	4-hydroxybenzyl alcohol	0.996546697			MS2 matched	107.04767	259.055	0.04236764	0.03655201	0.04615875	0.03564631	0.03959807	0.07822451	0.0464245483333333	0.04464660	0.04776899	0.05381323	0.08983059	0.03594898	0.08857548	0.0600973116666667
1417	Leu-Pro	0.89054049			MS2 matched	229.15258	271.824	0.04079403	0.03523026	0.07494922	0.04430718	0.03931971	0.03175242	0.0443921366666667	0.03347399	0.08871415	0.07021876	0.03470809	0.09104064	0.06526517	0.0639034666666667
1683	Testosterone cypionate	0.958691674			MS2 matched	413.3214	36.459	0.09080784	0.10302431	0.08817557	0.10741109	0.05497952	0.09382504	0.089703895	0.11452512	0.11442845	0.09218646	0.08192689	0.07859842	0.08346260	0.09418799
781	Val-Asn	0.95979927			MS2 matched	230.11057	314.8445	0.07130603	0.05570406	0.15645352	0.09629761	0.06571782	0.05008846	0.0825945833333333	0.06451041	0.09245134	0.15297269	0.07283160	0.11630271	0.15040304	0.108245298333333
400	Gly-Asp	0.99119035			MS2 matched	189.04872	432.2735	0.06838460	0.07259359	0.06747705	0.05720378	0.07198942	0.06908717	0.0677892683333333	0.07888132	0.10042335	0.11421918	0.10564703	0.04281443	0.08944619	0.0885719166666667
1260	Dp7	0.901785239			MS2 matched	1153.37956	520.179	0.041403800	0.061449343	0.069382494	0.069049955	0.067057390	0.053969437	0.0603854031666667	0.060366067	0.016994096	0.002716944	0.001491255	0.021786994	0.033834281	0.0228649395
931	8-quinolinyl ester 1-(5-fluoropentyl)-1h-indazole-3-carboxylic acid	0.839949958			MS2 matched	378.15684	307.081	0.012899485	0.013056581	0.013941659	0.008225326	0.015303781	0.009249708	0.0121127566666667	0.013084678	0.006808873	0.004220081	0.002028438	0.005032370	0.019890958	0.00851089966666667
1218	Daidzein	0.994508269			MS2 matched	255.06293	51.059	0.018010224	0.021988395	0.029950470	0.018142777	0.011522251	0.009475625	0.0181816236666667	0.005931269	0.002961467	0.009442503	0.003337256	0.092100684	0.030774013	0.0240911986666667
234	Ascorbyl stearate	0.7177			MS2 matched	463.27306	194.8045	0.009399117	0.033714262	0.007031784	0.057689013	0.016676520	0.015112778	0.023270579	0.031264888	0.008651941	0.021982504	0.029027147	0.040047267	0.020757944	0.0252886151666667
7	beta-d-allose	0.916031007			MS2 matched	359.12496	218.084	0.0014667317	0.0003183459	0.0001680093	0.0006312000	0.0005167934	0.0003525781	0.000575609733333333	0.0005788076	0.0001607513	0.0002759574	0.0001776822	0.0002870785	0.0001528778	0.000272192466666667
1040	6-Benzylaminopurine	0.6664			MS2 matched	208.09451	211.66	0.008550538	0.010404499	0.012347886	0.007157686	0.010591430	0.009292198	0.0097240395	0.012477736	0.013812411	0.015055422	0.011017729	0.007492938	0.013683177	0.0122565688333333
70	1-Stearoyl-sn-glycerol	0.9912			MS2 matched	715.59728	35.7735	0.14010235	0.13208633	0.08623543	0.12942593	0.16133375	0.22154344	0.145121205	0.11259062	0.22455938	0.15398295	0.15847351	0.06962215	0.17295970	0.148698051666667
975	3-hydroxybutyric acid	0.84621083			MS2 matched	87.025	286.5155	0.01448243	0.01513568	0.01843396	0.01238843	0.01373787	0.01516976	0.014891355	0.01361214	0.02168651	0.02070300	0.02038852	0.01362271	0.01805467	0.0180112583333333
13	(+)-catechin	0.904327458			MS2 matched	289.08355	12.462	0.0009293058	0.0013592202	0.0011171863	0.0008468250	0.0017940801	0.0018582755	0.00131748215	0.0012240768	0.0010355288	0.0014997000	0.0018946101	0.0015959054	0.0011312557	0.00139684613333333
390	Glucoheptonic acid	0.848979149			MS2 matched	207.03275	374.7625	0.03232734	0.03563244	0.06445717	0.06381566	0.04369499	0.03817469	0.0463503816666667	0.03239695	0.04791481	0.06796248	0.02857881	0.04926119	0.04861645	0.0457884483333333
71	"1,2-di(4z,7z,10z,13z,16z,19z-docosahexaenoyl)-sn-glycero-3-phosphoethanolamine"	0.986584196			MS2 matched	834.49428	139.986	0.2197549	0.1895553	0.2976108	0.1155168	0.2253357	0.1937009	0.2069124	0.2116792	0.2805391	0.3967812	0.3772966	0.1462942	0.3258319	0.289737033333333
94	16-phenyltetranorprostaglandin f2alpha	0.981483439			MS2 matched	355.18784	32.8	0.02848643	0.02998802	0.04360655	0.02667467	0.03878737	0.03333261	0.033479275	0.02127331	0.03755712	0.04592607	0.02191750	0.03155806	0.02196790	0.0300333266666667
168	"4,4'-sulfonylbisphenol"	0.812511111			MS2 matched	499.06577	403.46	0.102970633	0.055113215	0.067888962	0.027741918	0.047375706	0.061795101	0.0604809225	0.064835326	0.047557385	0.011091838	0.008401553	0.019156703	0.056991291	0.0346723493333333
1682	Terfenadine	0.96086626			MS2 matched	472.33778	171.3045	0.06939165	0.08763491	0.06252958	0.05920926	0.05338435	0.06432522	0.0660791616666667	0.08201329	0.07896937	0.04892029	0.06321973	0.03876259	0.03205356	0.0573231383333333
152	3-phosphoglyceric acid	0.952378814			MS2 matched	370.97097	483.118	0.001186874	0.001262701	0.003566050	0.003676223	0.006415623	0.002978810	0.00318104683333333	0.002459362	0.004933648	0.004753216	0.010148649	0.001539510	0.003709000	0.00459056416666667
1175	Chlordimeform	0.906354788			MS2 matched	117.05573	84.7145	0.3460904	0.3639292	0.3214002	0.2173574	0.1773389	0.3761095	0.300370933333333	0.4840137	0.4293510	0.1207148	0.2247430	0.1852431	0.2941179	0.28969725
689	Prostaglandin f2alpha	0.71956035			MS2 matched	389.20183	171.157	0.0021961773	0.0011093512	0.0015044813	0.0027591991	0.0006218932	0.0021948078	0.00173098498333333	0.0024968328	0.0027647353	0.0095662177	0.0062990323	0.0004021721	0.0008889691	0.00373632655
278	Citraconic acid	1			MS2 matched	129.01749	236.56	0.02365729	0.02448171	0.01989746	0.02286107	0.02268756	0.02823053	0.0236359366666667	0.02357750	0.02687889	0.01785147	0.01502730	0.01842527	0.02289406	0.0207757483333333
851	1-hexadecyl-sn-glycero-3-phosphocholine	0.9833797			MS2 matched	482.35358	203.359	0.4384614	0.2953327	0.3476653	0.4498510	0.3216048	0.3388651	0.365296716666667	0.5864264	0.4250998	1.1219215	0.3331997	0.5402766	0.2381048	0.540838133333333
876	1-palmitoyl-2-myristoyl-sn-glycero-3-phosphocholine	0.992072788			MS2 matched	706.53098	152.568	0.1484971	0.1963226	0.1830087	0.2343336	0.1625481	0.1329569	0.176277833333333	0.1685361	0.1680298	0.1296027	0.1179406	0.2049266	0.1396926	0.154788066666667
117	2-keto-D-Gluconic acid	0.7794			MS2 matched	175.022	217.726	0.01788204	0.02265712	0.02347371	0.03879123	0.13089788	0.02498602	0.0431146666666667	0.02078690	0.01999314	0.01703677	0.02451737	0.01509390	0.02535021	0.0204630483333333
1664	Solanidine base + o-hex-hex	0.885510041			MS2 matched	722.45335	238.352	0.0003338140	0.0006493472	0.0005948581	0.0001282700	0.0011830666	0.0004501313	0.0005565812	0.0005864522	0.0003686402	0.0012610830	0.0007351574	0.0005543289	0.0002470701	0.0006254553
120	2-Methylguanosine	0.992			MS2 matched	296.09364	201.481	0.004764284	0.002105857	0.005230381	0.005547803	0.004532915	0.006038798	0.00470333966666667	0.006521989	0.012981667	0.016539464	0.013695116	0.002110841	0.004925033	0.00946235166666667
1055	Acetylcitrulline	0.930778649			MS2 matched	218.11156	322.24	0.003706249	0.003371549	0.009032348	0.004736464	0.002647796	0.004701679	0.0046993475	0.002023101	0.004850335	0.007919177	0.002400143	0.005095807	0.008416536	0.0051175165
566	NCGC00169011-01	0.997065749			MS2 matched	384.21363	38.795	0.02440827	0.03345277	0.01726580	0.01545384	0.03035710	0.01993912	0.0234794833333333	0.03335272	0.02385960	0.06619986	0.02110030	0.01626326	0.03684083	0.032936095
1593	Pro-Glu-Lys	0.888017821			MS2 matched	373.20474	460.2895	0.019172620	0.023262802	0.019720544	0.020382167	0.015798926	0.026853629	0.0208651146666667	0.025084234	0.020308474	0.019409085	0.012899506	0.008706637	0.017018309	0.0172377075
1026	5-Amino-4-carbamoylimidazole (AICA)	0.790092178			MS2 matched	127.03727	392.519	0.089368841	0.088315555	0.089581836	0.086706640	0.087497813	0.089085421	0.0884260176666666	0.081817126	0.033628243	0.003203875	0.001821690	0.046058499	0.070231959	0.039460232
764	Tigecycline	0.888557198			MS2 matched	584.2707	87.531	0.005198272	0.010810399	0.017456121	0.022755151	0.016636467	0.008715580	0.0135953316666667	0.014646468	0.015867131	0.009233691	0.008254928	0.019514037	0.013820355	0.0135561016666667
1544	(4r)-4-[(1-oxo-7-phenylheptyl)amino]-Octanoic acid	0.964053295			MS2 matched	142.12077	36.771	0.03841904	0.05424811	0.04509462	0.03361701	0.03912494	0.05056837	0.043512015	0.04846475	0.03621775	0.03613006	0.04150376	0.03285443	0.04003201	0.03920046
55	1-palmitoyl-2-arachidonoyl-sn-glycero-3-phosphocholine	0.942562218			MS2 matched	826.54788	41.177	0.02779974	0.03992922	0.03060167	0.03074423	0.03773186	0.04605902	0.0354776233333333	0.03341597	0.02740032	0.03230066	0.03221721	0.03458469	0.02524436	0.030860535
407	Gly-Val	0.948711856			MS2 matched	173.09041	291.02	0.07728377	0.05593947	0.15526268	0.07693459	0.08164205	0.05072197	0.0829640883333333	0.06051551	0.08774811	0.16809676	0.05980003	0.12557633	0.18161848	0.113892536666667
405	Gly-pro-arg-pro-amide	0.991807448			MS2 matched	423.26674	232.6955	0.04503579	0.04999645	0.16147528	0.07137899	0.04610207	0.06925044	0.07387317	0.13747886	0.02634635	0.03249907	0.12402816	0.08217553	0.02617471	0.0714504466666667
274	"Cis-4,7,10,13,16,19-docosahexaenoic acid"	0.960776386			MS2 matched	327.22848	48.602	15.17057	17.31968	16.97624	37.70593	23.64680	20.61261	21.905305	20.11920	18.00395	25.94494	32.14342	22.59397	19.70267	23.0846916666667
1183	Colchicine	0.931421452			MS2 matched	422.13507	311.297	0.002076796	0.002955894	0.006323398	0.004808135	0.006461843	0.005423088	0.004674859	0.005454614	0.006329828	0.004556085	0.003319079	0.005983272	0.005357806	0.00516678066666667
1542	Octaethylene glycol	0.997734246			MS2 matched	393.20604	99.621	0.017466368	0.015058155	0.021820811	0.019327589	0.016505135	0.008129016	0.0163845123333333	0.016099032	0.012182610	0.031851232	0.022010555	0.008474474	0.012569384	0.0171978811666667
1696	Thr-Ala-Lys	0.937104102			MS2 matched	319.19135	52.078	0.017815244	0.016815835	0.017527892	0.024412107	0.025064191	0.014509902	0.0193575285	0.017830378	0.014987370	0.063499237	0.002420824	0.020337773	0.004375096	0.020575113
792	Wogonoside	0.967242787			MS2 matched	919.19515	408.522	0.0021329847	0.0016727927	0.0006337479	0.0003730448	0.0009628887	0.0008946099	0.00111167811666667	0.0010855327	0.0011735493	0.0011944245	0.0007425654	0.0008050052	0.0008189291	0.000970001033333333
221	Alpha-chaconine	0.886173847			MS2 matched	850.48865	213.3745	0.0017218801	0.0011397965	0.0041801351	0.0009435731	0.0047129586	0.0010659608	0.0022940507	0.0005300497	0.0011579435	0.0070236938	0.0032193297	0.0009722053	0.0011080307	0.00233520878333333
1242	Diprotin b	0.9600523			MS2 matched	328.22024	246.555	0.02243246	0.01689001	0.04189102	0.02013895	0.01960290	0.01895709	0.0233187383333333	0.01567306	0.02308765	0.03620642	0.02053994	0.03122530	0.03481268	0.026924175
704	Rac-2-despiperidyl-2-aminorepaglinide	0.846811628			MS2 matched	767.3951	372.5175	0.0008990776	0.0017941233	0.0013205340	0.0021646441	0.0006919969	0.0012423933	0.0013521282	0.0025201930	0.0018256292	0.0019082269	0.0017966985	0.0012113087	0.0015589823	0.00180350643333333
1345	His-Ser	0.887773386			MS2 matched	243.10654	370.4755	0.02644354	0.02534348	0.04483857	0.02044015	0.02890574	0.02096067	0.027822025	0.01847091	0.03461695	0.04412383	0.02249772	0.03300668	0.04291605	0.0326053566666667
1199	Cyclosulfamuron	0.892589953			MS2 matched	422.10184	372.515	0.14029986	0.12311194	0.09985437	0.11427273	0.13534032	0.15069658	0.127262633333333	0.18809170	0.19705024	0.11647131	0.15337731	0.10179591	0.11778428	0.145761791666667
77	"1,2-dioleoyl-sn-glycero-3-phosphoethanolamine-n-methyl"	0.88522698			MS2 matched	756.53973	62.857	0.010786385	0.025392778	0.014633899	0.006892865	0.023458373	0.018873334	0.016672939	0.012875898	0.016340920	0.011625295	0.028671552	0.014795652	0.013821316	0.0163551055
1258	Dodemorph	0.993213536			MS2 matched	282.27662	203.974	0.01918289	0.02070407	0.02175603	0.02497698	0.01772423	0.02055030	0.02081575	0.01802222	0.01825870	0.02406934	0.02278633	0.01539748	0.01809261	0.01943778
1538	O-phosphotyrosine	0.837361397			MS2 matched	136.07409	50.368	0.016685268	0.015859455	0.022677914	0.015696538	0.013747337	0.009630008	0.0157160866666667	0.013710147	0.009823576	0.016157236	0.015948450	0.009097537	0.020912532	0.014274913
1490	N-acetyl-d-glucosamine	0.943331265			MS2 matched	204.08502	257.186	0.5233704	0.6006256	0.5267211	0.4069317	0.5214883	0.5304744	0.518268583333333	0.6272282	0.7080483	0.5867153	0.5024235	0.5550774	0.5704322	0.59165415
572	Nocardamine	0.959375101			MS2 matched	599.31644	245.5805	5.272761	5.758722	5.541049	4.822218	5.639976	6.036177	5.51181716666667	5.615901	6.249401	6.852739	6.659184	3.403087	6.475263	5.87592916666667
585	Pantetheine	0.951375064			MS2 matched	277.11787	69.3415	0.05228574	0.12949579	0.09480153	0.05349558	0.14518935	0.06926750	0.090755915	0.05341104	0.05877555	0.15149145	0.07490019	0.06046420	0.14811498	0.0911929016666667
1060	Actinomycin d	0.89850713			MS2 matched	628.32726	484.031	0.009582913	0.007486651	0.014305350	0.015951079	0.006605659	0.012571883	0.0110839225	0.010533706	0.008101844	0.010126470	0.007904645	0.001545892	0.009400475	0.00793550533333333
909	"1,2-disinapoyl diglucoside"	0.986543755			MS2 matched	777.22726	454.611	0.023607426	0.029976814	0.024354426	0.027506620	0.027870887	0.032246467	0.0275937733333333	0.041492597	0.020172937	0.001212415	0.001490288	0.019508394	0.030534417	0.019068508
1143	Betamethasone dipropionate	0.913996899			MS2 matched	505.25795	424.925	0.007893893	0.008514301	0.013670976	0.012912184	0.008970239	0.008476044	0.0100729395	0.007062957	0.009421260	0.014150157	0.012553763	0.010413321	0.017468112	0.0118449283333333
1543	"2-[[4-[([1,1'-biphenyl]-4-ylmethyl)amino]-6-chloro-2-pyrimidinyl]thio]-Octanoic acid"	0.985816686			MS2 matched	470.18082	271.9025	0.03701346	0.03436297	0.01972991	0.01497888	0.02405897	0.01811257	0.02470946	0.04269526	0.04910300	0.04460069	0.03778809	0.01822234	0.03507947	0.0379148083333333
184	6alpha-prostaglandin i1	0.996231908			MS2 matched	335.21621	111.6055	0.05281076	0.05279868	0.04199657	0.02752497	0.03352840	0.05198064	0.0434400033333333	0.07074041	0.06731581	0.03859840	0.07226388	0.05866126	0.09228512	0.0666441466666667
584	Palmitic acid	0.999676747			MS2 matched	255.23084	51.119	29.04865	34.36118	31.67404	35.19416	37.04095	37.36857	34.1145916666667	32.92754	35.05632	45.87515	39.49041	32.56373	37.84635	37.29325
741	Steviolbioside	0.939974897			MS2 matched	479.27312	31.883	0.10034129	0.12852115	0.10013726	0.21419411	0.18392073	0.15318058	0.146715853333333	0.10838736	0.14735356	0.05055876	0.11787290	0.13382231	0.09103532	0.108171701666667
1452	Met-Lys	0.6449			MS2 matched	277.15154	503.406	0.009325921	0.010954378	0.009420254	0.009200787	0.008862759	0.008910036	0.00944568916666667	0.011933543	0.009367347	0.005277792	0.010343964	0.005797652	0.009407632	0.00868798833333333
57	1-palmitoyl-2-hydroxy-sn-glycero-3-phospho-(1'-rac-glycerol)	0.998732574			MS2 matched	483.26358	158.66	0.9217384	0.7796119	0.8585984	0.7634403	0.6149640	1.0305275	0.82814675	0.7565297	0.6590263	0.6201032	1.1689276	0.3799629	0.9060787	0.748438066666667
965	2'-o-methylcytidine	0.999062155			MS2 matched	258.10646	176.362	0.007613298	0.013726753	0.009758826	0.007539359	0.018154837	0.014984298	0.0119628951666667	0.015416448	0.029037799	0.024831528	0.021001458	0.002007602	0.014226912	0.0177536245
426	Hexadecanedioic acid	0.981586251			MS2 matched	285.20204	202.7245	0.08042837	0.08882180	0.11671782	0.05981384	0.10763458	0.06142373	0.08580669	0.11787468	0.07749580	0.13401462	0.07862778	0.04539506	0.06382173	0.086204945
657	Pi 36:4	0.932766111			MS2 matched	857.50283	111.614	0.16399730	0.18431436	0.08412562	0.03444569	0.24670436	0.23912216	0.158784915	0.03574340	0.42427056	0.04229355	0.07601892	0.19960247	0.28607348	0.17733373
646	Phenylpyruvate	0.9614			MS2 matched	163.03711	106.9615	0.2573550	0.2423339	0.2559302	0.2566881	0.1817228	0.1436481	0.22294635	0.2739456	0.3346549	0.4106111	0.9647152	0.1178039	0.2419067	0.390606233333333
1358	Ile-Glu	0.79			MS2 matched	261.14256	253.6485	0.0013661087	0.0026657596	0.0011721609	0.0049974948	0.0048586179	0.0058848664	0.00349083471666667	0.0046078328	0.0008619747	0.0011278191	0.0054467997	0.0008317903	0.0014283281	0.00238409078333333
547	N-acetylputrescine	0.997669924			MS2 matched	129.1011	310.4	0.002131498	0.002866826	0.005531774	0.002341641	0.003021923	0.003358535	0.0032086995	0.002092179	0.004221805	0.006877162	0.002592022	0.001590977	0.004481310	0.00364257583333333
1359	Ile-Gly	0.99087163			MS2 matched	189.12135	268.9435	0.01494456	0.01888263	0.04193473	0.03053022	0.02223199	0.01684227	0.0242277333333333	0.01686817	0.04377257	0.06170997	0.02492493	0.04000745	0.04629463	0.03892962
73	"1,2-dilinoleoyl-sn-glycero-3-phospho-(1'-rac-glycerol)"	0.990085593			MS2 matched	769.49	39.831	0.6998171	0.7710497	0.6451638	0.5385074	0.9174340	0.8009920	0.728827333333333	0.7972793	1.4193361	0.4264191	0.8073991	0.7852442	0.5189693	0.792441183333333
352	Eicosapentaenoic Acid	0.647			MS2 matched	301.21142	105.9395	0.03380606	0.03762636	0.03952060	0.03642878	0.04332864	0.04068374	0.0385656966666667	0.04170928	0.03619319	0.02967265	0.05868757	0.04152939	0.06616879	0.045660145
64	1-stearoyl-2-docosahexaenoyl-sn-glycero-3-phospho-(1'-sn-glycerol)	0.867756197			MS2 matched	821.51817	49.811	0.7101306	1.0308185	1.0499911	0.6139393	1.1452004	1.0763658	0.93774095	0.9813042	0.8441213	0.4749200	0.9540167	0.8462085	0.7206485	0.803536533333333
1059	Acrinathrin	0.91217178			MS2 matched	496.15036	407.8625	0.002426621	0.003340085	0.010207068	0.005300233	0.005514980	0.003021296	0.0049683805	0.002938490	0.001099835	0.003322204	0.004951244	0.003470393	0.002507552	0.00304828633333333
933	"2-((4r)-4-((3r,5r,6s,7r,9s,10r,13r,14s,17r)-3,6,7-trihydroxy-10,13-dimethylhexadecahydro-1h-cyclopenta[a]phenanthren-17-yl)pent-2-enamido)ethane-1-sulfonic acid"	0.808935594			MS2 matched	536.26033	128.43	0.05479374	0.01228503	0.06679902	0.04522604	0.02683632	0.02501831	0.0384930766666667	0.03814597	0.01521785	0.00951007	0.03585755	0.18754863	0.03563262	0.053652115
778	Uridine diphosphate glucose(UDP-D-Glucose)	0.9266			MS2 matched	565.03662	445.2945	0.04363542	0.03099217	0.09328213	0.01436000	0.06904091	0.03300600	0.047386105	0.01267543	0.04754469	0.06997449	0.10166899	0.02135268	0.04752207	0.0501230583333333
1604	Pro-val	0.999383898			MS2 matched	215.13726	296.0345	0.08514381	0.06873746	0.15301714	0.07076220	0.09651436	0.07397775	0.0913587866666666	0.06621506	0.09624616	0.17687064	0.07581460	0.08368022	0.11500959	0.102306045
1063	"Adenosine 3',5'-cyclic phosphate (cAMP)"	0.9599			MS2 matched	347.08158	419.891	0.01720158	0.02120086	0.01187711	0.01610905	0.01618203	0.01703717	0.0166013	0.01843982	0.02012471	0.01495723	0.01290051	0.01200553	0.01668344	0.0158518733333333
393	Glucose	0.933022795			MS2 matched	179.01046	323.1235	0.002524233	0.002494478	0.001796368	0.004892838	0.001586054	0.003993557	0.00288125466666667	0.002342988	0.002238496	0.002172472	0.001267958	0.001984001	0.001771501	0.00196290266666667
491	Linoleic acid	0.999909324			MS2 matched	279.22996	48.59	34.52833	39.34945	38.17882	61.01026	40.96097	40.94840	42.4960383333333	40.20414	44.86907	59.59224	52.63935	55.02484	50.90077	50.5384016666667
858	1-Methylnicotinamide	0.8187			MS2 matched	137.06924	342.308	0.088255629	0.068839707	0.160071093	0.084484825	0.057394338	0.053524868	0.08542841	0.030466293	0.026125304	0.053630817	0.007391795	0.086513877	0.116273401	0.0534002478333333
1726	Uridine 5'-diphosphate	0.880668551			MS2 matched	405.00564	444.9005	0.009596900	0.007692249	0.019736529	0.003724648	0.016343764	0.006748035	0.0106403541666667	0.003779378	0.008861126	0.010561671	0.020134228	0.003842591	0.008904539	0.0093472555
128	2'-deoxyadenosine 5'-monophosphate	0.702705223			MS2 matched	661.11517	483.4535	0.02861323	0.03266054	0.03345063	0.02177358	0.03038861	0.02128092	0.0280279183333333	0.03984879	0.05798298	0.03643959	0.05298225	0.03147622	0.03784001	0.04276164
306	"D-glucono-1,5-lactone"	0.855908447			MS2 matched	177.03753	181.056	0.08607729	0.12223244	0.08387792	0.08002085	0.17695756	0.16685642	0.11933708	0.17887964	0.10338246	0.06529517	0.07608708	0.06298858	0.10640523	0.0988396933333333
1613	Prostaglandin i2	0.840906654			MS2 matched	353.22904	163.0445	0.022217469	0.022048262	0.013338467	0.031132861	0.014677333	0.013617668	0.0195053433333333	0.028907319	0.010728267	0.031580380	0.025561814	0.027059502	0.008807533	0.0221074691666667
1528	Nivalenol	0.89845754			MS2 matched	335.08923	317.344	0.007740534	0.007783699	0.011525636	0.009537496	0.009550915	0.009021188	0.00919324466666667	0.011006758	0.012022391	0.012981555	0.007845544	0.006843739	0.007697779	0.009732961
45	"1-Hexadecanoyl-2-(9Z,12Z-octadecadienoyl)-sn-glycero-3-phosphoric acid"	0.982102693			MS2 matched	671.45332	149.585	0.010268447	0.010767108	0.010891439	0.009712993	0.012425066	0.010057068	0.0106870201666667	0.012179249	0.011514439	0.011737768	0.015162565	0.011140845	0.012371703	0.0123510948333333
967	20-Hydroxyarachidonic acid	0.6539			MS2 matched	362.26958	48.998	0.02698736	0.03126991	0.03503499	0.02543674	0.01134865	0.02604885	0.0260210833333333	0.03706363	0.02979303	0.01448840	0.02631411	0.02408318	0.01681504	0.024759565
1548	Oleoyl ethylamide	0.940119341			MS2 matched	619.6073	35.5285	0.1763127	0.2474561	0.1812901	0.2057882	0.1545829	0.1711674	0.1894329	0.1847294	0.1732650	0.1972659	0.1571473	0.1638706	0.1869823	0.177210083333333
153	3-Phosphoserine	0.7147			MS2 matched	185.01283	374.907	0.002982975	0.002004442	0.003645742	0.002388763	0.002319461	0.001978489	0.002553312	0.002260236	0.001785011	0.002284225	0.002244933	0.002697954	0.003098773	0.00239518866666667
319	D-ribulose 5-phosphate	0.977020863			MS2 matched	229.03458	56.887	0.07084382	0.07537657	0.17038213	0.05882868	0.08229910	0.06614083	0.087311855	0.07944619	0.06779593	0.10504428	0.10550885	0.11478761	0.06943952	0.0903370633333333
1522	"Ng,ng-dimethyl-l-arginine"	0.996925716			MS2 matched	203.14944	497.305	3.981334	4.459359	3.394326	4.690347	5.089528	8.351715	4.99443483333333	6.180531	8.622837	5.634047	8.202469	3.433171	2.921201	5.832376
72	"1,2-dilinolenoyl-sn-glycero-3-phosphoethanolamine"	0.902036299			MS2 matched	734.46382	147.677	0.006805110	0.019250714	0.022011399	0.008759546	0.023574171	0.008032285	0.0147388708333333	0.009807295	0.012026665	0.018741319	0.014388591	0.016422010	0.018175027	0.0149268178333333
151	3-Phospho-D-glycerate	0.999904847			MS2 matched	184.98252	500.0025	0.026562447	0.007396050	0.027514892	0.013635870	0.027774811	0.016305661	0.0198649551666667	0.013801963	0.021596315	0.051167501	0.069860143	0.009894998	0.041807353	0.0346880455
150	3-methylcrotonylglycine	0.948595456			MS2 matched	156.06389	202.2005	0.0102943817	0.0072799739	0.0144990792	0.0040636428	0.0114082784	0.0081671941	0.00928542501666667	0.0112556489	0.0118715645	0.0158625246	0.0244483962	0.0007543729	0.0141799152	0.0130620703833333
918	13-cis-retinol	0.977414643			MS2 matched	269.22444	34.5795	0.2124383	0.4142625	0.2880130	0.2417414	0.1046113	0.2631745	0.254040166666667	0.2662568	0.2140782	0.2980104	0.1736630	0.2065019	0.3626988	0.25353485
1564	Pentapropylene glycol	0.800297058			MS2 matched	309.22373	45.053	0.006898285	0.014291336	0.006487071	0.004232522	0.085229720	0.003268573	0.0200679178333333	0.057799451	0.019599113	0.010451261	0.015453783	0.015507454	0.021833199	0.0234407101666667
66	1-stearoyl-2-hydroxy-sn-glycero-3-phosphate	0.84226277			MS2 matched	437.25824	194.4925	0.09026976	0.13237481	0.04333623	0.27642378	0.06542312	0.11782831	0.120942668333333	0.13175686	0.09120509	0.12830308	0.11004427	0.12203389	0.06926616	0.108768225
1551	Ornithine	0.9996			MS2 matched	133.09538	581.971	0.02652690	0.04005000	0.03702325	0.07585512	0.02326695	0.03812218	0.0401407333333333	0.03392672	0.06015475	0.05127973	0.03514187	0.03650235	0.12669841	0.0572839716666667
1635	Rotundine	0.932854592			MS2 matched	192.10011	268.512	0.011903817	0.011691686	0.012376625	0.004878206	0.010744842	0.006662291	0.00970957783333333	0.009769075	0.010720106	0.007340505	0.007137385	0.004785299	0.007127066	0.00781323933333333
762	Thr-Thr	0.976246455			MS2 matched	219.09512	321.801	0.08121063	0.07786242	0.18480379	0.09881958	0.10620390	0.06337836	0.102046446666667	0.08686430	0.13247238	0.23868839	0.08906802	0.16900614	0.20622579	0.153720836666667
896	"1,2-diarachidonoyl-sn-glycero-3-phosphocholine"	0.950033657			MS2 matched	830.56224	40.4375	0.7896889	0.8932908	0.9390525	1.1931948	0.8650000	0.7360219	0.90270815	1.0224898	1.1415603	1.6218192	1.0254180	0.5697170	0.8813478	1.04372535
492	Linolenic acid	0.980526188			MS2 matched	277.21241	49.743	1.255736	1.336595	1.490945	1.324045	1.316803	1.084814	1.30148966666667	1.269087	1.798488	2.082891	1.558491	1.810459	1.055224	1.59577333333333
1610	Proscillaridin a	0.934396454			MS2 matched	531.30878	436.003	0.007128927	0.009980988	0.020968968	0.016478504	0.014313483	0.009126572	0.0129995736666667	0.010211893	0.016250394	0.010376047	0.010630610	0.010380268	0.014948804	0.0121330026666667
1311	Glutaraldehyde	0.855759333			MS2 matched	83.05936	402.468	0.17417764	0.14230845	0.17591128	0.15566549	0.14116025	0.18005943	0.16154709	0.15353990	0.16472523	0.18783719	0.17423141	0.08672918	0.11972117	0.147797346666667
518	Methopterine	0.920090816			MS2 matched	325.1016	219.405	0.2560506	0.2786134	0.2187582	0.1326593	0.1857509	0.1640615	0.205982316666667	0.3304582	0.2470440	0.3789732	0.2963660	0.1721519	0.3541081	0.2965169
1408	L-Threonine	0.6566			MS2 matched	120.06417	354.914	0.10996838	0.08309387	0.12059015	0.08218267	0.09481091	0.10518773	0.0993056183333333	0.08884368	0.11682720	0.13445873	0.07380914	0.08832234	0.13075739	0.10550308
1213	D-ornithine	0.997123042			MS2 matched	116.07075	315.303	4.441100	4.592243	5.247290	4.856691	4.438667	4.631340	4.70122183333333	4.228665	5.308953	6.052392	3.721506	4.555957	4.775543	4.773836
436	Hypocrellin a	0.963297026			MS2 matched	545.14248	400.3635	0.05938354	0.06419571	0.04831501	0.03045565	0.05175705	0.04793233	0.0503398816666667	0.06083767	0.06791259	0.02411024	0.01519322	0.04085764	0.05884648	0.0446263066666667
1482	"N-(2-phosphate-1r-methylethyl)-5z,8z,11z,14z-eicosatetraenamide"	0.85014844			MS2 matched	480.25141	385.581	0.005713607	0.005157778	0.004399507	0.005418318	0.005014010	0.006011422	0.00528577366666667	0.003120510	0.006487625	0.009503448	0.003173532	0.014159781	0.004811888	0.00687613066666667
80	"1,2-distearoyl-sn-glycero-3-phospho-(1'-rac-glycerol)"	0.875428563			MS2 matched	777.54867	141.1705	0.009819279	0.023298585	0.062663228	0.029665159	0.011375968	0.025569558	0.0270652961666667	0.023796376	0.016874068	0.053270436	0.008744498	0.011887958	0.020931409	0.0225841241666667
1148	"Bis(2,2,6,6-tetramethyl-4-piperidyl) sebacate"	0.955889722			MS2 matched	464.38224	178.4545	0.011296384	0.015485174	0.016695567	0.011981620	0.012853122	0.010565741	0.013146268	0.012463887	0.015164871	0.012029218	0.012301194	0.009989977	0.013413065	0.0125603686666667
1598	Pro-met	0.808871553			MS2 matched	247.11634	419.055	0.007027017	0.007994782	0.007727532	0.006185796	0.006730893	0.007475542	0.00719026033333333	0.006013641	0.010347298	0.011455471	0.008404590	0.008713473	0.010848843	0.00929721933333333
1057	Acipimox	0.784840353			MS2 matched	155.04085	379.6045	0.02470660	0.03068782	0.04453646	0.04599506	0.03089174	0.02932553	0.0343572016666667	0.02201456	0.03604264	0.06093715	0.02336878	0.02500066	0.03343817	0.0334669933333333
1401	L-Norleucine	0.935			MS2 matched	173.12645	247.222	0.06852024	0.09394518	0.08383228	0.05097340	0.08819262	0.11105304	0.0827527933333333	0.06210394	0.07180745	0.06090808	0.04605884	0.03837373	0.05802117	0.0562122016666667
636	Pg 44:11	0.872435632			MS2 matched	867.53809	42.183	0.02034534	0.04802294	0.05452443	0.08679293	0.03572031	0.02095836	0.0443940516666667	0.01565385	0.12626954	0.06336259	0.01757854	0.02319245	0.02010308	0.0443600083333333
1531	Norbuprenorphine glucuronide	0.939608814			MS2 matched	612.29335	394.8425	0.04641582	0.03401694	0.06438059	0.03668230	0.05889134	0.03839714	0.0464640216666667	0.02664756	0.04268836	0.03486663	0.02150885	0.03963566	0.04086235	0.034368235
484	Lecanoric acid	0.7966			MS2 matched	355.02649	403.923	0.002017909	0.001163810	0.002188263	0.002002659	0.002325320	0.001732031	0.00190499866666667	0.002784343	0.003500500	0.006427564	0.005589934	0.003116083	0.002450780	0.00397820066666667
1087	Arachidonoylglycine	0.81132336			MS2 matched	362.26625	112.593	0.015219065	0.017674328	0.007530853	0.007014100	0.009955740	0.019573872	0.012827993	0.017024507	0.017158632	0.015807015	0.027789634	0.007009901	0.016007552	0.0167995401666667
413	Glycine	0.995558108			MS2 matched	74.02399	364.708	0.4500735	0.4605563	0.5082263	0.1932454	0.4771092	0.4954570	0.43077795	0.4909575	0.5588702	0.7324781	0.7166833	0.3726212	0.5657682	0.572896416666667
427	Hexylglutathione	0.992786827			MS2 matched	390.18692	201.991	0.03013999	0.02288535	0.02846710	0.01975626	0.02011672	0.01305477	0.022403365	0.03479506	0.02198415	0.02385734	0.02137496	0.02382472	0.02227469	0.0246851533333333
1196	Cyanazine	0.986023353			MS2 matched	263.09398	219.574	0.02678714	0.03374663	0.03156437	0.01967298	0.02558991	0.02832707	0.0276146833333333	0.02165036	0.02524108	0.03381682	0.03168483	0.01411130	0.02105669	0.0245935133333333
1657	Ser-Thr	0.793835132			MS2 matched	207.11091	235.0995	0.05412205	0.06937042	0.06314953	0.03771020	0.06508924	0.08099981	0.0617402083333333	0.04786879	0.05511508	0.04705388	0.03354622	0.02585893	0.04414356	0.04226441
483	Lactulose	0.810906279			MS2 matched	161.04399	391.485	8.7482718	8.0884974	8.0780283	7.7114589	8.2584922	8.1360841	8.17013878333333	7.0740323	3.1399649	0.2032792	0.1091516	4.2743449	6.0018833	3.46710936666667
691	Ps 40:4	0.94023887			MS2 matched	838.54191	193.417	0.02738076	0.03756806	0.02836387	0.04079434	0.03348709	0.03049602	0.0330150233333333	0.03044298	0.03083182	0.02708018	0.03011619	0.04162612	0.03483335	0.03248844
1137	Berbamine	0.860232821			MS2 matched	609.29325	247.845	0.001628485	0.004111070	0.003161756	0.003394991	0.003677748	0.001611736	0.00293096433333333	0.004522246	0.002984277	0.002700718	0.002998774	0.002048527	0.005126279	0.0033968035
927	19(r)-hydroxyprostaglandin f2alpha	0.944941356			MS2 matched	393.21735	246.192	0.004020286	0.005427193	0.008149038	0.006113663	0.004708539	0.005175125	0.005598974	0.005982959	0.006163872	0.007733029	0.005517128	0.007273310	0.005892238	0.00642708933333333
1681	Tebufenozide	0.762225784			MS2 matched	375.19526	441.466	0.03540588	0.02939569	0.04736526	0.03727648	0.03193491	0.03500614	0.03606406	0.04615316	0.05101571	0.04788437	0.04209198	0.02691896	0.04109521	0.042526565
1721	Tyr-Pro-Phe	0.789512765			MS2 matched	426.19014	445.898	0.007397041	0.002940065	0.001842880	0.008050090	0.008139729	0.002447282	0.00513618116666667	0.009552691	0.013727431	0.007543333	0.004846130	0.011251990	0.008882683	0.00930070966666667
404	Gly-Leu	0.990350763			MS2 matched	187.10586	290.1355	0.3661025	0.2679968	0.5360119	0.2987813	0.3769400	0.2982813	0.3573523	0.3028937	0.3549839	0.7003861	0.2916618	0.3900488	0.6408198	0.446799016666667
868	1-oleoyl-2-linoleoyl-rac-glycerol	0.994343607			MS2 matched	601.51373	33.6965	0.1268722	0.1230061	0.1076921	0.1502550	0.1169354	0.1453272	0.128348	0.1633219	0.1637533	0.1567810	0.1292363	0.1721746	0.1048233	0.1483484
1011	4-piperidinecarboxamide	0.763643714			MS2 matched	129.10059	520.594	0.05735873	0.04098272	0.05704611	0.03810329	0.06230319	0.03829644	0.04901508	0.04102895	0.04711580	0.05481803	0.05730415	0.04204738	0.05390211	0.0493694033333333
1180	Citrinin	0.968578251			MS2 matched	233.06131	292.537	0.36101663	0.22322985	0.30943843	0.14275507	0.32293899	0.32791988	0.281216475	0.29804379	0.16328314	0.11411096	0.09335797	0.13815962	0.18818053	0.165856001666667
770	Tyr-Met	0.858186527			MS2 matched	311.10967	241.704	0.07308206	0.08378919	0.09937317	0.05648507	0.07058230	0.07185195	0.0758606233333333	0.09815393	0.07695303	0.07892899	0.06087679	0.03909926	0.11195478	0.07766113
1139	Beta-alanine	0.758680787			MS2 matched	90.03585	44.95	0.005373013	0.008008974	0.010770095	0.007469599	0.005299873	0.025255517	0.0103628451666667	0.006767703	0.007644956	0.004845395	0.019777434	0.001930469	0.012539617	0.00891759566666667
449	Isobutyrylglycine	0.9399			MS2 matched	289.13496	218.153	0.006767568	0.008398342	0.020651052	0.006049733	0.011743165	0.005559321	0.00986153016666667	0.009471401	0.016828551	0.029252891	0.013503767	0.019488940	0.028798347	0.0195573161666667
115	2-hydroxymyristic acid	0.937066297			MS2 matched	243.19268	41.947	0.007999934	0.013360058	0.009217310	0.011363107	0.011598212	0.011603459	0.0108570133333333	0.012240762	0.008742133	0.019509814	0.013461263	0.010325953	0.019404859	0.013947464
1212	D-glutamine	0.999281651			MS2 matched	147.07546	375.4515	0.9959055	0.8785601	1.6825902	1.4824455	1.3897847	1.1436877	1.26216228333333	0.7790721	1.4502283	1.3121166	0.5562620	1.4050849	1.3250117	1.1379626
1496	N-desbutylbupivacaine	0.990761636			MS2 matched	233.14772	482.234	0.01904216	0.03019739	0.02062803	0.01317372	0.01859528	0.02032239	0.020326495	0.02887560	0.01629955	0.02021183	0.02093104	0.02497409	0.01564320	0.021155885
796	Zanamivir	0.773813202			MS2 matched	663.27423	268.071	0.007969767	0.002960845	0.008288810	0.013947253	0.006679198	0.008183693	0.00800492766666667	0.005131262	0.007060275	0.013304254	0.015323902	0.007472383	0.015108367	0.0105667405
457	Ketoprofen	0.895000888			MS2 matched	507.18094	317.41	0.0012129897	0.0012393458	0.0012870472	0.0012903349	0.0011250485	0.0012491857	0.00123399196666667	0.0038388483	0.0015317603	0.0008055159	0.0001565119	0.0107195570	0.0039309288	0.00349718703333333
1713	Trp-his	0.710927129			MS2 matched	342.15302	295.714	0.005890306	0.006022027	0.009073693	0.006204824	0.005729112	0.005460416	0.00639672966666667	0.005252810	0.004969138	0.004712517	0.006062192	0.007354876	0.006092784	0.0057407195
1443	Maltose	0.993065257			MS2 matched	360.14855	392.922	9.9174606	8.7036336	8.6315542	7.5662106	8.5031515	8.1420123	8.57733713333333	7.7937139	3.0655161	0.2164929	0.1078180	3.7473934	5.7575506	3.44808081666667
255	Butylated hydroxytoluene	0.883765769			MS2 matched	219.17182	1.751	0.023220223	0.021296543	0.022574114	0.003713576	0.007975299	0.006962989	0.0142904573333333	0.019101436	0.022944423	0.003768564	0.005826768	0.018311910	0.008769878	0.0131204965
1056	Acetylglycine	0.907921236			MS2 matched	118.05953	354.9325	0.006013678	0.005016307	0.004644236	0.002417146	0.003970560	0.004419052	0.0044134965	0.004859833	0.005785448	0.005505824	0.005017858	0.003374148	0.004860064	0.00490052916666667
761	Thr-Lys	0.742182488			MS2 matched	246.14174	426.6075	0.006227316	0.005725639	0.008167737	0.001684651	0.002198668	0.001665984	0.0042783325	0.001325755	0.003500428	0.002006397	0.002789409	0.002124727	0.001738180	0.00224748266666667
966	2(1h)-pyridinone	0.981268269			MS2 matched	96.04299	65.267	0.10582192	0.12759241	0.10949803	0.08096567	0.10669781	0.09022263	0.103466411666667	0.11012333	0.10975429	0.10251426	0.10225404	0.07636099	0.09216203	0.09886149
577	Oligomycin b	0.711340297			MS2 matched	803.47288	112.074	0.006635744	0.005584822	0.005399439	0.005629348	0.006801192	0.006262236	0.00605213016666667	0.005952048	0.005288718	0.005490631	0.006902631	0.004009062	0.005428694	0.005511964
1623	Pyroglu-Ala	0.712073655			MS2 matched	201.08504	404.117	0.009515839	0.008305879	0.018566663	0.009777838	0.008490343	0.007247963	0.0103174208333333	0.007733900	0.010214902	0.011748550	0.007511400	0.014892924	0.012373050	0.0107457876666667
241	Asparagine	0.994392229			MS2 matched	131.04437	379.0205	0.3158851	0.1819195	0.3041480	0.2488714	0.2319414	0.2500234	0.2554648	0.2435692	0.2478793	0.3575533	0.2556726	0.1898520	0.2241009	0.25310455
361	Fa 18:1+1o	0.933761134			MS2 matched	297.23776	60.735	0.4371109	0.4959178	0.5842933	0.3785155	0.4090536	0.6175210	0.487068683333333	0.6181920	0.5303783	0.3768381	0.9139480	0.6225438	0.5332150	0.599185866666667
1259	Dopamine	0.939			MS2 matched	136.0737	211.656	0.0025821360	0.0006804749	0.0049464056	0.0028530598	0.0017356950	0.0022563720	0.00250902388333333	0.0040325697	0.0040624304	0.0039598950	0.0036961747	0.0027448645	0.0038780382	0.00372899541666667
1517	Naproxen	0.866123976			MS2 matched	231.11124	245.932	0.006766208	0.009924763	0.003020498	0.002181338	0.011493734	0.006489555	0.006646016	0.004330922	0.002340458	0.003017116	0.010860589	0.006641927	0.001326448	0.00475291
1691	Thiazolidine-4-carboxylic acid	0.969187529			MS2 matched	134.02523	230.3245	0.12551628	0.20690516	0.17157452	0.38935696	0.12049033	0.27413115	0.2146624	0.11414969	0.16420267	0.14272581	0.06970208	0.09992128	0.17444376	0.127524215
1110	Asn-Gly-Lys	0.852558218			MS2 matched	318.17329	456.239	0.009866111	0.010891455	0.011673045	0.010207778	0.010667852	0.009964282	0.0105450871666667	0.011765894	0.011085481	0.014912678	0.010974982	0.012858671	0.011445615	0.0121738868333333
916	"(alphas)-n-[(1s,3s,4s)-4-[[2-(2,6-dimethylphenoxy)acetyl]amino]-3-hydroxy-5-phenyl-1-(phenylmethyl)pentyl]tetrahydro-4-hydroxy-alpha-(1-methylethyl)-2-oxo-1(2h)-pyrimidineacetamide"	0.767018926			MS2 matched	627.3562	526.5325	0.002979889	0.002965675	0.002956494	0.002872435	0.002866459	0.002798516	0.002906578	0.002918396	0.002529684	0.003396747	0.002811326	0.001821448	0.002663568	0.00269019483333333
431	Homovanillic acid sulfate	0.852827225			MS2 matched	261.00274	237.924	0.016320711	0.010772170	0.024140672	0.005717099	0.005397058	0.002694550	0.0108403766666667	0.007715010	0.018912790	0.021739664	0.010944210	0.015520291	0.022124460	0.0161594041666667
523	Mgmg 18:2	0.701134759			MS2 matched	561.32023	191.355	0.02470794	0.03174079	0.04038057	0.03425583	0.03062817	0.03396316	0.0326127433333333	0.03117278	0.02971838	0.04252904	0.03183782	0.02212951	0.03416315	0.0319251133333333
1510	Nepsilon-methyl-l-lysine	0.914246644			MS2 matched	161.12656	534.079	0.03768070	0.02962365	0.04404269	0.02592095	0.03534873	0.03318525	0.0343003283333333	0.05135269	0.03678747	0.05132501	0.03432505	0.03312679	0.03367956	0.0400994283333333
558	N-lauroyl-d-erythro-sphingosylphosphorylcholine	0.914821918			MS2 matched	645.49857	119.115	0.04364523	0.07489414	0.05596986	0.03319460	0.07160816	0.08200958	0.0602202616666667	0.04761466	0.05018472	0.03242123	0.08087169	0.04561553	0.06167209	0.05306332
284	Creatinol o-phosphate	0.707106427			MS2 matched	154.04858	265.193	0.09298331	0.06264662	0.04822193	0.03639487	0.05016617	0.05854993	0.0581604716666667	0.06521162	0.06572543	0.06714573	0.01602268	0.06260045	0.01865086	0.0492261283333333
1425	Lithocholylglycine	0.730290148			MS2 matched	434.33317	182.281	0.003643860	0.005351670	0.004355845	0.002904803	0.003356841	0.004036960	0.00394166316666667	0.001405080	0.003647435	0.003402711	0.003155237	0.006116307	0.004039754	0.003627754
1211	D-glucosamine 6-phosphate	0.927324636			MS2 matched	260.07173	288.9485	0.04671447	0.05117743	0.04943698	0.04551670	0.03508676	0.06181816	0.04829175	0.08071433	0.07560905	0.06175433	0.05486165	0.04128213	0.06603968	0.0633768616666667
1021	"5-[(4s,8as)-4-acetyloxy-2,5,5,8a-tetramethyl-3-oxo-4a,6,7,8-tetrahydro-4h-naphthalen-1-yl]-3-methylpentanoic acid"	0.985493844			MS2 matched	401.2125	120.885	0.008904838	0.010808702	0.006259352	0.016124967	0.012673951	0.007341174	0.010352164	0.010417430	0.007282528	0.008772293	0.010152504	0.006934952	0.008024953	0.00859744333333333
1400	L-ng-monomethylarginine	0.998173501			MS2 matched	189.13286	506.0965	0.1917756	0.2049434	0.2092668	0.1854557	0.1599814	0.2071201	0.1930905	0.2213063	0.2353915	0.2071375	0.1727357	0.1527574	0.1524187	0.190291183333333
627	Pg 32:1	0.813143391			MS2 matched	719.47376	80.53	0.02629964	0.03973333	0.04469050	0.03660401	0.04837224	0.03093883	0.0377730916666667	0.02580464	0.04064824	0.03066353	0.04295075	0.02914302	0.03936819	0.0347630616666667
1173	Chaulmoogric acid	0.773729097			MS2 matched	298.27149	50.135	0.04878387	0.04852536	0.04985462	0.03646573	0.04442261	0.03723334	0.044214255	0.05805929	0.01526093	0.04087988	0.05124335	0.04534033	0.05132759	0.0436852283333333
56	1-palmitoyl-2-arachidonoyl-sn-glycero-3-phosphoserine	0.948874445			MS2 matched	782.48515	193.0695	0.03207448	0.05075440	0.03424978	0.02989787	0.05643473	0.04584780	0.0415431766666667	0.03869576	0.04753544	0.02636415	0.05304294	0.06021467	0.06136135	0.0478690516666667
680	Probucol	0.98126499			MS2 matched	515.29401	58.203	0.13484605	0.09433990	0.16214522	0.09865696	0.08244343	0.12791099	0.116723758333333	0.14277080	0.05261401	0.10902989	0.19583036	0.56948131	0.19037754	0.210017318333333
59	1-palmitoyl-2-lauroyl-sn-glycero-3-phosphorylcholine	0.836888223			MS2 matched	722.50025	142.575	0.3162035	0.4949954	0.2482842	0.5306653	0.3386872	0.4823302	0.401860966666667	0.4289328	0.3883140	0.2972583	0.2949790	0.3733166	0.2774868	0.34338125
1002	4-hydroxy-l-isoleucine	0.982576941			MS2 matched	102.09084	322.204	3.203748	2.415070	1.460869	1.726128	2.917405	3.441219	2.5274065	5.400722	2.968958	1.982776	4.434169	1.208532	2.406377	3.06692233333333
1214	D-Pipecolinic acid	0.9958			MS2 matched	130.0849	552.822	0.16420986	0.05733240	0.06573449	0.05597794	0.05174263	0.09501889	0.0816693683333333	0.21712315	0.06543738	0.07049662	0.10189756	0.04352600	0.05582490	0.0923842683333333
1290	Gabapentin	0.844174917			MS2 matched	172.13119	46.304	0.01441258	0.01899798	0.02539054	0.02660808	0.03218944	0.01771805	0.0225527783333333	0.02741893	0.03076095	0.02210763	0.04203814	0.02914935	0.02559887	0.0295123116666667
267	Cetirizine	0.979164879			MS2 matched	387.15058	23.548	0.001442135	0.002253737	0.002944601	0.003851607	0.004973605	0.002093541	0.00292653766666667	0.001211941	0.001566875	0.002156863	0.001679067	0.001984982	0.001397929	0.00166627616666667
1198	Cyanidin-3-o-sambubioside-5-o-glucoside	0.882969988			MS2 matched	743.2139	259.0665	0.009356802	0.011571151	0.011438005	0.006094329	0.011067273	0.010256163	0.00996395383333333	0.011168344	0.009374626	0.011384674	0.012457773	0.006412193	0.011131523	0.0103215221666667
275	Cis-9-palmitoleic acid	0.871529357			MS2 matched	253.21337	51.114	3.529289	3.842631	3.517181	3.764222	4.097266	4.185636	3.82270416666667	3.345482	3.791275	4.685679	4.763971	4.420487	5.717515	4.45406816666667
579	Orientin	0.727776046			MS2 matched	483.06823	402.802	0.005294907	0.024180887	0.013178869	0.017445478	0.005211146	0.015265596	0.0134294805	0.009750816	0.570874697	0.014560743	0.002462139	0.010350835	0.010479473	0.103079783833333
522	Mevalonic acid	0.948622228			MS2 matched	295.13423	341.843	0.0007865537	0.0037094141	0.0040806757	0.0040174799	0.0023479126	0.0008013572	0.00262389886666667	0.0014707484	0.0038893315	0.0049283925	0.0027625573	0.0036504294	0.0038867657	0.0034313708
335	Dihydrouracil	0.942115812			MS2 matched	113.02267	388.815	0.24293908	0.18110184	0.20777960	0.16758188	0.21498772	0.20551211	0.203317038333333	0.23610217	0.15811158	0.21776212	0.06332776	0.15776959	0.13461940	0.161282103333333
567	Neochlorogenic acid	0.872924338			MS2 matched	707.19405	459.829	0.037206689	0.023575741	0.022686248	0.021560580	0.029427012	0.021890342	0.0260577686666667	0.026403805	0.020715616	0.006166854	0.004291159	0.008001098	0.021382822	0.014493559
628	Pg 34:3	0.803230798			MS2 matched	743.47203	39.003	0.04588801	0.06770859	0.04711601	0.06134767	0.05482836	0.08363306	0.06008695	0.06600007	0.05630392	0.06410490	0.04772740	0.05410717	0.05449368	0.0571228566666667
690	Ps 38:6	0.723025363			MS2 matched	806.48361	192.0055	0.1065245	0.1546342	0.1452790	0.1005975	0.1735810	0.1449049	0.13758685	0.1277842	0.1454915	0.1065948	0.1478192	0.1968087	0.1506482	0.145857766666667
1419	Leukotriene d4 methyl ester	0.795615909			MS2 matched	511.29207	472.469	0.009643925	0.013385055	0.012458128	0.012285362	0.009126482	0.005391201	0.0103816921666667	0.008962646	0.009656974	0.008011513	0.005624644	0.012310249	0.008911900	0.00891298766666667
233	Arg-Gly-Arg	0.988634729			MS2 matched	386.2295	42.2	0.4327052	0.5306387	0.2946705	0.1700036	0.4820242	0.3607614	0.378467266666667	0.5971472	0.4850285	0.5157709	0.5633886	0.4115418	0.5404819	0.51889315
1387	L-carnitine	0.999188684			MS2 matched	323.21476	359.0585	0.3866627	0.3110241	0.4568048	0.2749616	0.2850011	0.3092432	0.337282916666667	0.2915368	0.3529872	0.2798526	0.1867957	0.1917184	0.1668893	0.244963333333333
1695	Thr-Ala	0.815963189			MS2 matched	191.08252	257.8565	0.01635105	0.02169413	0.01550398	0.01151371	0.01721284	0.02578801	0.01801062	0.01469834	0.01623637	0.01611138	0.01093929	0.01036208	0.01094691	0.0132157283333333
341	Dl-homocysteine	0.999935185			MS2 matched	116.03361	266.4565	0.01718253	0.01990216	0.01560619	0.01844073	0.01914011	0.02056860	0.0184733866666667	0.02518358	0.01992689	0.02539430	0.02169954	0.02111875	0.02981784	0.0238568166666667
652	Physcion	0.941625258			MS2 matched	283.06446	22.637	0.003438895	0.005555532	0.002053856	0.002864313	0.004505024	0.003629301	0.00367448683333333	0.002185843	0.002651125	0.003377612	0.004197180	0.004802910	0.004638731	0.0036422335
893	"1,2-bis(o-octanoyl)-sn-glycerylphophorylcholine"	0.748524942			MS2 matched	510.31421	210.516	0.009282906	0.009884916	0.008544700	0.009119240	0.009651911	0.009200968	0.0092807735	0.008816828	0.009511420	0.009682153	0.009182903	0.008549947	0.008346328	0.00901492983333333
127	"2,8-quinolinediol"	0.769711736			MS2 matched	202.06886	258.815	0.03029713	0.02980048	0.03892469	0.02923210	0.03427571	0.03114874	0.0322798083333333	0.03733307	0.04226612	0.05245679	0.04117657	0.03597630	0.03976915	0.0414963333333333
162	4-(2-hydroxyethyl)piperazine-1-ethanesulfonic acid	0.951123762			MS2 matched	237.0881	179.115	1.0261613	1.8654586	0.9398829	0.7287432	0.9010276	0.8070781	1.04472528333333	1.4104873	1.5927437	1.8438769	1.4743912	0.3512987	1.6402424	1.3855067
923	"16,16-dimethylprostaglandin e2 p-(p-acetamidobenzamido) phenyl ester"	0.738738974			MS2 matched	615.34484	541.6795	0.012838449	0.017340458	0.020969960	0.013128863	0.017568811	0.012310688	0.0156928715	0.009046124	0.018674083	0.016464258	0.011004297	0.016489479	0.016713879	0.01473202
154	3-thiatetradecanoic acid	0.869993333			MS2 matched	245.13471	323.72	0.003139470	0.001815972	0.003837522	0.002277025	0.002491297	0.001433167	0.0024990755	0.001729132	0.001647570	0.002590679	0.002195675	0.002241405	0.001357325	0.00196029766666667
1169	Cellobiose	0.824492625			MS2 matched	325.11028	489.356	0.145822261	0.117625363	0.107535405	0.084957895	0.097122037	0.105075896	0.1096898095	0.096572721	0.018905557	0.004634692	0.003058275	0.014237450	0.105280714	0.0404482348333333
973	3-deacetylsalannin	0.952059435			MS2 matched	577.27554	272.159	0.0018916120	0.0018580772	0.0027192405	0.0009247697	0.0017228622	0.0020418713	0.00185973881666667	0.0014420496	0.0016453158	0.0014418055	0.0010624017	0.0006442401	0.0011705252	0.00123438965
634	Pg 40:8	0.887493232			MS2 matched	817.48941	39.0495	1.6220534	1.5842290	1.4667405	2.1095505	1.6555124	2.2918561	1.78832365	1.7194455	1.9594800	1.6378501	1.3177393	1.4877998	0.8569581	1.49654546666667
410	Glycerol	0.977499823			MS2 matched	91.05397	106.63	0.09230812	0.09687674	0.10800875	0.08757102	0.09332533	0.09896985	0.096176635	0.21131343	0.15688595	0.19877364	0.33324100	0.05073141	0.07922475	0.17169503
28	(S)-2-Hydroxyglutarate	0.957668766			MS2 matched	147.02757	393.875	0.04034734	0.04719836	0.04561451	0.03557875	0.03371323	0.05030672	0.042126485	0.05093763	0.05406820	0.05001610	0.03752685	0.03324378	0.04908909	0.0458136083333333
633	Pg 40:5	0.765051666			MS2 matched	823.53445	38.436	0.2886735	0.4007590	0.2508028	0.2719403	0.4093897	0.4163916	0.339659483333333	0.3593033	0.3873375	0.2214910	0.3233113	0.3987012	0.3067502	0.33281575
227	alpha-Tocopherol (Vitamin E)	0.996467436			MS2 matched	429.36498	33.832	0.10326968	0.17771360	0.15163896	0.06063462	0.12900866	0.16378646	0.131008663333333	0.12664943	0.12896362	0.07487055	0.03695999	0.07355765	0.16975410	0.101792556666667
1293	Gamma-l-glutamyl-l-glutamic acid	0.995198359			MS2 matched	277.08869	317.774	1.3699173	1.4697400	1.4568367	1.4353140	1.1516841	1.7310420	1.43575568333333	1.9462506	1.5447117	0.8227459	0.2109893	3.6130298	2.1249624	1.71044828333333
1382	L-beta-homoserine	0.958053071			MS2 matched	120.07913	84.81	0.2906258	0.3677625	0.3457628	0.2419448	0.2529125	0.3400247	0.306505516666667	0.4728175	0.4681931	0.1930421	0.3261974	0.2212296	0.2781645	0.326607366666667
1034	5-methylbenzotriazole	0.780219732			MS2 matched	134.0579	113.307	0.007368703	0.015001353	0.011339906	0.002269862	0.007162632	0.021152250	0.0107157843333333	0.014447904	0.015625720	0.012913420	0.005724511	0.001696911	0.020616992	0.0118375763333333
403	Gly-His	0.994110742			MS2 matched	211.08008	383.636	0.05431118	0.04326391	0.06316556	0.04563875	0.03859617	0.04566563	0.0484402	0.05583165	0.08143423	0.12295741	0.09706080	0.05170256	0.06222853	0.0785358633333333
1407	L-Serine	0.6709			MS2 matched	147.07457	90.081	0.03562856	0.03938007	0.05406415	0.02775573	0.03634412	0.02624757	0.0365700333333333	0.02581096	0.02969939	0.03211963	0.01814211	0.03150494	0.02960188	0.0278131516666667
47	1-myristoyl-2-palmitoyl-sn-glycero-3-phosphocholine	0.882764624			MS2 matched	750.52187	56.219	0.06955174	0.11462602	0.15557281	0.08204256	0.11170061	0.11564900	0.108190456666667	0.08764707	0.07937752	0.05067422	0.21028000	0.10060242	0.06842525	0.09950108
1403	L-pipecolic acid	0.998957967			MS2 matched	130.08455	311.832	0.08925583	0.06272154	0.04902407	0.03790609	0.05530061	0.04151113	0.0559532116666667	0.06835632	0.05403589	0.07194041	0.05551577	0.05303481	0.04644752	0.0582217866666667
1007	4-imidazoleacrylic acid	0.727091887			MS2 matched	139.04824	153.6425	0.012440794	0.017193360	0.015921111	0.007619098	0.017305917	0.011406866	0.0136478576666667	0.016139202	0.018774293	0.010932293	0.023797133	0.004401443	0.017463638	0.0152513336666667
203	Acetylcholine	0.948683298			MS2 matched	145.09657	521.53	0.4537390	0.3892089	0.5795310	0.4414846	0.3977404	0.5151173	0.462803533333333	0.5607130	0.6514702	0.9534795	0.7891264	0.3958780	0.6405538	0.665203483333333
1106	Artemisinin	0.991435832			MS2 matched	305.15423	79.173	0.04096266	0.04878540	0.05497937	0.04936673	0.04149418	0.03704309	0.0454385716666667	0.04455332	0.04171980	0.03229596	0.03287169	0.03348632	0.03318759	0.0363524466666667
1678	Tangeritin	0.95287352			MS2 matched	395.11399	403.38	0.011229525	0.006522773	0.006843040	0.003512921	0.008219938	0.006671563	0.00716662666666667	0.010576958	0.009877482	0.004530987	0.003006145	0.005859261	0.008776442	0.00710454583333333
929	n-[(1s)-1-(aminocarbonyl)-2-methylpropyl]-1-(5-fluoropentyl)-1h-indazole-3-carboxamide	0.937979248			MS2 matched	371.20043	108.318	0.002161746	0.002398057	0.005533588	0.003985257	0.003518044	0.001947837	0.0032574215	0.004777228	0.002298107	0.005146576	0.001350159	0.005211062	0.001205143	0.00333137916666667
82	"10-formyl-7,8-dihydrofolic acid"	0.838527068			MS2 matched	470.12856	425.793	0.004682728	0.004853291	0.002773741	0.001954171	0.002795012	0.007052706	0.00401860816666667	0.003409092	0.006233693	0.003980538	0.003628355	0.002235780	0.004969237	0.00407611583333333
537	N-acetyl-l-glutamate	0.966429799			MS2 matched	188.05334	388.103	0.04604775	0.05570879	0.04619654	0.03691572	0.05117880	0.03992524	0.0459954733333333	0.05633772	0.09372003	0.07558742	0.11514389	0.09326358	0.04435140	0.0797340066666667
1636	Roxithromycin (roxl-150)	0.787608773			MS2 matched	859.49423	404.1125	0.013382915	0.009984559	0.014630099	0.010375150	0.011500493	0.010863105	0.0117893868333333	0.009736166	0.008538096	0.008788715	0.005473393	0.006168974	0.007923233	0.0077714295
1731	Val-Gly-Lys	0.782223165			MS2 matched	303.20047	418.348	0.008783448	0.005808833	0.015927522	0.011244935	0.009782943	0.008264180	0.0099686435	0.007935182	0.009360683	0.017172480	0.007650396	0.012427502	0.012050622	0.0110994775
675	Platencin	0.966138518			MS2 matched	442.18104	69.928	0.013653188	0.015904130	0.014257348	0.009422311	0.013243866	0.009961383	0.012740371	0.018391891	0.013731216	0.007457458	0.036756590	0.098461733	0.035340223	0.0350231851666667
824	(cis+trans)-nerodilol	0.916203361			MS2 matched	123.11521	36.143	0.08768208	0.18405790	0.25128170	0.13238276	0.39586020	0.10964419	0.193484805	0.08976483	0.10197106	0.17424362	0.27034036	0.09342815	0.14783958	0.1462646
1677	Tamoxifen	0.706896197			MS2 matched	372.23507	246.497	0.014646192	0.016337322	0.013750838	0.008910360	0.009346513	0.010591803	0.012263838	0.012748058	0.013400815	0.005362448	0.004999037	0.019117998	0.006454985	0.0103472235
615	"Pe(16:1e/14,15-epete)"	0.715629213			MS2 matched	736.47936	147.106	0.1611509	0.2003629	0.2288372	0.1480326	0.2307328	0.1868776	0.192665666666667	0.1534086	0.1810512	0.1893628	0.1903274	0.1475838	0.2787221	0.190075983333333
1092	Arg-Ala-Lys	0.77863309			MS2 matched	374.25005	241.286	0.04412009	0.04103268	0.02874954	0.01920841	0.01984435	0.01970156	0.028776105	0.03852358	0.02631555	0.01414871	0.01509999	0.04654463	0.01961573	0.0267080316666667
1286	o-hex-dhex-dhex Furostane base -2h + o-hex	0.764167382			MS2 matched	1031.52248	487.427	0.003385344	0.006510537	0.007178373	0.006946165	0.007366915	0.005337006	0.00612072333333333	0.008019952	0.008099971	0.006867571	0.005131950	0.005228262	0.005730386	0.00651301533333333
1499	N-lauroyl-d-erythro-sphinganine	0.85974538			MS2 matched	484.46906	34.3435	0.07889346	0.07415851	0.08362051	0.08647973	0.08722566	0.08584442	0.082703715	0.07968097	0.09586556	0.08866290	0.08077972	0.07678994	0.07307488	0.0824756616666667
707	Reserpic acid	0.980182894			MS2 matched	399.21273	32.738	0.02811034	0.04574343	0.04161745	0.04919818	0.07491573	0.02311724	0.0437837283333333	0.03405114	0.03601536	0.04210658	0.03641867	0.04060168	0.03047361	0.0366111733333333
331	Desmethyleneparoxetine	0.994911446			MS2 matched	352.1145	295.222	0.003423350	0.003192484	0.001381479	0.003102664	0.003800206	0.002256211	0.002859399	0.003658256	0.005067596	0.004844816	0.005786356	0.003290572	0.004812065	0.00457661016666667
777	Uridine 5'-monophosphate	0.705548377			MS2 matched	323.01305	112.0275	0.05219474	0.05933502	0.06189627	0.02608317	0.05045677	0.06269750	0.0521105783333333	0.07311062	0.06539257	0.04403672	0.08001181	0.06032149	0.08184261	0.0674526366666667
196	"(alphas)-alpha-amino-alpha-[(1s,2s)-2-carboxycyclopropyl]-9h-xanthene-9-propanoic acid "	0.979753464			MS2 matched	352.11546	81.159	0.017100778	0.002825966	0.020063993	0.010696724	0.020391533	0.017538718	0.0147696186666667	0.001908320	0.017220454	0.010809294	0.022167810	0.028251160	0.016722415	0.0161799088333333
136	"3-[4,5-dihydroxy-3-[(2r,3r,4r,5r,6s)-3,4,5-trihydroxy-6-methyloxan-2-yl]oxy-6-[[(2r,3r,4r,5r,6s)-3,4,5-trihydroxy-6-methyloxan-2-yl]oxymethyl]oxan-2-yl]oxy-5-hydroxy-2-(4-hydroxyphenyl)-7-methoxychromen-4-one"	0.989338948			MS2 matched	753.21866	456.049	0.0110557903	0.0229614560	0.0098534954	0.0102792725	0.0121642694	0.0124043772	0.0131197768	0.0217167065	0.0071703415	0.0005744954	0.0003901016	0.0062544592	0.0134154227	0.00825358781666667
1476	Myristoyl-l-carnitine	0.993560376			MS2 matched	372.30833	181.779	0.020895097	0.008775660	0.012101408	0.031576694	0.008657192	0.010069964	0.0153460025	0.012195081	0.011558602	0.009250475	0.010397970	0.016528908	0.007306962	0.011206333
1120	Axinastatin 1	0.724937739			MS2 matched	753.44267	236.761	0.004730179	0.006262603	0.005721190	0.003069932	0.006644602	0.005956316	0.00539747033333333	0.007261167	0.010528235	0.005766811	0.005796189	0.006864767	0.007160250	0.00722956983333333
1717	Tyr-Gln	0.796			MS2 matched	348.10431	403.5325	0.012392121	0.011919373	0.003035456	0.012803149	0.014029452	0.013857686	0.0113395395	0.014279117	0.015250264	0.015676008	0.016540116	0.022987385	0.020307281	0.0175066951666667
1697	Thr-Asp-Arg	0.738954227			MS2 matched	391.18985	417.9425	0.01544220	0.01673590	0.01776210	0.01074438	0.01457323	0.01665691	0.01531912	0.01485936	0.02091742	0.02298748	0.01094661	0.01310585	0.01716446	0.01666353
1225	Delphinidine	0.75063482			MS2 matched	303.06821	309.106	0.002986010	0.005572878	0.003901134	0.003108731	0.001831501	0.003467751	0.00347800083333333	0.005135384	0.005237535	0.003276367	0.001916308	0.003837568	0.002565807	0.00366149483333333
1633	Ribothymidine	0.7387			MS2 matched	259.09042	418.261	0.007459358	0.018826224	0.011873904	0.005727479	0.010230956	0.007139897	0.0102096363333333	0.008047795	0.012274167	0.012692628	0.006929199	0.009133418	0.012955953	0.01033886
1718	Tyr-Gly	0.986161332			MS2 matched	239.09842	293.1065	0.005735713	0.004303763	0.004905563	0.001996083	0.003393869	0.004696720	0.00417195183333333	0.005527515	0.004188243	0.003479876	0.005050820	0.003437678	0.008023332	0.004951244
187	7-methyluric acid	0.942800461			MS2 matched	181.04499	278.236	0.09324985	0.09541648	0.09326342	0.09754050	0.08937337	0.08667923	0.0925871416666667	0.09878992	0.11326489	0.11265221	0.12551909	0.07927971	0.08228106	0.10196448
1379	Keracyanin	0.930120855			MS2 matched	595.14332	490.0985	0.02688539	0.02062321	0.03348034	0.01850688	0.02980733	0.02918351	0.0264144433333333	0.01644914	0.02054964	0.02175642	0.02290458	0.01617402	0.01336851	0.0185337183333333
1745	Zafirlukast	0.981176335			MS2 matched	576.23017	205.743	0.005796452	0.002328454	0.005914898	0.004034152	0.001975469	0.002963988	0.00383556883333333	0.004587196	0.002968507	0.004034823	0.002320502	0.011962966	0.003296960	0.00486182566666667
271	Cholic acid	0.995826202			MS2 matched	407.27284	189.368	4.462934	1.678654	3.949134	5.228577	5.999478	5.031049	4.39163766666667	6.081961	3.389782	5.273388	7.935834	9.349751	7.651030	6.61362433333333
16	(2-aminoethoxy)[2-[docosa-4.7.10.13.16.19-hexaenoyloxy]-3-[hexadec-1-en-1-yloxy]propoxy]phosphinic acid	0.851712981			MS2 matched	746.50053	141.9015	0.3917241	0.5621419	0.3937816	0.7153141	0.4126399	0.5463667	0.503661383333333	0.4486497	0.3706814	0.3411513	0.2991294	0.3852210	0.3165615	0.360232383333333
1582	Phosphocholine	0.99684538			MS2 matched	367.13682	493.6065	0.1830382	0.7539593	0.2804898	0.8823217	0.5253356	0.3883047	0.50224155	0.7985605	1.0801901	0.8677485	0.5307437	1.3634904	0.8707509	0.918580683333333
509	Maltitol	0.87998485			MS2 matched	379.08494	415.323	0.005882584	0.007764718	0.004170602	0.004490144	0.006127948	0.007132346	0.005928057	0.005956495	0.004403581	0.003167031	0.002735130	0.004906326	0.003651192	0.00413662583333333
53	1-oleoyl-sn-glycero-3-phosphoethanolamine	0.949099578			MS2 matched	478.2855	200.7965	4.260959	6.749776	5.264489	4.265912	4.443812	4.934664	4.986602	5.179576	5.708176	5.107334	7.526277	1.433423	5.922457	5.14620716666667
1334	Hexanoyl-l-carnitine	0.986703554			MS2 matched	260.1832	229.7435	0.010967143	0.012039412	0.014348050	0.012011983	0.008812903	0.010165985	0.0113909126666667	0.014809930	0.010853158	0.011429469	0.006307271	0.018378357	0.009934583	0.011952128
462	L-citrulline	0.985495916			MS2 matched	174.08536	392.63	0.01777131	0.02199224	0.01206296	0.01346504	0.01487159	0.01614482	0.0160513266666667	0.02963880	0.03142439	0.05232169	0.06675101	0.01436590	0.01598337	0.03508086
1661	Sn-glycerol-3-phosphoethanolamine	0.956804265			MS2 matched	238.04267	397.162	0.08219545	0.05374688	0.12013041	0.11187086	0.11969395	0.08810893	0.0959577466666667	0.07139552	0.09724953	0.14821951	0.13537057	0.13942948	0.14555654	0.122870191666667
1082	Androstan-3-ol-17-one 3-glucuronide	0.973939599			MS2 matched	484.27214	508.015	0.0009470346	0.0279644715	0.0183774737	0.0197604661	0.0243207837	0.0172104340	0.0180967772666667	0.0240143601	0.0254739396	0.0269409648	0.0272181386	0.0230872871	0.0259622515	0.0254494902833333
1501	N-nervonoyl-d-erythro-sphingosylphosphorylcholine	0.98693477			MS2 matched	813.67673	157.197	0.04958774	0.05463131	0.05507853	0.04924230	0.06987216	0.05284115	0.055208865	0.04872077	0.05440748	0.04949365	0.04180779	0.07100300	0.05140643	0.05280652
1727	Urobilin	0.820098175			MS2 matched	591.32693	441.466	0.007296940	0.008352094	0.012018668	0.005883443	0.006446446	0.007613979	0.00793526166666667	0.007457481	0.007984181	0.007269705	0.002707902	0.004586369	0.009647907	0.00660892416666667
902	"1,2-dilinoleoyl-sn-glycero-3-phosphoethanolamine"	0.975553334			MS2 matched	740.51492	147.7395	0.3490113	0.3449951	0.3470055	0.3717829	0.3731332	0.3670760	0.358834	0.3328298	0.4223030	0.3823599	0.3874953	0.3116473	0.4786888	0.38588735
908	"1,2-dipalmitoyl-sn-glycero-3-phosphoethanolamine-n,n-dimethyl"	0.973196619			MS2 matched	742.52953	149.559	0.1627717	0.2152897	0.2376780	0.1849799	0.2150268	0.1581146	0.19564345	0.1680027	0.1991941	0.1905389	0.1754582	0.1586106	0.2202872	0.185348616666667
820	"(3r,5s,7r,8r,9s,10s,12s,13r,14s,17r)-17-((2r)-6,7-dihydroxy-6-methylheptan-2-yl)-10,13-dimethylhexadecahydro-1h-cyclopenta[a]phenanthrene-3,7,12-triol"	0.980859369			MS2 matched	475.33489	119.459	0.019751636	0.008139986	0.024619459	0.015161686	0.010051015	0.012091770	0.0149692586666667	0.016126489	0.008418810	0.015453207	0.023388367	0.044220864	0.010710367	0.019719684
803	beta-muricholic acid	0.941884226			MS2 matched	355.25951	189.618	0.05765857	0.02318055	0.07337811	0.06840967	0.08067713	0.06753870	0.0618071216666667	0.08865077	0.04928098	0.07281128	0.10500358	0.24735100	0.09341303	0.10941844
1132	Benzoic acid	0.968430292			MS2 matched	123.04257	304.493	0.2141536	0.1883796	0.2497929	0.1632131	0.1889678	0.1983371	0.200474016666667	0.2272115	0.2101647	0.2587070	0.1515935	0.1527319	0.2515220	0.2086551
1276	Flavine mononucleotide	0.816283859			MS2 matched	439.08146	241.8885	0.006942962	0.008805395	0.004769032	0.006375672	0.004364624	0.006574964	0.0063054415	0.008702881	0.007758893	0.006861875	0.006253376	0.003404718	0.009332613	0.00705239266666667
1160	Calcitriol	0.742683461			MS2 matched	363.28622	33.341	0.01778318	0.06267704	0.02376376	0.01547792	0.01421873	0.02109721	0.0258363066666667	0.01999931	0.02634929	0.01730871	0.02334536	0.02201534	0.25392660	0.0604907683333333
1108	Asn-Glu-Lys	0.907099738			MS2 matched	390.19571	472.2805	0.014925318	0.015097743	0.023565213	0.015589135	0.015355669	0.013893082	0.01640436	0.008787151	0.014396050	0.018331371	0.005380181	0.024333785	0.017279576	0.0147513523333333
1020	"5-[(3s,8r,10r,13r,14s,17r)-3-[(2r,3r,4r,5s,6r)-3,4-dihydroxy-6-(hydroxymethyl)-5-[(2s,3r,4r,5r,6s)-3,4,5-trihydroxy-6-methyloxan-2-yl]oxyoxan-2-yl]oxy-14-hydroxy-10,13-dimethyl-1,2,3,6,7,8,9,11,12,15,16,17-dodecahydrocyclopenta[a]phenanthren-17-yl]pyran-2-one"	0.711189919			MS2 matched	693.36736	440.2025	0.01599957	0.01167722	0.01852753	0.01239078	0.01205287	0.01763400	0.0147136616666667	0.01409035	0.01065840	0.01397364	0.01010530	0.01093292	0.01584944	0.012601675
1041	6-ketoprostaglandin f1alpha	0.988758827			MS2 matched	393.22063	209.295	0.013808146	0.012675339	0.010969490	0.015171971	0.007988910	0.009413473	0.0116712215	0.018638193	0.009201271	0.018030514	0.016405571	0.019605978	0.007597892	0.0149132365
570	Nicotinate d-ribonucleotide	0.893217261			MS2 matched	210.99763	409.1655	0.01404136	0.01764288	0.02074120	0.02042339	0.01735305	0.01594547	0.017691225	0.02641841	0.02212427	0.02327990	0.02280820	0.02440742	0.02242125	0.023576575
926	17beta-nandrolone decanoate	0.983476791			MS2 matched	429.31598	36.933	0.09236376	0.11212922	0.09543994	0.17292888	0.11463199	0.11981718	0.117885161666667	0.11488784	0.10302188	0.19860258	0.10053712	0.08945854	0.09868364	0.117531933333333
414	"1,1'-(1,8-dioxo-1,8-octanediyl)bis[glycyl-Glycine"	0.725725362			MS2 matched	200.06456	371.688	0.005443601	0.006397884	0.003901415	0.004856445	0.005327401	0.004428684	0.00505923833333333	0.007490320	0.006852240	0.007612072	0.006014677	0.003476926	0.007008189	0.00640907066666667
654	Pi 34:2	0.976635335			MS2 matched	833.50359	194.827	0.1348644	0.1369821	0.1961652	0.1504302	0.2621004	0.2137277	0.182378333333333	0.1340906	0.2257505	0.1974465	0.1740656	0.1792704	0.1449681	0.17593195
1500	N-myristoylsphinganine	0.92062947			MS2 matched	512.4998	34.578	0.2934975	0.3198945	0.3017575	0.3050105	0.3610165	0.3338527	0.319171533333333	0.3418845	0.4175442	0.3773722	0.2925405	0.2641154	0.3238603	0.336219516666667
336	Dihydroxyacetone	1			MS2 matched	89.02323	153.431	0.3389555	0.1767877	0.1585650	0.1314859	0.1532106	0.1854893	0.190749	0.1385699	0.1499352	0.2057535	0.1681398	0.1352518	0.1500627	0.15795215
557	N-isovaleroylglycine	0.998500798			MS2 matched	158.07958	195.8535	0.03678024	0.10936262	0.11755905	0.04896616	0.09764987	0.06979153	0.080018245	0.08157064	0.13968378	0.15905037	0.14203133	0.02860464	0.12366279	0.112433925
1356	Ikarugamycin	0.963286128			MS2 matched	501.2722	433.005	0.010753371	0.006239527	0.013690605	0.009163456	0.009363674	0.008868054	0.00967978116666667	0.004957714	0.008777679	0.009372923	0.006235578	0.008829176	0.010197432	0.00806175033333333
1164	Captopril	0.89212594			MS2 matched	172.0583	387.121	0.002238435	0.004734750	0.002473408	0.004673550	0.001756824	0.002062864	0.00298997183333333	0.003195369	0.007044735	0.004930622	0.003961106	0.005299315	0.002839152	0.00454504983333333
783	Val-Ile	0.934262271			MS2 matched	229.15169	201.3855	0.04776965	0.06622030	0.09017428	0.07479223	0.06158589	0.05815792	0.066450045	0.05961652	0.08981514	0.11413522	0.06090070	0.05315610	0.10541246	0.0805060233333333
495	Lovastatin hydroxy acid	0.903570482			MS2 matched	319.17031	135.148	0.01397199	0.02097985	0.02454752	0.02002708	0.04894636	0.02248051	0.025158885	0.02351258	0.02824745	0.03654519	0.02234358	0.01902555	0.02996109	0.0266059066666667
1072	Ala-Leu-Arg	0.838572789			MS2 matched	359.22617	254.256	0.002568547	0.004431512	0.011530453	0.005288255	0.008032188	0.004412310	0.0060438775	0.005583270	0.005688926	0.016625981	0.005273506	0.011290896	0.010738556	0.00920018916666667
1338	His-Gln	0.847422826			MS2 matched	284.13305	381.723	0.01278133	0.01189867	0.02572485	0.01806115	0.01797594	0.01772006	0.0173603333333333	0.01711718	0.02418215	0.02794551	0.01610570	0.02455121	0.02021321	0.0216858266666667
425	Heptadecanoic acid	0.981690977			MS2 matched	269.24395	37.962	0.1759164	0.2423673	0.1880963	0.1560335	0.1741190	0.1686170	0.184191583333333	0.1734331	0.2360096	0.2906213	0.2263330	0.2330839	0.1591005	0.219763566666667
1107	Asn-Ala-Arg	0.714251683			MS2 matched	360.18862	248.377	0.01627111	0.01919487	0.02183762	0.01126086	0.01657993	0.01452402	0.0166114016666667	0.01679005	0.01720160	0.02044433	0.01267816	0.01630320	0.01907286	0.0170817
1339	His-Glu	0.997762945			MS2 matched	285.11699	419.5875	0.1556535	0.1538632	0.2295177	0.1768419	0.1496265	0.1438455	0.168224716666667	0.1463493	0.1877563	0.2132931	0.1409383	0.2078736	0.1814824	0.1796155
1340	His-Gly	0.8022			MS2 matched	213.09611	384.135	0.02875435	0.04033564	0.03739091	0.02759903	0.02528964	0.03353423	0.0321506333333333	0.02848607	0.04344788	0.06140050	0.04561715	0.03692440	0.03662623	0.042083705
1221	Dasatinib n-oxide	0.97620261			MS2 matched	504.16472	267.1705	0.03323591	0.03566262	0.03381712	0.02890463	0.03150930	0.03261395	0.0326239216666667	0.03813115	0.03531338	0.03686122	0.03498650	0.03135797	0.03108097	0.034621865
1144	Betulinic acid	0.974249086			MS2 matched	457.34796	36.962	0.10723879	0.11226732	0.09779591	0.13556172	0.08130709	0.10367059	0.106306903333333	0.11131095	0.12984875	0.14551673	0.10659949	0.08559578	0.08599372	0.110810903333333
430	His-Lys	0.991410765			MS2 matched	282.0791	264.5705	0.1993277	0.1811239	0.1844293	0.1374953	0.2105919	0.1733463	0.1810524	0.1811080	0.1772135	0.2309966	0.1962599	0.1018754	0.1830195	0.17841215
1104	Arginine	0.965072712			MS2 matched	158.11598	270.282	0.21834695	0.19807987	0.18328669	0.23441767	0.19772189	0.18468273	0.202755966666667	0.13873357	0.14389099	0.12068733	0.06723893	0.07977219	0.11557782	0.110983471666667
1064	Adenosine 5'-diphosphoribose	0.920694996			MS2 matched	560.07353	421.8525	0.0009958904	0.0017535227	0.0015798556	0.0012867480	0.0013105048	0.0014499344	0.00139607598333333	0.0027128727	0.0024150289	0.0007632131	0.0024606203	0.0005977522	0.0016975138	0.00177450016666667
605	Pe 32:1	0.826936197			MS2 matched	688.47997	151.555	0.01308939	0.01273078	0.02226834	0.01399725	0.02162141	0.01614019	0.0166412266666667	0.01241023	0.01495128	0.02056765	0.01688438	0.01212726	0.02188619	0.016471165
1555	P-methoxycinnamic acid ethyl ester	0.913729159			MS2 matched	207.08632	354.5955	0.0020000592	0.0020413655	0.0025232757	0.0009834082	0.0038291574	0.0017493599	0.00218777098333333	0.0017838362	0.0029035444	0.0031599846	0.0043387001	0.0013313948	0.0030940290	0.00276858151666667
190	"7,7-dimethyl-(5z,8z)-eicosadienoic acid"	0.994933799			MS2 matched	335.289	45.443	0.05326427	0.07437522	0.04969875	0.06915588	0.05084491	0.08375399	0.0635155033333333	0.07023438	0.06008088	0.04641488	0.06163611	0.06495269	0.03746958	0.0567980866666667
383	Gamma-Glutamylcysteine	0.9316			MS2 matched	249.05327	394.4895	0.006808311	1.226011519	0.007049487	0.003053939	0.002988368	0.007225939	0.2088562605	0.004139639	1.830177586	0.002120698	2.551863400	0.001086387	0.004946058	0.732388961333333
1488	N-[(2s)-2-[[(1z)-1-methyl-3-oxo-3-[4-(trifluoromethyl)phenyl]-1-propen-1-yl]amino]-3-[4-[2-(5-methyl-2-phenyl-4-oxazolyl)ethoxy]phenyl]propyl]propanamide	0.989149035			MS2 matched	620.27043	525.886	0.021041062	0.003025937	0.005030579	0.016100268	0.003553919	0.002450299	0.00853367733333333	0.005551106	0.004083794	0.011974656	0.014599798	0.033116600	0.026094951	0.0159034841666667
242	Aspartic acid	0.97001135			MS2 matched	132.02886	402.2045	1.433968	1.355912	1.501298	1.409225	1.656466	1.534679	1.48192466666667	1.873445	1.800816	1.795590	1.900951	1.331412	1.924150	1.77106066666667
1348	Homoharringtonine	0.733701718			MS2 matched	546.28815	444.832	0.007501733	0.008796410	0.025404502	0.010129039	0.008943788	0.005721346	0.011082803	0.008124998	0.004921237	0.010830996	0.006470415	0.011243324	0.010015417	0.0086010645
1563	Penitrem a	0.946694621			MS2 matched	634.27409	394.308	0.008335251	0.007250868	0.015632274	0.005144495	0.014023241	0.008549103	0.00982253866666667	0.005975197	0.011781977	0.012829552	0.007718464	0.010457921	0.013021410	0.0102974201666667
27	(R)-mevalonic acid 5-Phosphate	0.881			MS2 matched	244.16236	535.288	0.002486904	0.003601042	0.003673183	0.002796878	0.003769284	0.002945402	0.0032121155	0.004795532	0.004075208	0.005553561	0.005036988	0.003824907	0.005498011	0.00479736783333333
582	Oxazepam	0.7877			MS2 matched	286.04518	398.979	0.02132194	0.02791797	0.01855488	0.01916053	0.01939465	0.02228012	0.0214383483333333	0.02238836	0.03180749	0.02030104	0.01457167	0.01808773	0.01390003	0.0201760533333333
569	Nicotinamide adenine dinucleotide (NAD)	0.9932			MS2 matched	662.11397	471.871	0.004581732	0.001211622	0.005856809	0.003878053	0.004806511	0.005585105	0.004319972	0.003562314	0.002431764	0.002766143	0.002923289	0.004145187	0.001973436	0.00296702216666667
1712	Trp-Glu-Arg	0.985964337			MS2 matched	490.2225	373.9245	0.03506020	0.04236075	0.04148933	0.03363951	0.03752895	0.03574362	0.03763706	0.04359478	0.05116266	0.03870653	0.03727289	0.05110248	0.04180681	0.043941025
1302	Gln-Thr-Lys	0.823789961			MS2 matched	376.21043	449.699	0.01090266	0.01006326	0.02540632	0.01449488	0.01226189	0.01062750	0.0139594183333333	0.01410575	0.01151567	0.01479031	0.01013010	0.01466747	0.01504794	0.0133762066666667
485	Leu-Arg	0.808114766			MS2 matched	286.18336	342.332	0.005869725	0.005809050	0.011232274	0.008497057	0.005796635	0.004821954	0.00700444916666667	0.006644785	0.008277391	0.012561652	0.007042209	0.011072157	0.011309814	0.009484668
185	6'-sialyllactose	0.998761508			MS2 matched	632.18278	257.529	0.0024316900	0.0011888640	0.0013690907	0.0010453423	0.0016961550	0.0018712801	0.00160040368333333	0.0013146551	0.0018992307	0.0008568735	0.0003784123	0.0015592350	0.0023700723	0.00139641315
1174	Chloramphenicol palmitate	0.875714077			MS2 matched	543.24856	418.3125	0.02006487	0.02353878	0.02181691	0.01350872	0.01901845	0.01542162	0.0188948916666667	0.02495407	0.01343558	0.02544451	0.01891282	0.01161331	0.02056432	0.0191541016666667
642	Phe(benzoyl)-leu-arg	0.971837766			MS2 matched	537.2933	311.6145	0.01489062	0.01864859	0.01943947	0.01612977	0.01771508	0.01776138	0.0174308183333333	0.02220548	0.01619584	0.01802363	0.01657648	0.01442666	0.01742486	0.0174754916666667
895	"1,2-diamino-2-methylpropane"	0.928483649			MS2 matched	72.08063	303.7665	0.7970825	0.8452950	0.9752320	0.8237109	0.8736138	0.8431103	0.859674083333333	0.8919576	1.0410779	1.2743666	1.0870966	0.7605951	0.9074204	0.993752366666667
574	O-phosphoethanolamine	1			MS2 matched	140.00946	397.0445	0.03867928	0.01921941	0.03601040	0.03510744	0.03082931	0.03043167	0.0317129183333333	0.03173640	0.03375385	0.03368417	0.03711624	0.03419682	0.04310109	0.035598095
14	"(1r,4s,7r,8s)-7-[(2e,4e)-hexa-2,4-dienoyl]-3-hydroxy-8-[(2s)-3-hydroxy-2,4-dimethyl-5-oxo-2,5-dihydrofuran-2-yl]-5-[(2e,4e)-1-hydroxyhexa-2,4-dien-1-ylidene]-1,3-dimethylbicyclo[2.2.2]octane-2,6-dione"	0.743505666			MS2 matched	495.21381	307.7595	0.008340945	0.006159534	0.011115730	0.006496534	0.005664706	0.007328521	0.00751766166666667	0.007387915	0.005821277	0.005983848	0.007303499	0.019704161	0.008023904	0.009037434
1577	"5-(1,1-dimethylheptyl)-2-[(1r,2r,5r)-5-hydroxy-2-(3-hydroxypropyl)cyclohexyl]-Phenol"	0.764990701			MS2 matched	341.302	200.3	0.10588785	0.19030605	0.07668907	0.11275520	0.07315153	0.10217670	0.110161066666667	0.10366762	0.09656364	0.09761610	0.09803449	0.04847940	0.08811627	0.0887462533333333
25	(n-(-2-acetamido))-2-aminoethanesulfonic acid	0.950868848			MS2 matched	181.02586	303.42	0.4103683	0.5076024	0.2357557	0.2624749	0.2655015	0.3086196	0.3317204	0.5509029	0.4537592	0.4682546	0.4381964	0.2167391	0.4395018	0.427892333333333
479	"n-(4-methoxy-1,4-dioxobutyl)-l-alanyl-l-alanyl-l-prolyl-n-(4-methyl-2-oxo-2h-1-benzopyran-7-yl)-L-valinamide"	0.858102152			MS2 matched	662.24954	159.28	0.009275143	0.011695426	0.015117675	0.010662474	0.011543284	0.009180201	0.0112457005	0.008115201	0.002433457	0.011018447	0.004534692	0.029790571	0.008977062	0.0108115716666667
1456	"[1-(hexahydro-1-methyl-1h-azepin-3-yl)-1h-indol-3-yl](2,2,3,3-tetramethylcyclopropyl)-Methanone"	0.742905557			MS2 matched	375.22024	407.075	0.02400215	0.01672667	0.03588663	0.03084257	0.02003384	0.02417261	0.0252774116666667	0.02160394	0.02140069	0.02442197	0.02184221	0.02995464	0.02832846	0.024591985
898	"1,2-dihexadecanoyl-sn-glycero-3-phosphocholine"	0.968032442			MS2 matched	734.56444	151.58	2.679899	3.282803	2.636272	3.421257	2.492000	2.849297	2.893588	2.937653	2.636015	2.232784	2.267191	2.699223	1.934150	2.45116933333333
1291	Gamabufotalin	0.935021281			MS2 matched	403.25132	437.866	0.08978815	0.06253552	0.10135343	0.07418983	0.09080585	0.07216077	0.0818055916666667	0.07471121	0.10363669	0.11556958	0.09737364	0.05999061	0.10369832	0.092496675
1619	Pyridine	0.917092448			MS2 matched	80.04858	64.7275	0.7132215	0.7976351	0.7543323	0.6166200	0.6884712	0.6725660	0.707141016666667	0.7942174	0.7451199	0.7730221	0.7549740	0.5535383	0.7298162	0.72511465
1231	Dibucaine	0.79308998			MS2 matched	344.2251	88.8605	0.2277979	0.2179192	0.2563365	0.2414636	0.2648642	0.1902747	0.23310935	0.2529556	0.2122493	0.2258246	0.2252247	0.2465787	0.2385165	0.233558233333333
827	(R)-(+)-Citronellic acid	0.7711			MS2 matched	188.16231	51.333	0.0032124367	0.0040104913	0.0029240002	0.0021872562	0.0031456082	0.0045382355	0.00333633801666667	0.0030308164	0.0041770149	0.0008945724	0.0009678153	0.0027613743	0.0030191175	0.00247511846666667
612	Pe(16:0/8-hepe)	0.744805318			MS2 matched	752.51021	146.3405	0.03435139	0.03966440	0.05589006	0.05178513	0.06560486	0.04460248	0.04864972	0.04853744	0.04799912	0.04179957	0.04916564	0.04536220	0.04167954	0.0457572516666667
866	1-octadecyl lysophosphatidic acid	0.992472577			MS2 matched	447.26748	234.0405	0.006597958	0.009053556	0.020381901	0.010622545	0.006690083	0.008540028	0.0103143451666667	0.024505156	0.004405277	0.006386369	0.011237435	0.008603647	0.004378522	0.009919401
1195	Curine	0.935825024			MS2 matched	595.27868	250.0645	0.01414243	0.01525746	0.01566535	0.01022418	0.01600338	0.01482082	0.01435227	0.01457465	0.02041487	0.02627929	0.01784963	0.01082908	0.02400325	0.018991795
1168	Caylin-1	0.916969038			MS2 matched	651.10649	491.482	0.02567898	0.03135008	0.03637831	0.02503919	0.03129678	0.03107962	0.03013716	0.03676953	0.04545273	0.03347840	0.03565697	0.03516481	0.02986835	0.0360651316666667
329	Dehydrocholic acid	0.761213377			MS2 matched	383.23613	119.782	0.033989695	0.035222353	0.023847890	0.033640179	0.027780884	0.031998368	0.0310798948333333	0.030593408	0.008261614	0.041592825	0.058351650	0.023297118	0.002026520	0.0273538558333333
843	1-behenoyl-2-hydroxy-sn-glycero-3-phosphocholine	0.8557755			MS2 matched	580.42688	188.962	0.014955534	0.019816420	0.018874849	0.034986012	0.016413329	0.014184112	0.0198717093333333	0.023479613	0.020353637	0.022526921	0.009305334	0.023507862	0.017685881	0.0194765413333333
251	Blood group b trisaccharide	0.818326128			MS2 matched	487.17062	380.313	3.0021722	2.4395955	3.5732128	3.1065226	3.0462590	2.8421536	3.00165261666667	2.7104357	3.1050356	0.5587714	0.1961210	3.1971933	3.2020342	2.16159853333333
88	"12s-hydroxy-5z,8z,10e,14z-eicosatetraenoic acid"	0.905821222			MS2 matched	319.22168	56.219	0.2243544	0.2408583	0.2583092	0.6409628	0.3045313	0.2567777	0.320965616666667	0.2325972	0.2833893	0.2755810	0.4340355	0.3461763	0.3279918	0.316628516666667
1187	Cortisol 21-sulfate	0.809887583			MS2 matched	363.21329	167.702	0.02244667	0.04287004	0.06566370	0.01677961	0.02403522	0.02391627	0.032618585	0.03980615	0.02978381	0.01996769	0.04324308	0.03658767	0.04880345	0.0363653083333333
849	"1-hexadecyl-2-(8z,11z,14z-eicosatrienoyl)-sn-glycero-3-phosphocholine"	0.830892168			MS2 matched	770.60962	33.365	0.024990046	0.028797929	0.014437451	0.015216938	0.009889316	0.020229871	0.0189269251666667	0.015881703	0.020937841	0.008934461	0.016073997	0.020745825	0.017186270	0.0166266828333333
67	1-stearoyl-2-hydroxy-sn-glycero-3-phosphoethanolamine	0.940440997			MS2 matched	480.30079	181.607	2.6503548	2.6393000	2.1326540	2.0635948	1.9773410	2.9067638	2.3950014	2.4697825	2.8486313	2.8962832	3.1456106	0.9386793	2.6948002	2.49896451666667
637	Phe-asp	0.813323513			MS2 matched	279.0936	346.2345	0.01226623	0.01356510	0.02354096	0.01273442	0.01291638	0.01034596	0.014228175	0.01294202	0.01848888	0.01923362	0.01350272	0.02527835	0.02040702	0.0183087683333333
1360	Ile-Met	0.6616			MS2 matched	301.09231	238.7055	0.002316203	0.002370836	0.004214609	0.003681155	0.002955313	0.002952991	0.00308185116666667	0.002645081	0.002866835	0.004593412	0.001987063	0.002762200	0.003072955	0.00298792433333333
1592	Pro-Glu-Arg	0.903192223			MS2 matched	201.0859	301.39	0.006804390	0.008868651	0.001275267	0.005686448	0.007899867	0.006109771	0.006107399	0.003084899	0.010168895	0.008665682	0.007762366	0.005376492	0.009848652	0.00748449766666667
1262	Enniatin b	0.792570342			MS2 matched	640.39618	267.384	0.003312172	0.004038388	0.002915614	0.001180050	0.002725103	0.002871234	0.00284042683333333	0.003445395	0.003307092	0.003664714	0.001991326	0.002247148	0.002850438	0.0029176855
1736	Val-Ser	0.826234114			MS2 matched	205.11615	296.944	0.005997694	0.005098497	0.017240959	0.007795343	0.007230300	0.006939879	0.00838377866666667	0.008147807	0.011572418	0.018108430	0.006586719	0.014527420	0.017853247	0.0127993401666667
1117	Aspartame	0.901718669			MS2 matched	295.12585	347.086	0.008508122	0.012416230	0.010868799	0.010053571	0.008316795	0.009597174	0.00996011516666667	0.011832687	0.014244250	0.013650411	0.013296969	0.014319114	0.010597011	0.0129900736666667
1275	Fexofenadine	0.965577448			MS2 matched	502.30985	256.607	0.002007391	0.002266744	0.002373826	0.001784463	0.002366058	0.001564592	0.00206051233333333	0.001580499	0.002233533	0.002496689	0.002586048	0.002360084	0.002406310	0.00227719383333333
105	2-arachidonoyl-1-palmitoyl-sn-glycero-3-phosphoethanolamine	0.930881167			MS2 matched	738.49665	147.038	1.726356	1.841297	1.846627	1.795296	2.137979	2.258802	1.93439283333333	1.703039	1.909858	1.765787	1.693711	1.367334	2.332229	1.79532633333333
1341	His-His	0.8808			MS2 matched	257.11395	297.769	0.003924789	0.002931031	0.003380642	0.003971301	0.003354088	0.003138497	0.003450058	0.004855573	0.004944522	0.004835193	0.004116884	0.005358433	0.003494561	0.004600861
1469	Morphine n-oxide	0.749837648			MS2 matched	603.2569	459.722	0.014584577	0.008316219	0.014204482	0.014359549	0.006217029	0.011591112	0.0115454946666667	0.012485034	0.009342506	0.012965375	0.005151933	0.006909280	0.005033578	0.008647951
703	Quinolin-2-ol	0.984144235			MS2 matched	144.04286	69.981	0.01221704	0.01438489	0.02256927	0.01480525	0.05052693	0.01425179	0.021459195	0.01894027	0.01852874	0.02881295	0.03913811	0.02192686	0.02862966	0.0259960983333333
1402	L-palmitoylcarnitine	0.995074513			MS2 matched	400.33823	177.5345	0.19034040	0.14888020	0.13931797	0.25561340	0.11964476	0.11082371	0.160770073333333	0.16604590	0.13126920	0.14988657	0.21969542	0.16607821	0.07124857	0.150703978333333
838	"1-(1z-octadecenyl)-2-(5z,8z,11z,14z-eicosatetraenoyl)-sn-glycero-3-phosphocholine"	0.959770033			MS2 matched	794.59742	40.536	0.2947354	0.3099703	0.2432120	0.4699828	0.2777115	0.3267702	0.320397033333333	0.3509878	0.3262307	0.2042199	0.2527793	0.2258507	0.1303445	0.24840215
434	Hydroxycerivastatin	0.839935028			MS2 matched	474.22217	64.051	0.012922747	0.009559517	0.015567615	0.010545633	0.018981765	0.019017081	0.014432393	0.015165441	0.012125263	0.007077564	0.021017648	0.016184581	0.016118773	0.0146148783333333
943	2-edahma [dmed-fahfa]	0.740624968			MS2 matched	605.54306	76.2555	0.012440305	0.013544579	0.014141419	0.020583418	0.020158964	0.014486099	0.015892464	0.011449797	0.016217956	0.016547520	0.011154006	0.009203290	0.009451526	0.0123373491666667
1253	Dl-octopamine	0.997801779			MS2 matched	136.0745	304.5025	0.7696432	0.6786339	0.8777214	0.5893503	0.6879424	0.6981616	0.7169088	0.7563717	0.7662609	0.9316300	0.5447709	0.5372301	0.9412242	0.746247966666667
17	(2-aminoethoxy)[2-[docosa-4.7.10.13.16.19-hexaenoyloxy]-3-[octadeca-1.9-dien-1-yloxy]propoxy]phosphinic acid	0.762872139			MS2 matched	772.51525	140.6075	0.1565162	0.2965290	0.1635926	0.2941250	0.2028696	0.3453243	0.24315945	0.2117510	0.1655712	0.1168335	0.1454104	0.1331015	0.1322849	0.150825416666667
131	20-trifluoroleukotriene b4	0.750647168			MS2 matched	371.18617	317.068	0.009067902	0.006796655	0.014209857	0.012616286	0.009013337	0.009751659	0.010242616	0.008670166	0.008915106	0.011942292	0.005776435	0.012439714	0.007252904	0.00916610283333333
359	Ethyl 4-hydroxy-7-(trifluoromethyl)quinoline-3-carboxylate	0.766152393			MS2 matched	256.04493	319.2935	0.04518221	0.03779027	0.02356012	0.02257191	0.02441884	0.02341302	0.029489395	0.03103280	0.02310707	0.02701623	0.01676756	0.02063808	0.04270095	0.026877115
147	3-ketofusidic acid	0.972865229			MS2 matched	471.30166	110.58	0.03423444	0.04656030	0.06244866	0.04622356	0.04263413	0.11873723	0.0584730533333333	0.15172185	0.06224623	0.02306422	0.13866361	0.31111691	0.09778213	0.130765825
798	alpha-cyclodextrin	0.957419857			MS2 matched	973.31565	515.177	0.0116741210	0.0125898753	0.0148631568	0.0125348754	0.0127210082	0.0110564924	0.01257325485	0.0119519669	0.0044373132	0.0005578893	0.0005973901	0.0082913380	0.0081966701	0.0056720946
19	"(2r,3s,4s,5r,6r)-6-[1,7-bis(4-hydroxyphenyl)heptan-3-yloxy]-5-[(2s,3r,4r)-3,4-dihydroxy-4-(hydroxymethyl)oxolan-2-yl]oxy-2-(hydroxymethyl)oxane-3,4-diol"	0.744949431			MS2 matched	593.2619	169.7185	0.005156300	0.025521853	0.008880481	0.006832361	0.011545804	0.008027502	0.0109940501666667	0.008565133	0.026198889	0.031650126	0.039644062	0.004068892	0.004939416	0.019177753
903	"1,2-dilinoleoylglycerol"	0.943638531			MS2 matched	634.53558	33.6765	0.5208519	0.4408038	0.2697731	0.5999707	0.3756197	0.4404950	0.441252366666667	0.5622170	0.7177427	0.5977597	0.3974166	0.6845223	0.2606809	0.5367232
1250	DL-histidine	0.884059622			MS2 matched	156.07499	304.326	0.01706846	0.01691777	0.01987222	0.01695143	0.01650218	0.01490167	0.0170356216666667	0.01413344	0.01993751	0.02124291	0.01492532	0.02384205	0.02029509	0.01906272
765	Trans-carboxyglimepiride	0.855162918			MS2 matched	350.12053	55.582	0.0009813402	0.0073337559	0.0103346940	0.0038272598	0.0236780533	0.0003650435	0.00775335778333333	0.0022295317	0.0028320764	0.0052570678	0.0157140710	0.0064808820	0.0083374012	0.00680850501666667
133	3-(cyclohexylamino)-2-hydroxy-1-propanesulfonic acid	0.995215802			MS2 matched	236.09243	31.896	0.13444974	0.05626483	0.07299788	0.05811208	0.06697119	0.04757714	0.07272881	0.08398926	0.13522314	0.16104226	0.08410981	0.07086217	0.06436701	0.099932275
1647	Saponarin	0.846448727			MS2 matched	617.15242	312.177	0.0027615331	0.0028695379	0.0027257715	0.0025243540	0.0025059653	0.0006285514	0.0023359522	0.0033073634	0.0027727453	0.0013247138	0.0025725738	0.0016418688	0.0027938005	0.0024021776
767	free acid Trh	0.963182386			MS2 matched	362.15593	62.3505	0.03266634	0.05034956	0.05304901	0.04629076	0.05052314	0.04699063	0.0466449066666667	0.06167942	0.05958767	0.08279900	0.08856781	0.04343980	0.05667403	0.065457955
161	3'-dephosphocoenzyme a	0.996169189			MS2 matched	686.12955	354.4455	0.008303969	0.010175895	0.019267256	0.008439968	0.013131964	0.012495899	0.0119691585	0.007727381	0.011557972	0.011886528	0.005913251	0.006316708	0.020298267	0.0106166845
1022	"5-[(8as)-2,5,5,8a-tetramethyl-3-oxo-4a,6,7,8-tetrahydro-4h-naphthalen-1-yl]-3-methylpentanoic acid"	0.711460016			MS2 matched	338.27041	49.8645	0.05989290	0.07048896	0.05731056	0.03927981	0.05480394	0.05274129	0.05575291	0.07039557	0.07783654	0.05057839	0.06833017	0.06127842	0.03056369	0.0598304633333333
1125	Baccatin iii	0.838419847			MS2 matched	609.25407	237.696	0.004254071	0.004202932	0.004111023	0.004285781	0.004631076	0.004366681	0.004308594	0.005033017	0.005332374	0.003652999	0.003005973	0.004898018	0.002272735	0.00403251933333333
1638	S-(2-aminoethyl)isothiourea	0.831053946			MS2 matched	120.04266	95.2825	0.011852941	0.027923570	0.014165757	0.004414464	0.019334110	0.015149051	0.0154733155	0.048641031	0.053165387	0.015388362	0.078226647	0.012669653	0.019045833	0.0378561521666667
1574	Phe-ser	0.984833813			MS2 matched	253.11628	247.789	0.007159858	0.008911356	0.031265773	0.023127278	0.009698173	0.009521765	0.0149473671666667	0.009305315	0.014284218	0.026864801	0.010145223	0.022942043	0.027209398	0.0184584996666667
639	Phe-lys	0.841958006			MS2 matched	292.1609	335.741	0.003969417	0.002780502	0.004481000	0.004294359	0.002033761	0.004029703	0.00359812366666667	0.003250276	0.002983457	0.004555080	0.002671791	0.004828138	0.003376029	0.00361079516666667
75	"1,2-dioleoyl-sn-glycero-3-phospho-(1'-myo-inositol-3',4'-bisphosphate)"	0.982291801			MS2 matched	510.2429	108.948	0.3729109	0.1527780	0.9198019	0.9193424	0.3949927	0.4078512	0.527946183333333	0.4531203	0.2322631	0.1022998	0.8453398	5.8069412	0.4164106	1.3093958
84	11-ketofusidic acid	0.988237612			MS2 matched	513.2998	31.934	0.14747024	0.20145754	0.05146989	0.18632645	0.25061129	0.20822083	0.174259373333333	0.22014208	0.19590919	0.21518986	0.26396354	0.25952901	0.25181408	0.234424626666667
1103	Arg-Val	0.9238			MS2 matched	274.18525	385.0715	0.03474712	0.02469580	0.04952571	0.04167194	0.02832656	0.03298488	0.035325335	0.02808578	0.04318745	0.05398077	0.02876248	0.04207801	0.05409869	0.0416988633333333
1186	Cordycepin	0.995017866			MS2 matched	252.10471	115.402	0.03415027	0.04022383	0.03208636	0.01088614	0.02185293	0.04043337	0.0299388166666667	0.03613711	0.03566073	0.02301969	0.02486436	0.02658021	0.02363329	0.0283158983333333
222	alpha-D-Galactose 1-phosphate	0.999347156			MS2 matched	259.01796	476.357	0.2505644	0.5251030	0.1907831	0.2876496	0.2133512	0.2212069	0.281443033333333	0.1984262	0.2099725	0.1521924	0.1486923	0.3950616	0.5977280	0.283678833333333
1666	Sphingomyelin (d18:1/18:0)	0.9297			MS2 matched	769.5512	146.022	0.22205862	0.27136264	0.21524375	0.13755142	0.16886832	0.24672577	0.210301753333333	0.24922037	0.19010011	0.17245478	0.09015338	0.06272342	0.20294760	0.16126661
95	18beta-glycyrrhetinic acid	0.993218568			MS2 matched	469.32241	62.097	0.011036660	0.019910825	0.021085465	0.027603391	0.034391510	0.029068334	0.0238493641666667	0.014529300	0.016104065	0.004666479	0.004507214	0.021661131	0.009691886	0.0118600125
716	Salvianolic acid b	0.907032114			MS2 matched	717.1358	403.895	0.005638375	0.004330243	0.004596858	0.002010337	0.005426174	0.003187471	0.004198243	0.003044673	0.009419565	0.004555159	0.002088928	0.001684780	0.005754424	0.00442458816666667
496	Loxistatin acid	0.810876826			MS2 matched	627.36138	258.138	0.004021065	0.003353261	0.003041210	0.004009051	0.004135246	0.003930923	0.00374845933333333	0.005747182	0.004505621	0.005225265	0.004793132	0.002772449	0.005758695	0.00480039066666667
1332	Heptadecasphing-4-enine	0.893367691			MS2 matched	286.27176	112.932	0.03156081	0.02460821	0.04526878	0.02199723	0.02480133	0.02379970	0.0286726766666667	0.04069759	0.03049083	0.03387134	0.03032481	0.02497735	0.03060045	0.0318270616666667
1728	Ursocholic acid	0.972110734			MS2 matched	355.26051	224.8065	0.13335151	0.02502046	0.05583246	0.07671748	0.04592792	0.06311270	0.0666604216666667	0.09618980	0.04002007	0.05763994	0.15054675	0.29435630	0.08886312	0.12126933
179	"5(s),14(r)-lipoxin b4"	0.941079083			MS2 matched	333.20076	116.986	0.09582466	0.13608572	0.04406824	0.06003502	0.03599102	0.12179030	0.08229916	0.13137829	0.09398460	0.10011168	0.07725425	0.13497515	0.17504122	0.118790865
1471	Mulberroside a	0.95195893			MS2 matched	591.15911	381.0995	0.0017658903	0.0016874464	0.0014197641	0.0015866261	0.0009130994	0.0016701417	0.00150716133333333	0.0044239992	0.0021964667	0.0006746483	0.0005479236	0.0027982260	0.0021923428	0.00213893443333333
1643	S-methyl-3-thioacetaminophen	0.819728381			MS2 matched	156.03828	63.504	0.014207958	0.024146219	0.009814824	0.008578305	0.006134094	0.013489500	0.0127284833333333	0.024851135	0.013551189	0.006658616	0.021509776	0.012492116	0.014496265	0.0155931828333333
742	Suberoylanilide hydroxamic acid	0.932403379			MS2 matched	527.29433	56.912	0.02872822	0.01788476	0.03128474	0.01933111	0.02379128	0.04323999	0.0273766833333333	0.03181128	0.01659124	0.01714717	0.03857579	0.10085014	0.02865529	0.038938485
529	N-(4-aminobenzoyl)-l-glutamic acid	0.726910688			MS2 matched	265.07818	360.842	0.06598383	0.05381171	0.05908470	0.04981367	0.08014277	0.06404936	0.0621476733333333	0.08603708	0.08894550	0.08910345	0.09442795	0.06002593	0.12991778	0.091409615
18	"(2r,3s,4s,5r,6r)-2-[[(2s,3r,4r)-3,4-dihydroxy-4-(hydroxymethyl)oxolan-2-yl]oxymethyl]-6-(2-phenylethoxy)oxane-3,4,5-triol"	0.787332774			MS2 matched	415.13746	393.872	0.0104425712	0.0074091961	0.0130815503	0.0057363273	0.0051527558	0.0099649856	0.00863123105	0.0198258617	0.0174238225	0.0028715389	0.0009798531	0.0695760318	0.0230414273	0.02228642255
384	gamma-L-Glutamyl-L-valine	0.964132129			MS2 matched	245.11002	379.6605	0.04106346	0.03649715	0.09310696	0.03926926	0.05275806	0.04346105	0.05102599	0.04943064	0.06846121	0.09182685	0.06451756	0.07913103	0.07608551	0.0715754666666667
1343	His-Leu	0.792926483			MS2 matched	269.15863	303.332	0.08255608	0.07081793	0.18303565	0.12189410	0.08891640	0.06992218	0.102857056666667	0.07031081	0.11734915	0.17384766	0.07036647	0.15201849	0.15465491	0.123091248333333
1071	Ala-His	0.7981			MS2 matched	287.13333	429.854	0.006247784	0.007218250	0.008570073	0.002452105	0.006659425	0.004726536	0.00597902883333333	0.004426640	0.007079993	0.008890687	0.002663926	0.006985667	0.006402617	0.00607492166666667
661	Pi 38:5	0.978970752			MS2 matched	883.51922	189.45	0.7561739	1.1260390	1.3113822	0.8129051	1.1199646	0.9309766	1.00957356666667	0.9676183	1.2675478	1.1748359	1.6020129	1.1224076	1.6932179	1.30460673333333
732	Sm d40:2	0.984912766			MS2 matched	843.64538	178.594	0.008955982	0.012925770	0.009453457	0.011167572	0.015349291	0.015480832	0.0122221506666667	0.009842489	0.013191558	0.009725854	0.010717914	0.010529954	0.010048802	0.0106760951666667
1209	D-erythro-imidazolylglycerol phosphate	0.994224525			MS2 matched	111.05392	230.688	0.3601783	0.4354582	0.3937093	0.4092811	0.4167811	0.3679687	0.39722945	0.4298485	0.5394949	0.4514839	0.3073352	0.4023824	0.3966506	0.42119925
201	Acetyl-dl-leucine	0.997035718			MS2 matched	172.09521	193.537	0.04325059	0.04445164	0.06539146	0.04466298	0.09136310	0.07310841	0.0603713633333333	0.06427838	0.09617678	0.11852398	0.08466271	0.05346562	0.06458804	0.080282585
1266	Ergothioneine	0.992192689			MS2 matched	230.09369	347.0995	0.17131872	0.17170433	0.14384346	0.08245895	0.08507991	0.17685564	0.138543501666667	0.18658981	0.19398308	0.06848365	0.03583762	0.09724633	0.13967798	0.120303078333333
1719	Tyr-His	0.8661			MS2 matched	319.13751	308.6915	0.008797458	0.007742086	0.011704082	0.009284840	0.008413029	0.008449790	0.00906521416666667	0.004079980	0.010346449	0.015541136	0.006076806	0.013032896	0.014527660	0.0106008211666667
1626	Pyroglu-pro	0.835339746			MS2 matched	227.10064	415.287	0.015340269	0.011198619	0.017894843	0.016936152	0.010204013	0.009135740	0.013451606	0.012519321	0.010505906	0.010349800	0.010887679	0.007302918	0.014176830	0.0109570756666667
1299	Gln-Arg-Arg	0.769304941			MS2 matched	459.28721	513.89	0.004422407	0.004384956	0.006961241	0.005516158	0.004552401	0.002991063	0.00480470433333333	0.002975978	0.004070397	0.002985068	0.001655984	0.004368427	0.004316167	0.00339533683333333
736	Sorbitol 6-phosphate	0.95152288			MS2 matched	261.02372	304.636	0.02252024	0.04337495	0.03737389	0.01855557	0.02670805	0.01673771	0.0275450683333333	0.03130558	0.03351336	0.03536913	0.02917219	0.02667512	0.03173171	0.031294515
655	Pi 35:2	0.981383754			MS2 matched	847.53301	39.064	0.09744446	0.13066112	0.16677232	0.07333635	0.10926285	0.16070586	0.123030493333333	0.09103240	0.11052378	0.06142339	0.19832959	0.10342004	0.10316015	0.111314891666667
1075	Ala-Val	0.99903539			MS2 matched	189.12132	50.9495	0.01654318	0.02066992	0.03923094	0.02550369	0.02546173	0.01737336	0.02413047	0.01337090	0.02709325	0.01842132	0.01641291	0.02682802	0.02085321	0.0204966016666667
905	"1,2-dioleoyl-sn-glycero-3-phosphoethanolamine-n,n-dimethyl"	0.713790432			MS2 matched	772.57824	148.056	0.2512896	0.3531904	0.4044330	0.3011595	0.3003513	0.2330083	0.307238683333333	0.3701981	0.3670556	0.4496551	0.2998709	0.3541332	0.2266077	0.344586766666667
1013	"4,4'-thiodianiline"	0.845518139			MS2 matched	217.10276	64.7195	0.1379096	0.1591890	0.1482453	0.1833826	0.1713843	0.2181463	0.169709516666667	0.1711387	0.2041061	0.1854432	0.1503738	0.1448238	0.1456164	0.166917
1461	Methylphenidate	0.946019033			MS2 matched	234.14288	442.946	0.03272302	0.02601396	0.05567518	0.03884239	0.03823445	0.02351910	0.0358346833333333	0.02746540	0.03069553	0.03477782	0.02506420	0.03442908	0.03411373	0.03109096
1395	L-homoarginine	0.790737847			MS2 matched	144.10021	534.9545	0.01566507	0.01319093	0.01966877	0.01321756	0.01708697	0.01348419	0.0153855816666667	0.01497771	0.01653520	0.02288200	0.01730862	0.01536291	0.01457208	0.0169397533333333
1463	Metrafenone	0.731457113			MS2 matched	209.0933	312.508	0.016047577	0.022497930	0.009835708	0.013306156	0.015293984	0.010667982	0.0146082228333333	0.023122444	0.036179506	0.018623071	0.031905802	0.010178079	0.017523348	0.0229220416666667
822	"(4r)-4-((3r,5r,6s,7r,9s,10r,12s,13r,17r)-3,6,7,12-tetrahydroxy-10,13-dimethylhexadecahydro-1h-cyclopenta[a]phenanthren-17-yl)pentanoic acid"	0.745010034			MS2 matched	407.27512	153.899	0.014834469	0.005100567	0.005646349	0.014506600	0.014224452	0.014144826	0.0114095438333333	0.013132318	0.005684647	0.001289676	0.009881265	0.022781416	0.005813287	0.00976376816666667
1529	Nodularin	0.880363093			MS2 matched	825.43829	354.8925	0.0012366190	0.0031887971	0.0029869500	0.0020209938	0.0024226624	0.0016365499	0.00224876203333333	0.0009063141	0.0056012261	0.0019206764	0.0020460835	0.0019795540	0.0016624816	0.00235272261666667
730	Sm d34:2	0.9906372			MS2 matched	759.55337	182.967	0.03316929	0.04527095	0.02570997	0.04934705	0.03962872	0.03964186	0.03879464	0.04329803	0.03295639	0.03212208	0.03327958	0.04692140	0.03127825	0.0366426216666667
729	Sm d34:1	0.989720748			MS2 matched	761.57003	182.9385	1.0299205	1.3131374	0.9812942	1.5117202	1.1124282	1.3867281	1.2225381	1.0572109	1.1465071	0.8628299	0.8418560	1.1294110	0.7396538	0.96291145
725	Sertraline carbamoyl glucuronide	0.849989417			MS2 matched	524.0967	483.009	0.004290843	0.007404358	0.003358550	0.004276548	0.007168027	0.003440398	0.00498978733333333	0.005232435	0.005136348	0.001721146	0.001159145	0.002641001	0.005411616	0.00355028183333333
388	Gdp-l-fucose	0.927424225			MS2 matched	588.09436	442.802	0.006364934	0.008758431	0.006828052	0.005745917	0.005223256	0.006815925	0.0066227525	0.010038743	0.010311592	0.013600943	0.017111776	0.013380814	0.005122462	0.0115943883333333
1535	Notopterol	0.905190164			MS2 matched	377.13887	357.921	2.238301e-04	3.567954e-04	1.215981e-03	7.839328e-04	7.848806e-05	8.041839e-05	0.000456574291666667	1.357100e-03	1.799697e-03	2.004075e-03	1.854081e-03	1.187571e-04	2.923805e-04	0.00123768176666667
1710	Trimethylamine N-oxide	0.6645			MS2 matched	120.04241	362.536	0.006071323	0.006936121	0.007167452	0.009436786	0.008548351	0.006369420	0.0074215755	0.008576234	0.010587393	0.013852865	0.011320141	0.008994009	0.003132259	0.0094104835
789	Visnadine	0.859240513			MS2 matched	387.14707	416.567	0.002871245	0.005332204	0.003097779	0.007332416	0.004342793	0.003259335	0.00437262866666667	0.004379280	0.005779046	0.009114552	0.002982288	0.002751811	0.008026760	0.00550562283333333
1246	DL-arginine	0.998910073			MS2 matched	116.06926	513.102	0.2929401	0.6038639	0.6364192	0.5781377	0.7151946	0.7973686	0.60398735	0.8525357	0.8089022	0.9101693	0.7733652	0.6791930	0.9088197	0.822164183333333
852	1-lignoceroyl-2-hydroxy-sn-glycero-3-phosphocholine	0.910861987			MS2 matched	608.45862	186.635	0.004859528	0.011045922	0.011856608	0.039192035	0.013073732	0.007201351	0.014538196	0.012125014	0.007417461	0.008649957	0.008334153	0.019962068	0.008709886	0.0108664231666667
477	L-pyroglutamic acid	0.917110978			MS2 matched	128.03429	301.469	2.767553	3.163163	3.432313	2.898061	3.206311	3.621965	3.181561	2.934710	3.089385	2.987793	2.960395	2.949416	2.374202	2.88265016666667
447	Inosine	0.997662232			MS2 matched	267.07035	218.784	2.227077	2.862562	2.468178	2.664592	2.639224	2.193144	2.5091295	2.117488	2.023724	2.590276	1.801060	1.731262	2.313733	2.09625716666667
659	Pi 37:4	0.978681146			MS2 matched	871.53076	46.902	0.09114053	0.12957778	0.12815377	0.10350241	0.11049290	0.12040781	0.1138792	0.17674323	0.18249702	0.05531362	0.10830112	0.13441981	0.06517983	0.120409105
660	Pi 37:5	0.757160196			MS2 matched	869.53901	188.035	0.01999201	0.02625297	0.02125185	0.02979343	0.02203808	0.02690255	0.024371815	0.02360219	0.02891374	0.02046260	0.02360747	0.02484149	0.02612258	0.0245916783333333
285	Curcumin	0.727627561			MS2 matched	367.1003	314.921	9.258188	8.865607	7.713173	11.608548	7.593666	7.407348	8.74108833333333	9.582631	12.828233	6.061248	9.522999	5.236462	7.438067	8.44494
1109	Asn-Gly	0.708933949			MS2 matched	190.09547	254.818	0.010618890	0.010944850	0.008802743	0.004805872	0.003416328	0.008960374	0.00792484283333333	0.009915340	0.010467730	0.011003703	0.005444623	0.004504319	0.013036966	0.0090621135
720	Ser-Asp	0.939331354			MS2 matched	219.05861	420.36	0.06228513	0.06243818	0.10648922	0.06473384	0.07975500	0.05869580	0.0723995283333333	0.06375149	0.09782634	0.13521156	0.06047495	0.07864420	0.12846332	0.0940619766666667
157	"(r)-4-oxide inner salt 7-(acetyloxy)-24-carboxy-4-hydroxy-n,n,n-trimethyl-3,5,9-trioxa-4-phosphatetracosan-1-aminium"	0.972830459			MS2 matched	552.32499	53.6645	0.004412223	0.003579922	0.005817602	0.002503940	0.004903515	0.009971362	0.005198094	0.006054181	0.006161053	0.004246306	0.006021045	0.004761435	0.006378626	0.00560377433333333
1051	7alpha-hydroxy-4-cholesten-3-one	0.908609872			MS2 matched	401.33851	35.569	0.2760902	0.3518802	0.2061808	0.2761842	0.3460961	0.3519091	0.3013901	0.5091249	0.6290455	0.3366523	0.3534719	0.4513062	0.3147919	0.432398783333333
23	"(5e)-3,4,9-trihydroxy-2-propyl-2,3,4,7,8,9-hexahydrooxecin-10-one"	0.882240066			MS2 matched	243.1309	286.21	0.007635115	0.011592767	0.006223534	0.007607296	0.007206471	0.008802993	0.00817802933333333	0.011495862	0.007665856	0.007572244	0.005687877	0.005666853	0.006683075	0.00746196116666667
1189	Creatine	0.991783991			MS2 matched	132.07838	352.9975	2.299334	3.865717	4.619292	4.772118	3.540883	3.092580	3.69832066666667	3.716134	5.657569	4.799206	3.553132	4.034804	2.875532	4.10606283333333
1514	"N6,N6,N6-Trimethyl-L-lysine"	0.991172102			MS2 matched	189.15815	526.684	0.5319595	0.4668797	0.4339484	0.3761998	0.4896307	0.4444941	0.457185366666667	0.5042817	0.6986784	0.9578328	0.8054646	0.2986040	0.6142017	0.646510533333333
1333	Hexaethylene glycol	0.89725535			MS2 matched	283.17272	79.333	0.4450805	0.4434620	0.4943637	0.4197898	0.4567304	0.3903040	0.441621733333333	0.5050466	0.4851517	0.4102034	0.4466428	0.4218434	0.4413363	0.451704033333333
1570	Phe-arg	0.958192352			MS2 matched	322.18465	318.344	0.014428501	0.010749167	0.029932769	0.020555157	0.014850316	0.011984816	0.0170834543333333	0.009258512	0.016928357	0.030235678	0.006239896	0.024695976	0.020788400	0.0180244698333333
1660	Sinapine	0.765786395			MS2 matched	310.18428	528.1325	0.005894926	0.004678930	0.001671846	0.008210436	0.006534844	0.006289223	0.00554670083333333	0.005320208	0.006647980	0.004345002	0.003679931	0.004653310	0.006436652	0.00518051383333333
1030	5-L-Glutamyl-L-alanine	0.838929261			MS2 matched	219.09564	413.1105	0.03791139	0.05257086	0.05679350	0.03986814	0.04456785	0.03928286	0.0451657666666667	0.04976365	0.06291360	0.07731891	0.04286051	0.04841342	0.06484931	0.0576865666666667
810	"(+-)8,9-DHET"	0.6452			MS2 matched	338.2518	199.466	0.009454681	0.009763523	0.011506315	0.008158602	0.010391389	0.007189240	0.009410625	0.005433490	0.006397197	0.007580249	0.007431108	0.040593267	0.008903499	0.012723135
235	Asiatic acid	0.994262974			MS2 matched	487.33268	106.535	0.12950390	0.11206806	0.13059983	0.18341513	0.18580981	0.15657408	0.149661801666667	0.12782826	0.10015948	0.09448816	0.08612433	0.18664796	0.18618100	0.130238198333333
1594	Pro-Gly-Arg	0.833876805			MS2 matched	329.19483	511.398	0.008413677	0.008122664	0.012226869	0.008356657	0.011926246	0.009074303	0.009686736	0.008306448	0.012370299	0.010812499	0.007748499	0.010229217	0.011304800	0.010128627
358	Esculin	0.7947818			MS2 matched	339.07206	198.4895	0.015601192	0.033163997	0.027453674	0.017131030	0.010890809	0.028986920	0.0222046036666667	0.024385632	0.033606909	0.025468434	0.010004416	0.004247755	0.026064336	0.0206295803333333
769	Tropisetron	0.882874093			MS2 matched	283.13564	30.558	0.023817189	0.010580217	0.020233458	0.015389868	0.031011290	0.014895896	0.0193213196666667	0.017627893	0.009677212	0.033112566	0.025161283	0.021301285	0.025220530	0.0220167948333333
1642	S-isopropylisothiourea	0.809200268			MS2 matched	119.07117	259.596	0.01355406	0.01984236	0.02210190	0.01729600	0.02238178	0.01977993	0.0191593383333333	0.01932142	0.02341537	0.02607182	0.02176074	0.01704106	0.02021487	0.0213042133333333
1409	L-Tyrosine	0.9893			MS2 matched	182.07861	211.756	0.0015948818	0.0034116796	0.0052341854	0.0028323490	0.0028639480	0.0026874081	0.00310407531666667	0.0038651947	0.0028179182	0.0024041342	0.0043857455	0.0026260336	0.0008369041	0.00282265505
955	"n-[[4'-[[3-butyl-1,5-dihydro-5-oxo-1-[2-(trifluoromethyl)phenyl]-4h-1,2,4-triazol-4-yl]methyl][1,1'-biphenyl]-2-yl]sulfonyl]-3-methyl-2-thiophenecarboxamide"	0.956876975			MS2 matched	677.16971	478.7385	0.013452461	0.014027733	0.011980821	0.009991476	0.011272595	0.012481359	0.0122010741666667	0.020405083	0.018141347	0.013324404	0.017996669	0.003359980	0.016853885	0.0150135613333333
1737	Val-Val	0.998455248			MS2 matched	217.15245	215.9365	0.01694834	0.02207078	0.03093128	0.02066709	0.01782460	0.01853159	0.02116228	0.02142264	0.03123757	0.04530899	0.02398872	0.02865551	0.03839795	0.0315018966666667
1579	Phenylethyl 2-glucoside	0.720606399			MS2 matched	302.15734	375.273	0.09050399	0.06763606	0.05742818	0.02913398	0.04733131	0.04824659	0.0567133516666667	0.06246619	0.03943373	0.02907705	0.04252632	0.01489011	0.02069258	0.0348476633333333
1733	Val-Leu-Arg	0.960616476			MS2 matched	387.26771	321.937	0.007034419	0.002384124	0.011885135	0.007806086	0.004253112	0.003993684	0.00622609333333333	0.001957031	0.003448311	0.012006249	0.001813528	0.012880422	0.006882366	0.0064979845
148	3-methoxylimaprost	0.998189188			MS2 matched	393.25667	203.4545	0.05246207	0.03747651	0.12813307	0.12283832	0.05708468	0.16901716	0.0945019683333333	0.08338852	0.06393416	0.05606913	0.19222984	0.20939964	0.03364189	0.106443863333333
189	7-o-methylquercetin-3-o-galactoside-6''-rhamnoside	0.97971366			MS2 matched	769.21468	463.007	0.0009312624	0.0012124186	0.0016446209	0.0011721662	0.0011764361	0.0013247687	0.00124361215	0.0017796390	0.0012670224	0.0002661401	0.0013353136	0.0009369509	0.0015504629	0.00118925481666667
942	2-docosahexaenoyl-1-stearoyl-sn-glycero-3-phosphoethanolamine	0.967082145			MS2 matched	792.54637	62.107	0.3480413	0.2704159	0.2717755	0.3075381	0.2925162	0.2962028	0.2977483	0.2757554	0.2820381	0.1544101	0.1621953	0.1043629	0.2650633	0.207304183333333
859	1-methylxanthine	0.915471863			MS2 matched	110.03341	217.7665	0.03897706	0.04858717	0.03814972	0.03512787	0.03812340	0.03755079	0.039419335	0.04604240	0.04330719	0.04595013	0.04026153	0.03044325	0.04435053	0.0417258383333333
580	Orotate	0.981900172			MS2 matched	155.00744	228.2685	0.05001334	0.04680625	0.05737179	0.05439589	0.06229910	0.05451844	0.054234135	0.06113649	0.07236384	0.08439203	0.07936054	0.05689547	0.05093920	0.067514595
1077	Alisol a	0.948273948			MS2 matched	513.3713	244.052	0.002975997	0.001622742	0.005262901	0.003479297	0.002822742	0.003359706	0.0032538975	0.003075926	0.002497263	0.003444151	0.003005713	0.002999310	0.002416912	0.00290654583333333
1744	Yunaconitine	0.731385974			MS2 matched	660.35064	446.686	0.016198147	0.010091555	0.015139036	0.016743481	0.017436248	0.015537291	0.0151909596666667	0.018355039	0.008660162	0.023295195	0.018041892	0.014147713	0.007422064	0.0149870108333333
772	Udp-n-acetylglucosamine	0.985985961			MS2 matched	606.06401	431.609	0.11582412	0.08123915	0.13511181	0.05627093	0.15624800	0.08401933	0.104785556666667	0.05986082	0.09488167	0.08579571	0.05855184	0.06374900	0.06894872	0.0719646266666667
478	L-threonate	0.986851997			MS2 matched	135.02778	321.279	0.2163021	0.1701089	0.1811798	0.1796461	0.1464842	0.1457021	0.1732372	0.1832740	0.1512197	0.1808076	0.1433030	0.1138965	0.1849548	0.159575933333333
539	N-acetyl-l-methionine	0.99458672			MS2 matched	190.05093	198.976	0.05332235	0.10459596	0.09091693	0.08458342	0.08647802	0.07810677	0.083000575	0.07731941	0.12027966	0.16371653	0.08144981	0.04386662	0.12908711	0.102619856666667
874	1-palmitoyl-2-glutaryl phosphatidylcholine	0.888146509			MS2 matched	632.36828	516.9435	0.007429309	0.010462899	0.006710449	0.006258489	0.006182901	0.005069512	0.0070189265	0.008464809	0.002165162	0.010454853	0.007201841	0.005528677	0.008636514	0.00707530933333333
996	"4-(2-oxo-1,2,3,4-tetrahydroquinolin-6-yl)oxycilostazol"	0.714218115			MS2 matched	531.26619	467.964	0.011639062	0.007257112	0.011114347	0.009210519	0.007381921	0.011514067	0.00968617133333333	0.009250853	0.007996618	0.010417549	0.002729449	0.013990025	0.011020122	0.00923410266666667
420	Guanosine 5'-diphospho-beta-l-fucose	0.839202216			MS2 matched	362.04304	442.92	0.01677347	0.01289372	0.03906814	0.04386397	0.02130130	0.01780560	0.0252843666666667	0.02124051	0.03405504	0.04631509	0.03215913	0.03517481	0.03234544	0.0335483366666667
1630	Rabeprazole sulfone	0.702593753			MS2 matched	258.07124	270.273	0.07140488	0.08057976	0.06940189	0.03942780	0.05951005	0.07531398	0.0659397266666667	0.09796051	0.07306548	0.08393582	0.08003803	0.05639520	0.07951283	0.078484645
62	1-palmitoyl-2-oleoyl-phosphatidylglycerol	0.992189341			MS2 matched	747.50601	39.014	0.7935136	0.7651879	0.6668638	0.7800508	0.8924360	1.0588602	0.82615205	0.6893111	0.6714838	0.5819181	0.7187009	0.5820224	0.8918902	0.689221083333333
182	6-(trifluoromethyl)quinolin-4-ol	0.812207547			MS2 matched	212.01968	253.7655	0.002715515	0.004062654	0.004397277	0.002964556	0.004164010	0.002754573	0.00350976416666667	0.003781214	0.003737970	0.004797042	0.003423601	0.004835345	0.008745581	0.00488679216666667
1376	Jasmine lactone	0.8018			MS2 matched	337.23081	43.037	0.004755342	0.006777734	0.008078379	0.026280129	0.006665626	0.006586291	0.00985725016666667	0.012530492	0.011679301	0.040679791	0.010716708	0.008380510	0.002895719	0.0144804201666667
1261	Emetine	0.801569887			MS2 matched	464.25489	368.6235	0.005547690	0.006817721	0.005625943	0.007819013	0.006525169	0.009588528	0.006987344	0.001408988	0.009856475	0.002593886	0.005919855	0.008940409	0.008231071	0.00615844733333333
1138	Bestatin	0.6636			MS2 matched	326.20395	303.354	0.005844770	0.006086036	0.009385085	0.004032711	0.008337753	0.005026945	0.00645221666666667	0.006089855	0.006472633	0.006739338	0.002151546	0.007094608	0.008141132	0.006114852
1740	Veratramine	0.917430718			MS2 matched	410.28484	186.6055	0.0070157466	0.0056433791	0.0105172408	0.0056951255	0.0007496087	0.0018222914	0.00524056535	0.0096036421	0.0026593781	0.0045558784	0.0050129762	0.0310021622	0.0014942645	0.00905471691666667
318	D-Ribose 5-phosphate	0.9232			MS2 matched	289.02758	467.347	0.08424775	0.04933634	0.07761777	0.04508876	0.08150702	0.05966211	0.0662432916666667	0.04866487	0.04530943	0.06135875	0.05775758	0.03119303	0.06350970	0.0512988933333333
799	alpha-ergocryptine	0.766591608			MS2 matched	558.31635	450.499	0.007020383	0.002850894	0.019762868	0.004315393	0.013173364	0.008203180	0.00922101366666667	0.004737371	0.008475441	0.010018105	0.007635955	0.009480743	0.007120411	0.00791133766666667
466	L-Glutamine	0.7476			MS2 matched	145.05963	432.242	0.007536803	0.010240648	0.048735361	0.013776061	0.010997057	0.009668778	0.0168257846666667	0.027917411	0.014402256	0.014499296	0.008098437	0.009026226	0.010659721	0.0141005578333333
313	D-Mannitol 1-phosphate	0.6885			MS2 matched	321.16556	33.4595	0.035811712	0.007847896	0.019906252	0.048121018	0.017723980	0.037791765	0.0278671038333333	0.003067777	0.030260935	0.059261360	0.003925555	0.033453135	0.024942654	0.0258185693333333
1453	Met-Trp-Arg	0.969481554			MS2 matched	492.23707	474.173	0.007824464	0.012636213	0.013126282	0.008554820	0.007902577	0.009966999	0.0100018925	0.016891199	0.009289361	0.007337848	0.007529325	0.008948032	0.007007550	0.0095005525
102	"2-[[6-[[17-[5,6-dimethyl-3-[3,4,5-trihydroxy-6-(hydroxymethyl)oxan-2-yl]oxyhept-5-en-2-yl]-1-hydroxy-10,13-dimethyl-2,3,4,7,8,9,11,12,14,15,16,17-dodecahydro-1h-cyclopenta[a]phenanthren-3-yl]oxy]-3,4,5-trihydroxyoxan-2-yl]methoxy]-6-(hydroxymethyl)oxane-3,4,5-triol"	0.925726593			MS2 matched	915.50718	204.054	0.004080832	0.005299850	0.005446117	0.007222109	0.009598149	0.005229268	0.00614605416666667	0.003840789	0.005579134	0.008043138	0.006241715	0.004337994	0.006316160	0.00572648833333333
124	"2,4-di-tert-butylphenol"	0.999626421			MS2 matched	205.15683	33.786	0.2526000	0.2374158	0.2322754	0.1711158	0.1922419	0.2805032	0.227692016666667	0.2458482	0.2421928	0.1760952	0.2672203	0.2253471	0.3039429	0.243441083333333
603	Pc(18:1/10-hdohe)	0.889734473			MS2 matched	906.60739	140.3605	0.006057159	0.012788650	0.012634607	0.011173571	0.013232466	0.011629718	0.0112526951666667	0.014568873	0.003463463	0.009735751	0.018187191	0.008278475	0.012585987	0.0111366233333333
1229	Diallyl sulfide	0.823825774			MS2 matched	115.0485	352.1065	0.01486251	0.02115312	0.01484485	0.02593929	0.01603279	0.01575862	0.01809853	0.02052019	0.02504478	0.02888083	0.01323250	0.01768181	0.01335274	0.019785475
1746	Zerumbone	0.890245374			MS2 matched	119.08362	37.674	0.1956473	0.2335163	0.2065062	0.1529083	0.1884716	0.2241506	0.20020005	0.2135345	0.2705018	0.1673810	0.2442017	0.2020124	0.1621097	0.20995685
1566	Peridinin	0.896207879			MS2 matched	653.34528	521.884	0.009861296	0.003346264	0.004825393	0.003461269	0.006449623	0.005658807	0.005600442	0.004663255	0.006024855	0.006805866	0.004066385	0.003889823	0.002880053	0.00472170616666667
1477	N-alpha-(tert-butoxycarbonyl)-l-histidine	0.984576628			MS2 matched	110.07051	402.546	3.718269	3.922337	3.635005	3.520583	3.574241	3.191991	3.59373766666667	4.211023	4.742797	4.344639	3.965776	2.971841	4.131174	4.06120833333333
1292	Gamma-glu-glu	0.984226494			MS2 matched	276.11656	418.28	0.04962504	0.03401065	0.04770374	0.03200260	0.03298251	0.03244780	0.0381287233333333	0.02823753	0.03978965	0.04895390	0.02707611	0.03896103	0.06578792	0.04146769
676	Polygalic acid	0.951392764			MS2 matched	487.29587	168.251	0.003896349	0.005282534	0.002209659	0.009077720	0.003974533	0.002374989	0.00446929733333333	0.011212434	0.003711543	0.007013635	0.013202731	0.014800343	0.010154804	0.010015915
1131	"n-[2-(dimethylamino)ethyl]-n-methyl-4-[[[[4-[4-(4-morpholinyl)-7-(2,2,2-trifluoroethyl)-7h-pyrrolo[2,3-d]pyrimidin-2-yl]phenyl]amino]carbonyl]amino]-Benzamide"	0.940022862			MS2 matched	625.26271	248.38	0.0007161924	0.0071697569	0.0020675755	0.0052581131	0.0064577752	0.0060096744	0.00461318125	0.0013049750	0.0017332195	0.0015545632	0.0011436957	0.0006545280	0.0012085399	0.00126658688333333
330	Deoxycholic acid	0.99910644			MS2 matched	391.27715	153.4545	0.37066030	0.07614374	0.17206193	0.11578963	0.11790718	0.28445854	0.189503553333333	0.20785225	0.10467625	0.13140420	0.39864130	0.32011160	0.21151416	0.229033293333333
232	Arbutin	0.738729725			MS2 matched	543.16307	317.401	0.0044693618	0.0051286683	0.0051214242	0.0060716691	0.0057962343	0.0058960116	0.00541389488333333	0.0073297756	0.0066960843	0.0013067950	0.0007186765	0.0060397450	0.0085128006	0.00510064616666667
1583	Phosphorylcholine	0.98713558			MS2 matched	184.0753	492.4115	17.46509	18.85216	21.06543	28.50001	26.66553	21.90996	22.4096966666667	24.78926	28.82476	29.18674	17.44770	25.17518	28.17545	25.5998483333333
1058	Aconitine	0.970987072			MS2 matched	646.31656	381.06	0.003767655	0.004928184	0.010536731	0.018935714	0.004384745	0.005994294	0.0080912205	0.002630199	0.005664461	0.005694450	0.003376442	0.005486282	0.006188464	0.00484004966666667
1268	Eszopiclone n-oxide	0.782996533			MS2 matched	143.07978	325.2735	0.03619132	0.01852893	0.02854156	0.01834803	0.02440364	0.02093171	0.024490865	0.01631264	0.01842131	0.03498552	0.02183536	0.01580361	0.01988115	0.0212065983333333
156	"3,4-dihydroxyhydrocinnamic acid"	0.774682154			MS2 matched	181.00645	360.7695	0.05383173	0.08508176	0.08540391	0.09332644	0.05874477	0.06481954	0.0735346916666667	0.07954942	0.06468597	0.09435169	0.06744822	0.07005885	0.06600199	0.07368269
209	Adenosine 5'-triphosphate (atp)	0.94304252			MS2 matched	505.97794	499.213	0.0045597095	0.0015582868	0.0046214991	0.0040644122	0.0069440235	0.0038823892	0.00427172005	0.0036111370	0.0048804449	0.0114786151	0.0113108597	0.0008951934	0.0034085446	0.00593079911666667
915	"1,6-anhydro-beta-d-glucose"	0.755429001			MS2 matched	145.04774	392.528	0.43398919	0.39909962	0.40018093	0.38913288	0.38882336	0.34426856	0.392582423333333	0.36477553	0.16562767	0.01518990	0.00819137	0.18083974	0.27679616	0.168570061666667
1486	N-(omega)-Hydroxyarginine	0.9718			MS2 matched	232.13835	467.756	0.014627869	0.013055516	0.024657844	0.020471711	0.016264964	0.014881907	0.0173266351666667	0.011965587	0.015879333	0.027819499	0.009769695	0.015397384	0.019192153	0.0166706085
1122	Azelaic acid	0.994864932			MS2 matched	171.11099	290.689	0.002640065	0.003373521	0.009273940	0.004886813	0.004443401	0.001941401	0.0044265235	0.002784636	0.005172966	0.009353083	0.005410666	0.006793045	0.005998910	0.00591888433333333
1085	Anserine	0.983085254			MS2 matched	241.12748	424.1515	0.02521326	0.03502194	0.03111194	0.26151563	0.02205504	0.02373147	0.0664415466666667	0.03171686	0.02432690	0.25598400	0.02208358	0.03252317	0.02350801	0.0650237533333333
891	1-Stearoyl-sn-glycerol 3-phosphocholine	0.6105			MS2 matched	568.3387	186.0735	12.98629	14.21092	13.85897	10.01429	11.88467	11.84432	12.4665766666667	24.38298	21.64631	14.15810	23.64324	13.97020	14.65985	18.7434466666667
1454	Metanicotine	0.814829115			MS2 matched	106.06359	84.422	0.4820985	0.5287538	0.4316078	0.3187979	0.3557299	0.5372921	0.44238	0.6873758	0.6502458	0.1955990	0.3223707	0.2931664	0.4518810	0.433439783333333
587	Pc 34:3	0.7165031			MS2 matched	814.54561	148.298	0.1485660	0.1676131	0.1505252	0.1676580	0.1791625	0.1850955	0.166436716666667	0.1769222	0.2218564	0.2096073	0.1644836	0.1638299	0.1550130	0.181952066666667
1044	7-(triethylsilyl)-10-deacetylbaccatin iii	0.916469094			MS2 matched	681.31888	445.881	0.009902808	0.011084995	0.013840137	0.011741610	0.011815413	0.011527230	0.0116520321666667	0.013520543	0.013886228	0.015008930	0.015686686	0.009822991	0.012409984	0.013389227
1133	Benzophenone	0.921625885			MS2 matched	105.04312	65.31	0.03114447	0.04705778	0.04140304	0.03085226	0.03828395	0.04368046	0.0387369933333333	0.05076386	0.04062548	0.04448898	0.05023816	0.03030399	0.04161695	0.0430062366666667
696	Pyridoxal	0.969527377			MS2 matched	166.04832	102.0575	0.07001159	0.07272116	0.07039738	0.05655640	0.11901317	0.06514152	0.0756402033333333	0.07833601	0.05287781	0.08614971	0.07145636	0.06586935	0.06570319	0.070065405
795	Xylitol	0.8699			MS2 matched	211.07868	234.2885	0.0033280570	0.0030607064	0.0020531936	0.0007822084	0.0014677724	0.0018957022	0.00209794	0.0044699657	0.0012105298	0.0024511787	0.0023196762	0.0014597402	0.0035575886	0.0025781132
892	1-Stearoyl-sn-glycerol 3-phosphocholine(LPC(18:0))	0.886428773			MS2 matched	524.36599	88.536	0.025175743	0.037030198	0.023337555	0.001100181	0.094706958	0.103490116	0.0474734585	0.053704217	0.046581936	0.001756002	0.114198960	0.024642523	0.046454083	0.0478896201666667
258	Carboxyphosphamide	0.835228993			MS2 matched	587.01824	444.7755	0.0030434525	0.0017752193	0.0049156288	0.0012330636	0.0036216720	0.0019292748	0.00275305183333333	0.0004172413	0.0035489057	0.0063503603	0.0093810306	0.0019359144	0.0031184350	0.00412531455
1645	S(-)-cathinone	0.965021897			MS2 matched	132.07893	160.255	0.04942040	0.06626853	0.13190266	0.04565088	0.17629135	0.03487576	0.0840682633333333	0.03902178	0.07691928	0.06847595	0.11303641	0.07470274	0.04406100	0.0693695266666667
1192	Cucurbitacin b	0.812335728			MS2 matched	581.30995	513.416	0.009377351	0.008301163	0.013333959	0.005965767	0.010488445	0.007182955	0.00910827333333333	0.005113372	0.006804028	0.003894380	0.005572828	0.008567797	0.007023453	0.006162643
1274	Ferricrocin [m-h2+fe]	0.934153538			MS2 matched	718.33562	426.964	0.014705182	0.015926780	0.019290610	0.017350407	0.013477864	0.014025924	0.0157961278333333	0.015684683	0.006134972	0.006388190	0.011148810	0.009681136	0.009389634	0.00973790416666667
1193	Cucurbitacin d	0.889508177			MS2 matched	499.29897	88.684	0.009172983	0.005587021	0.011768020	0.008148964	0.011891151	0.009471444	0.0093399305	0.006865872	0.009537260	0.009440793	0.009501266	0.008694400	0.009797868	0.00897290983333333
1194	Cucurbitacin i	0.952456719			MS2 matched	537.27262	401.634	0.010471903	0.012943124	0.012656678	0.013760094	0.011135631	0.007022322	0.0113316253333333	0.006311428	0.015269279	0.011748261	0.006011428	0.014599572	0.011283276	0.0108705406666667
165	4-hydroxyquinoline-2-carbaldehyde	0.99367905			MS2 matched	172.03713	53.645	0.001306591	0.002739976	0.008270371	0.015266348	0.051318969	0.001860807	0.0134605103333333	0.003792933	0.004836666	0.022300516	0.034547188	0.001891329	0.013723179	0.0135153018333333
1285	o-pen-dhex o-hex Furostane base -2h + 1o	0.726404522			MS2 matched	871.46909	440.267	0.003476793	0.004355217	0.003815151	0.004012444	0.004796654	0.002616877	0.00384552266666667	0.003106379	0.004463092	0.011223203	0.002535915	0.004318418	0.002029148	0.0046126925
1421	Lewis x trisaccharide	0.782795227			MS2 matched	547.23933	444.0465	0.011506356	0.005251977	0.009330725	0.004180231	0.003217430	0.009602102	0.00718147016666667	0.004975472	0.004167351	0.003810133	0.005660736	0.004396946	0.006140831	0.00485857816666667
367	Fahfa 38:5	0.870839069			MS2 matched	583.4621	48.004	0.09457635	0.07592625	0.06459004	0.19533904	0.08774100	0.09622245	0.102399188333333	0.10358585	0.09446490	0.29116522	0.15143665	0.20888005	0.10625050	0.159297195
357	Erythritol	0.7412			MS2 matched	143.03283	306.532	0.7245338	0.7354000	0.7984072	0.6325910	0.7048653	0.7496592	0.72424275	0.7074801	0.5966679	0.4599264	0.3628268	0.5943706	0.7419522	0.577204
21	"(2s,3s,4s,5r,6r)-6-[[(2s,3r,4r,6ar,6bs,8as,14br)-2-hydroxy-4-(hydroxymethyl)-4,6a,6b,11,11,14b-hexamethyl-8a-[(2s,3r,4s,5s,6r)-3,4,5-trihydroxy-6-(hydroxymethyl)oxan-2-yl]oxycarbonyl-1,2,3,4a,5,6,7,8,9,10,12,12a,14,14a-tetradecahydropicen-3-yl]oxy]-3,4,5-trihydroxyoxane-2-carboxylic acid"	0.924248443			MS2 matched	825.43293	454.583	2.275036e-04	1.634819e-04	1.878390e-04	3.766638e-04	1.422660e-04	2.142796e-04	0.000218672316666667	6.700059e-05	7.114487e-04	2.279779e-03	1.476155e-03	1.149295e-03	1.690913e-04	0.000975461598333333
1498	N-Formylmethionine	0.695			MS2 matched	219.08242	371.866	0.0007053097	0.0007467921	0.0006572926	0.0005266191	0.0009538255	0.0008339839	0.000737303816666667	0.0046974676	0.0043592846	0.0009516803	0.0044646624	0.0022792949	0.0014906458	0.00304050593333333
81	"1,5-anhydro-d-sorbitol"	0.906327042			MS2 matched	163.05875	205.893	0.09112515	0.10084031	0.09107794	0.07141807	0.10310752	0.09148066	0.091508275	0.12072208	0.10410935	0.11555053	0.11402568	0.08445023	0.12365214	0.110418335
1487	N-(phenylacetyl)-l-phenylalanine	0.950075611			MS2 matched	238.10501	167.504	0.03495351	0.05209938	0.04563417	0.03141475	0.04817794	0.04221893	0.0424164466666667	0.04529953	0.06028898	0.03652297	0.04648249	0.03638419	0.05562260	0.0467667933333333
1684	Testosterone propionate	0.808931255			MS2 matched	345.24677	419.278	0.03229999	0.01888157	0.04016784	0.02397016	0.02769109	0.02871981	0.0286217433333333	0.02584310	0.03291807	0.06573435	0.05066075	0.02091838	0.03953888	0.0392689216666667
146	3-hydroxystanozolol glucuronide	0.987865711			MS2 matched	519.28024	174.599	0.027782519	0.017017160	0.031438290	0.031302741	0.028602814	0.010700019	0.0244739238333333	0.017978802	0.003179702	0.009930517	0.007415448	0.068734506	0.009750396	0.0194982285
1159	Calcimycin	0.964901769			MS2 matched	488.25452	483.851	0.045019013	0.039503101	0.007507753	0.012326714	0.006767605	0.035991462	0.0245192746666667	0.015035001	0.007560504	0.007461134	0.004859079	0.014774631	0.009330800	0.00983685816666667
534	N-acetyl-d-mannosamine	0.983290935			MS2 matched	220.07935	258.806	0.7997964	0.8665159	1.0594343	0.7327236	0.9532881	0.9297058	0.890244016666667	1.0778911	1.1830545	1.4969293	1.1465934	0.9727300	1.2329015	1.18501663333333
1050	"7,8-dihydroneopterin"	0.996053001			MS2 matched	256.09486	260.8695	0.01780663	0.01851181	0.01731394	0.01539116	0.01747088	0.01191154	0.0164009933333333	0.01730587	0.01663505	0.01609791	0.01088909	0.01278325	0.01441928	0.0146884083333333
755	Teniposide	0.943833843			MS2 matched	701.14075	372.377	0.002153681	0.002548942	0.003951586	0.001904178	0.003097540	0.003544396	0.0028667205	0.001647668	0.002706273	0.003535707	0.001864951	0.001618980	0.004379562	0.0026255235
1142	Betaine aldehyde	0.9787			MS2 matched	102.08992	363.113	0.1942007	0.4899020	0.2857756	0.3056385	0.4227789	0.1959586	0.31570905	0.3286999	0.2642952	0.2065581	0.5931851	0.4538827	0.3309106	0.362921933333333
787	Valine	0.974087345			MS2 matched	116.0705	303.3595	1.520454	1.533413	1.991004	1.650336	1.554476	1.772974	1.67044283333333	1.746756	2.101941	3.238171	3.117261	1.557033	1.909446	2.27843466666667
238	Asp-Asp	0.982381812			MS2 matched	247.05269	461.262	0.006044129	0.005195167	0.012098466	0.005939096	0.005390862	0.006566553	0.00687237883333333	0.006841483	0.009577285	0.012767218	0.012727852	0.008818374	0.007666607	0.0097331365
811	(+)-aphidicolin	0.706027574			MS2 matched	285.2193	35.569	0.05856474	0.14612860	0.11407385	0.10589921	0.12388601	0.10137753	0.108321656666667	0.08095005	0.08298495	0.12964818	0.09418010	0.08774200	0.09524951	0.0951257983333333
194	"8,9-dihydroxy-5z,11z,14z-eicosatrienoic acid"	0.878040463			MS2 matched	337.23183	95.0735	0.06213073	0.06689825	0.08513990	0.07337059	0.09036523	0.09201627	0.0783201616666667	0.04451859	0.11667421	0.12457059	0.14904961	0.12352125	0.06321423	0.103591413333333
1298	Ginkgolide b	0.847115662			MS2 matched	407.11038	387.7985	0.006712244	0.004240404	0.007773981	0.001788994	0.006580647	0.009774195	0.0061450775	0.005001290	0.010116157	0.022736528	0.023151910	0.004712458	0.007291861	0.0121683673333333
1220	Darunavir	0.962606312			MS2 matched	570.2379	207.5685	0.003310956	0.002568379	0.012121045	0.004409923	0.002363110	0.002232132	0.00450092416666667	0.003873087	0.001011923	0.001539846	0.001998547	0.006655972	0.001544635	0.00277066833333333
376	Fructose 1-phosphate	0.999710144			MS2 matched	259.01726	443.933	0.02658944	0.02932347	0.02098922	0.01980653	0.02464794	0.02847064	0.0249712066666667	0.02606544	0.02701990	0.02524690	0.02247840	0.02010025	0.02880435	0.02495254
1200	Cyhalothrin	0.942122417			MS2 matched	467.13008	451.027	0.012552882	0.005480971	0.001816450	0.013528474	0.011328353	0.003090207	0.00796622283333333	0.004080109	0.002972692	0.002093403	0.001863864	0.002694213	0.005922230	0.00327108516666667
1069	Ala-Asn-Lys	0.847256028			MS2 matched	332.19003	462.127	0.03098658	0.02125291	0.04951759	0.03713158	0.02993041	0.02667157	0.0325817733333333	0.02316642	0.02616991	0.03834305	0.01775086	0.02416987	0.03284413	0.02707404
641	Phe-thr	0.760307483			MS2 matched	265.11472	214.7985	0.04893673	0.03678048	0.10709287	0.04697471	0.05293067	0.03457349	0.0545481583333333	0.04913188	0.06493805	0.10463666	0.06074261	0.06797896	0.10520986	0.07543967
1305	Glu-Glu-Lys	0.774621076			MS2 matched	405.1947	439.0455	0.11279958	0.13711522	0.09722817	0.09128719	0.10008450	0.12336751	0.110313695	0.12563004	0.11996050	0.10755495	0.09645987	0.05778674	0.15498354	0.11039594
901	"1,2-dilinoleoyl-sn-glycero-3-phosphocholine"	0.723746355			MS2 matched	782.56669	40.658	13.93951	14.38233	10.49240	13.24773	10.24039	15.86929	13.0286083333333	12.75640	13.70661	10.56780	14.88968	12.87773	12.55155	12.8916283333333
1230	Diaveridine	0.918907877			MS2 matched	261.12853	69.504	0.11324650	0.13645468	0.12406253	0.10256822	0.11369262	0.09962800	0.114942091666667	0.15763264	0.12735639	0.11741251	0.10773665	0.09486081	0.11705968	0.120343113333333
974	3-dehydrocarnitine	0.996984356			MS2 matched	116.10556	227.0565	0.12142441	0.11102897	0.13524968	0.06989871	0.12978785	0.11279025	0.113363311666667	0.09673797	0.15143580	0.08191943	0.10857904	0.07396210	0.09712895	0.101627215
1627	Pyroglutamylglycine	0.99121041			MS2 matched	187.06928	425.52	0.01253843	0.01235969	0.01509323	0.01192474	0.02156563	0.02381152	0.01621554	0.01327418	0.01629837	0.02455049	0.01526008	0.01507587	0.01589095	0.01672499
1210	D-erythro-sphingosine c-20	0.962347461			MS2 matched	310.30606	201.547	0.008562799	0.007338586	0.009021414	0.007445815	0.007479332	0.006278693	0.00768777316666667	0.010911551	0.006473782	0.008490792	0.005243555	0.006191801	0.008968475	0.007713326
555	N-glycolylneuraminic acid	0.987258285			MS2 matched	324.08747	397.4	0.4754811	0.4728712	0.3576866	0.4036401	0.3370962	0.3990232	0.407633066666667	0.6022939	0.4702281	0.3976209	0.4471048	0.3041961	0.3797704	0.4335357
1224	Decanoyl-L-carnitine	0.7859			MS2 matched	393.16597	372.812	0.005111642	0.003932704	0.005047347	0.002814175	0.004301451	0.005378838	0.00443102616666667	0.006655671	0.006883454	0.005813035	0.005414158	0.003140220	0.006003653	0.0056516985
954	2-sdahma [dmed-fahfa]	0.709893108			MS2 matched	573.47997	78.109	0.0037469594	0.0030140371	0.0050239515	0.0034240516	0.0032417304	0.0034271150	0.0036463075	0.0021951293	0.0015779458	0.0003894915	0.0031979348	0.0011350438	0.0041710117	0.00211109281666667
1062	Adenosine 3'-monophosphate	0.999136475			MS2 matched	348.06733	409.4505	0.1797622	0.2288335	0.2673614	0.2514773	0.2026618	0.1921708	0.220377833333333	0.2809503	0.2533664	0.2417898	0.2156888	0.2750035	0.2760863	0.257147516666667
583	Oxyresveratrol	0.872803616			MS2 matched	487.12204	161.8525	0.014587630	0.015517264	0.012339048	0.015361826	0.021256003	0.020819352	0.0166468538333333	0.011602358	0.010273382	0.005954624	0.014366398	0.007247841	0.011558731	0.0101672223333333
524	Microcystin lr	0.904697739			MS2 matched	496.26372	42.546	0.20435290	0.06284515	0.16254991	0.25225523	0.11897446	0.15795310	0.159821791666667	0.18994578	0.07016986	0.01301484	0.20823452	1.43799008	0.15200464	0.34522662
377	o-hex-dhex-dhex-dhex Furostane base -2h + o-hex	0.987431315			MS2 matched	1193.57633	248.5545	0.0001760453	0.0001652731	0.0006447139	0.0001371538	0.0007800904	0.0003047134	0.000367998316666667	0.0001249218	0.0004774122	0.0005713856	0.0007887200	0.0001431775	0.0008933518	0.00049982815
797	Zinniol	0.957757945			MS2 matched	265.15118	27.373	7.854706	7.977430	8.538366	6.992362	9.794001	9.138279	8.382524	7.935819	8.538775	7.130378	9.839494	10.117893	8.970367	8.75545433333333
368	Farrerol	0.960023181			MS2 matched	299.0927	279.563	0.02268139	0.02756872	0.02945041	0.02626168	0.02291810	0.02801941	0.0261499516666667	0.03716003	0.03752130	0.03359783	0.03143151	0.02428223	0.02878810	0.0321301666666667
1622	Pyripyropene a	0.803088658			MS2 matched	584.24968	238.886	0.053013946	0.052687625	0.027658520	0.017598625	0.025413654	0.023191681	0.0332606751666667	0.003813366	0.001994705	0.002795888	0.022323464	0.029130110	0.034424513	0.0157470076666667
406	Gly-Ser	0.794463657			MS2 matched	161.05422	370.311	0.04391067	0.02940501	0.05601360	0.02831496	0.04036918	0.03198003	0.0383322416666667	0.03926174	0.05076032	0.06677478	0.05158865	0.03628358	0.05014278	0.0491353083333333
910	"1,2-ditetradecanoyl-sn-glycero-3-phosphocholine"	0.983979851			MS2 matched	678.50123	154.5035	0.003445236	0.006005727	0.006799688	0.007282460	0.006378524	0.004209916	0.00568692516666667	0.003791627	0.003311533	0.002989080	0.003508251	0.005963707	0.002619888	0.00369734766666667
1525	Niclosamide	0.85705552			MS2 matched	155.00834	254.233	0.02601425	0.01213028	0.02615669	0.01908972	0.02332378	0.01693995	0.0206091116666667	0.01480619	0.01821307	0.02233477	0.03500821	0.02886807	0.02109506	0.0233875616666667
578	Olopatadine	0.993184978			MS2 matched	336.14167	247.4615	0.007270937	0.005958829	0.007647422	0.003039680	0.005414180	0.002440031	0.00529517983333333	0.007402664	0.005278164	0.004164094	0.003362720	0.005552577	0.004603045	0.005060544
1502	N-oleoyl-d-erythro-sphingosylphosphorylcholine	0.984017297			MS2 matched	729.58411	42.952	0.017591939	0.020945169	0.006660157	0.018571765	0.019200676	0.016100553	0.0165117098333333	0.018555610	0.024151737	0.010860037	0.012232853	0.017433947	0.009094953	0.0153881895
228	Amygdalin	0.6636			MS2 matched	456.16167	303.437	0.0193687997	0.0152834858	0.0209237516	0.0161183653	0.0220360008	0.0170646532	0.0184658427333333	0.0175319600	0.0082699536	0.0048925390	0.0009435089	0.0089472681	0.0118983153	0.00874725748333333
1704	Trans-epoxysuccinyl-l-leucylamido(4-guanidino)butane	0.837151507			MS2 matched	358.19426	429.4195	0.006052914	0.009221555	0.006680270	0.007239663	0.005823979	0.006248425	0.006877801	0.013124906	0.006628283	0.009879445	0.011194118	0.006430618	0.008074884	0.00922204233333333
317	D-ribose 1-phosphate	0.979083374			MS2 matched	229.00783	400.872	0.009725089	0.010465756	0.006765576	0.008602674	0.008708411	0.007473267	0.00862346216666667	0.012751616	0.011389148	0.013085880	0.019142019	0.007897319	0.021373969	0.0142733251666667
1494	N-acetylmannosamine	0.980867778			MS2 matched	222.09536	258.426	0.5398947	0.5916902	0.5736834	0.4487560	0.5445949	0.5156340	0.535708866666667	0.6531098	0.7162306	0.6982327	0.5464506	0.5558553	0.6054272	0.6292177
304	D-glucarate	0.83082257			MS2 matched	208.98264	156.067	0.058529698	0.049780054	0.034004295	0.049497343	0.035445864	0.085329770	0.0520978373333333	0.050876778	0.045418870	0.027966702	0.009587088	0.015791929	0.052535169	0.0336960893333333
1239	Dioctyl phthalate	0.9285			MS2 matched	391.27998	33.2075	0.005909520	0.008300817	0.005409646	0.023880069	0.005095171	0.005181878	0.00896285016666667	0.005118209	0.035703596	0.005757784	0.004854466	0.002829410	0.074909611	0.021528846
309	D-Glucuronate	0.96179489			MS2 matched	193.03249	388.183	0.9312913	1.0035932	1.0304652	0.7111267	1.4701898	1.0326152	1.02988023333333	1.0104254	0.9724084	0.3253681	0.6470283	0.7580918	0.5754887	0.714801783333333
1167	Catalposide	0.985287438			MS2 matched	465.13422	317.974	0.03305518	0.03143172	0.03291074	0.03233030	0.03269598	0.03122381	0.0322746216666667	0.04148371	0.04846696	0.02462602	0.00466961	0.07555398	0.04058960	0.0392316466666667
1715	Tylosin	0.949494883			MS2 matched	916.51746	136.3195	0.0032662407	0.0045335500	0.0026893283	0.0052946956	0.0038385374	0.0013771435	0.00349991591666667	0.0060559668	0.0019975973	0.0093823184	0.0057899777	0.0008605626	0.0037025972	0.00463150333333333
1474	Myriocin-12-en	0.773989365			MS2 matched	400.26473	225.583	0.005231723	0.004186661	0.005500254	0.002464580	0.003417102	0.003683462	0.00408063033333333	0.003191681	0.003406285	0.002654819	0.002118030	0.006781748	0.002407664	0.0034267045
1001	"4-hydroxy-1-(2-hydroxyethyl)-2,2,6,6-tetramethylpiperidine"	0.81497409			MS2 matched	202.17895	115.8155	1.9598342	2.0432354	1.4110847	1.4817531	0.6949331	2.1235138	1.61905905	1.6058827	1.6877479	0.9272119	1.5214815	1.1922151	1.2915352	1.37101238333333
257	Calciferol	0.757997655			MS2 matched	395.30701	114.9245	0.0016719106	0.0013913330	0.0018200804	0.0007936190	0.0012270497	0.0018016636	0.00145094271666667	0.0023852647	0.0016439228	0.0018926558	0.0025501400	0.0007524223	0.0020355834	0.00187666483333333
575	Octadecanoic acid	0.998648155			MS2 matched	283.26054	37.094	8.16323016	8.55260156	6.69280737	11.43307604	16.15127320	9.12105873	10.0190078433333	7.86613279	8.68967414	5.69926326	8.14298837	0.04570324	7.89111903	6.389146805
591	Pc 40:8	0.877673837			MS2 matched	888.5605	141.267	0.1870926	0.2371548	0.2186801	0.2030821	0.2116575	0.1903977	0.2080108	0.2467569	0.2469073	0.2949751	0.3030985	0.1868230	0.2698654	0.258071033333333
1489	N-3-hydroxydecanoyl-l-homoserine lactone	0.946964903			MS2 matched	102.03585	52.314	0.0024678292	0.0128515764	0.0106509975	0.0110933021	0.0053214248	0.0242915950	0.0111127875	0.0031533354	0.0019922315	0.0003524114	0.0029602265	0.0003107363	0.0057766584	0.00242426658333333
360	Ethyl 8-fluoro-4-hydroxyquinoline-3-carboxylate	0.830030471			MS2 matched	206.03997	169.551	0.019252705	0.027177778	0.012502270	0.018747069	0.016106790	0.015461042	0.0182079423333333	0.024990611	0.024592843	0.021980840	0.018123549	0.007883827	0.013211250	0.01846382
592	Pc 42:7	0.817835005			MS2 matched	918.60162	140.6005	0.01703854	0.02671969	0.02859712	0.02227336	0.02566143	0.02448284	0.02412883	0.01362076	0.02930169	0.02119777	0.03176585	0.01514272	0.03443387	0.0242437766666667
1404	L-Proline	0.9992			MS2 matched	116.06931	582.172	0.08070438	0.06894372	0.11628183	0.10107356	0.09486095	0.08365201	0.0909194083333333	0.08644757	0.14607983	0.11875121	0.08893684	0.07573188	0.14699540	0.110490455
1597	Pro-leu	0.804812328			MS2 matched	229.1528	376.261	0.09862227	0.11776167	0.09755634	0.43971422	0.07938617	0.07448460	0.151254211666667	0.09323939	0.08780765	0.45507580	0.08130530	0.11060492	0.06645245	0.149080918333333
1372	Isopimaric acid	0.825921761			MS2 matched	303.22973	37.386	0.06022106	0.25946990	0.23163473	0.17847875	0.34739782	0.08457797	0.193630038333333	0.08225891	0.08972512	0.17433431	0.32065321	0.16036821	0.15793023	0.164211665
865	1-o-hexadecyl-2-o-ethyl-sn-glycero-3-phosphocholine	0.778049707			MS2 matched	510.38513	200.361	0.079956102	0.009296398	0.057550102	0.086876566	0.059268861	0.084187661	0.0628559483333333	0.118107981	0.056268022	0.100237593	0.065919583	0.099400499	0.050981838	0.0818192526666667
1467	Molinate	0.805278314			MS2 matched	188.12609	224.389	0.002929164	0.004687908	0.004273807	0.006151770	0.005051790	0.005954657	0.004841516	0.005937568	0.004417616	0.006972635	0.006976893	0.004183472	0.006339797	0.0058046635
1151	Blood group h disaccharide	0.895926761			MS2 matched	675.24665	266.123	0.007463678	0.005981180	0.008100866	0.007101206	0.008782683	0.006685080	0.00735244883333333	0.009963464	0.009620670	0.008715916	0.010304623	0.007344034	0.008069179	0.009002981
1536	O-(carbomethoxy)salicylic acid	0.808678934			MS2 matched	179.04661	427.4105	0.13391134	0.16871260	0.10789519	0.08939547	0.05029893	0.10959985	0.109968896666667	0.04369137	0.06816907	0.02304840	0.01326087	0.02858187	0.06021516	0.0394944566666667
1716	Tyr-Asp	0.762			MS2 matched	296.09599	89.7225	0.021436182	0.016521604	0.022068534	0.013445646	0.020482168	0.023185401	0.0195232558333333	0.019779087	0.023781689	0.001213791	0.016382332	0.003882590	0.005059537	0.011683171
1722	Tyr-Val	0.995253771			MS2 matched	281.14743	216.389	0.01352160	0.01091713	0.01975293	0.01457193	0.01336997	0.01062396	0.01379292	0.01305955	0.01764015	0.02163819	0.01336228	0.01420348	0.01679480	0.0161164083333333
1432	Lys-Phe	0.770555835			MS2 matched	294.17861	336.35	0.001794127	0.001241686	0.002543399	0.002593371	0.001763719	0.001917758	0.00197567666666667	0.002072352	0.001901735	0.002430946	0.001072584	0.002482966	0.001174367	0.001855825
286	Cyclic adenosine diphosphate ribose	0.957896619			MS2 matched	540.04243	436.4355	0.01758313	0.02127088	0.02305983	0.01787706	0.02127578	0.01896157	0.0200047083333333	0.02668778	0.02552484	0.03444610	0.03160506	0.01768023	0.02322551	0.0265282533333333
1335	Hirsutine	0.947260918			MS2 matched	369.21011	404.3665	0.02457160	0.02439618	0.02124677	0.02489477	0.03074192	0.02594015	0.025298565	0.04027360	0.03836677	0.04540765	0.04670160	0.02448205	0.03784229	0.03884566
683	2-(4-chloro-2-methylphenoxy)-Propanoic acid	0.81845888			MS2 matched	213.05146	21.09	0.004214204	0.002988248	0.003597170	0.002834702	0.004863529	0.005329399	0.00397120866666667	0.003605186	0.004306913	0.004421027	0.004726704	0.004150004	0.004310711	0.00425342416666667
1439	Lyso-sphingomyelin	0.970969113			MS2 matched	465.34069	245.856	0.002162324	0.002296235	0.001921035	0.002032119	0.002323338	0.002297613	0.00217211066666667	0.002741254	0.002279519	0.003541624	0.002621917	0.002403533	0.001666698	0.00254242416666667
1281	Forskolin	0.774595728			MS2 matched	433.22736	204.567	0.005909429	0.005701191	0.007665717	0.005276130	0.006879865	0.007055448	0.00641463	0.004881114	0.006633505	0.006579737	0.005793308	0.003584282	0.006414760	0.00564778433333333
1163	Capecitabine	0.967459573			MS2 matched	244.13416	113.1935	0.02919401	0.03969089	0.02476863	0.01405693	0.02747069	0.02527329	0.0267424066666667	0.03281796	0.05256576	0.02067200	0.02142916	0.03095413	0.01735489	0.0292989833333333
324	Daidzin	0.844470112			MS2 matched	451.08063	244.278	0.015281973	0.010772784	0.014567966	0.021332386	0.008642479	0.017689776	0.0147145606666667	0.012957827	0.008684178	0.006905330	0.001055096	0.004163133	0.010324236	0.0073483
1234	Dihydroergotamine	0.923624533			MS2 matched	584.30022	167.32	0.0018056146	0.0029994252	0.0033774225	0.0046887634	0.0062844863	0.0042729554	0.0039047779	0.0029444021	0.0009504728	0.0098376170	0.0039926886	0.0021243184	0.0041778945	0.00400456556666667
673	Pi(18:1/15-hete)	0.98231239			MS2 matched	899.55061	188.805	0.03046832	0.01121691	0.05986014	0.03784522	0.04461764	0.03927699	0.0372142033333333	0.03828109	0.03939544	0.04582365	0.04499521	0.01110201	0.04102109	0.0367697483333333
1353	Hymenamide h	0.767383187			MS2 matched	904.54022	243.2205	0.0001672720	0.0015396795	0.0004489998	0.0005177306	0.0030201237	0.0011385925	0.00113873301666667	0.0021185175	0.0011466308	0.0070591274	0.0010379042	0.0017494159	0.0005991207	0.00228511941666667
951	2-phenylpiperidine-2-acetamide	0.985945107			MS2 matched	219.13172	372.382	0.009359171	0.012120756	0.009181100	0.007333667	0.009830865	0.013322017	0.0101912626666667	0.013739260	0.013823969	0.015195350	0.012795118	0.006977526	0.014032106	0.0127605548333333
1375	Izenamide c	0.886599492			MS2 matched	697.39067	519.4805	0.005329141	0.003830147	0.006226153	0.007173526	0.009168926	0.004385360	0.0060188755	0.003181046	0.004383012	0.004541148	0.002889742	0.004101833	0.003423560	0.00375339016666667
43	1-Deoxy-D-xylulose 5-phosphate	0.98265162			MS2 matched	213.01339	348.065	0.02800992	0.02422261	0.02043474	0.02126127	0.02273569	0.02321519	0.0233132366666667	0.02526021	0.02818796	0.01866840	0.02815835	0.01873744	0.01922787	0.0230400383333333
1588	Pro-asn	0.938531894			MS2 matched	230.11095	377.7235	0.02273211	0.02155726	0.03227105	0.02182282	0.02838276	0.02139523	0.0246935383333333	0.01904032	0.02569834	0.04137558	0.01738513	0.02640453	0.02604013	0.0259906716666667
48	"1-o-(9z-octadecenyl)-sn-glycero-2,3-cyclic-phosphate"	0.883679008			MS2 matched	403.24074	111.26	0.08798162	0.04611041	0.05861619	0.05680255	0.05322270	0.12816154	0.071815835	0.09504085	0.05005079	0.02380870	0.15403970	0.08617091	0.06740022	0.0794185283333333
883	1-stearoyl-2-arachidonoyl-sn-glycero-3-phospho-(1'-myo-inositol)	0.946631383			MS2 matched	887.5558	190.119	0.1608187	0.1925488	0.1665560	0.1903325	0.1775717	0.1984508	0.181046416666667	0.1569853	0.1746310	0.1379845	0.1343580	0.1520994	0.1792268	0.155880833333333
170	5-(4-hydroxyphenyl)-5-phenylhydantoin	0.87802613			MS2 matched	224.07906	1.719	0.017001045	0.012597571	0.011603727	0.003133776	0.006283216	0.006066686	0.00944767016666667	0.015485443	0.011570737	0.003192793	0.004629227	0.008287114	0.007602355	0.00846127816666667
1369	Irbesartan	0.870487534			MS2 matched	429.24085	396.165	0.004424395	0.012048125	0.005883543	0.010350746	0.006612155	0.004772310	0.00734854566666667	0.007552623	0.012492606	0.007692236	0.014151001	0.002915285	0.005824539	0.00843804833333333
565	Naringin	0.86541632			MS2 matched	579.15066	391.3455	0.003589033	0.005051897	0.001828249	0.002598133	0.004704457	0.002796729	0.003428083	0.003911278	0.002832134	0.001521143	0.005324992	0.002665957	0.002752129	0.00316793883333333
112	2-heptyl-4-hydroxyquinoline n-oxide	0.943064956			MS2 matched	517.30664	158.722	0.08027205	0.04257953	0.07221116	0.09437109	0.05716044	0.07215447	0.0697914566666667	0.04140116	0.04255907	0.04209397	0.08556892	0.16356396	0.07191473	0.0745169683333333
139	3-deoxy-d-glycero-d-galacto-2-nonulosonic acid	0.990828573			MS2 matched	535.14365	218.7295	0.03581871	0.04886255	0.04134490	0.04719317	0.05385967	0.03812252	0.0442002533333333	0.02967594	0.02702564	0.04104064	0.02550230	0.02474981	0.04181580	0.0316350216666667
786	Valeric acid	0.906173492			MS2 matched	101.0593	101.309	0.04867466	0.06593892	0.08721840	0.04238413	0.04156922	0.11924719	0.06750542	0.10372035	0.08522529	0.06568560	0.09804240	0.04280837	0.10083355	0.08271926
1326	Guanidinoethyl sulfonate	0.842664462			MS2 matched	168.04162	296.944	0.03760075	0.03489394	0.02701499	0.02575961	0.02509612	0.02626607	0.02943858	0.04080123	0.04195601	0.03763219	0.04365402	0.03048629	0.02868036	0.0372016833333333
845	1-heptadecanoyl-sn-glycero-3-phosphocholine	0.992594625			MS2 matched	510.3502	196.188	0.6015325	0.8130381	0.7525827	0.5275020	0.6527137	0.5376431	0.647502016666667	0.8345815	0.8103268	0.8241260	0.7896061	0.5967218	0.6780315	0.755565616666667
207	"Adenosine 3',5'-cyclic monophosphate"	0.786144665			MS2 matched	328.02892	51.127	0.007526383	0.013095502	0.022545421	0.004924248	0.011037008	0.007164409	0.0110488285	0.010545190	0.008309301	0.015083904	0.015885545	0.005745557	0.012897890	0.0114112311666667
1442	Maltopentaose	0.8323			MS2 matched	846.30302	505.6645	1.03058228	0.73641018	0.57770501	0.44402250	0.50496689	0.60240476	0.649348603333333	0.31341562	0.16261591	0.02284255	0.01731196	0.27342773	0.26946757	0.176513556666667
126	"2,6-di-tert-butyl-4-methoxyphenol"	0.98674124			MS2 matched	220.14347	20.931	0.025762641	0.061810666	0.047369128	0.003448200	0.009705201	0.013724809	0.0269701075	0.038369178	0.053823846	0.003942699	0.005870799	0.016149747	0.011395737	0.021592001
976	3-hydroxybutyrylcarnitine	0.997782851			MS2 matched	248.14913	326.477	2.1450778	1.5667899	2.5387439	3.5489108	1.2901141	0.9100138	1.99994171666667	2.0533853	0.8877306	1.9446608	0.2081983	1.8423673	0.2852192	1.20359358333333
1603	Pro-Trp	0.979949152			MS2 matched	302.30325	69.5645	0.5471700	0.5405605	0.5988534	0.4607167	0.5745440	0.5388769	0.543453583333333	0.6211473	0.6223256	0.5382525	0.5717388	0.4757247	0.4891999	0.5530648
894	"1,2-di-(9z,12z,15z-octadecatrienoyl)-sn-glycero-3-phosphocholine"	0.964244057			MS2 matched	778.53156	146.305	0.1201434	0.1406638	0.2051627	0.1232997	0.1428183	0.1046717	0.139459933333333	0.1258186	0.1555913	0.1874532	0.1305996	0.1250486	0.1383622	0.14381225
252	Blood group h trisaccharide	0.927207812			MS2 matched	564.17186	306.285	0.0027985926	0.0015637036	0.0099106083	0.0007324368	0.0057803845	0.0043314187	0.00418619075	0.0057869350	0.0049998196	0.0080485767	0.0036969410	0.0030446407	0.0051145594	0.0051152454
307	D-Glucosamine 1-phosphate (Glucosamine-1P)	0.9756			MS2 matched	258.03335	368.941	0.011699519	0.012012532	0.008960780	0.009114384	0.009071647	0.009460157	0.0100531698333333	0.012337372	0.010832023	0.010353603	0.012774571	0.008044736	0.009585826	0.0106546885
1128	Bendiocarb	0.951286038			MS2 matched	167.09063	131.785	0.010608621	0.034303983	0.036318086	0.014635868	0.065132669	0.006432095	0.0279052203333333	0.024523153	0.022126940	0.024603548	0.049759261	0.024101344	0.025173183	0.0283812381666667
1545	Octanoylcarnitine	0.987682071			MS2 matched	288.2142	208.152	0.002542551	0.005238126	0.003041710	0.002488580	0.003042271	0.003669684	0.00333715366666667	0.004811990	0.002966801	0.003162424	0.002223980	0.002222099	0.005194154	0.00343024133333333
805	gamma-l-glu-epsilon-l-lys	0.979765966			MS2 matched	276.15336	475.629	0.2161178	0.2352210	0.1934709	0.4049547	0.1521802	0.2749271	0.246145283333333	0.2740582	0.2476730	0.3225715	0.2715084	0.2485914	0.1940371	0.259739933333333
679	Pristimerin	0.943999567			MS2 matched	463.296	203.8885	0.01836048	0.01061436	0.05723792	0.03151865	0.02094816	0.01466746	0.0255578383333333	0.02188518	0.01337714	0.01640853	0.02190720	0.05864928	0.01835511	0.0250970733333333
163	4-acetoxyphenol	0.980860869			MS2 matched	151.02362	311.6365	0.06161016	0.07142482	0.07742678	0.05377199	0.06143898	0.05892180	0.0640990883333333	0.07431605	0.07161317	0.07165407	0.07799055	0.05257345	0.08724703	0.07256572
1284	Fumonisin b1	0.729883717			MS2 matched	744.35791	457.013	0.007478903	0.007349747	0.007784337	0.007061857	0.007670096	0.005668577	0.0071689195	0.007683221	0.006427673	0.007678515	0.005984304	0.006311228	0.007709058	0.0069656665
1468	Monoelaidin	0.887327771			MS2 matched	339.28649	200.941	0.08503317	0.05464288	0.05410379	0.05413701	0.03960179	0.05024920	0.05629464	0.04889918	0.09715959	0.06347266	0.07836473	0.03137615	0.10073246	0.070000795
1079	Allantoic acid	0.999931952			MS2 matched	177.03681	366.871	0.0024861940	0.0021934496	0.0020620279	0.0027352300	0.0038894346	0.0029788636	0.00272419995	0.0041804875	0.0064176349	0.0002462167	0.0002013420	0.0022337759	0.0074939125	0.00346222825
590	Pc 40:7	0.907613626			MS2 matched	890.57605	141.2475	0.3119703	0.4729803	0.5081297	0.3746520	0.4429455	0.3976227	0.418050083333333	0.4645777	0.5171409	0.4888200	0.5763420	0.3482418	0.5604911	0.49260225
1629	Quercetin 3-o-malonylglucoside	0.917492792			MS2 matched	573.06452	348.175	0.0018877236	0.0019016968	0.0014679281	0.0012050412	0.0017617860	0.0014960574	0.00162003885	0.0014306490	0.0009828865	0.0024477053	0.0022645080	0.0011402710	0.0012174237	0.00158057391666667
119	2-linoleoyl-1-palmitoyl-sn-glycero-3-phosphoethanolamine	0.994916216			MS2 matched	714.49541	150.2245	0.4854342	0.5372270	0.7711804	0.5519453	0.8073743	0.6151670	0.6280547	0.4590731	0.5699726	0.8551703	0.4682802	0.4794820	0.7194686	0.5919078
416	Glycyl-L-leucine	0.9357			MS2 matched	187.11299	221.321	0.0012702937	0.0012263492	0.0020533123	0.0012258452	0.0006702224	0.0011305846	0.0012627679	0.0013423830	0.0016309872	0.0019901678	0.0011727081	0.0014628050	0.0007977880	0.00139947318333333
452	Isoleucine	0.9701425			MS2 matched	130.06439	95.7365	0.03775439	0.03683962	0.05304818	0.05050705	0.05662526	0.05710618	0.04864678	0.04196277	0.05458046	0.07077297	0.07024572	0.05302328	0.06344544	0.0590051066666667
1473	Myriocin	0.85923906			MS2 matched	402.28002	224.394	0.0017817514	0.0009608134	0.0024281454	0.0011515258	0.0006952287	0.0002909204	0.00121806418333333	0.0014407130	0.0009668914	0.0007786536	0.0009226987	0.0038490541	0.0006240010	0.0014303353
1078	"all cis-(6,9,12)-Linolenic acid"	0.8123			MS2 matched	296.25591	37.36	0.1803006	0.1942838	0.1876728	0.2735550	0.1924693	0.1803591	0.2014401	0.2267773	0.1905842	0.2626207	0.1916635	0.1776195	0.2352187	0.21408065
1605	Pro-Val-Arg	0.906407197			MS2 matched	186.10395	347.053	0.034329568	0.038613307	0.030914871	0.018141035	0.016398307	0.034928984	0.0288876786666667	0.038528724	0.037039583	0.013458625	0.008809433	0.022487480	0.028400904	0.0247874581666667
1585	Pravastatin	0.961264991			MS2 matched	447.21594	427.0415	0.02038223	0.02254760	0.02934765	0.03270437	0.02303720	0.02017648	0.024699255	0.02407649	0.02760280	0.02791115	0.02216324	0.02523850	0.02214215	0.0248557216666667
970	"3-[6-[[(2r,3r,4r,5s,6s)-3,5-dihydroxy-6-methyl-4-[(2s,3r,4r,5r,6s)-3,4,5-trihydroxy-6-methyloxan-2-yl]oxyoxan-2-yl]oxymethyl]-3,4,5-trihydroxyoxan-2-yl]oxy-5-hydroxy-2-(4-hydroxyphenyl)-7-methoxychromen-4-one"	0.972308525			MS2 matched	793.19591	465.806	0.0019014709	0.0063630905	0.0026621496	0.0035691127	0.0040913762	0.0049719984	0.00392653305	0.0095918664	0.0062177180	0.0005312856	0.0010472729	0.0079022437	0.0071634717	0.00540897638333333
564	Naringenin-4'-o-beta-d-glucuronide	0.939037464			MS2 matched	447.08259	210.981	0.0003866244	0.0007678070	0.0004974559	0.0003153453	0.0004829634	0.0003089203	0.000459852716666667	0.0011684182	0.0010110168	0.0005701817	0.0002776359	0.0004828417	0.0007961438	0.00071770635
771	Tyrosine	0.901405891			MS2 matched	180.06322	370.416	0.02299551	0.02543916	0.02373432	0.01950736	0.02440645	0.02192151	0.0230007183333333	0.02549860	0.02399644	0.02639016	0.02476070	0.02362190	0.02315783	0.0245709383333333
1165	Carbetamide	0.797421104			MS2 matched	237.13232	371.4935	0.005582086	0.015419709	0.006360034	0.030044979	0.001960657	0.010245824	0.0116022148333333	0.007997682	0.007410126	0.012955484	0.006576495	0.012110416	0.005366440	0.00873610716666667
1741	Vincristine sulfate	0.736193428			MS2 matched	825.42514	496.719	0.006177262	0.006084701	0.007733827	0.009559163	0.005593108	0.004017212	0.0065275455	0.007156256	0.007264679	0.008501356	0.003614722	0.005795111	0.006950460	0.00654709733333333
109	2-cis-4-trans-abscisic acid	0.945427958			MS2 matched	527.25397	63.1425	0.033382599	0.025238242	0.035378458	0.001759966	0.008305136	0.009607133	0.0189452556666667	0.029690481	0.008705344	0.022495270	0.046259513	0.103709496	0.015344119	0.0377007038333333
65	1-stearoyl-2-docosahexaenoyl-sn-glycero-3-phosphocholine	0.880531563			MS2 matched	868.55942	177.524	0.0059571762	0.0115092153	0.0098491525	0.0106663379	0.0131933319	0.0119031054	0.0105130532	0.0091866176	0.0141655776	0.0172696773	0.0118468402	0.0009938518	0.0181969060	0.0119432450833333
1300	Gln-Glu-Arg	0.954623592			MS2 matched	432.21605	445.9305	0.02690318	0.02094818	0.03305286	0.03289611	0.02885064	0.02694581	0.02826613	0.03131472	0.02732732	0.03577351	0.03072011	0.03685612	0.04476253	0.0344590516666667
511	Maltotetraose	0.884113326			MS2 matched	665.20635	489.43	10.7868853	8.8074106	7.2780392	6.0801977	6.7130661	7.9134506	7.92984158333333	1.9340214	0.5261631	0.3107318	0.2088826	0.8515361	1.3772033	0.868089716666667
482	Lactose	0.858608444			MS2 matched	387.10646	391.296	0.038534711	0.039757202	0.029587690	0.035871053	0.044070545	0.029934068	0.0362925448333333	0.035694804	0.013424070	0.005876796	0.004279320	0.009296749	0.013074005	0.013607624
978	3-hydroxyoleylcarnitine	0.954857301			MS2 matched	424.33854	130.244	0.02763044	0.04268762	0.03379724	0.02547222	0.02921739	0.02668769	0.0309154333333333	0.05210232	0.04369315	0.03719524	0.05469450	0.01225560	0.02079855	0.0367898933333333
1547	Oleandrin	0.787372407			MS2 matched	599.30878	384.338	0.006335618	0.004861457	0.008124868	0.006874640	0.008358055	0.004904630	0.00657654466666667	0.007565762	0.005080119	0.007965074	0.004993924	0.007977073	0.008097923	0.00694664583333333
790	Vitamin c	0.949537307			MS2 matched	351.0499	408.518	0.06702343	0.04733712	0.03518480	0.02576872	0.03849819	0.05242948	0.0443736233333333	0.04801959	0.04194436	0.03652231	0.04214646	0.02149257	0.07985190	0.0449961983333333
721	Ser-Glu	0.983679502			MS2 matched	233.07387	415.883	0.03256072	0.05952745	0.07157140	0.05836535	0.06881699	0.04713534	0.0563295416666667	0.06036649	0.09210812	0.13356386	0.05836412	0.06586536	0.14534844	0.0926027316666667
60	1-palmitoyl-2-linoleoyl-sn-glycero-3-phospho-(1'-rac-glycerol)	0.989702825			MS2 matched	745.48965	39.727	0.17890418	0.30104405	0.36996806	0.07247282	0.18721309	0.40570121	0.252550568333333	0.18817229	0.40298539	0.25847057	0.23347154	0.16633865	0.42324607	0.278780751666667
782	Val-Gln	0.954273515			MS2 matched	244.12595	308.476	0.11772789	0.08349197	0.29898934	0.12576012	0.16634710	0.09041637	0.147122131666667	0.12904141	0.17377482	0.22599723	0.13913895	0.24278928	0.20238006	0.185520291666667
536	N-acetyl-l-aspartic acid	0.979607084			MS2 matched	174.03766	394.499	0.01347516	0.01272508	0.01857011	0.03951897	0.01157371	0.01231139	0.01802907	0.01771785	0.02187674	0.02639161	0.01790638	0.01532151	0.01097016	0.0183640416666667
135	"3-[(2s,3r,4s,5s,6r)-4,5-dihydroxy-3-[(2s,3r,4r,5r,6s)-3,4,5-trihydroxy-6-methyloxan-2-yl]oxy-6-[[(2s,3r,4r,5r,6s)-3,4,5-trihydroxy-6-methyloxan-2-yl]oxymethyl]oxan-2-yl]oxy-5-hydroxy-2-(4-hydroxyphenyl)-6-methoxy-7-[(2s,3r,4r,5r,6s)-3,4,5-trihydroxy-6-methyloxan-2-yl]oxychromen-4-one"	0.970120403			MS2 matched	915.26665	487.0955	0.0014765281	0.0013729098	0.0018762789	0.0017233623	0.0014076563	0.0013828418	0.00153992953333333	0.0033022888	0.0007869657	0.0001546568	0.0001553155	0.0006481434	0.0028547529	0.00131702051666667
1541	Obacunone	0.792438202			MS2 matched	455.19755	343.3815	0.010915273	0.009721559	0.014505965	0.008999551	0.012521950	0.009612583	0.0110461468333333	0.007866105	0.012071787	0.013325530	0.010129185	0.009533415	0.012283721	0.0108682905
337	Dihydroxyacetone phosphate	0.9484			MS2 matched	229.0079	477.871	0.018384670	0.008350839	0.016669818	0.016294727	0.013750981	0.012477316	0.0143213918333333	0.006169228	0.013187136	0.022492592	0.030487649	0.010705123	0.010484264	0.0155876653333333
1730	Val-Gly	0.993826377			MS2 matched	175.10589	291.842	0.004141650	0.004749058	0.013244468	0.006855797	0.006534922	0.003419656	0.00649092516666667	0.004990523	0.008295557	0.013197367	0.004651740	0.012016377	0.013571247	0.00945380183333333
1652	Scutellarin	0.813886284			MS2 matched	507.04734	348.236	0.0290103952	0.0334983240	0.0253287860	0.0221380656	0.0291131289	0.0263928797	0.0275802632333333	0.0260402595	0.0197697218	0.0032960274	0.0009126764	0.0184415808	0.0272399610	0.0159500378166667
305	D-gluconate	0.981006316			MS2 matched	195.0478	317.282	0.08157348	0.06365286	0.07501106	0.09169724	0.07546791	0.07791968	0.077553705	0.06754237	0.06026697	0.07131133	0.04981428	0.07846964	0.06986134	0.0662109883333333
471	L-iditol	0.965406658			MS2 matched	181.06749	303.3475	0.15277685	0.09395527	0.22760206	0.16377291	0.24863827	0.32702868	0.202295673333333	0.30706293	0.32863960	0.37913672	0.25975850	0.27167089	0.35082423	0.316182145
490	Limaprost	0.97212285			MS2 matched	379.24074	222.569	0.001196431	0.001499371	0.003887873	0.003314276	0.002735659	0.002365114	0.00249978733333333	0.009610556	0.001912874	0.002879028	0.015777763	0.006702644	0.004504403	0.006897878
195	"9-phenyl-1-(2,4,6-trihydroxyphenyl)nonan-1-one"	0.992235866			MS2 matched	341.17255	33.1395	0.03170916	0.03612990	0.04574278	0.03585778	0.04582951	0.03050458	0.0376289516666667	0.03967431	0.03603829	0.03501888	0.03211070	0.04212115	0.03571378	0.0367795183333333
210	Adenylosuccinic acid	0.979430666			MS2 matched	462.05748	491.873	0.13914804	0.02516350	0.12716307	0.04145025	0.14604759	0.06071265	0.0899475166666667	0.06296176	0.06959199	0.06425155	0.08407008	0.07410100	0.04617819	0.066859095
444	Indolelactic acid	0.988020028			MS2 matched	158.05869	36.487	0.03221461	0.06775182	0.19749640	0.17561479	0.42185278	0.04555229	0.156747115	0.04293300	0.05636763	0.10876734	0.26446135	0.05161952	0.07210488	0.09937562
1478	N-alpha-acetyl-l-ornithine	0.999212393			MS2 matched	115.08519	514.331	0.13182890	0.07068411	0.15613890	0.13141048	0.17115119	0.18839682	0.141601733333333	0.07147789	0.16643300	0.26099553	0.19814343	0.15770247	0.21188994	0.17777371
191	7alpha-hydroxy-3-oxo-4-cholestenoic acid	0.982004342			MS2 matched	429.29182	42.058	0.008525621	0.010166387	0.006001117	0.007291586	0.020852866	0.008998260	0.0103059728333333	0.017580729	0.020786871	0.007783911	0.018668714	0.016481886	0.006510951	0.0146355103333333
832	"[(2r,3s,4s,5r,6s)-6-[3,5-dihydroxy-4-[3-(4-hydroxyphenyl)propanoyl]phenoxy]-3,4,5-trihydroxyoxan-2-yl]methyl 3,4,5-trihydroxybenzoate"	0.822956598			MS2 matched	611.1231	449.989	0.003688467	0.009143108	0.007809243	0.005410115	0.006253719	0.005798899	0.00635059183333333	0.008160415	0.006962211	0.006175612	0.005125410	0.006606437	0.006947019	0.00666285066666667
347	DL-Vanillylmandelic acid	0.7054			MS2 matched	257.06307	117.04	0.003714586	0.006019009	0.006794003	0.003829470	0.007542163	0.002463532	0.0050604605	0.002864204	0.005967369	0.006759019	0.007283723	0.001072600	0.010600827	0.005757957
1527	Nicotine	0.986042205			MS2 matched	163.12283	84.778	15.591555	18.258537	14.285599	10.876750	11.373937	16.492963	14.4798901666667	24.343922	21.262612	5.393876	11.128285	9.142339	15.701118	14.4953586666667
1248	Dl-cystathionine	0.998312911			MS2 matched	223.07256	476.3145	0.04203615	0.03888784	0.03661447	0.02235280	0.03155857	0.03836366	0.034968915	0.03062294	0.05324596	0.04696226	0.02339543	0.02539620	0.03297571	0.0354330833333333
1420	Leukotriene e4 methyl ester	0.771708375			MS2 matched	454.24535	464.861	0.002243185	0.005608875	0.004487049	0.015801557	0.003772425	0.003120414	0.0058389175	0.012645938	0.003009807	0.007032782	0.001621308	0.001491707	0.006420890	0.00537040533333333
1515	NAD+	0.913313524			MS2 matched	664.10986	436.6095	0.02671684	0.02851615	0.03318647	0.02036664	0.02684978	0.02722714	0.0271438366666667	0.03846007	0.03856251	0.04295545	0.03983182	0.02309513	0.03519317	0.0363496916666667
1540	O-toluidine	0.988549103			MS2 matched	91.05304	304.5025	0.06644470	0.05807244	0.07553283	0.05343788	0.06155424	0.06274226	0.0629640583333333	0.06820271	0.06206698	0.07987260	0.04983797	0.04095123	0.07672104	0.0629420883333333
68	1-stearoyl-2-linoleoyl-sn-glycero-3-phosphoethanolamine	0.952030069			MS2 matched	742.52558	40.9435	0.1008832	0.1447188	0.1338007	0.1458295	0.1684892	0.1805614	0.1457138	0.1266002	0.1578401	0.1185204	0.1116627	0.1624838	0.1451235	0.13703845
1350	Hydroquinidine	0.702247406			MS2 matched	327.1886	184.102	0.0018858222	0.0030550082	0.0135137457	0.0048998349	0.0197229233	0.0018589517	0.007489381	0.0016021946	0.0005684773	0.0037911552	0.0072200867	0.0007553379	0.0025859240	0.00275386261666667
137	3-amino-1-propanesulfonic acid	0.942683715			MS2 matched	138.01995	269.019	0.02397671	0.03155471	0.06485715	0.02370286	0.02317137	0.02350372	0.03179442	0.01992300	0.02483898	0.04370478	0.02382762	0.01865463	0.02555991	0.02608482
316	D-Quinovose	0.989			MS2 matched	201.02205	284.542	0.5521064	0.9704558	0.9301370	1.0404304	0.7444030	0.7540567	0.83193155	0.7206538	1.0419867	0.9549816	0.8945938	0.8211010	0.6763479	0.8516108
1427	Lpc 18:2	0.835884638			MS2 matched	520.33852	190.768	12.13105	14.94862	13.16706	11.07056	19.97936	10.36518	13.610305	14.15629	14.72529	13.61712	11.88274	12.21271	17.33643	13.98843
1444	Man3 a	0.976674754			MS2 matched	933.30717	497.291	0.004378272	0.006299955	0.003591499	0.002242283	0.003808032	0.004439944	0.00412666416666667	0.004857383	0.002967826	0.003934450	0.004611367	0.004164264	0.002106513	0.00377363383333333
1620	Pyridoxal (Vitamin B6)	0.9096			MS2 matched	168.0635	129.6985	0.012157759	0.016578575	0.015760800	0.008435423	0.001956108	0.007530621	0.0104032143333333	0.016512663	0.025132411	0.011769514	0.023525173	0.018902846	0.033596769	0.0215732293333333
621	Pentadecanoic acid	0.937513744			MS2 matched	241.21304	51.7505	0.1265032	0.1832979	0.2202984	0.1595167	0.1992996	0.1728011	0.176952816666667	0.2216607	0.2043453	0.2443922	0.2403818	0.2488182	0.2119387	0.228589483333333
1010	4-phosphonobutyric acid	0.794763312			MS2 matched	337.03402	29.894	0.0019521719	0.0027845806	0.0026499740	0.0015720868	0.0060245554	0.0013365938	0.00271999375	0.0011608263	0.0013092699	0.0006432029	0.0003312493	0.0030197615	0.0027837915	0.00154135023333333
598	Pc(16:0e/8-hepe)	0.943841693			MS2 matched	840.56387	144.4905	1.743505	1.781188	1.477128	1.886616	1.783193	2.271863	1.8239155	1.762083	1.816262	1.924340	1.999405	1.694988	1.610903	1.80133016666667
193	8-o-acetylharpagide	0.740630479			MS2 matched	405.11819	471.725	0.002978449	0.002371815	0.005935130	0.003257698	0.004761728	0.006946575	0.0043752325	0.007145530	0.005424243	0.005608715	0.005308745	0.003231089	0.005182123	0.00531674083333333
312	D-mannitol	0.789063289			MS2 matched	181.04751	186.6995	0.02997000	0.06336468	0.07282692	0.02885892	0.05998624	0.03241500	0.0479036266666667	0.05479312	0.11886794	0.11865431	0.07553741	0.04842350	0.10079226	0.08617809
218	"Alanine-2,3,3,3-d4"	0.948619384			MS2 matched	92.04951	102.9345	0.04627767	0.07701897	0.05268247	0.03973588	0.05287948	0.03910005	0.05128242	0.17848658	0.17135368	0.28925781	0.38922110	0.03527590	0.10393956	0.194589105
812	(25s)-7-dafachronic acid	0.846392393			MS2 matched	415.31584	157.402	0.0020815346	0.0003856980	0.0020734416	0.0018840840	0.0026608915	0.0012289862	0.00171910598333333	0.0003997311	0.0003790886	0.0011051780	0.0017196493	0.0084100319	0.0003467266	0.00206006758333333
1140	Beta-octylglucoside	0.83680178			MS2 matched	310.19849	207.5495	0.047825996	0.031618418	0.028331571	0.028792965	0.022054312	0.023036601	0.0302766438333333	0.028553587	0.021685338	0.023102686	0.021399423	0.037993051	0.009312814	0.0236744831666667
1506	N-stearoylsphinganine	0.925375625			MS2 matched	568.56184	34.82	0.1606081	0.1313449	0.1509109	0.1316605	0.1480179	0.1215159	0.140676366666667	0.1472927	0.1780059	0.1531880	0.1412778	0.1342620	0.1456275	0.149942316666667
497	Lpc 16:0	0.911003614			MS2 matched	540.31955	179.707	0.05017485	0.06224855	0.05479950	0.06624961	0.06005771	0.05667861	0.0583681383333333	0.06644085	0.07413714	0.11544982	0.07450833	0.02683416	0.08166927	0.0731732616666667
950	2-palmitoyl-rac-glycerol	0.956371064			MS2 matched	313.271	203.359	0.1975396	0.1787675	0.2462913	0.1825186	0.1506054	0.1786888	0.189068533333333	0.1719856	0.1878429	0.1790586	0.2559411	0.1288361	0.1666602	0.18172075
375	Fosfomycin	0.8945			MS2 matched	197.0186	390.686	0.01255230	0.01051521	0.01885382	0.01441875	0.01680658	0.01125007	0.0140661216666667	0.01251302	0.02530109	0.05208015	0.04727873	0.02954836	0.02915152	0.0326454783333333
1005	4-hydroxyquinoline	0.969208016			MS2 matched	146.05817	68.378	0.007693440	0.012233537	0.039951127	0.015833994	0.088461326	0.005133332	0.0282177926666667	0.013346423	0.017702309	0.014199842	0.065861764	0.016613924	0.012553554	0.023379636
429	His-Cys	0.985699914			MS2 matched	257.07331	143.863	0.07365236	0.05181260	0.05654812	0.05296540	0.06925340	0.09196884	0.0660334533333333	0.06086849	0.05991197	0.05368764	0.06704427	0.02995966	0.05999183	0.0552439766666667
1503	N-oleoyl-l-serine	0.975966259			MS2 matched	370.29075	120.4045	0.011942055	0.014567275	0.013703196	0.011241593	0.010537554	0.018842914	0.0134724311666667	0.025485952	0.013002127	0.012502517	0.036786892	0.004785067	0.014935249	0.0179163006666667
1115	Asp-Pro-Arg	0.811562104			MS2 matched	387.19456	437.2255	0.008473017	0.009126178	0.010821473	0.007991421	0.010867004	0.008352242	0.00927188916666667	0.006758059	0.010026886	0.005195884	0.005883821	0.007707255	0.007284357	0.00714271033333333
1649	Schaftoside	0.806182119			MS2 matched	587.1143	429.466	0.005267462	0.009451711	0.006314723	0.007282519	0.008117887	0.007150958	0.00726421	0.005653918	0.006979361	0.011282659	0.009143971	0.008767977	0.010351160	0.00869650766666667
1448	Melezitose	0.885746218			MS2 matched	522.20029	451.105	10.47488001	9.23650485	8.60888799	7.23417844	8.00590458	8.17510452	8.62257673166667	4.18171042	0.90056494	0.04630084	0.02639007	1.15433347	2.21983217	1.421521985
1397	L-hydroxyarginine	0.894427191			MS2 matched	116.06912	245.867	0.02384683	0.02410656	0.04980863	0.02741434	0.02569445	0.02617400	0.0295074683333333	0.02353308	0.02752066	0.05253932	0.02623355	0.02492577	0.06799441	0.037124465
702	Quinate	0.952287392			MS2 matched	191.053	345.134	0.02324719	0.02101685	0.04865886	0.02044640	0.01498061	0.01780448	0.024359065	0.02731172	0.02602024	0.06166335	0.01978001	0.25447885	0.02764509	0.06948321
353	Eicosenoic acid	0.990524406			MS2 matched	309.27398	46.0805	1.069363	1.343244	1.180181	1.281832	1.311556	1.605086	1.29854366666667	1.378897	1.240689	1.358152	1.725710	1.500744	1.333563	1.42295916666667
459	Kynurenic acid	0.998758285			MS2 matched	188.03244	183.52	0.007553679	0.011690319	0.010130010	0.003240830	0.008115606	0.003488023	0.0073697445	0.009090275	0.012560957	0.012916121	0.013571651	0.005965042	0.007428340	0.0102553976666667
1539	O-t-butyl-l-threonine methyl ester	0.940219751			MS2 matched	134.07945	67.751	0.03804267	0.02889202	0.04210596	0.01423161	0.03330203	0.02982920	0.0310672483333333	0.03182958	0.03073636	0.03028242	0.02426515	0.03168500	0.04392862	0.0321211883333333
956	"2,3-dinor-8-isoprostaglandin-f2alpha"	0.997471515			MS2 matched	349.17971	88.487	0.02072772	0.02825717	0.02755037	0.03112376	0.02309232	0.02410940	0.0258101233333333	0.03098719	0.03089646	0.03001425	0.02638949	0.01612691	0.01952817	0.0256570783333333
1362	Ile-Pro-Ile	0.961748198			MS2 matched	342.23502	227.941	0.015189160	0.005022811	0.011557667	0.016544849	0.014464107	0.011874969	0.0124422605	0.009316541	0.014365915	0.016361965	0.010782458	0.013703028	0.021117377	0.0142745473333333
1029	5-azacytidine	0.789866469			MS2 matched	245.11125	123.6435	0.0019623458	0.0117001640	0.0065619061	0.0069925619	0.0086369107	0.0033190538	0.00652882371666667	0.0031908255	0.0065014194	0.0008925802	0.0037486759	0.0033769513	0.0023172012	0.00333794225
1411	Laminaritetraose	0.981389933			MS2 matched	705.17859	487.592	0.161356380	0.133836152	0.104228845	0.075465334	0.094535493	0.113014247	0.1137394085	0.051271097	0.020282958	0.007678403	0.008034631	0.029272834	0.022984378	0.0232540501666667
1153	Bufotalin	0.96766789			MS2 matched	445.25145	211.741	0.003172863	0.002392096	0.005782359	0.003681719	0.001125171	0.003077777	0.00320533083333333	0.003392830	0.001350304	0.002626537	0.004214703	0.011696928	0.001595597	0.00414614983333333
173	5-methyltetrahydrofolic acid	0.982009063			MS2 matched	458.17524	64.623	0.0009993674	0.0005372822	0.0033022643	0.0027196292	0.0124194647	0.0017308616	0.0036181449	0.0008710803	0.0025956280	0.0029980067	0.0198967514	0.0324628507	0.0022026192	0.01017115605
854	1-methyl-l-histidine	0.984102779			MS2 matched	170.09055	400.5625	0.3835836	0.5208036	0.4035236	0.1546253	0.2999963	0.3324326	0.349160833333333	0.3364223	0.5257314	0.3301791	0.2951258	0.2433773	0.3378623	0.344783033333333
1235	Dihydrofolic acid	0.760930356			MS2 matched	466.12706	450.145	0.0002282591	0.0005438412	0.0010174367	0.0014183389	0.0011113855	0.0013294720	0.000941455566666667	0.0041893180	0.0047468268	0.0085342837	0.0074202457	0.0047418921	0.0027018291	0.0053890659
92	16-hydroxyhexadecanoic acid	0.998521636			MS2 matched	271.22314	62.758	0.3276984	0.5639437	0.3954692	0.3335571	0.5117780	0.4957553	0.438033616666667	0.3227422	0.3570200	0.3515207	0.4737583	0.2737593	0.5484973	0.387882966666667
141	3-Guanidinopropanoate	0.7264			MS2 matched	168.01529	351.042	0.05002537	0.06167074	0.04652443	0.14265552	0.04141269	0.05139608	0.0656141383333333	0.07669332	0.07189474	0.16286938	0.04846282	0.05369014	0.04055411	0.075694085
418	Guanidinopropionic acid	0.986102512			MS2 matched	392.20347	191.244	0.09290972	0.07736230	0.06886210	0.03774326	0.05882422	0.03742925	0.062188475	0.06666075	0.04087062	0.03195134	0.03410926	0.05391930	0.02112193	0.0414388666666667
546	N-acetylneuraminic acid	0.9974612			MS2 matched	308.09287	375.4415	0.09671845	0.12009040	0.09728775	0.11666478	0.07636685	0.08579963	0.09882131	0.13329993	0.12329955	0.10595769	0.10864751	0.08238822	0.06956215	0.103859175
1277	Flutriafol	0.977293557			MS2 matched	302.13184	425.6985	0.02265110	0.01571079	0.02727927	0.02354868	0.02029298	0.02558994	0.0225121266666667	0.02054972	0.02486276	0.03028569	0.02417060	0.03759651	0.02336038	0.0268042766666667
857	1-Methylhistidine	0.956			MS2 matched	170.09082	461.03	0.04339825	0.06442357	0.04220641	0.04792803	0.06871081	0.03949703	0.05102735	0.07414272	0.01918176	0.03314757	0.03099624	0.05881091	0.04856220	0.0441402333333333
442	Indole-3-carboxylic acid	1			MS2 matched	160.059	409.1605	0.01800318	0.01924734	0.01692892	0.01843748	0.02428892	0.02215140	0.0198428733333333	0.02827282	0.02283183	0.02482171	0.01902500	0.01617599	0.01913952	0.021711145
1033	"5-methyl-5,6-dihydrouracil"	0.812012975			MS2 matched	129.06414	401.082	0.02294014	0.02340460	0.01625685	0.01227504	0.02049357	0.01797726	0.0188912433333333	0.03027868	0.02071225	0.02438518	0.05452219	0.01364701	0.01861478	0.0270266816666667
345	DL-threonine	0.994959251			MS2 matched	118.04969	354.437	0.9619363	0.8687620	1.0176309	0.8561031	0.8435792	0.9901862	0.92303295	1.0244145	1.0779212	1.1854468	1.0819890	0.6789298	0.9648013	1.00225043333333
1150	Bitertanol	0.906231039			MS2 matched	338.1791	380.7975	0.005851905	0.006441275	0.008414419	0.009293800	0.005198908	0.008400210	0.00726675283333333	0.008494132	0.010063388	0.008681241	0.007509485	0.008876770	0.009157273	0.00879704816666667
861	1-myristoyl-2-hydroxy-sn-glycero-3-phosphoethanolamine	0.808343403			MS2 matched	426.25614	208.1265	0.004860247	0.005070603	0.005445871	0.004902832	0.004880375	0.005647795	0.0051346205	0.003019078	0.004384709	0.006738153	0.008281220	0.003303664	0.007740794	0.00557793633333333
1628	Pyrrol	0.84968784			MS2 matched	68.0487	315.156	0.03654254	0.02878938	0.04028270	0.03696581	0.03601000	0.03726138	0.0359753016666667	0.03121886	0.04264827	0.04587146	0.03190449	0.03485866	0.03784984	0.03739193
1673	Stearoylcarnitine	0.986167747			MS2 matched	428.36799	43.8095	0.010198921	0.009748596	0.007651394	0.012579242	0.010884235	0.013475519	0.0107563178333333	0.023555005	0.009694548	0.002383567	0.012041611	0.048677910	0.005949984	0.0170504375
697	Pyridoxamine 5-phosphate	0.799789913			MS2 matched	495.09146	468.795	0.02537436	0.03095610	0.05793071	0.02692948	0.05101133	0.02781672	0.0366697833333333	0.03084949	0.04277195	0.03980386	0.04743582	0.02889999	0.05357128	0.0405553983333333
1480	N-(2-acetamido)iminodiacetic acid	0.985015235			MS2 matched	191.04613	229.504	0.003928659	0.006017423	0.003851051	0.011021697	0.003096287	0.012395008	0.00671835416666667	0.002975136	0.003808713	0.002487143	0.001721553	0.003400060	0.004850897	0.00320725033333333
30	"[(2r,3s,4s,5r,6s)-6-[(2s,3r,4r,5r,6s)-2-[5,7-dihydroxy-2-(4-hydroxyphenyl)-4-oxochromen-3-yl]oxy-4,5-dihydroxy-6-methyloxan-3-yl]oxy-3,4,5-trihydroxyoxan-2-yl]methyl (e)-3-(4-hydroxyphenyl)prop-2-enoate"	0.910785789			MS2 matched	739.19027	493.881	0.002400237	0.003678386	0.003735414	0.002723636	0.004058606	0.002227599	0.003137313	0.002701272	0.001923929	0.003693683	0.002745677	0.003246356	0.004099826	0.00306845716666667
1659	Silodosin	0.841198974			MS2 matched	518.21706	438.055	0.003199648	0.003555181	0.008869897	0.004115346	0.007772306	0.008487875	0.00600004216666667	0.008515490	0.006439605	0.008607002	0.005188613	0.009543804	0.006303106	0.00743293666666667
1641	S-Adenosylmethionine	0.983579641			MS2 matched	399.14147	512.4765	0.04104059	0.03628070	0.03315447	0.02871538	0.06769717	0.04866879	0.04259285	0.04251770	0.02113657	0.05251217	0.02734295	0.03654874	0.08395013	0.0440013766666667
46	1-methylguanosine	0.993306711			MS2 matched	296.09485	230.809	0.006266260	0.003760446	0.007563852	0.003941239	0.005326369	0.006082717	0.00549014716666667	0.004396032	0.006357978	0.013022011	0.009822046	0.003240418	0.007851279	0.007448294
217	Alanine	0.987337488			MS2 matched	88.04028	348.2325	0.8795917	0.9227097	1.0218839	0.9452843	0.9537776	1.0645497	0.964632816666667	0.9792391	1.0796423	1.4015084	1.1988927	0.8442555	1.0386561	1.09036568333333
1328	Guanosine 5'-diphospho-alpha-d-mannose	0.754685877			MS2 matched	606.08685	444.3995	0.004806093	0.007540916	0.007079535	0.007550908	0.009508015	0.007061433	0.00725781666666667	0.010066392	0.011990715	0.010213621	0.012855077	0.009705245	0.007688130	0.0104198633333333
342	Dl-lactate	0.992131019			MS2 matched	89.02506	228.9625	3.097453	3.732345	3.100980	3.751635	3.012790	3.437409	3.35543533333333	3.582749	4.236799	3.812299	3.517303	3.827625	3.080894	3.67627816666667
1534	Normorphine	0.993692486			MS2 matched	254.11552	208.1805	0.014188369	0.018003561	0.007056438	0.014457622	0.014170026	0.014085240	0.0136602093333333	0.009387336	0.017572970	0.017550116	0.016029449	0.003648841	0.017540861	0.0136215955
847	1-hexadecanoyl-2-sn-glycero-3-phosphate	0.933984791			MS2 matched	393.23614	203.964	0.012243546	0.014781384	0.013816705	0.014203114	0.011173097	0.006563036	0.012130147	0.013433310	0.011471087	0.015358806	0.015495833	0.010928665	0.011416778	0.0130174131666667
669	Pi(17:0/15-hepe)	0.970220392			MS2 matched	885.53334	133.193	0.2634993	0.4174319	0.3787657	0.2323732	3.2347952	0.4979549	0.837470033333333	0.2112433	0.3641239	0.2440530	0.4025865	0.3167068	0.4645806	0.33388235
620	Pe(18:2e/7-hdohe)	0.812917403			MS2 matched	788.51307	143.817	2.684827	4.113964	3.764447	2.456178	3.815156	3.432971	3.37792383333333	3.408518	3.529318	3.066705	3.984996	2.196008	3.897708	3.34720883333333
1244	Dl-2-aminocaprylic acid	0.966011028			MS2 matched	160.13112	55.808	0.009812953	0.006309842	0.005778664	0.008222206	0.007292678	0.008665879	0.00768037033333333	0.012086343	0.013746875	0.008599567	0.006557328	0.005579325	0.009880476	0.009408319
1595	Pro-Gly-Pro	0.890884042			MS2 matched	270.1421	396.1065	0.01630849	0.02470487	0.02512468	0.02116508	0.01916788	0.02585075	0.022053625	0.02628625	0.01932637	0.01416115	0.02002557	0.02321137	0.02089671	0.0206512366666667
396	Glutamine	0.994589437			MS2 matched	145.06049	375.412	1.822397	1.406842	3.019396	2.471553	2.303331	1.883237	2.151126	1.419000	2.302712	2.581342	1.127531	2.238613	2.199992	1.97819833333333
1368	Indole-3-pyruvic acid	0.991167827			MS2 matched	158.05809	54.395	0.004368220	0.012684331	0.033520722	0.012048399	0.085243429	0.004292867	0.0253596613333333	0.003049718	0.008528592	0.010044101	0.057589670	0.008353494	0.005017514	0.0154305148333333
212	Adp-glucose	0.956882268			MS2 matched	588.06476	429.086	0.002450624	0.003146190	0.003694303	0.002191912	0.003115129	0.002850063	0.00290803683333333	0.003113199	0.003483195	0.002500576	0.002744568	0.001891244	0.003899040	0.002938637
1202	Cytidine	0.99922953			MS2 matched	266.07275	242.348	0.14593856	0.15426641	0.15518100	0.14491433	0.16612971	0.15434891	0.153463153333333	0.15226606	0.14405782	0.11833468	0.14002126	0.09611151	0.08774089	0.123088703333333
3	alpha-L-Glu-L-Asp	0.929649387			MS2 matched	261.06828	459.271	0.05497529	0.05729589	0.09614108	0.05104361	0.06501222	0.05882519	0.0638822133333333	0.07184493	0.10638806	0.12697036	0.07888347	0.06515532	0.10257247	0.0919691016666667
1024	"5-[5-(acetyloxymethyl)-1,2,4a-trimethyl-7-oxo-3,4,8,8a-tetrahydro-2h-naphthalen-1-yl]-3-methylpentanoic acid"	0.844212651			MS2 matched	401.21083	410.945	0.1810591	0.1464117	0.1471210	0.1176594	0.1950914	0.1577166	0.157509866666667	0.1532343	0.1633432	0.1324556	0.1248889	0.1018429	0.1566831	0.138741333333333
525	Muramic acid	0.9958			MS2 matched	310.10856	277.275	0.33359746	0.27510132	0.20924240	0.01388168	0.02393373	0.30513871	0.19348255	0.01838429	0.02487903	0.03617610	0.07370861	0.02186179	0.03461990	0.0349382866666667
693	Pseudouridine	0.947165918			MS2 matched	243.05807	243.218	0.2004019	0.1977177	0.1790245	0.1585991	0.1826268	0.1615169	0.17998115	0.2041389	0.2189817	0.2673822	0.2920160	0.1549356	0.1913689	0.22147055
243	Baicalin	0.986732661			MS2 matched	445.06978	215.9435	0.0003561994	0.0011597042	0.0008551433	0.0008250134	0.0015477238	0.0009749072	0.000953115216666667	0.0009024618	0.0009181977	0.0007182061	0.0006625400	0.0009234984	0.0008098829	0.000822464483333333
1016	"4',5,7-trihydroxy 3,3',6,8-tetramethoxyflavone"	0.925233206			MS2 matched	413.08012	316.169	0.015622056	0.017009832	0.021094239	0.017345120	0.017820346	0.017913848	0.0178009068333333	0.009381233	0.015673099	0.011856123	0.003427358	0.013075844	0.010589337	0.0106671656666667
821	"(3s,6r,9s,12r,15s,18r)-3-butan-2-yl-4,10,16-trimethyl-6,9,12,15,18-penta(propan-2-yl)-1,7,13-trioxa-4,10,16-triazacyclooctadecane-2,5,8,11,14,17-hexone"	0.727887439			MS2 matched	692.36587	417.1195	0.01996447	0.01848037	0.02174586	0.01822226	0.01774603	0.01960105	0.01929334	0.02545252	0.01931487	0.02257362	0.02305454	0.01785501	0.02595887	0.0223682383333333
648	Phomopsin a	0.853366213			MS2 matched	787.26137	481.0435	0.0008946127	0.0006923357	0.0011368009	0.0008060603	0.0009687833	0.0009605466	0.000909856583333333	0.0005920885	0.0007645529	0.0007123441	0.0005111329	0.0008668898	0.0008855758	0.000722097333333333
1042	"6',7'-dihydroxybergamottin"	0.870237126			MS2 matched	355.15506	312.141	0.0015051199	0.0011829204	0.0054923750	0.0029166104	0.0021262515	0.0018330231	0.00250938338333333	0.0004440555	0.0022262488	0.0044743953	0.0005541985	0.0050790087	0.0027640234	0.0025903217
542	N-acetyl-p-fluoro-dl-phenylalanine	0.748046693			MS2 matched	449.1597	85.77	0.008177944	0.009768150	0.014068102	0.017213104	0.011014277	0.016639355	0.0128134886666667	0.013588877	0.011088878	0.011613818	0.029972412	0.021578635	0.017967774	0.0176350656666667
699	"inner salt 1-[(7r)-7-(acetyloxy)-4-hydroxy-4-oxido-3,5,9-trioxa-4-phosphapentacos-1-yl]-1-methyl-Pyrrolidinium"	0.948224016			MS2 matched	584.36617	346.772	0.0013923719	0.0014460416	0.0026125498	0.0045290320	0.0017634251	0.0018979291	0.00227355825	0.0011625554	0.0026022710	0.0029039863	0.0009731901	0.0028238868	0.0018729686	0.00205647636666667
638	Phe-gln	0.754923887			MS2 matched	292.12507	263.9135	0.01206571	0.01299179	0.03611228	0.01900823	0.01444698	0.01448085	0.0181843066666667	0.01299553	0.02215982	0.03625738	0.01819393	0.02665232	0.02570952	0.0236614166666667
334	Dihydrothymine	0.982796072			MS2 matched	127.04969	375.412	0.4253282	0.3301670	0.7268344	0.5699150	0.5184511	0.4407349	0.5019051	0.3299291	0.5317062	0.6209444	0.2814518	0.5373886	0.5055461	0.4678277
553	N-docosanoyltaurine	0.995808397			MS2 matched	446.3208	37.688	0.007871349	0.007069837	0.010902202	0.063870192	0.014058653	0.028396627	0.0220281433333333	0.005657649	0.002422245	0.019523113	0.000642947	0.010737053	0.003144776	0.00702129716666667
875	1-palmitoyl-2-linoleoyl-rac-glycerol	0.941470765			MS2 matched	313.27107	159.089	0.08639471	0.06125251	0.07344834	0.06721705	0.05926322	0.07577803	0.0705589766666667	0.07378845	0.05869597	0.05777729	0.07345531	0.04543007	0.06477662	0.0623206183333333
1618	Purmorphamine	0.838670216			MS2 matched	521.27817	373.6475	0.007774761	0.011686310	0.005992551	0.007819245	0.005040955	0.005618893	0.00732211916666667	0.008060456	0.006654432	0.005902964	0.005365643	0.005879884	0.005804620	0.00627799983333333
853	1-linoleoyl-2-oleoyl-rac-glycerol	0.942256917			MS2 matched	641.5071	33.708	0.08132123	0.07651632	0.06668384	0.10113046	0.07550642	0.07709565	0.0797089866666667	0.09374644	0.11280181	0.10597632	0.07157762	0.11185717	0.05929413	0.0925422483333333
717	Secoisolariciresinol diglucoside	0.993871368			MS2 matched	685.26946	207.629	0.0007074136	0.0004018752	0.0008693674	0.0017375277	0.0004772467	0.0010998286	0.000882209866666667	0.0004719929	0.0011435337	0.0004654807	0.0001217880	0.0013922297	0.0001657030	0.000626788
121	2-oleoyl-1-palmitoyl-sn-glycero-3-phosphocholine	0.947751407			MS2 matched	794.53031	156.712	0.1390430	0.1638028	0.1603691	0.1156929	0.1808717	0.1792473	0.156504466666667	0.1617917	0.1882899	0.1405228	0.1985523	0.1471820	0.1768967	0.168872566666667
982	"(4s)-1,1-dimethylethyl ester 2,2-dimethyl-4-(1-oxo-2-hexadecyn-1-yl)-3-oxazolidinecarboxylic acid "	0.82395124			MS2 matched	458.30449	311.871	0.0018212449	0.0009100695	0.0057491277	0.0084053778	0.0020491518	0.0013242062	0.00337652965	0.0004764871	0.0014252347	0.0045603041	0.0009733134	0.0187774690	0.0018841504	0.00468282645
1674	Swertisin	0.955226332			MS2 matched	429.10722	312.353	0.033532189	0.031323588	0.031470684	0.025870515	0.036898889	0.043240505	0.0337227283333333	0.039756261	0.053003019	0.011198450	0.006885652	0.035002870	0.037725887	0.0305953565
985	"3,5,7,15-tetraacetoxy-8-benzoyloxy-2-hydroxy-9,14-dioxojatropha-6(17),11e-diene"	0.778407098			MS2 matched	693.24775	250.03	0.0014491615	0.0012386618	0.0013066444	0.0009047686	0.0015690222	0.0013721166	0.00130672918333333	0.0015388926	0.0018328437	0.0021117136	0.0014068651	0.0011575351	0.0024003423	0.0017413654
1634	Ronidazole	0.70281331			MS2 matched	140.06632	279.2415	0.26073964	0.28730405	0.13620448	0.20556683	0.15535221	0.13978315	0.197491726666667	0.19211677	0.12286835	0.09717606	0.05366660	0.11168690	0.11146112	0.1148293
1644	S-methyl-5'-thioadenosine	0.998922795			MS2 matched	298.09546	102.343	1.5824193	1.4284585	1.7597772	0.8916035	1.4174479	1.3121434	1.39864163333333	1.5594940	1.4357175	1.2756183	1.2131619	1.0712349	1.8887047	1.40732188333333
33	[6]-gingerol	0.888581615			MS2 matched	293.17067	65.9445	0.09369986	0.10929050	0.12668207	0.11159765	0.19024867	0.13595050	0.127911541666667	0.09557008	0.12882470	0.10117173	0.15695998	0.13273612	0.12592707	0.123531613333333
259	Cdp-ethanolamine	0.972022519			MS2 matched	445.04404	447.297	0.04264076	0.02875874	0.05938627	0.02616761	0.05607809	0.03432827	0.0412266233333333	0.02485866	0.04956275	0.05740695	0.03172622	0.02296433	0.04047689	0.0378326333333333
1342	His-Ile	0.8097			MS2 matched	268.14892	247.229	0.005135192	0.006206742	0.008348136	0.003765602	0.002861059	0.004658056	0.0051624645	0.007993214	0.004532314	0.006420701	0.005369115	0.004741629	0.002356571	0.00523559066666667
708	Reserpine	0.844105919			MS2 matched	607.28043	240.195	0.003933484	0.003279330	0.004608674	0.010520060	0.003150655	0.004658488	0.00502511516666667	0.003925760	0.004914675	0.005117091	0.008099671	0.004757003	0.008376882	0.00586518033333333
990	3'-alpha-sialyl-n-acetyllactosamine	0.934549848			MS2 matched	657.23986	266.744	0.008409132	0.009310703	0.009870439	0.008655568	0.008422326	0.010239111	0.00915121316666667	0.008090708	0.010275125	0.008576337	0.008588411	0.008378522	0.008229112	0.0086897025
321	D-Threitol	0.7613			MS2 matched	143.03285	451.275	0.105103621	0.079041132	0.091041022	0.083000455	0.065762861	0.076534929	0.0834140033333333	0.036784829	0.012818238	0.005520644	0.004383358	0.016278875	0.024933776	0.01678662
1112	Asp-Asp-Lys	0.798934762			MS2 matched	189.07399	325.9295	0.017628690	0.014685951	0.022684430	0.031801846	0.013353727	0.010227803	0.0183970745	0.015934489	0.009751941	0.016905293	0.003372815	0.015847315	0.007269637	0.0115135816666667
668	Pi(16:0e/15-hete)	0.988937487			MS2 matched	859.51611	192.02	0.3640517	0.4307731	0.4469480	0.3998846	0.4469752	0.4779929	0.427770916666667	0.3235620	0.5327062	0.4967405	0.4301372	0.3977664	0.5734787	0.459065166666667
1393	L-Histidine	0.9625			MS2 matched	156.07619	433.574	2.027528	1.536325	1.476931	1.849752	1.691815	1.499385	1.68028933333333	1.651007	2.616025	1.891323	1.646779	1.470784	1.673964	1.82498033333333
1228	Desmethylbosentan	0.90176428			MS2 matched	520.14876	460.684	0.003363077	0.010781499	0.007229551	0.003644018	0.006359162	0.005688870	0.00617769616666667	0.009673972	0.009821419	0.010971234	0.011137010	0.009190111	0.009801695	0.0100992401666667
1236	Dihydroketoprofen	0.745102294			MS2 matched	239.11174	551.241	0.018708619	0.013221827	0.008269485	0.011718797	0.017705830	0.012775920	0.013733413	0.006547226	0.021569755	0.019900067	0.011438818	0.012698368	0.021029310	0.0155305906666667
980	3-methylbenzyl alcohol	0.997201946			MS2 matched	105.06805	38.215	0.124284415	0.168484999	0.128725169	0.064353666	0.155511973	0.001634695	0.1071658195	0.121616107	0.141505977	0.117389673	0.171394051	0.163219627	0.143317665	0.14307385
1435	Lys-Trp	0.9035			MS2 matched	333.18669	438.379	0.01329995	0.01139179	0.02017530	0.01570606	0.01405146	0.01262035	0.0145408183333333	0.01364269	0.01610418	0.01919562	0.01052175	0.01848273	0.01910084	0.016174635
924	17-trifluoromethylphenyltrinorprostaglandin f2alpha isopropyl ester	0.890071316			MS2 matched	481.25543	109.012	0.010339183	0.003235254	0.009226323	0.010813450	0.003458688	0.007425817	0.0074164525	0.003199951	0.008400710	0.007386359	0.003621706	0.030666657	0.008564445	0.010306638
454	Isovalerylglycine	0.70062347			MS2 matched	158.05842	179.764	0.08276242	0.14339888	0.13660483	0.11896374	0.13796625	0.16030971	0.130000971666667	0.08754368	0.12906166	0.14854792	0.10919005	0.10867890	0.10301422	0.114339405
433	Hydroquinone	0.873935561			MS2 matched	109.02823	25.5345	0.041201659	0.002513943	0.003389065	0.037275826	0.037224260	0.037713041	0.0265529656666667	0.002316028	0.059370919	0.009455556	0.047110112	0.020642761	0.006538439	0.0242389691666667
1424	Linustatin	0.81310143			MS2 matched	432.12475	259.579	0.04964007	0.04160473	0.03868558	0.02564047	0.04434855	0.03752093	0.0395733883333333	0.04337226	0.03730940	0.02509554	0.02502166	0.03172304	0.03585436	0.03306271
104	2-Aminopyrazine	0.776609717			MS2 matched	94.02841	81.203	0.009779862	0.006173115	0.003865920	0.004345181	0.010989329	0.009465115	0.00743642033333333	0.007847479	0.005798458	0.007749734	0.009523391	0.004085686	0.012098040	0.00785046466666667
76	"1,2-dioleoyl-sn-glycero-3-phospho-l-serine"	0.997517825			MS2 matched	769.49013	75.616	0.9815866	1.2784583	0.9366942	0.5134676	1.2232823	1.3004128	1.03898363333333	1.1419165	1.2607911	0.8775780	1.3460256	0.7152935	1.0061510	1.05795928333333
1320	Glycerophosphocholine	0.982249505			MS2 matched	258.11116	391.3235	18.00672	15.96660	24.76262	22.29737	24.15913	19.18692	20.7298933333333	17.71151	26.77775	38.41964	32.35911	29.63057	28.94739	28.9743283333333
1601	Pro-Ser	0.6997			MS2 matched	263.12155	421.482	0.05514264	0.02758891	0.03058719	0.03050689	0.04215751	0.03062087	0.0361006683333333	0.04047916	0.03442613	0.03092800	0.06266128	0.02883880	0.02977102	0.0378507316666667
1177	Choline	0.6336			MS2 matched	104.10557	367.8465	0.4000614	0.4416501	0.2583424	0.3824695	0.3898986	0.3592934	0.371952566666667	0.5278350	0.4735530	0.5084468	0.6343630	0.3304615	0.4512582	0.487652916666667
79	"1,2-dipalmitoyl-sn-glycero-3-phospho-(1'-rac-glycerol)"	0.955462784			MS2 matched	721.48854	82.0145	0.01642193	0.02422416	0.03568023	0.03682595	0.02083317	0.02587489	0.0266433883333333	0.02271328	0.02808964	0.02042042	0.02635562	0.02672564	0.02107338	0.0242296633333333
801	"5-[3-[(2,2,3,3-tetramethylcyclopropyl)carbonyl]-1h-indol-1-yl]pentyl beta-d-glucopyranosiduronic acid"	0.967870178			MS2 matched	504.23617	431.806	0.01783912	0.03098500	0.01386651	0.01738480	0.01241168	0.01542797	0.0179858466666667	0.02185928	0.01901642	0.01146983	0.01185027	0.01295443	0.01261197	0.0149603666666667
1578	Phenylacetaldehyde	0.948951298			MS2 matched	103.053	259.0355	0.5854230	0.5841513	0.6778919	0.5306215	0.5928636	0.5946871	0.594273066666667	0.6480315	0.6443332	0.7596923	0.6769665	0.5159441	0.6444370	0.6482341
701	Pyruvate	0.946006236			MS2 matched	87.00764	134.126	0.4345623	0.5897822	0.4819364	0.3885764	0.5412305	0.5493744	0.497577033333333	0.4759135	0.4997039	0.3385896	0.4862230	0.3447854	0.3752769	0.42008205
1172	Chaetoglobosins	0.957063245			MS2 matched	551.2331	452.231	0.04029847	0.04512622	0.04263109	0.03077031	0.04881353	0.03686553	0.0407508583333333	0.04617070	0.03223084	0.01783653	0.03794567	0.02658322	0.02274057	0.0305845883333333
448	Isoanhydroicaritin	0.927469525			MS2 matched	367.09809	381.154	0.044526093	0.034959839	0.031687241	0.034291596	0.027158064	0.027839787	0.0334104366666667	0.040630130	0.105027722	0.006039463	0.021769765	0.026297778	0.024470440	0.0373725496666667
1532	Nordihydroguaiaretic Acid	0.7365			MS2 matched	622.34363	66.518	0.014646750	0.003347221	0.009770565	0.014414604	0.002440744	0.005970207	0.00843168183333333	0.015896820	0.003939100	0.017061890	0.013524121	0.032398993	0.013303294	0.016020703
1331	Heptacarboxylporphyrin i	0.927017948			MS2 matched	787.23068	467.676	0.011085036	0.018142371	0.007527590	0.011323275	0.010354122	0.013959815	0.0120653681666667	0.014692928	0.011343356	0.006507142	0.007459318	0.014139447	0.007859948	0.0103336898333333
1370	Isobutyryl-l-carnitine	0.999796975			MS2 matched	232.15231	264.437	0.17743554	0.10098354	0.07580618	0.10171306	0.08669624	0.10826363	0.108483031666667	0.17073213	0.13377847	0.10304890	0.15761558	0.09187225	0.04640380	0.117241855
1569	Phe-Ala	0.998948947			MS2 matched	237.12099	208.802	0.007972230	0.005650719	0.014841473	0.012513134	0.005828092	0.006291373	0.0088495035	0.009168109	0.010712050	0.009820178	0.008192339	0.015843190	0.010713923	0.0107416315
229	Androstendione	0.70615044			MS2 matched	285.16439	237.4635	0.0013216379	0.0014032179	0.0016513190	0.0015670186	0.0015506506	0.0019958852	0.00158162153333333	0.0009064508	0.0011539336	0.0016083300	0.0005715140	0.0012009700	0.0003825352	0.000970622266666667
1249	DL-Glutamic acid	0.998084006			MS2 matched	148.05923	397.709	2.305600	2.104591	1.616955	1.551927	1.752573	2.185466	1.91951866666667	2.442799	1.827420	1.549385	1.614080	1.010906	1.521647	1.6610395
616	"Pe(18:0/19,20-epdpe)"	0.814838868			MS2 matched	806.52152	153.466	0.01273529	0.01929450	0.04287646	0.02405649	0.03372292	0.02375283	0.0260730816666667	0.01859756	0.03759699	0.02186129	0.03866700	0.01729133	0.01988770	0.0256503116666667
460	L-Alanine	0.7861			MS2 matched	88.0393	402.8305	0.1410255	0.1315526	0.1444497	0.1229404	0.1472947	0.1585852	0.140974683333333	0.1737220	0.1880459	0.2278486	0.2463532	0.1376486	0.1884517	0.193678333333333
1089	Arachidonyl trifluoromethyl ketone	0.890809113			MS2 matched	357.24733	538.15	0.1649469	0.1945869	0.1797838	0.2662959	0.1745412	0.1726005	0.192125866666667	0.2725028	0.2319913	0.4757005	0.2893491	0.1609815	0.2617207	0.282040983333333
1546	Oleamide	0.908450012			MS2 matched	282.27992	36.627	16.92794	18.48579	18.89308	19.39682	15.87278	18.69938	18.045965	17.07154	16.86100	18.07433	16.36595	15.19461	17.25040	16.8029716666667
505	Macluraxanthone	0.743430955			MS2 matched	393.12613	265.87	0.06842383	0.07396294	0.06742732	0.05514961	0.06294479	0.06238619	0.0650491133333333	0.06759978	0.06935739	0.07075853	0.06862226	0.05515295	0.06219916	0.0656150116666667
291	Cytidine diphosphate (CDP)	0.632			MS2 matched	383.99204	469.4355	0.001741707	0.001312402	0.003870407	0.002070591	0.002649719	0.002031541	0.0022793945	0.002149806	0.003393121	0.003616068	0.002622344	0.001498466	0.002757066	0.00267281183333333
474	L-methionine	0.999812531			MS2 matched	148.04213	285.659	1.785499	1.595745	1.755990	1.296481	1.384765	1.745235	1.5939525	1.873718	1.602115	1.982141	1.798378	1.092606	1.809413	1.69306183333333
610	Pe 42:10	0.891546177			MS2 matched	810.49451	141.2965	0.2201334	0.2327685	0.2381109	0.1328232	0.2118980	0.2499775	0.21428525	0.2141671	0.2876848	0.3136321	0.3899109	0.1488302	0.3691137	0.287223133333333
49	1-octadecanoyl-sn-glycero-3-phospho-(1'-myo-inositol)	0.802396851			MS2 matched	599.30888	372.288	0.02613044	0.03258261	0.02009591	0.01524305	0.02904456	0.03973726	0.0271389716666667	0.04990946	0.03283724	0.04708030	0.06821323	0.01486825	0.02985868	0.0404611933333333
1098	Arg-Lys	0.854862602			MS2 matched	303.20015	465.1645	0.004769678	0.006890234	0.011464017	0.009658422	0.021371770	0.006123229	0.010046225	0.010508155	0.011111254	0.007635805	0.006959256	0.012555142	0.011384104	0.0100256193333333
1472	Myosmine	0.909608277			MS2 matched	147.08972	55.7225	0.022998331	0.019803930	0.025717471	0.014229913	0.026757078	0.021380151	0.021814479	0.025305650	0.024329055	0.005327023	0.017094808	0.009638432	0.013218946	0.0158189856666667
1027	5-aminoimidazole-4-carboxamide	0.85381078			MS2 matched	110.03325	171.3045	0.15818115	0.19583079	0.19229460	0.15972523	0.18515817	0.17519649	0.177731071666667	0.16377439	0.14886072	0.20013803	0.13902713	0.08939876	0.16460082	0.150966641666667
957	"2,4-dihydroxy-6-methyl-3-[(2e,6e)-3,7,11-trimethyldodeca-2,6,10-trienyl]benzaldehyde"	0.726624839			MS2 matched	379.22933	120.071	0.011921113	0.012391155	0.010808243	0.011979723	0.013105873	0.010101435	0.0117179236666667	0.014616420	0.009599872	0.009398531	0.011952473	0.011507760	0.009095000	0.0110283426666667
899	"1,2-dihydroxyheptadec-16-yn-4-yl acetate"	0.925166348			MS2 matched	327.22867	75.024	0.12294487	0.11431807	0.04033296	0.02671516	0.13270257	0.02897539	0.0776648366666667	0.02942267	0.02495497	0.10253851	0.03143272	0.12075192	0.09609289	0.06753228
1297	Gentiopicroside	0.991324776			MS2 matched	379.11811	318.113	0.019079937	0.017189884	0.018098613	0.018108636	0.020279447	0.016566199	0.0182204526666667	0.022151739	0.022516193	0.006414098	0.003077327	0.020352160	0.031189606	0.0176168538333333
871	1-Oleoyl-sn-glycero-3-phosphocholine	0.8438			MS2 matched	544.33521	132.6315	1.2314988	1.4160215	0.9250121	0.3783086	0.8861712	1.3070330	1.02400753333333	1.3531331	1.2400835	0.3176015	1.2489234	0.8513806	1.1609258	1.02867465
1141	Betaine	0.99627952			MS2 matched	118.0859	278.485	3.748411	5.225865	3.163956	4.858642	3.805594	3.190670	3.99885633333333	4.751934	3.655730	3.268343	1.872924	2.983405	3.326224	3.30976
1018	5-(2-hydroxyethyl)-4-methylthiazole	0.816401735			MS2 matched	144.06326	388.3195	0.004760387	0.005395789	0.003443825	0.005082832	0.003641010	0.005483327	0.00463452833333333	0.005421543	0.002641634	0.001614969	0.001088388	0.003965732	0.002341490	0.002845626
299	D-Aspartic acid	0.9009			MS2 matched	132.02808	466.7435	0.07865479	0.09209173	0.08298381	0.08533217	0.08330491	0.07873910	0.0835177516666667	0.09772387	0.12904870	0.03876984	0.15273899	0.10007428	0.03383010	0.0920309633333333
763	Thymine	0.896016071			MS2 matched	125.03366	76.597	0.05863426	0.05523780	0.06157569	0.06850825	0.07002379	0.09232424	0.0677173383333333	0.08210944	0.08104175	0.14562777	0.10720013	0.04412665	0.08491337	0.0908365183333333
198	Acamprosate	0.978029644			MS2 matched	180.03068	121.739	0.6447735	0.4598202	0.8057373	0.2821461	0.3655434	0.5566502	0.519111783333333	0.8186193	0.4932225	0.6208616	1.7685460	0.6374542	1.3141819	0.942147583333333
78	"1,2-dipalmitoyl-sn-glycero-3-phospho-(1'-myo-inositol)"	0.960472596			MS2 matched	809.51509	39.003	0.02254259	0.02315477	0.01717955	0.01572622	0.01634692	0.01496165	0.0183186166666667	0.02338973	0.01624360	0.03017622	0.02413209	0.02950275	0.01512676	0.0230951916666667
754	Tauroursodeoxycholic acid	0.996410922			MS2 matched	498.28107	87.6735	3.2099746	1.3605906	2.2069921	0.4636504	2.9418399	2.2841335	2.07786351666667	4.0736466	2.2059813	0.4983318	6.1355560	14.7323207	2.8435502	5.08156443333333
1491	N-acetyl-d-lactosamine	0.997462206			MS2 matched	406.12848	372.497	0.1585391	0.1934458	0.1436353	0.1965421	0.1732977	0.2049860	0.178407666666667	0.2583428	0.2769958	0.1818409	0.1790822	0.1705453	0.1509397	0.202957783333333
456	Ketoleucine	0.874462914			MS2 matched	129.05372	112.204	0.4582680	0.4982622	0.5697867	0.3826126	0.4180036	0.5671189	0.482342	0.6643582	0.7243337	0.6184765	1.0768344	0.3484734	0.5857438	0.669703333333333
640	Phe-met-arg-phe-amide	0.957490555			MS2 matched	597.29393	246.754	0.2816647	0.4504016	0.4953011	0.3015432	0.3324988	0.3530732	0.369080433333333	0.4461680	0.6035825	0.5635619	0.6743477	0.3140387	0.7512262	0.558820833333333
369	Fenhexamid	0.858439305			MS2 matched	302.05066	79.549	0.010566820	0.005012964	0.006368730	0.004444376	0.009455254	0.008076886	0.00732083833333333	0.007350998	0.005853186	0.003226318	0.005414956	0.004119166	0.006179260	0.005357314
463	L-cysteine-glutathione disulfide	0.910135952			MS2 matched	425.07358	477.1675	0.7080988	0.8262710	1.1079656	0.5428825	0.7644915	0.4009969	0.725117716666667	1.2028680	1.4588100	2.4616334	1.8581448	1.2370566	0.9603601	1.52981215
826	(r)-(+)-arachidonyl-1'-hydroxy-2'-propylamide	0.794190994			MS2 matched	362.32292	79.3755	0.06674256	0.07366536	0.07116389	0.03809849	0.07474044	0.06095237	0.064227185	0.05600310	0.07640519	0.05554778	0.06648852	0.05481761	0.05051540	0.0599629333333333
1386	L-aspartic acid	0.984515826			MS2 matched	134.04322	403.291	0.3031755	0.2563004	0.2845201	0.2123281	0.2831745	0.2582062	0.266284133333333	0.3172827	0.3126050	0.2891993	0.3079433	0.2013596	0.2964553	0.2874742
283	Corticosterone	0.903143599			MS2 matched	345.22201	312.8975	0.017466711	0.008905872	0.012256011	0.003696053	0.012695485	0.004425208	0.00990755666666667	0.003652482	0.003600210	0.001826542	0.005804001	0.003465630	0.002504238	0.00347551716666667
560	N-palmitoyl-d-sphingosine	0.908578103			MS2 matched	536.49584	35.7735	1.600171	1.712035	1.201581	1.152409	1.811865	1.992803	1.57847733333333	1.553172	1.899712	1.125053	1.789885	1.075534	2.228825	1.61203016666667
756	Tetradecanedioic acid	0.881641762			MS2 matched	257.1713	239.788	0.03459803	0.03246462	0.04797832	0.02598654	0.03314635	0.02253560	0.03278491	0.04648912	0.03635752	0.05027572	0.03578620	0.02357900	0.03996731	0.0387424783333333
544	N-Acetylglucosamine 1-phosphate	0.9957			MS2 matched	300.04337	475.905	0.07462762	0.08185469	0.05841552	0.04689225	0.05677949	0.06307982	0.0636082316666667	0.08136230	0.06589710	0.06244101	0.06145648	0.06627876	0.06876909	0.06770079
1725	Urea	0.999157209			MS2 matched	61.03897	104.2915	0.2599138	0.3123357	0.2859072	0.1830361	0.2577755	0.2372583	0.256037766666667	0.2946843	0.3133569	0.2761456	0.3143824	0.2510043	0.3063193	0.2926488
167	4-pyridoxic acid	0.997110464			MS2 matched	182.04289	43.485	0.9385479	1.1651464	1.1668442	0.6591108	1.0381524	1.0084016	0.996033883333333	1.0107615	0.9887524	1.1792568	1.5686899	0.4706777	1.4081783	1.1043861
1734	Val-met	0.985307733			MS2 matched	249.12431	205.75	0.01037555	0.01391571	0.01467524	0.01512719	0.00676502	0.01060466	0.0119105616666667	0.01539607	0.01401786	0.01525035	0.01000789	0.01990584	0.01343121	0.0146682033333333
54	1-Palmitoyl Lysophosphatidic Acid	0.9698			MS2 matched	409.2277	197.8705	0.07681959	0.11133125	0.08676892	0.07894019	0.09066754	0.09987285	0.09073339	0.09163284	0.17707706	0.10199117	0.09019393	0.05066689	0.08563019	0.0995320133333333
419	Guanosine	0.9149			MS2 matched	264.06848	168.5965	0.001798329	0.004159669	0.002365900	0.001203945	0.001365293	0.002162402	0.002175923	0.002771372	0.001670372	0.001684935	0.002471786	0.003788025	0.002673341	0.00250997183333333
706	Raffinose	0.966916981			MS2 matched	503.17863	313.432	0.0005822683	0.0007928697	0.0006434037	0.0003447799	0.0003691813	0.0008218826	0.000592397583333333	0.0003578795	0.0002429200	0.0006927811	0.0001580563	0.0007783304	0.0005731662	0.000467188916666667
160	3'-AMP	0.992970455			MS2 matched	346.04911	409.7115	0.1901836	0.2363157	0.2774000	0.2593065	0.2122281	0.2130357	0.2314116	0.3011257	0.2983185	0.2633285	0.2468041	0.3166864	0.2909239	0.28619785
1243	DL-2-Aminoadipic acid	0.7638			MS2 matched	162.07428	305.7985	0.011981356	0.010676202	0.011166187	0.017258864	0.018418858	0.025525143	0.0158377683333333	0.012737923	0.020459573	0.008775072	0.007908935	0.016999991	0.010421004	0.0128837496666667
1012	"4,4'-methylenebis(2,6-di-tert-butylphenol)"	0.830280764			MS2 matched	442.34787	196.796	0.010062936	0.009641211	0.015573988	0.035522564	0.011897448	0.005199643	0.0146496316666667	0.007991866	0.011122353	0.005359457	0.013459472	0.018172806	0.001275577	0.0095635885
1611	Prostaglandin a2	0.981581107			MS2 matched	357.18491	116.2705	0.01431010	0.01456250	0.01305343	0.01464077	0.01548104	0.01080780	0.0138092733333333	0.01769287	0.01376320	0.01886294	0.01220954	0.01031493	0.01281768	0.01427686
743	Succinate	0.910155501			MS2 matched	117.0175	85.559	0.21664468	0.14022900	0.09515233	0.09812616	0.07761501	0.32866154	0.159404786666667	0.11724373	0.01881675	0.03500689	0.04619246	0.07432430	0.17136440	0.0771580883333333
1025	"5-[6-[[3,4-dihydroxy-4-(hydroxymethyl)oxolan-2-yl]oxymethyl]-3,4,5-trihydroxyoxan-2-yl]oxy-4-(3,4-dihydroxyphenyl)-7-methoxychromen-2-one"	0.942304826			MS2 matched	617.1613	260.7825	0.007976868	0.005585298	0.008622089	0.007301929	0.006772829	0.008738104	0.0074995195	0.007819288	0.011251045	0.005041870	0.006557875	0.005819900	0.008045499	0.0074225795
1113	Asp-Ile-Arg	0.865495623			MS2 matched	403.22521	396.1785	0.007069340	0.007053114	0.025701495	0.010111236	0.008433539	0.007696892	0.011010936	0.004135219	0.007239869	0.014454876	0.006388949	0.013390885	0.009921898	0.00925528266666667
1271	Exumolide a	0.876522453			MS2 matched	752.38033	456.343	0.02524327	0.02524027	0.01894731	0.01943462	0.01923463	0.02603060	0.0223551166666667	0.02339340	0.02269427	0.02361928	0.01784554	0.02214949	0.02344939	0.022191895
272	Cinnamoylglycine	0.744787955			MS2 matched	204.06512	171.9575	0.003257740	0.008703875	0.007887879	0.004657216	0.004082981	0.003682037	0.00537862133333333	0.011298229	0.027909610	0.016741879	0.018297432	0.004774846	0.012435444	0.0152429066666667
391	Glucoiberin	0.819856446			MS2 matched	358.04888	426.921	0.002160215	0.007912343	0.004459166	0.006708482	0.002038788	0.001993760	0.00421212566666667	0.001635554	0.009111368	0.003678928	0.002378366	0.003887681	0.002799424	0.00391522016666667
142	3-Hydroxydodecanoic acid	0.8039			MS2 matched	215.16151	104.02	0.04203214	0.03881482	0.02618884	0.03472180	0.04063243	0.02449399	0.03448067	0.03187128	0.01763143	0.09854183	0.03049150	0.02054170	0.02250605	0.0369306316666667
784	Val-Phe	0.843518883			MS2 matched	263.13536	185.4205	0.02704489	0.04712973	0.05045257	0.04471112	0.03449004	0.02911840	0.0388244583333333	0.03464918	0.04228232	0.05545245	0.04447391	0.02416748	0.04557145	0.041099465
1054	Acetylcarnitine	0.995077137			MS2 matched	204.12139	312.0855	0.23826648	0.20869155	0.32877122	0.98715932	0.19920130	0.15219305	0.352380486666667	0.20770709	0.17184033	0.39027190	0.09610724	0.26569311	0.07018451	0.200300696666667
1365	Indole	0.905687507			MS2 matched	118.06347	260.2065	0.05702951	0.05210694	0.07045933	0.04850779	0.04779731	0.05512562	0.0551710833333333	0.06895388	0.07176527	0.08145136	0.05457692	0.04739866	0.07419236	0.0663897416666667
1118	Aspon	0.885776065			MS2 matched	401.05026	306.8215	0.015484572	0.015554906	0.011126720	0.005925863	0.010293113	0.015709921	0.0123491825	0.012065276	0.010564262	0.005540322	0.004614894	0.006578549	0.011489272	0.00847542916666667
2	alpha-keto-gamma-(methylthio)butyric acid	0.851918721			MS2 matched	147.02771	154.805	0.06169128	0.07225769	0.07153241	0.07225901	0.06211931	0.07377189	0.0689385983333333	0.07048732	0.06210220	0.07130168	0.07562537	0.06321646	0.05826241	0.0668325733333333
392	Gluconolactone	0.6265			MS2 matched	177.03765	358.7055	0.08608038	0.07795073	0.07198385	0.04502053	0.07353307	0.07226504	0.0711389333333333	0.07720862	0.08770557	0.09358151	0.07274794	0.04884345	0.09931329	0.0799000633333333
44	1-Hexadecanoyl-2-(9Z-octadecenoyl)-sn-glycero-3-phosphoric acid	0.894428862			MS2 matched	673.46737	150.2275	0.006794501	0.007235750	0.006343612	0.008163563	0.008642952	0.007666645	0.00747450383333333	0.005551615	0.006974621	0.005304978	0.008322836	0.004572411	0.007336080	0.00634375683333333
651	p-[2-[3-[[(1-benzoyl-4-piperidinyl)methylamino]carbonyl]-2-naphthalenyl]-1-(1-naphthalenyl)-2-oxoethyl]-Phosphonic acid	0.815164971			MS2 matched	619.17875	383.071	0.009292336	0.009471112	0.006662920	0.005799924	0.006851180	0.005482588	0.00726001	0.010198938	0.007781459	0.004405893	0.001749957	0.005387310	0.010189841	0.00661889966666667
532	N-acetyl-d-galactosaminitol	0.905071902			MS2 matched	222.09466	283.985	0.01695988	0.02316809	0.01887497	0.01953250	0.01805352	0.19676201	0.0488918283333333	0.02519147	0.01928970	0.03084962	0.02128270	0.01596997	0.02141284	0.0223327166666667
964	2'-O-methyladenosine	0.9047			MS2 matched	326.08898	242.361	0.010366713	0.012615825	0.005775883	0.009081410	0.011643825	0.011118876	0.010100422	0.009797312	0.019237993	0.016921901	0.010993644	0.011114063	0.010130095	0.0130325013333333
882	1-Palmitoyllysophosphatidylcholine	0.826			MS2 matched	538.38128	193.168	0.1754199	0.2322861	0.2750409	0.1812781	0.1689535	0.1631493	0.199354633333333	0.2334552	0.2096436	0.2362242	0.2362632	0.2028340	0.1807149	0.216522516666667
1493	N-acetylhistidine	0.980655726			MS2 matched	198.08547	320.695	0.02729183	0.02462853	0.02437749	0.02477002	0.01804577	0.02275307	0.0236444516666667	0.01800212	0.02878267	0.03326262	0.01236942	0.03315354	0.04929072	0.029143515
10	gamma-glutamyl-(s)-allyl-l-cysteine	0.947985746			MS2 matched	271.06149	319.3055	0.010088290	0.007850545	0.007437560	0.005302804	0.011827419	0.008119604	0.00843770366666667	0.007731358	0.010047788	0.008898984	0.009272980	0.006245992	0.009009634	0.008534456
480	Lactitol	0.843915865			MS2 matched	325.10754	331.4415	0.024321099	0.023552212	0.019306663	0.020697870	0.021320082	0.019776240	0.0214956943333333	0.034758454	0.024037671	0.003805887	0.001621136	0.025013148	0.034700498	0.0206561323333333
1295	Genipin	0.832041474			MS2 matched	249.05876	260.869	0.011440547	0.011075819	0.015379661	0.008758843	0.008210839	0.014333759	0.0115332446666667	0.012194185	0.016075211	0.013784901	0.009698226	0.009048895	0.015144736	0.0126576923333333
1705	trans-Vaccenic acid	0.8585			MS2 matched	265.24992	109.8135	0.016201137	0.016256872	0.022663143	0.016196290	0.010669017	0.001258734	0.0138741988333333	0.020725175	0.020268291	0.015133203	0.018963175	0.016323094	0.026365253	0.0196296985
138	3-cyano-7-hydroxycoumarin	0.745472609			MS2 matched	186.02018	204.399	0.020688184	0.012411223	0.007212040	0.002916397	0.005470830	0.012679060	0.0102296223333333	0.011933868	0.013728192	0.005171315	0.002689780	0.005855735	0.009058860	0.00807295833333333
52	1-Oleoyl-L-alpha-lysophosphatidic acid	0.696			MS2 matched	435.24281	195.807	0.05293391	0.07558612	0.07075036	0.04121920	0.04693294	0.05899826	0.0577367983333333	0.06280335	0.07590886	0.05169334	0.05251317	0.03386666	0.06452311	0.0568847483333333
140	"(2r,3s)-tetrahydro-4-methylene-2-octyl-5-oxo-3-furancarboxylic acid"	0.701333866			MS2 matched	507.3038	33.103	0.01909238	0.02287123	0.02481666	0.02959566	0.03981824	0.02651556	0.0271182883333333	0.02212964	0.01823611	0.03727725	0.02273367	0.02573258	0.02432897	0.0250730366666667
1706	Trans-zeatin	0.902064769			MS2 matched	136.05981	253.0235	0.01338450	0.01668139	0.01883551	0.01244380	0.01661368	0.01405375	0.0153354383333333	0.01189330	0.02059986	0.01170991	0.01185641	0.01081183	0.01837585	0.01420786
35	"1-(1,2r-dihexanoylphosphatidyl)inositol-3,5-bisphosphate"	0.861848866			MS2 matched	689.14765	487.738	0.0262592048	0.0104467575	0.0179535100	0.0093111830	0.0076004938	0.0101219036	0.0136155087833333	0.0055301279	0.0030602668	0.0009262451	0.0009073299	0.0020476713	0.0013306034	0.00230037406666667
1513	N6-methyladenosine	0.9984			MS2 matched	282.11724	323.5545	0.01750027	0.03611627	0.02937264	0.03110310	0.02322997	0.02827768	0.0275999883333333	0.02521927	0.02111831	0.04609398	0.01292755	0.01653116	0.02400415	0.0243157366666667
1156	C17-sphinganine	0.824177975			MS2 matched	288.28732	47.9735	1.1682179	1.2601608	1.0153963	0.8507456	0.4243101	1.2130253	0.988642666666667	0.9346564	1.2772524	0.4100441	0.9383353	0.7166083	0.8062852	0.84719695
11	(-)-secoisolariciresinol	0.897704681			MS2 matched	346.16215	62.753	0.012717288	0.005303183	0.014449217	0.019087742	0.016602448	0.002773285	0.0118221938333333	0.018822469	0.017518968	0.009738942	0.019824270	0.026616151	0.021654105	0.0190291508333333
919	"13,14-dihydro-16,16-difluoroprostaglandin e1"	0.800884089			MS2 matched	375.22068	503.418	0.05764292	0.09151847	0.07518016	0.07297600	0.07198091	0.07677949	0.074346325	0.09490695	0.09459652	0.07923855	0.08210628	0.09022807	0.08307443	0.0873584666666667
540	N-Acetyl-L-phenylalanine	0.7835			MS2 matched	206.07872	177.1655	0.03868560	0.05045575	0.05742935	0.03355782	0.05060375	0.05449225	0.04753742	0.08157412	0.07006912	0.12789535	0.11340836	0.01504257	0.09352848	0.0835863333333333
1394	L-histidinol	0.858223932			MS2 matched	124.08534	77.0695	0.74239680	0.73503159	0.75056910	0.72227010	0.97826850	0.08614318	0.669113211666667	1.04197935	0.11369167	0.06081125	1.02773368	0.07493196	0.66796138	0.497851548333333
1389	L-cystathionine	0.998302446			MS2 matched	223.07259	456.43	0.05175558	0.04264219	0.04201275	0.02307860	0.04844456	0.04398626	0.0419866566666667	0.02958104	0.06254534	0.05338530	0.03061028	0.03448439	0.07649295	0.0478498833333333
439	Ile-Lys	0.971832385			MS2 matched	258.03417	417.23	0.06495636	0.05955692	0.06398417	0.11413949	0.05865747	0.08039708	0.0736152483333333	0.07388376	0.07343648	0.11251169	0.09657553	0.09914202	0.10839132	0.0939901333333333
625	Perfluorooctylsulfonic acid	0.999018664			MS2 matched	498.92227	23.1435	0.020258916	0.073860851	0.087208886	0.077419093	0.091902936	0.058760762	0.0682352406666667	0.080494823	0.002623548	0.171839630	0.102888499	0.046664532	0.152252666	0.0927939496666667
695	"(3s,6s,12as)-1,1-dimethylethyl ester 1,2,3,4,6,7,12,12a-octahydro-9-methoxy-6-(2-methylpropyl)- 1,4-dioxo-Pyrazino[1',2':1,6]pyrido[3,4-b] indole-3-propanoic acid "	0.969496274			MS2 matched	468.23249	57.4485	0.015574833	0.008401526	0.010485514	0.010588490	0.015359395	0.012696218	0.0121843293333333	0.014331879	0.011992216	0.009880379	0.014549633	0.029449235	0.009071029	0.0148790618333333
188	7-Methylxanthine	0.8737			MS2 matched	165.03844	115.449	0.027557226	0.036683678	0.029424977	0.022630497	0.027648127	0.031203080	0.0291912641666667	0.019051635	0.040821465	0.024802486	0.047805647	0.005724334	0.031710695	0.028319377
1581	Phosphamidon	0.737457869			MS2 matched	174.04939	126.637	0.01414827	0.02577594	0.02219433	0.02974884	0.05282768	0.01232611	0.026170195	0.02571307	0.02322008	0.01884465	0.05509983	0.01272580	0.01993798	0.0259235683333333
1589	Pro-Asp	0.999480322			MS2 matched	231.09581	425.6345	0.1989565	0.2243064	0.1748692	0.1352697	0.1916531	0.1924995	0.186259066666667	0.2287005	0.2310137	0.2622509	0.2268367	0.1369591	0.1983189	0.2140133
287	Cysteic acid	0.995002124			MS2 matched	167.99438	365.9085	0.006226434	0.010953234	0.009360212	0.006751549	0.012211209	0.007001496	0.008750689	0.007993223	0.010985338	0.010724648	0.010879569	0.008101813	0.007500251	0.00936414033333333
295	D-Allose	0.9919			MS2 matched	239.07299	280.52	0.09802987	0.15722537	0.05483405	0.06481539	0.07280783	0.10007505	0.0912979266666667	0.07089140	0.13475992	0.04921262	0.06030353	0.04254362	0.20061239	0.0930539133333333
1070	Ala-Gln-Lys	0.733103486			MS2 matched	346.20586	455.046	0.02940321	0.02281292	0.04776606	0.04014898	0.03001511	0.02264390	0.0321316966666667	0.01211608	0.02306876	0.03146866	0.01309280	0.03272018	0.02945830	0.02365413
269	Chenodeoxycholate	0.9997			MS2 matched	391.2774	132.3065	0.12168103	0.04327735	0.06509838	0.04754933	0.08070390	0.09888883	0.0761998033333333	0.12518420	0.05995320	0.04730345	0.13317653	0.11043919	0.11658652	0.0987738483333333
1307	Glu-Lys	0.608			MS2 matched	317.18039	308.078	0.005131386	0.004275898	0.007516473	0.007977376	0.003762404	0.005852937	0.00575274566666667	0.002077216	0.008005058	0.010028298	0.004235455	0.006356566	0.005199714	0.00598371783333333
1415	Leu-Glu-Arg	0.941249959			MS2 matched	417.24257	343.5475	0.2503959	0.2508281	0.3073480	0.1998237	0.2508402	0.1861803	0.2409027	0.1607171	0.2603461	0.2546316	0.1799857	0.2512006	0.2368411	0.2239537
692	Pseudojervine	0.958611786			MS2 matched	632.33897	264.5525	0.002380310	0.002811297	0.003713011	0.001756163	0.002145128	0.002503457	0.002551561	0.004127058	0.002569621	0.005748266	0.008257143	0.002918911	0.003988109	0.004601518
1667	Sphingosine	0.973333539			MS2 matched	282.27824	109.525	2.616683	2.436356	3.024483	1.638498	1.786918	2.037154	2.256682	2.381673	2.179535	1.674010	1.751674	2.268653	2.590309	2.14097566666667
1607	Propaquizafop	0.889609547			MS2 matched	466.0953	247.207	0.0004783242	0.0006670218	0.0007979152	0.0006322714	0.0015029358	0.0005554125	0.000772313483333333	0.0005042269	0.0007784344	0.0003599572	0.0004870894	0.0005378809	0.0013134435	0.000663505383333333
1573	Phe-pro	0.988305525			MS2 matched	263.13693	238.696	0.09487772	0.08462716	0.19177763	0.11660444	0.10192180	0.09461276	0.114070251666667	0.09121813	0.10476497	0.21070949	0.10377774	0.10556649	0.17018141	0.131036371666667
984	"3,4-dimethylbenzaldehyde"	0.997621494			MS2 matched	135.07846	37.328	0.08642325	0.05999171	0.07444754	0.07332714	0.07962561	0.05566119	0.0715794066666667	0.05456385	0.05535267	0.04627016	0.05531877	0.07158292	0.05184671	0.0558225133333333
802	beta-homoproline	0.944260734			MS2 matched	130.08421	78.0895	0.009381484	0.015685821	0.018904301	0.010031375	0.017632222	0.013489979	0.0141875303333333	0.012712474	0.007531181	0.018757973	0.021675989	0.010728540	0.017287270	0.0147822378333333
472	L-kynurenine	0.998065411			MS2 matched	207.07396	263.5345	0.008161698	0.018485661	0.020502543	0.016700525	0.017388334	0.015151465	0.0160650376666667	0.034710937	0.037756572	0.048039508	0.032973049	0.017432738	0.026291280	0.0328673473333333
757	Theophylline	0.770780087			MS2 matched	179.05126	189.37	0.012612826	0.011768231	0.009686950	0.010088712	0.011896343	0.010087766	0.0110234713333333	0.015481089	0.015935094	0.007669926	0.012407816	0.011792315	0.010249628	0.012255978
855	1-methyladenosine	0.999241249			MS2 matched	282.11751	293.591	0.14501860	0.12473591	0.15441438	0.08702191	0.12933626	0.10708932	0.12460273	0.12770307	0.14982822	0.17526829	0.15780479	0.09825473	0.12754391	0.139400501666667
1288	G-guanidinobutyrate	0.989139105			MS2 matched	146.09055	366.7475	0.57925639	0.29034423	0.34349263	0.33969797	0.44709100	0.27376048	0.37894045	0.12690656	0.08423804	0.09979404	0.04224012	0.20582839	0.09181308	0.108470038333333
1406	L-saccharopine	0.998732606			MS2 matched	277.13711	450.122	0.18964552	0.16405109	0.13582562	0.14310435	0.21116175	0.25921054	0.183833145	0.23724974	0.10058981	0.06505716	0.05450753	0.05024505	0.08174620	0.0982325816666667
42	1-deoxy-1-(methylamino)-d-galactitol	0.9557767			MS2 matched	176.08977	277.9215	0.011605022	0.019120250	0.008270728	0.019802848	0.015653195	0.011189271	0.0142735523333333	0.016184212	0.013254162	0.012424957	0.008444170	0.010876278	0.015993427	0.0128628676666667
999	4-Aminobutyric acid(GABA)	0.966684219			MS2 matched	104.06946	377.1785	0.2794314	0.2587510	0.1549151	0.1625949	0.1847361	0.2201138	0.210090383333333	0.3276571	0.2014953	0.1711508	0.2973884	0.1328907	0.1648768	0.21590985
1245	"DL-2,4-Diaminobutyric acid"	0.7518			MS2 matched	101.06966	375.356	0.03897027	0.03702178	0.06476387	0.05504997	0.05421662	0.04233681	0.0487265533333333	0.02326841	0.05688682	0.05580648	0.01363161	0.05464973	0.04768398	0.0419878383333333
1185	Coproporphyrin I	0.984353151			MS2 matched	655.27143	403.576	0.005282150	0.012101315	0.005558618	0.003723602	0.007053137	0.007173168	0.00681533166666667	0.010856299	0.010201442	0.005354763	0.002923883	0.003646484	0.009932616	0.00715258116666667
889	1-Stearoyl-2-oleoyl-sn-glycerol 3-phosphocholine (SOPC)	0.9991			MS2 matched	832.57997	141.1125	3.743690	5.537202	5.434280	3.714567	4.486807	3.971944	4.481415	5.203053	5.816845	4.639625	5.651472	3.623979	5.721958	5.10948866666667
1145	Biliverdin	0.957842755			MS2 matched	583.2408	354.373	0.0006068320	0.0001579521	0.0012591769	0.0009303250	0.0008772915	0.0005364244	0.000728000316666667	0.0001010240	0.0004834087	0.0005005082	0.0003518292	0.0027889648	0.0002375051	0.000743873333333333
1301	Gln-lys	0.954643852			MS2 matched	275.16935	450.511	0.08704685	0.03654675	0.07446931	0.05028886	0.05778083	0.04338332	0.0582526533333333	0.03811888	0.04813428	0.04536395	0.02552841	0.04266943	0.06081542	0.043438395
818	"(2r)-5-methoxy-2-methyl-2,3,8,9-tetrahydrofuro[2,3-h]chromen-4-one"	0.8167278			MS2 matched	257.07223	238.352	0.005108215	0.007949449	0.013323900	0.004393022	0.004003280	0.004503121	0.00654683116666667	0.006077465	0.004981921	0.006460623	0.003390444	0.004298219	0.005438493	0.00510786083333333
748	Swietenocoumarin b	0.966755558			MS2 matched	283.10373	31.348	0.018592025	0.014810660	0.011701764	0.010963465	0.017526517	0.026191931	0.0166310603333333	0.008380413	0.017973429	0.015473240	0.015719457	0.007681153	0.026753972	0.0153302773333333
881	1-Palmitoylglycerol	0.9651			MS2 matched	313.27168	34.9765	0.2032929	0.1760219	0.1773880	0.2082591	0.2212358	0.2257144	0.20198535	0.1927963	0.2341906	0.2384799	0.2002439	0.2238065	0.1796000	0.211519533333333
111	2-ethyl-2-hydroxybutyric acid	0.796934911			MS2 matched	131.06926	136.1445	0.05188516	0.06488706	0.07600342	0.07381398	0.08759408	0.05674676	0.06848841	0.07863100	0.08784066	0.06648665	0.04841608	0.10813724	0.08073465	0.07837438
1483	N-(3-(aminomethyl)benzyl)acetamidine	0.982878517			MS2 matched	178.13154	209.287	0.011666460	0.005109244	0.005673857	0.003305566	0.002886273	0.006190852	0.00580537533333333	0.010453456	0.016156508	0.001424303	0.009495883	0.002415264	0.007897880	0.00797388233333333
1374	Isosafrole	0.711476276			MS2 matched	180.08473	392.918	0.0728829220	0.0626370158	0.0710102664	0.0596268985	0.0771618131	0.0716748167	0.0691656220833333	0.0668217313	0.0300606822	0.0007602125	0.0005749152	0.0380680076	0.0469143011	0.0305333083166667
1430	Lys-Glu-Arg	0.918566346			MS2 matched	432.25121	508.305	0.006193447	0.007500681	0.007427012	0.004600999	0.002718134	0.003872145	0.005385403	0.006101876	0.004559351	0.004804380	0.005230666	0.005839782	0.004357811	0.00514897766666667
1392	L-glutarylcarnitine	0.988560177			MS2 matched	276.14338	403.8825	1.8387542	1.7613020	2.9375829	1.3445980	1.5605450	1.2314849	1.7790445	1.7896222	1.8305749	2.2215382	1.8042632	1.0851125	0.8058953	1.58950105
1568	Perindopril	0.950825102			MS2 matched	369.247	545.436	0.1181164	0.1301130	0.1303082	0.1116956	0.1517760	0.1261391	0.128024716666667	0.1430897	0.2023909	0.1907487	0.1564622	0.1103975	0.1646724	0.161293566666667
395	Glutamic acid	0.998357599			MS2 matched	146.04469	397.09	5.785905	5.426934	4.070526	4.210861	4.575461	5.756674	4.97106016666667	6.292736	4.737524	4.523853	4.489378	2.867652	4.353257	4.54406666666667
1045	"7-[3-[(2r,3r,4r)-3,4-dihydroxy-4-(hydroxymethyl)oxolan-2-yl]oxy-4,5-dihydroxy-6-(hydroxymethyl)oxan-2-yl]oxy-3-(4-methoxyphenyl)chromen-4-one"	0.881282271			MS2 matched	585.14031	218.195	0.003150424	0.003783329	0.003782021	0.002888694	0.004199598	0.003603954	0.00356800333333333	0.004437391	0.004492537	0.004093885	0.004135708	0.003341225	0.003097021	0.00393296116666667
1154	Buprenorphine	0.808903653			MS2 matched	450.29336	202.747	0.009575830	0.010089687	0.012354765	0.011805518	0.009691808	0.008090561	0.0102680281666667	0.015621167	0.014054482	0.012385126	0.014251853	0.011032402	0.009273941	0.0127698285
1135	Benzyl alcohol	0.965520527			MS2 matched	91.05297	259.298	0.04495574	0.04267997	0.05279473	0.04204906	0.04365418	0.04058214	0.0444526366666667	0.04987225	0.05038662	0.05641075	0.04280762	0.04249738	0.04337313	0.0475579583333333
1347	Histidine	0.997251256			MS2 matched	156.07611	402.4245	5.544634	5.428789	7.221308	5.171537	5.522507	5.962464	5.80853983333333	7.815343	9.012513	8.555134	7.831958	4.582177	8.183788	7.6634855
1377	Jasplakinolide	0.973104951			MS2 matched	731.2656	481.949	0.003851566	0.005955085	0.005133156	0.003096859	0.006689284	0.005143558	0.00497825133333333	0.005338030	0.001726227	0.003174036	0.003123410	0.004748707	0.004253501	0.0037273185
265	Cer[ns] d34:2	0.713727514			MS2 matched	594.49947	35.7735	0.1201634	0.1601956	0.0992494	0.3069183	0.1233379	0.1586145	0.161413183333333	0.1465387	0.1287009	0.2304774	0.1681142	0.1159515	0.1376612	0.154573983333333
264	Cer[ns] d34:1	0.717942095			MS2 matched	596.51564	35.7735	0.7498015	0.8170256	0.6711955	1.6745938	0.9299522	0.9882875	0.97180935	0.7347736	0.8476986	1.5092563	0.8415146	0.5524976	1.0716821	0.926237133333333
647	Philanthotoxin 74	0.949598515			MS2 matched	433.32297	101.395	0.02322694	0.04091861	0.02887602	0.03162587	0.04169432	0.02671897	0.0321767883333333	0.04433020	0.04449978	0.05186052	0.06531459	0.07765910	0.04458347	0.0547079433333333
1357	Ile-Asn	0.6853			MS2 matched	284.10182	479.948	0.0084983070	0.0028437333	0.0007846166	0.0010718414	0.0013134984	0.0050888821	0.00326681313333333	0.0051564265	0.0039237681	0.0009154513	0.0012178747	0.0018065761	0.0048325798	0.00297544608333333
1094	Arg-Asp-Arg	0.711843483			MS2 matched	446.23076	400.4155	0.007850665	0.011314688	0.013344765	0.008984991	0.005841872	0.004090855	0.008571306	0.010070764	0.010591409	0.011762798	0.009431500	0.009190195	0.007529960	0.009762771
1672	Stearoyl ethanolamide	0.947475006			MS2 matched	328.31896	37.081	0.03455325	0.05917730	0.03387586	0.06663428	0.03745165	0.06028239	0.048662455	0.06175453	0.05687652	0.04389452	0.04579834	0.03292352	0.04122110	0.0470780883333333
1176	Cholesterol	0.880338391			MS2 matched	369.34808	34.652	0.07605456	0.09042028	0.15155725	0.08665969	0.10564478	0.09477974	0.100852716666667	0.08073309	0.09159059	0.08364133	0.12413860	0.08687912	0.08143927	0.0914036666666667
451	Isofraxidin	0.806615252			MS2 matched	221.05663	292.647	0.08185608	0.06609534	0.03747753	0.03047265	0.04168081	0.05028565	0.0513113433333333	0.08152833	0.05120455	0.06991492	0.05867115	0.02222403	0.06852933	0.0586787183333333
1396	L-homoserine	0.883054866			MS2 matched	102.05342	51.948	0.031794637	0.009663746	0.044034377	0.004320141	0.012819604	0.012004972	0.0191062461666667	0.009448540	0.010450018	0.009622845	0.011251964	0.011585814	0.014946214	0.0112175658333333
1252	DL-Methionine sulfoxide	0.9393			MS2 matched	166.0563	323.022	0.008177529	0.007714718	0.010747768	0.008385367	0.008393846	0.009449536	0.00881146066666666	0.008727241	0.010539871	0.012269423	0.010206141	0.008318222	0.009861489	0.0099870645
644	Phenylalanine	0.979237584			MS2 matched	164.07113	259.549	8.240964	8.338739	10.400121	8.400902	8.718941	8.601094	8.78346016666667	9.666639	9.832061	12.629623	9.750764	8.400565	10.215711	10.0825605
952	"2-cyano-3-[5-(2,5-dichlorophenyl)-2-furanyl]-n-5-quinolinyl-2-propenamide"	0.969469192			MS2 matched	434.0356	363.136	0.0029453477	0.0001753357	0.0006403379	0.0005304479	0.0001324140	0.0005349441	0.000826471216666667	0.0004032120	0.0042365157	0.0014921913	0.0004681083	0.0032674976	0.0004298479	0.0017162288
1689	Thiamine	0.995430964			MS2 matched	265.11046	366.3545	2.357496	2.368883	2.125143	1.584569	2.308686	2.454690	2.19991116666667	2.370223	2.480797	2.822404	2.709130	1.365457	2.872918	2.4368215
900	"1,2-dilauroyl-sn-glycero-3-phospho-sn-glycerol"	0.900032335			MS2 matched	633.35069	250.606	0.012545958	0.008212484	0.009838820	0.008820600	0.005372989	0.009041762	0.00897210216666667	0.007791045	0.007917130	0.009559118	0.009166555	0.014396444	0.013133929	0.0103273701666667
617	Pe(18:1/10-hdohe)	0.78913416			MS2 matched	804.54217	144.65	0.06632905	0.09177753	0.10845911	0.08967101	0.11308159	0.09617503	0.0942488866666667	0.08631818	0.09984938	0.10037826	0.09510202	0.07950149	0.02828490	0.0815723716666667
487	Leucine	0.979668434			MS2 matched	130.0876	265.878	10.038269	9.852543	10.927367	10.386517	9.959478	10.587507	10.2919468333333	10.982948	10.880175	13.186162	9.866849	9.804510	10.919384	10.9400046666667
1554	Oxyquinoline	0.6874			MS2 matched	146.05835	89.111	0.01085823	0.03918017	0.05056517	0.02570377	0.05322165	0.03850588	0.036339145	0.04608410	0.05175049	0.04221848	0.05749099	0.02955521	0.03786878	0.0441613416666667
266	Cer[ns] d42:3	0.913984425			MS2 matched	704.60727	35.134	0.05246966	0.08001807	0.04994975	0.10095066	0.08676205	0.06283962	0.0721649683333333	0.05541438	0.06717111	0.12892442	0.07179221	0.07427538	0.12050059	0.0863463483333333
941	2-docosahexaenoyl-1-palmitoyl-sn-glycero-3-phosphoethanolamine	0.949267863			MS2 matched	764.51564	146.413	1.924984	1.568846	1.905542	1.636837	1.762400	1.534892	1.72225016666667	1.453062	1.760211	2.244875	1.355176	1.357874	1.427207	1.59973416666667
678	Porphobilinogen	0.933419704			MS2 matched	225.09522	367.829	0.02275031	0.01974634	0.04458968	0.02280280	0.02086766	0.01469778	0.0242424283333333	0.01953191	0.02553844	0.03905231	0.02320778	0.02891079	0.02897034	0.0275352616666667
626	Perseitol	0.81288262			MS2 matched	211.07848	333.382	0.05429806	0.04303999	0.02740013	0.02313734	0.03157197	0.03308707	0.0354224266666667	0.04341755	0.06499227	0.03641686	0.02048882	0.02631160	0.06069138	0.04205308
727	Sinefungin	0.966577339			MS2 matched	380.1664	167.546	0.0057189933	0.0062029496	0.0025127972	0.0027750838	0.0021046581	0.0015371401	0.00347527035	0.0015918938	0.0014980826	0.0027015482	0.0003909937	0.0088060333	0.0013936241	0.00273036261666667
1321	Glycylproline	0.9845			MS2 matched	173.09003	426.981	0.010408411	0.006474706	0.011337435	0.007388672	0.007293004	0.005304365	0.00803443216666667	0.008891026	0.007488062	0.012735335	0.014230895	0.007021923	0.008225057	0.009765383
685	3-[[[2-[(aminoiminomethyl)amino]-4-thiazolyl]methyl]thio]-Propanoic acid	0.851765799			MS2 matched	259.03472	107.549	0.007673447	0.016586322	0.012231136	0.003057134	0.010738371	0.007580229	0.00964443983333333	0.010815436	0.010907888	0.016146913	0.017862537	0.001290516	0.015126324	0.0120249356666667
623	Pentosidine	0.997527767			MS2 matched	377.18943	212.804	0.009431687	0.012313719	0.018818375	0.004102527	0.005847104	0.007628232	0.009690274	0.014184543	0.008147466	0.010018021	0.019594655	0.015839888	0.009052639	0.012806202
521	Methylmalonic acid	0.999117774			MS2 matched	117.01769	386.883	0.2987862	0.5168473	0.2779892	0.2968580	0.2861640	0.5983855	0.3791717	0.3718736	0.5282065	0.7784587	0.3115887	0.1302027	0.5973854	0.4529526
1116	Asp-Val-Arg	0.909757892			MS2 matched	389.21084	411.563	0.017342716	0.010803804	0.032490636	0.017881519	0.012929277	0.013814624	0.0175437626666667	0.008279154	0.010770378	0.018294598	0.010485365	0.014874917	0.014008725	0.0127855228333333
1032	5-methyl-2'-deoxycytidine	0.787017664			MS2 matched	126.06443	254.289	0.08760476	0.09942564	0.10300376	0.08149192	0.11679088	0.11345257	0.100294921666667	0.10886624	0.14173348	0.09703022	0.10032896	0.09859701	0.09633075	0.107147776666667
971	3-aminobutanoic acid	0.991658194			MS2 matched	104.06917	53.211	0.025465643	0.013818064	0.020294540	0.010199811	0.007031401	0.013468836	0.0150463825	0.014619765	0.018137161	0.015664275	0.015563224	0.013941752	0.027330587	0.017542794
101	2-(n-morpholino)ethanesulfonic acid	0.96037384			MS2 matched	194.04579	91.8085	0.02836655	0.09005216	0.04930022	0.03163886	0.03885834	0.04277897	0.0468325166666667	0.04306392	0.06161298	0.10063883	0.04890512	0.03815534	0.10962871	0.0670008166666667
751	Taurocholate	0.987689939			MS2 matched	514.27779	199.004	26.291196	5.131971	23.940887	23.361273	15.948482	12.503103	17.8628186666667	24.257953	7.686365	12.858424	22.022563	70.065880	21.470913	26.393683
513	Medicagenic acid base + o-hex	0.936631466			MS2 matched	663.36261	215.542	0.016381236	0.008503437	0.011428195	0.012783365	0.018607670	0.014251877	0.0136592966666667	0.012336721	0.008651129	0.006489093	0.005953142	0.065226643	0.027232814	0.0209815903333333
981	3-methylcytidine	0.999576427			MS2 matched	258.10628	254.289	0.06116094	0.07083527	0.04899610	0.03695120	0.05673595	0.05324790	0.05465456	0.07704564	0.06106052	0.06831652	0.05918314	0.04170551	0.08130217	0.0647689166666667
277	"Cis,cis-muconic acid"	0.999942258			MS2 matched	141.01542	360.304	0.8137366	1.2352582	1.2737993	1.3496194	0.8696109	0.9348205	1.07947415	1.1559516	1.0345681	1.4070747	0.9560712	1.0305575	0.9079097	1.08202213333333
213	Adp-ribose	0.98800945			MS2 matched	558.05304	421.611	0.002480106	0.002840901	0.002785036	0.001870394	0.002662892	0.003032877	0.00261203433333333	0.003655032	0.002522456	0.002325979	0.003272395	0.002276664	0.003024738	0.00284621066666667
601	"Pc(16:1e/8,9-epete)"	0.923624806			MS2 matched	838.54558	145.1065	0.09067433	0.12919201	0.12551419	0.10453411	0.12910553	0.11934162	0.116393631666667	0.09563661	0.11934302	0.13947616	0.12234484	0.11893553	0.16652427	0.127043405
443	Indoleacetic acid	0.802340127			MS2 matched	130.06465	36.323	0.001066912	0.003193636	0.011882005	0.014763848	0.027682477	0.004198816	0.0104646156666667	0.001937587	0.003709479	0.005602373	0.015818764	0.002637938	0.006219275	0.00598756933333333
310	D-Lyxose	0.9885			MS2 matched	209.06335	287.5685	0.8535002	0.5991221	0.5883265	0.3948426	0.6191309	0.6965727	0.625249166666667	0.6472350	0.4788837	0.4945649	0.4029376	0.3772196	0.6899664	0.515134533333333
1646	Salannin	0.877143675			MS2 matched	597.29415	441.3655	0.012352742	0.013086707	0.013957727	0.012078558	0.010826591	0.012321541	0.012437311	0.012765376	0.005311994	0.014867346	0.012309653	0.012881980	0.012594517	0.0117884776666667
1366	Indole-3-acetamide	0.710197328			MS2 matched	175.08456	54.3975	0.01620200	0.03971646	0.07997104	0.03121442	0.22044077	0.01115081	0.06644925	0.02060713	0.02652818	0.02765123	0.11067349	0.02241589	0.01623327	0.0373515316666667
677	Poricoic acid a	0.995315604			MS2 matched	497.32194	32.418	0.12344226	0.05134143	0.16017691	0.04444438	0.07972455	0.13363118	0.0987934516666667	0.04248527	0.09386407	0.09319480	0.07849477	0.03614960	0.07328505	0.0695789266666667
29	"(z)-5,8,11-trihydroxyoctadec-9-enoic acid"	0.897952035			MS2 matched	329.22713	155.366	0.11852329	0.12015165	0.11686053	0.06276006	0.07859902	0.10135320	0.0997079583333333	0.19612371	0.11624942	0.08378745	0.12943767	0.13848203	0.12061917	0.130783241666667
1575	Phenol	0.707106781			MS2 matched	95.05912	403.464	0.10942225	0.08144447	0.07074614	0.08151932	0.06453929	0.03313379	0.0734675433333333	0.06147604	0.07912070	0.12047921	0.11264035	0.05817536	0.09312643	0.087503015
571	"Nname,cis-9,10-Epoxystearic acid"	0.9424			MS2 matched	297.23799	104.4875	0.01892753	0.02161424	0.03314797	0.03146628	0.01461423	0.02794767	0.0246196533333333	0.05803069	0.05217345	0.03697436	0.04094745	0.02471039	0.02684344	0.03994663
387	Gartanin	0.962926637			MS2 matched	395.16103	23.159	0.0013491022	0.0010579192	0.0019892420	0.0012707792	0.0013321925	0.0018933339	0.00148209483333333	0.0015018757	0.0009076444	0.0008778088	0.0018458455	0.0008213515	0.0013162355	0.00121179356666667
517	Met-Trp	0.852463138			MS2 matched	334.12608	250.53	0.003893823	0.002916095	0.004254977	0.002806734	0.002787495	0.002261139	0.00315337716666667	0.003424145	0.002774480	0.002523938	0.002778792	0.003175319	0.002776903	0.0029089295
595	Pc(16:0/5-hete)	0.92005755			MS2 matched	856.55218	154.8595	0.018102355	0.009020261	0.013075602	0.017318510	0.024469645	0.021521481	0.017251309	0.018594687	0.027986845	0.023938558	0.025319434	0.023677584	0.025178334	0.024115907
650	Phosphoenolpyruvate	0.984415735			MS2 matched	166.97226	475.01	0.016461278	0.008895050	0.020286430	0.010096373	0.026329276	0.011292369	0.0155601293333333	0.008009017	0.023185447	0.032160381	0.047197853	0.001708702	0.033415039	0.0242794065
1330	Hc toxin	0.934933196			MS2 matched	459.22797	420.1295	0.011286948	0.007630753	0.009597711	0.009195723	0.010593600	0.006810274	0.00918583483333333	0.008333240	0.009180582	0.008316932	0.004678966	0.012156832	0.007009424	0.00827932933333333
1441	Malonyl-l-carnitine	0.997392618			MS2 matched	248.11086	393.713	0.2020091	0.2378102	0.2651464	0.1871891	0.2127279	0.2475467	0.2254049	0.4038404	0.5952087	0.5725363	0.6060479	0.3091358	0.3236073	0.468396066666667
1497	N-docosanoyl-4-sphingenyl-1-o-phosphorylcholine	0.955011426			MS2 matched	787.65867	178.168	0.02575610	0.02142065	0.02836864	0.03217461	0.05139205	0.03978003	0.03314868	0.02055795	0.02216954	0.03487181	0.01995410	0.03943621	0.03387129	0.0284768166666667
22	"(4Z,7Z,10Z,13Z,16Z,19Z)-4,7,10,13,1 6,19-Docosahexaenoic acid"	0.9149			MS2 matched	327.22668	105.6705	0.2274510	0.9305148	0.2428176	0.3723673	0.1887921	0.9275552	0.481583	0.3064511	0.3141109	0.3363825	1.6177928	0.2714752	0.2205266	0.511123183333333
225	alpha-hydroxy myristic acid	0.6484			MS2 matched	243.19242	103.238	0.02798099	0.02635411	0.03296186	0.01007401	0.02319055	0.02489896	0.0242434133333333	0.02506916	0.02828644	0.07468595	0.05660629	0.03132526	0.05909558	0.04584478
1323	Gomisin c	0.935290055			MS2 matched	554.24589	175.29	0.030496328	0.007774355	0.029031550	0.052191304	0.036751264	0.012880714	0.0281875858333333	0.015543281	0.015392758	0.017642581	0.014437183	0.090514537	0.010795508	0.0273876413333333
89	15-cyclohexylpentanorprostaglandin f2alpha	0.989452263			MS2 matched	365.22572	190.095	0.09638688	0.09474403	0.07386132	0.04913582	0.05669649	0.07706723	0.0746486283333333	0.06945968	0.06516671	0.05686047	0.09625520	0.08984229	0.10699900	0.0807638916666667
602	Pc(16:1e/9-hode)	0.863267657			MS2 matched	816.56492	148.9295	2.451307	2.859432	2.984538	2.968421	3.237308	2.985855	2.91447683333333	2.703652	3.072234	3.477548	3.421737	2.774642	2.355798	2.96760183333333
938	2-aminoadipic acid	0.948545546			MS2 matched	162.07416	408.939	0.02996111	0.04185471	0.02731609	0.02524101	0.04387431	0.04868343	0.03615511	0.04290549	0.03000688	0.02711562	0.02354913	0.02025763	0.03381408	0.0296081383333333
556	N-isobutyrylglycine	0.998874628			MS2 matched	144.06439	216.825	0.04239984	0.10468243	0.10876486	0.04479949	0.09575814	0.05823718	0.0757736566666667	0.07253439	0.08673460	0.13990716	0.11525848	0.03601471	0.17673226	0.104530266666667
158	"3alpha,7alpha-dihydroxy-12-oxocholanoic acid"	0.996587926			MS2 matched	405.25645	137.3265	0.6490107	0.2903783	0.4059609	0.5864801	0.3789286	0.5626745	0.478905516666667	0.8955830	0.3246652	0.4197311	1.4911815	0.6346873	0.7454855	0.751888933333333
1732	Val-His	0.976801148			MS2 matched	255.14308	321.6045	0.015583509	0.012086744	0.040573594	0.026403136	0.020408310	0.011919776	0.0211625115	0.011142815	0.024269404	0.044846726	0.008972037	0.044780297	0.037021963	0.0285055403333333
1422	Linarin	0.985949788			MS2 matched	615.16999	412.039	0.128802290	0.112197727	0.096594770	0.081986510	0.116457096	0.137457081	0.112249245666667	0.141950981	0.065979667	0.002875924	0.001552372	0.068047579	0.084839334	0.0608743095
20	(2r)-2-hydroxy-2-phenethylglucosinolate	0.873239095			MS2 matched	438.0739	409.129	0.015721326	0.017261643	0.016203074	0.013704927	0.013860581	0.017783009	0.01575576	0.011621541	0.019198706	0.015035293	0.008315464	0.006835608	0.011253367	0.0120433298333333
1426	Lnt	0.996276177			MS2 matched	730.23151	484.6585	0.02012021	0.03101014	0.02304139	0.01847360	0.02027850	0.02590930	0.0231388566666667	0.03288247	0.03168546	0.04133253	0.04375258	0.02473921	0.01540562	0.0316329783333333
180	"5alpha-Androstane-3,17-dione"	0.912616788			MS2 matched	287.21726	107.923	0.03497493	0.02745851	0.03936008	0.02876386	0.02748669	0.03436483	0.03206815	0.03306597	0.03734365	0.06577372	0.05971440	0.04083240	0.04176281	0.0464154916666667
722	Ser-His	0.804218609			MS2 matched	241.08984	364.633	0.04617687	0.02803293	0.08320978	0.04218886	0.03885750	0.02631463	0.044130095	0.03201927	0.05136611	0.06418523	0.03421954	0.06688382	0.05251769	0.05019861
476	L-phenylalanyl-L-proline	0.8958			MS2 matched	261.11976	238.502	0.02013652	0.02043331	0.04433346	0.02684291	0.02315836	0.02083094	0.0259559166666667	0.01926793	0.01953249	0.04733244	0.02563357	0.02362558	0.03342599	0.0281363333333333
110	2-docosahexaenoyl-1-stearoyl-sn-glycero-3-phosphoserine	0.959932761			MS2 matched	834.51219	192.571	0.2948089	0.3710574	0.3874152	0.2912348	0.4885170	0.3618589	0.365815366666667	0.2674749	0.3294437	0.3557091	0.3213415	0.5382634	0.3365853	0.358136316666667
297	"D-Arabinono-1,4-lactone"	0.9579			MS2 matched	147.02752	134.107	0.15974892	0.13020890	0.13398253	0.13898086	0.16667149	0.16217040	0.148627183333333	0.14976022	0.11330739	0.10014858	0.09689805	0.08030995	0.14413210	0.114092715
694	Pterine	0.74361678			MS2 matched	162.0397	205.36	0.016835705	0.040739770	0.018461168	0.013860865	0.002392453	0.029890067	0.020363338	0.036084256	0.035751369	0.053497180	0.031173577	0.003924708	0.044247884	0.0341131623333333
481	Lactobionic acid	0.836941741			MS2 matched	357.09671	420.969	0.06206215	0.07490974	0.05765105	0.10386256	0.08689999	0.05388669	0.07321203	0.09429072	0.06429937	0.08588270	0.07348545	0.05139999	0.11628380	0.0809403383333333
1530	Nomilin	0.977133336			MS2 matched	537.21814	457.737	0.02529519	0.02599454	0.02730819	0.02489436	0.02733224	0.01768579	0.0247517183333333	0.04149295	0.02354520	0.03103380	0.02433386	0.01383778	0.01413090	0.0247290816666667
90	15-keto-PGE1	0.6225			MS2 matched	333.20009	42.3435	0.003992489	0.004828304	0.004304405	0.003614659	0.006525713	0.004717901	0.00466391183333333	0.004098011	0.006284678	0.009801493	0.008462179	0.003870476	0.004106571	0.00610390133333333
1526	Nicotinate	0.993065171			MS2 matched	124.03772	219.5495	0.01295455	0.01906838	0.01389003	0.01509501	0.01185024	0.01625935	0.0148529266666667	0.02017309	0.02863604	0.02672481	0.02340350	0.01374938	0.04069532	0.02556369
260	Cefixime	0.885829067			MS2 matched	452.05587	304.012	0.012306434	0.012754801	0.009558436	0.009161312	0.009329573	0.007874347	0.0101641505	0.011204248	0.013494567	0.010250400	0.009494274	0.007619174	0.013854558	0.0109862035
1003	4-hydroxy-l-phenylglycine	0.749311988			MS2 matched	168.07466	383.4155	0.003317368	0.002586452	0.003153384	0.002525640	0.001745175	0.003996535	0.00288742566666667	0.003389494	0.003310799	0.002966933	0.005140991	0.003076386	0.003660452	0.0035908425
1511	N.omega.-propyl-l-arginine	0.978259811			MS2 matched	217.16355	256.0465	0.02158043	0.02031923	0.02507852	0.01975703	0.01897061	0.01888840	0.0207657033333333	0.01902484	0.01836341	0.01738458	0.01356204	0.02147870	0.01996565	0.0182965366666667
351	Echinocystic acid	0.950406123			MS2 matched	471.32308	156.133	0.007112354	0.004847135	0.007441892	0.004029298	0.006353840	0.007261497	0.006174336	0.006412044	0.003454559	0.003059305	0.007529417	0.006895401	0.008517081	0.00597796783333333
884	1-Stearoyl-2-arachidonoyl-sn-glycerol	0.8903			MS2 matched	627.52867	190.1645	0.6063255	0.6167360	0.5663139	0.5760897	0.6777109	0.6422049	0.61423015	0.7714050	0.8061450	0.5690811	0.5220703	0.5906241	0.6506734	0.651666483333333
311	D-Maltose	0.98603942			MS2 matched	341.10448	391.94	14.0004142	12.4103506	13.0556128	12.0323183	13.0007414	12.4712507	12.828448	11.2677313	5.1428883	0.4534506	0.2419125	6.7420425	9.8434796	5.6152508
867	1-octadecyl-2-acetyl-sn-glycero-3-phosphocholine	0.949747007			MS2 matched	552.39685	157.5115	0.01413324	0.01795137	0.02246735	0.01447409	0.02035535	0.01445428	0.0173059466666667	0.01622089	0.01672355	0.01461949	0.02315471	0.01033160	0.04953362	0.0217639766666667
464	L-cystine	0.726273041			MS2 matched	239.01343	433.562	0.004273473	0.004828550	0.009433055	0.001954578	0.004918724	0.003028421	0.00473946683333333	0.006209043	0.009919158	0.052686234	0.021340394	0.009768265	0.006895809	0.0178031505
1014	"4,6-dihydroxypyrimidine"	0.97369992			MS2 matched	225.05983	87.9145	0.01584603	0.01812761	0.01975876	0.01053967	0.01638329	0.01542636	0.01601362	0.01950040	0.02260817	0.01947944	0.02460914	0.01153035	0.01796217	0.0192816116666667
1280	Folinic acid	0.997730675			MS2 matched	474.16854	407.715	0.011193512	0.016163038	0.060204426	0.030851857	0.046054833	0.006831898	0.0285499273333333	0.006523669	0.006262958	0.012649814	0.022844233	0.019108949	0.008235821	0.0126042406666667
710	Ricinoleic acid	0.957311579			MS2 matched	297.23807	38.3475	0.07685837	0.08138210	0.06591585	0.12490019	0.09398267	0.09713337	0.0900287583333333	0.09717131	0.10698182	0.11948513	0.13729590	0.12206773	0.09040539	0.112234546666667
223	Alpha-d-glucose	0.992144824			MS2 matched	179.055	306.28	19.356831	19.786257	21.449627	17.719158	19.665357	21.390262	19.894582	19.730403	16.592172	13.204279	9.995552	15.817776	19.288420	15.7714336666667
1093	Arg-asp	0.96711292			MS2 matched	290.14416	445.307	0.012340232	0.011936689	0.024978075	0.014954717	0.012177271	0.013839517	0.0150377501666667	0.011170474	0.011482933	0.011697884	0.009288803	0.017665229	0.014274045	0.0125965613333333
930	n-[1-(aminocarbonyl)-2-methylpropyl]-1-(4-hydroxypentyl)-1h-indazole-3-carboxamide	0.926814059			MS2 matched	369.17229	443.29	0.01139764	0.01644242	0.01636902	0.01984282	0.01195245	0.01744068	0.0155741716666667	0.02138897	0.02314412	0.01743716	0.01343876	0.01871459	0.02568866	0.01996871
237	Asp-Ala	0.764908642			MS2 matched	203.06396	309.73	0.06515594	0.05826505	0.06431549	0.05676265	0.05557541	0.06392974	0.06066738	0.05831452	0.06187248	0.06450844	0.03865774	0.04051670	0.05633745	0.0533678883333333
99	"2-(2-hydroxybut-3-en-2-yl)-3a,6,6,9a-tetramethyl-2,4,5,5a,7,8,9,9b-octahydro-1h-benzo[e][1]benzofuran-4,5-diol"	0.746727499			MS2 matched	337.2307	41.682	0.05223918	0.03706385	0.04916064	0.12372175	0.05465614	0.05959934	0.06274015	0.03571064	0.07050121	0.18205642	0.08246080	0.06948898	0.04254146	0.0804599183333333
1053	Acebutolol	0.919094101			MS2 matched	319.18781	34.5205	0.006846452	0.019393030	0.022129965	0.022637551	0.006943954	0.002517185	0.0134113561666667	0.003275430	0.002963743	0.018891927	0.005362195	0.007649242	0.021463881	0.009934403
323	Daidzein 4'-sulfate	0.999937289			MS2 matched	333.0015	32.567	0.026461740	0.024554266	0.069023480	0.030530857	0.038187148	0.015324197	0.0340136146666667	0.007583671	0.007319876	0.028757336	0.006024682	0.365623961	0.096345879	0.0852759008333333
1447	Marbofloxacin	0.987613934			MS2 matched	363.14501	291.291	0.009146254	0.007511512	0.009029521	0.009292823	0.005051971	0.006927027	0.007826518	0.013721764	0.016378300	0.011701808	0.010399409	0.008413399	0.008073347	0.0114480045
1714	Trp-Pro-Lys	0.762238122			MS2 matched	430.22645	453.9205	0.020836779	0.020163676	0.027598320	0.019133177	0.021029020	0.018596583	0.0212262591666667	0.016003733	0.015138630	0.004881155	0.007943583	0.008828095	0.023418398	0.0127022656666667
408	Glyceraldehyde	0.999983666			MS2 matched	89.02322	281.771	0.3184499	0.2936567	0.2382468	0.2456087	0.2885911	0.3148261	0.283229883333333	0.2986351	0.2335061	0.2954565	0.2175981	0.2339308	0.2935565	0.26211385
373	Forsythoside a	0.849314903			MS2 matched	623.19267	391.3495	0.0692103962	0.0547101484	0.0583112567	0.0521716653	0.0631977026	0.0588955129	0.0594161136833333	0.0529609567	0.0132377750	0.0002372636	0.0003855900	0.0222536334	0.0386309988	0.0212843695833333
775	Uridine	0.939150951			MS2 matched	243.0597	162.4685	14.133908	14.108698	13.387710	11.054792	14.602812	15.081584	13.7282506666667	13.863610	13.892017	9.152448	13.212136	8.665348	11.334360	11.6866531666667
1066	Adenosine monophosphate (AMP)	0.9991			MS2 matched	348.06769	477.284	0.05204211	0.03726207	0.05735159	0.03224499	0.05263833	0.04069327	0.04537206	0.04250552	0.06790621	0.07663775	0.07566498	0.06820499	0.05883849	0.0649596566666667
728	Sm d33:1	0.977555634			MS2 matched	747.55226	183.5935	0.04468509	0.05250162	0.04605592	0.06317059	0.05012726	0.05548477	0.0520042083333333	0.05573093	0.04810573	0.04692316	0.04466555	0.05066272	0.03219957	0.0463812766666667
752	Taurocholic acid	0.770675506			MS2 matched	1029.5581	174.701	0.60699026	0.01511505	1.58413445	1.74738373	0.45300462	0.08912094	0.749291508333333	0.07415089	0.00932693	0.03802299	0.10676899	12.81881904	0.11841940	2.19425137333333
686	Propionic acid	0.999930387			MS2 matched	73.02874	386.924	0.10983885	0.14274449	0.13525781	0.08990367	0.09725494	0.15222712	0.12120448	0.11657586	0.13268135	0.22458789	0.10065229	0.07822402	0.15436195	0.134513893333333
1518	Naringin dihydrochalcone	0.740107182			MS2 matched	583.18657	409.882	0.0045881544	0.0053667322	0.0040580241	0.0031843479	0.0040997379	0.0036357903	0.00415546446666667	0.0042583679	0.0013304575	0.0005784168	0.0011414088	0.0015517582	0.0028905137	0.00195848715
1100	Arg-Pro-Arg	0.729318859			MS2 matched	428.28304	536.4335	0.001425523	0.001041588	0.001500266	0.001422846	0.001368402	0.001422620	0.00136354083333333	0.001736177	0.001188127	0.001939652	0.002058662	0.001393420	0.002183700	0.00174995633333333
1587	Pro-Ala	0.999479536			MS2 matched	187.10637	345.322	0.2038729	0.2134259	0.3295613	0.2052228	0.2132775	0.1803364	0.2242828	0.1611516	0.2236728	0.3659348	0.1463653	0.2854153	0.2597551	0.240382483333333
734	Smiglaside c (not validated) + 1acetyl	0.906591615			MS2 matched	861.22219	482.48	0.0007271106	0.0124049669	0.0021396088	0.0014256641	0.0018283808	0.0017975032	0.00338720573333333	0.0026949853	0.0022319992	0.0028987066	0.0021334417	0.0017416278	0.0111023042	0.0038005108
293	D-(+)-mannose	0.995284194			MS2 matched	179.05361	264.5815	2.2836754	1.3863729	1.4293352	1.0476808	1.5069894	1.5873346	1.54023138333333	1.5062546	0.8498278	0.7733183	0.8115480	0.8510973	1.4273571	1.03656718333333
458	Kukoamine a	0.992904582			MS2 matched	529.29633	32.0905	0.3639929	0.4732248	0.5058296	0.6031506	0.6059539	0.3872639	0.489902616666667	0.4506780	0.5062784	0.7217051	0.6075684	0.5165642	0.4481425	0.541822766666667
593	Pc 44:12	0.919622168			MS2 matched	936.5607	137.379	0.05759860	0.05748269	0.07714653	0.05209791	0.05986493	0.06002292	0.0607022633333333	0.08061177	0.07006934	0.09810775	0.09917701	0.06225595	0.08527553	0.0825828916666667
1405	L-propionylcarnitine	0.998906005			MS2 matched	218.13658	286.745	0.05750282	0.04755808	0.08287317	0.04363398	0.03546730	0.02824371	0.0492131766666667	0.05683586	0.04393007	0.03840445	0.05447289	0.04282625	0.01570549	0.0420291683333333
69	1-stearoyl-2-myristoyl-sn-glycero-3-phosphocholine	0.892335477			MS2 matched	778.55137	55.623	0.016424602	0.017754601	0.021379267	0.021712841	0.016738118	0.024663077	0.019778751	0.013884485	0.009346098	0.018654910	0.018560486	0.115150042	0.011179093	0.0311291856666667
599	Pc(16:1/8-hete)	0.741327432			MS2 matched	854.5745	41.1855	0.007753291	0.011862167	0.005724366	0.010320349	0.009193159	0.012811666	0.009610833	0.010197566	0.007124335	0.012340548	0.012000130	0.007590963	0.007185030	0.00940642866666667
1398	L-Leucine	0.8048			MS2 matched	132.10049	322.7765	0.468135294	0.655031465	0.559351615	0.434111213	0.695276694	0.455204330	0.544518435166667	0.497714288	0.374998222	0.594060329	0.476172220	0.456833887	0.001305144	0.400180681666667
1670	Stachyose	0.6599			MS2 matched	684.25148	488.839	4.03875087	3.07365775	2.33960865	1.89835909	2.15592636	2.56370950	2.67833537	0.70412920	0.19992373	0.10685944	0.07234231	0.23899594	0.44973430	0.29533082
538	N-Acetyl-L-Histidine	0.9778			MS2 matched	196.0688	398.932	0.004960147	0.010102844	0.003587880	0.006050394	0.002975681	0.003030907	0.0051179755	0.003868066	0.012130833	0.006141610	0.006325580	0.005731379	0.002539972	0.00612290666666667
828	"(r)-4-((3r,5s,7r,8r,9s,10s,12r,13r,14s,17r)-3,7,12-trihydroxy-10,13-dimethylhexadecahydro-1h-cyclopenta[a]phenanthren-17-yl)pentanoic acid"	0.829555935			MS2 matched	817.57619	224.31	0.0020407509	0.0001698009	0.0002010611	0.0008771717	0.0003326857	0.0001680775	0.0006315913	0.0013608835	0.0001025305	0.0001664565	0.0030150894	0.0085288145	0.0009153189	0.00234818221666667
656	Pi 36:2	0.97617531			MS2 matched	861.53266	193.2475	0.1344708	0.1870938	0.3020881	0.2480941	0.2482325	0.1922597	0.2187065	0.1466911	0.2177454	0.2009623	0.1978617	0.2292029	0.1877425	0.196700983333333
658	Pi 36:5	0.977451956			MS2 matched	855.48807	191.8315	0.02753152	0.03413078	0.04386250	0.02243375	0.04747857	0.03153341	0.0344950883333333	0.03031957	0.04025465	0.04518656	0.04175400	0.05182478	0.06337207	0.0454519383333333
302	D-Galactarate	0.7503			MS2 matched	191.01656	156.102	0.14102084	0.11298771	0.09388084	0.11238391	0.09389456	0.18725783	0.123570948333333	0.10268971	0.10733915	0.08107293	0.03811671	0.04367318	0.11463840	0.0812550133333333
829	"(r)-4-((5s,8s,9s,10r,13r,14s,17r)-10,13-dimethyl-3,6-dioxohexadecahydro-1h-cyclopenta[a]phenanthren-17-yl)pentanoic acid"	0.700899858			MS2 matched	389.26484	122.707	0.05016755	0.01030449	0.03444835	0.02715131	0.02959908	0.03230044	0.03066187	0.07359930	0.02330062	0.02174619	0.04838569	0.04449800	0.03169824	0.0405380066666667
1412	Larixinic Acid	0.8529			MS2 matched	127.03677	450.628	0.018473396	0.019254823	0.015234559	0.015924195	0.022967281	0.015805600	0.017943309	0.011629036	0.003736093	0.001882005	0.001948875	0.004735673	0.007459005	0.00523178116666667
1523	"NG,NG-dimethyl-L-arginine(ADMA)"	0.9949			MS2 matched	203.14901	576.1925	0.9932586	1.1483063	0.9144096	1.1423223	0.2924135	1.0295985	0.920051466666667	0.1839101	1.0613777	1.2878974	1.2367868	0.5842892	0.1385100	0.7487952
515	Menthyl salicylate	0.896516467			MS2 matched	275.16363	33.286	0.02717653	0.02366208	0.10511571	0.02971315	0.15221519	0.02741677	0.0608832383333333	0.01457189	0.01836571	0.01668581	0.02037780	0.02336158	0.01693851	0.01838355
793	Xanthine	0.953152391			MS2 matched	151.02607	217.132	7.549602	6.142672	6.645301	7.131168	6.507679	7.666664	6.94051433333333	8.530811	7.104154	8.407704	8.689985	6.633605	8.597563	7.99397033333333
1556	Palmitoyl sphingomyelin	0.992548907			MS2 matched	703.57217	183.125	5.189149	5.822020	4.659380	6.534315	5.000970	5.706988	5.48547033333333	5.719429	6.324892	2.908154	4.231315	8.675543	2.960568	5.13665016666667
1349	Ht-2 toxin	0.892818138			MS2 matched	447.21682	293.6545	0.0018732086	0.0015633837	0.0030562866	0.0007244915	0.0014040224	0.0016435899	0.00171083045	0.0012312425	0.0014012113	0.0012661492	0.0005103062	0.0012510237	0.0015721452	0.00120534635
432	Humulone	0.970960702			MS2 matched	361.19487	168.898	0.2910485	0.5551376	0.7211093	0.2490397	0.2170304	0.2432476	0.379435516666667	0.4345378	0.3053704	0.4299677	0.4678020	0.2761441	0.4959803	0.401633716666667
1237	Dimepiperate	0.785641005			MS2 matched	286.10516	282.883	0.01468412	0.01756959	0.01696497	0.01766339	0.01419456	0.01428968	0.015894385	0.01655715	0.01998402	0.02197040	0.01581243	0.01699380	0.01725659	0.0180957316666667
993	3'-O-methyladenosine	0.6785			MS2 matched	299.14335	122.968	0.010902327	0.014539158	0.013012024	0.014323820	0.021743771	0.005993143	0.0134190405	0.014466897	0.017400720	0.043995407	0.014274031	0.009414081	0.015858847	0.0192349971666667
1621	Pyridoxine	0.994315109			MS2 matched	170.07894	112.5865	0.006959015	0.087540832	0.089538244	0.056505392	0.066121954	0.099195562	0.0676434998333333	0.095157625	0.106345619	0.006361656	0.082535498	0.055336140	0.149914591	0.0826085215
1700	Thr-Phe	0.633			MS2 matched	249.12489	355.447	0.0009864034	0.0019012048	0.0013063661	0.0002025609	0.0012416828	0.0011592380	0.00113290933333333	0.0009674178	0.0012830403	0.0027215634	0.0136875745	0.0007819186	0.0013729316	0.00346907436666667
446	Indoxyl sulfate	0.989290307			MS2 matched	212.00132	29.9665	1.2422867	1.7003440	0.5334611	0.4092007	0.3224478	0.4290387	0.7727965	0.3093994	0.5619336	0.6882187	0.5641904	0.5406185	0.6898694	0.559038333333333
1663	Solamargine	0.74228962			MS2 matched	868.51718	136.6245	0.004803486	0.015013749	0.006548532	0.008594778	0.006476786	0.003065399	0.00741712166666667	0.008488249	0.006715677	0.011433218	0.010285917	0.002812814	0.006113317	0.007641532
1742	Vindesine	0.910273833			MS2 matched	754.395	324.808	0.0001091944	0.0001219706	0.0008085293	0.0007404033	0.0007474901	0.0004104457	0.000489672233333333	0.0004206679	0.0001695637	0.0003027525	0.0005061328	0.0001748803	0.0003350483	0.00031817425
1383	L-alanyl-l-norleucine	0.995637332			MS2 matched	203.13702	237.457	0.01677375	0.01669959	0.03871637	0.02513200	0.02059377	0.01480858	0.0221206766666667	0.02014682	0.03234217	0.05697123	0.02273963	0.04094345	0.05241102	0.0375923866666667
979	3-hydroxyphenazepam	0.786061349			MS2 matched	728.93549	234.5255	0.001933349	0.001494628	0.002776582	0.002158829	0.002863522	0.001291502	0.002086402	0.001800368	0.003182160	0.002737025	0.002444898	0.001809101	0.003012580	0.00249768866666667
372	Fludrocortisone	0.92934136			MS2 matched	421.21162	344.893	0.003764013	0.005511318	0.004490585	0.003891820	0.003667873	0.004106072	0.0042386135	0.004145408	0.006258405	0.004146862	0.003330495	0.005323766	0.004150078	0.004559169
397	oxidized Glutathione	0.94221422			MS2 matched	611.1387	491.6385	7.377077	8.508035	8.614127	6.382401	8.549074	8.090559	7.92021216666667	7.516190	8.950318	7.733447	7.692584	6.591677	6.708353	7.53209483333333
906	"1,2-dioleoyl-sn-glycerol"	0.988586431			MS2 matched	339.28712	33.763	0.4123938	0.4236662	0.4389807	0.4483365	0.4622588	0.5126058	0.449706966666667	0.5111078	0.5394925	0.4487895	0.4842022	0.6140385	0.5035299	0.516860066666667
116	2-Isopropylmalic acid	0.913697207			MS2 matched	175.05812	376.103	0.027053938	0.005482787	0.010538547	0.008218912	0.010246747	0.003318536	0.0108099111666667	0.006671558	0.011423564	0.007855361	0.012675372	0.011660202	0.010536885	0.010137157
205	Adenine	0.986527663			MS2 matched	134.04533	102.5265	0.2379881	0.2908776	0.2847721	0.1338442	0.2765127	0.2423368	0.244388583333333	0.2836622	0.2619524	0.2688458	0.3065814	0.1999200	0.3682496	0.281535233333333
645	Phenyllactic acid	0.89697413			MS2 matched	165.05297	121.849	0.006240991	0.030748473	0.028149369	0.018309401	0.018270132	0.027362088	0.021513409	0.034001167	0.088187994	0.073879767	0.042839995	0.026633022	0.029677078	0.0492031705
149	3-methyl-2-oxobutyric acid	0.705978118			MS2 matched	115.01917	227.1175	0.03756840	0.04636743	0.05355848	0.04734531	0.04492735	0.04356635	0.0455555533333333	0.05277752	0.05237535	0.05849017	0.04106805	0.03263741	0.04641896	0.0472945766666667
1201	Cys-Gly	0.8994			MS2 matched	179.04677	450.628	0.03526417	0.05324555	0.04177217	0.03657969	0.04424677	0.16726159	0.0630616566666667	0.02505046	0.03137169	0.01681539	0.01275761	0.02227017	0.02139511	0.0216100716666667
279	Citrate	0.9805082			MS2 matched	191.01696	501.955	0.9706702	0.8851573	0.5924614	1.8302754	0.7168766	0.9000602	0.982583516666667	1.2646366	1.0892507	0.3238400	0.5505069	0.6487804	0.4880731	0.727514616666667
166	4-nitrophenol	0.912849844			MS2 matched	138.03998	278.475	0.05877440	0.05760550	0.06189498	0.05471439	0.05134219	0.05163331	0.0559941283333333	0.05525848	0.06680643	0.06670929	0.06872793	0.05063914	0.05238929	0.0600884266666667
1391	dimethyl ester L-glutamic acid	0.917781153			MS2 matched	144.06386	103.695	0.10840666	0.08627493	0.10507121	0.09118425	0.09884151	0.09300245	0.0971301683333333	0.05866121	0.08926232	0.13235992	0.08526209	0.05441819	0.08098647	0.0834917
1152	Bufalin	0.755673572			MS2 matched	387.22991	325.926	0.0014889257	0.0011786975	0.0018097814	0.0014103160	0.0011194443	0.0013312958	0.00138974345	0.0009273905	0.0020612717	0.0036143713	0.0001628923	0.0024900973	0.0018510317	0.0018511758
172	5-ethyl-2'-deoxyuridine	0.879295852			MS2 matched	255.08425	216.0665	0.026027176	0.026657287	0.026226658	0.012303968	0.007198279	0.027582702	0.020999345	0.033533161	0.031827567	0.036133792	0.037401620	0.025707120	0.027239357	0.0319737695
1134	Benzoylhypaconine	0.790069327			MS2 matched	574.30945	445.009	0.010872660	0.007050833	0.008486634	0.012007095	0.012496143	0.003616689	0.00908834233333333	0.012870856	0.006123738	0.014983662	0.010464996	0.008251166	0.016485438	0.011529976
1170	Cepharanthine	0.71866034			MS2 matched	564.23925	409.1395	0.003751323	0.001749043	0.003934944	0.002153079	0.003655019	0.003494935	0.00312305716666667	0.002871422	0.001806658	0.003314039	0.002932198	0.002880695	0.002645312	0.00274172066666667
378	Fustin	0.90769055			MS2 matched	575.11949	404.726	0.0014788072	0.0025012065	0.0008785042	0.0003943265	0.0024362326	0.0017118598	0.0015668228	0.0051622753	0.0027887389	0.0049975691	0.0064404092	0.0018041491	0.0036415702	0.00413911863333333
785	Valerenic acid	0.981135772			MS2 matched	233.15096	33.0805	0.06893355	0.09445002	0.06798052	0.07434886	0.06036363	0.07536347	0.0735733416666667	0.06114575	0.06484168	0.09003580	0.09589946	0.10981727	0.08652154	0.08471025
831	"[(2r,3r,4s,5s,6r)-3-acetyloxy-2-(acetyloxymethyl)-5-hexanoyloxy-6-[(2s,3r)-2,3,4-trihydroxybutoxy]oxan-4-yl] tetradecanoate"	0.986012626			MS2 matched	699.37189	423.893	0.004816430	0.005523077	0.006838529	0.005604961	0.006409558	0.005675381	0.00581132266666667	0.005203029	0.004575272	0.006473481	0.005874897	0.020378266	0.006358964	0.00814398483333333
6	"n-[2-(2-pyridinyl)-6-(1,2,4,5-tetrahydro-3h-3-benzazepin-3-yl)-4-pyrimidinyl]-beta-alanine"	0.927032472			MS2 matched	388.17182	85.9795	0.011930896	0.011394892	0.010371087	0.007109078	0.013230372	0.002230477	0.00937780033333333	0.010486320	0.016295912	0.012980546	0.027602922	0.030246882	0.021568887	0.0198635781666667
870	1-oleoyl-2-palmitoyl-rac-glycerol	0.755240034			MS2 matched	339.28605	156.478	0.03070151	0.03305600	0.06193991	0.01984188	0.02797378	0.02116903	0.0324470183333333	0.02291858	0.03181801	0.04620711	0.03984205	0.01897064	0.02692330	0.0311132816666667
897	"1,2-didocosahexaenoyl-sn-glycero-3-phosphocholine"	0.970873934			MS2 matched	878.5604	40.42	0.08385016	0.09550900	0.11656541	0.11298517	0.09670012	0.08270829	0.098053025	0.13531639	0.12435157	0.19667134	0.13171457	0.07683934	0.12410585	0.131499843333333
672	Pi(18:0/9-hode)	0.920942554			MS2 matched	877.54488	289.5	0.0008784402	0.0009004980	0.0021781570	0.0013575609	0.0012696333	0.0015698165	0.00135901765	0.0005113267	0.0005448133	0.0001673575	0.0012377013	0.0002909862	0.0012399468	0.0006653553
1322	Glycyrrhizic acid	0.839022051			MS2 matched	845.40588	374.1195	0.007872033	0.007706604	0.013265052	0.005857267	0.009475158	0.007664584	0.00864011633333333	0.005304772	0.006977012	0.007589780	0.007095932	0.007786269	0.007367230	0.00702016583333333
791	Vitamin k1	0.972457468			MS2 matched	449.31812	180.367	0.004439962	0.006773843	0.008171141	0.009174701	0.005661399	0.005230175	0.0065752035	0.009716591	0.006942296	0.004092084	0.014968021	0.024995221	0.007943129	0.0114428903333333
1217	Dactolisib	0.991868868			MS2 matched	470.17405	462.132	0.013984771	0.014068214	0.012428442	0.007254491	0.011543231	0.011960030	0.0118731965	0.012708402	0.012934459	0.018530007	0.012037029	0.009918053	0.020183911	0.0143853101666667
1114	Asp-Pro	0.871109501			MS2 matched	231.07517	312.488	0.03428560	0.04310964	0.01638474	0.01927789	0.02834463	0.02497839	0.0277301483333333	0.04905641	0.03265269	0.03015123	0.03276734	0.01310377	0.03238525	0.031686115
1671	Stearamide	0.6815			MS2 matched	284.29282	17.514	0.05861180	0.01521242	0.05453497	0.03202498	0.05615739	0.05658279	0.045520725	0.05250132	0.05326932	0.03762180	0.05692417	0.04984707	0.05066777	0.050138575
475	L-Phenylalanine	0.9701			MS2 matched	164.06923	176.2105	0.006254871	0.009491198	0.006524294	0.002115346	0.004991473	0.003831885	0.0055348445	0.004567777	0.010037616	0.021203183	0.012982981	0.001917429	0.006253597	0.00949376383333333
186	7-ethyl-10-(4-n-aminopentanoic acid)-1-piperidino)carbonyloxycamptothecin	0.84078657			MS2 matched	617.26239	169.6585	0.2087317	0.5131672	0.1569683	0.1239813	0.2231681	0.2488840	0.245816766666667	0.2135502	0.3516539	0.4642976	0.3396566	0.1154175	0.4324226	0.319499733333333
322	D-turanose	0.849867992			MS2 matched	161.04315	489.255	0.144289741	0.106013507	0.084798624	0.070228502	0.075290791	0.152129307	0.105458412	0.030948311	0.008963909	0.003476603	0.003414302	0.010207125	0.018015050	0.0125042166666667
450	Isoevernic acid	0.817695501			MS2 matched	217.01502	31.463	0.03801512	0.03539973	0.05073632	0.14687309	0.02307944	0.02257203	0.0527792883333333	0.01464366	0.02511830	0.17041732	0.02660947	0.07877504	0.05136814	0.0611553216666667
773	Uracil	0.99803525			MS2 matched	111.01973	87.7045	5.491055	6.865925	6.872548	5.984295	7.278611	6.971275	6.57728483333333	7.141274	7.763625	8.738601	8.725119	5.140383	8.151795	7.61013283333333
315	D-Mannose 1-phosphate	0.9871			MS2 matched	259.01782	388.123	0.029492085	0.026483219	0.031613640	0.024937666	0.026587342	0.030978496	0.0283487413333333	0.026403832	0.021986290	0.010914791	0.006045557	0.017690406	0.024895700	0.0179894293333333
1565	"Peonidin-3,5-o-di-beta-glucoside"	0.867974207			MS2 matched	625.15189	476.309	0.002450167	0.001844836	0.003026043	0.003281191	0.003407716	0.003790046	0.0029666665	0.002576839	0.003906061	0.002873362	0.003312910	0.002132198	0.001943162	0.00279075533333333
516	Mesoporphyrin ix	0.97758513			MS2 matched	565.27246	111.597	0.04000779	0.02332100	0.06033753	0.03301335	0.05742115	0.01080345	0.037484045	0.02986135	0.09984866	0.05140342	0.05465816	0.16716532	0.07555068	0.0797479316666667
1466	Mitoxantrone	0.729658754			MS2 matched	358.11867	439.694	0.013747085	0.010572118	0.015055764	0.016838612	0.016843384	0.011605474	0.0141104061666667	0.017237566	0.017003480	0.016597420	0.011745107	0.014769398	0.008829344	0.0143637191666667
197	"9R,10S-EpOME"	0.9726			MS2 matched	295.22194	106.7915	0.02845784	0.02465060	0.03641167	0.12045086	0.03752851	0.03413984	0.0469398866666667	0.02258833	0.02064070	0.04741888	0.05713827	0.02899643	0.03119669	0.0346632166666667
1310	Glucosamine	0.76028949			MS2 matched	180.08458	113.822	0.07398984	0.06118703	0.05353507	0.06556291	0.08504033	0.06507219	0.067397895	0.10640580	0.09184472	0.04122120	0.13961405	0.04577705	0.05925890	0.0806869533333333
663	Pi 38:7	0.897849383			MS2 matched	879.48641	190.392	0.003254323	0.005307588	0.006338719	0.004949927	0.005718616	0.004634777	0.00503399166666667	0.005651250	0.006396836	0.007732014	0.008983721	0.019456769	0.009561870	0.00963041
662	Pi 38:6	0.985960554			MS2 matched	881.50315	190.617	0.1491378	0.1940577	0.2856573	0.1468119	0.2151959	0.1967794	0.19794	0.1557037	0.2345413	0.1925599	0.2176613	0.1925802	0.2270114	0.203342966666667
731	Sm d38:1	0.950114577			MS2 matched	817.62908	180.0295	0.006703344	0.009235694	0.009154343	0.007747178	0.012749664	0.012171184	0.00962690116666667	0.004259961	0.008394669	0.011045476	0.006419700	0.012916681	0.008818952	0.00864257316666667
248	Beta-hydroxybutyrate	0.941713363			MS2 matched	103.03887	234.012	0.09299026	0.08017052	0.10567915	0.14082254	0.08321939	0.05724707	0.0933548216666667	0.17802866	0.07627967	0.29633380	0.15509937	0.09362917	0.07165803	0.14517145
1265	Equol	0.77560172			MS2 matched	243.09854	212.259	0.0009908096	0.0010580308	0.0012394513	0.0010347525	0.0013348319	0.0009453724	0.00110054141666667	0.0011211298	0.0011274491	0.0009410260	0.0011951906	0.0010154107	0.0009671237	0.00106122165
1119	Avocadyne acetate	0.712737277			MS2 matched	344.25837	85.438	0.7720465	0.8580850	0.4581238	0.3586053	0.2581913	0.6670802	0.562022016666667	0.6411561	0.6645789	0.4011316	0.4450593	0.3710655	0.3916585	0.485774983333333
1354	Hypoxanthine	0.993816113			MS2 matched	137.04582	171.1955	18.89820	21.74093	19.25312	17.92495	19.82260	19.59251	19.5387183333333	19.56301	19.35514	22.10732	16.45347	11.17458	19.07728	17.9551333333333
1614	Protopine	0.749006175			MS2 matched	354.13646	443.5265	0.01498888	0.02340377	0.01579303	0.01052829	0.03154272	0.02448874	0.0201242383333333	0.03890724	0.03873305	0.04681695	0.05349614	0.02176529	0.03922908	0.039824625
1203	"Cytidine 2',3'-cyclic phosphate"	0.971558933			MS2 matched	306.04693	317.75	0.001774630	0.001272089	0.003863657	0.003321787	0.001704714	0.004469291	0.00273436133333333	0.001864355	0.004343328	0.001801586	0.003302463	0.002231605	0.001344286	0.0024812705
8	beta-glycerophosphate	0.999712292			MS2 matched	343.01349	437.296	0.035988410	0.127726741	0.008264825	0.059178192	0.040470889	0.295717042	0.0945576831666667	0.119590458	0.156296923	0.155941893	0.083119891	0.020028350	0.116510261	0.108581296
1073	Ala-Lys	0.998025194			MS2 matched	218.14792	443.431	0.07846357	0.06445274	0.12879717	0.09559997	0.08364792	0.06960778	0.086761525	0.07612051	0.08563320	0.10048193	0.06170594	0.09774758	0.11591855	0.089601285
423	Hederacoside c	0.759780412			MS2 matched	609.30187	225.699	0.0026705679	0.0003895088	0.0015853355	0.0022249779	0.0018873522	0.0015270197	0.001714127	0.0026644457	0.0006929277	0.0019713536	0.0034593268	0.0059665327	0.0024690630	0.00287060825
986	"3,6,9,12-tetraoxatetracosan-1-ol"	0.717269476			MS2 matched	363.30741	36.771	0.5842214	0.5676482	0.5766817	0.6182409	0.4836655	0.5407958	0.561875583333333	0.6397668	0.6514494	0.6060233	0.5489976	0.4706035	0.5028563	0.569949483333333
776	Uridine 5'-diphosphoglucuronic acid (UDP-D-glucuronate)	0.991428883			MS2 matched	579.01606	476.5735	0.021344095	0.006252787	0.022671934	0.014520454	0.043224260	0.023977696	0.0219985376666667	0.015579713	0.024127709	0.018173109	0.037069687	0.001414759	0.014260803	0.01843763
1459	Methyl deoxycholate	0.778986837			MS2 matched	389.3015	48.9565	0.01753663	0.02923642	0.02053093	0.01196999	0.02302089	0.01897139	0.0202110416666667	0.04627495	0.02294734	0.01702475	0.02321116	0.02586733	0.01654686	0.025312065
1364	Imidazoleacetic acid	0.999750209			MS2 matched	127.0486	353.947	0.0082549609	0.0057679859	0.0047141247	0.0010338198	0.0025651667	0.0061182420	0.00474238333333333	0.0020761654	0.0022024904	0.0004708608	0.0030695136	0.0014901977	0.0073139963	0.00277053736666667
159	"3beta,7alpha-dihydroxy-5-cholestenoic acid"	0.75590421			MS2 matched	431.30742	107.03	0.011899373	0.037302477	0.034883914	0.005713151	0.058610284	0.028126106	0.0294225508333333	0.030306125	0.029871276	0.011888978	0.050755857	0.021315709	0.016371717	0.0267516103333333
541	N-Acetyl-L-tyrosine	0.829633308			MS2 matched	222.07329	219.0665	0.01648126	0.01569253	0.02024280	0.01434731	0.01940466	0.01530498	0.0169122566666667	0.02210214	0.02155269	0.04546496	0.03369374	0.01409966	0.02693448	0.027307945
[truncated: 116 more rows]
