# Supplementary material for: Combined metabolomics and 16S rDNA sequence analyses of the gut microbiome reveal the action mechanism of Fructus Akebiae against hepatic fibrosis
Source: Front Med (Lausanne). 2025 Feb 5;11:1492383. doi: 10.3389/fmed.2024.1492383 (PMC11835924; doi:10.3389/fmed.2024.1492383)
Supplement: Supplementary file 1 [file Data_Sheet_1.zip › data/YZZ.NOR.venn.xls]

1009
1014
1015
1018
1026
1033
1059
1089
1098
1104
1117
1118
1121
1122
1128
1132
1151
1155
117
1177
1178
1187
1200
1211
1215
1222
1228
1235
1253
1264
1269
127
1273
1280
1288
1313
1316
1320
1325
1335
1337
1338
1341
1343
1344
1345
1346
1348
1350
1359
1363
1366
1368
1374
1383
1386
1395
1396
1406
1411
1412
1423
1441
1442
1443
1449
1463
1488
1489
1498
1514
1533
1543
1569
1574
1579
162
1620
1624
1634
1693
1701
1702
1703
1705
1711
1712
1717
172
1721
1736
1742
179
185
201
203
220
223
234
250
252
256
260
267
290
292
298
306
310
311
315
332
341
344
345
355
357
364
372
373
375
378
384
398
400
402
403
41
414
422
424
432
439
441
453
460
472
482
483
484
499
502
509
519
525
526
533
534
536
541
544
551
573
583
596
637
638
640
641
644
647
66
682
688
693
700
708
71
715
718
720
722
724
744
747
759
760
762
767
781
782
787
8
806
811
818
825
833
837
852
895
912
915
920
925
946
961
971
984
991
992
997
